# Supplementary material for: An antigen microarray protocol for COVID-19 serological analysis
Source: STAR Protoc. 2021 Aug 26;2(3):100815. doi: 10.1016/j.xpro.2021.100815 (PMC8387221; doi:10.1016/j.xpro.2021.100815)
Supplement: Data S8. Slide_quantifications, related to step quantification and statistical analysis 2.e [file mmc8.zip › RPPA0141_12860A01-D12_IgM_785/Joseph_2021-04-02_16h47m08_5μm_785nmGain000.txt]

ATF	1.0
30	28
"Checksum_ImageFile=b7f61649942a789146a49fe77112c0ab"
"Checksum_ResultFile=aaecbaab126946f951d154bb36d212eb"
"Type=Mapix Results 2"
"DateTime=2021/04/02 16:47:20"
"ConfigFile="
"GalFile=L:\RPPA Service\Platform_Projects\2021-02-09_JPL_CoV-Array-7\64 pad grid.gal"
"PixelSize=5"
"Wavelengths=785"
"ImageFiles=L:\RPPA Service\Platform_Projects\2021-03-24_JPL_CoV-Array-9\RPPA0141_12860A01-D12_IgM_785\Joseph_2021-04-02_16h47m08_5�m_785nmGain000.tif"
"GrinddingParameters=Find mode = Grid + Blocks + Spots | Max. diameter (% Dth) = 200.0 | Min. diameter (% Dth) = 50.0 | Max position offset (% pitch) = 30"
"QuantificationParameter=S/B border width (pixels) = 2.0 | Background diameter (pitch) = 2.0"
"JpegImage=L:\RPPA Service\Platform_Projects\2021-03-24_JPL_CoV-Array-9\RPPA0141_12860A01-D12_IgM_785\Joseph_2021-04-02_16h47m08_5�m_785nmGain000.jpg"
"FeatureType=Circular"
"Barcode="
"BackgroundSubtraction=LocalFeature"
"Normalization=None"
"ImageOrigin=4500, 2400"
"ImageSize=16300.0, 70500.0"
"JpegOrigin=4421, 2630"
"JpegBrightness=49"
"JpegContrast=100"
"JpegBalance=0"
"Creator=Mapix 9.0.0"
"Scanner=ir710IVD IR0H8_IVD 717045"
"Temperature=32.6"
"Comment="
"Velocity=35 l/s"
"LaserPower=20.0"
"PMTGain=0"
"BatchFilename=L:\RPPA Service\InnooScan\Batch methods\CoV_Array image_processing.mbt"
"Block"	"Column"	"Row"	"X"	"Y"	"Dia."	"Flags"	"ID"	"F785 Mean"	"F785 Median"	"F785 SD"	"F785 |log Mean/Median|"	"F785 CV"	"B785"	"B785 Mean"	"B785 Median"	"B785 SD"	"B785 |log Mean/Median|"	"B785 CV"	"% > B785+1SD"	"% > B785+2SD"	"F785 % Sat."	"F785 Median - B785"	"F785 Mean - B785"	"F785 Total Intensity"	"SNR 785"	"ExcludedMean 785"	"ExcludedMedian 785"
1	1	1	4647.00	2823.00	187.80	0	Spot (Block1, Row1, Column1)	1379.02	1145.00	1211.11	0.08	0.88	190.00	199.65	190.00	109.18	0.02	0.55	65.00	63.00	0.00	955.00	1189.02	1367989.00	10.80	813.25	210.00
1	2	1	4856.00	2881.00	168.75	0	Spot (Block1, Row1, Column2)	215.11	215.00	15.32	0.00	0.07	188.00	188.31	188.00	26.74	0.00	0.14	50.00	4.00	0.00	27.00	27.11	170794.00	1.00	200.88	200.50
1	3	1	5223.00	2831.00	147.00	-50	Spot (Block1, Row1, Column3)	197.61	199.00	16.48	0.00	0.08	188.00	186.94	188.00	16.27	0.00	0.09	34.00	6.00	0.00	11.00	9.61	115996.00	0.66	189.79	191.00
1	4	1	5495.00	2807.00	157.90	0	Spot (Block1, Row1, Column4)	222.87	217.00	20.77	0.01	0.09	187.00	186.00	187.00	17.08	0.00	0.09	82.00	42.00	0.00	30.00	35.87	153557.00	2.16	198.80	197.00
1	5	1	5823.00	2831.00	147.00	-50	Spot (Block1, Row1, Column5)	208.49	209.00	11.47	0.00	0.06	189.00	187.12	189.00	17.61	0.00	0.09	61.00	7.00	0.00	20.00	19.49	122383.00	1.21	203.91	206.00
1	6	1	6121.00	2823.00	178.55	0	Spot (Block1, Row1, Column6)	216.58	213.00	19.93	0.01	0.09	184.00	183.38	184.00	17.32	0.00	0.09	83.00	34.00	0.00	29.00	32.58	193620.00	1.92	200.28	202.00
1	7	1	6436.00	2802.00	177.25	0	Spot (Block1, Row1, Column7)	211.84	212.00	16.97	0.00	0.08	184.00	183.73	184.00	16.33	0.00	0.09	74.00	38.00	0.00	28.00	27.84	186847.00	1.72	197.44	195.00
1	8	1	6723.00	2831.00	147.00	-50	Spot (Block1, Row1, Column8)	199.63	199.00	11.36	0.00	0.06	193.00	192.80	193.00	16.45	0.00	0.09	19.00	1.00	0.00	6.00	6.63	117180.00	0.41	194.80	195.00
1	1	2	4623.00	3130.00	147.00	-50	Spot (Block1, Row2, Column1)	193.02	193.00	10.52	0.00	0.05	190.00	193.30	190.00	55.27	0.01	0.29	0.00	0.00	0.00	3.00	3.02	113497.00	-0.01	194.76	194.00
1	2	2	4923.00	3130.00	147.00	-50	Spot (Block1, Row2, Column2)	193.37	194.00	10.89	0.00	0.06	187.00	186.53	187.00	16.57	0.00	0.09	17.00	0.00	0.00	7.00	6.37	113509.00	0.41	183.76	186.50
1	3	2	5223.00	3130.00	147.00	-50	Spot (Block1, Row2, Column3)	183.63	183.00	10.05	0.00	0.05	183.00	182.97	183.00	16.41	0.00	0.09	6.00	0.00	0.00	0.00	0.63	107974.00	0.04	184.94	185.00
1	4	2	5539.00	3149.00	230.25	0	Spot (Block1, Row2, Column4)	201.66	200.00	14.15	0.00	0.07	184.00	183.05	184.00	16.06	0.00	0.09	49.00	13.00	0.00	16.00	17.66	306527.00	1.16	187.18	186.00
1	5	2	5816.00	3125.00	208.90	0	Spot (Block1, Row2, Column5)	296.53	300.00	31.18	0.01	0.11	189.00	188.50	189.00	16.76	0.00	0.09	99.00	96.00	0.00	111.00	107.53	368295.00	6.45	222.63	217.00
1	6	2	6109.00	3101.00	159.95	0	Spot (Block1, Row2, Column6)	204.40	203.00	16.17	0.00	0.08	189.00	188.10	189.00	16.69	0.00	0.09	42.00	14.00	0.00	14.00	15.40	144920.00	0.98	189.60	189.50
1	7	2	6423.00	3131.00	147.00	-50	Spot (Block1, Row2, Column7)	191.08	191.00	9.74	0.00	0.05	187.00	186.55	187.00	14.17	0.00	0.08	16.00	0.00	0.00	4.00	4.08	112354.00	0.32	188.91	189.00
1	8	2	6723.00	3131.00	147.00	-50	Spot (Block1, Row2, Column8)	189.87	190.00	10.10	0.00	0.05	188.00	188.08	188.00	14.98	0.00	0.08	8.00	1.00	0.00	2.00	1.87	111645.00	0.12	193.03	194.00
1	1	3	4647.00	3385.00	174.60	0	Spot (Block1, Row3, Column1)	218.67	213.00	22.61	0.01	0.10	185.00	185.56	185.00	15.08	0.00	0.08	77.00	45.00	0.00	28.00	33.67	184120.00	2.20	202.78	203.00
1	2	3	4919.00	3460.00	181.70	0	Spot (Block1, Row3, Column2)	198.18	197.00	15.96	0.00	0.08	183.00	182.31	183.00	17.20	0.00	0.09	40.00	6.00	0.00	14.00	15.18	184904.00	0.92	188.85	189.00
1	3	3	5203.00	3425.00	145.05	0	Spot (Block1, Row3, Column3)	244.40	237.00	32.45	0.01	0.13	184.00	183.78	184.00	16.19	0.00	0.09	94.00	75.00	0.00	53.00	60.40	140041.00	3.74	207.45	206.00
1	4	3	5526.00	3429.00	215.25	0	Spot (Block1, Row3, Column4)	207.36	203.00	21.88	0.01	0.11	185.50	185.19	185.50	15.10	0.00	0.08	55.00	28.00	0.00	17.50	21.86	274758.00	1.47	189.10	190.00
1	5	3	5803.00	3427.00	172.15	0	Spot (Block1, Row3, Column5)	219.73	219.00	19.49	0.00	0.09	187.00	187.01	187.00	15.86	0.00	0.08	83.00	50.00	0.00	32.00	32.73	181494.00	2.06	198.67	197.50
1	6	3	6128.00	3420.00	152.95	0	Spot (Block1, Row3, Column6)	209.12	207.00	14.39	0.00	0.07	188.00	187.40	188.00	15.94	0.00	0.09	61.00	22.00	0.00	19.00	21.12	134672.00	1.36	192.86	192.00
1	7	3	6428.00	3460.00	208.80	0	Spot (Block1, Row3, Column7)	194.99	195.00	13.03	0.00	0.07	183.00	182.40	183.00	17.24	0.00	0.09	33.00	4.00	0.00	12.00	11.99	241397.00	0.73	188.57	186.50
1	8	3	6721.00	3412.00	115.30	0	Spot (Block1, Row3, Column8)	206.47	207.50	13.66	0.00	0.07	183.00	182.64	183.00	17.55	0.00	0.10	66.00	20.00	0.00	24.50	23.47	71024.00	1.36	195.77	194.00
1	1	4	4647.00	3705.00	147.20	0	Spot (Block1, Row4, Column1)	201.06	201.00	10.20	0.00	0.05	184.00	183.28	184.00	15.61	0.00	0.09	56.00	8.00	0.00	17.00	17.06	118627.00	1.14	191.61	193.00
1	2	4	4923.00	3730.00	147.00	-50	Spot (Block1, Row4, Column2)	178.45	178.00	8.17	0.00	0.05	183.00	182.38	183.00	16.83	0.00	0.09	0.00	0.00	0.00	-5.00	-4.55	105109.00	-0.23	181.05	182.00
1	3	4	5209.00	3726.00	187.95	0	Spot (Block1, Row4, Column3)	240.45	234.00	29.78	0.01	0.12	184.00	182.54	184.00	16.52	0.00	0.09	93.00	71.00	0.00	50.00	56.45	239003.00	3.50	197.86	198.00
1	4	4	5561.00	3724.00	123.20	0	Spot (Block1, Row4, Column4)	206.72	207.00	12.83	0.00	0.06	183.00	182.97	183.00	14.42	0.00	0.08	77.00	38.00	0.00	24.00	23.72	83723.00	1.65	196.49	197.00
1	5	4	5808.00	3718.00	194.10	0	Spot (Block1, Row4, Column5)	208.71	209.00	20.66	0.00	0.10	185.00	185.51	185.00	15.16	0.00	0.08	68.00	32.00	0.00	24.00	23.71	222272.00	1.53	192.81	194.00
1	6	4	6110.00	3715.00	208.75	0	Spot (Block1, Row4, Column6)	289.56	292.00	32.01	0.00	0.11	188.00	187.43	188.00	16.20	0.00	0.09	99.00	96.00	0.00	104.00	101.56	357611.00	6.31	223.58	216.50
1	7	4	6404.00	3726.00	227.65	0	Spot (Block1, Row4, Column7)	207.01	206.00	23.25	0.00	0.11	180.00	178.52	180.00	18.16	0.00	0.10	66.00	24.00	0.00	26.00	27.01	306989.00	1.57	185.64	186.00
1	8	4	6731.00	3740.00	128.50	0	Spot (Block1, Row4, Column8)	218.35	214.00	19.79	0.01	0.09	180.00	177.87	180.00	16.87	0.01	0.09	89.00	51.00	0.00	34.00	38.35	95855.00	2.40	194.53	194.00
1	1	5	4647.00	4021.00	145.95	0	Spot (Block1, Row5, Column1)	232.54	228.00	20.96	0.01	0.09	187.00	186.65	187.00	15.92	0.00	0.09	93.00	75.00	0.00	41.00	45.54	135340.00	2.88	215.52	207.50
1	2	5	4936.00	4115.00	163.15	0	Spot (Block1, Row5, Column2)	216.87	216.00	25.69	0.00	0.12	186.00	186.08	186.00	34.99	0.00	0.19	33.00	1.00	0.00	30.00	30.87	159833.00	0.88	206.02	206.00
1	3	5	5223.00	4030.00	147.00	-50	Spot (Block1, Row5, Column3)	203.73	203.00	33.36	0.00	0.16	184.00	184.42	184.00	35.69	0.00	0.19	13.00	1.00	0.00	19.00	19.73	119795.00	0.54	223.30	195.00
1	4	5	5526.00	4028.00	213.90	0	Spot (Block1, Row5, Column4)	202.62	202.00	15.17	0.00	0.07	181.00	181.25	181.00	15.02	0.00	0.08	64.00	26.00	0.00	21.00	21.62	264221.00	1.42	189.19	188.00
1	5	5	5820.00	4027.00	186.35	0	Spot (Block1, Row5, Column5)	241.41	234.00	34.84	0.01	0.14	179.00	179.64	179.00	16.27	0.00	0.09	94.00	76.00	0.00	55.00	62.41	237063.00	3.80	198.70	198.00
1	6	5	6151.00	4014.00	250.55	0	Spot (Block1, Row5, Column6)	203.28	203.00	13.54	0.00	0.07	185.00	183.45	185.00	18.32	0.00	0.10	47.00	9.00	0.00	18.00	18.28	369771.00	1.08	193.74	192.50
1	7	5	6453.00	4047.00	229.35	0	Spot (Block1, Row5, Column7)	201.12	201.00	12.87	0.00	0.06	182.50	181.59	182.50	16.71	0.00	0.09	53.00	12.00	0.00	18.50	18.62	304899.00	1.17	185.86	185.00
1	8	5	6710.00	4047.00	162.70	0	Spot (Block1, Row5, Column8)	221.81	212.00	30.46	0.02	0.14	185.00	193.37	185.00	194.49	0.02	1.01	0.00	0.00	0.00	27.00	36.81	162808.00	0.15	193.36	195.00
1	1	6	4623.00	4329.00	147.00	-50	Spot (Block1, Row6, Column1)	193.53	195.00	11.58	0.00	0.06	186.00	184.80	186.00	15.66	0.00	0.08	26.00	1.00	0.00	9.00	7.53	113600.00	0.56	193.32	194.00
1	2	6	4950.00	4350.00	174.30	0	Spot (Block1, Row6, Column2)	203.89	204.00	17.43	0.00	0.09	185.00	183.32	185.00	15.65	0.00	0.09	58.00	23.00	0.00	19.00	18.89	173310.00	1.31	192.78	189.00
1	3	6	5226.00	4337.00	187.05	0	Spot (Block1, Row6, Column3)	213.14	209.00	28.27	0.01	0.13	180.00	180.16	180.00	19.69	0.00	0.11	69.00	30.00	0.00	29.00	33.14	210582.00	1.68	201.41	190.00
1	4	6	5533.00	4339.00	188.55	0	Spot (Block1, Row6, Column4)	201.92	203.00	14.08	0.00	0.07	178.00	178.74	178.00	14.66	0.00	0.08	78.00	36.00	0.00	25.00	23.92	201515.00	1.58	185.76	188.00
1	5	6	5800.00	4321.00	188.40	0	Spot (Block1, Row6, Column5)	222.00	219.00	22.88	0.01	0.10	181.00	180.57	181.00	14.76	0.00	0.08	89.00	68.00	0.00	38.00	41.00	221997.00	2.81	189.24	188.00
1	6	6	6118.00	4357.00	209.40	0	Spot (Block1, Row6, Column6)	204.06	205.00	14.63	0.00	0.07	186.00	185.50	186.00	15.45	0.00	0.08	59.00	19.00	0.00	19.00	18.06	255485.00	1.20	190.38	190.00
1	7	6	6411.00	4325.00	147.70	0	Spot (Block1, Row6, Column7)	213.67	212.00	12.56	0.00	0.06	186.00	186.99	186.00	16.81	0.00	0.09	79.00	30.00	0.00	26.00	27.67	126706.00	1.59	200.82	201.00
1	8	6	6714.00	4352.00	204.40	0	Spot (Block1, Row6, Column8)	211.04	211.50	17.76	0.00	0.08	187.00	199.01	187.00	197.43	0.03	0.99	0.00	0.00	0.00	24.50	24.04	249444.00	0.06	196.07	195.00
1	1	7	4624.00	4629.00	147.00	-50	Spot (Block1, Row7, Column1)	202.47	202.00	16.60	0.00	0.08	183.00	187.83	183.00	109.44	0.01	0.58	0.00	0.00	0.00	19.00	19.47	119053.00	0.13	198.78	199.00
1	2	7	4908.00	4628.00	150.25	0	Spot (Block1, Row7, Column2)	198.52	198.00	8.60	0.00	0.04	184.00	182.69	184.00	14.53	0.00	0.08	47.00	4.00	0.00	14.00	14.52	122883.00	1.09	192.46	193.00
1	3	7	5260.00	4620.00	99.35	0	Spot (Block1, Row7, Column3)	215.36	210.00	54.67	0.01	0.25	180.00	179.41	180.00	14.32	0.00	0.08	91.00	53.00	0.00	30.00	35.36	52978.00	2.51	196.99	197.00
1	4	7	5524.00	4629.00	147.00	-50	Spot (Block1, Row7, Column4)	180.10	182.00	13.26	0.00	0.07	178.00	178.61	178.00	16.16	0.00	0.09	12.00	0.00	0.00	4.00	2.10	105716.00	0.09	185.68	187.00
1	5	7	5780.00	4577.00	161.20	0	Spot (Block1, Row7, Column5)	222.44	214.00	70.31	0.02	0.32	183.00	182.69	183.00	14.75	0.00	0.08	87.00	53.00	0.00	31.00	39.44	159270.00	2.70	198.07	197.00
1	6	7	6127.00	4633.00	218.85	0	Spot (Block1, Row7, Column6)	207.52	209.00	17.26	0.00	0.08	184.00	184.11	184.00	17.04	0.00	0.09	67.00	27.00	0.00	25.00	23.52	285128.00	1.37	189.78	191.00
1	7	7	6475.00	4643.00	130.65	0	Spot (Block1, Row7, Column7)	494.42	425.00	237.26	0.07	0.48	185.00	201.63	185.00	75.74	0.04	0.38	92.00	72.00	0.00	240.00	309.42	226937.00	3.87	279.55	256.00
1	8	7	6719.00	4620.00	199.65	0	Spot (Block1, Row7, Column8)	336.74	334.00	44.17	0.00	0.13	186.00	198.76	186.00	70.33	0.03	0.35	96.00	55.00	0.00	148.00	150.74	379504.00	1.96	227.37	220.50
1	1	8	4647.00	4941.00	178.70	0	Spot (Block1, Row8, Column1)	1984.37	943.50	3335.07	0.32	1.68	189.00	198.50	189.00	132.37	0.02	0.67	61.00	58.00	0.00	754.50	1795.37	1777995.00	13.49	1512.66	210.00
1	2	8	4924.00	4929.00	147.00	-50	Spot (Block1, Row8, Column2)	185.96	186.00	9.25	0.00	0.05	184.00	184.98	184.00	30.93	0.00	0.17	0.00	0.00	0.00	2.00	1.96	109533.00	0.03	189.01	192.00
1	3	8	5203.00	4925.00	185.35	0	Spot (Block1, Row8, Column3)	199.40	197.00	24.33	0.01	0.12	182.00	181.63	182.00	15.30	0.00	0.08	49.00	16.00	0.00	15.00	17.40	192818.00	1.16	187.15	187.00
1	4	8	5533.00	4924.00	227.60	0	Spot (Block1, Row8, Column4)	184.42	186.00	15.61	0.00	0.08	179.00	178.63	179.00	15.65	0.00	0.09	27.00	3.00	0.00	7.00	5.42	274974.00	0.37	175.69	175.50
1	5	8	5824.00	4929.00	147.00	-50	Spot (Block1, Row8, Column5)	192.86	192.00	11.63	0.00	0.06	182.00	180.77	182.00	16.91	0.00	0.09	32.00	2.00	0.00	10.00	10.86	113403.00	0.71	188.28	187.00
1	6	8	6158.00	4958.00	133.30	0	Spot (Block1, Row8, Column6)	221.20	222.00	14.34	0.00	0.06	180.00	179.89	180.00	16.10	0.00	0.09	95.00	71.00	0.00	42.00	41.20	105292.00	2.57	200.16	200.00
1	7	8	6424.00	4929.00	147.00	-50	Spot (Block1, Row8, Column7)	245.05	222.00	77.58	0.04	0.32	181.00	195.88	181.00	73.83	0.03	0.38	19.00	7.00	0.00	41.00	64.05	144090.00	0.67	227.85	211.00
1	8	8	6720.00	4922.00	175.60	0	Spot (Block1, Row8, Column8)	279.74	283.00	47.85	0.01	0.17	187.00	200.43	187.00	69.89	0.03	0.35	76.00	7.00	0.00	96.00	92.74	240295.00	1.13	217.40	212.00
2	1	1	9125.00	2835.00	153.10	0	Spot (Block2, Row1, Column1)	2240.10	2048.00	1057.90	0.04	0.47	172.00	171.24	172.00	24.15	0.00	0.14	100.00	100.00	0.00	1876.00	2068.10	1453826.00	85.67	576.73	470.00
2	2	1	9462.00	2777.00	191.90	0	Spot (Block2, Row1, Column2)	185.29	185.00	13.83	0.00	0.07	169.00	166.78	169.00	21.46	0.01	0.13	29.00	5.00	0.00	16.00	16.29	193441.00	0.86	173.35	175.00
2	3	1	9730.00	2830.00	147.00	-50	Spot (Block2, Row1, Column3)	177.54	180.00	22.03	0.01	0.12	168.00	165.98	168.00	20.30	0.01	0.12	32.00	6.00	0.00	12.00	9.54	104395.00	0.57	171.31	169.00
2	4	1	9991.00	2791.00	292.65	0	Spot (Block2, Row1, Column4)	172.22	173.00	16.22	0.00	0.09	167.00	165.26	167.00	20.02	0.00	0.12	17.00	0.00	0.00	6.00	5.22	430886.00	0.35	159.79	162.00
2	5	1	10348.00	2862.00	149.40	0	Spot (Block2, Row1, Column5)	189.65	191.00	17.12	0.00	0.09	166.00	163.62	166.00	21.13	0.01	0.13	58.00	12.00	0.00	25.00	23.65	116255.00	1.23	173.63	174.00
2	6	1	10630.00	2830.00	147.00	-50	Spot (Block2, Row1, Column6)	177.28	180.00	16.93	0.01	0.10	166.00	163.95	166.00	20.82	0.01	0.13	31.00	0.00	0.00	14.00	11.28	104239.00	0.64	171.49	172.00
2	7	1	10913.00	2863.00	121.85	0	Spot (Block2, Row1, Column7)	196.18	197.00	14.15	0.00	0.07	169.00	166.66	169.00	20.06	0.01	0.12	69.00	15.00	0.00	28.00	27.18	76904.00	1.47	187.10	188.00
2	8	1	11225.00	2836.00	277.10	0	Spot (Block2, Row1, Column8)	185.38	185.00	19.72	0.00	0.11	171.00	168.19	171.00	19.90	0.01	0.12	41.00	8.00	0.00	14.00	14.38	415429.00	0.86	170.29	174.00
2	1	2	9130.00	3130.00	147.00	-50	Spot (Block2, Row2, Column1)	173.97	176.00	12.67	0.01	0.07	165.00	163.16	165.00	20.95	0.00	0.13	16.00	0.00	0.00	11.00	8.97	102470.00	0.52	171.70	171.00
2	2	2	9430.00	3130.00	147.00	-50	Spot (Block2, Row2, Column2)	160.31	162.50	16.37	0.01	0.10	159.00	158.32	159.00	20.61	0.00	0.13	13.00	0.00	0.00	3.50	1.31	94264.00	0.10	152.92	150.00
2	3	2	9730.00	3130.00	147.00	-50	Spot (Block2, Row2, Column3)	173.39	176.00	22.46	0.01	0.13	163.00	162.42	163.00	18.42	0.00	0.11	38.00	11.00	0.00	13.00	10.39	101953.00	0.60	168.88	170.00
2	4	2	10030.00	3130.00	147.00	-50	Spot (Block2, Row2, Column4)	181.13	183.00	16.65	0.00	0.09	164.00	163.61	164.00	18.41	0.00	0.11	52.00	10.00	0.00	19.00	17.13	106506.00	0.95	170.81	172.00
2	5	2	10320.00	3134.00	213.10	0	Spot (Block2, Row2, Column5)	204.54	204.00	18.93	0.00	0.09	161.00	160.66	161.00	20.67	0.00	0.13	89.00	53.00	0.00	43.00	43.54	265488.00	2.12	177.04	178.00
2	6	2	10606.00	3104.00	193.80	0	Spot (Block2, Row2, Column6)	180.91	181.00	14.69	0.00	0.08	158.00	157.05	158.00	20.68	0.00	0.13	57.00	8.00	0.00	23.00	22.91	192493.00	1.15	169.25	169.00
2	7	2	10985.00	3108.00	226.00	0	Spot (Block2, Row2, Column7)	170.59	175.00	17.83	0.01	0.10	159.00	158.80	159.00	19.59	0.00	0.12	40.00	1.00	0.00	16.00	11.59	250089.00	0.60	163.70	165.00
2	8	2	11243.00	3094.00	131.75	0	Spot (Block2, Row2, Column8)	194.44	194.00	10.09	0.00	0.05	164.00	163.18	164.00	19.73	0.00	0.12	88.00	18.00	0.00	30.00	30.44	90414.00	1.58	174.59	180.50
2	1	3	9144.00	3435.00	192.10	0	Spot (Block2, Row3, Column1)	176.52	181.00	19.49	0.01	0.11	160.00	158.37	160.00	20.56	0.00	0.13	51.00	3.00	0.00	21.00	16.52	184821.00	0.88	162.22	166.00
2	2	3	9430.00	3430.00	147.00	-50	Spot (Block2, Row3, Column2)	162.68	165.00	18.28	0.01	0.11	151.00	151.64	151.00	19.31	0.00	0.13	39.00	4.00	0.00	14.00	11.68	95821.00	0.57	159.32	162.00
2	3	3	9730.00	3430.00	147.00	-50	Spot (Block2, Row3, Column3)	173.03	176.00	18.52	0.01	0.11	158.00	156.26	158.00	20.68	0.00	0.13	42.00	6.00	0.00	18.00	15.03	101916.00	0.81	155.83	149.00
2	4	3	10032.00	3382.00	209.90	0	Spot (Block2, Row3, Column4)	175.74	176.00	13.97	0.00	0.08	156.00	155.75	156.00	20.25	0.00	0.13	49.00	5.00	0.00	20.00	19.74	221434.00	0.99	167.93	169.00
2	5	3	10301.00	3426.00	182.10	0	Spot (Block2, Row3, Column5)	176.10	178.00	15.09	0.00	0.09	150.00	151.28	150.00	19.23	0.00	0.13	75.00	14.00	0.00	28.00	26.10	163421.00	1.29	162.38	169.00
2	6	3	10661.00	3406.00	220.80	0	Spot (Block2, Row3, Column6)	172.47	174.00	13.63	0.00	0.08	151.00	152.61	151.00	19.24	0.00	0.13	58.00	8.00	0.00	23.00	21.47	240936.00	1.03	159.32	160.00
2	7	3	10900.00	3424.00	120.50	0	Spot (Block2, Row3, Column7)	170.57	171.00	11.67	0.00	0.07	154.00	153.72	154.00	20.50	0.00	0.13	37.00	1.00	0.00	17.00	16.57	65328.00	0.82	167.44	166.00
2	8	3	11230.00	3430.00	147.00	-50	Spot (Block2, Row3, Column8)	174.20	175.00	15.02	0.00	0.09	160.00	158.19	160.00	19.49	0.00	0.12	39.00	4.00	0.00	15.00	14.20	102601.00	0.82	163.26	165.00
2	1	4	9140.00	3721.00	178.00	0	Spot (Block2, Row4, Column1)	181.22	180.00	17.10	0.00	0.09	151.00	150.71	151.00	18.23	0.00	0.12	75.00	35.00	0.00	29.00	30.22	159654.00	1.67	167.45	166.00
2	2	4	9367.00	3740.00	151.10	0	Spot (Block2, Row4, Column2)	176.29	182.00	20.14	0.01	0.11	147.00	147.91	147.00	17.79	0.00	0.12	77.00	49.00	0.00	35.00	29.29	110711.00	1.60	165.92	171.00
2	3	4	9737.00	3724.00	185.65	0	Spot (Block2, Row4, Column3)	195.64	196.00	25.78	0.00	0.13	148.00	148.62	148.00	20.52	0.00	0.14	84.00	61.00	0.00	48.00	47.64	190159.00	2.29	164.33	165.00
2	4	4	10002.00	3690.00	213.20	0	Spot (Block2, Row4, Column4)	171.16	173.00	19.20	0.00	0.11	146.00	146.96	146.00	20.75	0.00	0.14	64.00	19.00	0.00	27.00	25.16	222509.00	1.17	152.85	152.00
2	5	4	10320.00	3732.00	148.95	0	Spot (Block2, Row4, Column5)	178.79	182.00	18.86	0.01	0.11	146.00	147.58	146.00	19.71	0.00	0.13	81.00	39.00	0.00	36.00	32.79	108704.00	1.58	164.59	172.00
2	6	4	10636.00	3736.00	217.10	0	Spot (Block2, Row4, Column6)	197.13	195.00	19.38	0.00	0.10	150.00	151.02	150.00	21.02	0.00	0.14	94.00	58.00	0.00	45.00	47.13	265929.00	2.19	170.83	172.00
2	7	4	10965.00	3738.00	227.75	0	Spot (Block2, Row4, Column7)	168.00	170.00	17.59	0.01	0.10	148.00	149.25	148.00	21.44	0.00	0.14	51.00	8.00	0.00	22.00	20.00	250321.00	0.87	157.29	158.00
2	8	4	11204.00	3746.00	162.00	0	Spot (Block2, Row4, Column8)	181.15	182.00	14.47	0.00	0.08	155.00	154.16	155.00	20.25	0.00	0.13	71.00	13.00	0.00	27.00	26.15	131335.00	1.33	168.49	173.00
2	1	5	9132.00	4000.00	163.90	0	Spot (Block2, Row5, Column1)	183.47	180.00	24.09	0.01	0.13	150.00	149.96	150.00	18.13	0.00	0.12	77.00	34.00	0.00	30.00	33.47	136134.00	1.85	166.06	166.50
2	2	5	9430.00	4029.00	147.00	-50	Spot (Block2, Row5, Column2)	169.33	171.00	13.14	0.00	0.08	145.00	146.00	145.00	19.41	0.00	0.13	70.00	11.00	0.00	26.00	24.33	99904.00	1.20	154.71	157.00
2	3	5	9735.00	4045.00	230.60	0	Spot (Block2, Row5, Column3)	167.30	171.00	18.76	0.01	0.11	146.00	147.22	146.00	19.96	0.00	0.14	59.00	16.00	0.00	25.00	21.30	256303.00	1.01	146.99	145.00
2	4	5	10045.00	4014.00	243.00	0	Spot (Block2, Row5, Column4)	153.93	151.00	19.77	0.01	0.13	144.00	145.70	144.00	20.41	0.01	0.14	30.00	8.00	0.00	7.00	9.93	262761.00	0.40	144.52	144.00
2	5	5	10318.00	4048.00	153.80	0	Spot (Block2, Row5, Column5)	211.92	207.00	26.03	0.01	0.12	147.00	148.51	147.00	19.84	0.00	0.13	99.00	89.00	0.00	60.00	64.92	137959.00	3.20	173.98	176.50
2	6	5	10630.00	4029.00	147.00	-50	Spot (Block2, Row5, Column6)	165.04	166.00	17.51	0.00	0.11	149.00	150.03	149.00	20.15	0.00	0.13	39.00	2.00	0.00	17.00	16.04	97211.00	0.75	152.82	153.50
2	7	5	10938.00	4005.00	160.75	0	Spot (Block2, Row5, Column7)	174.52	177.00	15.65	0.01	0.09	152.00	152.63	152.00	19.22	0.00	0.13	60.00	13.00	0.00	25.00	22.52	124780.00	1.14	167.13	169.00
2	8	5	11214.00	4041.00	183.40	0	Spot (Block2, Row5, Column8)	177.82	181.00	19.38	0.01	0.11	151.00	151.91	151.00	20.78	0.00	0.14	71.00	21.00	0.00	30.00	26.82	168750.00	1.25	165.02	171.00
2	1	6	9139.00	4349.00	140.30	0	Spot (Block2, Row6, Column1)	178.59	179.00	17.52	0.00	0.10	147.00	148.53	147.00	18.80	0.00	0.13	79.00	39.00	0.00	32.00	31.59	95366.00	1.60	158.83	160.50
2	2	6	9430.00	4329.00	147.00	-50	Spot (Block2, Row6, Column2)	162.72	166.00	18.64	0.01	0.11	145.00	145.97	145.00	20.34	0.00	0.14	50.00	10.00	0.00	21.00	17.72	95677.00	0.82	146.20	145.00
2	3	6	9710.00	4329.00	211.15	0	Spot (Block2, Row6, Column3)	171.74	174.00	16.87	0.01	0.10	141.00	144.24	141.00	20.96	0.01	0.15	77.00	25.00	0.00	33.00	30.74	218458.00	1.31	156.78	160.00
2	4	6	10028.00	4304.00	229.50	0	Spot (Block2, Row6, Column4)	164.33	164.00	18.82	0.00	0.11	145.00	147.43	145.00	20.46	0.01	0.14	47.00	15.00	0.00	19.00	19.33	248141.00	0.83	151.80	148.00
2	5	6	10319.00	4352.00	180.10	0	Spot (Block2, Row6, Column5)	180.68	181.00	17.98	0.00	0.10	142.00	145.56	142.00	20.74	0.01	0.14	86.00	42.00	0.00	39.00	38.68	164417.00	1.69	156.81	156.00
2	6	6	10630.00	4329.00	147.00	-50	Spot (Block2, Row6, Column6)	159.65	163.00	14.77	0.01	0.09	143.00	145.67	143.00	20.66	0.01	0.14	49.00	0.00	0.00	20.00	16.65	93714.00	0.68	152.43	153.00
2	7	6	10942.00	4322.00	121.20	0	Spot (Block2, Row6, Column7)	177.34	178.00	9.71	0.00	0.05	149.00	150.24	149.00	19.88	0.00	0.13	85.00	8.00	0.00	29.00	28.34	68985.00	1.36	169.28	172.00
2	8	6	11278.00	4330.00	245.00	0	Spot (Block2, Row6, Column8)	163.31	167.00	16.68	0.01	0.10	145.00	149.92	145.00	22.46	0.01	0.15	48.00	2.00	0.00	22.00	18.31	283662.00	0.60	155.37	159.50
2	1	7	9130.00	4629.00	147.00	-50	Spot (Block2, Row7, Column1)	173.14	175.00	17.20	0.00	0.10	146.00	148.42	146.00	20.59	0.01	0.14	66.00	22.00	0.00	29.00	27.14	101806.00	1.20	163.59	167.00
2	2	7	9502.00	4660.00	227.85	0	Spot (Block2, Row7, Column2)	161.92	163.00	14.33	0.00	0.09	142.00	143.13	142.00	17.69	0.00	0.12	59.00	13.00	0.00	21.00	19.92	241417.00	1.06	151.26	153.00
2	3	7	9741.00	4632.00	239.45	0	Spot (Block2, Row7, Column3)	157.28	160.00	17.11	0.01	0.11	140.00	142.29	140.00	17.71	0.01	0.12	54.00	12.00	0.00	20.00	17.28	260921.00	0.85	143.08	142.00
2	4	7	10030.00	4629.00	147.00	-50	Spot (Block2, Row7, Column4)	163.63	168.00	18.53	0.01	0.11	143.00	145.63	143.00	20.00	0.01	0.14	59.00	10.00	0.00	25.00	20.63	96376.00	0.90	160.47	163.00
2	5	7	10330.00	4629.00	147.00	-50	Spot (Block2, Row7, Column5)	160.47	163.00	15.99	0.01	0.10	142.00	144.65	142.00	21.11	0.01	0.15	49.00	3.00	0.00	21.00	18.47	94514.00	0.75	154.72	159.00
2	6	7	10630.00	4629.00	147.00	-50	Spot (Block2, Row7, Column6)	151.12	154.00	18.94	0.01	0.13	138.00	141.60	138.00	19.78	0.01	0.14	43.00	4.00	0.00	16.00	13.12	89011.00	0.48	160.59	164.50
2	7	7	10915.00	4682.00	197.60	0	Spot (Block2, Row7, Column7)	170.21	173.00	14.82	0.01	0.09	143.00	145.27	143.00	18.71	0.01	0.13	77.00	22.00	0.00	30.00	27.21	187915.00	1.33	153.57	155.00
2	8	7	11224.00	4635.00	200.95	0	Spot (Block2, Row7, Column8)	236.17	234.00	38.39	0.00	0.16	148.00	150.16	148.00	19.95	0.01	0.13	99.00	96.00	0.00	86.00	88.17	270412.00	4.31	180.38	182.00
2	1	8	9113.00	4943.00	141.80	0	Spot (Block2, Row8, Column1)	3811.21	2454.00	6095.25	0.19	1.60	146.00	150.19	146.00	28.30	0.01	0.19	100.00	100.00	0.18	2308.00	3665.21	2077112.00	129.38	1011.29	518.00
2	2	8	9430.00	4929.00	147.00	-50	Spot (Block2, Row8, Column2)	148.74	145.00	27.50	0.01	0.18	140.00	144.27	140.00	27.07	0.01	0.19	25.00	0.00	0.00	5.00	8.74	87605.00	0.17	146.35	139.00
2	3	8	9729.00	4932.00	194.95	0	Spot (Block2, Row8, Column3)	166.90	167.00	24.73	0.00	0.15	137.00	138.92	137.00	15.00	0.01	0.11	72.00	48.00	0.00	30.00	29.90	178586.00	1.87	145.31	145.00
2	4	8	10052.00	4894.00	236.75	0	Spot (Block2, Row8, Column4)	159.24	161.00	17.72	0.00	0.11	141.00	143.21	141.00	18.98	0.01	0.13	53.00	13.00	0.00	20.00	18.24	257653.00	0.84	146.39	144.00
2	5	8	10330.00	4929.00	147.00	-50	Spot (Block2, Row8, Column5)	141.00	138.50	18.73	0.01	0.13	136.00	139.56	136.00	19.63	0.01	0.14	25.00	2.00	0.00	2.50	5.00	83189.00	0.07	138.34	137.00
2	6	8	10638.00	4950.00	170.40	0	Spot (Block2, Row8, Column6)	159.94	159.00	18.40	0.00	0.12	134.00	136.34	134.00	16.35	0.01	0.12	65.00	36.00	0.00	25.00	25.94	129234.00	1.44	148.53	145.50
2	7	8	10945.00	4981.00	164.85	0	Spot (Block2, Row8, Column7)	169.75	172.00	16.69	0.01	0.10	137.00	139.94	137.00	16.64	0.01	0.12	82.00	53.00	0.00	35.00	32.75	127654.00	1.79	149.85	151.00
2	8	8	11231.00	4944.00	173.10	0	Spot (Block2, Row8, Column8)	243.41	241.50	43.71	0.00	0.18	142.00	145.38	142.00	19.91	0.01	0.14	99.00	98.00	0.00	99.50	101.41	203488.00	4.92	185.18	191.00
3	1	1	13625.00	2839.00	153.00	0	Spot (Block3, Row1, Column1)	1951.17	1793.00	931.62	0.04	0.48	171.00	168.50	171.00	23.21	0.01	0.14	100.00	100.00	0.00	1622.00	1780.17	1258504.00	76.79	580.83	453.00
3	2	1	13932.00	2845.00	179.00	0	Spot (Block3, Row1, Column2)	257.00	261.50	57.79	0.01	0.22	167.00	164.05	167.00	21.35	0.01	0.13	91.00	75.00	0.00	94.50	90.00	231304.00	4.35	183.92	186.00
3	3	1	14232.00	2817.00	151.85	0	Spot (Block3, Row1, Column3)	195.02	195.00	17.15	0.00	0.09	164.00	161.49	164.00	19.30	0.01	0.12	75.00	34.00	0.00	31.00	31.02	123253.00	1.74	172.62	173.00
3	4	1	14514.00	2843.00	174.70	0	Spot (Block3, Row1, Column4)	246.22	241.50	44.64	0.01	0.18	159.00	158.25	159.00	19.05	0.00	0.12	96.00	87.00	0.00	82.50	87.22	210763.00	4.62	186.34	190.00
3	5	1	14832.00	2844.00	173.95	0	Spot (Block3, Row1, Column5)	227.98	216.00	34.69	0.02	0.15	159.00	158.36	159.00	19.16	0.00	0.12	95.00	79.00	0.00	57.00	68.98	191735.00	3.63	181.21	185.00
3	6	1	15109.00	2838.00	186.10	0	Spot (Block3, Row1, Column6)	248.52	248.00	48.36	0.00	0.19	159.00	157.74	159.00	20.42	0.00	0.13	98.00	89.00	0.00	89.00	89.52	242060.00	4.45	192.34	190.00
3	7	1	15428.00	2844.00	161.90	0	Spot (Block3, Row1, Column7)	390.58	371.00	132.44	0.02	0.34	161.00	159.78	161.00	18.96	0.00	0.12	100.00	98.00	0.00	210.00	229.58	283952.00	12.17	219.06	209.00
3	8	1	15743.00	2843.00	233.35	0	Spot (Block3, Row1, Column8)	195.52	196.00	18.81	0.00	0.10	169.00	166.95	169.00	18.66	0.01	0.11	67.00	27.00	0.00	27.00	26.52	306963.00	1.53	177.63	177.00
3	1	2	13597.00	3168.00	137.70	0	Spot (Block3, Row2, Column1)	182.64	186.00	17.85	0.01	0.10	164.00	162.34	164.00	21.47	0.00	0.13	50.00	5.00	0.00	22.00	18.64	94241.00	0.95	174.87	174.00
3	2	2	13912.00	3131.00	151.25	0	Spot (Block3, Row2, Column2)	197.74	199.00	14.35	0.00	0.07	159.00	157.20	159.00	20.69	0.00	0.13	90.00	43.00	0.00	40.00	38.74	123981.00	1.96	173.65	177.50
3	3	2	14219.00	3162.00	217.25	0	Spot (Block3, Row2, Column3)	179.52	179.00	13.72	0.00	0.08	159.00	158.23	159.00	19.38	0.00	0.12	53.00	9.00	0.00	20.00	20.52	241632.00	1.10	166.91	165.50
3	4	2	14527.00	3134.00	179.60	0	Spot (Block3, Row2, Column4)	195.79	197.00	19.48	0.00	0.10	161.00	160.27	161.00	18.93	0.00	0.12	88.00	46.00	0.00	36.00	34.79	176601.00	1.88	174.35	177.00
3	5	2	14824.00	3138.00	216.55	0	Spot (Block3, Row2, Column5)	228.55	222.00	32.13	0.01	0.14	158.00	157.76	158.00	18.99	0.00	0.12	98.00	85.00	0.00	64.00	70.55	306710.00	3.73	181.59	185.00
3	6	2	15122.00	3156.00	220.80	0	Spot (Block3, Row2, Column6)	182.38	184.00	18.04	0.00	0.10	158.00	156.85	158.00	19.68	0.00	0.13	65.00	18.00	0.00	26.00	24.38	254414.00	1.30	167.15	168.00
3	7	2	15418.00	3142.00	233.10	0	Spot (Block3, Row2, Column7)	179.37	181.00	15.66	0.00	0.09	162.00	160.10	162.00	18.09	0.01	0.11	50.00	9.00	0.00	19.00	17.37	279644.00	1.07	161.05	164.00
3	8	2	15752.00	3147.00	215.70	0	Spot (Block3, Row2, Column8)	179.96	183.00	18.11	0.01	0.10	166.00	163.97	166.00	18.21	0.01	0.11	46.00	5.00	0.00	17.00	13.96	238627.00	0.88	170.77	172.00
3	1	3	13616.00	3447.00	184.20	0	Spot (Block3, Row3, Column1)	240.74	225.00	45.89	0.03	0.19	159.00	157.61	159.00	19.78	0.00	0.13	98.00	81.00	0.00	66.00	81.74	228940.00	4.20	178.39	180.00
3	2	3	13936.00	3461.00	201.40	0	Spot (Block3, Row3, Column2)	179.42	180.00	16.01	0.00	0.09	153.00	152.93	153.00	21.10	0.00	0.14	63.00	14.00	0.00	27.00	26.42	206335.00	1.26	162.30	164.00
3	3	3	14202.00	3409.00	207.20	0	Spot (Block3, Row3, Column3)	187.25	189.00	17.71	0.00	0.09	163.00	160.39	163.00	21.88	0.01	0.14	60.00	11.00	0.00	26.00	24.25	229572.00	1.23	172.22	174.00
3	4	3	14523.00	3434.00	164.85	0	Spot (Block3, Row3, Column4)	261.32	271.00	49.58	0.02	0.19	163.00	161.36	163.00	19.56	0.00	0.12	99.00	94.00	0.00	108.00	98.32	197298.00	5.11	193.82	195.00
3	5	3	14828.00	3431.00	132.85	0	Spot (Block3, Row3, Column5)	196.20	192.00	32.45	0.01	0.17	159.00	157.83	159.00	19.09	0.00	0.12	86.00	38.00	0.00	33.00	37.20	92802.00	2.01	175.87	177.00
3	6	3	15135.00	3470.00	202.65	0	Spot (Block3, Row3, Column6)	191.93	193.00	13.80	0.00	0.07	160.00	159.38	160.00	18.33	0.00	0.11	86.00	38.00	0.00	33.00	31.93	224750.00	1.78	171.90	173.00
3	7	3	15433.00	3436.00	185.65	0	Spot (Block3, Row3, Column7)	200.29	201.00	15.60	0.00	0.08	162.00	160.62	162.00	18.97	0.00	0.12	88.00	53.00	0.00	39.00	38.29	193683.00	2.09	177.27	177.50
3	8	3	15722.00	3440.00	147.00	-50	Spot (Block3, Row3, Column8)	173.32	176.00	15.76	0.01	0.09	166.00	164.08	166.00	18.47	0.01	0.11	28.00	1.00	0.00	10.00	7.32	102086.00	0.50	170.01	171.00
3	1	4	13620.00	3740.00	175.60	0	Spot (Block3, Row4, Column1)	240.46	227.00	44.63	0.03	0.19	164.00	161.38	164.00	21.73	0.01	0.13	93.00	71.00	0.00	63.00	76.46	208240.00	3.64	182.32	184.00
3	2	4	13909.00	3748.00	163.15	0	Spot (Block3, Row4, Column2)	187.94	190.00	13.28	0.00	0.07	158.00	156.32	158.00	20.60	0.00	0.13	77.00	18.00	0.00	32.00	29.94	138509.00	1.53	168.74	170.00
3	3	4	14228.00	3742.00	150.40	0	Spot (Block3, Row4, Column3)	476.58	479.00	134.33	0.00	0.28	167.00	163.46	167.00	21.46	0.01	0.13	100.00	100.00	0.00	312.00	309.58	297388.00	14.59	241.74	221.50
3	4	4	14512.00	3739.00	228.65	0	Spot (Block3, Row4, Column4)	181.92	184.00	18.29	0.00	0.10	165.00	162.27	165.00	20.35	0.01	0.13	45.00	7.00	0.00	19.00	16.92	273793.00	0.97	166.48	168.00
3	5	4	14808.00	3741.00	197.50	0	Spot (Block3, Row4, Column5)	187.57	190.00	17.50	0.01	0.09	157.00	155.58	157.00	19.73	0.00	0.13	74.00	33.00	0.00	33.00	30.57	206887.00	1.62	165.99	170.00
3	6	4	15125.00	3734.00	236.05	0	Spot (Block3, Row4, Column6)	213.28	210.00	32.46	0.01	0.15	159.00	157.85	159.00	18.98	0.00	0.12	91.00	72.00	0.00	51.00	54.28	342532.00	2.92	170.82	172.00
3	7	4	15419.00	3739.00	186.75	0	Spot (Block3, Row4, Column7)	217.98	210.00	28.96	0.02	0.13	164.00	162.06	164.00	18.98	0.01	0.12	95.00	68.00	0.00	46.00	53.98	213839.00	2.95	182.97	184.00
3	8	4	15714.00	3744.00	184.85	0	Spot (Block3, Row4, Column8)	195.46	195.00	16.98	0.00	0.09	166.00	163.38	166.00	18.46	0.01	0.11	74.00	32.00	0.00	29.00	29.46	188031.00	1.74	171.65	172.00
3	1	5	13632.00	4045.00	170.15	0	Spot (Block3, Row5, Column1)	299.80	303.00	68.11	0.00	0.23	164.00	161.76	164.00	20.50	0.01	0.13	97.00	90.00	0.00	139.00	135.80	241337.00	6.73	197.78	199.00
3	2	5	13922.00	4039.00	147.00	-50	Spot (Block3, Row5, Column2)	165.64	167.00	21.10	0.00	0.13	162.00	160.00	162.00	20.60	0.01	0.13	21.00	3.00	0.00	5.00	3.64	97233.00	0.27	174.10	174.00
3	3	5	14188.00	4011.00	209.55	0	Spot (Block3, Row5, Column3)	190.89	191.00	15.27	0.00	0.08	167.00	163.30	167.00	20.44	0.01	0.13	61.00	12.00	0.00	24.00	23.89	239377.00	1.35	175.34	179.00
3	4	5	14527.00	4038.00	156.85	0	Spot (Block3, Row5, Column4)	212.91	209.00	23.77	0.01	0.11	168.00	164.19	168.00	19.54	0.01	0.12	90.00	54.00	0.00	41.00	44.91	143930.00	2.49	183.95	185.00
3	5	5	14828.00	4036.00	147.80	0	Spot (Block3, Row5, Column5)	579.66	569.00	173.97	0.01	0.30	165.00	163.23	165.00	22.02	0.00	0.13	100.00	100.00	0.00	404.00	414.66	344317.00	18.91	280.28	266.50
3	6	5	15133.00	4023.00	200.05	0	Spot (Block3, Row5, Column6)	192.54	192.00	17.37	0.00	0.09	162.00	161.50	162.00	20.44	0.00	0.13	70.00	26.00	0.00	30.00	30.54	218730.00	1.52	170.38	170.00
3	7	5	15419.00	4034.00	194.45	0	Spot (Block3, Row5, Column7)	191.34	192.00	14.48	0.00	0.08	164.00	162.29	164.00	17.73	0.00	0.11	76.00	29.00	0.00	28.00	27.34	205119.00	1.64	174.00	175.00
3	8	5	15735.00	4038.00	167.05	0	Spot (Block3, Row5, Column8)	272.62	281.00	55.94	0.01	0.21	167.00	166.06	167.00	16.97	0.00	0.10	99.00	93.00	0.00	114.00	105.62	211008.00	6.28	195.89	192.00
3	1	6	13615.00	4346.00	147.65	0	Spot (Block3, Row6, Column1)	191.07	192.00	18.12	0.00	0.09	164.00	161.90	164.00	19.22	0.01	0.12	65.00	25.00	0.00	28.00	27.07	113876.00	1.52	170.82	173.00
3	2	6	13922.00	4339.00	147.00	-50	Spot (Block3, Row6, Column2)	179.69	180.00	20.38	0.00	0.11	166.00	163.27	166.00	19.88	0.01	0.12	38.00	11.00	0.00	14.00	13.69	105656.00	0.83	178.94	183.00
3	3	6	14215.00	4341.00	164.40	0	Spot (Block3, Row6, Column3)	323.71	302.00	81.10	0.03	0.25	164.00	161.64	164.00	20.95	0.01	0.13	99.00	97.00	0.00	138.00	159.71	243755.00	7.74	206.08	201.00
3	4	6	14512.00	4311.00	219.55	0	Spot (Block3, Row6, Column4)	189.95	191.00	17.94	0.00	0.09	165.00	162.45	165.00	22.04	0.01	0.14	57.00	13.00	0.00	26.00	24.95	262127.00	1.25	171.31	171.00
3	5	6	14826.00	4340.00	145.75	0	Spot (Block3, Row6, Column5)	616.35	571.50	223.13	0.03	0.36	168.00	166.71	168.00	22.44	0.00	0.13	100.00	100.00	0.00	403.50	448.35	356253.00	20.04	294.09	283.00
3	6	6	15123.00	4318.00	140.75	0	Spot (Block3, Row6, Column6)	196.64	196.00	18.22	0.00	0.09	162.00	161.92	162.00	20.63	0.00	0.13	76.00	33.00	0.00	34.00	34.64	105399.00	1.68	180.35	181.00
3	7	6	15423.00	4340.00	181.15	0	Spot (Block3, Row6, Column7)	223.76	210.00	42.50	0.03	0.19	160.00	159.27	160.00	18.88	0.00	0.12	94.00	72.00	0.00	50.00	63.76	205415.00	3.42	177.12	178.00
3	8	6	15735.00	4342.00	164.70	0	Spot (Block3, Row6, Column8)	246.68	240.00	42.68	0.01	0.17	166.00	164.60	166.00	17.88	0.00	0.11	96.00	82.00	0.00	74.00	80.68	185254.00	4.59	194.28	194.00
3	1	7	13605.00	4636.00	211.05	0	Spot (Block3, Row7, Column1)	178.77	180.00	18.71	0.00	0.10	163.00	161.89	163.00	21.92	0.00	0.14	39.00	4.00	0.00	17.00	15.77	227042.00	0.77	164.86	168.50
3	2	7	13922.00	4639.00	147.00	-50	Spot (Block3, Row7, Column2)	162.34	166.00	25.28	0.01	0.16	160.00	158.62	160.00	20.02	0.00	0.13	22.00	4.00	0.00	6.00	2.34	95621.00	0.19	175.83	173.00
3	3	7	14222.00	4639.00	147.00	-50	Spot (Block3, Row7, Column3)	166.61	169.00	21.88	0.01	0.13	160.00	159.82	160.00	20.71	0.00	0.13	29.00	4.00	0.00	9.00	6.61	98132.00	0.33	168.94	174.00
3	4	7	14532.00	4602.00	135.95	0	Spot (Block3, Row7, Column4)	188.05	188.00	11.24	0.00	0.06	162.00	160.68	162.00	19.41	0.00	0.12	72.00	14.00	0.00	26.00	26.05	93648.00	1.41	176.81	177.00
3	5	7	14815.00	4650.00	186.10	0	Spot (Block3, Row7, Column5)	197.35	196.00	17.13	0.00	0.09	162.00	160.60	162.00	17.97	0.00	0.11	85.00	47.00	0.00	34.00	35.35	192808.00	2.05	179.41	181.00
3	6	7	15122.00	4639.00	147.00	-50	Spot (Block3, Row7, Column6)	183.68	184.00	20.17	0.00	0.11	162.00	161.06	162.00	19.51	0.00	0.12	57.00	16.00	0.00	22.00	21.68	108185.00	1.16	174.08	180.00
3	7	7	15406.00	4651.00	154.85	0	Spot (Block3, Row7, Column7)	275.39	276.00	47.74	0.00	0.17	162.00	160.53	162.00	20.45	0.00	0.13	99.00	95.00	0.00	114.00	113.39	181760.00	5.62	201.60	198.00
3	8	7	15729.00	4642.00	210.25	0	Spot (Block3, Row7, Column8)	265.14	276.00	35.21	0.02	0.13	163.00	161.32	163.00	17.78	0.00	0.11	99.00	94.00	0.00	113.00	102.14	333019.00	5.84	190.78	192.00
3	1	8	13615.00	4947.00	144.45	0	Spot (Block3, Row8, Column1)	2303.98	1975.00	1828.36	0.07	0.79	162.00	161.53	162.00	23.71	0.00	0.15	100.00	100.00	0.00	1813.00	2141.98	1304053.00	90.37	652.82	470.00
3	2	8	13965.00	4942.00	156.95	0	Spot (Block3, Row8, Column2)	184.44	185.00	13.23	0.00	0.07	160.00	157.88	160.00	21.12	0.01	0.13	58.00	8.00	0.00	25.00	24.44	125416.00	1.26	179.81	181.00
3	3	8	14208.00	4938.00	178.85	0	Spot (Block3, Row8, Column3)	204.26	201.00	28.07	0.01	0.14	158.00	158.01	158.00	19.29	0.00	0.12	86.00	59.00	0.00	43.00	46.26	183219.00	2.40	173.76	173.50
3	4	8	14498.00	4921.00	128.00	0	Spot (Block3, Row8, Column4)	200.31	201.00	15.66	0.00	0.08	159.00	158.36	159.00	19.46	0.00	0.12	91.00	57.00	0.00	42.00	41.31	88138.00	2.16	184.83	186.00
3	5	8	14822.00	4939.00	147.00	-50	Spot (Block3, Row8, Column5)	163.78	169.00	21.64	0.01	0.13	160.00	158.41	160.00	17.74	0.00	0.11	33.00	3.00	0.00	9.00	3.78	96632.00	0.30	171.22	170.00
3	6	8	15116.00	4958.00	217.00	0	Spot (Block3, Row8, Column6)	184.88	184.00	16.31	0.00	0.09	160.00	158.77	160.00	19.40	0.00	0.12	61.00	17.00	0.00	24.00	24.88	248854.00	1.35	165.85	169.00
3	7	8	15429.00	4952.00	167.75	0	Spot (Block3, Row8, Column7)	212.03	210.00	24.25	0.00	0.11	162.00	161.66	162.00	20.78	0.00	0.13	92.00	63.00	0.00	48.00	50.03	165387.00	2.42	182.86	185.00
3	8	8	15716.00	4943.00	181.10	0	Spot (Block3, Row8, Column8)	240.40	237.00	36.96	0.01	0.15	160.00	159.88	160.00	18.52	0.00	0.12	98.00	86.00	0.00	77.00	80.40	221408.00	4.35	184.97	185.50
4	1	1	18128.00	2842.00	153.50	0	Spot (Block4, Row1, Column1)	1885.09	1783.00	862.92	0.02	0.46	160.00	160.55	160.00	24.42	0.00	0.15	100.00	100.00	0.00	1623.00	1725.09	1215885.00	70.61	583.51	475.00
4	2	1	18427.00	2838.00	147.00	-50	Spot (Block4, Row1, Column2)	169.63	173.00	16.87	0.01	0.10	152.00	153.51	152.00	21.42	0.00	0.14	49.00	3.00	0.00	21.00	17.63	100081.00	0.75	162.69	160.50
4	3	1	18727.00	2838.00	147.00	-50	Spot (Block4, Row1, Column3)	150.26	150.00	15.24	0.00	0.10	145.00	147.69	145.00	18.80	0.01	0.13	22.00	0.00	0.00	5.00	5.26	88652.00	0.14	150.58	152.00
4	4	1	19027.00	2838.00	147.00	-50	Spot (Block4, Row1, Column4)	157.41	161.00	13.90	0.01	0.09	147.00	148.16	147.00	16.57	0.00	0.11	40.00	1.00	0.00	14.00	10.41	92873.00	0.56	150.49	146.00
4	5	1	19327.00	2838.00	147.00	-50	Spot (Block4, Row1, Column5)	154.29	156.00	15.53	0.00	0.10	146.00	147.81	146.00	16.52	0.01	0.11	35.00	2.00	0.00	10.00	8.29	91029.00	0.39	157.49	160.00
4	6	1	19627.00	2838.00	147.00	-50	Spot (Block4, Row1, Column6)	150.11	149.00	13.70	0.00	0.09	146.00	148.21	146.00	17.69	0.01	0.12	16.00	1.00	0.00	3.00	4.11	88563.00	0.11	149.33	147.00
4	7	1	19927.00	2838.00	147.00	-50	Spot (Block4, Row1, Column7)	157.08	157.50	14.78	0.00	0.09	148.00	149.09	148.00	17.58	0.00	0.12	31.00	2.00	0.00	9.50	9.08	92676.00	0.45	161.97	167.00
4	8	1	20210.00	2864.00	191.35	0	Spot (Block4, Row1, Column8)	163.31	166.00	17.07	0.01	0.10	142.00	144.64	142.00	16.18	0.01	0.11	65.00	28.00	0.00	24.00	21.31	168370.00	1.15	147.37	147.00
4	1	2	18115.00	3119.00	223.85	0	Spot (Block4, Row2, Column1)	171.34	173.00	16.12	0.00	0.09	156.00	155.97	156.00	22.53	0.00	0.14	35.00	1.00	0.00	17.00	15.34	247073.00	0.68	158.94	159.00
4	2	2	18435.00	3104.00	160.25	0	Spot (Block4, Row2, Column2)	180.48	181.00	18.84	0.00	0.10	149.00	149.99	149.00	17.01	0.00	0.11	91.00	37.00	0.00	32.00	31.48	127418.00	1.79	161.36	163.00
4	3	2	18713.00	3132.00	183.85	0	Spot (Block4, Row2, Column3)	164.73	166.00	16.50	0.00	0.10	148.00	149.86	148.00	17.19	0.01	0.11	50.00	14.00	0.00	18.00	16.73	155998.00	0.86	160.09	160.00
4	4	2	19027.00	3138.00	147.00	-50	Spot (Block4, Row2, Column4)	162.74	164.00	13.28	0.00	0.08	149.00	150.54	149.00	16.62	0.00	0.11	46.00	5.00	0.00	15.00	13.74	96502.00	0.73	163.42	164.00
4	5	2	19322.00	3150.00	190.10	0	Spot (Block4, Row2, Column5)	182.26	182.00	12.90	0.00	0.07	145.00	147.15	145.00	17.52	0.01	0.12	93.00	57.00	0.00	37.00	37.26	184991.00	2.00	159.60	158.00
4	6	2	19569.00	3144.00	201.35	0	Spot (Block4, Row2, Column6)	162.81	166.00	19.36	0.01	0.12	143.00	146.53	143.00	19.48	0.01	0.13	56.00	17.00	0.00	23.00	19.81	187227.00	0.84	149.81	147.00
4	7	2	19913.00	3071.00	234.15	0	Spot (Block4, Row2, Column7)	161.61	163.00	21.76	0.00	0.13	145.00	147.91	145.00	18.85	0.01	0.13	49.00	9.00	0.00	18.00	16.61	255339.00	0.73	152.15	152.50
4	8	2	20264.00	3121.00	157.30	0	Spot (Block4, Row2, Column8)	159.87	163.00	15.79	0.01	0.10	142.00	143.88	142.00	16.39	0.01	0.11	57.00	16.00	0.00	21.00	17.87	108870.00	0.98	153.46	155.00
4	1	3	18131.00	3443.00	193.75	0	Spot (Block4, Row3, Column1)	172.85	174.00	15.15	0.00	0.09	152.00	153.17	152.00	17.22	0.00	0.11	62.00	17.00	0.00	22.00	20.85	182526.00	1.14	161.53	165.00
4	2	3	18427.00	3438.00	147.00	-50	Spot (Block4, Row3, Column2)	164.52	166.00	13.82	0.00	0.08	148.00	149.35	148.00	18.43	0.00	0.12	49.00	6.00	0.00	18.00	16.52	97562.00	0.82	157.97	159.00
4	3	3	18722.00	3410.00	197.25	0	Spot (Block4, Row3, Column3)	170.04	171.00	12.45	0.00	0.07	151.00	151.47	151.00	17.83	0.00	0.12	58.00	6.00	0.00	20.00	19.04	186021.00	1.04	162.25	165.00
4	4	3	19027.00	3438.00	147.00	-50	Spot (Block4, Row3, Column4)	159.31	159.00	14.44	0.00	0.09	155.00	155.20	155.00	16.72	0.00	0.11	23.00	0.00	0.00	4.00	4.31	94632.00	0.25	160.73	159.00
4	5	3	19331.00	3458.00	245.75	0	Spot (Block4, Row3, Column5)	164.78	166.00	17.78	0.00	0.11	149.00	149.59	149.00	17.44	0.00	0.12	49.00	16.00	0.00	17.00	15.78	287371.00	0.87	151.73	153.00
4	6	3	19547.00	3463.00	173.60	0	Spot (Block4, Row3, Column6)	175.40	177.00	18.71	0.00	0.11	145.00	146.52	145.00	18.92	0.00	0.13	76.00	36.00	0.00	32.00	30.40	147340.00	1.53	152.51	152.00
4	7	3	19927.00	3438.00	147.00	-50	Spot (Block4, Row3, Column7)	142.61	142.00	12.18	0.00	0.09	145.00	147.40	145.00	19.28	0.01	0.13	1.00	0.00	0.00	-3.00	-2.39	84711.00	-0.25	144.30	145.00
4	8	3	20199.00	3449.00	123.35	0	Spot (Block4, Row3, Column8)	180.66	181.00	16.12	0.00	0.09	142.00	144.03	142.00	17.65	0.01	0.12	89.00	57.00	0.00	39.00	38.66	73346.00	2.08	165.23	165.00
4	1	4	18127.00	3737.00	147.00	-50	Spot (Block4, Row4, Column1)	163.54	164.00	13.29	0.00	0.08	149.00	150.47	149.00	20.50	0.00	0.14	32.00	1.00	0.00	15.00	14.54	97471.00	0.64	163.82	164.00
4	2	4	18427.00	3737.00	147.00	-50	Spot (Block4, Row4, Column2)	160.63	162.00	15.23	0.00	0.09	144.00	145.63	144.00	18.29	0.00	0.13	49.00	8.00	0.00	18.00	16.63	95738.00	0.82	155.97	161.00
4	3	4	18734.00	3739.00	158.45	0	Spot (Block4, Row4, Column3)	216.93	201.00	138.52	0.03	0.64	143.00	146.44	143.00	17.88	0.01	0.12	98.00	93.00	0.00	58.00	73.93	149463.00	3.94	180.17	181.00
4	4	4	19027.00	3737.00	147.00	-50	Spot (Block4, Row4, Column4)	164.10	165.00	11.09	0.00	0.07	149.00	151.10	149.00	18.33	0.01	0.12	42.00	0.00	0.00	16.00	15.10	97806.00	0.71	161.43	165.00
4	5	4	19354.00	3737.00	156.20	0	Spot (Block4, Row4, Column5)	174.85	177.00	14.22	0.01	0.08	150.00	150.91	150.00	18.28	0.00	0.12	69.00	23.00	0.00	27.00	24.85	117850.00	1.31	165.11	166.00
4	6	4	19625.00	3739.00	222.40	0	Spot (Block4, Row4, Column6)	186.00	186.00	15.40	0.00	0.08	150.00	150.38	150.00	18.41	0.00	0.12	88.00	49.00	0.00	36.00	36.00	263935.00	1.93	164.95	168.00
4	7	4	19922.00	3739.00	145.90	0	Spot (Block4, Row4, Column7)	170.39	172.00	14.13	0.00	0.08	144.00	146.05	144.00	17.83	0.01	0.12	72.00	30.00	0.00	28.00	26.39	98825.00	1.37	158.28	162.00
4	8	4	20219.00	3744.00	175.80	0	Spot (Block4, Row4, Column8)	177.55	179.00	13.20	0.00	0.07	143.00	144.64	143.00	16.58	0.00	0.11	90.00	60.00	0.00	36.00	34.55	153228.00	1.98	160.83	165.00
4	1	5	18127.00	4037.00	147.00	-50	Spot (Block4, Row5, Column1)	172.33	174.00	15.75	0.00	0.09	147.00	148.62	147.00	20.75	0.00	0.14	67.00	14.00	0.00	27.00	25.33	102535.00	1.14	173.33	166.00
4	2	5	18407.00	4068.00	131.75	0	Spot (Block4, Row5, Column2)	177.95	179.00	15.34	0.00	0.09	145.00	148.18	145.00	30.92	0.01	0.21	61.00	2.00	0.00	34.00	32.95	82212.00	0.96	165.44	169.50
4	3	5	18762.00	3997.00	199.45	0	Spot (Block4, Row5, Column3)	161.84	164.00	15.08	0.01	0.09	140.00	144.04	140.00	30.84	0.01	0.21	31.00	0.00	0.00	24.00	21.84	181903.00	0.58	154.09	156.50
4	4	5	19027.00	4037.00	147.00	-50	Spot (Block4, Row5, Column4)	169.64	173.00	19.45	0.01	0.11	143.00	146.51	143.00	19.53	0.01	0.13	68.00	27.00	0.00	30.00	26.64	100935.00	1.18	157.30	157.00
4	5	5	19340.00	4053.00	135.90	0	Spot (Block4, Row5, Column5)	197.43	195.00	16.73	0.01	0.08	147.00	149.35	147.00	19.29	0.01	0.13	97.00	75.00	0.00	48.00	50.43	98123.00	2.49	172.79	174.00
4	6	5	19666.00	4025.00	218.15	0	Spot (Block4, Row5, Column6)	170.47	173.00	14.73	0.01	0.09	146.00	147.08	146.00	17.23	0.00	0.12	71.00	26.00	0.00	27.00	24.47	231503.00	1.36	158.97	162.00
4	7	5	19892.00	4070.00	132.30	0	Spot (Block4, Row5, Column7)	174.00	175.00	12.71	0.00	0.07	143.00	144.50	143.00	15.89	0.00	0.11	88.00	51.00	0.00	32.00	31.00	81432.00	1.86	159.58	161.00
4	8	5	20247.00	4055.00	151.45	0	Spot (Block4, Row5, Column8)	174.52	177.00	17.75	0.01	0.10	146.00	146.80	146.00	15.82	0.00	0.11	79.00	49.00	0.00	31.00	28.52	110297.00	1.75	159.12	158.50
4	1	6	18127.00	4337.00	147.00	-50	Spot (Block4, Row6, Column1)	168.30	169.00	18.39	0.00	0.11	149.00	149.64	149.00	19.07	0.00	0.13	50.00	11.00	0.00	20.00	19.30	100308.00	0.98	158.43	157.00
4	2	6	18427.00	4337.00	147.00	-50	Spot (Block4, Row6, Column2)	168.65	167.00	15.17	0.00	0.09	150.00	150.34	150.00	23.61	0.00	0.16	36.00	2.00	0.00	17.00	18.65	100517.00	0.78	171.12	174.50
4	3	6	18713.00	4361.00	236.85	0	Spot (Block4, Row6, Column3)	163.23	166.00	20.47	0.01	0.13	139.00	142.11	139.00	16.77	0.01	0.12	67.00	37.00	0.00	27.00	24.23	263950.00	1.26	147.11	145.00
4	4	6	19040.00	4334.00	220.45	0	Spot (Block4, Row6, Column4)	157.47	158.00	15.25	0.00	0.10	140.00	143.32	140.00	17.06	0.01	0.12	51.00	14.00	0.00	18.00	17.47	218255.00	0.83	144.01	140.50
4	5	6	19314.00	4330.00	174.60	0	Spot (Block4, Row6, Column5)	183.28	185.00	18.39	0.00	0.10	142.00	144.86	142.00	18.30	0.01	0.13	86.00	65.00	0.00	43.00	41.28	156702.00	2.10	155.90	153.00
4	6	6	19636.00	4325.00	227.35	0	Spot (Block4, Row6, Column6)	158.37	160.00	16.61	0.00	0.10	140.00	143.60	140.00	16.87	0.01	0.12	56.00	20.00	0.00	20.00	18.37	235025.00	0.88	147.94	147.00
4	7	6	19928.00	4337.00	147.00	-50	Spot (Block4, Row6, Column7)	168.16	170.00	12.34	0.00	0.07	142.00	144.11	142.00	15.65	0.01	0.11	80.00	36.00	0.00	28.00	26.16	99552.00	1.54	163.00	165.00
4	8	6	20228.00	4337.00	147.00	-50	Spot (Block4, Row6, Column8)	181.69	163.00	154.97	0.05	0.85	150.00	150.30	150.00	17.68	0.00	0.12	41.00	17.00	0.00	13.00	31.69	107559.00	1.78	159.71	159.00
4	1	7	18130.00	4629.00	206.65	0	Spot (Block4, Row7, Column1)	159.71	161.00	15.56	0.00	0.10	148.00	148.89	148.00	19.25	0.00	0.13	33.00	2.00	0.00	13.00	11.71	194045.00	0.56	149.89	147.50
4	2	7	18467.00	4609.00	258.60	0	Spot (Block4, Row7, Column2)	160.84	162.00	16.90	0.00	0.11	142.00	144.12	142.00	19.39	0.01	0.13	50.00	13.00	0.00	20.00	18.84	312673.00	0.86	141.86	139.00
4	3	7	18760.00	4646.00	184.10	0	Spot (Block4, Row7, Column3)	157.88	163.00	20.41	0.01	0.13	142.00	144.86	142.00	18.81	0.01	0.13	53.00	12.00	0.00	21.00	15.88	150931.00	0.69	144.83	143.00
4	4	7	19028.00	4637.00	147.00	-50	Spot (Block4, Row7, Column4)	167.28	170.00	13.27	0.01	0.08	145.00	147.16	145.00	18.25	0.01	0.12	68.00	10.00	0.00	25.00	22.28	99533.00	1.10	156.74	161.50
4	5	7	19328.00	4637.00	147.00	-50	Spot (Block4, Row7, Column5)	160.96	161.50	17.54	0.00	0.11	145.00	150.12	145.00	40.69	0.02	0.27	7.00	0.00	0.00	16.50	15.96	95611.00	0.27	162.07	162.00
4	6	7	19579.00	4640.00	201.85	0	Spot (Block4, Row7, Column6)	165.85	167.00	13.79	0.00	0.08	142.00	148.06	142.00	41.80	0.02	0.28	8.00	0.00	0.00	25.00	23.85	192215.00	0.43	154.15	151.50
4	7	7	19904.00	4575.00	201.55	0	Spot (Block4, Row7, Column7)	163.86	164.00	16.15	0.00	0.10	146.00	148.12	146.00	16.66	0.01	0.11	54.00	16.00	0.00	18.00	17.86	188599.00	0.94	151.17	147.00
4	8	7	20232.00	4635.00	222.95	0	Spot (Block4, Row7, Column8)	205.85	208.00	22.03	0.00	0.11	151.00	152.01	151.00	19.80	0.00	0.13	93.00	78.00	0.00	57.00	54.85	293125.00	2.72	169.12	166.00
4	1	8	18124.00	4945.00	144.35	0	Spot (Block4, Row8, Column1)	2205.66	1733.50	1769.27	0.10	0.80	153.00	153.66	153.00	23.14	0.00	0.15	100.00	100.00	0.00	1580.50	2052.66	1257225.00	88.67	607.35	363.00
4	2	8	18428.00	4936.00	147.00	-50	Spot (Block4, Row8, Column2)	159.55	158.00	19.56	0.00	0.12	146.00	146.75	146.00	18.76	0.00	0.13	38.00	15.00	0.00	12.00	13.55	94613.00	0.68	159.27	156.00
4	3	8	18730.00	4921.00	195.15	0	Spot (Block4, Row8, Column3)	170.84	170.00	19.12	0.00	0.11	145.00	146.09	145.00	18.15	0.00	0.12	64.00	25.00	0.00	25.00	25.84	183999.00	1.36	150.92	147.50
4	4	8	19028.00	4936.00	147.00	-50	Spot (Block4, Row8, Column4)	175.25	176.00	16.06	0.00	0.09	147.00	148.52	147.00	17.02	0.00	0.11	75.00	33.00	0.00	29.00	28.25	103749.00	1.57	161.58	159.00
4	5	8	19328.00	4937.00	147.00	-50	Spot (Block4, Row8, Column5)	160.67	163.00	13.63	0.01	0.08	150.00	152.91	150.00	38.09	0.01	0.25	0.00	0.00	0.00	13.00	10.67	95279.00	0.20	152.32	155.00
4	6	8	19628.00	4937.00	147.00	-50	Spot (Block4, Row8, Column6)	167.47	167.00	13.41	0.00	0.08	151.00	153.12	151.00	38.46	0.01	0.25	5.00	0.00	0.00	16.00	16.47	99479.00	0.37	159.69	163.00
4	7	8	19928.00	4937.00	147.00	-50	Spot (Block4, Row8, Column7)	163.18	162.00	21.58	0.00	0.13	153.00	153.41	153.00	17.09	0.00	0.11	36.00	15.00	0.00	9.00	10.18	96927.00	0.57	159.21	153.00
4	8	8	20229.00	4940.00	175.60	0	Spot (Block4, Row8, Column8)	231.76	224.00	36.91	0.01	0.16	158.00	156.66	158.00	17.44	0.00	0.11	98.00	92.00	0.00	66.00	73.76	200012.00	4.31	181.17	185.00
5	1	1	4647.00	7335.00	185.30	0	Spot (Block5, Row1, Column1)	1232.35	930.00	1167.68	0.12	0.95	101.00	109.29	101.00	83.43	0.03	0.76	70.00	66.00	0.00	829.00	1131.35	1197845.00	13.46	695.67	121.50
5	2	1	4923.00	7331.00	222.45	0	Spot (Block5, Row1, Column2)	119.64	121.00	14.68	0.00	0.12	102.00	102.08	102.00	12.57	0.00	0.12	66.00	31.00	0.00	19.00	17.64	169050.00	1.40	103.54	103.00
5	3	1	5228.00	7353.00	163.90	0	Spot (Block5, Row1, Column3)	142.68	138.00	20.67	0.01	0.14	105.00	105.00	105.00	11.93	0.00	0.11	91.00	68.00	0.00	33.00	37.68	106300.00	3.16	119.24	117.50
5	4	1	5499.00	7340.00	152.45	0	Spot (Block5, Row1, Column4)	132.24	130.00	13.46	0.01	0.10	108.00	108.67	108.00	12.25	0.00	0.11	84.00	38.00	0.00	22.00	24.24	84369.00	1.92	119.28	118.00
5	5	1	5818.00	7336.00	152.95	0	Spot (Block5, Row1, Column5)	422.68	380.50	184.70	0.05	0.44	110.00	110.51	110.00	12.74	0.00	0.12	100.00	100.00	0.00	270.50	312.68	268822.00	24.51	185.21	184.00
5	6	1	6111.00	7330.00	159.70	0	Spot (Block5, Row1, Column6)	315.47	292.00	107.02	0.03	0.34	112.00	112.42	112.00	13.66	0.00	0.12	100.00	99.00	0.00	180.00	203.47	222092.00	14.87	162.66	164.00
5	7	1	6427.00	7332.00	154.05	0	Spot (Block5, Row1, Column7)	1071.31	911.00	753.72	0.07	0.70	110.00	111.31	110.00	14.62	0.01	0.13	100.00	100.00	0.00	801.00	961.31	694209.00	65.66	291.80	267.00
5	8	1	6722.00	7339.00	147.00	-50	Spot (Block5, Row1, Column8)	121.06	121.00	11.02	0.00	0.09	111.00	112.01	111.00	14.12	0.00	0.13	34.00	5.00	0.00	10.00	10.06	71424.00	0.64	113.69	113.00
5	1	2	4622.00	7638.00	147.00	-50	Spot (Block5, Row2, Column1)	108.22	108.00	8.36	0.00	0.08	104.00	108.31	104.00	54.89	0.02	0.51	0.00	0.00	0.00	4.00	4.22	64064.00	-0.00	104.45	104.50
5	2	2	4918.00	7639.00	131.25	0	Spot (Block5, Row2, Column2)	184.57	188.00	23.86	0.01	0.13	102.00	101.93	102.00	11.36	0.00	0.11	99.00	97.00	0.00	86.00	82.57	85454.00	7.27	137.21	133.00
5	3	2	5219.00	7638.00	170.55	0	Spot (Block5, Row2, Column3)	127.73	125.00	15.10	0.01	0.12	104.00	103.61	104.00	11.06	0.00	0.11	75.00	47.00	0.00	21.00	23.73	103461.00	2.18	113.68	113.00
5	4	2	5515.00	7645.00	165.05	0	Spot (Block5, Row2, Column4)	171.34	175.00	20.75	0.01	0.12	110.00	109.69	110.00	12.62	0.00	0.12	97.00	90.00	0.00	65.00	61.34	129189.00	4.89	128.14	126.50
5	5	2	5804.00	7631.00	199.80	0	Spot (Block5, Row2, Column5)	136.35	135.00	15.13	0.00	0.11	113.00	113.31	113.00	12.63	0.00	0.11	75.00	39.00	0.00	22.00	23.35	154345.00	1.82	119.15	120.00
5	6	2	6116.00	7649.00	196.05	0	Spot (Block5, Row2, Column6)	140.26	137.00	19.48	0.01	0.14	114.00	113.57	114.00	11.85	0.00	0.10	75.00	49.00	0.00	23.00	26.26	152184.00	2.25	122.16	121.00
5	7	2	6423.00	7623.00	138.45	0	Spot (Block5, Row2, Column7)	139.94	134.00	18.47	0.02	0.13	113.00	113.20	113.00	13.31	0.00	0.12	67.00	41.00	0.00	21.00	26.94	72910.00	2.01	126.11	123.00
5	8	2	6722.00	7638.00	147.00	-50	Spot (Block5, Row2, Column8)	120.20	119.00	8.94	0.00	0.07	112.00	111.74	112.00	12.78	0.00	0.11	27.00	4.00	0.00	7.00	8.20	70916.00	0.66	122.24	122.50
5	1	3	4647.00	7937.00	164.30	0	Spot (Block5, Row3, Column1)	209.69	211.00	64.58	0.00	0.31	106.00	107.10	106.00	14.14	0.00	0.13	86.00	77.00	0.00	105.00	103.69	153495.00	7.26	152.22	125.50
5	2	3	4896.00	7967.00	196.30	0	Spot (Block5, Row3, Column2)	116.95	117.00	7.12	0.00	0.06	106.00	106.90	106.00	10.77	0.00	0.10	52.00	6.00	0.00	11.00	10.95	127712.00	0.93	110.30	110.00
5	3	3	5204.00	7927.00	217.55	0	Spot (Block5, Row3, Column3)	120.38	120.00	11.91	0.00	0.10	108.00	108.59	108.00	12.86	0.00	0.12	49.00	14.00	0.00	12.00	12.38	163109.00	0.92	110.71	109.00
5	4	3	5522.00	7926.00	164.10	0	Spot (Block5, Row3, Column4)	218.78	207.00	42.82	0.02	0.20	112.00	111.75	112.00	11.41	0.00	0.10	100.00	98.00	0.00	95.00	106.78	161675.00	9.38	148.36	144.50
5	5	3	5850.00	7976.00	209.10	0	Spot (Block5, Row3, Column5)	126.87	126.00	11.98	0.00	0.09	113.00	113.22	113.00	11.76	0.00	0.10	55.00	18.00	0.00	13.00	13.87	157319.00	1.16	118.14	118.00
5	6	3	6156.00	7932.00	203.85	0	Spot (Block5, Row3, Column6)	130.65	129.00	15.19	0.01	0.12	113.00	112.40	113.00	11.59	0.00	0.10	62.00	30.00	0.00	16.00	17.65	154170.00	1.58	117.85	119.00
5	7	3	6427.00	7937.00	166.40	0	Spot (Block5, Row3, Column7)	196.68	198.00	41.85	0.00	0.21	114.00	114.06	114.00	12.26	0.00	0.11	97.00	91.00	0.00	84.00	82.68	151834.00	6.74	138.62	133.00
5	8	3	6722.00	7938.00	147.00	-50	Spot (Block5, Row3, Column8)	126.68	126.00	13.88	0.00	0.11	113.00	113.67	113.00	14.57	0.00	0.13	45.00	15.00	0.00	13.00	13.68	74866.00	0.89	123.98	125.50
5	1	4	4647.00	8232.00	176.65	0	Spot (Block5, Row4, Column1)	189.69	201.00	42.60	0.03	0.22	109.00	109.95	109.00	13.96	0.00	0.13	87.00	79.00	0.00	92.00	80.69	165791.00	5.71	144.55	121.00
5	2	4	4901.00	8230.00	187.25	0	Spot (Block5, Row4, Column2)	134.98	130.00	16.61	0.02	0.12	110.00	110.31	110.00	13.02	0.00	0.12	77.00	31.00	0.00	20.00	24.98	133356.00	1.89	121.66	121.00
5	3	4	5220.00	8236.00	145.20	0	Spot (Block5, Row4, Column3)	1013.05	959.00	506.51	0.02	0.50	113.00	114.01	113.00	13.84	0.00	0.12	100.00	100.00	0.00	846.00	900.05	580479.00	64.95	314.07	273.00
5	4	4	5493.00	8238.00	211.80	0	Spot (Block5, Row4, Column4)	129.53	127.00	13.43	0.01	0.10	115.00	115.30	115.00	12.53	0.00	0.11	49.00	17.00	0.00	12.00	14.53	165275.00	1.14	118.92	118.00
5	5	4	5830.00	8261.00	155.15	0	Spot (Block5, Row4, Column5)	129.78	128.00	11.88	0.01	0.09	114.00	115.73	114.00	15.09	0.01	0.13	43.00	12.00	0.00	14.00	15.78	86171.00	0.93	117.37	117.00
5	6	4	6114.00	8221.00	223.05	0	Spot (Block5, Row4, Column6)	149.05	144.00	23.77	0.01	0.16	115.00	114.86	115.00	12.60	0.00	0.11	77.00	54.00	0.00	29.00	34.05	212698.00	2.71	124.21	123.00
5	7	4	6420.00	8243.00	172.25	0	Spot (Block5, Row4, Column7)	214.37	201.00	53.42	0.03	0.25	115.00	115.04	115.00	13.17	0.00	0.11	98.00	93.00	0.00	86.00	99.37	176637.00	7.54	143.38	139.00
5	8	4	6712.00	8230.00	178.75	0	Spot (Block5, Row4, Column8)	158.93	165.00	25.65	0.02	0.16	111.00	111.42	111.00	12.84	0.00	0.12	89.00	75.00	0.00	54.00	47.93	142403.00	3.70	127.33	126.00
5	1	5	4647.00	8537.00	184.60	0	Spot (Block5, Row5, Column1)	150.92	150.00	21.16	0.00	0.14	110.00	109.85	110.00	12.64	0.00	0.12	90.00	73.00	0.00	40.00	40.92	143674.00	3.25	126.21	125.00
5	2	5	4912.00	8572.00	202.50	0	Spot (Block5, Row5, Column2)	137.64	134.00	19.89	0.01	0.14	111.00	111.46	111.00	12.93	0.00	0.12	72.00	44.00	0.00	23.00	26.64	159662.00	2.03	125.15	125.00
5	3	5	5215.00	8534.00	171.65	0	Spot (Block5, Row5, Column3)	156.02	161.00	21.28	0.01	0.14	114.00	115.12	114.00	14.84	0.00	0.13	86.00	66.00	0.00	47.00	42.02	127940.00	2.76	132.77	132.00
5	4	5	5522.00	8538.00	187.10	0	Spot (Block5, Row5, Column4)	205.15	197.00	51.40	0.02	0.25	117.00	118.63	117.00	16.62	0.01	0.14	97.00	84.00	0.00	80.00	88.15	202482.00	5.21	140.26	140.00
5	5	5	5819.00	8536.00	143.85	0	Spot (Block5, Row5, Column5)	2129.15	1930.00	1111.99	0.04	0.52	117.00	121.05	117.00	19.62	0.01	0.16	100.00	100.00	0.00	1813.00	2012.15	1196584.00	102.33	522.01	396.50
5	6	5	6120.00	8528.00	192.40	0	Spot (Block5, Row5, Column6)	144.21	143.00	14.05	0.00	0.10	117.00	118.16	117.00	14.79	0.00	0.13	79.00	41.00	0.00	26.00	27.21	150842.00	1.76	125.45	125.00
5	7	5	6433.00	8568.00	229.15	0	Spot (Block5, Row5, Column7)	126.48	127.00	9.85	0.00	0.08	113.00	113.63	113.00	12.81	0.00	0.11	54.00	10.00	0.00	14.00	13.48	191110.00	1.00	120.57	122.00
5	8	5	6723.00	8539.00	150.55	0	Spot (Block5, Row5, Column8)	495.41	431.00	272.08	0.06	0.55	108.00	108.56	108.00	13.27	0.00	0.12	100.00	100.00	0.00	323.00	387.41	306659.00	29.15	189.24	185.00
5	1	6	4647.00	8880.00	217.65	0	Spot (Block5, Row6, Column1)	118.32	119.00	9.22	0.00	0.08	106.00	105.55	106.00	11.34	0.00	0.11	54.00	13.00	0.00	13.00	12.32	160447.00	1.13	111.09	111.00
5	2	6	4915.00	8819.00	162.65	0	Spot (Block5, Row6, Column2)	137.93	135.00	17.85	0.01	0.13	109.00	110.06	109.00	14.39	0.00	0.13	75.00	44.00	0.00	26.00	28.93	101379.00	1.94	123.66	120.00
5	3	6	5207.00	8833.00	145.00	0	Spot (Block5, Row6, Column3)	721.85	667.50	322.43	0.03	0.45	112.00	113.05	112.00	14.91	0.00	0.13	100.00	100.00	0.00	555.50	609.85	410011.00	40.84	248.92	201.50
5	4	6	5529.00	8837.00	166.60	0	Spot (Block5, Row6, Column4)	165.48	168.00	18.93	0.01	0.11	116.00	117.79	116.00	16.96	0.01	0.14	93.00	79.00	0.00	52.00	49.48	128078.00	2.81	127.96	127.00
5	5	6	5817.00	8838.00	140.00	0	Spot (Block5, Row6, Column5)	2620.10	2514.00	1371.49	0.02	0.52	117.00	120.16	117.00	19.91	0.01	0.17	100.00	100.00	0.00	2397.00	2503.10	1404373.00	125.54	671.89	580.50
5	6	6	6122.00	8837.00	147.00	-50	Spot (Block5, Row6, Column6)	133.59	126.00	21.04	0.03	0.16	115.00	116.74	115.00	14.85	0.01	0.13	40.00	26.00	0.00	11.00	18.59	79622.00	1.13	128.63	126.00
5	7	6	6413.00	8834.00	151.25	0	Spot (Block5, Row6, Column7)	370.76	298.00	161.54	0.09	0.44	112.00	112.98	112.00	12.51	0.00	0.11	100.00	100.00	0.00	186.00	258.76	232836.00	20.61	171.27	171.00
5	8	6	6725.00	8841.00	155.80	0	Spot (Block5, Row6, Column8)	446.98	389.00	225.85	0.06	0.51	111.00	111.63	111.00	14.04	0.00	0.13	100.00	100.00	0.00	278.00	335.98	299029.00	23.89	176.82	181.00
5	1	7	4647.00	9122.00	241.40	0	Spot (Block5, Row7, Column1)	116.62	117.00	12.02	0.00	0.10	105.00	106.58	105.00	32.73	0.01	0.31	5.00	0.00	0.00	12.00	11.62	196162.00	0.31	106.92	107.00
5	2	7	4922.00	9137.00	147.00	-50	Spot (Block5, Row7, Column2)	111.21	112.00	9.86	0.00	0.09	107.00	107.14	107.00	11.19	0.00	0.10	24.00	2.00	0.00	5.00	4.21	66170.00	0.36	111.71	112.00
5	3	7	5222.00	9137.00	147.00	-50	Spot (Block5, Row7, Column3)	112.82	111.00	13.35	0.01	0.12	111.00	111.77	111.00	12.57	0.00	0.11	15.00	6.00	0.00	0.00	1.82	67128.00	0.08	113.12	114.00
5	4	7	5503.00	9121.00	194.55	0	Spot (Block5, Row7, Column4)	129.39	127.00	14.54	0.01	0.11	111.00	111.50	111.00	11.75	0.00	0.11	65.00	24.00	0.00	16.00	18.39	138835.00	1.52	115.00	115.00
5	5	7	5811.00	9144.00	180.95	0	Spot (Block5, Row7, Column5)	164.50	167.00	24.66	0.01	0.15	112.00	112.53	112.00	14.79	0.00	0.13	93.00	78.00	0.00	55.00	52.50	150847.00	3.51	131.12	129.00
5	6	7	6104.00	9108.00	187.70	0	Spot (Block5, Row7, Column6)	133.80	133.00	11.19	0.00	0.08	112.00	112.76	112.00	13.51	0.00	0.12	76.00	29.00	0.00	21.00	21.80	132732.00	1.56	127.36	124.00
5	7	7	6414.00	9141.00	150.60	0	Spot (Block5, Row7, Column7)	333.38	310.00	89.83	0.03	0.27	112.00	112.60	112.00	13.18	0.00	0.12	100.00	99.00	0.00	198.00	221.38	208027.00	16.75	175.80	177.50
5	8	7	6711.00	9140.00	185.25	0	Spot (Block5, Row7, Column8)	176.94	181.00	22.27	0.01	0.13	110.00	110.09	110.00	11.96	0.00	0.11	98.00	92.00	0.00	71.00	66.94	171097.00	5.59	136.25	131.00
5	1	8	4647.00	9437.00	181.00	0	Spot (Block5, Row8, Column1)	1629.07	1073.50	2014.15	0.18	1.24	108.00	119.50	108.00	177.33	0.04	1.48	61.00	58.00	0.00	965.50	1521.07	1485708.00	8.51	1121.69	118.00
5	2	8	4916.00	9435.00	176.25	0	Spot (Block5, Row8, Column2)	126.40	125.00	13.44	0.00	0.11	108.00	107.87	108.00	10.41	0.00	0.10	71.00	35.00	0.00	17.00	18.40	109585.00	1.78	116.96	117.00
5	3	8	5214.00	9424.00	184.60	0	Spot (Block5, Row8, Column3)	170.52	172.00	30.98	0.00	0.18	109.00	109.03	109.00	12.00	0.00	0.11	98.00	84.00	0.00	63.00	61.52	163192.00	5.12	131.43	129.00
5	4	8	5547.00	9430.00	159.65	0	Spot (Block5, Row8, Column4)	129.02	127.00	15.61	0.01	0.12	108.00	108.79	108.00	11.36	0.00	0.10	75.00	36.00	0.00	19.00	21.02	90827.00	1.78	121.21	119.00
5	5	8	5823.00	9437.00	147.00	-50	Spot (Block5, Row8, Column5)	113.74	113.00	9.34	0.00	0.08	107.00	107.76	107.00	10.78	0.00	0.10	31.00	6.00	0.00	6.00	6.74	67790.00	0.56	116.60	118.00
5	6	8	6127.00	9438.00	178.75	0	Spot (Block5, Row8, Column6)	145.80	148.00	15.86	0.01	0.11	108.00	109.02	108.00	12.76	0.00	0.12	91.00	76.00	0.00	40.00	37.80	130929.00	2.88	122.51	122.00
5	7	8	6426.00	9430.00	177.15	0	Spot (Block5, Row8, Column7)	180.80	185.00	29.96	0.01	0.17	109.00	110.25	109.00	13.11	0.00	0.12	99.00	92.00	0.00	76.00	71.80	158385.00	5.38	130.46	128.00
5	8	8	6721.00	9434.00	173.80	0	Spot (Block5, Row8, Column8)	225.32	216.00	57.07	0.02	0.25	110.00	109.79	110.00	12.82	0.00	0.12	99.00	97.00	0.00	106.00	115.32	190618.00	9.01	145.19	137.00
6	1	1	9122.00	7337.00	153.95	0	Spot (Block6, Row1, Column1)	2044.91	1771.50	1053.12	0.06	0.51	218.00	222.30	218.00	24.91	0.01	0.11	100.00	100.00	0.00	1553.50	1826.91	1325100.00	73.16	585.49	509.00
6	2	1	9422.00	7337.00	186.10	0	Spot (Block6, Row1, Column2)	292.23	291.00	45.72	0.00	0.16	215.00	217.13	215.00	20.93	0.00	0.10	86.00	79.00	0.00	76.00	77.23	282882.00	3.59	234.01	232.00
6	3	1	9727.00	7351.00	163.85	0	Spot (Block6, Row1, Column3)	268.06	273.00	24.67	0.01	0.09	217.00	220.07	217.00	22.06	0.01	0.10	83.00	67.00	0.00	56.00	51.06	198897.00	2.18	231.89	230.00
6	4	1	10011.00	7336.00	152.55	0	Spot (Block6, Row1, Column4)	318.40	313.00	37.97	0.01	0.12	219.00	223.26	219.00	23.74	0.01	0.11	97.00	94.00	0.00	94.00	99.40	202186.00	4.01	262.77	268.00
6	5	1	10319.00	7341.00	156.50	0	Spot (Block6, Row1, Column5)	456.25	405.00	159.87	0.05	0.35	216.00	219.32	216.00	22.06	0.01	0.10	99.00	98.00	0.00	189.00	240.25	307966.00	10.74	272.98	272.50
6	6	1	10614.00	7325.00	164.75	0	Spot (Block6, Row1, Column6)	429.65	378.00	137.77	0.06	0.32	221.00	226.93	221.00	28.10	0.01	0.12	99.00	96.00	0.00	157.00	208.65	322667.00	7.21	277.67	278.00
6	7	1	10925.00	7338.00	155.00	0	Spot (Block6, Row1, Column7)	633.11	579.00	249.05	0.04	0.39	222.00	228.30	222.00	28.50	0.01	0.12	100.00	100.00	0.00	357.00	411.11	418485.00	14.20	319.80	303.00
6	8	1	11226.00	7324.00	251.65	0	Spot (Block6, Row1, Column8)	248.10	245.00	26.39	0.01	0.11	222.00	227.88	222.00	25.33	0.01	0.11	47.00	22.00	0.00	23.00	26.10	455272.00	0.80	228.32	222.00
6	1	2	9096.00	7651.00	148.15	0	Spot (Block6, Row2, Column1)	238.95	233.00	23.14	0.01	0.10	212.00	214.36	212.00	22.27	0.00	0.10	46.00	22.00	0.00	21.00	26.95	144084.00	1.10	230.85	227.50
6	2	2	9422.00	7621.00	186.40	0	Spot (Block6, Row2, Column2)	273.76	279.00	37.38	0.01	0.14	209.00	210.55	209.00	18.44	0.00	0.09	84.00	74.00	0.00	70.00	64.76	267741.00	3.43	238.41	232.00
6	3	2	9697.00	7634.00	170.00	0	Spot (Block6, Row2, Column3)	251.56	250.00	24.38	0.00	0.10	212.00	213.19	212.00	18.71	0.00	0.09	78.00	50.00	0.00	38.00	39.56	201755.00	2.05	225.33	223.00
6	4	2	10029.00	7631.00	170.80	0	Spot (Block6, Row2, Column4)	277.50	283.00	28.00	0.01	0.10	213.00	214.67	213.00	19.65	0.00	0.09	91.00	79.00	0.00	70.00	64.50	225329.00	3.20	235.07	232.00
6	5	2	10324.00	7645.00	206.25	0	Spot (Block6, Row2, Column5)	266.74	272.00	30.83	0.01	0.12	214.00	215.38	214.00	19.55	0.00	0.09	79.00	65.00	0.00	58.00	52.74	321953.00	2.63	235.71	227.50
6	6	2	10604.00	7669.00	133.50	0	Spot (Block6, Row2, Column6)	235.20	231.00	17.83	0.01	0.08	214.00	217.53	214.00	21.72	0.01	0.10	38.00	16.00	0.00	17.00	21.20	113602.00	0.81	227.54	229.00
6	7	2	10933.00	7665.00	108.25	0	Spot (Block6, Row2, Column7)	239.62	237.00	16.67	0.00	0.07	214.00	217.95	214.00	22.40	0.01	0.10	52.00	15.00	0.00	23.00	25.62	73085.00	0.97	232.58	224.00
6	8	2	11221.00	7642.00	147.00	-50	Spot (Block6, Row2, Column8)	229.34	226.00	18.84	0.01	0.08	213.00	216.07	213.00	20.75	0.01	0.10	34.00	13.00	0.00	13.00	16.34	135540.00	0.64	224.67	222.00
6	1	3	9119.00	7952.00	161.30	0	Spot (Block6, Row3, Column1)	323.31	305.00	52.99	0.03	0.16	210.00	212.84	210.00	22.59	0.01	0.11	97.00	94.00	0.00	95.00	113.31	232135.00	4.89	255.05	256.00
6	2	3	9429.00	7968.00	200.85	0	Spot (Block6, Row3, Column2)	238.64	233.00	24.12	0.01	0.10	206.00	208.81	206.00	21.09	0.01	0.10	60.00	31.00	0.00	27.00	32.64	272531.00	1.41	217.09	215.00
6	3	3	9706.00	7935.00	206.55	0	Spot (Block6, Row3, Column3)	246.17	240.00	25.29	0.01	0.10	208.00	210.44	208.00	18.29	0.01	0.09	74.00	45.00	0.00	32.00	38.17	299594.00	1.95	219.46	218.00
6	4	3	10011.00	7934.00	191.60	0	Spot (Block6, Row3, Column4)	286.54	292.00	35.61	0.01	0.12	209.00	211.07	209.00	18.07	0.00	0.09	94.00	87.00	0.00	83.00	77.54	297142.00	4.18	233.52	232.00
6	5	3	10292.00	7959.00	205.05	0	Spot (Block6, Row3, Column5)	227.76	223.00	22.10	0.01	0.10	210.00	212.30	210.00	18.43	0.00	0.09	38.00	18.00	0.00	13.00	17.76	271722.00	0.84	216.22	214.00
6	6	3	10616.00	7939.00	190.35	0	Spot (Block6, Row3, Column6)	283.01	287.00	30.16	0.01	0.11	212.00	214.95	212.00	19.12	0.01	0.09	93.00	83.00	0.00	75.00	71.01	287541.00	3.56	240.79	233.00
6	7	3	10930.00	7944.00	175.20	0	Spot (Block6, Row3, Column7)	303.87	296.00	51.78	0.01	0.17	212.00	213.45	212.00	18.75	0.00	0.09	92.00	85.00	0.00	84.00	91.87	261327.00	4.82	241.84	235.00
6	8	3	11221.00	7951.00	180.50	0	Spot (Block6, Row3, Column8)	249.48	247.00	23.27	0.00	0.09	214.00	216.33	214.00	20.29	0.00	0.09	66.00	44.00	0.00	33.00	35.48	227526.00	1.63	228.34	224.00
6	1	4	9123.00	8231.00	200.90	0	Spot (Block6, Row4, Column1)	272.87	277.00	44.29	0.01	0.16	214.00	215.96	214.00	19.45	0.00	0.09	79.00	63.00	0.00	63.00	58.87	313254.00	2.93	230.53	226.00
6	2	4	9405.00	8241.00	189.00	0	Spot (Block6, Row4, Column2)	270.94	278.00	28.26	0.01	0.10	207.00	209.61	207.00	19.65	0.01	0.09	88.00	82.00	0.00	71.00	63.94	272562.00	3.12	236.72	235.00
6	3	4	9727.00	8241.00	154.30	0	Spot (Block6, Row4, Column3)	509.76	483.00	163.59	0.02	0.32	211.00	213.29	211.00	19.54	0.00	0.09	100.00	99.00	0.00	272.00	298.76	333385.00	15.17	284.22	284.00
6	4	4	9983.00	8210.00	137.80	0	Spot (Block6, Row4, Column4)	269.63	275.00	25.46	0.01	0.09	212.00	214.33	212.00	19.19	0.00	0.09	86.00	78.00	0.00	63.00	57.63	138320.00	2.88	238.03	238.00
6	5	4	10293.00	8251.00	202.05	0	Spot (Block6, Row4, Column5)	242.35	232.00	31.09	0.02	0.13	213.00	215.25	213.00	19.82	0.00	0.09	48.00	29.00	0.00	19.00	29.35	280396.00	1.37	218.52	218.50
6	6	4	10630.00	8233.00	217.10	0	Spot (Block6, Row4, Column6)	278.90	283.00	27.46	0.01	0.10	214.00	215.36	214.00	19.02	0.00	0.09	93.00	80.00	0.00	69.00	64.90	374560.00	3.34	234.87	232.00
6	7	4	10915.00	8239.00	163.65	0	Spot (Block6, Row4, Column7)	336.86	314.00	63.08	0.03	0.19	211.00	212.90	211.00	19.50	0.00	0.09	98.00	97.00	0.00	103.00	125.86	250288.00	6.36	257.17	257.00
6	8	4	11232.00	8238.00	170.85	0	Spot (Block6, Row4, Column8)	283.92	288.00	36.86	0.01	0.13	212.00	214.71	212.00	21.17	0.01	0.10	88.00	76.00	0.00	76.00	71.92	230825.00	3.27	241.37	233.00
6	1	5	9126.00	8546.00	161.10	0	Spot (Block6, Row5, Column1)	340.12	323.00	54.23	0.02	0.16	213.00	215.64	213.00	20.30	0.01	0.09	98.00	96.00	0.00	110.00	127.12	245567.00	6.13	262.25	272.50
6	2	5	9423.00	8513.00	232.50	0	Spot (Block6, Row5, Column2)	241.50	234.00	26.75	0.01	0.11	211.00	212.38	211.00	20.67	0.00	0.10	54.00	32.00	0.00	23.00	30.50	374329.00	1.41	219.57	217.00
6	3	5	9720.00	8544.00	172.60	0	Spot (Block6, Row5, Column3)	294.43	288.00	63.25	0.01	0.21	213.00	216.19	213.00	21.85	0.01	0.10	95.00	86.00	0.00	75.00	81.43	245558.00	3.58	246.47	244.00
6	4	5	10047.00	8533.00	182.90	0	Spot (Block6, Row5, Column4)	262.56	266.00	23.98	0.01	0.09	210.00	213.73	210.00	20.50	0.01	0.10	86.00	68.00	0.00	56.00	52.56	246547.00	2.38	239.13	231.50
6	5	5	10323.00	8541.00	146.70	0	Spot (Block6, Row5, Column5)	739.21	676.00	271.05	0.04	0.37	213.00	216.71	213.00	22.07	0.01	0.10	100.00	100.00	0.00	463.00	526.21	433176.00	23.67	337.12	312.00
6	6	5	10637.00	8527.00	200.35	0	Spot (Block6, Row5, Column6)	245.66	238.00	27.57	0.01	0.11	212.00	214.06	212.00	19.38	0.00	0.09	58.00	41.00	0.00	26.00	33.66	276126.00	1.63	226.26	226.00
6	7	5	10908.00	8547.00	172.95	0	Spot (Block6, Row5, Column7)	284.93	293.00	28.61	0.01	0.10	208.00	210.45	208.00	20.64	0.01	0.10	92.00	84.00	0.00	85.00	76.93	236495.00	3.61	245.25	240.50
6	8	5	11225.00	8544.00	155.65	0	Spot (Block6, Row5, Column8)	514.16	454.00	208.53	0.05	0.41	211.00	213.74	211.00	23.57	0.01	0.11	100.00	95.00	0.00	243.00	303.16	342943.00	12.75	277.55	281.50
6	1	6	9120.00	8838.00	162.00	0	Spot (Block6, Row6, Column1)	265.34	271.00	27.97	0.01	0.11	211.00	213.42	211.00	22.77	0.00	0.11	82.00	62.00	0.00	60.00	54.34	193171.00	2.28	229.98	221.00
6	2	6	9438.00	8849.00	178.45	0	Spot (Block6, Row6, Column2)	246.85	244.00	23.38	0.01	0.09	206.00	208.37	206.00	21.62	0.00	0.10	73.00	44.00	0.00	38.00	40.85	220440.00	1.78	230.52	226.00
6	3	6	9713.00	8839.00	150.40	0	Spot (Block6, Row6, Column3)	519.48	494.00	155.85	0.02	0.30	212.00	215.87	212.00	22.74	0.01	0.11	100.00	99.00	0.00	282.00	307.48	321037.00	13.35	291.80	290.00
6	4	6	10033.00	8847.00	194.75	0	Spot (Block6, Row6, Column4)	265.54	269.00	26.94	0.01	0.10	212.00	216.10	212.00	19.34	0.01	0.09	86.00	67.00	0.00	57.00	53.54	284131.00	2.56	232.10	227.50
6	5	6	10318.00	8832.00	143.80	0	Spot (Block6, Row6, Column5)	784.78	767.00	244.90	0.01	0.31	210.00	214.02	210.00	23.24	0.01	0.11	100.00	100.00	0.00	557.00	574.78	436340.00	24.56	385.20	358.50
6	6	6	10615.00	8811.00	226.00	0	Spot (Block6, Row6, Column6)	229.95	227.00	22.35	0.01	0.10	209.00	210.47	209.00	20.61	0.00	0.10	46.00	19.00	0.00	18.00	20.95	336645.00	0.95	215.88	210.00
6	7	6	10924.00	8843.00	159.20	0	Spot (Block6, Row6, Column7)	397.14	390.00	91.56	0.01	0.23	206.00	208.18	206.00	19.44	0.00	0.09	100.00	99.00	0.00	184.00	191.14	276810.00	9.72	264.01	259.00
6	8	6	11229.00	8840.00	155.75	0	Spot (Block6, Row6, Column8)	448.45	396.00	149.42	0.05	0.33	209.00	211.58	209.00	21.03	0.01	0.10	100.00	99.00	0.00	187.00	239.45	300012.00	11.27	266.34	270.00
6	1	7	9097.00	9152.00	202.50	0	Spot (Block6, Row7, Column1)	261.72	259.00	37.29	0.00	0.14	213.00	217.17	213.00	33.71	0.01	0.16	59.00	33.00	0.00	46.00	48.72	303599.00	1.32	233.40	228.00
6	2	7	9465.00	9144.00	189.65	0	Spot (Block6, Row7, Column2)	220.24	217.00	21.51	0.01	0.10	204.00	206.22	204.00	28.29	0.00	0.14	23.00	5.00	0.00	13.00	16.24	223320.00	0.50	207.11	208.00
6	3	7	9756.00	9159.00	189.85	0	Spot (Block6, Row7, Column3)	231.17	226.00	24.62	0.01	0.11	207.00	208.59	207.00	20.14	0.00	0.10	46.00	23.00	0.00	19.00	24.17	234409.00	1.12	216.59	212.00
6	4	7	10070.00	9138.00	131.55	0	Spot (Block6, Row7, Column4)	256.66	264.00	28.12	0.01	0.11	207.00	209.02	207.00	18.07	0.00	0.09	78.00	62.00	0.00	57.00	49.66	118834.00	2.64	231.14	226.50
6	5	7	10325.00	9127.00	266.05	0	Spot (Block6, Row7, Column5)	228.97	222.00	26.37	0.01	0.12	206.00	207.19	206.00	18.56	0.00	0.09	43.00	23.00	0.00	16.00	22.97	471448.00	1.17	212.25	209.50
6	6	7	10625.00	9134.00	193.40	0	Spot (Block6, Row7, Column6)	266.25	276.00	32.10	0.02	0.12	206.00	206.97	206.00	18.93	0.00	0.09	84.00	69.00	0.00	70.00	60.25	281689.00	3.13	219.54	215.00
6	7	7	10916.00	9139.00	162.65	0	Spot (Block6, Row7, Column7)	389.21	378.00	86.39	0.01	0.22	208.00	208.72	208.00	18.05	0.00	0.09	99.00	99.00	0.00	170.00	181.21	285681.00	10.00	266.63	269.50
6	8	7	11224.00	9152.00	202.55	0	Spot (Block6, Row7, Column8)	332.61	320.00	51.41	0.02	0.15	211.00	212.51	211.00	16.89	0.00	0.08	99.00	96.00	0.00	109.00	121.61	386488.00	7.11	248.67	242.00
6	1	8	9112.00	9450.00	142.75	0	Spot (Block6, Row8, Column1)	3802.11	2480.00	4902.11	0.19	1.29	213.00	216.02	213.00	28.49	0.01	0.13	100.00	100.00	0.00	2267.00	3589.11	2121578.00	125.86	1259.10	693.00
6	2	8	9420.00	9445.00	143.20	0	Spot (Block6, Row8, Column2)	239.18	232.00	24.84	0.01	0.10	206.00	207.69	206.00	25.68	0.00	0.12	52.00	26.00	0.00	26.00	33.18	132267.00	1.23	222.88	218.00
6	3	8	9717.00	9440.00	163.10	0	Spot (Block6, Row8, Column3)	304.55	294.50	56.59	0.01	0.19	203.00	204.04	203.00	18.43	0.00	0.09	95.00	86.00	0.00	91.50	101.55	224759.00	5.45	238.59	233.00
6	4	8	10012.00	9453.00	153.65	0	Spot (Block6, Row8, Column4)	257.24	253.50	29.80	0.01	0.12	206.00	206.94	206.00	18.44	0.00	0.09	83.00	61.00	0.00	47.50	51.24	166689.00	2.73	224.32	220.00
6	5	8	10323.00	9439.00	176.90	0	Spot (Block6, Row8, Column5)	234.37	228.00	26.56	0.01	0.11	207.00	207.28	207.00	16.79	0.00	0.08	57.00	35.00	0.00	21.00	27.37	204138.00	1.61	216.49	214.00
6	6	8	10615.00	9451.00	170.55	0	Spot (Block6, Row8, Column6)	295.28	294.00	37.27	0.00	0.13	209.00	210.69	209.00	19.41	0.00	0.09	98.00	88.00	0.00	85.00	86.28	238585.00	4.36	245.43	235.50
6	7	8	10913.00	9439.00	198.65	0	Spot (Block6, Row8, Column7)	263.83	272.00	33.36	0.01	0.13	209.00	210.58	209.00	21.42	0.00	0.10	78.00	64.00	0.00	63.00	54.83	294701.00	2.49	223.35	217.50
6	8	8	11215.00	9440.00	174.15	0	Spot (Block6, Row8, Column8)	309.53	298.00	45.01	0.02	0.15	211.00	212.76	211.00	20.97	0.00	0.10	97.00	92.00	0.00	87.00	98.53	263099.00	4.61	245.03	242.00
7	1	1	13621.00	7339.00	153.95	0	Spot (Block7, Row1, Column1)	1817.33	1611.00	881.06	0.05	0.48	130.00	134.22	130.00	21.51	0.01	0.16	100.00	100.00	0.00	1481.00	1687.33	1192168.00	78.24	492.01	387.50
7	2	1	13918.00	7343.00	189.85	0	Spot (Block7, Row1, Column2)	151.47	151.00	13.79	0.00	0.09	128.00	130.36	128.00	18.78	0.01	0.14	62.00	19.00	0.00	23.00	23.47	153741.00	1.12	142.91	141.00
7	3	1	14226.00	7343.00	147.00	-50	Spot (Block7, Row1, Column3)	132.06	128.50	16.68	0.01	0.13	128.00	129.68	128.00	15.19	0.01	0.12	21.00	11.00	0.00	0.50	4.06	77916.00	0.16	129.34	128.00
7	4	1	14533.00	7399.00	125.65	0	Spot (Block7, Row1, Column4)	160.06	161.00	14.28	0.00	0.09	127.00	128.05	127.00	15.69	0.00	0.12	87.00	57.00	0.00	34.00	33.06	67225.00	2.04	144.75	141.00
7	5	1	14830.00	7350.00	204.05	0	Spot (Block7, Row1, Column5)	144.64	146.00	21.20	0.00	0.15	126.00	127.36	126.00	15.66	0.00	0.12	56.00	30.00	0.00	20.00	18.64	172116.00	1.10	128.73	128.00
7	6	1	15126.00	7343.00	147.00	-50	Spot (Block7, Row1, Column6)	139.11	138.00	12.58	0.00	0.09	127.00	128.74	127.00	14.85	0.01	0.12	41.00	8.00	0.00	11.00	12.11	81937.00	0.70	135.96	135.00
7	7	1	15438.00	7327.00	184.10	0	Spot (Block7, Row1, Column7)	148.13	149.00	16.16	0.00	0.11	125.00	125.62	125.00	14.26	0.00	0.11	66.00	42.00	0.00	24.00	23.13	140728.00	1.58	133.13	133.00
7	8	1	15726.00	7343.00	147.00	-50	Spot (Block7, Row1, Column8)	134.60	130.00	18.17	0.02	0.14	123.00	123.83	123.00	14.45	0.00	0.12	34.00	23.00	0.00	7.00	11.60	79416.00	0.75	134.62	129.00
7	1	2	13632.00	7662.00	222.35	0	Spot (Block7, Row2, Column1)	145.72	145.00	18.97	0.00	0.13	128.00	131.44	128.00	18.83	0.01	0.14	48.00	18.00	0.00	17.00	17.72	205172.00	0.76	133.09	129.00
7	2	2	13926.00	7642.00	147.00	-50	Spot (Block7, Row2, Column2)	136.59	131.00	23.16	0.02	0.17	126.00	126.49	126.00	15.83	0.00	0.13	37.00	20.00	0.00	5.00	10.59	81270.00	0.64	135.49	134.00
7	3	2	14243.00	7650.00	213.60	0	Spot (Block7, Row2, Column3)	135.46	133.00	14.63	0.01	0.11	124.00	124.77	124.00	15.14	0.00	0.12	34.00	12.00	0.00	9.00	11.46	176781.00	0.71	128.93	127.00
7	4	2	14526.00	7642.00	147.00	-50	Spot (Block7, Row2, Column4)	136.44	137.00	12.29	0.00	0.09	125.00	125.44	125.00	15.21	0.00	0.12	38.00	5.00	0.00	12.00	11.44	81043.00	0.72	131.09	130.00
7	5	2	14842.00	7639.00	241.95	0	Spot (Block7, Row2, Column5)	142.71	138.00	20.72	0.01	0.15	125.00	125.62	125.00	15.42	0.00	0.12	45.00	28.00	0.00	13.00	17.71	242029.00	1.11	129.30	129.50
7	6	2	15126.00	7642.00	147.00	-50	Spot (Block7, Row2, Column6)	135.56	134.00	12.16	0.01	0.09	124.00	125.12	124.00	14.85	0.00	0.12	41.00	8.00	0.00	10.00	11.56	80520.00	0.70	134.65	136.00
7	7	2	15426.00	7642.00	147.00	-50	Spot (Block7, Row2, Column7)	135.51	132.00	17.08	0.01	0.13	123.00	123.68	123.00	14.15	0.00	0.11	39.00	20.00	0.00	9.00	12.51	80490.00	0.84	141.34	140.00
7	8	2	15726.00	7643.00	147.00	-50	Spot (Block7, Row2, Column8)	140.84	136.00	20.06	0.02	0.14	123.00	123.69	123.00	14.64	0.00	0.12	44.00	26.00	0.00	13.00	17.84	83656.00	1.17	135.62	130.00
7	1	3	13626.00	7942.00	147.00	-50	Spot (Block7, Row3, Column1)	143.31	144.00	15.92	0.00	0.11	127.00	129.64	127.00	17.04	0.01	0.13	48.00	13.00	0.00	17.00	16.31	84981.00	0.80	145.76	142.00
7	2	3	13938.00	7961.00	206.00	0	Spot (Block7, Row3, Column2)	140.66	138.00	14.84	0.01	0.11	126.00	128.13	126.00	16.55	0.01	0.13	38.00	13.00	0.00	12.00	14.66	169356.00	0.76	133.16	131.00
7	3	3	14226.00	7942.00	147.00	-50	Spot (Block7, Row3, Column3)	128.85	128.00	24.54	0.00	0.19	124.00	126.20	124.00	16.47	0.01	0.13	24.00	4.00	0.00	4.00	4.85	76539.00	0.16	137.16	136.50
7	4	3	14526.00	7942.00	147.00	-50	Spot (Block7, Row3, Column4)	141.49	138.00	18.76	0.01	0.13	126.00	127.86	126.00	15.77	0.01	0.12	40.00	19.00	0.00	12.00	15.49	84047.00	0.86	129.32	125.50
7	5	3	14824.00	7987.00	80.20	0	Spot (Block7, Row3, Column5)	144.35	141.00	16.99	0.01	0.12	123.00	123.99	123.00	13.74	0.00	0.11	57.00	32.00	0.00	18.00	21.35	22518.00	1.48	134.07	129.00
7	6	3	15127.00	7908.00	147.15	0	Spot (Block7, Row3, Column6)	155.02	159.00	17.28	0.01	0.11	122.00	123.32	122.00	13.54	0.00	0.11	81.00	62.00	0.00	37.00	33.02	92237.00	2.34	134.23	133.00
7	7	3	15426.00	7942.00	147.00	-50	Spot (Block7, Row3, Column7)	133.20	131.00	13.56	0.01	0.10	124.00	124.66	124.00	13.84	0.00	0.11	28.00	10.00	0.00	7.00	9.20	79119.00	0.62	135.78	134.00
7	8	3	15726.00	7942.00	147.00	-50	Spot (Block7, Row3, Column8)	134.19	132.00	16.02	0.01	0.12	126.00	127.71	126.00	16.43	0.01	0.13	29.00	7.00	0.00	6.00	8.19	79711.00	0.39	137.34	134.00
7	1	4	13623.00	8249.00	120.80	0	Spot (Block7, Row4, Column1)	167.08	169.00	21.03	0.00	0.13	130.00	131.05	130.00	16.80	0.00	0.13	80.00	59.00	0.00	39.00	37.08	64659.00	2.14	148.87	146.00
7	2	4	13933.00	8241.00	144.75	0	Spot (Block7, Row4, Column2)	166.75	171.00	18.33	0.01	0.11	128.00	130.14	128.00	15.49	0.01	0.12	84.00	69.00	0.00	43.00	38.75	94548.00	2.36	153.14	149.00
7	3	4	14232.00	8247.00	156.25	0	Spot (Block7, Row4, Column3)	171.84	173.00	37.77	0.00	0.22	127.00	129.37	127.00	15.68	0.01	0.12	86.00	64.00	0.00	46.00	44.84	115648.00	2.71	146.86	142.00
7	4	4	14526.00	8242.00	147.00	-50	Spot (Block7, Row4, Column4)	134.14	132.00	13.48	0.01	0.10	126.00	127.04	126.00	15.65	0.00	0.12	23.00	6.00	0.00	6.00	8.14	79544.00	0.45	136.95	132.00
7	5	4	14838.00	8264.00	246.80	0	Spot (Block7, Row4, Column5)	134.53	134.00	16.50	0.00	0.12	123.00	123.50	123.00	12.91	0.00	0.10	46.00	19.00	0.00	11.00	11.53	236914.00	0.85	125.75	121.00
7	6	4	15118.00	8241.00	217.85	0	Spot (Block7, Row4, Column6)	154.37	154.00	16.13	0.00	0.10	124.00	124.95	124.00	12.78	0.00	0.10	85.00	58.00	0.00	30.00	30.37	209793.00	2.30	136.36	134.00
7	7	4	15416.00	8211.00	158.80	0	Spot (Block7, Row4, Column7)	150.03	151.00	17.72	0.00	0.12	127.00	128.17	127.00	15.16	0.00	0.12	60.00	42.00	0.00	24.00	23.03	105018.00	1.44	139.93	136.00
7	8	4	15738.00	8243.00	157.55	0	Spot (Block7, Row4, Column8)	153.68	157.00	17.83	0.01	0.12	130.00	131.78	130.00	17.38	0.01	0.13	62.00	33.00	0.00	27.00	23.68	105114.00	1.26	143.64	140.00
7	1	5	13634.00	8529.00	174.95	0	Spot (Block7, Row5, Column1)	161.42	163.00	14.15	0.00	0.09	129.00	130.62	129.00	16.56	0.01	0.13	82.00	52.00	0.00	34.00	32.42	138656.00	1.86	147.30	146.00
7	2	5	13923.00	8547.00	193.50	0	Spot (Block7, Row5, Column2)	155.24	155.00	14.23	0.00	0.09	128.00	130.35	128.00	17.19	0.01	0.13	74.00	30.00	0.00	27.00	27.24	163935.00	1.45	143.52	144.00
7	3	5	14226.00	8542.00	147.00	-50	Spot (Block7, Row5, Column3)	151.53	153.00	25.95	0.00	0.17	128.00	130.21	128.00	18.32	0.01	0.14	58.00	34.00	0.00	25.00	23.53	90008.00	1.16	140.29	135.00
7	4	5	14526.00	8542.00	147.00	-50	Spot (Block7, Row5, Column4)	146.75	147.00	13.66	0.00	0.09	126.00	128.40	126.00	19.02	0.01	0.15	52.00	10.00	0.00	21.00	20.75	87168.00	0.96	144.66	143.00
7	5	5	14820.00	8530.00	177.55	0	Spot (Block7, Row5, Column5)	171.45	175.00	19.34	0.01	0.11	125.00	126.81	125.00	17.23	0.01	0.14	89.00	76.00	0.00	50.00	46.45	151048.00	2.59	140.56	137.00
7	6	5	15165.00	8519.00	266.90	0	Spot (Block7, Row5, Column6)	139.48	137.00	18.76	0.01	0.13	125.00	125.35	125.00	15.13	0.00	0.12	41.00	20.00	0.00	12.00	14.48	288451.00	0.93	129.48	127.00
7	7	5	15435.00	8553.00	183.05	0	Spot (Block7, Row5, Column7)	153.51	153.00	15.67	0.00	0.10	126.00	127.92	126.00	15.21	0.01	0.12	75.00	44.00	0.00	27.00	27.51	145219.00	1.68	141.23	141.00
7	8	5	15726.00	8542.00	147.00	-50	Spot (Block7, Row5, Column8)	141.32	137.00	16.63	0.01	0.12	129.00	131.63	129.00	15.65	0.01	0.12	32.00	17.00	0.00	8.00	12.32	84226.00	0.62	141.59	140.00
7	1	6	13623.00	8825.00	131.40	0	Spot (Block7, Row6, Column1)	168.39	170.00	17.24	0.00	0.10	129.00	131.62	129.00	17.52	0.01	0.13	87.00	58.00	0.00	41.00	39.39	77963.00	2.10	147.64	148.00
7	2	6	13926.00	8841.00	147.00	-50	Spot (Block7, Row6, Column2)	136.30	128.50	20.75	0.03	0.15	130.00	132.74	130.00	16.39	0.01	0.12	25.00	16.00	0.00	-1.50	6.30	80964.00	0.22	143.12	138.50
7	3	6	14200.00	8837.00	183.05	0	Spot (Block7, Row6, Column3)	149.19	149.00	20.09	0.00	0.13	129.00	131.51	129.00	17.96	0.01	0.14	53.00	28.00	0.00	20.00	20.19	140238.00	0.98	137.41	135.50
7	4	6	14508.00	8813.00	161.35	0	Spot (Block7, Row6, Column4)	162.71	166.00	19.85	0.01	0.12	127.00	128.54	127.00	17.70	0.01	0.14	79.00	58.00	0.00	39.00	35.71	116666.00	1.93	139.78	138.00
7	5	6	14823.00	8852.00	173.85	0	Spot (Block7, Row6, Column5)	173.89	174.00	14.83	0.00	0.09	126.00	127.60	126.00	16.97	0.01	0.13	95.00	84.00	0.00	48.00	47.89	145891.00	2.73	149.85	150.00
7	6	6	15127.00	8841.00	147.00	-50	Spot (Block7, Row6, Column6)	136.75	134.50	17.65	0.01	0.13	124.00	125.32	124.00	14.87	0.00	0.12	43.00	23.00	0.00	10.50	12.75	81229.00	0.77	126.26	122.00
7	7	6	15443.00	8830.00	137.10	0	Spot (Block7, Row6, Column7)	154.21	158.00	20.61	0.01	0.13	126.00	127.94	126.00	13.80	0.01	0.11	67.00	54.00	0.00	32.00	28.21	78184.00	1.90	140.14	134.00
7	8	6	15762.00	8914.00	141.90	0	Spot (Block7, Row6, Column8)	150.10	145.00	19.52	0.02	0.13	127.00	127.77	127.00	13.18	0.00	0.10	58.00	38.00	0.00	18.00	23.10	82103.00	1.69	137.29	137.00
7	1	7	13626.00	9106.00	234.05	0	Spot (Block7, Row7, Column1)	144.09	142.00	20.28	0.01	0.14	127.00	128.58	127.00	16.23	0.01	0.13	48.00	30.00	0.00	15.00	17.09	227227.00	0.96	132.73	128.00
7	2	7	13926.00	9141.00	147.00	-50	Spot (Block7, Row7, Column2)	135.74	130.00	19.49	0.02	0.14	128.00	130.95	128.00	15.82	0.01	0.12	26.00	16.00	0.00	2.00	7.74	80223.00	0.30	144.74	142.00
7	3	7	14226.00	9141.00	147.00	-50	Spot (Block7, Row7, Column3)	124.34	123.00	12.14	0.00	0.10	126.00	128.04	126.00	15.98	0.01	0.12	10.00	0.00	0.00	-3.00	-1.66	73608.00	-0.23	128.64	126.50
7	4	7	14527.00	9141.00	147.00	-50	Spot (Block7, Row7, Column4)	137.73	137.00	15.74	0.00	0.11	124.00	126.59	124.00	16.08	0.01	0.13	42.00	12.00	0.00	13.00	13.73	81536.00	0.69	131.19	128.00
7	5	7	14797.00	9162.00	250.05	0	Spot (Block7, Row7, Column5)	136.09	135.00	11.85	0.00	0.09	125.00	126.54	125.00	12.93	0.01	0.10	40.00	10.00	0.00	10.00	11.09	246045.00	0.74	129.08	129.00
7	6	7	15085.00	9194.00	200.15	0	Spot (Block7, Row7, Column6)	149.26	148.00	19.58	0.00	0.13	126.00	127.39	126.00	14.09	0.00	0.11	60.00	41.00	0.00	22.00	23.26	169115.00	1.55	132.74	131.00
7	7	7	15427.00	9141.00	147.00	-50	Spot (Block7, Row7, Column7)	142.98	138.50	16.45	0.01	0.12	129.00	130.92	129.00	14.67	0.01	0.11	41.00	20.00	0.00	9.50	13.98	84929.00	0.82	135.20	132.00
7	8	7	15730.00	9149.00	181.75	0	Spot (Block7, Row7, Column8)	180.10	181.00	18.07	0.00	0.10	129.00	129.47	129.00	14.58	0.00	0.11	98.00	87.00	0.00	52.00	51.10	167491.00	3.47	153.25	149.00
7	1	8	13611.00	9437.00	144.00	0	Spot (Block7, Row8, Column1)	3822.83	2152.50	5509.35	0.25	1.44	127.00	132.11	127.00	31.25	0.02	0.24	100.00	100.00	0.00	2025.50	3695.83	2156076.00	118.12	840.41	420.50
7	2	8	13955.00	9431.00	214.40	0	Spot (Block7, Row8, Column2)	141.14	138.00	22.14	0.01	0.16	127.00	129.96	127.00	19.03	0.01	0.15	37.00	18.00	0.00	11.00	14.14	185316.00	0.59	135.89	132.00
7	3	8	14205.00	9401.00	182.70	0	Spot (Block7, Row8, Column3)	144.97	143.00	16.30	0.01	0.11	125.00	126.29	125.00	15.45	0.00	0.12	55.00	27.00	0.00	18.00	19.97	135546.00	1.21	136.56	134.00
7	4	8	14546.00	9414.00	169.70	0	Spot (Block7, Row8, Column4)	149.13	146.00	18.19	0.01	0.12	125.00	127.18	125.00	17.22	0.01	0.14	56.00	29.00	0.00	21.00	24.13	120051.00	1.27	137.76	135.00
7	5	8	14827.00	9441.00	147.00	-50	Spot (Block7, Row8, Column5)	137.79	136.00	14.92	0.01	0.11	126.00	127.66	126.00	15.72	0.01	0.12	37.00	10.00	0.00	10.00	11.79	81436.00	0.64	131.54	133.50
7	6	8	15128.00	9462.00	155.10	0	Spot (Block7, Row8, Column6)	170.67	172.00	19.74	0.00	0.12	130.00	131.14	130.00	16.44	0.00	0.13	86.00	65.00	0.00	42.00	40.67	112304.00	2.41	147.04	144.00
7	7	8	15405.00	9440.00	189.85	0	Spot (Block7, Row8, Column7)	157.54	159.00	15.89	0.00	0.10	133.00	134.53	133.00	15.78	0.00	0.12	70.00	37.00	0.00	26.00	24.54	159904.00	1.46	139.29	137.00
7	8	8	15719.00	9440.00	178.70	0	Spot (Block7, Row8, Column8)	234.85	215.00	49.11	0.04	0.21	128.00	129.98	128.00	16.49	0.01	0.13	100.00	99.00	0.00	87.00	106.85	207839.00	6.36	167.47	167.50
8	1	1	18127.00	7342.00	153.95	0	Spot (Block8, Row1, Column1)	1606.15	1488.50	754.87	0.03	0.47	138.00	140.73	138.00	19.34	0.01	0.14	100.00	100.00	0.00	1350.50	1468.15	1040785.00	75.77	485.22	386.00
8	2	1	18423.00	7327.00	138.00	0	Spot (Block8, Row1, Column2)	167.32	170.00	16.88	0.01	0.10	135.00	137.52	135.00	16.94	0.01	0.12	77.00	51.00	0.00	35.00	32.32	86507.00	1.76	154.23	155.50
8	3	1	18760.00	7339.00	118.60	0	Spot (Block8, Row1, Column3)	166.60	166.50	14.67	0.00	0.09	136.00	137.93	136.00	16.94	0.01	0.12	83.00	40.00	0.00	30.50	30.60	61307.00	1.69	151.50	153.50
8	4	1	19002.00	7344.00	212.35	0	Spot (Block8, Row1, Column4)	156.13	156.00	18.85	0.00	0.12	136.00	138.20	136.00	16.80	0.01	0.12	56.00	23.00	0.00	20.00	20.13	200788.00	1.07	144.26	145.00
8	5	1	19335.00	7333.00	147.55	0	Spot (Block8, Row1, Column5)	155.43	156.00	10.20	0.00	0.07	136.00	137.85	136.00	16.08	0.01	0.12	65.00	9.00	0.00	20.00	19.43	92639.00	1.09	146.22	148.00
8	6	1	19584.00	7365.00	218.20	0	Spot (Block8, Row1, Column6)	157.85	158.00	15.41	0.00	0.10	138.00	140.08	138.00	17.70	0.01	0.13	58.00	13.00	0.00	20.00	19.85	214828.00	1.00	144.69	145.00
8	7	1	19951.00	7317.00	133.10	0	Spot (Block8, Row1, Column7)	223.13	188.00	182.33	0.07	0.82	141.00	143.22	141.00	16.55	0.01	0.12	95.00	80.00	0.00	47.00	82.13	106209.00	4.83	168.41	169.00
8	8	1	20217.00	7340.00	147.00	-50	Spot (Block8, Row1, Column8)	166.35	171.00	21.27	0.01	0.13	144.00	146.22	144.00	20.75	0.01	0.14	65.00	14.00	0.00	27.00	22.35	98147.00	0.97	154.24	158.50
8	1	2	18068.00	7678.00	174.05	0	Spot (Block8, Row2, Column1)	149.30	150.00	10.50	0.00	0.07	134.00	137.00	134.00	17.83	0.01	0.13	40.00	2.00	0.00	16.00	15.30	126457.00	0.69	142.62	141.00
8	2	2	18423.00	7665.00	119.60	0	Spot (Block8, Row2, Column2)	158.24	157.00	14.00	0.00	0.09	133.00	135.33	133.00	15.40	0.01	0.11	76.00	32.00	0.00	24.00	25.24	59658.00	1.49	150.37	150.50
8	3	2	18752.00	7665.00	188.65	0	Spot (Block8, Row2, Column3)	155.03	156.00	13.26	0.00	0.09	134.00	135.26	134.00	15.40	0.00	0.11	70.00	23.00	0.00	22.00	21.03	155186.00	1.28	142.38	142.00
8	4	2	19059.00	7627.00	171.30	0	Spot (Block8, Row2, Column4)	153.99	155.00	15.13	0.00	0.10	133.00	134.45	133.00	14.88	0.00	0.11	66.00	31.00	0.00	22.00	20.99	126579.00	1.31	139.69	141.00
8	5	2	19329.00	7636.00	264.00	0	Spot (Block8, Row2, Column5)	169.17	172.00	22.10	0.01	0.13	137.00	138.62	137.00	17.27	0.01	0.12	74.00	50.00	0.00	35.00	32.17	343423.00	1.77	140.28	141.00
8	6	2	19617.00	7640.00	147.00	-50	Spot (Block8, Row2, Column6)	168.91	172.50	18.15	0.01	0.11	141.00	142.56	141.00	19.05	0.00	0.13	70.00	32.00	0.00	31.50	27.91	99317.00	1.38	170.73	171.00
8	7	2	19921.00	7627.00	150.50	0	Spot (Block8, Row2, Column7)	163.63	165.00	11.28	0.00	0.07	140.00	142.50	140.00	17.59	0.01	0.12	75.00	11.00	0.00	25.00	23.63	101125.00	1.20	152.63	154.00
8	8	2	20217.00	7640.00	147.00	-50	Spot (Block8, Row2, Column8)	145.82	147.00	16.29	0.00	0.11	142.00	144.85	142.00	21.19	0.01	0.15	12.00	0.00	0.00	5.00	3.82	85887.00	0.05	145.98	143.50
8	1	3	18140.00	7948.00	182.90	0	Spot (Block8, Row3, Column1)	161.78	168.00	23.49	0.02	0.15	133.00	134.48	133.00	16.68	0.00	0.12	70.00	52.00	0.00	35.00	28.78	152563.00	1.64	147.74	147.00
8	2	3	18389.00	7930.00	223.85	0	Spot (Block8, Row3, Column2)	143.63	142.00	14.43	0.00	0.10	130.00	133.09	130.00	16.04	0.01	0.12	40.00	13.00	0.00	12.00	13.63	206965.00	0.66	133.54	132.00
8	3	3	18694.00	7927.00	145.35	0	Spot (Block8, Row3, Column3)	176.85	178.00	16.08	0.00	0.09	135.00	137.45	135.00	15.31	0.01	0.11	92.00	76.00	0.00	43.00	41.85	101511.00	2.57	151.24	151.00
8	4	3	19008.00	7918.00	173.05	0	Spot (Block8, Row3, Column4)	166.00	167.00	19.88	0.00	0.12	138.00	139.41	138.00	15.04	0.00	0.11	78.00	45.00	0.00	29.00	28.00	138945.00	1.77	151.23	148.00
8	5	3	19302.00	7949.00	167.00	0	Spot (Block8, Row3, Column5)	170.56	172.00	13.53	0.00	0.08	140.00	140.87	140.00	14.67	0.00	0.10	87.00	58.00	0.00	32.00	30.56	131841.00	2.02	152.16	153.00
8	6	3	19600.00	7947.00	182.40	0	Spot (Block8, Row3, Column6)	167.02	169.00	13.18	0.01	0.08	142.00	144.19	142.00	17.80	0.01	0.12	74.00	21.00	0.00	27.00	25.02	155493.00	1.28	149.40	150.50
8	7	3	19917.00	7940.00	147.00	-50	Spot (Block8, Row3, Column7)	156.19	155.00	17.82	0.00	0.11	142.00	143.70	142.00	17.99	0.01	0.13	42.00	14.00	0.00	13.00	14.19	91838.00	0.69	157.42	158.50
8	8	3	20217.00	7940.00	147.00	-50	Spot (Block8, Row3, Column8)	152.77	152.00	13.49	0.00	0.09	144.00	144.77	144.00	17.13	0.00	0.12	29.00	1.00	0.00	8.00	8.77	89829.00	0.47	146.89	143.00
8	1	4	18125.00	8224.00	200.45	0	Spot (Block8, Row4, Column1)	157.69	157.00	18.12	0.00	0.11	131.00	132.67	131.00	14.69	0.01	0.11	70.00	44.00	0.00	26.00	26.69	179296.00	1.70	137.85	137.00
8	2	4	18399.00	8204.00	289.00	0	Spot (Block8, Row4, Column2)	144.19	142.00	17.33	0.01	0.12	130.00	131.60	130.00	14.61	0.01	0.11	46.00	23.00	0.00	12.00	14.19	351827.00	0.86	130.23	129.00
8	3	4	18724.00	8235.00	182.85	0	Spot (Block8, Row4, Column3)	200.28	201.00	20.74	0.00	0.10	134.00	136.00	134.00	15.10	0.01	0.11	96.00	94.00	0.00	67.00	66.28	188459.00	4.26	163.39	166.00
8	4	4	18992.00	8183.00	243.25	0	Spot (Block8, Row4, Column4)	151.02	152.00	15.61	0.00	0.10	137.00	138.88	137.00	15.07	0.01	0.11	49.00	17.00	0.00	15.00	14.02	257334.00	0.81	139.94	138.00
8	5	4	19317.00	8220.00	175.70	0	Spot (Block8, Row4, Column5)	166.16	166.00	10.19	0.00	0.06	140.00	141.86	140.00	14.99	0.01	0.11	86.00	38.00	0.00	26.00	26.16	142236.00	1.62	156.23	156.50
8	6	4	19622.00	8246.00	216.30	0	Spot (Block8, Row4, Column6)	194.46	197.00	17.81	0.01	0.09	142.00	143.44	142.00	15.32	0.00	0.11	97.00	87.00	0.00	55.00	52.46	259601.00	3.33	163.22	166.00
8	7	4	19903.00	8243.00	145.70	0	Spot (Block8, Row4, Column7)	184.77	187.00	19.20	0.01	0.10	139.00	141.40	139.00	16.60	0.01	0.12	91.00	83.00	0.00	48.00	45.77	106798.00	2.61	158.75	165.50
8	8	4	20230.00	8247.00	204.75	0	Spot (Block8, Row4, Column8)	171.19	173.00	14.22	0.00	0.08	139.00	141.32	139.00	16.22	0.01	0.11	86.00	56.00	0.00	34.00	32.19	203370.00	1.84	150.55	148.00
8	1	5	18110.00	8534.00	178.20	0	Spot (Block8, Row5, Column1)	169.88	172.00	17.00	0.01	0.10	135.00	136.60	135.00	16.86	0.01	0.12	84.00	57.00	0.00	37.00	34.88	149831.00	1.97	159.78	162.00
8	2	5	18384.00	8514.00	176.15	0	Spot (Block8, Row5, Column2)	167.38	169.50	14.67	0.01	0.09	136.00	137.50	136.00	16.74	0.00	0.12	81.00	50.00	0.00	33.50	31.38	144953.00	1.79	149.55	147.50
8	3	5	18685.00	8579.00	227.85	0	Spot (Block8, Row5, Column3)	152.93	152.00	15.08	0.00	0.10	136.00	138.57	136.00	15.74	0.01	0.11	51.00	21.00	0.00	16.00	16.93	227408.00	0.91	142.97	139.50
8	4	5	19036.00	8591.00	221.15	0	Spot (Block8, Row5, Column4)	158.96	160.00	14.97	0.00	0.09	136.00	139.06	136.00	15.07	0.01	0.11	70.00	33.00	0.00	24.00	22.96	222863.00	1.32	147.20	147.00
8	5	5	19323.00	8555.00	180.35	0	Spot (Block8, Row5, Column5)	192.58	194.00	17.67	0.00	0.09	139.00	141.52	139.00	17.07	0.01	0.12	95.00	89.00	0.00	55.00	53.58	175629.00	2.99	162.55	166.00
8	6	5	19641.00	8532.00	244.45	0	Spot (Block8, Row5, Column6)	162.14	164.00	15.57	0.00	0.10	143.00	145.25	143.00	18.48	0.01	0.13	59.00	10.00	0.00	21.00	19.14	279530.00	0.91	151.17	152.00
8	7	5	19925.00	8541.00	195.80	0	Spot (Block8, Row5, Column7)	158.38	163.00	15.61	0.01	0.10	139.00	141.69	139.00	17.00	0.01	0.12	61.00	16.00	0.00	24.00	19.38	171689.00	0.98	146.44	144.00
8	8	5	20234.00	8538.00	179.45	0	Spot (Block8, Row5, Column8)	183.57	187.00	16.10	0.01	0.09	138.00	140.44	138.00	16.17	0.01	0.12	94.00	79.00	0.00	49.00	45.57	165768.00	2.67	156.53	156.00
8	1	6	18120.00	8845.00	241.65	0	Spot (Block8, Row6, Column1)	155.76	154.00	14.61	0.00	0.09	135.00	137.92	135.00	17.93	0.01	0.13	55.00	19.00	0.00	19.00	20.76	262455.00	0.99	147.70	146.50
8	2	6	18417.00	8839.00	147.00	-50	Spot (Block8, Row6, Column2)	144.43	141.00	15.43	0.01	0.11	134.00	136.16	134.00	17.91	0.01	0.13	22.00	10.00	0.00	7.00	10.43	84782.00	0.46	149.17	146.00
8	3	6	18752.00	8832.00	168.65	0	Spot (Block8, Row6, Column3)	168.98	171.00	16.07	0.01	0.10	134.00	136.21	134.00	15.88	0.01	0.12	87.00	62.00	0.00	37.00	34.98	134343.00	2.06	156.45	156.50
8	4	6	19025.00	8847.00	187.95	0	Spot (Block8, Row6, Column4)	157.14	158.00	16.59	0.00	0.11	134.00	135.74	134.00	14.55	0.01	0.11	68.00	38.00	0.00	24.00	23.14	156202.00	1.47	142.80	141.00
8	5	6	19321.00	8851.00	210.10	0	Spot (Block8, Row6, Column5)	168.88	169.00	19.76	0.00	0.12	135.00	138.64	135.00	18.79	0.01	0.14	77.00	43.00	0.00	34.00	33.88	212454.00	1.61	145.47	142.00
8	6	6	19618.00	8839.00	147.00	-50	Spot (Block8, Row6, Column6)	153.81	157.00	19.63	0.01	0.13	137.00	141.31	137.00	19.22	0.01	0.14	51.00	14.00	0.00	20.00	16.81	90288.00	0.65	159.63	161.00
8	7	6	19922.00	8826.00	199.95	0	Spot (Block8, Row6, Column7)	162.37	162.00	13.81	0.00	0.09	138.00	140.69	138.00	15.86	0.01	0.11	72.00	29.00	0.00	24.00	24.37	184130.00	1.37	153.46	153.00
8	8	6	20218.00	8839.00	147.00	-50	Spot (Block8, Row6, Column8)	150.16	149.00	12.74	0.00	0.08	140.00	141.60	140.00	16.25	0.00	0.11	32.00	3.00	0.00	9.00	10.16	88142.00	0.53	145.55	143.00
8	1	7	18110.00	9150.00	170.80	0	Spot (Block8, Row7, Column1)	161.27	163.00	12.43	0.00	0.08	133.00	136.53	133.00	18.87	0.01	0.14	81.00	22.00	0.00	30.00	28.27	130464.00	1.31	150.24	150.50
8	2	7	18407.00	9132.00	193.10	0	Spot (Block8, Row7, Column2)	161.87	163.00	14.75	0.00	0.09	130.00	132.01	130.00	14.51	0.01	0.11	85.00	58.00	0.00	33.00	31.87	169966.00	2.06	147.38	145.00
8	3	7	18693.00	9126.00	212.85	0	Spot (Block8, Row7, Column3)	145.79	145.00	12.52	0.00	0.09	133.00	133.83	133.00	14.86	0.00	0.11	43.00	10.00	0.00	12.00	12.79	188357.00	0.81	138.13	135.00
8	4	7	19018.00	9139.00	147.00	-50	Spot (Block8, Row7, Column4)	153.25	153.00	18.97	0.00	0.12	134.00	135.16	134.00	15.41	0.00	0.11	57.00	34.00	0.00	19.00	19.25	90263.00	1.17	146.61	142.00
8	5	7	19313.00	9162.00	227.00	0	Spot (Block8, Row7, Column5)	155.96	158.00	14.22	0.01	0.09	133.00	135.35	133.00	15.90	0.01	0.12	72.00	29.00	0.00	25.00	22.96	230668.00	1.30	138.96	135.00
8	6	7	19563.00	9090.00	190.50	0	Spot (Block8, Row7, Column6)	163.32	165.00	20.04	0.00	0.12	135.50	137.65	135.50	16.21	0.01	0.12	73.00	43.00	0.00	29.50	27.82	167078.00	1.58	155.67	157.00
8	7	7	19927.00	9177.00	230.70	0	Spot (Block8, Row7, Column7)	154.22	153.00	16.97	0.00	0.11	137.00	138.71	137.00	15.85	0.01	0.11	51.00	21.00	0.00	16.00	17.22	235648.00	0.98	142.95	142.50
8	8	7	20240.00	9138.00	217.30	0	Spot (Block8, Row7, Column8)	200.41	202.00	20.53	0.00	0.10	139.00	141.43	139.00	15.99	0.01	0.11	96.00	91.00	0.00	63.00	61.41	269552.00	3.69	160.73	162.00
8	1	8	18111.00	9446.00	146.95	0	Spot (Block8, Row8, Column1)	3400.35	2407.50	4101.46	0.15	1.21	140.00	143.82	140.00	30.94	0.01	0.22	100.00	100.00	0.00	2267.50	3260.35	1999407.00	105.25	944.94	357.00
8	2	8	18418.00	9439.00	147.00	-50	Spot (Block8, Row8, Column2)	135.87	134.00	14.46	0.01	0.11	133.00	137.26	133.00	30.41	0.01	0.22	4.00	0.00	0.00	1.00	2.87	80300.00	-0.05	139.66	137.00
8	3	8	18676.00	9428.00	191.65	0	Spot (Block8, Row8, Column3)	154.19	156.00	16.28	0.01	0.11	133.00	133.42	133.00	14.83	0.00	0.11	62.00	35.00	0.00	23.00	21.19	159279.00	1.40	143.69	144.00
8	4	8	19033.00	9449.00	164.55	0	Spot (Block8, Row8, Column4)	154.68	156.00	11.47	0.00	0.07	135.00	136.28	135.00	15.35	0.00	0.11	67.00	17.00	0.00	21.00	19.68	116472.00	1.20	143.64	146.00
8	5	8	19319.00	9454.00	207.10	0	Spot (Block8, Row8, Column5)	159.57	160.00	18.22	0.00	0.11	134.00	135.20	134.00	13.94	0.00	0.10	71.00	46.00	0.00	26.00	25.57	194037.00	1.75	140.62	140.00
8	6	8	19621.00	9426.00	210.85	0	Spot (Block8, Row8, Column6)	154.28	153.00	16.31	0.00	0.11	135.00	136.25	135.00	15.80	0.00	0.12	55.00	26.00	0.00	18.00	19.28	195318.00	1.14	139.45	138.00
8	7	8	19918.00	9439.00	147.00	-50	Spot (Block8, Row8, Column7)	150.65	152.00	15.37	0.00	0.10	137.00	139.23	137.00	16.37	0.01	0.12	47.00	10.00	0.00	15.00	13.65	89034.00	0.70	142.59	140.00
8	8	8	20229.00	9443.00	183.30	0	Spot (Block8, Row8, Column8)	239.88	235.00	38.37	0.01	0.16	140.00	142.38	140.00	16.67	0.01	0.12	99.00	99.00	0.00	95.00	99.88	227165.00	5.85	175.12	178.00
9	1	1	4647.00	11835.00	181.65	0	Spot (Block9, Row1, Column1)	1403.03	1117.50	1162.56	0.10	0.83	192.00	198.75	192.00	69.25	0.02	0.35	81.00	71.00	0.00	925.50	1211.03	1299207.00	17.39	726.04	246.50
9	2	1	4913.00	11835.00	163.20	0	Spot (Block9, Row1, Column2)	311.58	302.00	47.05	0.01	0.15	188.00	188.61	188.00	15.39	0.00	0.08	100.00	99.00	0.00	114.00	123.58	230259.00	7.99	230.16	223.50
9	3	1	5221.00	11847.00	188.15	0	Spot (Block9, Row1, Column3)	266.52	275.00	30.07	0.01	0.11	195.00	193.80	195.00	16.39	0.00	0.08	97.00	84.00	0.00	80.00	71.52	266790.00	4.44	213.12	213.00
9	4	1	5523.00	11830.00	165.45	0	Spot (Block9, Row1, Column4)	310.95	305.00	43.09	0.01	0.14	201.00	200.68	201.00	16.16	0.00	0.08	98.00	95.00	0.00	104.00	109.95	236945.00	6.82	242.21	231.00
9	5	1	5820.00	11833.00	149.00	0	Spot (Block9, Row1, Column5)	623.61	581.50	301.31	0.03	0.48	202.00	203.16	202.00	17.81	0.00	0.09	100.00	100.00	0.00	379.50	421.61	377906.00	23.61	294.16	281.00
9	6	1	6112.00	11830.00	155.10	0	Spot (Block9, Row1, Column6)	501.91	460.50	170.42	0.04	0.34	203.00	205.25	203.00	19.83	0.00	0.10	100.00	100.00	0.00	257.50	298.91	331259.00	14.96	283.74	281.00
9	7	1	6424.00	11836.00	150.40	0	Spot (Block9, Row1, Column7)	1651.75	1481.00	943.04	0.05	0.57	206.00	208.47	206.00	23.36	0.01	0.11	100.00	100.00	0.00	1275.00	1445.75	1024085.00	61.79	521.29	461.00
9	8	1	6725.00	11850.00	195.90	0	Spot (Block9, Row1, Column8)	231.85	227.00	21.24	0.01	0.09	210.00	210.22	210.00	21.47	0.00	0.10	38.00	17.00	0.00	17.00	21.85	252481.00	1.01	221.66	217.00
9	1	2	4622.00	12139.00	147.00	-50	Spot (Block9, Row2, Column1)	207.61	207.00	11.07	0.00	0.05	193.00	194.99	193.00	36.98	0.00	0.19	2.00	0.00	0.00	14.00	14.61	121868.00	0.34	202.05	203.00
9	2	2	4908.00	12141.00	131.40	0	Spot (Block9, Row2, Column2)	302.65	304.00	25.82	0.00	0.09	188.00	187.38	188.00	16.05	0.00	0.09	100.00	98.00	0.00	116.00	114.65	140125.00	7.18	232.96	225.00
9	3	2	5206.00	12133.00	221.70	0	Spot (Block9, Row2, Column3)	208.02	207.00	11.82	0.00	0.06	189.00	188.47	189.00	16.52	0.00	0.09	56.00	12.00	0.00	18.00	19.02	292270.00	1.18	196.00	196.00
9	4	2	5522.00	12147.00	164.10	0	Spot (Block9, Row2, Column4)	282.63	289.00	27.20	0.01	0.10	197.00	196.91	197.00	17.19	0.00	0.09	97.00	92.00	0.00	92.00	85.63	207735.00	4.99	234.97	229.00
9	5	2	5824.00	12133.00	171.95	0	Spot (Block9, Row2, Column5)	262.72	269.00	27.92	0.01	0.11	203.00	203.09	203.00	16.61	0.00	0.08	92.00	75.00	0.00	66.00	59.72	217267.00	3.59	231.80	220.50
9	6	2	6102.00	12154.00	201.65	0	Spot (Block9, Row2, Column6)	244.62	235.00	32.08	0.02	0.13	201.00	202.22	201.00	16.82	0.00	0.08	82.00	51.00	0.00	34.00	43.62	282050.00	2.52	215.63	216.50
9	7	2	6400.00	12126.00	197.85	0	Spot (Block9, Row2, Column7)	241.76	237.00	28.98	0.01	0.12	199.00	201.13	199.00	19.46	0.00	0.10	77.00	49.00	0.00	38.00	42.76	267629.00	2.09	222.05	220.00
9	8	2	6737.00	12161.00	165.90	0	Spot (Block9, Row2, Column8)	225.93	225.00	19.57	0.00	0.09	199.00	200.47	199.00	18.17	0.00	0.09	66.00	28.00	0.00	26.00	26.93	172156.00	1.40	218.98	216.00
9	1	3	4647.00	12439.00	181.65	0	Spot (Block9, Row3, Column1)	314.91	287.50	101.21	0.04	0.32	190.00	191.20	190.00	15.85	0.00	0.08	92.00	77.00	0.00	97.50	124.91	290980.00	7.81	230.94	213.00
9	2	3	4926.00	12446.00	252.30	0	Spot (Block9, Row3, Column2)	215.95	215.00	16.67	0.00	0.08	189.00	189.51	189.00	15.87	0.00	0.08	77.00	35.00	0.00	26.00	26.95	397788.00	1.67	197.25	200.00
9	3	3	5214.00	12430.00	174.75	0	Spot (Block9, Row3, Column3)	284.54	291.00	30.13	0.01	0.11	195.00	196.58	195.00	20.02	0.00	0.10	99.00	89.00	0.00	96.00	89.54	244139.00	4.39	223.92	221.00
9	4	3	5509.00	12438.00	157.55	0	Spot (Block9, Row3, Column4)	418.21	382.00	121.71	0.04	0.29	203.00	203.90	203.00	17.17	0.00	0.08	99.00	99.00	0.00	179.00	215.21	285639.00	12.48	264.79	263.50
9	5	3	5830.00	12444.00	166.25	0	Spot (Block9, Row3, Column5)	278.48	280.00	37.59	0.00	0.13	209.00	210.48	209.00	17.09	0.00	0.08	94.00	80.00	0.00	71.00	69.48	213872.00	3.98	238.56	233.00
9	6	3	6132.00	12445.00	194.55	0	Spot (Block9, Row3, Column6)	243.12	237.00	27.51	0.01	0.11	208.00	209.76	208.00	16.35	0.00	0.08	68.00	46.00	0.00	29.00	35.12	259896.00	2.04	226.27	219.00
9	7	3	6419.00	12446.00	168.70	0	Spot (Block9, Row3, Column7)	345.76	314.00	90.36	0.04	0.26	204.00	206.11	204.00	18.40	0.00	0.09	98.00	90.00	0.00	110.00	141.76	272803.00	7.59	241.55	234.00
9	8	3	6721.00	12450.00	176.60	0	Spot (Block9, Row3, Column8)	239.22	237.00	22.64	0.00	0.09	202.00	203.80	202.00	17.17	0.00	0.08	77.00	50.00	0.00	35.00	37.22	208364.00	2.06	216.25	214.00
9	1	4	4647.00	12733.00	173.05	0	Spot (Block9, Row4, Column1)	336.82	309.50	111.81	0.04	0.33	189.00	191.91	189.00	19.83	0.01	0.10	85.00	76.00	0.00	120.50	147.82	281583.00	7.31	254.49	215.50
9	2	4	4934.00	12745.00	206.15	0	Spot (Block9, Row4, Column2)	211.34	211.00	14.10	0.00	0.07	190.00	192.13	190.00	18.85	0.00	0.10	57.00	12.00	0.00	21.00	21.34	253824.00	1.02	202.79	204.00
9	3	4	5219.00	12737.00	146.15	0	Spot (Block9, Row4, Column3)	1246.81	1147.00	591.66	0.04	0.47	197.00	200.25	197.00	21.54	0.01	0.11	100.00	100.00	0.00	950.00	1049.81	725644.00	48.58	404.50	376.50
9	4	4	5475.00	12691.00	190.65	0	Spot (Block9, Row4, Column4)	232.13	228.00	18.75	0.01	0.08	204.00	205.59	204.00	20.07	0.00	0.10	58.00	23.00	0.00	24.00	28.13	237464.00	1.32	219.33	218.00
9	5	4	5788.00	12734.00	162.60	0	Spot (Block9, Row4, Column5)	323.12	283.00	300.23	0.06	0.93	209.00	211.76	209.00	21.54	0.01	0.10	95.00	78.00	0.00	74.00	114.12	235878.00	5.17	250.78	237.00
9	6	4	6113.00	12748.00	183.00	0	Spot (Block9, Row4, Column6)	286.91	289.00	24.43	0.00	0.09	210.00	212.20	210.00	18.38	0.00	0.09	98.00	93.00	0.00	79.00	76.91	268551.00	4.07	246.35	240.00
9	7	4	6416.00	12737.00	170.45	0	Spot (Block9, Row4, Column7)	404.38	332.50	156.09	0.08	0.39	208.00	209.11	208.00	18.06	0.00	0.09	99.00	96.00	0.00	124.50	196.38	325929.00	10.81	253.25	245.00
9	8	4	6718.00	12743.00	191.15	0	Spot (Block9, Row4, Column8)	271.91	279.00	36.92	0.01	0.14	204.00	204.31	204.00	17.74	0.00	0.09	90.00	77.00	0.00	75.00	67.91	280338.00	3.81	222.07	220.00
9	1	5	4647.00	13047.00	176.80	0	Spot (Block9, Row5, Column1)	341.74	318.50	118.04	0.03	0.35	192.00	193.19	192.00	19.56	0.00	0.10	81.00	72.00	0.00	126.50	149.74	299367.00	7.60	250.37	213.50
9	2	5	4929.00	13053.00	214.90	0	Spot (Block9, Row5, Column2)	219.20	218.00	16.44	0.00	0.07	190.00	189.66	190.00	14.74	0.00	0.08	85.00	44.00	0.00	28.00	29.20	289343.00	2.00	199.32	200.00
9	3	5	5216.00	13010.00	216.95	0	Spot (Block9, Row5, Column3)	212.87	213.00	11.41	0.00	0.05	194.00	196.17	194.00	20.21	0.00	0.10	44.00	2.00	0.00	19.00	18.87	285884.00	0.83	201.19	202.00
9	4	5	5521.00	13042.00	171.60	0	Spot (Block9, Row5, Column4)	369.17	362.00	90.04	0.01	0.24	201.00	203.44	201.00	21.97	0.01	0.11	99.00	95.00	0.00	161.00	168.17	302351.00	7.54	240.27	239.00
9	5	5	5819.00	13040.00	142.20	0	Spot (Block9, Row5, Column5)	3703.33	3314.00	2117.23	0.05	0.57	208.00	212.40	208.00	27.25	0.01	0.13	100.00	100.00	0.00	3106.00	3495.33	2044236.00	128.10	850.34	656.00
9	6	5	6134.00	13037.00	171.90	0	Spot (Block9, Row5, Column6)	267.67	276.00	28.78	0.01	0.11	209.00	211.16	209.00	19.53	0.00	0.09	87.00	71.00	0.00	67.00	58.67	221627.00	2.89	233.55	227.00
9	7	5	6426.00	13055.00	214.85	0	Spot (Block9, Row5, Column7)	234.23	229.00	22.93	0.01	0.10	207.00	207.40	207.00	17.95	0.00	0.09	61.00	29.00	0.00	22.00	27.23	309887.00	1.49	219.64	220.00
9	8	5	6718.00	13037.00	145.75	0	Spot (Block9, Row5, Column8)	1095.17	890.50	706.85	0.09	0.65	204.00	203.82	204.00	18.74	0.00	0.09	100.00	100.00	0.00	686.50	891.17	635198.00	47.57	393.79	361.00
9	1	6	4647.00	13351.00	225.25	0	Spot (Block9, Row6, Column1)	211.49	209.00	18.42	0.01	0.09	196.00	196.98	196.00	16.04	0.00	0.08	38.00	11.00	0.00	13.00	15.49	307501.00	0.90	202.38	202.00
9	2	6	4924.00	13346.00	175.25	0	Spot (Block9, Row6, Column2)	259.23	267.00	28.27	0.01	0.11	195.00	196.81	195.00	19.77	0.00	0.10	94.00	72.00	0.00	72.00	64.23	222416.00	3.16	222.43	215.00
9	3	6	5211.00	13335.00	147.70	0	Spot (Block9, Row6, Column3)	813.39	732.00	383.59	0.05	0.47	195.00	197.15	195.00	19.54	0.00	0.10	100.00	100.00	0.00	537.00	618.39	482340.00	31.55	335.77	313.50
9	4	6	5520.00	13337.00	189.40	0	Spot (Block9, Row6, Column4)	285.32	289.00	43.86	0.01	0.15	200.00	202.60	200.00	24.49	0.01	0.12	92.00	76.00	0.00	89.00	85.32	287599.00	3.38	219.50	216.00
9	5	6	5814.00	13336.00	140.70	0	Spot (Block9, Row6, Column5)	4882.98	4636.50	2689.12	0.02	0.55	202.00	206.01	202.00	29.49	0.01	0.14	100.00	100.00	0.00	4434.50	4680.98	2617280.00	158.59	1152.45	926.50
9	6	6	6096.00	13328.00	198.45	0	Spot (Block9, Row6, Column6)	231.95	226.00	26.09	0.01	0.11	202.00	204.64	202.00	23.25	0.01	0.11	50.00	24.00	0.00	24.00	29.95	259547.00	1.17	212.56	213.00
9	7	6	6418.00	13336.00	148.45	0	Spot (Block9, Row6, Column7)	488.77	455.00	171.05	0.03	0.35	200.00	201.01	200.00	19.37	0.00	0.10	100.00	99.00	0.00	255.00	288.77	294727.00	14.85	270.22	270.00
9	8	6	6721.00	13342.00	146.75	0	Spot (Block9, Row6, Column8)	770.23	694.00	377.35	0.05	0.49	201.00	201.24	201.00	19.37	0.00	0.10	100.00	99.00	0.00	493.00	569.23	454438.00	29.37	320.40	290.00
9	1	7	4647.00	13634.00	229.15	0	Spot (Block9, Row7, Column1)	216.52	217.00	15.57	0.00	0.07	195.00	202.29	195.00	136.92	0.02	0.68	0.00	0.00	0.00	22.00	21.52	326943.00	0.10	203.56	202.00
9	2	7	4922.00	13638.00	147.00	-50	Spot (Block9, Row7, Column2)	202.62	205.00	16.85	0.01	0.08	193.00	193.83	193.00	16.41	0.00	0.08	36.00	7.00	0.00	12.00	9.62	120155.00	0.54	207.27	209.00
9	3	7	5244.00	13636.00	124.60	0	Spot (Block9, Row7, Column3)	216.80	216.00	14.60	0.00	0.07	193.00	193.66	193.00	16.32	0.00	0.08	69.00	26.00	0.00	23.00	23.80	89971.00	1.42	204.36	205.00
9	4	7	5530.00	13623.00	186.05	0	Spot (Block9, Row7, Column4)	220.54	221.00	13.21	0.00	0.06	193.00	192.98	193.00	16.65	0.00	0.09	78.00	32.00	0.00	28.00	27.54	214364.00	1.66	208.27	208.00
9	5	7	5811.00	13627.00	156.95	0	Spot (Block9, Row7, Column5)	286.15	289.00	23.31	0.00	0.08	194.00	196.05	194.00	24.87	0.00	0.13	99.00	92.00	0.00	95.00	92.15	194579.00	3.62	235.61	231.00
9	6	7	6124.00	13629.00	201.45	0	Spot (Block9, Row7, Column6)	224.66	223.00	19.02	0.00	0.08	193.00	194.67	193.00	17.54	0.00	0.09	77.00	35.00	0.00	30.00	31.66	258583.00	1.71	205.59	206.00
9	7	7	6416.00	13643.00	153.15	0	Spot (Block9, Row7, Column7)	570.72	517.00	215.92	0.04	0.38	194.00	195.43	194.00	18.00	0.00	0.09	100.00	99.00	0.00	323.00	376.72	365261.00	20.85	290.46	264.00
9	8	7	6721.00	13628.00	186.35	0	Spot (Block9, Row7, Column8)	274.35	278.00	33.80	0.01	0.12	198.00	198.31	198.00	18.06	0.00	0.09	95.00	88.00	0.00	80.00	76.35	267213.00	4.21	225.50	222.00
9	1	8	4647.00	13941.00	173.40	0	Spot (Block9, Row8, Column1)	2033.41	1108.00	3206.46	0.26	1.58	195.00	221.10	195.00	234.00	0.05	1.06	61.00	57.00	0.00	913.00	1838.41	1687732.00	7.74	1060.56	222.00
9	2	8	4923.00	13934.00	262.05	0	Spot (Block9, Row8, Column2)	212.37	213.00	13.53	0.00	0.06	192.00	192.38	192.00	14.66	0.00	0.08	69.00	26.00	0.00	21.00	20.37	423033.00	1.36	196.72	196.00
9	3	8	5216.00	13936.00	167.55	0	Spot (Block9, Row8, Column3)	336.87	301.00	91.19	0.05	0.27	191.00	191.02	191.00	14.72	0.00	0.08	99.00	96.00	0.00	110.00	145.87	264778.00	9.90	224.45	220.00
9	4	8	5537.00	13960.00	171.25	0	Spot (Block9, Row8, Column4)	221.54	220.00	15.46	0.00	0.07	192.00	191.69	192.00	16.19	0.00	0.08	82.00	37.00	0.00	28.00	29.54	182552.00	1.84	205.99	205.50
9	5	8	5828.00	13937.00	203.70	0	Spot (Block9, Row8, Column5)	219.79	217.00	20.34	0.01	0.09	190.00	190.43	190.00	15.57	0.00	0.08	77.00	37.00	0.00	27.00	29.79	259357.00	1.89	199.02	200.00
9	6	8	6118.00	13954.00	223.50	0	Spot (Block9, Row8, Column6)	211.74	210.00	19.00	0.00	0.09	192.00	192.91	192.00	15.67	0.00	0.08	57.00	17.00	0.00	18.00	19.74	304062.00	1.20	198.39	198.00
9	7	8	6421.00	13942.00	162.85	0	Spot (Block9, Row8, Column7)	322.27	307.00	54.19	0.02	0.17	197.00	197.62	197.00	18.38	0.00	0.09	99.00	96.00	0.00	110.00	125.27	235258.00	6.78	241.75	235.00
9	8	8	6721.00	13934.00	165.80	0	Spot (Block9, Row8, Column8)	292.34	298.00	38.07	0.01	0.13	202.00	202.76	202.00	19.52	0.00	0.10	92.00	87.00	0.00	96.00	90.34	223059.00	4.59	227.85	220.00
10	1	1	9119.00	11838.00	152.10	0	Spot (Block10, Row1, Column1)	2040.38	1719.50	1414.99	0.07	0.69	104.00	105.19	104.00	16.56	0.00	0.16	100.00	100.00	0.00	1615.50	1936.38	1293600.00	116.85	496.54	389.00
10	2	1	9407.00	11897.00	194.55	0	Spot (Block10, Row1, Column2)	110.92	111.00	11.03	0.00	0.10	103.00	104.05	103.00	15.62	0.00	0.15	23.00	2.00	0.00	8.00	7.92	117575.00	0.44	105.66	105.50
10	3	1	9717.00	11844.00	147.00	-50	Spot (Block10, Row1, Column3)	105.01	104.00	13.36	0.00	0.13	105.00	104.90	105.00	12.64	0.00	0.12	18.00	4.00	0.00	-1.00	0.01	61744.00	0.01	104.09	103.00
10	4	1	10030.00	11918.00	182.35	0	Spot (Block10, Row1, Column4)	113.41	113.00	11.67	0.00	0.10	102.00	102.37	102.00	12.71	0.00	0.12	42.00	5.00	0.00	11.00	11.41	105922.00	0.87	106.98	106.00
10	5	1	10317.00	11844.00	147.00	-50	Spot (Block10, Row1, Column5)	114.05	113.00	14.71	0.00	0.13	102.00	102.31	102.00	12.20	0.00	0.12	42.00	15.00	0.00	11.00	12.05	67061.00	0.96	110.89	114.00
10	6	1	10610.00	11837.00	187.85	0	Spot (Block10, Row1, Column6)	114.74	114.00	13.47	0.00	0.12	104.00	104.40	104.00	12.79	0.00	0.12	39.00	9.00	0.00	10.00	10.74	114049.00	0.81	108.18	107.00
10	7	1	10917.00	11844.00	147.00	-50	Spot (Block10, Row1, Column7)	109.38	108.00	9.72	0.01	0.09	105.00	106.34	105.00	14.29	0.01	0.13	15.00	1.00	0.00	3.00	4.38	64423.00	0.21	110.08	108.00
10	8	1	11217.00	11844.00	147.00	-50	Spot (Block10, Row1, Column8)	111.34	110.00	12.57	0.01	0.11	105.00	105.18	105.00	12.62	0.00	0.12	21.00	6.00	0.00	5.00	6.34	65579.00	0.49	113.77	111.00
10	1	2	9117.00	12144.00	147.00	-50	Spot (Block10, Row2, Column1)	111.06	111.00	7.33	0.00	0.07	102.00	102.53	102.00	14.55	0.00	0.14	23.00	0.00	0.00	9.00	9.06	65526.00	0.59	110.03	109.00
10	2	2	9428.00	12132.00	157.50	0	Spot (Block10, Row2, Column2)	117.31	117.00	9.96	0.00	0.08	100.00	100.65	100.00	12.66	0.00	0.13	67.00	18.00	0.00	17.00	17.31	80237.00	1.32	109.85	108.00
10	3	2	9742.00	12127.00	247.45	0	Spot (Block10, Row2, Column3)	110.73	110.00	13.28	0.00	0.12	100.00	99.43	100.00	12.76	0.00	0.13	42.00	13.00	0.00	10.00	10.73	196870.00	0.89	102.98	104.00
10	4	2	10028.00	12174.00	257.00	0	Spot (Block10, Row2, Column4)	106.27	106.00	11.76	0.00	0.11	97.00	97.27	97.00	12.66	0.00	0.13	40.00	8.00	0.00	9.00	9.27	192143.00	0.71	94.62	94.00
10	5	2	10314.00	12165.00	185.30	0	Spot (Block10, Row2, Column5)	133.85	131.00	20.45	0.01	0.15	101.00	101.04	101.00	12.16	0.00	0.12	81.00	62.00	0.00	30.00	32.85	129168.00	2.70	114.51	114.00
10	6	2	10586.00	12154.00	242.30	0	Spot (Block10, Row2, Column6)	111.38	110.00	15.17	0.01	0.14	100.00	100.50	100.00	12.05	0.00	0.12	43.00	18.00	0.00	10.00	11.38	189349.00	0.90	101.67	102.00
10	7	2	10917.00	12144.00	147.00	-50	Spot (Block10, Row2, Column7)	111.12	111.00	10.70	0.00	0.10	101.00	102.42	101.00	13.11	0.01	0.13	38.00	6.00	0.00	10.00	10.12	65449.00	0.66	107.36	107.00
10	8	2	11217.00	12144.00	147.00	-50	Spot (Block10, Row2, Column8)	105.14	105.00	7.42	0.00	0.07	102.00	102.44	102.00	12.16	0.00	0.12	8.00	0.00	0.00	3.00	3.14	61926.00	0.22	103.83	105.00
10	1	3	9159.00	12442.00	151.05	0	Spot (Block10, Row3, Column1)	121.45	121.00	12.21	0.00	0.10	101.00	101.48	101.00	12.51	0.00	0.12	75.00	26.00	0.00	20.00	20.45	76269.00	1.60	114.50	115.00
10	2	3	9417.00	12443.00	147.00	-50	Spot (Block10, Row3, Column2)	109.40	110.00	10.00	0.00	0.09	99.00	99.52	99.00	12.47	0.00	0.13	43.00	6.00	0.00	11.00	10.40	64654.00	0.79	109.07	109.00
10	3	3	9750.00	12433.00	163.30	0	Spot (Block10, Row3, Column3)	115.71	115.00	12.27	0.00	0.11	98.00	98.05	98.00	12.33	0.00	0.13	62.00	27.00	0.00	17.00	17.71	85507.00	1.43	106.64	105.00
10	4	3	10005.00	12389.00	261.20	0	Spot (Block10, Row3, Column4)	110.80	110.00	14.49	0.00	0.13	96.00	96.74	96.00	12.58	0.00	0.13	54.00	20.00	0.00	14.00	14.80	219939.00	1.12	98.47	100.00
10	5	3	10279.00	12486.00	219.80	0	Spot (Block10, Row3, Column5)	109.25	109.00	12.13	0.00	0.11	99.00	99.21	99.00	12.96	0.00	0.13	38.00	6.00	0.00	10.00	10.25	150984.00	0.78	103.05	104.00
10	6	3	10612.00	12462.00	210.40	0	Spot (Block10, Row3, Column6)	117.66	116.00	13.34	0.01	0.11	100.00	101.00	100.00	15.29	0.00	0.15	52.00	12.00	0.00	16.00	17.66	149432.00	1.09	108.37	107.50
10	7	3	10917.00	12443.00	147.00	-50	Spot (Block10, Row3, Column7)	102.63	102.00	10.52	0.00	0.10	102.00	102.38	102.00	14.06	0.00	0.14	11.00	0.00	0.00	0.00	0.63	60552.00	0.02	108.92	108.00
10	8	3	11188.00	12455.00	140.35	0	Spot (Block10, Row3, Column8)	116.55	116.00	12.19	0.00	0.10	101.00	101.46	101.00	12.69	0.00	0.13	59.00	18.00	0.00	15.00	15.55	62004.00	1.19	105.96	106.00
10	1	4	9128.00	12732.00	223.60	0	Spot (Block10, Row4, Column1)	116.95	115.00	15.03	0.01	0.13	99.00	99.48	99.00	11.84	0.00	0.12	63.00	32.00	0.00	16.00	17.95	167239.00	1.47	103.74	103.00
10	2	4	9372.00	12745.00	234.85	0	Spot (Block10, Row4, Column2)	108.64	109.00	11.54	0.00	0.11	100.00	100.90	100.00	13.47	0.00	0.13	32.00	5.00	0.00	9.00	8.64	172743.00	0.57	101.34	103.00
10	3	4	9728.00	12738.00	168.95	0	Spot (Block10, Row4, Column3)	169.48	176.00	26.01	0.02	0.15	99.00	99.16	99.00	11.84	0.00	0.12	99.00	95.00	0.00	77.00	70.48	134571.00	5.94	123.68	121.00
10	4	4	9983.00	12722.00	176.70	0	Spot (Block10, Row4, Column4)	115.30	115.00	12.19	0.00	0.11	100.00	100.51	100.00	13.08	0.00	0.13	53.00	17.00	0.00	15.00	15.30	100889.00	1.13	103.20	105.00
10	5	4	10339.00	12733.00	215.05	0	Spot (Block10, Row4, Column5)	112.89	112.00	16.61	0.00	0.15	99.00	99.02	99.00	13.96	0.00	0.14	48.00	15.00	0.00	13.00	13.89	149021.00	0.99	101.79	101.50
10	6	4	10610.00	12753.00	206.30	0	Spot (Block10, Row4, Column6)	123.18	121.00	17.50	0.01	0.14	99.00	99.68	99.00	14.78	0.00	0.15	71.00	30.00	0.00	22.00	24.18	148930.00	1.59	104.61	106.00
10	7	4	10922.00	12763.00	120.90	0	Spot (Block10, Row4, Column7)	125.39	123.00	26.01	0.01	0.21	104.00	104.11	104.00	13.89	0.00	0.13	72.00	26.00	0.00	19.00	21.39	48401.00	1.53	116.31	117.00
10	8	4	11188.00	12719.00	204.40	0	Spot (Block10, Row4, Column8)	115.40	115.00	12.16	0.00	0.11	102.00	101.82	102.00	11.62	0.00	0.11	55.00	20.00	0.00	13.00	13.40	137098.00	1.17	106.30	105.00
10	1	5	9149.00	13049.00	178.85	0	Spot (Block10, Row5, Column1)	123.26	123.00	14.51	0.00	0.12	101.00	101.22	101.00	13.17	0.00	0.13	74.00	31.00	0.00	22.00	22.26	109823.00	1.67	108.01	108.00
10	2	5	9417.00	13043.00	147.00	-50	Spot (Block10, Row5, Column2)	109.27	110.00	12.50	0.00	0.11	103.00	103.05	103.00	12.25	0.00	0.12	33.00	6.00	0.00	7.00	6.27	64906.00	0.51	109.27	110.00
10	3	5	9717.00	13043.00	147.00	-50	Spot (Block10, Row5, Column3)	106.42	105.00	11.04	0.01	0.10	102.00	102.50	102.00	12.70	0.00	0.12	23.00	4.00	0.00	3.00	4.42	63214.00	0.31	115.13	115.00
10	4	5	9995.00	13066.00	197.50	0	Spot (Block10, Row5, Column4)	114.01	114.00	11.79	0.00	0.10	103.00	103.28	103.00	13.69	0.00	0.13	43.00	8.00	0.00	11.00	11.01	125754.00	0.78	108.89	109.00
10	5	5	10319.00	13036.00	161.75	0	Spot (Block10, Row5, Column5)	170.54	172.00	27.00	0.00	0.16	100.00	100.49	100.00	13.04	0.00	0.13	99.00	96.00	0.00	72.00	70.54	122791.00	5.37	126.06	123.00
10	6	5	10616.00	13073.00	258.90	0	Spot (Block10, Row5, Column6)	108.75	109.00	12.64	0.00	0.12	99.00	99.87	99.00	13.30	0.00	0.13	38.00	8.00	0.00	10.00	9.75	211836.00	0.67	99.68	100.00
10	7	5	10951.00	13037.00	170.20	0	Spot (Block10, Row5, Column7)	118.02	116.00	12.88	0.01	0.11	103.00	103.55	103.00	11.73	0.00	0.11	57.00	20.00	0.00	13.00	15.02	95123.00	1.23	108.62	107.00
10	8	5	11217.00	13043.00	147.00	-50	Spot (Block10, Row5, Column8)	107.92	105.00	14.07	0.01	0.13	101.00	100.82	101.00	10.99	0.00	0.11	35.00	16.00	0.00	4.00	6.92	63886.00	0.65	107.82	107.50
10	1	6	9107.00	13275.00	117.90	0	Spot (Block10, Row6, Column1)	126.38	124.00	13.72	0.01	0.11	101.00	101.37	101.00	11.97	0.00	0.12	84.00	49.00	0.00	23.00	25.38	46254.00	2.09	112.65	113.00
10	2	6	9410.00	13340.00	164.05	0	Spot (Block10, Row6, Column2)	116.03	116.00	12.00	0.00	0.10	101.00	100.86	101.00	10.40	0.00	0.10	68.00	29.00	0.00	15.00	15.03	86792.00	1.46	106.85	107.00
10	3	6	9715.00	13328.00	190.20	0	Spot (Block10, Row6, Column3)	118.86	116.00	23.35	0.01	0.20	101.00	101.41	101.00	12.65	0.00	0.12	59.00	20.00	0.00	15.00	17.86	121240.00	1.38	105.77	107.00
10	4	6	10014.00	13366.00	251.05	0	Spot (Block10, Row6, Column4)	112.39	111.00	13.27	0.01	0.12	99.00	99.21	99.00	12.80	0.00	0.13	48.00	19.00	0.00	12.00	13.39	205338.00	1.03	100.67	101.00
10	5	6	10327.00	13343.00	155.50	0	Spot (Block10, Row6, Column5)	122.29	123.00	14.46	0.00	0.12	100.00	100.17	100.00	12.58	0.00	0.13	74.00	41.00	0.00	23.00	22.29	81445.00	1.76	111.95	112.00
10	6	6	10617.00	13343.00	147.00	-50	Spot (Block10, Row6, Column6)	101.31	102.00	9.57	0.00	0.09	104.00	103.64	104.00	13.99	0.00	0.13	4.00	0.00	0.00	-2.00	-2.69	60177.00	-0.17	106.80	106.00
10	7	6	10917.00	13343.00	147.00	-50	Spot (Block10, Row6, Column7)	115.44	112.00	16.04	0.01	0.14	104.00	103.65	104.00	13.32	0.00	0.13	35.00	15.00	0.00	8.00	11.44	68574.00	0.89	105.79	105.00
10	8	6	11218.00	13343.00	147.00	-50	Spot (Block10, Row6, Column8)	107.62	107.50	11.92	0.00	0.11	99.00	99.33	99.00	12.45	0.00	0.13	39.00	9.00	0.00	8.50	8.62	63925.00	0.67	113.07	113.00
10	1	7	9117.00	13642.00	147.00	-50	Spot (Block10, Row7, Column1)	105.31	105.00	9.90	0.00	0.09	101.00	102.02	101.00	13.49	0.00	0.13	18.00	1.00	0.00	4.00	4.31	62767.00	0.24	109.93	109.00
10	2	7	9447.00	13575.00	206.00	0	Spot (Block10, Row7, Column2)	108.54	109.00	11.19	0.00	0.10	98.00	98.64	98.00	10.75	0.00	0.11	52.00	16.00	0.00	11.00	10.54	130904.00	0.92	101.88	102.00
10	3	7	9717.00	13642.00	147.00	-50	Spot (Block10, Row7, Column3)	103.08	101.50	14.24	0.01	0.14	98.00	98.43	98.00	10.53	0.00	0.11	34.00	13.00	0.00	3.50	5.08	61438.00	0.44	101.08	95.00
10	4	7	10017.00	13642.00	147.00	-50	Spot (Block10, Row7, Column4)	103.40	104.00	12.84	0.00	0.12	98.00	97.96	98.00	11.90	0.00	0.12	36.00	7.00	0.00	6.00	5.40	61521.00	0.46	105.89	105.00
10	5	7	10307.00	13641.00	209.15	0	Spot (Block10, Row7, Column5)	109.83	109.00	12.98	0.00	0.12	95.00	95.70	95.00	13.30	0.00	0.14	50.00	15.00	0.00	14.00	14.83	137286.00	1.06	100.62	101.00
10	6	7	10618.00	13642.00	147.00	-50	Spot (Block10, Row7, Column6)	107.75	107.00	9.50	0.00	0.09	103.00	102.47	103.00	13.77	0.00	0.13	16.00	1.00	0.00	4.00	4.75	64111.00	0.38	103.59	105.00
10	7	7	10918.00	13642.00	147.00	-50	Spot (Block10, Row7, Column7)	113.48	114.00	11.18	0.00	0.10	102.00	103.08	102.00	12.62	0.00	0.12	48.00	9.00	0.00	12.00	11.48	67523.00	0.82	110.55	109.00
10	8	7	11216.00	13640.00	198.05	0	Spot (Block10, Row7, Column8)	150.22	151.00	20.28	0.00	0.13	99.00	100.58	99.00	13.06	0.01	0.13	97.00	86.00	0.00	52.00	51.22	166739.00	3.80	115.73	115.00
10	1	8	9115.00	13939.00	142.25	0	Spot (Block10, Row8, Column1)	3136.39	2190.50	4285.05	0.16	1.37	102.00	104.46	102.00	23.56	0.01	0.23	100.00	100.00	0.00	2088.50	3034.39	1731287.00	128.68	794.74	363.00
10	2	8	9417.00	13942.00	147.00	-50	Spot (Block10, Row8, Column2)	100.87	100.00	13.08	0.00	0.13	100.00	100.76	100.00	15.29	0.00	0.15	16.00	0.00	0.00	0.00	0.87	60017.00	0.01	94.76	95.00
10	3	8	9717.00	13942.00	147.00	-50	Spot (Block10, Row8, Column3)	102.29	101.00	12.67	0.01	0.12	99.00	99.55	99.00	12.06	0.00	0.12	23.00	6.00	0.00	2.00	3.29	60864.00	0.23	99.11	99.00
10	4	8	9981.00	13941.00	82.05	0	Spot (Block10, Row8, Column4)	130.33	129.00	14.81	0.00	0.11	99.00	99.57	99.00	12.20	0.00	0.12	87.00	67.00	0.00	30.00	31.33	21243.00	2.52	116.55	116.00
10	5	8	10353.00	13867.00	160.35	0	Spot (Block10, Row8, Column5)	113.53	113.00	11.12	0.00	0.10	98.00	97.89	98.00	13.02	0.00	0.13	55.00	19.00	0.00	15.00	15.53	80834.00	1.20	101.33	103.00
10	6	8	10618.00	13942.00	147.00	-50	Spot (Block10, Row8, Column6)	112.92	113.00	12.86	0.00	0.11	101.00	101.38	101.00	13.92	0.00	0.14	43.00	9.00	0.00	12.00	11.92	67185.00	0.83	104.71	104.00
10	7	8	10918.00	13942.00	147.00	-50	Spot (Block10, Row8, Column7)	104.01	104.00	19.07	0.00	0.18	103.00	104.00	103.00	12.87	0.00	0.12	18.00	0.00	0.00	1.00	1.01	61784.00	0.00	108.11	108.00
10	8	8	11219.00	13937.00	155.10	0	Spot (Block10, Row8, Column8)	192.76	187.00	42.08	0.01	0.22	101.00	101.92	101.00	11.98	0.00	0.12	98.00	96.00	0.00	86.00	91.76	126835.00	7.59	132.03	119.00
11	1	1	13619.00	11842.00	153.70	0	Spot (Block11, Row1, Column1)	1849.80	1688.00	894.64	0.04	0.48	138.00	143.61	138.00	24.05	0.02	0.17	100.00	100.00	0.00	1550.00	1711.80	1196822.00	70.95	547.61	474.00
11	2	1	13925.00	11840.00	147.00	-50	Spot (Block11, Row1, Column2)	165.22	169.00	14.73	0.01	0.09	136.00	140.53	136.00	22.95	0.01	0.16	71.00	9.00	0.00	33.00	29.22	97316.00	1.08	143.97	143.00
11	3	1	14212.00	11870.00	178.70	0	Spot (Block11, Row1, Column3)	153.19	157.00	20.01	0.01	0.13	132.00	136.05	132.00	19.90	0.01	0.15	56.00	20.00	0.00	25.00	21.19	137101.00	0.86	144.96	144.00
11	4	1	14524.00	11863.00	179.05	0	Spot (Block11, Row1, Column4)	160.26	164.00	19.10	0.01	0.12	138.00	140.87	138.00	17.93	0.01	0.13	62.00	27.00	0.00	26.00	22.26	144238.00	1.08	147.87	148.00
11	5	1	14825.00	11840.00	147.00	-50	Spot (Block11, Row1, Column5)	153.95	154.50	15.72	0.00	0.10	141.00	143.00	141.00	16.49	0.01	0.12	44.00	11.00	0.00	13.50	12.95	90521.00	0.66	155.54	162.00
11	6	1	15104.00	11835.00	206.45	0	Spot (Block11, Row1, Column6)	169.95	169.00	20.76	0.00	0.12	136.00	139.73	136.00	18.45	0.01	0.13	74.00	45.00	0.00	33.00	33.95	205131.00	1.64	145.29	143.50
11	7	1	15428.00	11837.00	158.55	0	Spot (Block11, Row1, Column7)	165.70	169.00	18.83	0.01	0.11	140.00	142.50	140.00	17.75	0.01	0.12	72.00	34.00	0.00	29.00	25.70	115327.00	1.31	160.80	162.00
11	8	1	15725.00	11840.00	147.00	-50	Spot (Block11, Row1, Column8)	155.00	156.00	18.91	0.00	0.12	142.00	144.06	142.00	18.83	0.01	0.13	42.00	8.00	0.00	14.00	13.00	90987.00	0.58	167.89	167.00
11	1	2	13625.00	12139.00	147.00	-50	Spot (Block11, Row2, Column1)	147.60	146.00	20.52	0.00	0.14	137.00	141.74	137.00	23.03	0.01	0.16	33.00	1.00	0.00	9.00	10.60	86786.00	0.25	148.03	150.50
11	2	2	13925.00	12139.00	147.00	-50	Spot (Block11, Row2, Column2)	141.26	135.50	28.17	0.02	0.20	133.00	136.23	133.00	17.97	0.01	0.13	31.00	12.00	0.00	2.50	8.26	83059.00	0.28	129.02	125.00
11	3	2	14212.00	12142.00	202.20	0	Spot (Block11, Row2, Column3)	155.44	155.50	17.42	0.00	0.11	132.00	134.98	132.00	18.09	0.01	0.13	60.00	26.00	0.00	23.50	23.44	180624.00	1.13	140.20	137.50
11	4	2	14525.00	12139.00	147.00	-50	Spot (Block11, Row2, Column4)	152.94	147.00	22.71	0.02	0.15	136.00	139.41	136.00	17.99	0.01	0.13	41.00	26.00	0.00	11.00	16.94	89929.00	0.75	150.27	142.00
11	5	2	14852.00	12144.00	145.25	0	Spot (Block11, Row2, Column5)	181.91	185.00	15.79	0.01	0.09	137.00	140.20	137.00	17.88	0.01	0.13	92.00	80.00	0.00	48.00	44.91	104417.00	2.33	159.73	162.50
11	6	2	15131.00	12143.00	180.45	0	Spot (Block11, Row2, Column6)	156.38	157.00	15.20	0.00	0.10	133.00	135.33	133.00	15.22	0.01	0.11	68.00	32.00	0.00	24.00	23.38	142616.00	1.38	140.28	139.00
11	7	2	15430.00	12125.00	106.75	0	Spot (Block11, Row2, Column7)	157.97	159.00	13.02	0.00	0.08	136.00	138.28	136.00	16.10	0.01	0.12	69.00	20.00	0.00	23.00	21.97	46286.00	1.22	156.54	150.50
11	8	2	15756.00	12162.00	222.55	0	Spot (Block11, Row2, Column8)	160.81	167.00	18.40	0.02	0.11	136.00	138.19	136.00	17.27	0.01	0.12	70.00	37.00	0.00	31.00	24.81	228350.00	1.31	147.00	144.00
11	1	3	13625.00	12431.00	194.65	0	Spot (Block11, Row3, Column1)	168.29	169.00	26.78	0.00	0.16	132.00	134.61	132.00	19.05	0.01	0.14	70.00	47.00	0.00	37.00	36.29	180409.00	1.77	144.40	140.00
11	2	3	13909.00	12440.00	213.90	0	Spot (Block11, Row3, Column2)	154.05	155.00	18.63	0.00	0.12	132.00	135.23	132.00	17.16	0.01	0.13	59.00	29.00	0.00	23.00	22.05	201345.00	1.10	144.04	142.00
11	3	3	14186.00	12429.00	205.75	0	Spot (Block11, Row3, Column3)	155.90	156.00	20.57	0.00	0.13	132.00	133.96	132.00	15.37	0.01	0.11	59.00	41.00	0.00	24.00	23.90	188172.00	1.43	143.26	144.00
11	4	3	14525.00	12439.00	147.00	-50	Spot (Block11, Row3, Column4)	159.07	159.00	21.97	0.00	0.14	134.00	136.37	134.00	18.02	0.01	0.13	57.00	34.00	0.00	25.00	25.07	93372.00	1.26	134.61	128.00
11	5	3	14887.00	12428.00	266.30	0	Spot (Block11, Row3, Column5)	152.53	155.00	20.15	0.01	0.13	133.00	135.84	133.00	17.55	0.01	0.13	56.00	24.00	0.00	22.00	19.53	315128.00	0.95	138.77	135.50
11	6	3	15126.00	12441.00	147.90	0	Spot (Block11, Row3, Column6)	164.57	165.00	15.00	0.00	0.09	137.00	139.11	137.00	15.23	0.01	0.11	79.00	42.00	0.00	28.00	27.57	98412.00	1.67	145.89	146.00
11	7	3	15425.00	12439.00	147.00	-50	Spot (Block11, Row3, Column7)	163.10	163.00	21.35	0.00	0.13	138.00	140.60	138.00	17.16	0.01	0.12	62.00	34.00	0.00	25.00	25.10	95740.00	1.31	146.89	140.00
11	8	3	15726.00	12439.00	147.00	-50	Spot (Block11, Row3, Column8)	144.48	139.00	21.25	0.02	0.15	136.00	139.91	136.00	19.55	0.01	0.14	29.00	12.00	0.00	3.00	8.48	84957.00	0.23	151.53	146.50
11	1	4	13625.00	12739.00	147.00	-50	Spot (Block11, Row4, Column1)	151.37	151.00	14.51	0.00	0.10	132.00	134.98	132.00	19.22	0.01	0.14	48.00	11.00	0.00	19.00	19.37	89156.00	0.85	141.59	141.00
11	2	4	13915.00	12740.00	207.00	0	Spot (Block11, Row4, Column2)	161.17	164.00	19.43	0.01	0.12	131.00	132.96	131.00	17.63	0.01	0.13	71.00	45.00	0.00	33.00	30.17	196308.00	1.60	142.28	138.00
11	3	4	14225.00	12750.00	180.90	0	Spot (Block11, Row4, Column3)	179.48	179.00	20.88	0.00	0.12	131.00	134.11	131.00	18.34	0.01	0.14	92.00	72.00	0.00	48.00	48.48	164579.00	2.47	151.04	150.00
11	4	4	14525.00	12739.00	147.00	-50	Spot (Block11, Row4, Column4)	158.58	160.00	24.33	0.00	0.15	133.00	136.63	133.00	18.67	0.01	0.14	64.00	24.00	0.00	27.00	25.58	93405.00	1.18	151.26	144.50
11	5	4	14754.00	12734.00	121.25	0	Spot (Block11, Row4, Column5)	157.57	158.00	17.50	0.00	0.11	133.00	136.10	133.00	17.91	0.01	0.13	62.00	32.00	0.00	25.00	24.57	61139.00	1.20	146.88	145.00
11	6	4	15129.00	12759.00	202.45	0	Spot (Block11, Row4, Column6)	175.01	176.00	18.18	0.00	0.10	137.00	139.47	137.00	16.41	0.01	0.12	86.00	66.00	0.00	39.00	38.01	204412.00	2.17	155.79	155.00
11	7	4	15421.00	12766.00	126.75	0	Spot (Block11, Row4, Column7)	173.72	174.00	11.17	0.00	0.06	134.00	136.73	134.00	17.94	0.01	0.13	98.00	64.00	0.00	40.00	39.72	74003.00	2.06	164.75	167.50
11	8	4	15734.00	12747.00	193.20	0	Spot (Block11, Row4, Column8)	170.59	173.00	21.55	0.01	0.13	134.00	137.20	134.00	18.84	0.01	0.14	81.00	52.00	0.00	39.00	36.59	180481.00	1.77	157.57	160.00
11	1	5	13643.00	13040.00	147.55	0	Spot (Block11, Row5, Column1)	168.90	172.00	18.62	0.01	0.11	132.00	134.51	132.00	18.32	0.01	0.14	80.00	57.00	0.00	40.00	36.90	100494.00	1.88	150.63	152.00
11	2	5	13925.00	13039.00	147.00	-50	Spot (Block11, Row5, Column2)	147.98	145.00	18.42	0.01	0.12	130.00	133.07	130.00	17.56	0.01	0.13	46.00	22.00	0.00	15.00	17.98	87014.00	0.85	147.23	145.50
11	3	5	14227.00	13023.00	148.85	0	Spot (Block11, Row5, Column3)	171.46	170.50	17.94	0.00	0.10	131.00	133.65	131.00	18.11	0.01	0.14	86.00	57.00	0.00	39.50	40.46	104592.00	2.09	153.70	149.00
11	4	5	14532.00	13022.00	194.90	0	Spot (Block11, Row5, Column4)	157.70	157.00	21.84	0.00	0.14	135.00	137.17	135.00	18.50	0.01	0.13	54.00	30.00	0.00	22.00	22.70	168735.00	1.11	142.24	136.00
11	5	5	14831.00	13059.00	206.30	0	Spot (Block11, Row5, Column5)	166.60	171.00	22.39	0.01	0.13	133.00	137.22	133.00	18.29	0.01	0.13	75.00	52.00	0.00	38.00	33.60	201583.00	1.61	143.93	143.00
11	6	5	15111.00	13027.00	246.60	0	Spot (Block11, Row5, Column6)	153.85	153.00	18.57	0.00	0.12	136.00	138.28	136.00	16.83	0.01	0.12	52.00	21.00	0.00	17.00	17.85	272011.00	0.93	139.78	137.00
11	7	5	15425.00	13007.00	182.95	0	Spot (Block11, Row5, Column7)	164.86	169.00	18.20	0.01	0.11	134.00	137.41	134.00	19.21	0.01	0.14	70.00	42.00	0.00	35.00	30.86	154636.00	1.43	154.76	159.00
11	8	5	15714.00	13043.00	207.95	0	Spot (Block11, Row5, Column8)	161.23	164.00	15.68	0.01	0.10	136.00	138.39	136.00	19.74	0.01	0.14	66.00	17.00	0.00	28.00	25.23	197990.00	1.16	147.59	146.00
11	1	6	13603.00	13317.00	199.85	0	Spot (Block11, Row6, Column1)	169.45	173.00	21.88	0.01	0.13	130.00	132.72	130.00	17.37	0.01	0.13	79.00	62.00	0.00	43.00	39.45	191818.00	2.11	143.74	139.50
11	2	6	13963.00	13336.00	221.95	0	Spot (Block11, Row6, Column2)	153.52	154.00	19.92	0.00	0.13	133.00	135.19	133.00	18.82	0.01	0.14	53.00	15.00	0.00	21.00	20.52	216308.00	0.97	142.43	136.00
11	3	6	14208.00	13331.00	182.65	0	Spot (Block11, Row6, Column3)	163.15	162.00	20.48	0.00	0.13	134.00	137.17	134.00	19.74	0.01	0.14	64.00	32.00	0.00	28.00	29.15	151897.00	1.32	143.55	139.00
11	4	6	14526.00	13338.00	147.00	-50	Spot (Block11, Row6, Column4)	150.89	151.00	15.70	0.00	0.10	135.00	137.93	135.00	17.80	0.01	0.13	44.00	11.00	0.00	16.00	15.89	88570.00	0.73	147.19	142.00
11	5	6	14835.00	13344.00	156.95	0	Spot (Block11, Row6, Column5)	180.87	182.00	15.67	0.00	0.09	136.00	138.09	136.00	17.13	0.01	0.12	93.00	78.00	0.00	46.00	44.87	121905.00	2.50	158.81	161.00
11	6	6	15070.00	13304.00	221.40	0	Spot (Block11, Row6, Column6)	157.47	157.00	21.05	0.00	0.13	136.00	138.67	136.00	17.80	0.01	0.13	54.00	29.00	0.00	21.00	21.47	220934.00	1.06	146.18	144.00
11	7	6	15452.00	13332.00	255.35	0	Spot (Block11, Row6, Column7)	167.59	171.00	17.08	0.01	0.10	140.00	143.29	140.00	20.78	0.01	0.15	69.00	21.00	0.00	31.00	27.59	316416.00	1.17	150.78	149.00
11	8	6	15726.00	13339.00	147.00	-50	Spot (Block11, Row6, Column8)	156.05	158.00	16.47	0.01	0.11	142.00	145.07	142.00	22.06	0.01	0.15	28.00	1.00	0.00	16.00	14.05	91759.00	0.50	158.16	164.00
11	1	7	13626.00	13638.00	147.00	-50	Spot (Block11, Row7, Column1)	144.00	137.00	23.81	0.02	0.17	131.00	135.86	131.00	24.73	0.02	0.18	36.00	6.00	0.00	6.00	13.00	84383.00	0.33	141.74	137.00
11	2	7	13945.00	13655.00	191.20	0	Spot (Block11, Row7, Column2)	160.17	160.00	19.87	0.00	0.12	133.00	135.83	133.00	19.13	0.01	0.14	62.00	27.00	0.00	27.00	27.17	164980.00	1.27	149.88	150.00
11	3	7	14226.00	13638.00	147.00	-50	Spot (Block11, Row7, Column3)	147.42	147.00	14.34	0.00	0.10	132.00	134.63	132.00	18.31	0.01	0.14	40.00	8.00	0.00	15.00	15.42	86534.00	0.70	139.12	137.00
11	4	7	14520.00	13565.00	149.50	0	Spot (Block11, Row7, Column4)	159.49	160.00	15.98	0.00	0.10	133.00	135.82	133.00	18.45	0.01	0.14	69.00	30.00	0.00	27.00	26.49	97287.00	1.28	142.57	142.00
11	5	7	14869.00	13633.00	207.80	0	Spot (Block11, Row7, Column5)	153.01	154.00	15.57	0.00	0.10	132.00	134.63	132.00	17.78	0.01	0.13	57.00	19.00	0.00	22.00	21.01	187596.00	1.03	142.98	139.00
11	6	7	15127.00	13638.00	221.25	0	Spot (Block11, Row7, Column6)	159.01	161.00	18.93	0.01	0.12	135.00	138.62	135.00	20.05	0.01	0.14	59.00	18.00	0.00	26.00	24.01	222460.00	1.02	142.57	138.00
11	7	7	15438.00	13609.00	190.70	0	Spot (Block11, Row7, Column7)	164.07	165.00	18.12	0.00	0.11	140.00	142.94	140.00	19.54	0.01	0.14	61.00	22.00	0.00	25.00	24.07	168012.00	1.08	150.46	151.00
11	8	7	15730.00	13626.00	199.15	0	Spot (Block11, Row7, Column8)	196.60	193.00	21.91	0.01	0.11	143.00	145.27	143.00	19.50	0.01	0.13	97.00	76.00	0.00	50.00	53.60	220190.00	2.63	165.38	166.00
11	1	8	13610.00	13955.00	144.25	0	Spot (Block11, Row8, Column1)	5108.21	2717.00	7699.96	0.27	1.51	136.00	140.39	136.00	25.35	0.01	0.18	100.00	100.00	0.00	2581.00	4972.21	2901466.00	195.95	1003.31	567.00
11	2	8	13901.00	13933.00	153.65	0	Spot (Block11, Row8, Column2)	172.50	176.00	18.77	0.01	0.11	136.00	140.08	136.00	22.89	0.01	0.16	75.00	35.00	0.00	40.00	36.50	111955.00	1.42	157.22	157.00
11	3	8	14232.00	13941.00	183.35	0	Spot (Block11, Row8, Column3)	153.73	155.00	17.57	0.00	0.11	132.00	134.52	132.00	17.72	0.01	0.13	59.00	25.00	0.00	23.00	21.73	144660.00	1.08	140.87	138.50
11	4	8	14534.00	13970.00	200.00	0	Spot (Block11, Row8, Column4)	161.01	166.00	18.49	0.01	0.11	133.00	135.63	133.00	17.96	0.01	0.13	70.00	42.00	0.00	33.00	28.01	181777.00	1.41	148.45	147.00
11	5	8	14849.00	13961.00	178.15	0	Spot (Block11, Row8, Column5)	156.94	158.00	22.47	0.00	0.14	133.00	136.52	133.00	18.18	0.01	0.13	56.00	34.00	0.00	25.00	23.94	139524.00	1.12	146.89	145.50
11	6	8	15126.00	13954.00	202.00	0	Spot (Block11, Row8, Column6)	164.99	168.00	16.64	0.01	0.10	136.00	138.54	136.00	17.98	0.01	0.13	72.00	40.00	0.00	32.00	28.99	191549.00	1.47	152.09	151.00
11	7	8	15426.00	13938.00	147.00	-50	Spot (Block11, Row8, Column7)	165.67	166.00	16.75	0.00	0.10	140.00	141.88	140.00	17.35	0.01	0.12	71.00	30.00	0.00	26.00	25.67	97251.00	1.37	147.79	145.00
11	8	8	15716.00	13945.00	173.40	0	Spot (Block11, Row8, Column8)	220.17	213.00	35.64	0.01	0.16	142.00	143.66	142.00	17.04	0.01	0.12	99.00	97.00	0.00	71.00	78.17	184502.00	4.49	172.14	178.00
12	1	1	18122.00	11843.00	152.20	0	Spot (Block12, Row1, Column1)	2069.88	1904.00	933.55	0.04	0.45	282.00	279.03	282.00	25.20	0.00	0.09	100.00	100.00	0.00	1622.00	1787.88	1312306.00	71.07	724.60	587.00
12	2	1	18416.00	11842.00	160.50	0	Spot (Block12, Row1, Column2)	342.88	336.00	36.52	0.01	0.11	276.00	271.07	276.00	26.27	0.01	0.10	86.00	54.00	0.00	60.00	66.88	244815.00	2.73	297.97	297.00
12	3	1	18678.00	11898.00	141.70	0	Spot (Block12, Row1, Column3)	310.44	306.00	25.55	0.01	0.08	279.00	273.49	279.00	25.68	0.01	0.09	53.00	12.00	0.00	27.00	31.44	168877.00	1.44	292.15	293.00
12	4	1	19005.00	11834.00	174.60	0	Spot (Block12, Row1, Column4)	325.86	317.00	37.65	0.01	0.12	282.00	278.37	282.00	22.48	0.01	0.08	67.00	37.00	0.00	35.00	43.86	278611.00	2.11	292.78	292.00
12	5	1	19336.00	11852.00	149.40	0	Spot (Block12, Row1, Column5)	350.47	346.00	36.04	0.01	0.10	284.00	280.98	284.00	22.53	0.00	0.08	87.00	65.00	0.00	62.00	66.47	214488.00	3.08	308.28	303.00
12	6	1	19611.00	11822.00	177.80	0	Spot (Block12, Row1, Column6)	349.51	335.00	41.33	0.02	0.12	290.00	289.78	290.00	23.44	0.00	0.08	81.00	49.00	0.00	45.00	59.51	310363.00	2.55	305.14	304.50
12	7	1	19922.00	11841.00	171.35	0	Spot (Block12, Row1, Column7)	385.03	387.00	53.48	0.00	0.14	292.00	290.40	292.00	25.58	0.00	0.09	92.00	75.00	0.00	95.00	93.03	314566.00	3.70	324.22	319.50
12	8	1	20237.00	11834.00	204.25	0	Spot (Block12, Row1, Column8)	335.60	324.00	34.97	0.02	0.10	294.00	293.20	294.00	21.27	0.00	0.07	66.00	34.00	0.00	30.00	41.60	394667.00	1.99	307.61	305.00
12	1	2	18109.00	12116.00	224.95	0	Spot (Block12, Row2, Column1)	291.72	293.00	16.43	0.00	0.06	276.50	273.83	276.50	27.01	0.00	0.10	21.00	1.00	0.00	16.50	15.22	424747.00	0.66	276.40	279.00
12	2	2	18396.00	12146.00	137.75	0	Spot (Block12, Row2, Column2)	299.68	300.00	20.72	0.00	0.07	270.00	266.40	270.00	25.14	0.01	0.09	58.00	10.00	0.00	30.00	29.68	153736.00	1.32	275.86	279.00
12	3	2	18715.00	12139.00	186.25	0	Spot (Block12, Row2, Column3)	318.13	311.00	26.98	0.01	0.08	277.00	272.17	277.00	25.58	0.01	0.09	71.00	24.00	0.00	34.00	41.13	310496.00	1.80	295.88	298.00
12	4	2	19026.00	12108.00	219.20	0	Spot (Block12, Row2, Column4)	300.65	298.00	27.14	0.00	0.09	280.00	275.66	280.00	23.38	0.01	0.08	36.00	10.00	0.00	18.00	20.65	413700.00	1.07	284.13	284.50
12	5	2	19323.00	12148.00	189.10	0	Spot (Block12, Row2, Column5)	374.32	384.00	32.21	0.01	0.09	281.00	278.21	281.00	24.88	0.00	0.09	97.00	85.00	0.00	103.00	93.32	378067.00	3.86	315.49	311.00
12	6	2	19602.00	12149.00	200.25	0	Spot (Block12, Row2, Column6)	317.19	316.00	21.48	0.00	0.07	287.00	286.06	287.00	23.29	0.00	0.08	63.00	17.00	0.00	29.00	30.19	361277.00	1.34	298.36	297.00
12	7	2	19934.00	12148.00	164.50	0	Spot (Block12, Row2, Column7)	310.83	307.50	23.38	0.00	0.08	288.00	286.91	288.00	22.15	0.00	0.08	42.00	9.00	0.00	19.50	22.83	233122.00	1.08	301.84	300.00
12	8	2	20223.00	12132.00	206.35	0	Spot (Block12, Row2, Column8)	316.48	314.00	20.07	0.00	0.06	293.00	293.45	293.00	22.36	0.00	0.08	45.00	14.00	0.00	21.00	23.48	382628.00	1.03	310.16	308.00
12	1	3	18125.00	12452.00	198.60	0	Spot (Block12, Row3, Column1)	308.57	303.00	30.59	0.01	0.10	266.00	263.34	266.00	26.73	0.00	0.10	74.00	20.00	0.00	37.00	42.57	344980.00	1.69	281.86	284.00
12	2	3	18434.00	12451.00	161.80	0	Spot (Block12, Row3, Column2)	300.04	299.00	15.46	0.00	0.05	271.00	266.68	271.00	24.58	0.01	0.09	61.00	9.00	0.00	28.00	29.04	217526.00	1.36	288.94	290.00
12	3	3	18704.00	12432.00	214.70	0	Spot (Block12, Row3, Column3)	304.31	302.00	35.57	0.00	0.12	279.00	275.22	279.00	23.79	0.01	0.09	49.00	11.00	0.00	23.00	25.31	401391.00	1.22	284.94	287.00
12	4	3	19011.00	12438.00	152.05	0	Spot (Block12, Row3, Column4)	345.08	332.00	37.12	0.02	0.11	282.00	279.42	282.00	22.45	0.00	0.08	87.00	57.00	0.00	50.00	63.08	218780.00	2.92	312.44	309.00
12	5	3	19326.00	12434.00	181.15	0	Spot (Block12, Row3, Column5)	334.48	323.00	34.90	0.02	0.10	282.00	278.71	282.00	24.64	0.01	0.09	75.00	42.00	0.00	41.00	52.48	307388.00	2.26	303.72	303.00
12	6	3	19610.00	12454.00	216.45	0	Spot (Block12, Row3, Column6)	314.71	313.00	20.37	0.00	0.06	284.00	282.14	284.00	23.45	0.00	0.08	63.00	15.00	0.00	29.00	30.71	421077.00	1.39	293.27	294.00
12	7	3	19868.00	12450.00	138.55	0	Spot (Block12, Row3, Column7)	336.51	323.00	34.71	0.02	0.10	289.00	287.86	289.00	19.54	0.00	0.07	73.00	43.00	0.00	34.00	47.51	174648.00	2.49	303.88	302.00
12	8	3	20229.00	12443.00	212.95	0	Spot (Block12, Row3, Column8)	334.18	328.00	23.83	0.01	0.07	293.00	292.52	293.00	18.62	0.00	0.06	85.00	46.00	0.00	35.00	41.18	432759.00	2.24	312.52	311.00
12	1	4	18123.00	12751.00	191.55	0	Spot (Block12, Row4, Column1)	313.00	306.00	34.56	0.01	0.11	260.00	257.92	260.00	25.46	0.00	0.10	90.00	39.00	0.00	46.00	53.00	323331.00	2.16	277.30	282.00
12	2	4	18398.00	12753.00	206.00	0	Spot (Block12, Row4, Column2)	293.13	291.00	20.10	0.00	0.07	270.00	265.65	270.00	28.68	0.01	0.11	31.00	4.00	0.00	21.00	23.13	353812.00	0.96	277.22	280.00
12	3	4	18719.00	12744.00	164.50	0	Spot (Block12, Row4, Column3)	464.28	445.00	100.93	0.02	0.22	280.00	276.66	280.00	25.89	0.01	0.09	98.00	92.00	0.00	165.00	184.28	348675.00	7.25	329.76	317.00
12	4	4	19001.00	12749.00	218.55	0	Spot (Block12, Row4, Column4)	303.41	303.00	20.09	0.00	0.07	281.00	278.54	281.00	22.28	0.00	0.08	49.00	8.00	0.00	22.00	22.41	413845.00	1.12	288.79	290.00
12	5	4	19298.00	12752.00	203.00	0	Spot (Block12, Row4, Column5)	319.74	312.00	32.70	0.01	0.10	281.00	278.52	281.00	23.82	0.00	0.09	65.00	23.00	0.00	31.00	38.74	373462.00	1.73	293.32	292.00
12	6	4	19615.00	12748.00	184.50	0	Spot (Block12, Row4, Column6)	396.32	391.00	78.53	0.01	0.20	285.00	283.21	285.00	22.91	0.00	0.08	96.00	88.00	0.00	106.00	111.32	379673.00	4.94	325.62	321.00
12	7	4	19914.00	12752.00	175.40	0	Spot (Block12, Row4, Column7)	329.98	319.00	33.89	0.01	0.10	291.00	288.39	291.00	22.45	0.00	0.08	62.00	30.00	0.00	28.00	38.98	282130.00	1.85	304.11	304.00
12	8	4	20249.00	12759.00	193.15	0	Spot (Block12, Row4, Column8)	327.21	316.00	30.45	0.02	0.09	296.00	295.42	296.00	19.86	0.00	0.07	51.00	28.00	0.00	20.00	31.21	344876.00	1.60	304.96	302.00
12	1	5	18130.00	13044.00	159.05	0	Spot (Block12, Row5, Column1)	364.26	377.00	43.20	0.01	0.12	268.00	264.43	268.00	27.87	0.01	0.11	93.00	76.00	0.00	109.00	96.26	252068.00	3.58	300.57	295.50
12	2	5	18436.00	13047.00	131.95	0	Spot (Block12, Row5, Column2)	325.79	318.00	29.25	0.01	0.09	271.00	268.71	271.00	29.09	0.00	0.11	89.00	28.00	0.00	47.00	54.79	152145.00	1.96	302.26	301.50
12	3	5	18712.00	13071.00	138.80	0	Spot (Block12, Row5, Column3)	334.37	326.00	38.92	0.01	0.12	279.00	275.80	279.00	24.60	0.01	0.09	76.00	48.00	0.00	47.00	55.37	174873.00	2.38	303.15	303.00
12	4	5	19016.00	13040.00	186.05	0	Spot (Block12, Row5, Column4)	310.02	306.00	29.31	0.01	0.09	281.00	278.84	281.00	20.35	0.00	0.07	60.00	16.00	0.00	25.00	29.02	301650.00	1.53	288.65	291.00
12	5	5	19320.00	13042.00	161.15	0	Spot (Block12, Row5, Column5)	470.42	468.50	86.65	0.00	0.18	284.00	282.44	284.00	21.10	0.00	0.07	98.00	96.00	0.00	184.50	186.42	335883.00	8.91	336.89	330.50
12	6	5	19645.00	13044.00	155.35	0	Spot (Block12, Row5, Column6)	318.28	316.00	17.61	0.00	0.06	287.00	285.75	287.00	18.61	0.00	0.07	79.00	28.00	0.00	29.00	31.28	212611.00	1.75	301.98	302.00
12	7	5	19901.00	13017.00	217.05	0	Spot (Block12, Row5, Column7)	308.73	306.00	20.70	0.00	0.07	289.00	285.46	289.00	22.57	0.01	0.08	36.00	10.00	0.00	17.00	19.73	416788.00	1.03	295.55	294.00
12	8	5	20224.00	13041.00	174.25	0	Spot (Block12, Row5, Column8)	359.21	362.00	30.19	0.00	0.08	294.00	291.77	294.00	22.16	0.00	0.08	92.00	67.00	0.00	68.00	65.21	305690.00	3.04	316.52	313.00
12	1	6	18126.00	13325.00	156.10	0	Spot (Block12, Row6, Column1)	293.74	297.00	24.79	0.00	0.08	274.00	268.65	274.00	27.51	0.01	0.10	37.00	4.00	0.00	23.00	19.74	196809.00	0.91	288.29	286.00
12	2	6	18430.00	13357.00	181.65	0	Spot (Block12, Row6, Column2)	313.63	307.00	32.17	0.01	0.10	273.00	269.36	273.00	25.71	0.01	0.10	67.00	25.00	0.00	34.00	40.63	290425.00	1.72	287.56	290.50
12	3	6	18716.00	13339.00	181.40	0	Spot (Block12, Row6, Column3)	372.87	380.00	42.54	0.01	0.11	278.00	275.39	278.00	24.22	0.00	0.09	96.00	83.00	0.00	102.00	94.87	343413.00	4.03	309.46	309.00
12	4	6	19042.00	13335.00	157.30	0	Spot (Block12, Row6, Column4)	334.97	328.00	26.90	0.01	0.08	286.00	281.85	286.00	23.57	0.01	0.08	81.00	43.00	0.00	42.00	48.97	228787.00	2.25	307.00	304.00
12	5	6	19322.00	13341.00	159.35	0	Spot (Block12, Row6, Column5)	429.52	414.00	82.67	0.02	0.19	287.00	283.49	287.00	21.05	0.01	0.07	96.00	85.00	0.00	127.00	142.52	303244.00	6.94	330.73	318.00
12	6	6	19619.00	13370.00	180.00	0	Spot (Block12, Row6, Column6)	306.33	305.00	16.86	0.00	0.06	286.00	284.41	286.00	19.59	0.00	0.07	49.00	11.00	0.00	19.00	20.33	275394.00	1.12	291.88	292.00
12	7	6	19914.00	13353.00	133.30	0	Spot (Block12, Row6, Column7)	350.10	358.00	25.12	0.01	0.07	288.00	286.19	288.00	20.02	0.00	0.07	96.00	72.00	0.00	70.00	62.10	166996.00	3.19	322.47	314.00
12	8	6	20229.00	13351.00	154.65	0	Spot (Block12, Row6, Column8)	328.40	321.50	24.90	0.01	0.08	293.00	291.26	293.00	21.09	0.00	0.07	63.00	32.00	0.00	28.50	35.40	215429.00	1.76	316.17	311.00
12	1	7	18126.00	13656.00	191.80	0	Spot (Block12, Row7, Column1)	296.18	296.00	17.57	0.00	0.06	271.00	269.22	271.00	35.56	0.00	0.13	25.00	1.00	0.00	25.00	25.18	307728.00	0.76	285.80	289.00
12	2	7	18439.00	13675.00	189.05	0	Spot (Block12, Row7, Column2)	300.74	300.00	25.96	0.00	0.09	270.00	266.67	270.00	25.49	0.01	0.10	58.00	15.00	0.00	30.00	30.74	302242.00	1.34	284.63	283.00
12	3	7	18732.00	13640.00	232.45	0	Spot (Block12, Row7, Column3)	308.55	308.50	21.66	0.00	0.07	275.00	272.17	275.00	25.63	0.00	0.09	66.00	14.00	0.00	33.50	33.55	478864.00	1.42	288.53	290.00
12	4	7	19039.00	13649.00	205.00	0	Spot (Block12, Row7, Column4)	302.44	302.00	17.54	0.00	0.06	282.00	278.31	282.00	25.84	0.01	0.09	33.00	5.00	0.00	20.00	20.44	362020.00	0.93	288.49	294.00
12	5	7	19340.00	13631.00	189.90	0	Spot (Block12, Row7, Column5)	322.21	313.00	30.73	0.01	0.10	287.00	284.00	287.00	21.86	0.00	0.08	61.00	25.00	0.00	26.00	35.21	326078.00	1.75	304.24	304.00
12	6	7	19614.00	13641.00	191.80	0	Spot (Block12, Row7, Column6)	326.97	320.00	46.05	0.01	0.14	285.00	283.26	285.00	22.01	0.00	0.08	75.00	32.00	0.00	35.00	41.97	338738.00	1.99	297.24	296.00
12	7	7	19920.00	13629.00	210.15	0	Spot (Block12, Row7, Column7)	324.44	319.00	29.50	0.01	0.09	288.00	286.95	288.00	21.79	0.00	0.08	66.00	30.00	0.00	31.00	36.44	407816.00	1.72	298.76	300.00
12	8	7	20228.00	13638.00	187.50	0	Spot (Block12, Row7, Column8)	456.70	470.00	44.44	0.01	0.10	295.00	295.58	295.00	21.01	0.00	0.07	99.00	98.00	0.00	175.00	161.70	451216.00	7.67	358.62	362.50
12	1	8	18116.00	13956.00	146.45	0	Spot (Block12, Row8, Column1)	5060.50	2855.00	7101.74	0.25	1.40	278.00	276.59	278.00	36.03	0.00	0.13	100.00	100.00	0.17	2577.00	4782.50	2970512.00	132.77	1186.65	705.00
12	2	8	18425.00	13947.00	194.80	0	Spot (Block12, Row8, Column2)	296.20	296.00	22.55	0.00	0.08	276.00	272.70	276.00	28.72	0.01	0.11	29.00	6.00	0.00	20.00	20.20	316340.00	0.82	285.46	289.50
12	3	8	18725.00	13948.00	192.85	0	Spot (Block12, Row8, Column3)	324.15	314.00	36.30	0.01	0.11	276.00	271.87	276.00	25.61	0.01	0.09	79.00	26.00	0.00	38.00	48.15	341332.00	2.04	291.54	293.00
12	4	8	19011.00	13924.00	184.90	0	Spot (Block12, Row8, Column4)	310.13	308.00	23.02	0.00	0.07	278.00	276.12	278.00	24.56	0.00	0.09	63.00	15.00	0.00	30.00	32.13	298961.00	1.38	286.78	289.00
12	5	8	19333.00	13928.00	182.10	0	Spot (Block12, Row8, Column5)	316.16	311.00	24.41	0.01	0.08	286.00	284.67	286.00	21.37	0.00	0.08	58.00	20.00	0.00	25.00	30.16	293715.00	1.47	299.72	300.00
12	6	8	19618.00	13948.00	164.75	0	Spot (Block12, Row8, Column6)	331.08	322.00	38.48	0.01	0.12	284.00	281.18	284.00	24.06	0.00	0.09	69.00	36.00	0.00	38.00	47.08	248969.00	2.07	302.07	299.00
12	7	8	19941.00	13933.00	186.60	0	Spot (Block12, Row8, Column7)	336.98	324.00	34.38	0.02	0.10	291.00	287.95	291.00	24.21	0.00	0.08	64.00	36.00	0.00	33.00	45.98	330574.00	2.02	310.99	307.00
12	8	8	20228.00	13946.00	166.95	0	Spot (Block12, Row8, Column8)	446.46	432.00	64.87	0.01	0.15	298.00	299.31	298.00	19.57	0.00	0.07	98.00	96.00	0.00	134.00	148.46	345558.00	7.52	345.75	337.50
13	1	1	4647.00	16338.00	183.20	0	Spot (Block13, Row1, Column1)	1307.57	1091.50	1143.13	0.08	0.87	162.00	168.24	162.00	88.65	0.02	0.53	70.00	66.00	0.00	929.50	1145.57	1231734.00	12.85	672.95	198.00
13	2	1	4915.00	16343.00	144.40	0	Spot (Block13, Row1, Column2)	189.89	191.00	12.79	0.00	0.07	160.00	158.23	160.00	18.49	0.00	0.12	82.00	29.00	0.00	31.00	29.89	108425.00	1.71	171.89	175.00
13	3	1	5222.00	16352.00	225.10	0	Spot (Block13, Row1, Column3)	176.85	176.00	12.58	0.00	0.07	151.00	152.82	151.00	18.58	0.01	0.12	73.00	19.00	0.00	25.00	25.85	256433.00	1.29	164.64	165.00
13	4	1	5505.00	16325.00	157.85	0	Spot (Block13, Row1, Column4)	200.48	202.00	17.87	0.00	0.09	155.00	154.74	155.00	17.41	0.00	0.11	93.00	71.00	0.00	47.00	45.48	135926.00	2.63	170.84	170.00
13	5	1	5803.00	16343.00	164.60	0	Spot (Block13, Row1, Column5)	234.94	222.00	37.50	0.02	0.16	160.00	158.02	160.00	18.02	0.01	0.11	97.00	88.00	0.00	62.00	74.94	176207.00	4.27	190.34	193.00
13	6	1	6107.00	16347.00	257.45	0	Spot (Block13, Row1, Column6)	190.48	191.00	21.31	0.00	0.11	161.00	158.40	161.00	18.37	0.01	0.12	71.00	37.00	0.00	30.00	29.48	364956.00	1.75	168.11	172.00
13	7	1	6428.00	16335.00	186.00	0	Spot (Block13, Row1, Column7)	236.28	230.00	40.80	0.01	0.17	165.00	162.48	165.00	17.97	0.01	0.11	94.00	76.00	0.00	65.00	71.28	229430.00	4.11	183.66	185.00
13	8	1	6707.00	16351.00	179.45	0	Spot (Block13, Row1, Column8)	192.18	191.00	17.09	0.00	0.09	168.00	165.18	168.00	19.21	0.01	0.12	58.00	20.00	0.00	23.00	24.18	174113.00	1.41	176.22	180.00
13	1	2	4620.00	16639.00	147.00	-50	Spot (Block13, Row2, Column1)	168.23	168.00	16.20	0.00	0.10	163.00	164.99	163.00	49.44	0.01	0.30	0.00	0.00	0.00	5.00	5.23	99258.00	0.07	170.35	169.00
13	2	2	4934.00	16628.00	186.95	0	Spot (Block13, Row2, Column2)	186.39	188.00	20.92	0.00	0.11	157.00	156.84	157.00	17.41	0.00	0.11	83.00	40.00	0.00	31.00	29.39	183593.00	1.70	170.06	176.50
13	3	2	5212.00	16634.00	222.30	0	Spot (Block13, Row2, Column3)	175.74	177.00	16.68	0.00	0.09	152.00	152.66	152.00	17.43	0.00	0.11	67.00	25.00	0.00	25.00	23.74	249370.00	1.32	163.43	163.00
13	4	2	5543.00	16605.00	247.30	0	Spot (Block13, Row2, Column4)	180.43	182.00	18.05	0.00	0.10	155.00	155.32	155.00	19.04	0.00	0.12	65.00	26.00	0.00	27.00	25.43	318826.00	1.32	162.50	164.00
13	5	2	5826.00	16643.00	250.40	0	Spot (Block13, Row2, Column5)	199.88	200.00	24.66	0.00	0.12	161.00	158.40	161.00	18.13	0.01	0.11	79.00	55.00	0.00	39.00	38.88	362379.00	2.29	170.87	173.00
13	6	2	6131.00	16627.00	246.35	0	Spot (Block13, Row2, Column6)	178.26	179.00	15.67	0.00	0.09	163.00	160.70	163.00	17.39	0.01	0.11	45.00	10.00	0.00	16.00	15.26	313383.00	1.01	158.12	161.00
13	7	2	6416.00	16643.00	158.70	0	Spot (Block13, Row2, Column7)	191.39	190.00	15.62	0.00	0.08	166.00	163.70	166.00	17.38	0.01	0.11	67.00	25.00	0.00	24.00	25.39	132826.00	1.59	173.78	175.00
13	8	2	6657.00	16629.00	202.55	0	Spot (Block13, Row2, Column8)	175.42	177.00	15.03	0.00	0.09	168.00	165.45	168.00	17.53	0.01	0.11	22.00	2.00	0.00	9.00	7.42	204185.00	0.57	171.15	171.00
13	1	3	4647.00	16965.00	146.95	0	Spot (Block13, Row3, Column1)	212.14	209.00	24.89	0.01	0.12	163.00	162.28	163.00	19.35	0.00	0.12	89.00	63.00	0.00	46.00	49.14	125165.00	2.58	190.55	181.00
13	2	3	4932.00	16906.00	125.25	0	Spot (Block13, Row3, Column2)	195.16	196.00	14.96	0.00	0.08	161.00	159.55	161.00	16.87	0.00	0.11	87.00	54.00	0.00	35.00	34.16	80993.00	2.11	178.48	182.50
13	3	3	5208.00	16910.00	165.30	0	Spot (Block13, Row3, Column3)	184.07	184.50	14.66	0.00	0.08	160.00	158.88	160.00	17.00	0.00	0.11	70.00	22.00	0.00	24.50	24.07	139894.00	1.48	168.03	169.00
13	4	3	5507.00	16927.00	176.50	0	Spot (Block13, Row3, Column4)	204.08	204.00	15.15	0.00	0.07	161.00	160.19	161.00	17.51	0.00	0.11	96.00	67.00	0.00	43.00	43.08	178365.00	2.51	181.33	181.50
13	5	3	5828.00	16946.00	170.40	0	Spot (Block13, Row3, Column5)	190.83	193.00	17.54	0.00	0.09	164.00	163.08	164.00	18.16	0.00	0.11	74.00	27.00	0.00	29.00	26.83	154954.00	1.53	173.80	177.00
13	6	3	6141.00	16945.00	171.35	0	Spot (Block13, Row3, Column6)	183.31	184.00	12.02	0.00	0.07	166.00	165.53	166.00	16.21	0.00	0.10	56.00	10.00	0.00	18.00	17.31	150133.00	1.10	171.64	172.00
13	7	3	6431.00	16934.00	184.60	0	Spot (Block13, Row3, Column7)	201.71	202.00	18.03	0.00	0.09	167.00	166.37	167.00	15.41	0.00	0.09	85.00	60.00	0.00	35.00	34.71	193638.00	2.29	179.27	183.00
13	8	3	6722.00	16977.00	172.70	0	Spot (Block13, Row3, Column8)	184.06	186.00	16.01	0.00	0.09	169.00	168.63	169.00	43.38	0.00	0.26	0.00	0.00	0.00	17.00	15.06	152401.00	0.36	171.38	174.00
13	1	4	4647.00	17243.00	187.15	0	Spot (Block13, Row4, Column1)	186.52	187.00	15.32	0.00	0.08	163.00	161.68	163.00	17.49	0.00	0.11	67.00	25.00	0.00	24.00	23.52	183908.00	1.42	174.73	176.00
13	2	4	4920.00	17239.00	147.00	-50	Spot (Block13, Row4, Column2)	172.84	175.00	16.10	0.01	0.09	162.00	159.96	162.00	16.85	0.01	0.11	36.00	6.00	0.00	13.00	10.84	101973.00	0.76	182.17	181.00
13	3	4	5218.00	17245.00	179.60	0	Spot (Block13, Row4, Column3)	253.46	266.00	46.85	0.02	0.18	163.00	161.63	163.00	16.72	0.00	0.10	97.00	87.00	0.00	103.00	90.46	229132.00	5.49	184.11	184.00
13	4	4	5496.00	17264.00	185.00	0	Spot (Block13, Row4, Column4)	179.23	183.00	17.22	0.01	0.10	166.00	165.68	166.00	17.10	0.00	0.10	48.00	4.00	0.00	17.00	13.23	172777.00	0.79	169.89	171.00
13	5	4	5820.00	17239.00	147.00	-50	Spot (Block13, Row4, Column5)	188.97	189.00	13.97	0.00	0.07	170.00	169.04	170.00	18.60	0.00	0.11	52.00	8.00	0.00	19.00	18.97	111301.00	1.07	186.23	189.00
13	6	4	6117.00	17234.00	221.80	0	Spot (Block13, Row4, Column6)	223.67	218.00	29.48	0.01	0.13	167.00	166.77	167.00	16.96	0.00	0.10	93.00	78.00	0.00	51.00	56.67	316274.00	3.35	178.54	179.00
13	7	4	6419.00	17243.00	181.50	0	Spot (Block13, Row4, Column7)	222.11	217.00	28.67	0.01	0.13	168.00	166.81	168.00	14.97	0.00	0.09	95.00	80.00	0.00	49.00	54.11	204340.00	3.69	182.29	182.50
13	8	4	6734.00	17238.00	227.55	0	Spot (Block13, Row4, Column8)	194.39	194.00	20.18	0.00	0.10	171.00	171.20	171.00	43.70	0.00	0.26	9.00	2.00	0.00	23.00	23.39	288470.00	0.53	171.08	173.00
13	1	5	4647.00	17545.00	179.60	0	Spot (Block13, Row5, Column1)	199.28	201.00	20.58	0.00	0.10	165.00	163.02	165.00	16.45	0.01	0.10	80.00	55.00	0.00	36.00	34.28	180546.00	2.20	178.93	180.00
13	2	5	4915.00	17510.00	292.00	0	Spot (Block13, Row5, Column2)	172.29	172.00	18.01	0.00	0.10	162.00	160.28	162.00	17.38	0.00	0.11	33.00	7.00	0.00	10.00	10.29	430729.00	0.69	157.65	160.00
13	3	5	5234.00	17587.00	231.10	0	Spot (Block13, Row5, Column3)	193.55	197.00	18.25	0.01	0.09	163.00	161.95	163.00	17.15	0.00	0.11	82.00	48.00	0.00	34.00	30.55	296913.00	1.84	171.99	174.00
13	4	5	5523.00	17536.00	213.75	0	Spot (Block13, Row5, Column4)	199.21	199.00	15.80	0.00	0.08	167.00	166.93	167.00	17.91	0.00	0.11	81.00	42.00	0.00	32.00	32.21	259577.00	1.80	174.65	176.00
13	5	5	5816.00	17539.00	151.90	0	Spot (Block13, Row5, Column5)	327.81	322.00	49.95	0.01	0.15	173.00	171.99	173.00	18.15	0.00	0.11	99.00	98.00	0.00	149.00	154.81	206846.00	8.59	221.98	213.00
13	6	5	6115.00	17525.00	204.05	0	Spot (Block13, Row5, Column6)	193.35	190.00	22.98	0.01	0.12	171.00	169.80	171.00	17.03	0.00	0.10	53.00	20.00	0.00	19.00	22.35	230085.00	1.38	172.71	173.00
13	7	5	6391.00	17558.00	150.95	0	Spot (Block13, Row5, Column7)	214.19	215.50	22.46	0.00	0.10	168.00	166.31	168.00	16.15	0.00	0.10	90.00	73.00	0.00	47.50	46.19	133224.00	2.96	185.17	186.00
13	8	5	6721.00	17541.00	150.95	0	Spot (Block13, Row5, Column8)	263.79	270.00	32.17	0.01	0.12	168.00	166.33	168.00	17.28	0.00	0.10	100.00	98.00	0.00	102.00	95.79	164079.00	5.64	203.04	201.00
13	1	6	4620.00	17838.00	147.00	-50	Spot (Block13, Row6, Column1)	172.14	172.00	10.48	0.00	0.06	166.00	164.05	166.00	15.43	0.01	0.09	19.00	0.00	0.00	6.00	6.14	101220.00	0.52	176.74	176.00
13	2	6	4877.00	17844.00	191.25	0	Spot (Block13, Row6, Column2)	184.90	184.00	10.93	0.00	0.06	164.00	162.87	164.00	16.26	0.00	0.10	63.00	17.00	0.00	20.00	20.90	190444.00	1.36	173.91	174.00
13	3	6	5210.00	17843.00	168.20	0	Spot (Block13, Row6, Column3)	228.05	223.00	29.90	0.01	0.13	170.00	167.71	170.00	16.41	0.01	0.10	96.00	76.00	0.00	53.00	58.05	178793.00	3.68	184.57	189.00
13	4	6	5525.00	17839.00	159.65	0	Spot (Block13, Row6, Column4)	208.19	207.00	16.24	0.00	0.08	169.00	167.47	169.00	16.86	0.00	0.10	95.00	59.00	0.00	38.00	39.19	145939.00	2.41	182.64	184.00
13	5	6	5819.00	17839.00	143.05	0	Spot (Block13, Row6, Column5)	320.47	312.00	51.90	0.01	0.16	171.00	169.76	171.00	17.91	0.00	0.11	100.00	99.00	0.00	141.00	149.47	179465.00	8.42	222.83	208.00
13	6	6	6123.00	17853.00	258.25	0	Spot (Block13, Row6, Column6)	189.82	190.00	15.68	0.00	0.08	172.00	170.79	172.00	17.66	0.00	0.10	51.00	11.00	0.00	18.00	17.82	368064.00	1.08	180.77	182.00
13	7	6	6403.00	17832.00	165.65	0	Spot (Block13, Row6, Column7)	224.86	221.00	24.41	0.01	0.11	169.00	167.75	169.00	17.81	0.00	0.11	96.00	79.00	0.00	52.00	55.86	171120.00	3.21	191.15	192.00
13	8	6	6717.00	17838.00	179.80	0	Spot (Block13, Row6, Column8)	211.62	211.00	23.10	0.00	0.11	168.00	166.61	168.00	18.25	0.00	0.11	87.00	61.00	0.00	43.00	43.62	192148.00	2.47	188.69	191.00
13	1	7	4620.00	18138.00	147.00	-50	Spot (Block13, Row7, Column1)	185.59	186.00	13.23	0.00	0.07	165.00	170.03	165.00	125.66	0.01	0.74	0.00	0.00	0.00	21.00	20.59	109311.00	0.12	177.65	180.00
13	2	7	4943.00	18108.00	248.15	0	Spot (Block13, Row7, Column2)	182.59	182.00	15.89	0.00	0.09	165.00	163.67	165.00	16.06	0.00	0.10	50.00	15.00	0.00	17.00	17.59	325745.00	1.18	167.73	167.50
13	3	7	5254.00	18082.00	178.80	0	Spot (Block13, Row7, Column3)	201.41	200.00	15.61	0.00	0.08	169.00	167.90	169.00	16.10	0.00	0.10	84.00	45.00	0.00	31.00	32.41	180462.00	2.08	182.33	183.00
13	4	7	5521.00	18151.00	140.40	0	Spot (Block13, Row7, Column4)	198.24	199.00	15.55	0.00	0.08	170.00	168.15	170.00	18.71	0.00	0.11	74.00	29.00	0.00	29.00	28.24	106259.00	1.61	179.91	183.00
13	5	7	5815.00	18142.00	179.55	0	Spot (Block13, Row7, Column5)	202.80	202.00	15.79	0.00	0.08	169.00	167.51	169.00	18.16	0.00	0.11	85.00	40.00	0.00	33.00	33.80	183335.00	1.94	189.62	186.00
13	6	7	6123.00	18147.00	209.55	0	Spot (Block13, Row7, Column6)	186.78	187.00	12.22	0.00	0.07	170.00	168.31	170.00	17.83	0.00	0.11	49.00	5.00	0.00	17.00	16.78	233480.00	1.04	174.34	177.00
13	7	7	6420.00	18148.00	188.75	0	Spot (Block13, Row7, Column7)	207.81	205.00	20.39	0.01	0.10	171.00	168.98	171.00	19.27	0.01	0.11	83.00	39.00	0.00	34.00	36.81	208230.00	2.02	184.29	183.00
13	8	7	6715.00	18146.00	190.40	0	Spot (Block13, Row7, Column8)	290.47	291.00	42.14	0.00	0.15	171.00	168.89	171.00	19.12	0.01	0.11	99.00	96.00	0.00	120.00	119.47	295701.00	6.36	205.48	204.00
13	1	8	4647.00	18446.00	169.40	0	Spot (Block13, Row8, Column1)	2184.84	1169.00	2928.12	0.27	1.34	168.00	184.51	168.00	224.18	0.04	1.22	60.00	57.00	0.00	1001.00	2016.84	1752243.00	8.92	2009.20	191.00
13	2	8	4932.00	18397.00	193.05	0	Spot (Block13, Row8, Column2)	187.14	188.00	12.15	0.00	0.06	170.00	169.01	170.00	15.44	0.00	0.09	57.00	13.00	0.00	18.00	17.14	195748.00	1.17	173.70	174.50
13	3	8	5214.00	18426.00	155.55	0	Spot (Block13, Row8, Column3)	220.72	220.00	21.47	0.00	0.10	174.00	172.93	174.00	15.82	0.00	0.09	94.00	75.00	0.00	46.00	46.72	146999.00	3.02	185.90	188.00
13	4	8	5532.00	18451.00	136.50	0	Spot (Block13, Row8, Column4)	205.43	207.00	18.70	0.00	0.09	174.00	172.47	174.00	18.46	0.00	0.11	74.00	42.00	0.00	33.00	31.43	103126.00	1.79	188.14	187.00
13	5	8	5798.00	18465.00	207.55	0	Spot (Block13, Row8, Column5)	195.35	195.00	15.74	0.00	0.08	174.00	173.24	174.00	18.02	0.00	0.10	56.00	15.00	0.00	21.00	21.35	238910.00	1.23	178.49	180.00
13	6	8	6102.00	18432.00	204.65	0	Spot (Block13, Row8, Column6)	197.56	197.00	20.63	0.00	0.10	172.00	170.23	172.00	16.64	0.00	0.10	69.00	30.00	0.00	25.00	25.56	233515.00	1.64	179.51	181.00
13	7	8	6426.00	18442.00	196.55	0	Spot (Block13, Row8, Column7)	203.99	201.00	20.47	0.01	0.10	173.00	170.55	173.00	18.86	0.01	0.11	70.00	33.00	0.00	28.00	30.99	223170.00	1.77	178.24	179.00
13	8	8	6705.00	18433.00	184.70	0	Spot (Block13, Row8, Column8)	253.78	254.00	38.68	0.00	0.15	172.00	171.21	172.00	17.22	0.00	0.10	98.00	86.00	0.00	82.00	81.78	243879.00	4.80	195.54	194.00
14	1	1	9120.00	16340.00	150.95	0	Spot (Block14, Row1, Column1)	2104.90	1945.00	971.10	0.03	0.46	221.00	227.38	221.00	27.57	0.01	0.12	100.00	100.00	0.00	1724.00	1883.90	1311350.00	68.09	693.47	568.00
14	2	1	9412.00	16344.00	165.35	0	Spot (Block14, Row1, Column2)	316.17	304.00	46.31	0.02	0.15	219.00	223.04	219.00	24.19	0.01	0.11	95.00	90.00	0.00	85.00	97.17	240919.00	3.85	257.35	260.00
14	3	1	9720.00	16342.00	188.80	0	Spot (Block14, Row1, Column3)	339.36	310.00	76.06	0.04	0.22	214.00	216.99	214.00	19.95	0.01	0.09	99.00	94.00	0.00	96.00	125.36	339360.00	6.13	252.17	253.00
14	4	1	10011.00	16373.00	194.80	0	Spot (Block14, Row1, Column4)	278.13	284.50	31.58	0.01	0.11	216.00	220.08	216.00	22.32	0.01	0.10	84.00	74.00	0.00	68.50	62.13	298715.00	2.60	238.78	225.00
14	5	1	10310.00	16346.00	154.40	0	Spot (Block14, Row1, Column5)	621.47	566.50	313.22	0.04	0.50	220.00	225.52	220.00	24.55	0.01	0.11	100.00	99.00	0.00	346.50	401.47	406443.00	16.13	307.96	292.00
14	6	1	10613.00	16335.00	167.80	0	Spot (Block14, Row1, Column6)	521.22	472.00	185.87	0.04	0.36	223.00	229.21	223.00	27.78	0.01	0.12	100.00	99.00	0.00	249.00	298.22	407069.00	10.51	301.33	297.00
14	7	1	10923.00	16339.00	154.15	0	Spot (Block14, Row1, Column7)	1632.96	1453.00	844.12	0.05	0.52	225.00	232.46	225.00	28.31	0.01	0.12	100.00	100.00	0.00	1228.00	1407.96	1066323.00	49.47	517.48	470.00
14	8	1	11204.00	16343.00	217.05	0	Spot (Block14, Row1, Column8)	260.55	266.00	26.56	0.01	0.10	221.00	227.06	221.00	26.67	0.01	0.12	65.00	36.00	0.00	45.00	39.55	351225.00	1.26	238.96	234.00
14	1	2	9136.00	16597.00	124.90	0	Spot (Block14, Row2, Column1)	259.43	268.00	26.62	0.01	0.10	215.00	219.78	215.00	25.44	0.01	0.12	68.00	51.00	0.00	53.00	44.43	107406.00	1.56	230.89	225.00
14	2	2	9413.00	16643.00	130.50	0	Spot (Block14, Row2, Column2)	517.26	481.00	130.34	0.03	0.25	214.00	218.16	214.00	22.02	0.01	0.10	100.00	100.00	0.00	267.00	303.26	236386.00	13.58	305.04	302.00
14	3	2	9757.00	16617.00	216.40	0	Spot (Block14, Row2, Column3)	235.90	229.00	27.20	0.01	0.12	213.00	215.88	213.00	19.08	0.01	0.09	44.00	26.00	0.00	16.00	22.90	316107.00	1.05	218.74	215.50
14	4	2	10022.00	16636.00	183.20	0	Spot (Block14, Row2, Column4)	382.18	391.00	68.62	0.01	0.18	211.00	214.84	211.00	21.35	0.01	0.10	99.00	97.00	0.00	180.00	171.18	359250.00	7.84	269.45	274.50
14	5	2	10329.00	16625.00	193.30	0	Spot (Block14, Row2, Column5)	255.11	251.00	27.94	0.01	0.11	213.00	216.51	213.00	22.54	0.01	0.10	65.00	46.00	0.00	38.00	42.11	269907.00	1.71	231.93	226.00
14	6	2	10614.00	16644.00	213.25	0	Spot (Block14, Row2, Column6)	267.99	277.00	34.33	0.01	0.13	217.00	220.65	217.00	22.95	0.01	0.10	72.00	61.00	0.00	60.00	50.99	349732.00	2.06	230.53	226.00
14	7	2	10916.00	16644.00	164.70	0	Spot (Block14, Row2, Column7)	305.93	298.00	37.43	0.01	0.12	222.00	226.91	222.00	24.22	0.01	0.11	95.00	88.00	0.00	76.00	83.93	230674.00	3.26	261.44	268.00
14	8	2	11222.00	16639.00	196.80	0	Spot (Block14, Row2, Column8)	275.81	284.50	26.03	0.01	0.09	221.00	224.84	221.00	21.80	0.01	0.10	83.00	74.00	0.00	63.50	54.81	301735.00	2.34	248.20	244.00
14	1	3	9123.00	16943.00	149.65	0	Spot (Block14, Row3, Column1)	527.06	481.00	180.14	0.04	0.34	211.00	213.30	211.00	22.66	0.00	0.11	100.00	100.00	0.00	270.00	316.06	324142.00	13.85	292.25	292.00
14	2	3	9420.00	16947.00	199.80	0	Spot (Block14, Row3, Column2)	255.40	257.00	28.45	0.00	0.11	211.00	214.01	211.00	20.83	0.01	0.10	71.00	53.00	0.00	46.00	44.40	289628.00	1.99	227.87	223.00
14	3	3	9709.00	16932.00	191.95	0	Spot (Block14, Row3, Column3)	262.79	267.00	23.37	0.01	0.09	214.00	217.61	214.00	22.61	0.01	0.10	79.00	59.00	0.00	53.00	48.79	273035.00	2.00	234.15	229.00
14	4	3	10021.00	16940.00	151.95	0	Spot (Block14, Row3, Column4)	528.77	474.00	172.13	0.05	0.33	208.00	210.71	208.00	20.06	0.01	0.10	99.00	99.00	0.00	266.00	320.77	335769.00	15.86	288.30	284.00
14	5	3	10312.00	16940.00	215.70	0	Spot (Block14, Row3, Column5)	240.18	236.00	25.94	0.01	0.11	207.00	207.78	207.00	16.97	0.00	0.08	70.00	44.00	0.00	29.00	33.18	320396.00	1.91	215.66	215.00
14	6	3	10630.00	16944.00	183.80	0	Spot (Block14, Row3, Column6)	255.34	253.50	32.44	0.00	0.13	211.00	212.34	211.00	18.13	0.00	0.09	68.00	51.00	0.00	42.50	44.34	243598.00	2.37	233.24	221.00
14	7	3	10922.00	16947.00	151.20	0	Spot (Block14, Row3, Column7)	526.60	462.00	201.10	0.06	0.38	218.00	222.11	218.00	21.22	0.01	0.10	100.00	99.00	0.00	244.00	308.60	328599.00	14.35	291.04	291.00
14	8	3	11246.00	16951.00	169.75	0	Spot (Block14, Row3, Column8)	267.18	271.00	30.76	0.01	0.12	221.00	225.62	221.00	23.24	0.01	0.10	71.00	55.00	0.00	50.00	46.18	214543.00	1.79	237.53	233.00
14	1	4	9123.00	17241.00	157.05	0	Spot (Block14, Row4, Column1)	484.91	431.00	168.34	0.05	0.35	206.00	208.72	206.00	20.55	0.01	0.10	100.00	100.00	0.00	225.00	278.91	329251.00	13.44	273.71	277.00
14	2	4	9398.00	17234.00	213.90	0	Spot (Block14, Row4, Column2)	239.85	233.00	24.75	0.01	0.10	210.00	214.22	210.00	24.58	0.01	0.11	48.00	27.00	0.00	23.00	29.85	314209.00	1.04	217.19	216.00
14	3	4	9716.00	17241.00	142.95	0	Spot (Block14, Row4, Column3)	1693.79	1572.00	659.31	0.03	0.39	215.00	219.87	215.00	27.29	0.01	0.12	100.00	100.00	0.00	1357.00	1478.79	933280.00	54.01	587.77	475.00
14	4	4	10009.00	17218.00	275.65	0	Spot (Block14, Row4, Column4)	228.86	225.00	25.28	0.01	0.11	209.00	211.52	209.00	24.22	0.01	0.11	32.00	14.00	0.00	16.00	19.86	507163.00	0.72	212.63	213.00
14	5	4	10306.00	17212.00	171.10	0	Spot (Block14, Row4, Column5)	234.24	224.00	29.61	0.02	0.13	205.00	206.95	205.00	21.66	0.00	0.10	45.00	28.00	0.00	19.00	29.24	191142.00	1.26	218.86	213.50
14	6	4	10641.00	17293.00	189.95	0	Spot (Block14, Row4, Column6)	226.51	222.00	22.33	0.01	0.10	210.00	211.94	210.00	20.18	0.00	0.10	33.00	17.00	0.00	12.00	16.51	231043.00	0.72	210.36	208.00
14	7	4	10913.00	17253.00	165.10	0	Spot (Block14, Row4, Column7)	452.76	384.50	194.98	0.07	0.43	215.00	219.53	215.00	21.38	0.01	0.10	99.00	96.00	0.00	169.50	237.76	342290.00	10.91	275.39	278.00
14	8	4	11199.00	17242.00	179.40	0	Spot (Block14, Row4, Column8)	292.32	292.00	36.37	0.00	0.12	218.00	223.72	218.00	25.08	0.01	0.11	87.00	81.00	0.00	74.00	74.32	262499.00	2.74	249.22	247.00
14	1	5	9119.00	17544.00	155.80	0	Spot (Block14, Row5, Column1)	398.12	388.00	92.08	0.01	0.23	207.00	208.48	207.00	19.21	0.00	0.09	99.00	98.00	0.00	181.00	191.12	266742.00	9.87	252.08	245.50
14	2	5	9363.00	17547.00	256.80	0	Spot (Block14, Row5, Column2)	227.82	225.00	25.11	0.01	0.11	209.00	210.90	209.00	20.86	0.00	0.10	42.00	15.00	0.00	16.00	18.82	436509.00	0.81	214.66	211.00
14	3	5	9722.00	17532.00	143.00	0	Spot (Block14, Row5, Column3)	289.93	295.00	26.49	0.01	0.09	214.00	218.43	214.00	24.63	0.01	0.11	93.00	83.00	0.00	81.00	75.93	160332.00	2.90	255.07	249.00
14	4	5	10020.00	17543.00	161.15	0	Spot (Block14, Row5, Column4)	329.44	306.00	62.30	0.03	0.19	211.00	215.92	211.00	25.30	0.01	0.12	96.00	92.00	0.00	95.00	118.44	237523.00	4.49	251.85	247.00
14	5	5	10321.00	17545.00	142.05	0	Spot (Block14, Row5, Column5)	2314.60	2202.50	1053.44	0.02	0.46	212.00	217.52	212.00	29.73	0.01	0.14	100.00	100.00	0.00	1990.50	2102.60	1268399.00	70.53	697.94	586.00
14	6	5	10620.00	17544.00	178.65	0	Spot (Block14, Row5, Column6)	288.44	293.00	40.64	0.01	0.14	212.00	214.57	212.00	22.86	0.01	0.11	86.00	80.00	0.00	81.00	76.44	254978.00	3.23	234.41	229.00
14	7	5	10916.00	17553.00	205.85	0	Spot (Block14, Row5, Column7)	263.23	268.50	28.29	0.01	0.11	214.00	218.74	214.00	22.89	0.01	0.10	76.00	55.00	0.00	54.50	49.23	316927.00	1.94	232.13	225.00
14	8	5	11220.00	17546.00	148.15	0	Spot (Block14, Row5, Column8)	1046.26	942.50	639.25	0.05	0.61	216.00	220.84	216.00	24.53	0.01	0.11	100.00	100.00	0.00	726.50	830.26	625662.00	33.65	374.95	353.00
14	1	6	9109.00	17863.00	208.60	0	Spot (Block14, Row6, Column1)	252.13	250.00	26.31	0.00	0.10	207.00	208.08	207.00	18.92	0.00	0.09	81.00	55.00	0.00	43.00	45.13	312136.00	2.33	220.64	217.00
14	2	6	9420.00	17861.00	227.65	0	Spot (Block14, Row6, Column2)	258.00	262.00	26.91	0.01	0.10	212.00	215.79	212.00	23.81	0.01	0.11	75.00	52.00	0.00	50.00	46.00	383649.00	1.77	236.05	233.00
14	3	6	9705.00	17838.00	143.85	0	Spot (Block14, Row6, Column3)	1009.47	993.50	421.17	0.01	0.42	215.00	220.00	215.00	25.23	0.01	0.11	100.00	100.00	0.00	778.50	794.47	571358.00	31.29	402.34	376.00
14	4	6	10011.00	17855.00	198.45	0	Spot (Block14, Row6, Column4)	282.88	283.00	45.85	0.00	0.16	213.00	218.77	213.00	28.89	0.01	0.13	79.00	62.00	0.00	70.00	69.88	315131.00	2.22	235.21	228.00
14	5	6	10317.00	17843.00	141.25	0	Spot (Block14, Row6, Column5)	3737.56	3522.50	1839.46	0.03	0.49	217.00	224.99	217.00	34.13	0.02	0.15	100.00	100.00	0.00	3305.50	3520.56	2025757.00	102.93	959.72	739.00
14	6	6	10635.00	17864.00	266.00	0	Spot (Block14, Row6, Column6)	248.68	240.00	30.37	0.02	0.12	217.00	222.14	217.00	28.87	0.01	0.13	45.00	25.00	0.00	23.00	31.68	512277.00	0.92	229.91	221.00
14	7	6	10920.00	17842.00	148.45	0	Spot (Block14, Row6, Column7)	840.12	746.00	384.66	0.05	0.46	215.00	221.73	215.00	27.44	0.01	0.12	100.00	100.00	0.00	531.00	625.12	504072.00	22.54	359.11	333.00
14	8	6	11225.00	17848.00	145.70	0	Spot (Block14, Row6, Column8)	1204.39	1002.00	679.39	0.08	0.56	212.00	216.81	212.00	24.47	0.01	0.11	100.00	100.00	0.00	790.00	992.39	696137.00	40.37	424.30	359.00
14	1	7	9141.00	18100.00	120.10	0	Spot (Block14, Row7, Column1)	253.77	260.00	28.39	0.01	0.11	205.00	206.76	205.00	20.83	0.00	0.10	76.00	60.00	0.00	55.00	48.77	96939.00	2.26	221.10	214.00
14	2	7	9418.00	18142.00	147.00	-50	Spot (Block14, Row7, Column2)	211.62	212.00	13.67	0.00	0.06	207.00	207.73	207.00	19.13	0.00	0.09	13.00	0.00	0.00	5.00	4.62	125065.00	0.20	221.35	221.00
14	3	7	9725.00	18144.00	89.35	0	Spot (Block14, Row7, Column3)	253.44	268.00	28.45	0.02	0.11	211.00	212.72	211.00	20.45	0.00	0.10	65.00	57.00	0.00	57.00	42.44	49675.00	1.99	230.75	224.50
14	4	7	10018.00	18142.00	147.00	-50	Spot (Block14, Row7, Column4)	213.96	208.00	24.66	0.01	0.12	211.00	213.99	211.00	20.07	0.01	0.09	15.00	13.00	0.00	-3.00	2.96	126450.00	-0.00	222.09	216.00
14	5	7	10318.00	18141.00	202.85	0	Spot (Block14, Row7, Column5)	319.87	311.00	50.92	0.01	0.16	215.00	219.85	215.00	28.15	0.01	0.13	94.00	85.00	0.00	96.00	104.87	372964.00	3.55	253.62	247.00
14	6	7	10621.00	18143.00	211.30	0	Spot (Block14, Row7, Column6)	255.33	256.00	25.32	0.00	0.10	209.00	212.79	209.00	22.63	0.01	0.11	81.00	51.00	0.00	47.00	46.33	323754.00	1.88	229.08	226.00
14	7	7	10909.00	18146.00	152.35	0	Spot (Block14, Row7, Column7)	667.00	606.50	238.13	0.04	0.36	211.00	216.49	211.00	26.85	0.01	0.12	100.00	100.00	0.00	395.50	456.00	426881.00	16.78	322.28	306.50
14	8	7	11216.00	18144.00	183.65	0	Spot (Block14, Row7, Column8)	275.05	281.00	32.83	0.01	0.12	212.00	215.60	212.00	23.12	0.01	0.11	84.00	72.00	0.00	69.00	63.05	260474.00	2.57	241.03	240.00
14	1	8	9107.00	18448.00	139.90	0	Spot (Block14, Row8, Column1)	2697.27	2416.50	1749.30	0.05	0.65	209.00	212.87	209.00	24.40	0.01	0.11	100.00	100.00	0.00	2207.50	2488.27	1440342.00	101.82	821.27	746.00
14	2	8	9419.00	18448.00	154.10	0	Spot (Block14, Row8, Column2)	273.59	279.00	24.90	0.01	0.09	208.00	209.56	208.00	21.65	0.00	0.10	92.00	79.00	0.00	71.00	65.59	178930.00	2.96	230.49	224.00
14	3	8	9709.00	18445.00	154.10	0	Spot (Block14, Row8, Column3)	388.82	370.00	119.95	0.02	0.31	208.00	208.87	208.00	19.45	0.00	0.09	99.00	98.00	0.00	162.00	180.82	255064.00	9.25	255.32	251.50
14	4	8	10028.00	18439.00	101.35	0	Spot (Block14, Row8, Column4)	263.69	264.00	20.37	0.00	0.08	209.00	211.48	209.00	20.88	0.01	0.10	96.00	71.00	0.00	55.00	54.69	68295.00	2.50	239.19	236.00
14	5	8	10327.00	18437.00	203.20	0	Spot (Block14, Row8, Column5)	234.20	230.00	20.42	0.01	0.09	209.00	211.17	209.00	20.99	0.00	0.10	51.00	19.00	0.00	21.00	25.20	275420.00	1.10	221.91	220.00
14	6	8	10623.00	18453.00	190.05	0	Spot (Block14, Row8, Column6)	263.70	265.00	28.37	0.00	0.11	204.00	206.16	204.00	19.06	0.00	0.09	93.00	74.00	0.00	61.00	59.70	268708.00	3.02	233.81	229.00
14	7	8	10917.00	18438.00	163.25	0	Spot (Block14, Row8, Column7)	331.97	318.00	47.85	0.02	0.14	210.00	213.04	210.00	21.37	0.01	0.10	98.00	95.00	0.00	108.00	121.97	245656.00	5.57	250.48	239.50
14	8	8	11209.00	18434.00	162.65	0	Spot (Block14, Row8, Column8)	308.18	302.00	40.95	0.01	0.13	214.00	217.23	214.00	21.86	0.01	0.10	96.00	93.00	0.00	88.00	94.18	226509.00	4.16	248.90	240.50
15	1	1	13621.00	16343.00	154.90	0	Spot (Block15, Row1, Column1)	2065.80	1886.00	959.14	0.04	0.46	285.00	281.41	285.00	36.34	0.01	0.13	100.00	100.00	0.00	1601.00	1780.80	1361362.00	49.10	683.72	596.00
15	2	1	13917.00	16351.00	156.50	0	Spot (Block15, Row1, Column2)	383.72	379.00	76.24	0.01	0.20	278.00	273.76	278.00	31.83	0.01	0.12	83.00	67.00	0.00	101.00	105.72	257090.00	3.45	317.64	304.00
15	3	1	14215.00	16350.00	162.85	0	Spot (Block15, Row1, Column3)	358.57	333.00	60.62	0.03	0.17	281.00	276.88	281.00	29.94	0.01	0.11	75.00	48.00	0.00	52.00	77.57	264986.00	2.73	308.72	302.00
15	4	1	14503.00	16335.00	148.80	0	Spot (Block15, Row1, Column4)	363.40	366.00	50.52	0.00	0.14	281.00	276.83	281.00	27.78	0.01	0.10	85.00	57.00	0.00	85.00	82.40	220584.00	3.12	310.41	303.50
15	5	1	14821.00	16346.00	176.50	0	Spot (Block15, Row1, Column5)	372.72	382.00	53.36	0.01	0.14	284.00	279.78	284.00	27.07	0.01	0.10	87.00	65.00	0.00	98.00	88.72	324263.00	3.43	310.14	308.00
15	6	1	15102.00	16329.00	285.20	0	Spot (Block15, Row1, Column6)	314.78	300.00	45.77	0.02	0.15	282.00	280.98	282.00	31.80	0.00	0.11	34.00	21.00	0.00	18.00	32.78	749795.00	1.06	285.56	287.00
15	7	1	15431.00	16340.00	157.95	0	Spot (Block15, Row1, Column7)	528.79	465.00	261.88	0.06	0.50	285.00	281.94	285.00	33.53	0.00	0.12	98.00	94.00	0.00	180.00	243.79	363282.00	7.36	349.57	344.00
15	8	1	15719.00	16344.00	147.00	-50	Spot (Block15, Row1, Column8)	329.41	322.50	28.88	0.01	0.09	289.00	284.77	289.00	27.36	0.01	0.10	60.00	30.00	0.00	33.50	40.41	194354.00	1.63	329.14	320.00
15	1	2	13628.00	16643.00	239.10	0	Spot (Block15, Row2, Column1)	297.30	296.00	28.09	0.00	0.09	275.00	270.06	275.00	34.18	0.01	0.13	22.00	6.00	0.00	21.00	22.30	492333.00	0.80	276.79	281.00
15	2	2	13900.00	16648.00	154.25	0	Spot (Block15, Row2, Column2)	315.30	306.00	39.83	0.01	0.13	270.00	266.98	270.00	30.43	0.00	0.11	66.00	18.00	0.00	36.00	45.30	205577.00	1.59	281.44	286.00
15	3	2	14228.00	16642.00	157.75	0	Spot (Block15, Row2, Column3)	307.28	296.00	40.77	0.02	0.13	280.00	274.73	280.00	30.94	0.01	0.11	29.00	15.00	0.00	16.00	27.28	212329.00	1.05	294.50	289.00
15	4	2	14520.00	16662.00	209.15	0	Spot (Block15, Row2, Column4)	325.74	312.00	44.24	0.02	0.14	283.00	277.89	283.00	27.84	0.01	0.10	51.00	25.00	0.00	29.00	42.74	405868.00	1.72	293.94	296.00
15	5	2	14827.00	16649.00	204.70	0	Spot (Block15, Row2, Column5)	378.41	385.00	61.17	0.01	0.16	286.00	282.99	286.00	27.11	0.00	0.10	83.00	65.00	0.00	99.00	92.41	449552.00	3.52	312.68	301.00
15	6	2	15111.00	16654.00	215.70	0	Spot (Block15, Row2, Column6)	316.28	307.00	36.44	0.01	0.12	286.00	283.20	286.00	35.84	0.00	0.13	26.00	16.00	0.00	21.00	30.28	421289.00	0.92	291.12	290.00
15	7	2	15399.00	16662.00	264.35	0	Spot (Block15, Row2, Column7)	302.61	301.00	32.40	0.00	0.11	285.00	280.38	285.00	35.30	0.01	0.13	18.00	7.00	0.00	16.00	17.61	614300.00	0.63	284.16	289.00
15	8	2	15719.00	16644.00	147.00	-50	Spot (Block15, Row2, Column8)	309.28	300.00	36.56	0.01	0.12	290.00	287.41	290.00	25.54	0.00	0.09	20.00	14.00	0.00	10.00	19.28	182167.00	0.86	301.59	299.00
15	1	3	13623.00	16953.00	155.75	0	Spot (Block15, Row3, Column1)	406.23	389.00	131.05	0.02	0.32	281.00	274.96	281.00	31.43	0.01	0.11	93.00	76.00	0.00	108.00	125.23	270954.00	4.18	312.14	309.50
15	2	3	13912.00	16959.00	200.55	0	Spot (Block15, Row3, Column2)	310.29	304.00	28.89	0.01	0.09	279.00	272.23	279.00	31.58	0.01	0.12	38.00	15.00	0.00	25.00	31.29	354968.00	1.21	293.16	296.00
15	3	3	14210.00	16952.00	207.25	0	Spot (Block15, Row3, Column3)	310.34	304.00	27.90	0.01	0.09	282.00	275.75	282.00	32.86	0.01	0.12	25.00	9.00	0.00	22.00	28.34	379859.00	1.05	291.08	290.50
15	4	3	14524.00	16939.00	177.50	0	Spot (Block15, Row3, Column4)	383.63	382.00	76.15	0.00	0.20	289.00	285.12	289.00	27.48	0.01	0.10	72.00	61.00	0.00	93.00	94.63	337211.00	3.58	311.12	300.00
15	5	3	14794.00	16925.00	103.05	0	Spot (Block15, Row3, Column5)	382.35	385.00	46.44	0.00	0.12	293.00	308.31	293.00	323.59	0.02	1.05	0.00	0.00	0.00	92.00	89.35	105912.00	0.23	339.81	330.50
15	6	3	15152.00	16935.00	216.70	0	Spot (Block15, Row3, Column6)	319.41	310.00	37.51	0.01	0.12	289.00	307.14	289.00	367.37	0.03	1.20	0.00	0.00	0.00	21.00	30.41	428971.00	0.03	295.49	293.00
15	7	3	15397.00	16927.00	220.75	0	Spot (Block15, Row3, Column7)	333.95	314.00	54.76	0.03	0.16	281.00	276.71	281.00	28.33	0.01	0.10	58.00	32.00	0.00	33.00	52.95	466189.00	2.02	294.39	290.00
15	8	3	15748.00	16947.00	216.20	0	Spot (Block15, Row3, Column8)	322.17	310.00	39.07	0.02	0.12	289.00	286.65	289.00	25.47	0.00	0.09	43.00	24.00	0.00	21.00	33.17	429780.00	1.39	296.58	295.00
15	1	4	13620.00	17248.00	181.60	0	Spot (Block15, Row4, Column1)	371.14	375.00	63.98	0.00	0.17	285.00	279.86	285.00	29.68	0.01	0.11	76.00	57.00	0.00	90.00	86.14	342935.00	3.08	304.31	300.00
15	2	4	13891.00	17227.00	113.05	0	Spot (Block15, Row4, Column2)	341.87	325.00	46.53	0.02	0.14	283.00	276.06	283.00	31.74	0.01	0.11	64.00	41.00	0.00	42.00	58.87	113502.00	2.07	308.16	303.50
15	3	4	14220.00	17242.00	153.65	0	Spot (Block15, Row4, Column3)	667.37	625.00	199.35	0.03	0.30	278.00	272.26	278.00	31.62	0.01	0.12	99.00	99.00	0.00	347.00	389.37	431119.00	12.50	375.11	372.00
15	4	4	14513.00	17247.00	240.20	0	Spot (Block15, Row4, Column4)	318.07	307.00	39.33	0.02	0.12	285.00	279.65	285.00	27.95	0.01	0.10	41.00	24.00	0.00	22.00	33.07	530864.00	1.37	283.56	284.00
15	5	4	14793.00	17225.00	157.75	0	Spot (Block15, Row4, Column5)	349.59	338.50	45.64	0.01	0.13	290.00	304.00	290.00	323.67	0.02	1.06	0.00	0.00	0.00	48.50	59.59	240518.00	0.14	315.34	308.50
15	6	4	15129.00	17245.00	197.40	0	Spot (Block15, Row4, Column6)	368.69	374.00	48.18	0.01	0.13	284.00	296.49	284.00	332.03	0.02	1.12	0.00	0.00	0.00	90.00	84.69	406297.00	0.22	315.04	305.00
15	7	4	15415.00	17253.00	173.80	0	Spot (Block15, Row4, Column7)	384.02	386.00	67.06	0.00	0.17	281.00	277.32	281.00	25.59	0.01	0.09	90.00	72.00	0.00	105.00	103.02	323730.00	4.17	308.14	303.00
15	8	4	15735.00	17225.00	234.35	0	Spot (Block15, Row4, Column8)	311.71	306.00	32.30	0.01	0.10	281.00	277.63	281.00	24.28	0.01	0.09	50.00	15.00	0.00	25.00	30.71	494068.00	1.40	294.76	294.00
15	1	5	13619.00	17538.00	159.90	0	Spot (Block15, Row5, Column1)	418.58	400.00	86.00	0.02	0.21	282.00	275.74	282.00	30.75	0.01	0.11	96.00	84.00	0.00	118.00	136.58	295519.00	4.64	322.55	313.00
15	2	5	13917.00	17567.00	184.70	0	Spot (Block15, Row5, Column2)	298.04	298.00	24.43	0.00	0.08	278.00	271.01	278.00	31.23	0.01	0.12	26.00	7.00	0.00	20.00	20.04	283735.00	0.87	272.79	274.00
15	3	5	14242.00	17552.00	224.45	0	Spot (Block15, Row5, Column3)	331.38	314.00	48.10	0.02	0.15	276.00	269.23	276.00	28.93	0.01	0.11	66.00	33.00	0.00	38.00	55.38	475863.00	2.15	289.46	291.00
15	4	5	14524.00	17539.00	191.90	0	Spot (Block15, Row5, Column4)	345.77	333.00	46.70	0.02	0.14	282.00	275.91	282.00	29.40	0.01	0.11	74.00	45.00	0.00	51.00	63.77	358911.00	2.38	293.22	293.00
15	5	5	14814.00	17542.00	150.55	0	Spot (Block15, Row5, Column5)	840.34	751.00	366.49	0.05	0.44	281.00	276.70	281.00	31.51	0.01	0.11	100.00	100.00	0.00	470.00	559.34	525213.00	17.89	407.34	379.00
15	6	5	15145.00	17563.00	180.85	0	Spot (Block15, Row5, Column6)	314.44	304.00	54.15	0.01	0.17	277.00	272.10	277.00	29.10	0.01	0.11	43.00	13.00	0.00	27.00	37.44	287400.00	1.45	292.94	293.00
15	7	5	15423.00	17552.00	216.35	0	Spot (Block15, Row5, Column7)	302.39	301.00	19.55	0.00	0.06	279.00	274.24	279.00	27.31	0.01	0.10	38.00	6.00	0.00	22.00	23.39	404906.00	1.03	282.15	285.50
15	8	5	15726.00	17548.00	151.65	0	Spot (Block15, Row5, Column8)	468.24	436.50	111.50	0.03	0.24	280.00	275.51	280.00	24.05	0.01	0.09	98.00	92.00	0.00	156.50	188.24	294057.00	8.02	340.63	318.00
15	1	6	13613.00	17845.00	185.65	0	Spot (Block15, Row6, Column1)	319.15	307.00	35.06	0.02	0.11	280.00	280.52	280.00	148.53	0.00	0.53	0.00	0.00	0.00	27.00	39.15	309893.00	0.26	296.40	292.00
15	2	6	13919.00	17843.00	147.00	-50	Spot (Block15, Row6, Column2)	320.57	309.00	44.52	0.02	0.14	278.00	279.55	278.00	158.64	0.00	0.57	0.00	0.00	0.00	31.00	42.57	188818.00	0.26	302.84	300.00
15	3	6	14207.00	17844.00	161.50	0	Spot (Block15, Row6, Column3)	425.67	409.00	87.14	0.02	0.20	279.00	272.13	279.00	29.58	0.01	0.11	92.00	79.00	0.00	130.00	146.67	304777.00	5.19	318.44	313.00
15	4	6	14526.00	17846.00	157.20	0	Spot (Block15, Row6, Column4)	324.47	310.00	37.35	0.02	0.12	278.00	271.67	278.00	29.56	0.01	0.11	54.00	28.00	0.00	32.00	46.47	220965.00	1.79	290.85	293.00
15	5	6	14820.00	17843.00	145.55	0	Spot (Block15, Row6, Column5)	934.91	896.00	512.13	0.02	0.55	282.00	276.08	282.00	30.47	0.01	0.11	100.00	100.00	0.00	614.00	652.91	537571.00	21.62	427.86	388.00
15	6	6	15117.00	17864.00	119.70	0	Spot (Block15, Row6, Column6)	348.60	329.00	48.36	0.03	0.14	283.00	277.22	283.00	29.26	0.01	0.11	76.00	46.00	0.00	46.00	65.60	133165.00	2.44	321.56	311.00
15	7	6	15422.00	17828.00	197.35	0	Spot (Block15, Row6, Column7)	332.59	318.00	44.99	0.02	0.14	280.00	274.16	280.00	29.88	0.01	0.11	64.00	33.00	0.00	38.00	52.59	369177.00	1.96	294.11	292.50
15	8	6	15734.00	17850.00	166.60	0	Spot (Block15, Row6, Column8)	368.14	379.00	59.16	0.01	0.16	288.00	286.60	288.00	32.51	0.00	0.11	68.00	58.00	0.00	91.00	80.14	282728.00	2.51	313.98	308.00
15	1	7	13619.00	18162.00	232.65	0	Spot (Block15, Row7, Column1)	320.25	313.00	32.27	0.01	0.10	282.00	278.59	282.00	31.19	0.01	0.11	48.00	19.00	0.00	31.00	38.25	497029.00	1.34	291.83	293.00
15	2	7	13944.00	18134.00	259.90	0	Spot (Block15, Row7, Column2)	302.23	297.00	37.32	0.01	0.12	278.00	282.25	278.00	172.55	0.01	0.61	0.00	0.00	0.00	19.00	24.23	592983.00	0.12	282.18	283.00
15	3	7	14230.00	18114.00	206.15	0	Spot (Block15, Row7, Column3)	299.30	296.00	25.68	0.00	0.09	280.00	273.91	280.00	29.74	0.01	0.11	21.00	9.00	0.00	16.00	19.30	361554.00	0.85	279.55	286.00
15	4	7	14503.00	18139.00	204.45	0	Spot (Block15, Row7, Column4)	311.20	305.00	36.86	0.01	0.12	278.00	270.92	278.00	29.01	0.01	0.11	43.00	17.00	0.00	27.00	33.20	370329.00	1.39	287.46	291.00
15	5	7	14817.00	18162.00	171.20	0	Spot (Block15, Row7, Column5)	340.35	324.00	38.24	0.02	0.11	284.00	278.55	284.00	29.60	0.01	0.11	67.00	36.00	0.00	40.00	56.35	276365.00	2.09	316.43	309.00
15	6	7	15143.00	18156.00	115.70	0	Spot (Block15, Row7, Column6)	329.47	318.00	46.70	0.02	0.14	287.00	282.04	287.00	28.88	0.01	0.10	55.00	27.00	0.00	31.00	42.47	115972.00	1.64	300.49	300.00
15	7	7	15409.00	18154.00	209.75	0	Spot (Block15, Row7, Column7)	388.05	382.00	94.96	0.01	0.24	291.00	289.07	291.00	31.30	0.00	0.11	80.00	63.00	0.00	91.00	97.05	485057.00	3.16	322.75	316.00
15	8	7	15721.00	18149.00	189.20	0	Spot (Block15, Row7, Column8)	521.38	490.00	98.40	0.03	0.19	295.00	295.51	295.00	34.39	0.00	0.12	99.00	98.00	0.00	195.00	226.38	525027.00	6.57	378.65	371.00
15	1	8	13605.00	18443.00	143.30	0	Spot (Block15, Row8, Column1)	3905.04	2952.50	3634.72	0.12	0.93	287.00	286.56	287.00	43.76	0.00	0.15	100.00	100.00	0.00	2665.50	3618.04	2194634.00	82.68	1225.23	866.50
15	2	8	13903.00	18426.00	221.35	0	Spot (Block15, Row8, Column2)	312.31	306.00	27.81	0.01	0.09	287.00	286.06	287.00	32.88	0.00	0.11	26.00	9.00	0.00	19.00	25.31	437865.00	0.80	294.15	294.00
15	3	8	14209.00	18446.00	150.25	0	Spot (Block15, Row8, Column3)	396.40	395.00	50.33	0.00	0.13	283.00	279.67	283.00	27.26	0.01	0.10	93.00	86.00	0.00	112.00	113.40	244184.00	4.28	314.69	308.00
15	4	8	14503.00	18428.00	199.00	0	Spot (Block15, Row8, Column4)	315.06	303.00	40.14	0.02	0.13	281.00	274.90	281.00	29.39	0.01	0.11	37.00	21.00	0.00	22.00	34.06	354441.00	1.37	285.51	287.00
15	5	8	14841.00	18447.00	153.95	0	Spot (Block15, Row8, Column5)	319.14	314.00	24.97	0.01	0.08	285.00	279.72	285.00	29.44	0.01	0.11	49.00	15.00	0.00	29.00	34.14	206166.00	1.34	301.76	302.00
15	6	8	15118.00	18445.00	188.35	0	Spot (Block15, Row8, Column6)	366.39	372.00	52.00	0.01	0.14	288.00	284.04	288.00	28.11	0.01	0.10	82.00	60.00	0.00	84.00	78.39	366394.00	2.93	314.46	311.00
15	7	8	15431.00	18438.00	178.10	0	Spot (Block15, Row8, Column7)	382.37	383.00	62.69	0.00	0.16	294.00	293.97	294.00	27.39	0.00	0.09	79.00	66.00	0.00	89.00	88.37	339544.00	3.23	322.41	305.00
15	8	8	15716.00	18441.00	185.55	0	Spot (Block15, Row8, Column8)	415.36	391.00	87.72	0.03	0.21	297.00	298.03	297.00	28.66	0.00	0.10	86.00	76.00	0.00	94.00	118.36	401652.00	4.09	322.93	314.00
16	1	1	18120.00	16343.00	154.35	0	Spot (Block16, Row1, Column1)	1896.89	1773.50	978.37	0.03	0.52	103.00	104.09	103.00	16.38	0.00	0.16	100.00	100.00	0.00	1670.50	1793.89	1244360.00	109.44	428.19	376.00
16	2	1	18416.00	16361.00	188.15	0	Spot (Block16, Row1, Column2)	126.56	126.00	14.76	0.00	0.12	101.00	101.82	101.00	15.26	0.00	0.15	78.00	34.00	0.00	25.00	25.56	126432.00	1.62	110.66	110.00
16	3	1	18738.00	16372.00	212.95	0	Spot (Block16, Row1, Column3)	109.07	108.00	12.50	0.00	0.11	98.00	98.90	98.00	11.28	0.00	0.11	46.00	19.00	0.00	10.00	11.07	140706.00	0.90	99.79	99.00
16	4	1	19033.00	16352.00	160.55	0	Spot (Block16, Row1, Column4)	124.62	124.00	12.53	0.00	0.10	103.00	103.30	103.00	11.39	0.00	0.11	78.00	46.00	0.00	21.00	21.62	89106.00	1.87	111.48	111.00
16	5	1	19311.00	16325.00	211.30	0	Spot (Block16, Row1, Column5)	129.31	128.00	15.00	0.00	0.12	107.00	106.81	107.00	11.08	0.00	0.10	76.00	46.00	0.00	21.00	22.31	164484.00	2.03	110.98	112.00
16	6	1	19620.00	16321.00	224.05	0	Spot (Block16, Row1, Column6)	125.38	123.00	14.05	0.01	0.11	106.00	106.63	106.00	10.37	0.00	0.10	72.00	40.00	0.00	17.00	19.38	179926.00	1.81	113.02	114.00
16	7	1	19921.00	16351.00	173.85	0	Spot (Block16, Row1, Column7)	159.92	163.00	22.21	0.01	0.14	109.00	109.41	109.00	10.40	0.00	0.10	97.00	88.00	0.00	54.00	50.92	134814.00	4.86	126.55	126.00
16	8	1	20220.00	16373.00	118.75	0	Spot (Block16, Row1, Column8)	132.63	130.00	11.28	0.01	0.09	111.00	111.29	111.00	10.24	0.00	0.09	86.00	46.00	0.00	19.00	21.63	48808.00	2.08	123.04	123.00
16	1	2	18122.00	16648.00	147.00	-50	Spot (Block16, Row2, Column1)	106.94	107.00	12.43	0.00	0.12	100.00	100.92	100.00	14.26	0.00	0.14	29.00	3.00	0.00	7.00	6.94	63308.00	0.42	105.80	107.00
16	2	2	18422.00	16648.00	147.00	-50	Spot (Block16, Row2, Column2)	105.75	105.00	9.61	0.00	0.09	100.00	100.00	100.00	11.45	0.00	0.11	28.00	4.00	0.00	5.00	5.75	62497.00	0.50	105.96	109.50
16	3	2	18715.00	16654.00	176.90	0	Spot (Block16, Row2, Column3)	119.47	120.00	9.29	0.00	0.08	104.00	102.91	104.00	11.85	0.00	0.12	66.00	18.00	0.00	16.00	15.47	104776.00	1.40	110.66	111.00
16	4	2	18970.00	16638.00	150.25	0	Spot (Block16, Row2, Column4)	119.66	120.00	9.12	0.00	0.08	105.00	104.63	105.00	11.16	0.00	0.11	63.00	18.00	0.00	15.00	14.66	73831.00	1.35	116.31	115.00
16	5	2	19382.00	16670.00	188.35	0	Spot (Block16, Row2, Column5)	119.24	120.00	9.64	0.00	0.08	106.00	105.53	106.00	11.14	0.00	0.11	58.00	18.00	0.00	14.00	13.24	118997.00	1.23	112.40	113.00
16	6	2	19617.00	16614.00	135.15	0	Spot (Block16, Row2, Column6)	125.56	123.00	12.01	0.01	0.10	106.00	105.65	106.00	10.81	0.00	0.10	78.00	33.00	0.00	17.00	19.56	61777.00	1.84	114.23	114.00
16	7	2	19914.00	16625.00	194.60	0	Spot (Block16, Row2, Column7)	119.32	119.00	11.70	0.00	0.10	106.00	106.12	106.00	11.24	0.00	0.11	59.00	16.00	0.00	13.00	13.32	128025.00	1.17	109.32	109.00
16	8	2	20222.00	16648.00	147.00	-50	Spot (Block16, Row2, Column8)	106.64	107.00	9.26	0.00	0.09	107.00	107.16	107.00	10.25	0.00	0.10	12.00	0.00	0.00	0.00	-0.36	63023.00	-0.05	112.31	111.00
16	1	3	18125.00	16978.00	192.60	0	Spot (Block16, Row3, Column1)	129.21	128.00	13.31	0.00	0.10	103.00	103.01	103.00	12.44	0.00	0.12	85.00	52.00	0.00	25.00	26.21	135150.00	2.11	112.30	113.00
16	2	3	18422.00	16948.00	147.00	-50	Spot (Block16, Row3, Column2)	110.92	109.00	13.74	0.01	0.12	103.00	103.14	103.00	12.22	0.00	0.12	31.00	11.00	0.00	6.00	7.92	65778.00	0.64	113.46	116.00
16	3	3	18719.00	16974.00	133.30	0	Spot (Block16, Row3, Column3)	126.70	125.00	14.57	0.01	0.11	107.00	106.97	107.00	11.23	0.00	0.11	68.00	34.00	0.00	18.00	19.70	61067.00	1.76	113.49	115.00
16	4	3	19027.00	16950.00	193.35	0	Spot (Block16, Row3, Column4)	130.82	129.00	17.81	0.01	0.14	107.00	107.16	107.00	11.48	0.00	0.11	71.00	48.00	0.00	22.00	23.82	138405.00	2.06	118.60	117.00
16	5	3	19322.00	16948.00	147.00	-50	Spot (Block16, Row3, Column5)	118.11	118.00	9.33	0.00	0.08	107.00	107.18	107.00	11.25	0.00	0.10	47.00	11.00	0.00	11.00	11.11	70038.00	0.97	110.25	111.00
16	6	3	19594.00	16923.00	159.05	0	Spot (Block16, Row3, Column6)	121.96	121.00	10.08	0.00	0.08	104.00	104.38	104.00	11.84	0.00	0.11	73.00	25.00	0.00	17.00	17.96	85129.00	1.48	109.87	110.00
16	7	3	19922.00	16948.00	147.00	-50	Spot (Block16, Row3, Column7)	112.74	112.00	7.72	0.00	0.07	103.00	102.71	103.00	10.76	0.00	0.10	45.00	7.00	0.00	9.00	9.74	66969.00	0.93	114.58	114.50
16	8	3	20222.00	16948.00	147.00	-50	Spot (Block16, Row3, Column8)	104.63	105.00	11.77	0.00	0.11	105.00	105.62	105.00	11.47	0.00	0.11	15.00	2.00	0.00	0.00	-0.37	62153.00	-0.09	109.76	109.50
16	1	4	18142.00	17247.00	219.80	0	Spot (Block16, Row4, Column1)	123.71	122.50	14.97	0.00	0.12	104.00	103.45	104.00	11.78	0.00	0.11	69.00	35.00	0.00	18.50	19.71	172200.00	1.72	108.26	108.00
16	2	4	18422.00	17247.00	147.00	-50	Spot (Block16, Row4, Column2)	107.47	108.00	13.61	0.00	0.13	105.00	105.10	105.00	12.14	0.00	0.12	24.00	4.00	0.00	3.00	2.47	63943.00	0.20	111.95	112.00
16	3	4	18722.00	17248.00	169.90	0	Spot (Block16, Row4, Column3)	240.92	216.00	68.56	0.05	0.28	106.00	106.09	106.00	11.33	0.00	0.11	99.00	98.00	0.00	110.00	134.92	193942.00	11.90	140.95	135.00
16	4	4	19011.00	17252.00	227.10	0	Spot (Block16, Row4, Column4)	117.64	117.00	12.78	0.00	0.11	106.00	106.16	106.00	11.44	0.00	0.11	49.00	15.00	0.00	11.00	11.64	173985.00	1.00	108.70	109.00
16	5	4	19315.00	17283.00	211.95	0	Spot (Block16, Row4, Column5)	121.11	122.00	11.80	0.00	0.10	107.00	107.32	107.00	10.64	0.00	0.10	63.00	27.00	0.00	15.00	14.11	155147.00	1.30	114.39	114.00
16	6	4	19652.00	17243.00	265.10	0	Spot (Block16, Row4, Column6)	123.18	123.00	13.53	0.00	0.11	106.00	105.52	106.00	11.44	0.00	0.11	67.00	29.00	0.00	17.00	17.18	251286.00	1.54	111.62	110.00
16	7	4	19931.00	17258.00	155.35	0	Spot (Block16, Row4, Column7)	126.72	126.00	11.20	0.00	0.09	105.00	104.46	105.00	11.33	0.00	0.11	82.00	46.00	0.00	21.00	21.72	83886.00	1.96	113.94	115.00
16	8	4	20202.00	17268.00	205.30	0	Spot (Block16, Row4, Column8)	120.88	119.00	12.45	0.01	0.10	104.00	105.05	104.00	11.23	0.00	0.11	61.00	26.00	0.00	15.00	16.88	144819.00	1.41	109.45	109.00
16	1	5	18142.00	17556.00	180.15	0	Spot (Block16, Row5, Column1)	127.56	125.00	14.51	0.01	0.11	103.00	102.45	103.00	12.14	0.00	0.12	80.00	43.00	0.00	22.00	24.56	116077.00	2.07	113.00	112.00
16	2	5	18422.00	17547.00	147.00	-50	Spot (Block16, Row5, Column2)	116.75	117.00	7.74	0.00	0.07	105.00	105.52	105.00	12.19	0.00	0.12	48.00	4.00	0.00	12.00	11.75	69582.00	0.92	115.38	117.00
16	3	5	18729.00	17502.00	121.20	0	Spot (Block16, Row5, Column3)	130.04	131.00	12.26	0.00	0.09	105.00	105.41	105.00	12.27	0.00	0.12	81.00	56.00	0.00	26.00	25.04	50847.00	2.01	117.60	115.50
16	4	5	19051.00	17543.00	169.15	0	Spot (Block16, Row5, Column4)	128.04	126.00	15.07	0.01	0.12	105.00	105.76	105.00	11.29	0.00	0.11	79.00	46.00	0.00	21.00	23.04	102051.00	1.97	114.59	114.00
16	5	5	19317.00	17541.00	162.85	0	Spot (Block16, Row5, Column5)	265.52	256.50	77.69	0.02	0.29	108.00	107.98	108.00	10.91	0.00	0.10	100.00	99.00	0.00	148.50	157.52	194894.00	14.45	155.01	150.00
16	6	5	19639.00	17543.00	182.90	0	Spot (Block16, Row5, Column6)	122.41	122.00	9.61	0.00	0.08	108.00	108.28	108.00	10.75	0.00	0.10	64.00	23.00	0.00	14.00	14.41	115553.00	1.31	114.92	115.00
16	7	5	19939.00	17551.00	203.65	0	Spot (Block16, Row5, Column7)	120.03	120.00	10.06	0.00	0.08	107.00	106.78	107.00	11.02	0.00	0.10	55.00	15.00	0.00	13.00	13.03	141754.00	1.20	111.41	112.00
16	8	5	20220.00	17534.00	181.50	0	Spot (Block16, Row5, Column8)	136.46	130.00	24.22	0.02	0.18	106.00	106.42	106.00	11.27	0.00	0.11	72.00	52.00	0.00	24.00	30.46	127042.00	2.66	116.42	115.00
16	1	6	18093.00	17869.00	224.75	0	Spot (Block16, Row6, Column1)	115.81	115.00	11.83	0.00	0.10	100.00	99.80	100.00	11.66	0.00	0.12	64.00	26.00	0.00	15.00	15.81	167694.00	1.37	107.81	109.00
16	2	6	18422.00	17847.00	147.00	-50	Spot (Block16, Row6, Column2)	112.31	111.00	13.41	0.01	0.12	105.00	105.91	105.00	11.84	0.00	0.11	37.00	11.00	0.00	6.00	7.31	66825.00	0.54	101.85	102.00
16	3	6	18706.00	17842.00	163.40	0	Spot (Block16, Row6, Column3)	167.84	175.50	22.16	0.02	0.13	106.00	106.83	106.00	11.29	0.00	0.11	99.00	93.00	0.00	69.50	61.84	123531.00	5.40	126.90	125.00
16	4	6	19016.00	17845.00	204.40	0	Spot (Block16, Row6, Column4)	127.28	125.00	13.64	0.01	0.11	105.00	105.73	105.00	12.04	0.00	0.11	75.00	36.00	0.00	20.00	22.28	151341.00	1.79	113.92	114.00
16	5	6	19324.00	17846.00	158.85	0	Spot (Block16, Row6, Column5)	222.17	211.00	39.42	0.02	0.18	108.00	107.78	108.00	12.44	0.00	0.12	100.00	100.00	0.00	103.00	114.17	153742.00	9.19	143.70	137.00
16	6	6	19622.00	17847.00	147.00	-50	Spot (Block16, Row6, Column6)	111.34	111.00	11.32	0.00	0.10	106.00	106.44	106.00	11.90	0.00	0.11	26.00	7.00	0.00	5.00	5.34	66249.00	0.41	103.64	105.00
16	7	6	19922.00	17842.00	185.05	0	Spot (Block16, Row6, Column7)	126.63	123.00	15.86	0.01	0.13	106.00	105.39	106.00	12.26	0.00	0.12	66.00	32.00	0.00	17.00	20.63	121314.00	1.73	113.46	113.00
16	8	6	20218.00	17880.00	164.55	0	Spot (Block16, Row6, Column8)	128.28	128.00	9.44	0.00	0.07	108.00	107.75	108.00	11.93	0.00	0.11	81.00	36.00	0.00	20.00	20.28	96470.00	1.72	117.63	119.00
16	1	7	18101.00	18207.00	240.35	0	Spot (Block16, Row7, Column1)	114.94	114.00	14.42	0.00	0.13	103.00	104.71	103.00	18.80	0.01	0.18	32.00	3.00	0.00	11.00	11.94	191943.00	0.54	104.69	104.00
16	2	7	18422.00	18147.00	147.00	-50	Spot (Block16, Row7, Column2)	107.03	108.00	10.40	0.00	0.10	104.00	104.39	104.00	11.27	0.00	0.11	17.00	4.00	0.00	4.00	3.03	63792.00	0.23	111.26	111.50
16	3	7	18722.00	18147.00	147.00	-50	Spot (Block16, Row7, Column3)	106.35	106.00	13.71	0.00	0.13	103.00	103.14	103.00	11.28	0.00	0.11	31.00	8.00	0.00	3.00	3.35	63384.00	0.28	114.29	116.00
16	4	7	19022.00	18147.00	147.00	-50	Spot (Block16, Row7, Column4)	109.18	110.00	9.81	0.00	0.09	101.00	100.61	101.00	11.48	0.00	0.11	38.00	6.00	0.00	9.00	8.18	65073.00	0.75	109.21	109.00
16	5	7	19317.00	18104.00	143.90	0	Spot (Block16, Row7, Column5)	125.90	125.00	14.08	0.00	0.11	106.00	105.79	106.00	12.85	0.00	0.12	71.00	32.00	0.00	19.00	19.90	70756.00	1.57	115.31	118.50
16	6	7	19637.00	18108.00	284.30	0	Spot (Block16, Row7, Column6)	111.92	112.00	9.64	0.00	0.09	103.00	103.41	103.00	12.25	0.00	0.12	36.00	4.00	0.00	9.00	8.92	264134.00	0.70	106.74	108.50
16	7	7	19911.00	18156.00	180.65	0	Spot (Block16, Row7, Column7)	131.49	128.00	19.52	0.01	0.15	104.00	103.40	104.00	11.22	0.00	0.11	81.00	53.00	0.00	24.00	27.49	120310.00	2.50	112.08	111.00
16	8	7	20229.00	18137.00	179.95	0	Spot (Block16, Row7, Column8)	147.89	145.00	20.89	0.01	0.14	109.00	108.46	109.00	11.75	0.00	0.11	93.00	70.00	0.00	36.00	38.89	134584.00	3.36	125.30	124.00
16	1	8	18116.00	18451.00	146.15	0	Spot (Block16, Row8, Column1)	3417.79	2172.00	3648.30	0.20	1.07	105.00	108.15	105.00	20.89	0.01	0.19	100.00	100.00	0.00	2067.00	3312.79	1985734.00	158.43	820.86	385.50
16	2	8	18422.00	18447.00	147.00	-50	Spot (Block16, Row8, Column2)	108.98	109.00	8.46	0.00	0.08	105.00	105.89	105.00	13.59	0.00	0.13	12.00	0.00	0.00	4.00	3.98	64955.00	0.23	107.57	107.00
16	3	8	18730.00	18442.00	208.10	0	Spot (Block16, Row8, Column3)	114.27	114.00	10.08	0.00	0.09	100.00	100.13	100.00	11.52	0.00	0.12	58.00	18.00	0.00	14.00	14.27	141129.00	1.23	104.84	106.00
16	4	8	19036.00	18451.00	200.20	0	Spot (Block16, Row8, Column4)	116.00	116.00	12.15	0.00	0.10	101.00	101.06	101.00	11.02	0.00	0.11	61.00	29.00	0.00	15.00	15.00	131895.00	1.36	103.94	100.00
16	5	8	19322.00	18447.00	147.00	-50	Spot (Block16, Row8, Column5)	106.20	106.00	9.46	0.00	0.09	105.00	104.81	105.00	11.77	0.00	0.11	11.00	1.00	0.00	1.00	1.20	63295.00	0.12	108.72	108.00
16	6	8	19670.00	18418.00	132.00	0	Spot (Block16, Row8, Column6)	129.80	128.00	12.63	0.01	0.10	102.00	102.80	102.00	10.78	0.00	0.10	94.00	63.00	0.00	26.00	27.80	60487.00	2.50	115.06	115.00
16	7	8	19922.00	18447.00	147.00	-50	Spot (Block16, Row8, Column7)	118.17	118.00	8.00	0.00	0.07	105.00	105.29	105.00	10.90	0.00	0.10	64.00	14.00	0.00	13.00	13.17	70430.00	1.18	111.32	111.00
16	8	8	20226.00	18444.00	175.25	0	Spot (Block16, Row8, Column8)	196.47	198.00	38.30	0.00	0.19	109.00	108.86	109.00	10.77	0.00	0.10	99.00	94.00	0.00	89.00	87.47	169353.00	8.14	138.27	134.00
17	1	1	4647.00	20837.00	183.65	0	Spot (Block17, Row1, Column1)	1541.47	1173.00	1360.18	0.12	0.88	185.00	192.34	185.00	85.96	0.02	0.45	73.00	67.00	0.00	988.00	1356.47	1455151.00	15.69	832.73	210.50
17	2	1	4913.00	20850.00	217.35	0	Spot (Block17, Row1, Column2)	217.11	216.00	21.60	0.00	0.10	183.00	183.55	183.00	14.69	0.00	0.08	83.00	58.00	0.00	33.00	34.11	292886.00	2.29	196.00	198.00
17	3	1	5211.00	20847.00	164.50	0	Spot (Block17, Row1, Column3)	223.84	220.00	21.51	0.01	0.10	183.00	183.51	183.00	15.32	0.00	0.08	92.00	68.00	0.00	37.00	40.84	167430.00	2.63	199.54	199.00
17	4	1	5510.00	20853.00	209.05	0	Spot (Block17, Row1, Column4)	215.85	214.00	18.38	0.00	0.09	187.00	186.14	187.00	17.39	0.00	0.09	73.00	32.00	0.00	27.00	28.85	268513.00	1.71	197.00	195.00
17	5	1	5818.00	20842.00	157.90	0	Spot (Block17, Row1, Column5)	420.39	385.00	159.19	0.04	0.38	190.00	189.27	190.00	18.44	0.00	0.10	100.00	97.00	0.00	195.00	230.39	289651.00	12.54	240.11	235.00
17	6	1	6102.00	20835.00	160.55	0	Spot (Block17, Row1, Column6)	372.00	383.00	74.19	0.01	0.20	189.00	189.34	189.00	17.63	0.00	0.09	99.00	98.00	0.00	194.00	183.00	264495.00	10.36	239.50	232.00
17	7	1	6428.00	20840.00	158.40	0	Spot (Block17, Row1, Column7)	464.56	431.00	139.88	0.03	0.30	195.00	194.76	195.00	17.52	0.00	0.09	100.00	99.00	0.00	236.00	269.56	321009.00	15.40	277.31	276.00
17	8	1	6712.00	20838.00	205.75	0	Spot (Block17, Row1, Column8)	219.99	215.00	24.37	0.01	0.11	195.00	195.12	195.00	17.16	0.00	0.09	54.00	24.00	0.00	20.00	24.99	263768.00	1.45	204.36	204.00
17	1	2	4621.00	21140.00	147.00	-50	Spot (Block17, Row2, Column1)	202.18	202.00	17.66	0.00	0.09	187.00	189.43	187.00	46.79	0.01	0.25	5.00	0.00	0.00	15.00	15.18	119288.00	0.27	202.96	204.50
17	2	2	4907.00	21144.00	147.70	0	Spot (Block17, Row2, Column2)	230.16	226.00	18.79	0.01	0.08	186.00	187.46	186.00	15.38	0.00	0.08	97.00	76.00	0.00	40.00	44.16	136257.00	2.78	204.65	203.00
17	3	2	5230.00	21134.00	213.20	0	Spot (Block17, Row2, Column3)	214.47	214.00	14.79	0.00	0.07	187.00	187.59	187.00	14.18	0.00	0.08	83.00	45.00	0.00	27.00	27.47	279882.00	1.90	195.86	195.00
17	4	2	5517.00	21133.00	208.55	0	Spot (Block17, Row2, Column4)	230.54	227.00	21.98	0.01	0.10	193.00	192.05	193.00	15.55	0.00	0.08	84.00	54.00	0.00	34.00	37.54	286792.00	2.48	201.56	201.00
17	5	2	5806.00	21145.00	212.30	0	Spot (Block17, Row2, Column5)	262.25	269.00	34.89	0.01	0.13	198.00	197.97	198.00	19.78	0.00	0.10	88.00	66.00	0.00	71.00	64.25	336986.00	3.25	219.81	216.00
17	6	2	6092.00	21127.00	211.25	0	Spot (Block17, Row2, Column6)	220.48	219.00	21.53	0.00	0.10	198.00	199.19	198.00	20.15	0.00	0.10	52.00	13.00	0.00	21.00	22.48	281327.00	1.06	206.25	207.00
17	7	2	6432.00	21138.00	206.10	0	Spot (Block17, Row2, Column7)	227.89	226.00	19.50	0.00	0.09	198.00	199.09	198.00	18.39	0.00	0.09	70.00	32.00	0.00	28.00	29.89	274831.00	1.57	209.69	208.00
17	8	2	6683.00	21125.00	200.95	0	Spot (Block17, Row2, Column8)	219.01	219.00	14.41	0.00	0.07	190.00	190.03	190.00	16.91	0.00	0.09	81.00	37.00	0.00	29.00	29.01	251208.00	1.71	203.28	205.00
17	1	3	4647.00	21445.00	191.90	0	Spot (Block17, Row3, Column1)	277.48	271.50	74.74	0.01	0.27	186.00	186.91	186.00	20.33	0.00	0.11	82.00	66.00	0.00	85.50	91.48	289688.00	4.46	216.20	204.50
17	2	3	4953.00	21440.00	210.50	0	Spot (Block17, Row3, Column2)	214.42	213.00	16.44	0.00	0.08	190.00	190.56	190.00	18.62	0.00	0.10	59.00	19.00	0.00	23.00	24.42	271022.00	1.28	201.26	201.00
17	3	3	5219.00	21441.00	203.55	0	Spot (Block17, Row3, Column3)	227.51	222.00	22.38	0.01	0.10	194.00	194.37	194.00	16.29	0.00	0.08	83.00	38.00	0.00	28.00	33.51	268919.00	2.04	210.94	212.00
17	4	3	5517.00	21441.00	242.95	0	Spot (Block17, Row3, Column4)	234.03	228.00	29.55	0.01	0.13	198.00	197.69	198.00	16.62	0.00	0.08	70.00	45.00	0.00	30.00	36.03	397382.00	2.19	206.07	206.00
17	5	3	5821.00	21440.00	147.00	-50	Spot (Block17, Row3, Column5)	233.41	227.00	23.85	0.01	0.10	202.00	202.28	202.00	18.34	0.00	0.09	65.00	31.00	0.00	25.00	31.41	136547.00	1.70	208.98	205.00
17	6	3	6162.00	21416.00	246.75	0	Spot (Block17, Row3, Column6)	227.19	226.00	21.50	0.00	0.09	201.00	202.15	201.00	16.69	0.00	0.08	65.00	31.00	0.00	25.00	26.19	400761.00	1.50	213.02	210.00
17	7	3	6413.00	21435.00	169.35	0	Spot (Block17, Row3, Column7)	269.02	278.00	28.00	0.01	0.10	202.00	202.52	202.00	16.64	0.00	0.08	97.00	82.00	0.00	76.00	67.02	214946.00	4.00	223.42	221.00
17	8	3	6733.00	21415.00	126.35	0	Spot (Block17, Row3, Column8)	222.04	220.00	18.13	0.00	0.08	196.00	195.61	196.00	16.98	0.00	0.09	68.00	24.00	0.00	24.00	26.04	93699.00	1.56	209.45	210.00
17	1	4	4621.00	21739.00	147.00	-50	Spot (Block17, Row4, Column1)	215.15	210.00	27.26	0.01	0.13	187.00	186.37	187.00	20.09	0.00	0.11	57.00	14.00	0.00	23.00	28.15	126722.00	1.43	207.82	203.00
17	2	4	4910.00	21762.00	189.85	0	Spot (Block17, Row4, Column2)	211.56	210.00	14.64	0.00	0.07	189.00	189.31	189.00	18.16	0.00	0.10	58.00	16.00	0.00	21.00	22.56	213675.00	1.23	204.16	205.00
17	3	4	5221.00	21741.00	150.10	0	Spot (Block17, Row4, Column3)	391.12	387.00	83.88	0.00	0.21	195.00	195.99	195.00	16.47	0.00	0.08	99.00	99.00	0.00	192.00	196.12	241711.00	11.85	255.90	259.00
17	4	4	5481.00	21747.00	124.50	0	Spot (Block17, Row4, Column4)	247.04	248.00	21.26	0.00	0.09	202.00	202.79	202.00	15.98	0.00	0.08	93.00	65.00	0.00	46.00	45.04	100794.00	2.77	230.17	225.00
17	5	4	5833.00	21762.00	210.10	0	Spot (Block17, Row4, Column5)	224.06	221.00	18.57	0.01	0.08	204.00	205.48	204.00	17.17	0.00	0.08	47.00	18.00	0.00	17.00	20.06	281867.00	1.08	212.50	212.50
17	6	4	6118.00	21736.00	193.30	0	Spot (Block17, Row4, Column6)	262.92	264.00	28.42	0.00	0.11	201.00	201.98	201.00	18.13	0.00	0.09	91.00	77.00	0.00	63.00	61.92	277121.00	3.36	220.87	218.50
17	7	4	6414.00	21742.00	155.95	0	Spot (Block17, Row4, Column7)	357.20	316.00	107.59	0.05	0.30	204.00	204.85	204.00	16.74	0.00	0.08	93.00	86.00	0.00	112.00	153.20	238965.00	9.10	248.01	244.50
17	8	4	6719.00	21745.00	168.50	0	Spot (Block17, Row4, Column8)	267.67	270.00	26.40	0.00	0.10	201.00	201.30	201.00	16.98	0.00	0.08	99.00	84.00	0.00	69.00	66.67	210387.00	3.91	229.48	225.00
17	1	5	4647.00	22040.00	170.95	0	Spot (Block17, Row5, Column1)	249.06	263.00	42.88	0.02	0.17	185.00	185.01	185.00	19.21	0.00	0.10	78.00	62.00	0.00	78.00	64.06	202733.00	3.33	208.08	201.50
17	2	5	4924.00	22026.00	196.95	0	Spot (Block17, Row5, Column2)	213.60	212.00	13.54	0.00	0.06	188.00	187.70	188.00	16.75	0.00	0.09	75.00	25.00	0.00	24.00	25.60	233887.00	1.55	197.03	197.00
17	3	5	5235.00	22021.00	258.40	0	Spot (Block17, Row5, Column3)	218.32	217.00	17.71	0.00	0.08	195.00	196.22	195.00	17.04	0.00	0.09	65.00	18.00	0.00	22.00	23.32	422879.00	1.30	202.14	200.50
17	4	5	5516.00	22050.00	228.65	0	Spot (Block17, Row5, Column4)	232.18	230.00	18.02	0.00	0.08	203.00	204.67	203.00	18.12	0.00	0.09	69.00	30.00	0.00	27.00	29.18	349202.00	1.52	215.28	215.00
17	5	5	5815.00	22041.00	145.60	0	Spot (Block17, Row5, Column5)	586.65	578.00	150.03	0.01	0.26	207.00	209.82	207.00	22.00	0.01	0.10	100.00	100.00	0.00	371.00	379.65	338497.00	17.13	306.05	289.00
17	6	5	6126.00	22021.00	119.45	0	Spot (Block17, Row5, Column6)	254.39	263.00	26.46	0.01	0.10	206.00	207.66	206.00	19.98	0.00	0.10	77.00	60.00	0.00	57.00	48.39	95906.00	2.34	233.57	230.00
17	7	5	6385.00	22014.00	137.45	0	Spot (Block17, Row5, Column7)	256.71	260.00	31.68	0.01	0.12	207.00	207.32	207.00	18.26	0.00	0.09	72.00	58.00	0.00	53.00	49.71	129895.00	2.70	233.99	227.00
17	8	5	6718.00	22038.00	146.05	0	Spot (Block17, Row5, Column8)	461.23	440.00	150.66	0.02	0.33	202.00	203.33	202.00	19.30	0.00	0.09	99.00	99.00	0.00	238.00	259.23	267975.00	13.36	270.30	274.00
17	1	6	4647.00	22353.00	189.20	0	Spot (Block17, Row6, Column1)	213.07	212.50	17.60	0.00	0.08	184.00	184.82	184.00	19.20	0.00	0.10	69.00	30.00	0.00	28.50	29.07	216484.00	1.47	195.42	192.00
17	2	6	4925.00	22328.00	201.10	0	Spot (Block17, Row6, Column2)	224.14	220.00	20.39	0.01	0.09	190.00	191.43	190.00	19.53	0.00	0.10	78.00	26.00	0.00	30.00	34.14	257766.00	1.67	208.88	209.00
17	3	6	5211.00	22343.00	151.30	0	Spot (Block17, Row6, Column3)	475.38	480.00	120.59	0.00	0.25	197.00	198.19	197.00	19.03	0.00	0.10	100.00	100.00	0.00	283.00	278.38	298062.00	14.57	274.39	275.00
17	4	6	5506.00	22340.00	198.65	0	Spot (Block17, Row6, Column4)	260.04	268.00	27.32	0.01	0.11	202.00	203.78	202.00	18.46	0.00	0.09	90.00	72.00	0.00	66.00	58.04	289687.00	3.05	218.72	218.00
17	5	6	5813.00	22340.00	141.10	0	Spot (Block17, Row6, Column5)	704.70	691.00	204.97	0.01	0.29	204.00	206.89	204.00	20.38	0.01	0.10	100.00	100.00	0.00	487.00	500.70	379128.00	24.43	331.04	298.50
17	6	6	6113.00	22346.00	189.55	0	Spot (Block17, Row6, Column6)	246.08	241.00	26.52	0.01	0.11	205.00	206.66	205.00	18.54	0.00	0.09	76.00	48.00	0.00	36.00	41.08	250506.00	2.13	220.50	218.00
17	7	6	6417.00	22345.00	151.80	0	Spot (Block17, Row6, Column7)	378.95	379.50	93.79	0.00	0.25	204.00	204.47	204.00	17.71	0.00	0.09	99.00	95.00	0.00	175.50	174.95	239496.00	9.85	252.46	248.50
17	8	6	6725.00	22344.00	153.40	0	Spot (Block17, Row6, Column8)	375.51	367.00	89.33	0.01	0.24	201.00	202.63	201.00	17.50	0.00	0.09	100.00	99.00	0.00	166.00	174.51	244830.00	9.88	263.51	263.50
17	1	7	4679.00	22662.00	166.60	0	Spot (Block17, Row7, Column1)	203.34	204.00	19.16	0.00	0.09	181.00	188.72	181.00	120.25	0.02	0.64	0.00	0.00	0.00	23.00	22.34	156574.00	0.12	185.37	185.00
17	2	7	4948.00	22591.00	209.60	0	Spot (Block17, Row7, Column2)	206.89	206.00	15.47	0.00	0.07	187.00	187.76	187.00	17.17	0.00	0.09	56.00	8.00	0.00	19.00	19.89	259856.00	1.11	200.65	201.00
17	3	7	5220.00	22641.00	176.45	0	Spot (Block17, Row7, Column3)	216.06	214.00	16.10	0.00	0.07	195.00	195.12	195.00	17.14	0.00	0.09	54.00	13.00	0.00	19.00	21.06	187536.00	1.22	203.81	204.00
17	4	7	5544.00	22624.00	133.60	0	Spot (Block17, Row7, Column4)	235.82	231.00	20.75	0.01	0.09	198.00	198.12	198.00	16.35	0.00	0.08	87.00	51.00	0.00	33.00	37.82	114135.00	2.31	216.33	215.00
17	5	7	5813.00	22650.00	209.35	0	Spot (Block17, Row7, Column5)	230.22	226.00	23.64	0.01	0.10	197.00	198.02	197.00	16.56	0.00	0.08	74.00	41.00	0.00	29.00	33.22	287080.00	1.94	207.75	206.00
17	6	7	6121.00	22629.00	198.65	0	Spot (Block17, Row7, Column6)	224.59	222.00	18.11	0.01	0.08	196.00	197.13	196.00	15.78	0.00	0.08	77.00	33.00	0.00	26.00	28.59	251095.00	1.74	205.07	206.00
17	7	7	6409.00	22642.00	164.65	0	Spot (Block17, Row7, Column7)	335.04	311.00	65.16	0.03	0.19	199.00	199.42	199.00	16.67	0.00	0.08	99.00	97.00	0.00	112.00	136.04	253289.00	8.13	249.29	246.00
17	8	7	6715.00	22646.00	178.95	0	Spot (Block17, Row7, Column8)	318.61	312.50	39.24	0.01	0.12	199.00	198.59	199.00	16.61	0.00	0.08	100.00	97.00	0.00	113.50	119.61	284203.00	7.23	237.17	226.00
17	1	8	4647.00	22953.00	175.35	0	Spot (Block17, Row8, Column1)	2575.40	1334.00	4880.39	0.29	1.90	185.00	203.30	185.00	219.09	0.04	1.08	57.00	55.00	0.00	1149.00	2390.40	2209691.00	10.83	1790.55	211.00
17	2	8	4907.00	22992.00	161.40	0	Spot (Block17, Row8, Column2)	210.92	211.00	13.82	0.00	0.07	187.00	185.92	187.00	15.38	0.00	0.08	73.00	34.00	0.00	24.00	23.92	152916.00	1.63	200.05	202.00
17	3	8	5203.00	22941.00	151.15	0	Spot (Block17, Row8, Column3)	314.67	301.00	56.73	0.02	0.18	190.00	190.08	190.00	14.46	0.00	0.08	99.00	97.00	0.00	111.00	124.67	196669.00	8.62	235.27	229.00
17	4	8	5534.00	22950.00	111.30	0	Spot (Block17, Row8, Column4)	226.74	222.00	17.99	0.01	0.08	192.00	192.34	192.00	14.73	0.00	0.08	91.00	55.00	0.00	30.00	34.74	73236.00	2.34	209.58	209.00
17	5	8	5813.00	22922.00	233.70	0	Spot (Block17, Row8, Column5)	213.99	215.00	15.14	0.00	0.07	189.00	190.58	189.00	16.80	0.00	0.09	72.00	28.00	0.00	26.00	24.99	335321.00	1.39	195.32	196.00
17	6	8	6145.00	22929.00	213.65	0	Spot (Block17, Row8, Column6)	224.11	223.00	22.66	0.00	0.10	193.00	193.21	193.00	14.80	0.00	0.08	82.00	50.00	0.00	30.00	31.11	292917.00	2.09	203.81	203.00
17	7	8	6416.00	22951.00	164.55	0	Spot (Block17, Row8, Column7)	279.37	285.00	29.53	0.01	0.11	198.00	198.39	198.00	17.92	0.00	0.09	96.00	87.00	0.00	87.00	81.37	210084.00	4.52	227.85	223.00
17	8	8	6718.00	22940.00	157.15	0	Spot (Block17, Row8, Column8)	422.98	393.00	145.21	0.03	0.34	199.00	198.21	199.00	17.83	0.00	0.09	100.00	99.00	0.00	194.00	223.98	288896.00	12.61	261.34	250.50
18	1	1	9117.00	20843.00	149.00	0	Spot (Block18, Row1, Column1)	2286.07	2149.00	1084.80	0.03	0.47	153.00	154.82	153.00	25.53	0.01	0.16	100.00	100.00	0.00	1996.00	2133.07	1394505.00	83.48	675.67	543.00
18	2	1	9425.00	20850.00	239.10	0	Spot (Block18, Row1, Column2)	167.49	170.00	19.03	0.01	0.11	150.00	152.76	150.00	21.99	0.01	0.14	45.00	5.00	0.00	20.00	17.49	275356.00	0.67	157.12	158.00
18	3	1	9741.00	20841.00	234.00	0	Spot (Block18, Row1, Column3)	169.36	171.00	16.48	0.00	0.10	151.00	152.89	151.00	19.84	0.01	0.13	50.00	9.00	0.00	20.00	18.36	266566.00	0.83	155.43	156.00
18	4	1	10000.00	20860.00	157.80	0	Spot (Block18, Row1, Column4)	188.70	191.00	18.41	0.01	0.10	148.00	150.41	148.00	20.07	0.01	0.13	89.00	57.00	0.00	43.00	40.70	128696.00	1.91	169.63	174.50
18	5	1	10329.00	20837.00	182.35	0	Spot (Block18, Row1, Column5)	187.43	190.00	17.84	0.01	0.10	148.00	149.71	148.00	19.22	0.00	0.13	84.00	58.00	0.00	42.00	39.43	174314.00	1.96	163.45	166.50
18	6	1	10628.00	20840.00	133.80	0	Spot (Block18, Row1, Column6)	201.00	200.00	17.85	0.00	0.09	157.00	154.96	157.00	21.90	0.01	0.14	91.00	47.00	0.00	43.00	44.00	96478.00	2.10	180.83	183.00
18	7	1	10912.00	20835.00	181.50	0	Spot (Block18, Row1, Column7)	201.99	203.00	16.18	0.00	0.08	156.00	154.83	156.00	22.37	0.00	0.14	91.00	55.00	0.00	47.00	45.99	186439.00	2.11	173.34	174.00
18	8	1	11208.00	20840.00	260.50	0	Spot (Block18, Row1, Column8)	179.33	181.00	22.08	0.00	0.12	156.00	156.73	156.00	21.96	0.00	0.14	57.00	15.00	0.00	25.00	23.33	353458.00	1.03	160.70	163.50
18	1	2	9142.00	21138.00	218.40	0	Spot (Block18, Row2, Column1)	170.61	170.00	17.14	0.00	0.10	148.00	149.66	148.00	23.65	0.00	0.16	46.00	8.00	0.00	22.00	22.61	234423.00	0.89	157.00	160.00
18	2	2	9442.00	21129.00	277.50	0	Spot (Block18, Row2, Column2)	161.46	164.00	20.90	0.01	0.13	144.00	146.29	144.00	17.94	0.01	0.12	53.00	21.00	0.00	20.00	17.46	363276.00	0.85	154.89	156.00
18	3	2	9719.00	21138.00	147.00	-50	Spot (Block18, Row2, Column3)	159.35	160.00	18.02	0.00	0.11	145.00	148.47	145.00	17.98	0.01	0.12	47.00	13.00	0.00	15.00	14.35	93856.00	0.60	161.55	166.00
18	4	2	10009.00	21131.00	171.45	0	Spot (Block18, Row2, Column4)	172.01	172.00	14.62	0.00	0.08	145.00	148.20	145.00	20.17	0.01	0.14	72.00	12.00	0.00	27.00	27.01	140878.00	1.18	157.45	158.00
18	5	2	10305.00	21150.00	202.90	0	Spot (Block18, Row2, Column5)	181.48	183.00	13.55	0.00	0.07	149.00	149.89	149.00	22.21	0.00	0.15	81.00	15.00	0.00	34.00	32.48	213238.00	1.42	161.57	166.50
18	6	2	10600.00	21116.00	193.65	0	Spot (Block18, Row2, Column6)	170.91	170.00	20.17	0.00	0.12	150.00	151.10	150.00	22.01	0.00	0.15	45.00	12.00	0.00	20.00	20.91	181679.00	0.90	156.56	159.00
18	7	2	10910.00	21122.00	281.35	0	Spot (Block18, Row2, Column7)	165.94	169.00	19.89	0.01	0.12	148.00	149.74	148.00	20.46	0.01	0.14	50.00	8.00	0.00	21.00	17.94	383319.00	0.79	153.77	148.00
18	8	2	11219.00	21139.00	147.00	-50	Spot (Block18, Row2, Column8)	160.78	166.50	28.95	0.02	0.18	157.00	156.37	157.00	18.73	0.00	0.12	43.00	12.00	0.00	9.50	3.78	94538.00	0.24	166.25	169.50
18	1	3	9139.00	21421.00	246.40	0	Spot (Block18, Row3, Column1)	171.34	173.00	21.30	0.00	0.12	142.00	145.52	142.00	20.94	0.01	0.14	66.00	31.00	0.00	31.00	29.34	300180.00	1.23	150.13	148.00
18	2	3	9410.00	21429.00	139.35	0	Spot (Block18, Row3, Column2)	176.30	175.00	12.32	0.00	0.07	141.00	143.49	141.00	18.20	0.01	0.13	91.00	44.00	0.00	34.00	35.30	92382.00	1.80	158.94	160.00
18	3	3	9717.00	21443.00	254.80	0	Spot (Block18, Row3, Column3)	167.50	172.50	20.00	0.01	0.12	147.00	149.23	147.00	19.20	0.01	0.13	60.00	18.00	0.00	25.50	20.50	314568.00	0.95	151.93	151.00
18	4	3	9998.00	21433.00	204.85	0	Spot (Block18, Row3, Column4)	191.43	189.50	23.71	0.00	0.12	149.00	150.85	149.00	21.32	0.01	0.14	79.00	47.00	0.00	40.50	42.43	228567.00	1.90	160.10	160.00
18	5	3	10331.00	21419.00	155.65	0	Spot (Block18, Row3, Column5)	186.33	190.00	19.08	0.01	0.10	157.00	154.55	157.00	21.94	0.01	0.14	72.00	24.00	0.00	33.00	29.33	124279.00	1.45	168.02	175.00
18	6	3	10627.00	21399.00	137.20	0	Spot (Block18, Row3, Column6)	199.01	199.00	14.49	0.00	0.07	155.00	154.68	155.00	21.18	0.00	0.14	94.00	55.00	0.00	44.00	44.01	101694.00	2.09	182.45	186.00
18	7	3	10905.00	21391.00	185.45	0	Spot (Block18, Row3, Column7)	181.46	183.00	16.47	0.00	0.09	151.00	152.45	151.00	20.21	0.00	0.13	74.00	28.00	0.00	32.00	30.46	176013.00	1.44	165.26	167.00
18	8	3	11200.00	21444.00	205.85	0	Spot (Block18, Row3, Column8)	178.59	178.00	15.78	0.00	0.09	156.00	155.93	156.00	21.07	0.00	0.14	50.00	11.00	0.00	22.00	22.59	215554.00	1.07	163.89	165.50
18	1	4	9115.00	21740.00	208.85	0	Spot (Block18, Row4, Column1)	181.47	180.00	22.21	0.00	0.12	141.00	143.80	141.00	20.10	0.01	0.14	82.00	46.00	0.00	39.00	40.47	224297.00	1.87	158.25	160.00
18	2	4	9428.00	21656.00	256.45	0	Spot (Block18, Row4, Column2)	160.57	162.00	17.73	0.00	0.11	138.00	141.53	138.00	19.44	0.01	0.14	60.00	19.00	0.00	24.00	22.57	306369.00	0.98	145.55	145.00
18	3	4	9709.00	21742.00	181.05	0	Spot (Block18, Row4, Column3)	206.23	206.50	25.23	0.00	0.12	146.00	148.94	146.00	21.98	0.01	0.15	93.00	79.00	0.00	60.50	60.23	190142.00	2.61	168.92	174.00
18	4	4	10019.00	21738.00	147.00	-50	Spot (Block18, Row4, Column4)	161.57	161.00	18.48	0.00	0.11	156.00	155.34	156.00	20.92	0.00	0.13	20.00	3.00	0.00	5.00	5.57	95003.00	0.30	163.31	166.00
18	5	4	10319.00	21738.00	147.00	-50	Spot (Block18, Row4, Column5)	162.64	165.00	17.91	0.01	0.11	157.00	155.73	157.00	19.40	0.00	0.12	23.00	1.00	0.00	8.00	5.64	95794.00	0.36	170.91	173.00
18	6	4	10625.00	21755.00	201.85	0	Spot (Block18, Row4, Column6)	178.22	181.00	18.17	0.01	0.10	157.00	154.96	157.00	19.28	0.01	0.12	61.00	15.00	0.00	24.00	21.22	206562.00	1.21	167.71	173.00
18	7	4	10975.00	21774.00	245.10	0	Spot (Block18, Row4, Column7)	175.90	179.00	18.66	0.01	0.11	153.00	151.86	153.00	21.13	0.00	0.14	60.00	12.00	0.00	26.00	22.90	306597.00	1.14	156.20	159.00
18	8	4	11232.00	21746.00	250.40	0	Spot (Block18, Row4, Column8)	178.85	182.00	20.67	0.01	0.12	154.00	154.02	154.00	22.44	0.00	0.15	60.00	14.00	0.00	28.00	24.85	324964.00	1.11	159.45	160.00
18	1	5	9131.00	22028.00	152.75	0	Spot (Block18, Row5, Column1)	176.68	179.00	17.28	0.01	0.10	144.00	146.17	144.00	18.82	0.01	0.13	82.00	43.00	0.00	35.00	32.68	112194.00	1.62	157.01	158.00
18	2	5	9412.00	22045.00	176.05	0	Spot (Block18, Row5, Column2)	170.13	169.00	17.44	0.00	0.10	138.00	140.15	138.00	18.64	0.01	0.13	78.00	37.00	0.00	31.00	32.13	147162.00	1.61	154.18	152.00
18	3	5	9709.00	22060.00	192.80	0	Spot (Block18, Row5, Column3)	174.34	176.00	18.10	0.00	0.10	143.00	145.85	143.00	21.14	0.01	0.14	75.00	24.00	0.00	33.00	31.34	183410.00	1.35	157.45	153.00
18	4	5	10051.00	22075.00	146.90	0	Spot (Block18, Row5, Column4)	175.92	177.00	15.28	0.00	0.09	155.00	155.03	155.00	19.72	0.00	0.13	58.00	7.00	0.00	22.00	20.92	103265.00	1.06	167.67	170.00
18	5	5	10325.00	22044.00	147.00	0	Spot (Block18, Row5, Column5)	226.03	215.00	31.80	0.02	0.14	154.00	154.30	154.00	18.99	0.00	0.12	98.00	90.00	0.00	61.00	72.03	133132.00	3.78	188.82	190.00
18	6	5	10627.00	22060.00	118.55	0	Spot (Block18, Row5, Column6)	181.33	182.00	9.32	0.00	0.05	152.00	152.23	152.00	16.74	0.00	0.11	91.00	33.00	0.00	30.00	29.33	67453.00	1.74	170.58	172.00
18	7	5	10907.00	22036.00	173.30	0	Spot (Block18, Row5, Column7)	184.57	185.00	18.71	0.00	0.10	152.00	150.93	152.00	18.45	0.00	0.12	82.00	40.00	0.00	33.00	32.57	154302.00	1.82	169.33	169.00
18	8	5	11227.00	22050.00	146.85	0	Spot (Block18, Row5, Column8)	184.71	185.00	21.06	0.00	0.11	150.00	150.85	150.00	20.63	0.00	0.14	73.00	37.00	0.00	35.00	34.71	108422.00	1.64	163.78	161.00
18	1	6	9142.00	22295.00	263.75	0	Spot (Block18, Row6, Column1)	160.49	161.00	18.36	0.00	0.11	143.00	145.78	143.00	19.41	0.01	0.13	45.00	13.00	0.00	18.00	17.49	324504.00	0.76	146.88	143.00
18	2	6	9413.00	22332.00	169.85	0	Spot (Block18, Row6, Column2)	165.92	169.00	14.89	0.01	0.09	136.00	138.81	136.00	18.15	0.01	0.13	81.00	39.00	0.00	33.00	29.92	133401.00	1.49	154.58	156.00
18	3	6	9701.00	22354.00	214.75	0	Spot (Block18, Row6, Column3)	181.02	181.00	16.77	0.00	0.09	139.00	142.37	139.00	19.25	0.01	0.14	90.00	59.00	0.00	42.00	42.02	238952.00	2.01	159.44	160.00
18	4	6	10048.00	22339.00	210.60	0	Spot (Block18, Row6, Column4)	164.94	167.00	20.78	0.01	0.13	149.00	150.38	149.00	17.95	0.00	0.12	50.00	12.00	0.00	18.00	15.94	208489.00	0.81	157.26	159.00
18	5	6	10308.00	22329.00	152.60	0	Spot (Block18, Row6, Column5)	202.34	198.00	29.69	0.01	0.15	149.00	150.57	149.00	18.20	0.00	0.12	90.00	72.00	0.00	49.00	53.34	129090.00	2.84	172.20	176.00
18	6	6	10609.00	22325.00	164.50	0	Spot (Block18, Row6, Column6)	167.32	170.00	15.54	0.01	0.09	149.00	150.04	149.00	18.15	0.00	0.12	56.00	9.00	0.00	21.00	18.32	125661.00	0.95	159.66	165.00
18	7	6	10893.00	22347.00	142.30	0	Spot (Block18, Row6, Column7)	201.52	204.00	16.25	0.01	0.08	148.00	149.05	148.00	20.30	0.00	0.14	95.00	81.00	0.00	56.00	53.52	110435.00	2.58	173.30	177.00
18	8	6	11215.00	22315.00	212.85	0	Spot (Block18, Row6, Column8)	172.76	174.00	20.57	0.00	0.12	146.00	148.55	146.00	20.51	0.01	0.14	63.00	26.00	0.00	28.00	26.76	223722.00	1.18	158.73	157.50
18	1	7	9119.00	22637.00	147.00	-50	Spot (Block18, Row7, Column1)	156.40	158.00	16.50	0.00	0.11	143.00	147.89	143.00	23.28	0.01	0.16	32.00	0.00	0.00	15.00	13.40	91965.00	0.37	151.98	150.50
18	2	7	9419.00	22637.00	147.00	-50	Spot (Block18, Row7, Column2)	146.44	150.00	20.30	0.01	0.14	138.00	141.09	138.00	18.76	0.01	0.13	38.00	3.00	0.00	12.00	8.44	86106.00	0.28	154.08	157.00
18	3	7	9710.00	22652.00	198.90	0	Spot (Block18, Row7, Column3)	162.81	163.00	18.07	0.00	0.11	137.00	140.27	137.00	18.46	0.01	0.13	64.00	31.00	0.00	26.00	25.81	182342.00	1.22	143.56	141.50
18	4	7	10019.00	22637.00	147.00	-50	Spot (Block18, Row7, Column4)	155.59	158.50	15.13	0.01	0.10	140.00	142.80	140.00	19.81	0.01	0.14	47.00	3.00	0.00	18.50	15.59	91486.00	0.65	154.92	159.50
18	5	7	10316.00	22638.00	208.30	0	Spot (Block18, Row7, Column5)	167.24	169.00	16.68	0.00	0.10	142.00	144.72	142.00	19.02	0.01	0.13	67.00	20.00	0.00	27.00	25.24	206709.00	1.18	158.08	158.00
18	6	7	10602.00	22628.00	180.60	0	Spot (Block18, Row7, Column6)	175.79	176.00	22.35	0.00	0.13	144.00	147.23	144.00	19.25	0.01	0.13	71.00	38.00	0.00	32.00	31.79	161023.00	1.48	166.96	170.00
18	7	7	10909.00	22639.00	143.10	0	Spot (Block18, Row7, Column7)	172.55	175.00	18.19	0.01	0.11	143.00	146.36	143.00	20.65	0.01	0.14	69.00	28.00	0.00	32.00	29.55	96458.00	1.27	153.01	152.00
18	8	7	11222.00	22661.00	196.80	0	Spot (Block18, Row7, Column8)	188.62	189.00	17.14	0.00	0.09	145.00	147.49	145.00	20.07	0.01	0.14	92.00	58.00	0.00	44.00	43.62	207110.00	2.05	163.25	165.00
18	1	8	9112.00	22950.00	136.70	0	Spot (Block18, Row8, Column1)	4645.28	3252.00	5077.70	0.15	1.09	152.00	154.96	152.00	33.13	0.01	0.21	100.00	100.00	0.00	3100.00	4493.28	2355159.00	135.55	1033.22	765.00
18	2	8	9440.00	22952.00	205.80	0	Spot (Block18, Row8, Column2)	164.39	165.00	12.94	0.00	0.08	143.00	145.67	143.00	20.73	0.01	0.14	55.00	4.00	0.00	22.00	21.39	198752.00	0.90	149.79	148.00
18	3	8	9727.00	22962.00	211.55	0	Spot (Block18, Row8, Column3)	164.42	167.00	20.71	0.01	0.13	137.00	139.22	137.00	17.23	0.01	0.12	67.00	42.00	0.00	30.00	27.42	210132.00	1.46	147.41	145.00
18	4	8	10013.00	22941.00	253.45	0	Spot (Block18, Row8, Column4)	151.08	152.00	15.93	0.00	0.11	137.00	139.40	137.00	19.08	0.01	0.14	42.00	4.00	0.00	15.00	14.08	281912.00	0.61	138.26	134.00
18	5	8	10276.00	22963.00	143.50	0	Spot (Block18, Row8, Column5)	174.11	177.00	18.81	0.01	0.11	140.00	142.65	140.00	19.91	0.01	0.14	80.00	38.00	0.00	37.00	34.11	97326.00	1.58	155.45	158.00
18	6	8	10621.00	22927.00	169.80	0	Spot (Block18, Row8, Column6)	177.39	179.00	15.04	0.00	0.08	145.00	147.37	145.00	19.03	0.01	0.13	82.00	38.00	0.00	34.00	32.39	142618.00	1.58	162.27	166.00
18	7	8	10918.00	22900.00	192.95	0	Spot (Block18, Row8, Column7)	165.95	168.00	23.07	0.01	0.14	145.00	148.27	145.00	21.34	0.01	0.14	51.00	15.00	0.00	23.00	20.95	174575.00	0.83	160.50	163.50
18	8	8	11217.00	22946.00	167.35	0	Spot (Block18, Row8, Column8)	326.20	288.00	197.43	0.05	0.61	153.00	152.23	153.00	21.23	0.00	0.14	98.00	89.00	0.00	135.00	173.20	255088.00	8.19	185.45	189.00
19	1	1	13615.00	20844.00	153.70	0	Spot (Block19, Row1, Column1)	2006.55	1865.00	938.75	0.03	0.47	191.00	191.61	191.00	19.17	0.00	0.10	100.00	100.00	0.00	1674.00	1815.55	1312281.00	94.67	560.40	469.00
19	2	1	13931.00	20868.00	156.05	0	Spot (Block19, Row1, Column2)	214.98	213.00	15.54	0.00	0.07	190.00	189.05	190.00	19.00	0.00	0.10	63.00	16.00	0.00	23.00	24.98	143819.00	1.36	201.07	202.00
19	3	1	14247.00	20854.00	91.80	0	Spot (Block19, Row1, Column3)	256.68	264.00	27.65	0.01	0.11	191.00	190.35	191.00	18.53	0.00	0.10	95.00	77.00	0.00	73.00	65.68	53646.00	3.58	219.45	218.50
19	4	1	14573.00	20879.00	207.50	0	Spot (Block19, Row1, Column4)	200.39	202.00	14.95	0.00	0.07	190.00	188.45	190.00	17.74	0.00	0.09	33.00	2.00	0.00	12.00	10.39	244480.00	0.67	193.28	194.00
19	5	1	14823.00	20834.00	188.10	0	Spot (Block19, Row1, Column5)	231.63	224.00	29.42	0.01	0.13	190.00	189.58	190.00	18.87	0.00	0.10	79.00	44.00	0.00	34.00	41.63	231165.00	2.23	202.76	201.00
19	6	1	15137.00	20853.00	140.10	0	Spot (Block19, Row1, Column6)	225.91	215.00	30.32	0.02	0.13	192.00	193.22	192.00	21.40	0.00	0.11	55.00	21.00	0.00	23.00	33.91	120634.00	1.53	209.60	210.00
19	7	1	15432.00	20818.00	132.55	0	Spot (Block19, Row1, Column7)	392.18	265.00	716.43	0.17	1.83	193.00	193.86	193.00	22.27	0.00	0.11	82.00	67.00	0.00	72.00	199.18	185499.00	8.91	234.05	223.00
19	8	1	15705.00	20844.00	170.70	0	Spot (Block19, Row1, Column8)	240.42	233.00	26.89	0.01	0.11	198.00	198.50	198.00	22.26	0.00	0.11	75.00	37.00	0.00	35.00	42.42	193296.00	1.88	215.89	215.00
19	1	2	13600.00	21151.00	200.10	0	Spot (Block19, Row2, Column1)	210.30	204.00	27.38	0.01	0.13	188.00	187.86	188.00	20.18	0.00	0.11	39.00	15.00	0.00	16.00	22.30	238475.00	1.11	192.20	193.00
19	2	2	13964.00	21171.00	131.00	0	Spot (Block19, Row2, Column2)	203.70	203.00	13.78	0.00	0.07	188.00	185.93	188.00	18.29	0.00	0.10	39.00	6.00	0.00	15.00	15.70	93294.00	0.97	197.52	197.00
19	3	2	14210.00	21147.00	171.75	0	Spot (Block19, Row2, Column3)	207.81	207.00	14.29	0.00	0.07	189.00	187.84	189.00	17.41	0.00	0.09	52.00	7.00	0.00	18.00	18.81	170822.00	1.15	197.55	197.00
19	4	2	14522.00	21161.00	200.05	0	Spot (Block19, Row2, Column4)	216.51	215.00	19.97	0.00	0.09	185.00	184.23	185.00	17.61	0.00	0.10	76.00	36.00	0.00	30.00	31.51	245950.00	1.83	201.58	197.00
19	5	2	14815.00	21123.00	216.05	0	Spot (Block19, Row2, Column5)	221.25	215.00	26.31	0.01	0.12	188.00	186.73	188.00	20.49	0.00	0.11	63.00	27.00	0.00	27.00	33.25	294923.00	1.68	195.62	197.00
19	6	2	15151.00	21141.00	234.70	0	Spot (Block19, Row2, Column6)	208.88	208.00	17.79	0.00	0.09	193.00	192.12	193.00	18.00	0.00	0.09	42.00	9.00	0.00	15.00	15.88	331497.00	0.93	199.40	200.00
19	7	2	15387.00	21122.00	142.55	0	Spot (Block19, Row2, Column7)	214.61	208.00	33.67	0.01	0.16	196.00	197.23	196.00	21.31	0.00	0.11	34.00	14.00	0.00	12.00	18.61	118035.00	0.82	203.06	201.50
19	8	2	15721.00	21145.00	147.00	-50	Spot (Block19, Row2, Column8)	207.04	206.50	11.53	0.00	0.06	196.00	196.74	196.00	17.49	0.00	0.09	25.00	1.00	0.00	10.50	11.04	122153.00	0.59	214.69	214.00
19	1	3	13617.00	21451.00	212.85	0	Spot (Block19, Row3, Column1)	224.24	220.00	22.23	0.01	0.10	187.00	185.95	187.00	21.15	0.00	0.11	74.00	35.00	0.00	33.00	37.24	290166.00	1.81	201.16	201.00
19	2	3	13926.00	21455.00	170.35	0	Spot (Block19, Row3, Column2)	211.06	212.00	19.16	0.00	0.09	185.00	183.58	185.00	17.76	0.00	0.10	66.00	32.00	0.00	27.00	26.06	170539.00	1.55	199.42	200.00
19	3	3	14202.00	21438.00	224.95	0	Spot (Block19, Row3, Column3)	215.64	211.00	26.27	0.01	0.12	186.00	184.28	186.00	17.44	0.00	0.09	64.00	35.00	0.00	25.00	29.64	313535.00	1.80	192.71	192.00
19	4	3	14526.00	21453.00	212.10	0	Spot (Block19, Row3, Column4)	214.32	214.00	16.69	0.00	0.08	188.00	187.24	188.00	18.74	0.00	0.10	69.00	23.00	0.00	26.00	26.32	274549.00	1.44	193.68	193.00
19	5	3	14830.00	21460.00	228.50	0	Spot (Block19, Row3, Column5)	221.41	216.00	28.86	0.01	0.13	189.00	188.44	189.00	19.19	0.00	0.10	62.00	30.00	0.00	27.00	32.41	329682.00	1.72	198.58	196.00
19	6	3	15095.00	21435.00	221.65	0	Spot (Block19, Row3, Column6)	217.70	215.00	18.04	0.01	0.08	193.00	192.28	193.00	19.02	0.00	0.10	57.00	15.00	0.00	22.00	24.70	306737.00	1.34	201.04	200.00
19	7	3	15457.00	21442.00	201.55	0	Spot (Block19, Row3, Column7)	212.16	210.00	18.53	0.00	0.09	195.00	194.74	195.00	18.08	0.00	0.09	37.00	11.00	0.00	15.00	17.16	246108.00	0.96	200.04	202.50
19	8	3	15707.00	21467.00	122.15	0	Spot (Block19, Row3, Column8)	231.57	227.00	17.38	0.01	0.08	197.00	197.43	197.00	18.53	0.00	0.09	85.00	31.00	0.00	30.00	34.57	90774.00	1.84	215.05	213.50
19	1	4	13632.00	21746.00	151.10	0	Spot (Block19, Row4, Column1)	216.94	213.00	19.80	0.01	0.09	187.00	186.31	187.00	18.26	0.00	0.10	69.00	24.00	0.00	26.00	29.94	135804.00	1.68	198.41	200.00
19	2	4	13921.00	21762.00	159.55	0	Spot (Block19, Row4, Column2)	223.22	220.00	23.75	0.01	0.11	185.00	183.64	185.00	17.50	0.00	0.10	79.00	50.00	0.00	35.00	38.22	157591.00	2.26	202.38	198.50
19	3	4	14206.00	21746.00	199.75	0	Spot (Block19, Row4, Column3)	234.24	223.00	42.08	0.02	0.18	186.00	184.85	186.00	17.76	0.00	0.10	73.00	51.00	0.00	37.00	48.24	265866.00	2.78	194.89	196.00
19	4	4	14521.00	21744.00	147.00	-50	Spot (Block19, Row4, Column4)	221.50	219.50	15.07	0.00	0.07	190.00	189.33	190.00	19.22	0.00	0.10	78.00	29.00	0.00	29.50	31.50	130687.00	1.67	216.18	210.50
19	5	4	14806.00	21735.00	175.10	0	Spot (Block19, Row4, Column5)	244.27	236.00	33.68	0.01	0.14	196.00	196.47	196.00	18.88	0.00	0.10	76.00	51.00	0.00	40.00	48.27	209338.00	2.53	211.73	210.50
19	6	4	15093.00	21730.00	146.70	0	Spot (Block19, Row4, Column6)	241.97	239.00	24.78	0.01	0.10	196.00	196.08	196.00	18.71	0.00	0.10	86.00	55.00	0.00	43.00	45.97	141796.00	2.45	211.96	211.00
19	7	4	15434.00	21791.00	146.60	0	Spot (Block19, Row4, Column7)	241.37	233.00	28.14	0.02	0.12	193.00	193.06	193.00	21.01	0.00	0.11	87.00	44.00	0.00	40.00	48.37	141202.00	2.30	216.29	216.00
19	8	4	15744.00	21749.00	188.90	0	Spot (Block19, Row4, Column8)	227.33	220.00	26.70	0.01	0.12	194.00	193.58	194.00	18.62	0.00	0.10	66.00	35.00	0.00	26.00	33.33	228242.00	1.81	204.41	205.00
19	1	5	13630.00	22051.00	139.05	0	Spot (Block19, Row5, Column1)	248.90	230.00	93.46	0.03	0.38	185.00	183.90	185.00	18.64	0.00	0.10	88.00	58.00	0.00	45.00	63.90	130672.00	3.49	211.10	207.00
19	2	5	13947.00	22033.00	199.60	0	Spot (Block19, Row5, Column2)	212.22	210.00	18.82	0.00	0.09	184.00	182.87	184.00	19.47	0.00	0.11	69.00	20.00	0.00	26.00	28.22	240656.00	1.51	190.36	190.00
19	3	5	14245.00	22042.00	222.95	0	Spot (Block19, Row5, Column3)	216.21	213.00	21.18	0.01	0.10	185.00	183.98	185.00	18.59	0.00	0.10	70.00	33.00	0.00	28.00	31.21	308102.00	1.73	192.56	191.00
19	4	5	14523.00	22053.00	159.10	0	Spot (Block19, Row5, Column4)	206.74	204.00	17.18	0.01	0.08	188.00	187.17	188.00	17.72	0.00	0.09	45.00	17.00	0.00	16.00	18.74	145337.00	1.10	194.01	193.00
19	5	5	14819.00	22040.00	153.00	0	Spot (Block19, Row5, Column5)	379.44	368.00	128.08	0.01	0.34	194.00	194.76	194.00	16.95	0.00	0.09	100.00	98.00	0.00	174.00	185.44	246256.00	10.90	241.97	232.00
19	6	5	15142.00	22053.00	170.20	0	Spot (Block19, Row5, Column6)	217.89	216.00	17.80	0.00	0.08	195.00	195.09	195.00	18.22	0.00	0.09	54.00	18.00	0.00	21.00	22.89	176270.00	1.25	206.24	205.00
19	7	5	15438.00	22066.00	192.50	0	Spot (Block19, Row5, Column7)	224.71	218.00	32.66	0.01	0.15	190.00	190.77	190.00	19.27	0.00	0.10	67.00	30.00	0.00	28.00	34.71	234819.00	1.76	207.92	201.00
19	8	5	15725.00	22050.00	172.75	0	Spot (Block19, Row5, Column8)	256.91	254.00	41.30	0.00	0.16	193.00	193.09	193.00	18.41	0.00	0.10	90.00	75.00	0.00	61.00	63.91	215030.00	3.47	219.78	214.00
19	1	6	13612.00	22325.00	211.45	0	Spot (Block19, Row6, Column1)	213.86	213.00	16.79	0.00	0.08	191.00	190.78	191.00	18.92	0.00	0.10	58.00	18.00	0.00	22.00	22.86	272456.00	1.22	190.95	194.50
19	2	6	13921.00	22344.00	147.00	-50	Spot (Block19, Row6, Column2)	202.07	199.50	15.93	0.01	0.08	189.00	189.38	189.00	21.90	0.00	0.12	25.00	5.00	0.00	10.50	13.07	119219.00	0.58	200.23	199.50
19	3	6	14214.00	22328.00	220.50	0	Spot (Block19, Row6, Column3)	238.37	230.00	39.60	0.02	0.17	185.00	184.35	185.00	20.44	0.00	0.11	76.00	53.00	0.00	45.00	53.37	331341.00	2.64	196.38	196.00
19	4	6	14511.00	22311.00	191.20	0	Spot (Block19, Row6, Column4)	211.99	210.00	22.90	0.00	0.11	189.00	188.75	189.00	20.27	0.00	0.11	50.00	16.00	0.00	21.00	22.99	218774.00	1.15	195.04	198.00
19	5	6	14821.00	22344.00	148.55	0	Spot (Block19, Row6, Column5)	338.12	322.50	81.29	0.02	0.24	193.00	193.22	193.00	18.76	0.00	0.10	96.00	93.00	0.00	129.50	145.12	204227.00	7.73	238.91	227.00
19	6	6	15149.00	22325.00	210.95	0	Spot (Block19, Row6, Column6)	204.40	204.00	13.38	0.00	0.07	192.00	190.55	192.00	17.30	0.00	0.09	33.00	5.00	0.00	12.00	12.40	259796.00	0.80	195.49	195.00
19	7	6	15415.00	22331.00	212.55	0	Spot (Block19, Row6, Column7)	216.58	210.00	25.39	0.01	0.12	192.00	190.86	192.00	16.73	0.00	0.09	54.00	25.00	0.00	18.00	24.58	279606.00	1.54	199.86	199.00
19	8	6	15698.00	22345.00	175.95	0	Spot (Block19, Row6, Column8)	222.62	218.00	25.48	0.01	0.11	198.00	198.57	198.00	18.28	0.00	0.09	52.00	23.00	0.00	20.00	24.62	192117.00	1.32	207.50	206.00
19	1	7	13617.00	22661.00	193.60	0	Spot (Block19, Row7, Column1)	217.62	213.00	25.00	0.01	0.11	192.00	193.66	192.00	36.49	0.00	0.19	20.00	7.00	0.00	21.00	25.62	228937.00	0.66	208.46	205.50
19	2	7	13921.00	22644.00	147.00	-50	Spot (Block19, Row7, Column2)	205.96	201.00	22.09	0.01	0.11	193.00	193.04	193.00	18.87	0.00	0.10	23.00	10.00	0.00	8.00	12.96	121723.00	0.68	206.31	205.00
19	3	7	14284.00	22589.00	216.35	0	Spot (Block19, Row7, Column3)	203.67	203.00	15.05	0.00	0.07	190.00	190.09	190.00	18.36	0.00	0.10	34.00	6.00	0.00	13.00	13.67	272507.00	0.74	194.60	194.00
19	4	7	14522.00	22644.00	147.00	-50	Spot (Block19, Row7, Column4)	198.56	198.00	19.05	0.00	0.10	192.00	191.89	192.00	19.38	0.00	0.10	15.00	0.00	0.00	6.00	6.56	117347.00	0.34	196.83	197.00
19	5	7	14810.00	22654.00	159.45	0	Spot (Block19, Row7, Column5)	232.96	229.00	22.98	0.01	0.10	193.00	192.01	193.00	19.65	0.00	0.10	82.00	42.00	0.00	36.00	39.96	162376.00	2.08	217.42	217.00
19	6	7	15103.00	22633.00	168.25	0	Spot (Block19, Row7, Column6)	220.55	219.00	21.59	0.00	0.10	191.00	189.70	191.00	17.46	0.00	0.09	75.00	35.00	0.00	28.00	29.55	174237.00	1.77	202.61	201.00
19	7	7	15367.00	22588.00	250.05	0	Spot (Block19, Row7, Column7)	205.80	205.00	12.59	0.00	0.06	194.00	193.70	194.00	15.35	0.00	0.08	35.00	6.00	0.00	11.00	11.80	373731.00	0.79	199.08	199.00
19	8	7	15721.00	22638.00	190.85	0	Spot (Block19, Row7, Column8)	270.49	280.00	30.03	0.02	0.11	200.00	200.37	200.00	17.38	0.00	0.09	95.00	80.00	0.00	80.00	70.49	278065.00	4.03	224.58	219.00
19	1	8	13612.00	22960.00	138.85	0	Spot (Block19, Row8, Column1)	4816.77	3110.50	5856.85	0.19	1.22	197.00	200.56	197.00	37.65	0.01	0.19	100.00	100.00	0.00	2913.50	4619.77	2504719.00	122.62	1253.42	658.00
19	2	8	13930.00	22975.00	195.25	0	Spot (Block19, Row8, Column2)	218.04	215.00	18.81	0.01	0.09	197.00	197.58	197.00	18.38	0.00	0.09	47.00	15.00	0.00	18.00	21.04	235262.00	1.11	210.16	210.00
19	3	8	14181.00	22948.00	189.35	0	Spot (Block19, Row8, Column3)	220.76	217.00	20.02	0.01	0.09	195.00	195.30	195.00	14.41	0.00	0.07	71.00	34.00	0.00	22.00	25.76	223410.00	1.77	202.94	201.00
19	4	8	14533.00	22916.00	150.00	0	Spot (Block19, Row8, Column4)	221.99	218.00	22.48	0.01	0.10	190.00	190.22	190.00	18.20	0.00	0.10	68.00	34.00	0.00	28.00	31.99	136966.00	1.75	203.65	203.00
19	5	8	14787.00	22966.00	182.40	0	Spot (Block19, Row8, Column5)	214.06	214.00	14.95	0.00	0.07	195.00	194.92	195.00	18.14	0.00	0.09	53.00	11.00	0.00	19.00	19.06	199936.00	1.06	199.25	197.00
19	6	8	15116.00	22935.00	156.95	0	Spot (Block19, Row8, Column6)	251.36	258.00	33.11	0.01	0.13	195.00	194.58	195.00	18.04	0.00	0.09	83.00	63.00	0.00	63.00	56.36	171929.00	3.15	211.59	210.00
19	7	8	15395.00	22944.00	218.05	0	Spot (Block19, Row8, Column7)	221.85	217.00	23.51	0.01	0.11	199.00	200.70	199.00	19.82	0.00	0.10	46.00	21.00	0.00	18.00	22.85	301711.00	1.07	197.87	195.00
19	8	8	15722.00	22942.00	161.40	0	Spot (Block19, Row8, Column8)	299.13	299.00	39.76	0.00	0.13	204.00	204.76	204.00	17.11	0.00	0.08	98.00	94.00	0.00	95.00	95.13	215970.00	5.52	234.23	228.00
20	1	1	18122.00	20846.00	155.45	0	Spot (Block20, Row1, Column1)	1886.50	1719.00	957.38	0.04	0.51	189.00	190.71	189.00	20.89	0.00	0.11	100.00	100.00	0.00	1530.00	1697.50	1256407.00	81.18	568.09	466.50
20	2	1	18409.00	20850.00	173.90	0	Spot (Block20, Row1, Column2)	265.28	272.00	44.78	0.01	0.17	190.00	190.66	190.00	20.73	0.00	0.11	88.00	65.00	0.00	82.00	75.28	224426.00	3.60	202.60	203.00
20	3	1	18713.00	20851.00	173.70	0	Spot (Block20, Row1, Column3)	306.53	296.00	75.53	0.02	0.25	193.00	193.05	193.00	15.14	0.00	0.08	99.00	94.00	0.00	103.00	113.53	258099.00	7.50	226.38	222.00
20	4	1	19009.00	20845.00	145.00	0	Spot (Block20, Row1, Column4)	276.13	285.00	27.77	0.01	0.10	193.00	192.40	193.00	15.07	0.00	0.08	99.00	93.00	0.00	92.00	83.13	159326.00	5.56	230.12	218.00
20	5	1	19319.00	20847.00	161.20	0	Spot (Block20, Row1, Column5)	372.00	364.00	111.61	0.01	0.30	193.00	193.01	193.00	15.69	0.00	0.08	99.00	95.00	0.00	171.00	179.00	266351.00	11.40	236.75	228.00
20	6	1	19613.00	20845.00	149.50	0	Spot (Block20, Row1, Column6)	444.72	403.00	109.42	0.04	0.25	197.00	197.32	197.00	17.32	0.00	0.09	100.00	100.00	0.00	206.00	247.72	269948.00	14.28	287.97	283.00
20	7	1	19927.00	20844.00	159.40	0	Spot (Block20, Row1, Column7)	500.96	454.50	162.45	0.04	0.32	199.00	199.20	199.00	18.15	0.00	0.09	100.00	100.00	0.00	255.50	301.96	353678.00	16.63	277.28	273.00
20	8	1	20224.00	20827.00	144.40	0	Spot (Block20, Row1, Column8)	226.69	226.00	13.48	0.00	0.06	201.00	201.05	201.00	17.93	0.00	0.09	72.00	22.00	0.00	25.00	25.69	128758.00	1.43	213.80	212.00
20	1	2	18111.00	21139.00	244.20	0	Spot (Block20, Row2, Column1)	205.91	207.00	12.59	0.00	0.06	188.00	188.82	188.00	19.75	0.00	0.10	48.00	2.00	0.00	19.00	17.91	354991.00	0.87	192.78	193.00
20	2	2	18410.00	21153.00	138.70	0	Spot (Block20, Row2, Column2)	335.31	323.00	56.23	0.02	0.17	188.00	186.96	188.00	17.43	0.00	0.09	100.00	98.00	0.00	135.00	147.31	174028.00	8.51	238.09	232.50
20	3	2	18707.00	21125.00	175.10	0	Spot (Block20, Row2, Column3)	230.11	228.50	16.68	0.00	0.07	193.00	192.07	193.00	16.09	0.00	0.08	89.00	58.00	0.00	35.50	37.11	195591.00	2.36	207.27	207.00
20	4	2	19017.00	21147.00	169.05	0	Spot (Block20, Row2, Column4)	291.46	287.00	40.22	0.01	0.14	193.00	193.28	193.00	15.70	0.00	0.08	99.00	95.00	0.00	94.00	98.46	234336.00	6.25	224.51	219.00
20	5	2	19332.00	21146.00	183.75	0	Spot (Block20, Row2, Column5)	247.86	249.00	24.25	0.00	0.10	193.00	193.39	193.00	14.28	0.00	0.07	96.00	83.00	0.00	56.00	54.86	233981.00	3.82	216.75	216.00
20	6	2	19605.00	21153.00	196.80	0	Spot (Block20, Row2, Column6)	218.92	213.00	71.59	0.01	0.33	195.00	195.90	195.00	15.38	0.00	0.08	57.00	20.00	0.00	18.00	23.92	239716.00	1.50	204.50	205.00
20	7	2	19925.00	21146.00	167.80	0	Spot (Block20, Row2, Column7)	283.63	288.00	28.71	0.01	0.10	198.00	198.88	198.00	15.13	0.00	0.08	98.00	93.00	0.00	90.00	85.63	220949.00	5.60	227.60	223.00
20	8	2	20208.00	21140.00	186.95	0	Spot (Block20, Row2, Column8)	216.07	217.00	13.97	0.00	0.06	200.00	200.12	200.00	15.20	0.00	0.08	51.00	14.00	0.00	17.00	16.07	211969.00	1.05	208.58	208.00
20	1	3	18123.00	21458.00	174.95	0	Spot (Block20, Row3, Column1)	319.85	302.00	63.50	0.02	0.20	190.00	189.00	190.00	16.76	0.00	0.09	99.00	97.00	0.00	112.00	129.85	272195.00	7.81	230.11	225.00
20	2	3	18432.00	21476.00	219.80	0	Spot (Block20, Row3, Column2)	210.26	208.00	23.05	0.00	0.11	191.00	190.53	191.00	18.05	0.00	0.09	46.00	8.00	0.00	17.00	19.26	290573.00	1.09	199.20	198.00
20	3	3	18697.00	21445.00	187.95	0	Spot (Block20, Row3, Column3)	243.11	230.50	96.57	0.02	0.40	195.00	194.25	195.00	16.60	0.00	0.09	81.00	53.00	0.00	35.50	48.11	241654.00	2.94	214.00	213.00
20	4	3	19015.00	21442.00	162.30	0	Spot (Block20, Row3, Column4)	385.42	383.00	80.74	0.00	0.21	195.00	194.72	195.00	16.20	0.00	0.08	100.00	100.00	0.00	188.00	190.42	280586.00	11.77	256.72	260.00
20	5	3	19336.00	21446.00	210.15	0	Spot (Block20, Row3, Column5)	230.07	224.00	21.75	0.01	0.09	197.00	198.01	197.00	42.11	0.00	0.21	26.00	1.00	0.00	27.00	33.07	289663.00	0.76	206.38	207.00
20	6	3	19624.00	21447.00	189.95	0	Spot (Block20, Row3, Column6)	232.48	229.00	24.85	0.01	0.11	196.00	196.07	196.00	15.00	0.00	0.08	81.00	55.00	0.00	33.00	36.48	235735.00	2.43	209.93	208.00
20	7	3	19926.00	21447.00	165.15	0	Spot (Block20, Row3, Column7)	346.46	334.00	65.02	0.02	0.19	198.00	198.61	198.00	14.68	0.00	0.07	99.00	98.00	0.00	136.00	148.46	260192.00	10.07	237.69	231.00
20	8	3	20221.00	21433.00	158.00	0	Spot (Block20, Row3, Column8)	229.58	226.00	19.39	0.01	0.08	201.00	201.42	201.00	17.14	0.00	0.09	73.00	22.00	0.00	25.00	28.58	157952.00	1.64	216.16	216.00
20	1	4	18122.00	21748.00	161.80	0	Spot (Block20, Row4, Column1)	361.76	364.00	83.73	0.00	0.23	192.00	192.02	192.00	18.60	0.00	0.10	100.00	98.00	0.00	172.00	169.76	261553.00	9.13	238.58	229.00
20	2	4	18439.00	21740.00	194.95	0	Spot (Block20, Row4, Column2)	236.16	232.00	24.86	0.01	0.11	192.00	192.05	192.00	17.59	0.00	0.09	85.00	56.00	0.00	40.00	44.16	254583.00	2.51	204.56	203.00
20	3	4	18716.00	21748.00	149.50	0	Spot (Block20, Row4, Column3)	891.80	845.00	364.74	0.02	0.41	193.00	194.00	193.00	18.06	0.00	0.09	100.00	100.00	0.00	652.00	698.80	547566.00	38.64	373.39	345.00
20	4	4	19017.00	21743.00	205.90	0	Spot (Block20, Row4, Column4)	217.86	214.00	26.71	0.01	0.12	194.00	194.14	194.00	16.43	0.00	0.08	58.00	25.00	0.00	20.00	23.86	262306.00	1.44	202.23	200.00
20	5	4	19294.00	21789.00	169.50	0	Spot (Block20, Row4, Column5)	212.07	212.00	15.22	0.00	0.07	196.00	197.97	196.00	42.53	0.00	0.21	4.00	0.00	0.00	16.00	16.07	168172.00	0.33	205.13	203.00
20	6	4	19628.00	21752.00	198.90	0	Spot (Block20, Row4, Column6)	246.02	243.50	22.21	0.00	0.09	195.00	195.26	195.00	19.35	0.00	0.10	95.00	66.00	0.00	48.50	51.02	276034.00	2.62	216.37	215.00
20	7	4	19920.00	21750.00	166.65	0	Spot (Block20, Row4, Column7)	307.11	298.00	55.88	0.01	0.18	197.00	196.55	197.00	14.50	0.00	0.07	99.00	96.00	0.00	101.00	110.11	237086.00	7.62	228.56	222.00
20	8	4	20231.00	21753.00	183.45	0	Spot (Block20, Row4, Column8)	260.40	266.00	30.58	0.01	0.12	203.00	204.52	203.00	17.90	0.00	0.09	87.00	72.00	0.00	63.00	57.40	244772.00	3.12	217.04	216.00
20	1	5	18122.00	22053.00	146.50	0	Spot (Block20, Row5, Column1)	385.41	372.00	87.25	0.02	0.23	192.00	192.41	192.00	17.62	0.00	0.09	100.00	100.00	0.00	180.00	193.41	226236.00	10.95	258.52	259.50
20	2	5	18405.00	22027.00	169.55	0	Spot (Block20, Row5, Column2)	221.09	220.00	16.36	0.00	0.07	192.00	192.02	192.00	15.44	0.00	0.08	80.00	43.00	0.00	28.00	29.09	176428.00	1.88	207.87	209.00
20	3	5	18734.00	22042.00	192.15	0	Spot (Block20, Row5, Column3)	237.93	235.00	23.96	0.01	0.10	195.00	195.61	195.00	16.60	0.00	0.08	85.00	60.00	0.00	40.00	42.93	248395.00	2.55	214.70	211.00
20	4	5	19014.00	22046.00	178.90	0	Spot (Block20, Row5, Column4)	275.63	278.00	32.92	0.00	0.12	196.00	197.10	196.00	16.96	0.00	0.09	98.00	90.00	0.00	82.00	79.63	247788.00	4.63	223.70	220.00
20	5	5	19320.00	22048.00	146.75	0	Spot (Block20, Row5, Column5)	1103.60	1059.00	507.44	0.02	0.46	196.00	197.94	196.00	18.44	0.00	0.09	100.00	100.00	0.00	863.00	907.60	645607.00	49.11	413.18	374.00
20	6	5	19624.00	22067.00	124.45	0	Spot (Block20, Row5, Column6)	240.72	239.00	24.16	0.00	0.10	197.00	198.31	197.00	17.51	0.00	0.09	83.00	55.00	0.00	42.00	43.72	98697.00	2.42	215.65	216.00
20	7	5	19931.00	22049.00	176.85	0	Spot (Block20, Row5, Column7)	243.63	243.00	20.02	0.00	0.08	201.00	202.42	201.00	19.57	0.00	0.10	86.00	52.00	0.00	42.00	42.63	212204.00	2.11	219.24	216.00
20	8	5	20223.00	22049.00	151.35	0	Spot (Block20, Row5, Column8)	451.51	461.00	124.30	0.01	0.28	205.00	205.81	205.00	17.80	0.00	0.09	100.00	100.00	0.00	256.00	246.51	283099.00	13.80	272.94	271.00
20	1	6	18124.00	22347.00	201.05	0	Spot (Block20, Row6, Column1)	214.93	214.00	16.83	0.00	0.08	187.00	186.97	187.00	16.34	0.00	0.09	77.00	34.00	0.00	27.00	27.93	246739.00	1.71	196.07	197.00
20	2	6	18428.00	22370.00	189.45	0	Spot (Block20, Row6, Column2)	215.35	213.00	17.91	0.00	0.08	194.00	193.30	194.00	16.77	0.00	0.09	55.00	23.00	0.00	19.00	21.35	217076.00	1.31	201.73	202.00
20	3	6	18707.00	22348.00	147.00	0	Spot (Block20, Row6, Column3)	593.02	570.00	198.48	0.02	0.33	198.00	198.78	198.00	16.27	0.00	0.08	100.00	100.00	0.00	372.00	395.02	350476.00	24.23	314.14	280.50
20	4	6	19027.00	22362.00	146.50	0	Spot (Block20, Row6, Column4)	268.51	269.00	26.68	0.00	0.10	197.00	198.32	197.00	16.81	0.00	0.08	97.00	90.00	0.00	72.00	71.51	157347.00	4.18	232.61	228.00
20	5	6	19321.00	22347.00	146.65	0	Spot (Block20, Row6, Column5)	702.19	645.00	289.18	0.04	0.41	202.00	201.89	202.00	17.84	0.00	0.09	100.00	100.00	0.00	443.00	500.19	414295.00	28.05	333.48	295.00
20	6	6	19608.00	22374.00	146.15	0	Spot (Block20, Row6, Column6)	235.30	226.00	25.01	0.02	0.11	204.00	204.51	204.00	17.95	0.00	0.09	63.00	29.00	0.00	22.00	31.30	136005.00	1.72	215.17	213.50
20	7	6	19922.00	22351.00	147.30	0	Spot (Block20, Row6, Column7)	399.53	389.00	85.57	0.01	0.21	203.00	204.30	203.00	19.85	0.00	0.10	100.00	99.00	0.00	186.00	196.53	238117.00	9.83	268.76	274.50
20	8	6	20230.00	22351.00	153.30	0	Spot (Block20, Row6, Column8)	457.78	459.50	117.74	0.00	0.26	206.00	207.00	206.00	18.28	0.00	0.09	100.00	99.00	0.00	253.50	251.78	296643.00	13.72	269.54	267.00
20	1	7	18111.00	22678.00	184.90	0	Spot (Block20, Row7, Column1)	236.45	228.50	32.52	0.01	0.14	194.00	194.05	194.00	28.54	0.00	0.15	59.00	30.00	0.00	34.50	42.45	227461.00	1.49	202.02	201.00
20	2	7	18455.00	22624.00	277.00	0	Spot (Block20, Row7, Column2)	206.24	206.00	13.60	0.00	0.07	194.00	194.37	194.00	18.71	0.00	0.10	31.00	3.00	0.00	12.00	12.24	461354.00	0.63	195.14	194.00
20	3	7	18720.00	22648.00	147.00	-50	Spot (Block20, Row7, Column3)	203.03	202.00	18.36	0.00	0.09	198.00	198.57	198.00	16.37	0.00	0.08	25.00	8.00	0.00	4.00	5.03	119584.00	0.27	216.14	217.50
20	4	7	19073.00	22618.00	174.50	0	Spot (Block20, Row7, Column4)	233.52	219.00	91.96	0.03	0.39	198.00	198.26	198.00	15.95	0.00	0.08	63.00	25.00	0.00	21.00	35.52	198262.00	2.21	206.42	204.00
20	5	7	19298.00	22652.00	188.05	0	Spot (Block20, Row7, Column5)	290.22	296.00	42.14	0.01	0.15	201.00	206.81	201.00	101.19	0.01	0.49	38.00	0.00	0.00	95.00	89.22	288474.00	0.82	232.12	223.00
20	6	7	19644.00	22645.00	212.40	0	Spot (Block20, Row7, Column6)	226.03	223.00	19.88	0.01	0.09	200.00	206.07	200.00	100.62	0.01	0.49	0.00	0.00	0.00	23.00	26.03	291580.00	0.20	207.16	205.00
20	7	7	19908.00	22647.00	157.75	0	Spot (Block20, Row7, Column7)	398.51	393.00	89.18	0.01	0.22	199.00	199.32	199.00	17.29	0.00	0.09	100.00	99.00	0.00	194.00	199.51	275373.00	11.52	260.31	268.50
20	8	7	20222.00	22644.00	215.90	0	Spot (Block20, Row7, Column8)	292.81	292.00	36.15	0.00	0.12	202.00	203.33	202.00	17.00	0.00	0.08	97.00	93.00	0.00	90.00	90.81	389437.00	5.26	227.23	222.50
20	1	8	18099.00	22960.00	146.10	0	Spot (Block20, Row8, Column1)	3521.42	2144.00	4677.83	0.22	1.33	204.00	205.77	204.00	28.51	0.00	0.14	100.00	100.00	0.00	1940.00	3317.42	2045944.00	116.31	1016.72	474.00
20	2	8	18421.00	22955.00	218.45	0	Spot (Block20, Row8, Column2)	234.43	227.00	28.87	0.01	0.12	200.00	201.61	200.00	28.22	0.00	0.14	47.00	25.00	0.00	27.00	34.43	319523.00	1.16	212.20	213.00
20	3	8	18711.00	22940.00	160.05	0	Spot (Block20, Row8, Column3)	329.55	310.00	67.74	0.03	0.21	198.00	198.15	198.00	13.86	0.00	0.07	98.00	97.00	0.00	112.00	131.55	233978.00	9.48	244.51	236.00
20	4	8	19026.00	22988.00	134.90	0	Spot (Block20, Row8, Column4)	229.74	227.00	15.59	0.01	0.07	199.00	199.63	199.00	14.04	0.00	0.07	85.00	49.00	0.00	28.00	30.74	111652.00	2.15	212.14	213.00
20	5	8	19286.00	22939.00	191.25	0	Spot (Block20, Row8, Column5)	223.70	220.00	23.66	0.01	0.11	200.00	200.04	200.00	16.68	0.00	0.08	56.00	32.00	0.00	20.00	23.70	230857.00	1.42	204.21	203.00
20	6	8	19624.00	22939.00	164.70	0	Spot (Block20, Row8, Column6)	251.76	251.00	25.15	0.00	0.10	200.00	200.42	200.00	19.26	0.00	0.10	89.00	63.00	0.00	51.00	51.76	188565.00	2.67	220.78	218.00
20	7	8	19918.00	22952.00	155.95	0	Spot (Block20, Row8, Column7)	347.85	362.00	57.87	0.02	0.17	201.00	200.80	201.00	15.79	0.00	0.08	99.00	98.00	0.00	161.00	146.85	232712.00	9.32	248.18	239.00
20	8	8	20223.00	22943.00	171.50	0	Spot (Block20, Row8, Column8)	298.94	296.00	38.23	0.00	0.13	206.00	206.15	206.00	16.33	0.00	0.08	98.00	93.00	0.00	90.00	92.94	244830.00	5.68	234.62	224.00
21	1	1	4647.00	25339.00	179.35	0	Spot (Block21, Row1, Column1)	1680.17	1217.50	1503.00	0.14	0.89	175.00	180.33	175.00	85.03	0.01	0.47	74.00	69.00	0.00	1042.50	1505.17	1515511.00	17.64	851.61	209.50
21	2	1	4917.00	25346.00	155.30	0	Spot (Block21, Row1, Column2)	204.28	205.00	15.36	0.00	0.08	175.00	172.40	175.00	16.20	0.01	0.09	81.00	42.00	0.00	30.00	29.28	135645.00	1.97	185.65	186.00
21	3	1	5276.00	25313.00	225.45	0	Spot (Block21, Row1, Column3)	184.61	186.00	16.33	0.00	0.09	171.00	169.51	171.00	17.38	0.00	0.10	40.00	1.00	0.00	15.00	13.61	269341.00	0.87	174.46	176.00
21	4	1	5510.00	25379.00	215.70	0	Spot (Block21, Row1, Column4)	188.65	188.00	13.80	0.00	0.07	169.00	167.46	169.00	16.62	0.00	0.10	59.00	16.00	0.00	19.00	19.65	250334.00	1.28	176.79	177.00
21	5	1	5824.00	25319.00	202.25	0	Spot (Block21, Row1, Column5)	195.55	195.00	15.79	0.00	0.08	171.00	169.42	171.00	19.97	0.00	0.12	59.00	18.00	0.00	24.00	24.55	227625.00	1.31	181.23	180.00
21	6	1	6112.00	25334.00	187.05	0	Spot (Block21, Row1, Column6)	202.07	203.00	13.85	0.00	0.07	172.00	170.81	172.00	20.28	0.00	0.12	77.00	22.00	0.00	31.00	30.07	199440.00	1.54	190.45	194.50
21	7	1	6447.00	25342.00	213.50	0	Spot (Block21, Row1, Column7)	201.58	203.00	15.87	0.00	0.08	178.00	176.73	178.00	15.55	0.00	0.09	76.00	28.00	0.00	25.00	23.58	260647.00	1.60	185.40	188.00
21	8	1	6749.00	25332.00	216.20	0	Spot (Block21, Row1, Column8)	200.56	199.00	16.83	0.00	0.08	180.00	179.33	180.00	14.90	0.00	0.08	63.00	18.00	0.00	19.00	20.56	267950.00	1.42	188.98	190.00
21	1	2	4622.00	25641.00	147.00	-50	Spot (Block21, Row2, Column1)	190.69	193.00	15.46	0.01	0.08	176.00	176.66	176.00	46.85	0.00	0.27	0.00	0.00	0.00	17.00	14.69	112699.00	0.30	192.89	195.00
21	2	2	4905.00	25624.00	149.50	0	Spot (Block21, Row2, Column2)	198.67	198.00	15.04	0.00	0.08	174.00	172.43	174.00	15.51	0.00	0.09	71.00	33.00	0.00	24.00	24.67	120990.00	1.69	183.42	185.00
21	3	2	5213.00	25647.00	214.65	0	Spot (Block21, Row2, Column3)	198.27	199.00	15.93	0.00	0.08	173.00	170.06	173.00	16.98	0.01	0.10	71.00	32.00	0.00	26.00	25.27	260729.00	1.66	183.11	184.00
21	4	2	5480.00	25652.00	278.15	0	Spot (Block21, Row2, Column4)	185.38	184.00	14.08	0.00	0.08	174.00	172.94	174.00	17.99	0.00	0.10	29.00	5.00	0.00	10.00	11.38	419134.00	0.69	175.86	175.00
21	5	2	5833.00	25628.00	210.95	0	Spot (Block21, Row2, Column5)	201.40	200.00	21.96	0.00	0.11	175.00	173.41	175.00	18.93	0.00	0.11	66.00	20.00	0.00	25.00	26.40	255377.00	1.48	182.72	184.00
21	6	2	6152.00	25640.00	177.35	0	Spot (Block21, Row2, Column6)	205.26	206.00	14.16	0.00	0.07	177.00	176.38	177.00	16.48	0.00	0.09	78.00	41.00	0.00	29.00	28.26	181454.00	1.75	187.89	189.00
21	7	2	6401.00	25630.00	198.85	0	Spot (Block21, Row2, Column7)	201.96	203.00	12.02	0.00	0.06	178.00	177.08	178.00	16.41	0.00	0.09	71.00	25.00	0.00	25.00	23.96	225996.00	1.52	187.88	189.00
21	8	2	6756.00	25604.00	211.30	0	Spot (Block21, Row2, Column8)	196.16	195.00	15.20	0.00	0.08	179.00	178.03	179.00	16.32	0.00	0.09	48.00	16.00	0.00	16.00	17.16	249323.00	1.11	184.73	184.00
21	1	3	4647.00	25938.00	197.05	0	Spot (Block21, Row3, Column1)	197.43	195.00	18.37	0.01	0.09	171.00	170.39	171.00	14.77	0.00	0.09	77.00	36.00	0.00	24.00	26.43	218756.00	1.83	180.43	181.00
21	2	3	4910.00	25944.00	214.25	0	Spot (Block21, Row3, Column2)	191.81	191.00	14.04	0.00	0.07	171.00	169.86	171.00	14.64	0.00	0.09	63.00	27.00	0.00	20.00	20.81	252233.00	1.50	178.00	176.00
21	3	3	5186.00	25921.00	230.55	0	Spot (Block21, Row3, Column3)	197.85	197.00	14.04	0.00	0.07	174.00	172.11	174.00	16.26	0.00	0.09	70.00	24.00	0.00	23.00	23.85	303304.00	1.58	181.04	181.00
21	4	3	5515.00	25949.00	188.25	0	Spot (Block21, Row3, Column4)	205.49	205.00	13.59	0.00	0.07	176.00	175.09	176.00	18.28	0.00	0.10	79.00	28.00	0.00	29.00	29.49	203845.00	1.66	191.87	192.00
21	5	3	5818.00	25940.00	188.35	0	Spot (Block21, Row3, Column5)	221.78	219.00	20.79	0.01	0.09	181.00	180.62	181.00	16.04	0.00	0.09	89.00	62.00	0.00	38.00	40.78	221338.00	2.57	198.80	200.00
21	6	3	6117.00	25898.00	209.70	0	Spot (Block21, Row3, Column6)	202.48	204.00	18.43	0.00	0.09	182.00	181.05	182.00	15.30	0.00	0.08	63.00	28.00	0.00	22.00	20.48	254319.00	1.40	191.14	190.00
21	7	3	6422.00	25959.00	200.35	0	Spot (Block21, Row3, Column7)	199.09	200.00	13.81	0.00	0.07	179.00	177.01	179.00	17.87	0.00	0.10	61.00	11.00	0.00	21.00	20.09	226761.00	1.24	186.04	187.00
21	8	3	6717.00	25936.00	247.60	0	Spot (Block21, Row3, Column8)	194.59	194.00	12.51	0.00	0.06	176.00	174.33	176.00	17.50	0.00	0.10	52.00	9.00	0.00	18.00	18.59	344820.00	1.16	181.27	181.00
21	1	4	4647.00	26243.00	219.30	0	Spot (Block21, Row4, Column1)	190.13	193.00	17.04	0.01	0.09	169.00	167.22	169.00	15.14	0.00	0.09	68.00	29.00	0.00	24.00	21.13	262001.00	1.51	181.22	182.00
21	2	4	4884.00	26253.00	223.25	0	Spot (Block21, Row4, Column2)	189.54	190.00	12.35	0.00	0.07	171.00	169.24	171.00	16.04	0.00	0.09	59.00	12.00	0.00	19.00	18.54	270468.00	1.27	178.74	181.00
21	3	4	5218.00	26239.00	167.70	0	Spot (Block21, Row4, Column3)	230.02	222.00	28.50	0.02	0.12	179.00	177.35	179.00	17.01	0.00	0.10	92.00	66.00	0.00	43.00	51.02	178954.00	3.10	198.42	198.00
21	4	4	5525.00	26242.00	247.50	0	Spot (Block21, Row4, Column4)	202.95	202.00	18.44	0.00	0.09	182.00	181.14	182.00	16.77	0.00	0.09	57.00	22.00	0.00	20.00	20.95	359628.00	1.30	185.98	186.00
21	5	4	5792.00	26241.00	233.55	0	Spot (Block21, Row4, Column5)	212.48	210.00	18.25	0.01	0.09	184.00	183.55	184.00	16.04	0.00	0.09	74.00	36.00	0.00	26.00	28.48	333172.00	1.80	189.41	191.00
21	6	4	6114.00	26243.00	201.25	0	Spot (Block21, Row4, Column6)	216.97	212.00	22.46	0.01	0.10	185.00	183.95	185.00	15.71	0.00	0.09	79.00	38.00	0.00	27.00	31.97	250170.00	2.10	193.18	194.00
21	7	4	6421.00	26237.00	227.70	0	Spot (Block21, Row4, Column7)	207.98	207.00	16.76	0.00	0.08	183.00	182.41	183.00	17.28	0.00	0.09	65.00	28.00	0.00	24.00	24.98	309895.00	1.48	189.33	188.00
21	8	4	6709.00	26257.00	179.70	0	Spot (Block21, Row4, Column8)	224.05	221.00	23.16	0.01	0.10	179.00	179.06	179.00	17.16	0.00	0.10	88.00	63.00	0.00	42.00	45.05	202097.00	2.62	200.34	201.50
21	1	5	4647.00	26580.00	179.90	0	Spot (Block21, Row5, Column1)	201.76	203.00	17.48	0.00	0.09	170.00	169.43	170.00	17.86	0.00	0.11	78.00	45.00	0.00	33.00	31.76	183198.00	1.81	181.14	181.50
21	2	5	4940.00	26509.00	228.05	0	Spot (Block21, Row5, Column2)	196.71	194.00	15.46	0.01	0.08	172.00	171.50	172.00	15.05	0.00	0.09	70.00	30.00	0.00	22.00	24.71	293095.00	1.68	181.79	182.00
21	3	5	5218.00	26529.00	258.25	0	Spot (Block21, Row5, Column3)	204.14	205.00	13.59	0.00	0.07	181.00	179.90	181.00	15.08	0.00	0.08	71.00	31.00	0.00	24.00	23.14	395220.00	1.61	188.90	187.00
21	4	5	5554.00	26527.00	146.60	0	Spot (Block21, Row5, Column4)	226.33	222.00	19.84	0.01	0.09	187.00	186.59	187.00	14.32	0.00	0.08	92.00	63.00	0.00	35.00	39.33	132856.00	2.77	203.73	204.00
21	5	5	5821.00	26527.00	192.35	0	Spot (Block21, Row5, Column5)	248.56	243.00	34.49	0.01	0.14	186.00	186.01	186.00	15.88	0.00	0.09	93.00	80.00	0.00	57.00	62.56	258503.00	3.94	208.74	210.00
21	6	5	6129.00	26528.00	184.45	0	Spot (Block21, Row5, Column6)	216.55	216.00	15.55	0.00	0.07	187.00	187.12	187.00	15.65	0.00	0.08	81.00	41.00	0.00	29.00	29.55	207892.00	1.88	200.73	197.00
21	7	5	6420.00	26546.00	119.60	0	Spot (Block21, Row5, Column7)	217.53	217.00	10.97	0.00	0.05	187.00	187.28	187.00	14.88	0.00	0.08	91.00	53.00	0.00	30.00	30.53	81357.00	2.03	207.12	210.00
21	8	5	6704.00	26552.00	137.05	0	Spot (Block21, Row5, Column8)	216.85	213.00	17.82	0.01	0.08	186.00	185.46	186.00	16.76	0.00	0.09	79.00	37.00	0.00	27.00	30.85	110596.00	1.87	202.64	201.00
21	1	6	4622.00	26840.00	147.00	-50	Spot (Block21, Row6, Column1)	191.61	193.00	10.86	0.00	0.06	175.00	173.16	175.00	16.73	0.00	0.10	56.00	4.00	0.00	18.00	16.61	112281.00	1.10	191.39	192.00
21	2	6	4911.00	26865.00	237.70	0	Spot (Block21, Row6, Column2)	195.38	195.00	12.56	0.00	0.06	175.00	173.30	175.00	15.46	0.00	0.09	64.00	21.00	0.00	20.00	20.38	318079.00	1.43	179.96	180.00
21	3	6	5188.00	26857.00	272.65	0	Spot (Block21, Row6, Column3)	193.80	193.00	18.96	0.00	0.10	178.00	176.54	178.00	15.40	0.00	0.09	48.00	19.00	0.00	15.00	15.80	418618.00	1.12	177.07	176.00
21	4	6	5521.00	26850.00	180.15	0	Spot (Block21, Row6, Column4)	256.06	234.00	47.30	0.04	0.18	183.00	182.46	183.00	16.38	0.00	0.09	98.00	77.00	0.00	51.00	73.06	233531.00	4.49	209.90	209.00
21	5	6	5802.00	26844.00	130.60	0	Spot (Block21, Row6, Column5)	238.64	233.00	24.10	0.01	0.10	186.00	186.22	186.00	16.81	0.00	0.09	96.00	73.00	0.00	47.00	52.64	109057.00	3.12	212.68	211.00
21	6	6	6121.00	26849.00	217.00	0	Spot (Block21, Row6, Column6)	207.11	206.00	15.29	0.00	0.07	187.00	186.63	187.00	16.23	0.00	0.09	57.00	18.00	0.00	19.00	20.11	277946.00	1.26	196.24	196.00
21	7	6	6415.00	26841.00	183.55	0	Spot (Block21, Row6, Column7)	214.95	213.00	18.00	0.00	0.08	186.00	185.07	186.00	15.86	0.00	0.09	80.00	38.00	0.00	27.00	28.95	204414.00	1.88	200.34	201.00
21	8	6	6690.00	26859.00	158.90	0	Spot (Block21, Row6, Column8)	213.91	212.00	22.46	0.00	0.10	185.00	184.30	185.00	14.80	0.00	0.08	72.00	45.00	0.00	27.00	28.91	148238.00	2.00	194.83	196.00
21	1	7	4647.00	27072.00	141.50	0	Spot (Block21, Row7, Column1)	200.50	201.00	14.30	0.00	0.07	176.00	173.64	176.00	16.57	0.01	0.10	71.00	25.00	0.00	25.00	24.50	108669.00	1.62	187.03	185.00
21	2	7	4847.00	27151.00	122.50	0	Spot (Block21, Row7, Column2)	202.71	202.00	14.67	0.00	0.07	175.00	173.71	175.00	16.38	0.00	0.09	73.00	35.00	0.00	27.00	27.71	79867.00	1.77	190.50	190.00
21	3	7	5209.00	27125.00	211.70	0	Spot (Block21, Row7, Column3)	206.87	207.00	14.44	0.00	0.07	179.00	177.35	179.00	16.48	0.00	0.09	77.00	36.00	0.00	28.00	27.87	265411.00	1.79	189.17	190.00
21	4	7	5542.00	27148.00	240.75	0	Spot (Block21, Row7, Column4)	202.76	202.00	17.07	0.00	0.08	179.00	178.71	179.00	17.28	0.00	0.10	62.00	27.00	0.00	23.00	23.76	339414.00	1.39	189.12	191.00
21	5	7	5833.00	27159.00	229.45	0	Spot (Block21, Row7, Column5)	207.33	208.00	13.06	0.00	0.06	184.00	184.03	184.00	17.15	0.00	0.09	66.00	20.00	0.00	24.00	23.33	314102.00	1.36	190.61	188.00
21	6	7	6122.00	27140.00	147.00	-50	Spot (Block21, Row7, Column6)	201.89	202.00	15.23	0.00	0.08	185.00	184.43	185.00	16.16	0.00	0.09	50.00	14.00	0.00	17.00	16.89	118710.00	1.08	192.14	195.00
21	7	7	6430.00	27166.00	169.20	0	Spot (Block21, Row7, Column7)	202.97	207.00	15.98	0.01	0.08	184.00	183.14	184.00	16.28	0.00	0.09	70.00	13.00	0.00	23.00	18.97	161365.00	1.22	195.40	198.00
21	8	7	6725.00	27138.00	205.85	0	Spot (Block21, Row7, Column8)	235.22	236.00	26.91	0.00	0.11	185.00	184.18	185.00	15.10	0.00	0.08	88.00	70.00	0.00	51.00	50.22	283909.00	3.38	198.92	198.00
21	1	8	4647.00	27445.00	101.65	0	Spot (Block21, Row8, Column1)	5197.22	2344.00	9562.42	0.35	1.84	176.00	313.52	176.00	826.54	0.25	2.64	73.00	56.00	0.75	2168.00	5021.22	1382460.00	5.91	1695.04	934.00
21	2	8	4888.00	27461.00	214.90	0	Spot (Block21, Row8, Column2)	197.68	197.00	11.00	0.00	0.06	173.00	197.52	173.00	272.38	0.06	1.38	0.00	0.00	0.00	24.00	24.68	260341.00	0.00	182.49	184.00
21	3	8	5211.00	27451.00	229.25	0	Spot (Block21, Row8, Column3)	201.25	200.00	14.42	0.00	0.07	178.00	177.29	178.00	15.93	0.00	0.09	69.00	30.00	0.00	22.00	23.25	304089.00	1.50	181.59	180.50
21	4	8	5545.00	27425.00	181.55	0	Spot (Block21, Row8, Column4)	201.68	203.00	12.75	0.00	0.06	180.00	178.03	180.00	15.97	0.00	0.09	68.00	22.00	0.00	23.00	21.68	187363.00	1.48	189.79	190.00
21	5	8	5825.00	27425.00	201.60	0	Spot (Block21, Row8, Column5)	204.98	204.00	14.07	0.00	0.07	183.00	181.85	183.00	16.79	0.00	0.09	65.00	21.00	0.00	21.00	21.98	236347.00	1.38	192.35	194.00
21	6	8	6115.00	27446.00	202.60	0	Spot (Block21, Row8, Column6)	213.22	211.00	16.18	0.00	0.08	182.00	180.90	182.00	18.02	0.00	0.10	80.00	31.00	0.00	29.00	31.22	248397.00	1.79	193.31	195.00
21	7	8	6461.00	27438.00	237.60	0	Spot (Block21, Row8, Column7)	203.42	203.00	17.32	0.00	0.09	182.00	180.43	182.00	17.67	0.00	0.10	57.00	21.00	0.00	21.00	21.42	331572.00	1.30	185.57	186.00
21	8	8	6717.00	27446.00	163.60	0	Spot (Block21, Row8, Column8)	298.48	288.00	54.58	0.02	0.18	186.00	185.31	186.00	16.51	0.00	0.09	100.00	97.00	0.00	102.00	112.48	220873.00	6.85	224.29	222.00
22	1	1	9117.00	25342.00	149.90	0	Spot (Block22, Row1, Column1)	2677.66	2323.50	1802.96	0.06	0.67	293.00	295.63	293.00	31.17	0.00	0.11	100.00	100.00	0.00	2030.50	2384.66	1644084.00	76.41	846.56	747.00
22	2	1	9414.00	25353.00	168.95	0	Spot (Block22, Row1, Column2)	387.38	391.00	68.99	0.00	0.18	287.00	285.89	287.00	29.08	0.00	0.10	81.00	66.00	0.00	104.00	100.38	307965.00	3.49	318.08	313.00
22	3	1	9719.00	25347.00	179.50	0	Spot (Block22, Row1, Column3)	390.55	390.00	59.33	0.00	0.15	284.00	281.22	284.00	29.59	0.00	0.11	89.00	76.00	0.00	106.00	106.55	352668.00	3.69	313.24	303.00
22	4	1	9996.00	25350.00	149.30	0	Spot (Block22, Row1, Column4)	395.95	383.00	204.64	0.01	0.52	287.00	283.34	287.00	28.81	0.01	0.10	88.00	66.00	0.00	96.00	108.95	239943.00	3.91	321.98	309.00
22	5	1	10316.00	25342.00	164.45	0	Spot (Block22, Row1, Column5)	391.33	377.00	103.61	0.02	0.26	285.00	279.11	285.00	31.63	0.01	0.11	65.00	57.00	0.00	92.00	106.33	293103.00	3.55	293.00	290.00
22	6	1	10603.00	25335.00	166.00	0	Spot (Block22, Row1, Column6)	478.82	468.50	123.24	0.01	0.26	284.00	279.11	284.00	31.80	0.01	0.11	95.00	87.00	0.00	184.50	194.82	366778.00	6.28	335.96	319.00
22	7	1	10925.00	25341.00	151.60	0	Spot (Block22, Row1, Column7)	735.24	677.50	236.20	0.04	0.32	291.00	287.66	291.00	31.16	0.01	0.11	100.00	100.00	0.00	386.50	444.24	464669.00	14.37	419.48	398.50
22	8	1	11203.00	25334.00	212.20	0	Spot (Block22, Row1, Column8)	350.61	336.00	41.84	0.02	0.12	295.00	296.20	295.00	29.80	0.00	0.10	57.00	45.00	0.00	41.00	55.61	450535.00	1.83	310.21	308.00
22	1	2	9118.00	25643.00	209.75	0	Spot (Block22, Row2, Column1)	322.62	309.00	42.94	0.02	0.13	291.00	289.93	291.00	30.54	0.00	0.11	32.00	21.00	0.00	18.00	31.62	405858.00	1.07	292.00	294.00
22	2	2	9399.00	25644.00	134.50	0	Spot (Block22, Row2, Column2)	456.89	403.00	98.80	0.05	0.22	286.00	282.22	286.00	29.44	0.01	0.10	99.00	95.00	0.00	117.00	170.89	223876.00	5.93	328.82	319.00
22	3	2	9706.00	25650.00	197.10	0	Spot (Block22, Row2, Column3)	325.11	311.00	37.32	0.02	0.11	288.00	285.70	288.00	24.89	0.00	0.09	47.00	24.00	0.00	23.00	37.11	357623.00	1.58	301.21	302.00
22	4	2	10010.00	25650.00	173.80	0	Spot (Block22, Row2, Column4)	419.31	399.00	74.78	0.02	0.18	289.00	285.34	289.00	25.33	0.01	0.09	96.00	87.00	0.00	110.00	130.31	354316.00	5.29	342.33	330.00
22	5	2	10322.00	25653.00	204.05	0	Spot (Block22, Row2, Column5)	381.30	386.00	50.40	0.01	0.13	281.00	274.85	281.00	30.16	0.01	0.11	89.00	77.00	0.00	105.00	100.30	449555.00	3.53	302.93	303.00
22	6	2	10595.00	25640.00	198.10	0	Spot (Block22, Row2, Column6)	330.45	316.00	42.99	0.02	0.13	280.00	273.18	280.00	31.15	0.01	0.11	56.00	32.00	0.00	36.00	50.45	365809.00	1.84	293.31	293.50
22	7	2	10933.00	25644.00	217.80	0	Spot (Block22, Row2, Column7)	327.74	313.00	45.93	0.02	0.14	283.00	276.48	283.00	31.39	0.01	0.11	47.00	27.00	0.00	30.00	44.74	443104.00	1.63	295.53	302.00
22	8	2	11228.00	25667.00	197.45	0	Spot (Block22, Row2, Column8)	332.96	322.00	37.72	0.01	0.11	290.00	287.54	290.00	29.16	0.00	0.10	53.00	32.00	0.00	32.00	42.96	366589.00	1.56	310.86	305.00
22	1	3	9123.00	25946.00	152.15	0	Spot (Block22, Row3, Column1)	520.22	489.00	136.14	0.03	0.26	286.00	280.10	286.00	29.98	0.01	0.11	99.00	96.00	0.00	203.00	234.22	327736.00	8.01	340.34	325.00
22	2	3	9416.00	25965.00	221.95	0	Spot (Block22, Row3, Column2)	309.51	304.00	27.35	0.01	0.09	282.00	275.89	282.00	31.55	0.01	0.11	30.00	12.00	0.00	22.00	27.51	437024.00	1.07	286.45	289.00
22	3	3	9714.00	25949.00	163.25	0	Spot (Block22, Row3, Column3)	356.97	362.00	58.54	0.01	0.16	286.00	281.79	286.00	31.52	0.01	0.11	69.00	53.00	0.00	76.00	70.97	263798.00	2.39	305.76	303.00
22	4	3	10010.00	25946.00	151.00	0	Spot (Block22, Row3, Column4)	483.01	457.50	114.39	0.02	0.24	287.00	283.99	287.00	29.04	0.00	0.10	98.00	96.00	0.00	170.50	196.01	301399.00	6.85	343.88	348.00
22	5	3	10319.00	25943.00	190.95	0	Spot (Block22, Row3, Column5)	335.17	323.00	39.23	0.02	0.12	281.00	276.07	281.00	31.16	0.01	0.11	66.00	37.00	0.00	42.00	54.17	344223.00	1.90	296.49	301.00
22	6	3	10618.00	25945.00	181.95	0	Spot (Block22, Row3, Column6)	376.38	386.00	63.87	0.01	0.17	280.00	273.15	280.00	31.18	0.01	0.11	79.00	63.00	0.00	106.00	96.38	348905.00	3.31	315.93	301.00
22	7	3	10921.00	25951.00	161.85	0	Spot (Block22, Row3, Column7)	414.54	388.00	97.99	0.03	0.24	283.00	276.52	283.00	34.45	0.01	0.12	79.00	69.00	0.00	105.00	131.54	299716.00	4.01	311.63	307.00
22	8	3	11214.00	25948.00	147.00	-50	Spot (Block22, Row3, Column8)	339.71	321.00	51.39	0.02	0.15	292.00	289.32	292.00	33.20	0.00	0.11	44.00	33.00	0.00	29.00	47.71	199410.00	1.52	326.59	311.00
22	1	4	9116.00	26249.00	179.50	0	Spot (Block22, Row4, Column1)	423.93	393.00	95.24	0.03	0.22	289.00	284.66	289.00	32.09	0.01	0.11	88.00	78.00	0.00	104.00	134.93	382813.00	4.34	314.99	312.00
22	2	4	9412.00	26257.00	215.90	0	Spot (Block22, Row4, Column2)	366.16	374.00	46.07	0.01	0.13	284.00	279.51	284.00	33.62	0.01	0.12	80.00	61.00	0.00	90.00	82.16	490654.00	2.58	306.08	303.00
22	3	4	9713.00	26246.00	146.30	0	Spot (Block22, Row4, Column3)	959.47	861.00	346.73	0.05	0.36	288.00	284.46	288.00	31.87	0.01	0.11	100.00	100.00	0.00	573.00	671.47	559369.00	21.18	443.04	402.00
22	4	4	9985.00	26272.00	117.95	0	Spot (Block22, Row4, Column4)	347.47	338.50	37.17	0.01	0.11	290.00	286.24	290.00	30.98	0.01	0.11	63.00	45.00	0.00	48.50	57.47	127173.00	1.98	325.04	310.00
22	5	4	10306.00	26235.00	224.95	0	Spot (Block22, Row4, Column5)	318.93	307.00	41.16	0.02	0.13	284.00	278.12	284.00	32.05	0.01	0.12	32.00	22.00	0.00	23.00	34.93	462126.00	1.27	289.34	292.00
22	6	4	10611.00	26242.00	198.90	0	Spot (Block22, Row4, Column6)	367.10	376.50	45.13	0.01	0.12	283.00	278.48	283.00	27.80	0.01	0.10	86.00	66.00	0.00	93.50	84.10	411885.00	3.19	308.94	306.50
22	7	4	10904.00	26238.00	158.85	0	Spot (Block22, Row4, Column7)	451.86	407.00	137.00	0.05	0.30	286.00	281.98	286.00	29.90	0.01	0.11	95.00	86.00	0.00	121.00	165.86	313589.00	5.68	339.23	321.00
22	8	4	11203.00	26241.00	187.80	0	Spot (Block22, Row4, Column8)	327.99	314.00	41.85	0.02	0.13	292.00	290.15	292.00	30.67	0.00	0.11	38.00	27.00	0.00	22.00	35.99	326018.00	1.23	297.44	296.00
22	1	5	9125.00	26548.00	153.40	0	Spot (Block22, Row5, Column1)	460.16	450.50	91.98	0.01	0.20	290.00	286.47	290.00	28.63	0.01	0.10	99.00	92.00	0.00	160.50	170.16	297261.00	6.07	334.12	327.00
22	2	5	9411.00	26542.00	237.30	0	Spot (Block22, Row5, Column2)	312.64	309.00	26.80	0.01	0.09	288.00	284.68	288.00	28.99	0.01	0.10	36.00	13.00	0.00	21.00	24.64	507415.00	0.96	285.59	287.00
22	3	5	9712.00	26554.00	186.55	0	Spot (Block22, Row5, Column3)	432.59	411.00	73.73	0.02	0.17	290.00	287.25	290.00	28.30	0.00	0.10	96.00	88.00	0.00	121.00	142.59	424368.00	5.14	334.97	329.00
22	4	5	10019.00	26543.00	160.35	0	Spot (Block22, Row5, Column4)	397.63	394.00	62.70	0.00	0.16	288.00	285.03	288.00	29.16	0.00	0.10	93.00	79.00	0.00	106.00	109.63	282318.00	3.86	328.45	316.00
22	5	5	10316.00	26547.00	143.75	0	Spot (Block22, Row5, Column5)	1184.89	1129.50	447.48	0.02	0.38	286.00	282.13	286.00	30.73	0.01	0.11	100.00	100.00	0.00	843.50	898.89	658797.00	29.38	514.48	445.00
22	6	5	10607.00	26534.00	144.70	0	Spot (Block22, Row5, Column6)	361.99	382.00	49.84	0.02	0.14	286.00	281.53	286.00	30.53	0.01	0.11	75.00	58.00	0.00	96.00	75.99	205609.00	2.64	308.98	304.00
22	7	5	10911.00	26545.00	186.70	0	Spot (Block22, Row5, Column7)	368.05	382.50	50.01	0.02	0.14	289.00	286.27	289.00	29.86	0.00	0.10	76.00	61.00	0.00	93.50	79.05	361423.00	2.74	311.88	304.00
22	8	5	11218.00	26550.00	150.00	0	Spot (Block22, Row5, Column8)	561.28	564.00	160.14	0.00	0.29	292.00	290.84	292.00	29.78	0.00	0.10	98.00	96.00	0.00	272.00	269.28	346312.00	9.08	354.76	330.00
22	1	6	9099.00	26851.00	174.95	0	Spot (Block22, Row6, Column1)	373.12	377.00	57.91	0.00	0.16	290.00	285.75	290.00	25.93	0.01	0.09	82.00	64.00	0.00	87.00	83.12	319766.00	3.37	323.39	312.50
22	2	6	9424.00	26857.00	178.85	0	Spot (Block22, Row6, Column2)	337.53	316.00	50.07	0.03	0.15	284.00	278.90	284.00	30.23	0.01	0.11	52.00	33.00	0.00	32.00	53.53	303102.00	1.94	308.69	305.00
22	3	6	9706.00	26846.00	146.00	0	Spot (Block22, Row6, Column3)	664.28	632.00	196.70	0.02	0.30	286.00	283.38	286.00	32.03	0.00	0.11	99.00	99.00	0.00	346.00	378.28	385285.00	11.89	386.54	392.00
22	4	6	10012.00	26856.00	180.55	0	Spot (Block22, Row6, Column4)	352.85	332.00	56.44	0.03	0.16	286.00	284.70	286.00	28.46	0.00	0.10	61.00	46.00	0.00	46.00	66.85	322856.00	2.39	309.01	298.00
22	5	6	10319.00	26848.00	144.60	0	Spot (Block22, Row6, Column5)	1005.49	888.00	395.82	0.05	0.39	284.00	281.77	284.00	30.44	0.00	0.11	100.00	100.00	0.00	604.00	721.49	575143.00	23.77	452.25	445.00
22	6	6	10631.00	26837.00	136.10	0	Spot (Block22, Row6, Column6)	314.23	305.00	48.94	0.01	0.16	284.00	279.26	284.00	32.25	0.01	0.12	31.00	18.00	0.00	21.00	30.23	157742.00	1.08	293.49	290.50
22	7	6	10921.00	26851.00	153.95	0	Spot (Block22, Row6, Column7)	462.89	420.00	128.21	0.04	0.28	289.00	284.22	289.00	32.31	0.01	0.11	88.00	83.00	0.00	131.00	173.89	302268.00	5.53	333.44	319.00
22	8	6	11224.00	26849.00	155.60	0	Spot (Block22, Row6, Column8)	511.13	477.00	131.82	0.03	0.26	292.00	290.58	292.00	29.00	0.00	0.10	98.00	93.00	0.00	185.00	219.13	341948.00	7.61	338.60	334.00
22	1	7	9103.00	27160.00	195.75	0	Spot (Block22, Row7, Column1)	394.01	391.00	57.33	0.00	0.15	295.00	294.60	295.00	36.83	0.00	0.13	85.00	74.00	0.00	96.00	99.01	426711.00	2.70	323.97	311.00
22	2	7	9429.00	27167.00	267.40	0	Spot (Block22, Row7, Column2)	298.63	296.00	31.36	0.00	0.11	277.00	271.76	277.00	31.00	0.01	0.11	27.00	7.00	0.00	19.00	21.63	622054.00	0.87	266.81	269.50
22	3	7	9723.00	27141.00	201.15	0	Spot (Block22, Row7, Column3)	317.93	311.00	28.35	0.01	0.09	278.00	274.19	278.00	30.81	0.01	0.11	54.00	20.00	0.00	33.00	39.93	365298.00	1.42	291.97	293.00
22	4	7	10013.00	27149.00	195.10	0	Spot (Block22, Row7, Column4)	308.06	304.00	30.69	0.01	0.10	284.00	278.39	284.00	28.36	0.01	0.10	27.00	8.00	0.00	20.00	24.06	331782.00	1.05	294.07	296.00
22	5	7	10306.00	27145.00	181.25	0	Spot (Block22, Row7, Column5)	372.80	377.00	60.26	0.00	0.16	283.00	277.72	283.00	31.92	0.01	0.11	81.00	65.00	0.00	94.00	89.80	342975.00	2.98	311.38	304.00
22	6	7	10610.00	27146.00	192.55	0	Spot (Block22, Row7, Column6)	352.63	336.50	48.70	0.02	0.14	283.00	277.61	283.00	29.31	0.01	0.11	70.00	48.00	0.00	53.50	69.63	370257.00	2.56	304.17	298.00
22	7	7	10906.00	27145.00	163.35	0	Spot (Block22, Row7, Column7)	492.39	476.00	116.63	0.01	0.24	287.00	286.58	287.00	73.21	0.00	0.26	95.00	57.00	0.00	189.00	205.39	363879.00	2.81	351.49	346.50
22	8	7	11221.00	27148.00	191.50	0	Spot (Block22, Row7, Column8)	512.84	495.00	114.48	0.02	0.22	294.00	295.82	294.00	70.44	0.00	0.24	95.00	71.00	0.00	201.00	218.84	529765.00	3.08	362.30	359.00
22	1	8	9106.00	27453.00	136.90	0	Spot (Block22, Row8, Column1)	5205.90	3767.50	5589.82	0.14	1.07	293.00	295.26	293.00	37.62	0.00	0.13	100.00	100.00	0.00	3474.50	4912.90	2634187.00	130.55	1335.77	1067.00
22	2	8	9431.00	27454.00	213.35	0	Spot (Block22, Row8, Column2)	318.26	310.00	36.05	0.01	0.11	284.00	280.59	284.00	34.47	0.01	0.12	35.00	16.00	0.00	26.00	34.26	413417.00	1.09	292.14	291.00
22	3	8	9706.00	27443.00	146.10	0	Spot (Block22, Row8, Column3)	479.99	481.00	91.21	0.00	0.19	282.00	277.18	282.00	27.91	0.01	0.10	98.00	97.00	0.00	199.00	197.99	278875.00	7.27	335.63	320.00
22	4	8	10011.00	27457.00	190.55	0	Spot (Block22, Row8, Column4)	347.15	333.00	47.63	0.02	0.14	284.00	279.02	284.00	29.01	0.01	0.10	66.00	47.00	0.00	49.00	63.15	356175.00	2.35	297.94	295.50
22	5	8	10313.00	27448.00	198.40	0	Spot (Block22, Row8, Column5)	301.43	300.00	25.99	0.00	0.09	285.00	279.65	285.00	28.98	0.01	0.10	19.00	4.00	0.00	15.00	16.43	337600.00	0.75	286.85	290.00
22	6	8	10615.00	27452.00	158.50	0	Spot (Block22, Row8, Column6)	420.98	399.00	59.01	0.02	0.14	288.00	283.55	288.00	27.39	0.01	0.10	98.00	94.00	0.00	111.00	132.98	291318.00	5.02	338.77	326.00
22	7	8	10926.00	27446.00	172.20	0	Spot (Block22, Row8, Column7)	393.39	387.00	59.62	0.01	0.15	292.00	290.66	292.00	70.46	0.00	0.24	68.00	22.00	0.00	95.00	101.39	322972.00	1.46	328.04	321.00
22	8	8	11207.00	27439.00	156.65	0	Spot (Block22, Row8, Column8)	509.52	492.00	106.21	0.02	0.21	300.00	302.08	300.00	70.27	0.00	0.23	96.00	67.00	0.00	192.00	209.52	345457.00	2.95	361.82	362.00
23	1	1	13618.00	25346.00	150.25	0	Spot (Block23, Row1, Column1)	2239.40	1988.00	1105.16	0.05	0.49	218.00	226.09	218.00	29.58	0.02	0.13	100.00	100.00	0.00	1770.00	2021.40	1386189.00	68.06	727.40	592.00
23	2	1	13927.00	25349.00	154.65	0	Spot (Block23, Row1, Column2)	280.99	282.00	19.40	0.00	0.07	215.00	220.87	215.00	24.77	0.01	0.11	97.00	83.00	0.00	67.00	65.99	184046.00	2.43	250.18	246.00
23	3	1	14241.00	25361.00	190.10	0	Spot (Block23, Row1, Column3)	260.80	269.00	27.70	0.01	0.11	216.00	219.51	216.00	22.15	0.01	0.10	72.00	58.00	0.00	53.00	44.80	266803.00	1.86	233.06	228.00
23	4	1	14513.00	25361.00	180.35	0	Spot (Block23, Row1, Column4)	278.93	284.00	31.50	0.01	0.11	217.00	222.09	217.00	24.16	0.01	0.11	82.00	70.00	0.00	67.00	61.93	254939.00	2.35	237.22	232.00
23	5	1	14809.00	25347.00	192.45	0	Spot (Block23, Row1, Column5)	334.10	316.00	63.69	0.02	0.19	218.00	224.10	218.00	25.50	0.01	0.11	95.00	90.00	0.00	98.00	116.10	349134.00	4.31	251.00	247.00
23	6	1	15108.00	25346.00	183.20	0	Spot (Block23, Row1, Column6)	322.32	300.00	64.11	0.03	0.20	221.00	226.99	221.00	28.75	0.01	0.13	92.00	79.00	0.00	79.00	101.32	303626.00	3.32	250.64	247.00
23	7	1	15412.00	25345.00	180.40	0	Spot (Block23, Row1, Column7)	391.08	372.00	97.18	0.02	0.25	224.00	231.17	224.00	40.23	0.01	0.17	96.00	78.00	0.00	148.00	167.08	355884.00	3.97	278.67	284.50
23	8	1	15736.00	25346.00	163.45	0	Spot (Block23, Row1, Column8)	283.35	285.00	46.02	0.00	0.16	230.00	238.28	230.00	77.05	0.02	0.32	22.00	0.00	0.00	55.00	53.35	209398.00	0.59	257.66	256.00
23	1	2	13616.00	25641.00	168.20	0	Spot (Block23, Row2, Column1)	253.21	247.00	28.59	0.01	0.11	212.00	215.72	212.00	25.46	0.01	0.12	60.00	40.00	0.00	35.00	41.21	199783.00	1.47	233.55	226.00
23	2	2	13901.00	25645.00	132.20	0	Spot (Block23, Row2, Column2)	301.98	295.00	40.51	0.01	0.13	212.00	214.08	212.00	19.06	0.00	0.09	95.00	89.00	0.00	83.00	89.98	141328.00	4.61	244.84	233.00
23	3	2	14226.00	25630.00	217.60	0	Spot (Block23, Row2, Column3)	253.07	249.50	32.22	0.01	0.13	216.00	219.74	216.00	22.73	0.01	0.10	61.00	38.00	0.00	33.50	37.07	342147.00	1.47	231.38	226.00
23	4	2	14518.00	25641.00	207.15	0	Spot (Block23, Row2, Column4)	290.30	294.00	28.88	0.01	0.10	218.00	223.00	218.00	23.95	0.01	0.11	91.00	86.00	0.00	76.00	72.30	354744.00	2.81	257.17	261.00
23	5	2	14825.00	25644.00	276.15	0	Spot (Block23, Row2, Column5)	260.47	262.00	40.11	0.00	0.15	220.00	227.15	220.00	25.98	0.01	0.11	56.00	43.00	0.00	42.00	40.47	579537.00	1.28	236.21	229.00
23	6	2	15151.00	25670.00	186.60	0	Spot (Block23, Row2, Column6)	272.75	283.00	31.01	0.02	0.11	223.00	231.55	223.00	28.99	0.02	0.13	69.00	52.00	0.00	60.00	49.75	266201.00	1.42	250.28	244.50
23	7	2	15381.00	25638.00	152.55	0	Spot (Block23, Row2, Column7)	277.29	284.00	25.84	0.01	0.09	223.00	229.56	223.00	26.21	0.01	0.11	82.00	63.00	0.00	61.00	54.29	176080.00	1.82	255.78	260.00
23	8	2	15721.00	25637.00	225.30	0	Spot (Block23, Row2, Column8)	263.40	270.50	29.28	0.01	0.11	222.00	227.34	222.00	23.40	0.01	0.10	69.00	53.00	0.00	48.50	41.40	383505.00	1.54	234.38	228.00
23	1	3	13622.00	25946.00	183.40	0	Spot (Block23, Row3, Column1)	303.44	296.00	44.87	0.01	0.15	209.00	212.57	209.00	21.93	0.01	0.10	98.00	90.00	0.00	87.00	94.44	285844.00	4.14	242.08	235.00
23	2	3	13911.00	25956.00	224.70	0	Spot (Block23, Row3, Column2)	241.15	235.00	23.84	0.01	0.10	208.00	210.80	208.00	21.08	0.01	0.10	59.00	35.00	0.00	27.00	33.15	349671.00	1.44	223.50	221.00
23	3	3	14211.00	25929.00	181.35	0	Spot (Block23, Row3, Column3)	273.51	282.00	31.85	0.01	0.12	217.00	220.75	217.00	26.48	0.01	0.12	74.00	63.00	0.00	65.00	56.51	251899.00	1.99	245.50	234.00
23	4	3	14506.00	25944.00	200.70	0	Spot (Block23, Row3, Column4)	292.01	289.00	49.59	0.00	0.17	217.00	220.99	217.00	25.14	0.01	0.11	83.00	74.00	0.00	72.00	75.01	334357.00	2.83	253.09	255.00
23	5	3	14823.00	25956.00	195.40	0	Spot (Block23, Row3, Column5)	273.89	283.00	41.52	0.01	0.15	217.00	221.83	217.00	23.99	0.01	0.11	76.00	64.00	0.00	66.00	56.89	295523.00	2.17	241.08	228.00
23	6	3	15123.00	25947.00	184.75	0	Spot (Block23, Row3, Column6)	263.36	270.00	27.94	0.01	0.11	222.00	228.69	222.00	25.48	0.01	0.11	64.00	47.00	0.00	48.00	41.36	251243.00	1.36	249.73	246.00
23	7	3	15432.00	25949.00	196.70	0	Spot (Block23, Row3, Column7)	301.51	296.00	47.46	0.01	0.16	222.00	228.26	222.00	26.15	0.01	0.11	85.00	75.00	0.00	74.00	79.51	328651.00	2.80	250.04	244.00
23	8	3	15694.00	25934.00	183.15	0	Spot (Block23, Row3, Column8)	267.69	279.00	27.23	0.02	0.10	220.00	225.72	220.00	24.14	0.01	0.11	75.00	62.00	0.00	59.00	47.69	252964.00	1.74	241.27	232.00
23	1	4	13613.00	26259.00	175.15	0	Spot (Block23, Row4, Column1)	299.20	293.00	48.14	0.01	0.16	212.00	216.81	212.00	23.33	0.01	0.11	95.00	85.00	0.00	81.00	87.20	257011.00	3.53	243.80	236.00
23	2	4	13910.00	26258.00	160.60	0	Spot (Block23, Row4, Column2)	264.87	271.00	22.81	0.01	0.09	215.00	219.30	215.00	25.09	0.01	0.11	82.00	57.00	0.00	56.00	49.87	188320.00	1.82	240.57	234.00
23	3	4	14215.00	26244.00	150.95	0	Spot (Block23, Row4, Column3)	504.16	488.00	118.56	0.01	0.24	217.00	221.65	217.00	26.26	0.01	0.12	100.00	100.00	0.00	271.00	287.16	313590.00	10.76	304.90	298.00
23	4	4	14527.00	26255.00	203.40	0	Spot (Block23, Row4, Column4)	258.09	269.00	33.34	0.02	0.13	213.00	217.97	213.00	25.77	0.01	0.12	67.00	54.00	0.00	56.00	45.09	302222.00	1.56	236.17	226.50
23	5	4	14826.00	26210.00	239.65	0	Spot (Block23, Row4, Column5)	252.45	248.00	28.41	0.01	0.11	213.00	217.98	213.00	45.25	0.01	0.21	43.00	2.00	0.00	35.00	39.45	418049.00	0.76	233.11	223.00
23	6	4	15124.00	26232.00	231.45	0	Spot (Block23, Row4, Column6)	266.64	274.00	34.85	0.01	0.13	216.00	220.82	216.00	44.38	0.01	0.20	61.00	7.00	0.00	58.00	50.64	410365.00	1.03	232.90	225.00
23	7	4	15409.00	26252.00	177.05	0	Spot (Block23, Row4, Column7)	298.69	291.00	59.32	0.01	0.20	218.00	222.40	218.00	23.04	0.01	0.10	83.00	73.00	0.00	73.00	80.69	262550.00	3.31	239.81	231.50
23	8	4	15695.00	26263.00	182.10	0	Spot (Block23, Row4, Column8)	273.18	279.00	33.86	0.01	0.12	222.00	226.06	222.00	22.83	0.01	0.10	75.00	62.00	0.00	57.00	51.18	253788.00	2.06	251.65	257.50
23	1	5	13614.00	26549.00	175.50	0	Spot (Block23, Row5, Column1)	292.65	291.00	33.35	0.00	0.11	217.00	220.78	217.00	24.81	0.01	0.11	93.00	79.00	0.00	74.00	75.65	253138.00	2.90	247.83	243.00
23	2	5	13909.00	26548.00	127.95	0	Spot (Block23, Row5, Column2)	263.82	270.00	21.38	0.01	0.08	217.00	220.64	217.00	25.03	0.01	0.11	81.00	54.00	0.00	53.00	46.82	115291.00	1.73	248.75	246.50
23	3	5	14224.00	26554.00	191.80	0	Spot (Block23, Row5, Column3)	264.77	272.00	30.39	0.01	0.11	219.00	223.10	219.00	24.11	0.01	0.11	72.00	53.00	0.00	53.00	45.77	275359.00	1.73	235.31	228.00
23	4	5	14515.00	26538.00	200.00	0	Spot (Block23, Row5, Column4)	282.58	284.00	44.70	0.00	0.16	215.00	217.99	215.00	23.40	0.01	0.11	80.00	68.00	0.00	69.00	67.58	320446.00	2.76	238.86	239.00
23	5	5	14822.00	26548.00	158.00	0	Spot (Block23, Row5, Column5)	488.10	460.00	161.32	0.03	0.33	215.00	220.06	215.00	42.44	0.01	0.19	100.00	97.00	0.00	245.00	273.10	338250.00	6.32	288.25	287.00
23	6	5	15132.00	26529.00	208.75	0	Spot (Block23, Row5, Column6)	249.75	247.00	28.63	0.00	0.11	214.00	218.91	214.00	44.66	0.01	0.20	40.00	1.00	0.00	33.00	35.75	309945.00	0.69	227.21	223.00
23	7	5	15389.00	26542.00	274.35	0	Spot (Block23, Row5, Column7)	234.35	224.00	29.93	0.02	0.13	216.00	219.22	216.00	20.36	0.01	0.09	32.00	23.00	0.00	8.00	18.35	512762.00	0.74	217.63	214.00
23	8	5	15721.00	26543.00	164.95	0	Spot (Block23, Row5, Column8)	373.89	374.00	72.24	0.00	0.19	226.00	232.45	226.00	26.95	0.01	0.12	99.00	98.00	0.00	148.00	147.89	282663.00	5.25	270.31	277.00
23	1	6	13611.00	26826.00	196.15	0	Spot (Block23, Row6, Column1)	255.76	257.00	27.01	0.00	0.11	219.00	224.73	219.00	27.41	0.01	0.12	59.00	31.00	0.00	38.00	36.76	278262.00	1.13	238.55	229.00
23	2	6	13942.00	26839.00	192.85	0	Spot (Block23, Row6, Column2)	264.54	269.00	38.56	0.01	0.15	219.00	222.75	219.00	25.05	0.01	0.11	64.00	49.00	0.00	50.00	45.54	278299.00	1.67	231.39	227.00
23	3	6	14195.00	26845.00	183.65	0	Spot (Block23, Row6, Column3)	357.45	319.00	99.30	0.05	0.28	219.00	222.19	219.00	22.10	0.01	0.10	96.00	90.00	0.00	100.00	138.45	340290.00	6.12	255.83	259.00
23	4	6	14512.00	26842.00	203.95	0	Spot (Block23, Row6, Column4)	280.53	285.00	39.50	0.01	0.14	220.00	223.97	220.00	23.54	0.01	0.11	79.00	70.00	0.00	65.00	60.53	330466.00	2.40	243.43	243.50
23	5	6	14819.00	26845.00	151.40	0	Spot (Block23, Row6, Column5)	519.50	489.00	147.69	0.03	0.28	222.00	226.56	222.00	26.09	0.01	0.12	100.00	100.00	0.00	267.00	297.50	326243.00	11.23	309.22	300.00
23	6	6	15102.00	26850.00	210.00	0	Spot (Block23, Row6, Column6)	271.67	278.00	28.96	0.01	0.11	221.00	225.26	221.00	24.71	0.01	0.11	81.00	60.00	0.00	57.00	50.67	341217.00	1.88	251.57	246.00
23	7	6	15409.00	26848.00	167.00	0	Spot (Block23, Row6, Column7)	328.66	305.00	64.17	0.03	0.20	224.00	229.35	224.00	23.73	0.01	0.10	94.00	88.00	0.00	81.00	104.66	254057.00	4.18	258.27	251.00
23	8	6	15732.00	26855.00	166.85	0	Spot (Block23, Row6, Column8)	362.65	348.00	73.20	0.02	0.20	231.00	237.90	231.00	26.34	0.01	0.11	98.00	91.00	0.00	117.00	131.65	281053.00	4.74	273.09	275.00
23	1	7	13599.00	27147.00	180.60	0	Spot (Block23, Row7, Column1)	266.56	273.00	31.16	0.01	0.12	219.00	227.78	219.00	29.99	0.02	0.13	64.00	44.00	0.00	54.00	47.56	243633.00	1.29	252.90	247.00
23	2	7	13915.00	27144.00	147.00	-50	Spot (Block23, Row7, Column2)	256.27	261.00	23.94	0.01	0.09	219.00	223.96	219.00	25.60	0.01	0.11	66.00	33.00	0.00	42.00	37.27	150687.00	1.26	243.63	244.00
23	3	7	14194.00	27142.00	167.80	0	Spot (Block23, Row7, Column3)	265.17	265.00	24.94	0.00	0.09	221.00	224.98	221.00	21.89	0.01	0.10	80.00	51.00	0.00	44.00	44.17	207631.00	1.84	243.60	240.00
23	4	7	14509.00	27166.00	198.60	0	Spot (Block23, Row7, Column4)	260.73	264.50	27.73	0.01	0.11	222.00	227.15	222.00	24.39	0.01	0.11	64.00	42.00	0.00	42.50	38.73	290454.00	1.38	242.71	234.00
23	5	7	14823.00	27137.00	177.05	0	Spot (Block23, Row7, Column5)	288.86	287.00	22.92	0.00	0.08	222.00	227.44	222.00	27.44	0.01	0.12	97.00	73.00	0.00	65.00	66.86	253617.00	2.24	258.50	263.50
23	6	7	15114.00	27118.00	239.95	0	Spot (Block23, Row7, Column6)	261.30	265.00	31.51	0.01	0.12	220.00	224.46	220.00	24.57	0.01	0.11	64.00	46.00	0.00	45.00	41.30	433498.00	1.50	236.74	229.50
23	7	7	15408.00	27155.00	156.70	0	Spot (Block23, Row7, Column7)	384.69	390.00	73.58	0.01	0.19	222.00	228.93	222.00	26.79	0.01	0.12	98.00	97.00	0.00	168.00	162.69	260817.00	5.81	288.44	290.00
23	8	7	15724.00	27143.00	193.15	0	Spot (Block23, Row7, Column8)	353.16	360.00	61.40	0.01	0.17	232.00	238.18	232.00	27.59	0.01	0.12	97.00	89.00	0.00	128.00	121.16	373994.00	4.17	269.85	273.00
23	1	8	13609.00	27455.00	143.90	0	Spot (Block23, Row8, Column1)	2756.51	2333.00	1948.51	0.07	0.71	223.00	231.68	223.00	33.59	0.02	0.14	100.00	100.00	0.00	2110.00	2533.51	1562939.00	75.17	708.34	557.50
23	2	8	13901.00	27439.00	223.15	0	Spot (Block23, Row8, Column2)	243.69	234.00	31.18	0.02	0.13	222.00	229.06	222.00	30.26	0.01	0.13	34.00	14.00	0.00	12.00	21.69	348231.00	0.48	221.13	218.00
23	3	8	14207.00	27451.00	181.25	0	Spot (Block23, Row8, Column3)	291.84	292.00	36.34	0.00	0.12	224.00	229.73	224.00	25.78	0.01	0.11	88.00	72.00	0.00	68.00	67.84	269075.00	2.41	258.33	254.50
23	4	8	14522.00	27440.00	177.75	0	Spot (Block23, Row8, Column4)	279.72	284.00	24.08	0.01	0.09	223.00	228.93	223.00	24.26	0.01	0.11	85.00	78.00	0.00	61.00	56.72	247836.00	2.09	255.35	263.00
23	5	8	14809.00	27398.00	164.70	0	Spot (Block23, Row8, Column5)	263.63	268.00	26.45	0.01	0.10	220.00	226.16	220.00	26.29	0.01	0.12	69.00	43.00	0.00	48.00	43.63	198516.00	1.43	244.28	238.00
23	6	8	15127.00	27462.00	219.55	0	Spot (Block23, Row8, Column6)	270.82	278.00	28.11	0.01	0.10	221.00	227.47	221.00	28.40	0.01	0.12	74.00	51.00	0.00	57.00	49.82	374821.00	1.53	240.20	235.00
23	7	8	15415.00	27446.00	188.05	0	Spot (Block23, Row8, Column7)	301.98	297.00	39.61	0.01	0.13	225.00	233.85	225.00	28.86	0.02	0.12	91.00	70.00	0.00	72.00	76.98	300466.00	2.36	252.84	249.00
23	8	8	15718.00	27452.00	169.15	0	Spot (Block23, Row8, Column8)	377.21	378.00	74.46	0.00	0.20	233.00	238.26	233.00	26.44	0.01	0.11	98.00	97.00	0.00	145.00	144.21	301770.00	5.26	291.81	290.00
24	1	1	18118.00	25347.00	153.10	0	Spot (Block24, Row1, Column1)	1828.37	1626.50	970.72	0.05	0.53	173.00	171.52	173.00	20.39	0.00	0.12	100.00	100.00	0.00	1453.50	1655.37	1173815.00	81.24	580.48	478.00
24	2	1	18413.00	25352.00	159.20	0	Spot (Block24, Row1, Column2)	246.14	248.00	33.61	0.00	0.14	169.00	167.10	169.00	19.88	0.00	0.12	98.00	83.00	0.00	79.00	77.14	172790.00	3.98	194.95	191.00
24	3	1	18716.00	25354.00	182.70	0	Spot (Block24, Row1, Column3)	206.62	206.00	12.64	0.00	0.06	169.00	165.77	169.00	18.41	0.01	0.11	94.00	52.00	0.00	37.00	37.62	193607.00	2.22	185.66	186.00
24	4	1	18987.00	25356.00	147.10	0	Spot (Block24, Row1, Column4)	213.35	208.00	23.93	0.01	0.11	174.00	171.58	174.00	18.53	0.01	0.11	83.00	44.00	0.00	34.00	39.35	126305.00	2.25	193.70	193.00
24	5	1	19318.00	25340.00	168.25	0	Spot (Block24, Row1, Column5)	240.63	234.50	32.37	0.01	0.13	177.00	175.19	177.00	16.86	0.00	0.10	97.00	76.00	0.00	57.50	63.63	189134.00	3.88	203.00	199.00
24	6	1	19609.00	25343.00	169.40	0	Spot (Block24, Row1, Column6)	302.30	296.00	66.69	0.01	0.22	175.00	173.02	175.00	16.63	0.00	0.10	100.00	96.00	0.00	121.00	127.30	240628.00	7.77	208.87	201.00
24	7	1	19922.00	25347.00	171.80	0	Spot (Block24, Row1, Column7)	314.53	304.00	60.04	0.01	0.19	179.00	177.23	179.00	16.66	0.00	0.09	100.00	98.00	0.00	125.00	135.53	257286.00	8.24	214.20	210.00
24	8	1	20213.00	25344.00	199.10	0	Spot (Block24, Row1, Column8)	199.48	200.00	14.78	0.00	0.07	183.00	182.11	183.00	16.61	0.00	0.09	50.00	7.00	0.00	17.00	16.48	224011.00	1.05	189.12	190.00
24	1	2	18115.00	25648.00	147.00	-50	Spot (Block24, Row2, Column1)	174.19	174.00	12.26	0.00	0.07	170.00	168.02	170.00	21.38	0.01	0.13	8.00	0.00	0.00	4.00	4.19	102425.00	0.29	182.31	184.00
24	2	2	18368.00	25651.00	224.60	0	Spot (Block24, Row2, Column2)	184.68	185.00	18.01	0.00	0.10	169.00	166.38	169.00	20.26	0.01	0.12	39.00	9.00	0.00	16.00	15.68	266863.00	0.90	170.12	170.00
24	3	2	18725.00	25641.00	196.95	0	Spot (Block24, Row2, Column3)	191.08	192.00	15.65	0.00	0.08	171.00	168.81	171.00	15.73	0.01	0.09	65.00	24.00	0.00	21.00	20.08	209999.00	1.42	177.83	180.00
24	4	2	19020.00	25660.00	184.05	0	Spot (Block24, Row2, Column4)	202.51	202.00	13.25	0.00	0.07	173.00	171.56	173.00	15.98	0.00	0.09	88.00	42.00	0.00	29.00	29.51	193396.00	1.94	190.33	191.00
24	5	2	19318.00	25662.00	221.90	0	Spot (Block24, Row2, Column5)	194.09	194.00	13.13	0.00	0.07	174.00	173.08	174.00	16.05	0.00	0.09	60.00	16.00	0.00	20.00	20.09	273666.00	1.31	186.70	187.00
24	6	2	19639.00	25632.00	229.10	0	Spot (Block24, Row2, Column6)	191.85	191.00	13.15	0.00	0.07	175.00	174.35	175.00	16.86	0.00	0.10	47.00	9.00	0.00	16.00	16.85	290468.00	1.04	178.75	179.00
24	7	2	19906.00	25647.00	215.95	0	Spot (Block24, Row2, Column7)	199.75	199.00	14.30	0.00	0.07	177.00	175.25	177.00	15.69	0.00	0.09	72.00	21.00	0.00	22.00	22.75	266061.00	1.56	186.27	187.00
24	8	2	20199.00	25663.00	172.45	0	Spot (Block24, Row2, Column8)	194.94	193.00	20.89	0.00	0.11	180.00	180.09	180.00	16.04	0.00	0.09	42.00	9.00	0.00	13.00	14.94	161999.00	0.93	184.44	183.00
24	1	3	18127.00	25955.00	206.10	0	Spot (Block24, Row3, Column1)	197.20	197.00	17.04	0.00	0.09	165.00	162.50	165.00	18.41	0.01	0.11	79.00	39.00	0.00	32.00	32.20	237819.00	1.89	169.29	169.00
24	2	3	18422.00	25932.00	156.20	0	Spot (Block24, Row3, Column2)	196.00	197.00	16.55	0.00	0.08	168.00	164.62	168.00	18.26	0.01	0.11	75.00	29.00	0.00	29.00	28.00	133279.00	1.72	181.23	184.00
24	3	3	18711.00	25961.00	201.05	0	Spot (Block24, Row3, Column3)	198.20	198.00	17.40	0.00	0.09	173.00	170.29	173.00	17.84	0.01	0.10	66.00	26.00	0.00	25.00	25.20	226537.00	1.56	180.42	181.00
24	4	3	19014.00	25946.00	159.55	0	Spot (Block24, Row3, Column4)	358.38	368.00	87.91	0.01	0.25	174.00	171.60	174.00	16.07	0.01	0.09	100.00	99.00	0.00	194.00	184.38	250510.00	11.63	221.70	210.00
24	5	3	19321.00	25964.00	203.30	0	Spot (Block24, Row3, Column5)	191.47	192.00	12.73	0.00	0.07	177.00	175.95	177.00	15.87	0.00	0.09	48.00	6.00	0.00	15.00	14.47	224978.00	0.98	185.90	187.00
24	6	3	19642.00	25910.00	141.20	0	Spot (Block24, Row3, Column6)	195.71	195.00	11.37	0.00	0.06	177.00	176.08	177.00	16.12	0.00	0.09	53.00	13.00	0.00	18.00	18.71	106074.00	1.22	188.43	187.00
24	7	3	19938.00	25976.00	237.65	0	Spot (Block24, Row3, Column7)	200.97	200.00	19.90	0.00	0.10	177.00	176.17	177.00	16.63	0.00	0.09	64.00	26.00	0.00	23.00	23.97	327787.00	1.49	182.02	181.00
24	8	3	20221.00	25950.00	198.65	0	Spot (Block24, Row3, Column8)	209.84	209.00	14.67	0.00	0.07	181.00	180.43	181.00	15.47	0.00	0.09	82.00	42.00	0.00	28.00	28.84	233760.00	1.90	192.47	192.00
24	1	4	18124.00	26250.00	165.35	0	Spot (Block24, Row4, Column1)	300.74	283.00	76.43	0.03	0.25	167.00	166.21	167.00	16.56	0.00	0.10	100.00	98.00	0.00	116.00	133.74	228862.00	8.12	202.44	200.00
24	2	4	18417.00	26208.00	250.75	0	Spot (Block24, Row4, Column2)	182.15	183.00	18.11	0.00	0.10	170.00	169.19	170.00	18.35	0.00	0.11	39.00	6.00	0.00	13.00	12.15	332237.00	0.71	173.85	177.00
24	3	4	18713.00	26251.00	150.70	0	Spot (Block24, Row4, Column3)	859.99	750.00	397.08	0.06	0.46	173.00	172.30	173.00	18.16	0.00	0.11	100.00	100.00	0.00	577.00	686.99	534912.00	37.86	318.60	280.00
24	4	4	19003.00	26236.00	211.10	0	Spot (Block24, Row4, Column4)	188.67	188.00	12.43	0.00	0.07	176.00	174.62	176.00	16.86	0.00	0.10	37.00	4.00	0.00	12.00	12.67	239237.00	0.83	179.32	181.00
24	5	4	19286.00	26279.00	205.95	0	Spot (Block24, Row4, Column5)	197.35	198.00	11.89	0.00	0.06	176.00	175.61	176.00	15.75	0.00	0.09	68.00	18.00	0.00	22.00	21.35	238000.00	1.38	186.21	187.00
24	6	4	19614.00	26245.00	218.65	0	Spot (Block24, Row4, Column6)	204.85	202.00	18.56	0.01	0.09	176.00	175.12	176.00	15.41	0.00	0.09	75.00	41.00	0.00	26.00	28.85	280651.00	1.93	183.23	185.00
24	7	4	19920.00	26253.00	200.30	0	Spot (Block24, Row4, Column7)	213.25	209.00	21.94	0.01	0.10	181.00	179.47	181.00	15.64	0.00	0.09	81.00	41.00	0.00	28.00	32.25	241824.00	2.16	189.54	188.00
24	8	4	20222.00	26259.00	202.60	0	Spot (Block24, Row4, Column8)	214.88	215.00	15.62	0.00	0.07	183.00	182.39	183.00	14.35	0.00	0.08	86.00	59.00	0.00	32.00	31.88	249695.00	2.26	190.47	191.00
24	1	5	18119.00	26544.00	166.90	0	Spot (Block24, Row5, Column1)	291.14	289.50	60.29	0.00	0.21	171.00	167.96	171.00	18.96	0.01	0.11	99.00	94.00	0.00	118.50	120.14	224760.00	6.50	205.19	201.00
24	2	5	18407.00	26537.00	147.55	0	Spot (Block24, Row5, Column2)	191.93	192.00	12.05	0.00	0.06	172.00	171.00	172.00	16.54	0.00	0.10	61.00	11.00	0.00	20.00	19.93	116695.00	1.27	183.58	184.00
24	3	5	18705.00	26577.00	203.45	0	Spot (Block24, Row5, Column3)	202.83	204.00	22.29	0.00	0.11	175.00	175.22	175.00	17.08	0.00	0.10	75.00	34.00	0.00	29.00	27.83	238933.00	1.62	186.76	187.00
24	4	5	19008.00	26541.00	185.75	0	Spot (Block24, Row5, Column4)	234.48	227.00	29.42	0.01	0.13	176.00	175.61	176.00	16.73	0.00	0.10	95.00	79.00	0.00	51.00	58.48	226977.00	3.52	195.36	196.00
24	5	5	19323.00	26550.00	147.80	0	Spot (Block24, Row5, Column5)	790.24	777.50	321.94	0.01	0.41	176.00	175.92	176.00	17.06	0.00	0.10	100.00	100.00	0.00	601.50	614.24	472563.00	36.01	344.52	296.00
24	6	5	19609.00	26546.00	214.35	0	Spot (Block24, Row5, Column6)	197.88	197.00	16.21	0.00	0.08	178.00	177.23	178.00	16.29	0.00	0.09	56.00	22.00	0.00	19.00	19.88	260008.00	1.27	183.56	183.00
24	7	5	19939.00	26565.00	197.85	0	Spot (Block24, Row5, Column7)	200.98	200.00	15.27	0.00	0.08	181.00	179.96	181.00	13.68	0.00	0.08	69.00	25.00	0.00	19.00	19.98	222082.00	1.54	188.79	189.00
24	8	5	20221.00	26541.00	175.15	0	Spot (Block24, Row5, Column8)	253.84	251.00	35.35	0.00	0.14	183.00	183.07	183.00	14.03	0.00	0.08	99.00	89.00	0.00	68.00	70.84	217290.00	5.04	202.94	204.00
24	1	6	18120.00	26837.00	220.75	0	Spot (Block24, Row6, Column1)	187.43	188.00	14.38	0.00	0.08	169.00	166.36	169.00	18.10	0.01	0.11	51.00	9.00	0.00	19.00	18.43	262025.00	1.16	173.72	176.00
24	2	6	18442.00	26829.00	231.20	0	Spot (Block24, Row6, Column2)	189.62	191.00	15.48	0.00	0.08	172.00	170.44	172.00	17.49	0.00	0.10	54.00	11.00	0.00	19.00	17.62	291631.00	1.10	181.86	183.00
24	3	6	18709.00	26843.00	155.35	0	Spot (Block24, Row6, Column3)	406.62	380.00	122.52	0.03	0.30	176.00	175.46	176.00	17.88	0.00	0.10	99.00	99.00	0.00	204.00	230.62	270405.00	12.93	238.60	223.50
24	4	6	19013.00	26844.00	192.75	0	Spot (Block24, Row6, Column4)	217.20	213.00	23.82	0.01	0.11	176.00	175.68	176.00	17.74	0.00	0.10	86.00	53.00	0.00	37.00	41.20	228281.00	2.34	188.89	190.00
24	5	6	19322.00	26851.00	153.15	0	Spot (Block24, Row6, Column5)	399.74	387.00	116.88	0.01	0.29	180.00	178.80	180.00	17.96	0.00	0.10	100.00	98.00	0.00	207.00	219.74	256232.00	12.30	232.07	216.00
24	6	6	19615.00	26847.00	147.00	-50	Spot (Block24, Row6, Column6)	199.93	200.00	11.90	0.00	0.06	183.00	182.71	183.00	15.58	0.00	0.09	55.00	12.00	0.00	17.00	16.93	117761.00	1.11	194.75	197.00
24	7	6	19923.00	26856.00	171.25	0	Spot (Block24, Row6, Column7)	248.80	241.50	31.86	0.01	0.13	185.00	184.72	185.00	14.94	0.00	0.08	98.00	85.00	0.00	56.50	63.80	203515.00	4.29	206.15	205.00
24	8	6	20226.00	26850.00	171.65	0	Spot (Block24, Row6, Column8)	238.80	230.00	31.44	0.02	0.13	181.00	180.93	181.00	14.72	0.00	0.08	94.00	81.00	0.00	49.00	57.80	196054.00	3.93	199.99	200.00
24	1	7	18106.00	27158.00	183.40	0	Spot (Block24, Row7, Column1)	196.87	197.00	17.12	0.00	0.09	173.00	170.08	173.00	21.39	0.01	0.13	56.00	9.00	0.00	24.00	23.87	185448.00	1.25	172.77	173.00
24	2	7	18428.00	27139.00	251.55	0	Spot (Block24, Row7, Column2)	181.37	181.00	15.04	0.00	0.08	168.00	166.01	168.00	18.43	0.01	0.11	35.00	6.00	0.00	13.00	13.37	332264.00	0.83	167.59	170.00
24	3	7	18681.00	27141.00	215.75	0	Spot (Block24, Row7, Column3)	192.31	193.00	14.53	0.00	0.08	172.00	171.72	172.00	19.38	0.00	0.11	55.00	9.00	0.00	21.00	20.31	255585.00	1.06	176.39	177.00
24	4	7	18990.00	27142.00	146.65	0	Spot (Block24, Row7, Column4)	206.68	205.00	19.99	0.00	0.10	175.00	173.59	175.00	18.70	0.00	0.11	76.00	35.00	0.00	30.00	31.68	120905.00	1.77	185.59	186.00
24	5	7	19304.00	27156.00	213.90	0	Spot (Block24, Row7, Column5)	207.60	205.00	22.74	0.01	0.11	180.00	178.55	180.00	17.00	0.00	0.10	71.00	30.00	0.00	25.00	27.60	272167.00	1.71	187.32	187.00
24	6	7	19618.00	27153.00	194.30	0	Spot (Block24, Row7, Column6)	200.66	199.00	12.61	0.00	0.06	183.00	182.03	183.00	15.98	0.00	0.09	53.00	14.00	0.00	16.00	17.66	214708.00	1.17	196.37	195.00
24	7	7	19903.00	27145.00	168.95	0	Spot (Block24, Row7, Column7)	257.97	265.00	26.56	0.01	0.10	183.00	182.24	183.00	18.07	0.00	0.10	98.00	86.00	0.00	82.00	74.97	204309.00	4.19	209.23	208.00
24	8	7	20216.00	27154.00	202.95	0	Spot (Block24, Row7, Column8)	228.82	224.00	23.19	0.01	0.10	181.00	180.84	181.00	17.97	0.00	0.10	93.00	67.00	0.00	43.00	47.82	267260.00	2.67	195.75	195.00
24	1	8	18102.00	27456.00	141.95	0	Spot (Block24, Row8, Column1)	2489.02	2030.00	1769.41	0.09	0.71	177.00	176.53	177.00	23.52	0.00	0.13	100.00	100.00	0.00	1853.00	2312.02	1359003.00	98.30	828.56	548.50
24	2	8	18399.00	27443.00	251.05	0	Spot (Block24, Row8, Column2)	185.52	185.00	14.18	0.00	0.08	174.00	173.24	174.00	22.87	0.00	0.13	22.00	0.00	0.00	11.00	11.52	339691.00	0.54	172.50	172.00
24	3	8	18696.00	27450.00	207.75	0	Spot (Block24, Row8, Column3)	189.73	190.00	12.26	0.00	0.06	174.00	173.17	174.00	17.86	0.00	0.10	45.00	4.00	0.00	16.00	15.73	232793.00	0.93	179.38	179.50
24	4	8	19048.00	27429.00	168.50	0	Spot (Block24, Row8, Column4)	211.79	207.00	24.62	0.01	0.12	176.00	174.67	176.00	17.97	0.00	0.10	81.00	38.00	0.00	31.00	35.79	166470.00	2.07	196.81	198.00
24	5	8	19298.00	27428.00	145.10	0	Spot (Block24, Row8, Column5)	203.81	198.00	27.60	0.01	0.14	175.00	174.97	175.00	17.36	0.00	0.10	66.00	25.00	0.00	23.00	28.81	117192.00	1.66	186.09	186.00
24	6	8	19643.00	27441.00	146.70	0	Spot (Block24, Row8, Column6)	201.07	201.00	13.87	0.00	0.07	176.00	175.13	176.00	18.46	0.00	0.11	68.00	19.00	0.00	25.00	25.07	117627.00	1.41	190.00	190.00
24	7	8	19909.00	27446.00	183.65	0	Spot (Block24, Row8, Column7)	239.85	227.00	40.56	0.02	0.17	175.00	173.70	175.00	18.28	0.00	0.11	95.00	73.00	0.00	52.00	64.85	227136.00	3.62	198.52	197.00
24	8	8	20213.00	27443.00	168.45	0	Spot (Block24, Row8, Column8)	305.81	296.00	51.98	0.01	0.17	175.00	175.46	175.00	17.47	0.00	0.10	100.00	98.00	0.00	121.00	130.81	241896.00	7.46	213.70	209.00
25	1	1	4647.00	29841.00	182.20	0	Spot (Block25, Row1, Column1)	1644.38	1137.50	1505.17	0.16	0.92	170.00	179.97	170.00	122.66	0.02	0.68	67.00	64.00	0.00	967.50	1474.38	1532564.00	11.94	921.52	198.50
25	2	1	4910.00	29843.00	145.95	0	Spot (Block25, Row1, Column2)	472.47	463.00	135.64	0.01	0.29	170.00	170.23	170.00	17.92	0.00	0.11	100.00	100.00	0.00	293.00	302.47	274032.00	16.86	250.89	250.00
25	3	1	5203.00	29844.00	152.75	0	Spot (Block25, Row1, Column3)	238.26	230.00	33.50	0.02	0.14	169.00	168.40	169.00	17.43	0.00	0.10	98.00	84.00	0.00	61.00	69.26	152723.00	4.01	196.11	199.00
25	4	1	5504.00	29846.00	156.10	0	Spot (Block25, Row1, Column4)	360.53	360.00	98.45	0.00	0.27	169.00	167.80	169.00	16.28	0.00	0.10	100.00	99.00	0.00	191.00	191.53	242275.00	11.84	214.07	211.00
25	5	1	5809.00	29844.00	143.65	0	Spot (Block25, Row1, Column5)	471.73	445.00	188.04	0.03	0.40	172.00	170.63	172.00	16.86	0.00	0.10	99.00	99.00	0.00	273.00	299.73	266530.00	17.86	232.57	220.00
25	6	1	6106.00	29830.00	156.45	0	Spot (Block25, Row1, Column6)	445.46	376.00	159.63	0.07	0.36	176.00	176.36	176.00	18.57	0.00	0.11	100.00	100.00	0.00	200.00	269.46	300238.00	14.49	232.11	226.50
25	7	1	6419.00	29839.00	148.30	0	Spot (Block25, Row1, Column7)	1266.64	1186.00	653.79	0.03	0.52	174.00	175.37	174.00	20.61	0.00	0.12	100.00	100.00	0.00	1012.00	1092.64	759982.00	52.95	411.85	359.00
25	8	1	6716.00	29845.00	141.75	0	Spot (Block25, Row1, Column8)	205.29	205.00	14.42	0.00	0.07	178.00	177.93	178.00	17.99	0.00	0.10	72.00	27.00	0.00	27.00	27.29	111472.00	1.52	191.08	191.00
25	1	2	4647.00	30150.00	291.45	0	Spot (Block25, Row2, Column1)	183.15	184.00	17.02	0.00	0.09	170.00	173.45	170.00	54.25	0.01	0.31	0.00	0.00	0.00	14.00	13.15	456049.00	0.18	168.89	168.50
25	2	2	4901.00	30150.00	125.20	0	Spot (Block25, Row2, Column2)	363.75	375.00	68.68	0.01	0.19	171.00	169.25	171.00	16.54	0.00	0.10	100.00	99.00	0.00	204.00	192.75	152774.00	11.76	233.13	221.00
25	3	2	5202.00	30141.00	139.70	0	Spot (Block25, Row2, Column3)	188.80	189.00	10.16	0.00	0.05	171.00	168.85	171.00	16.39	0.01	0.10	57.00	6.00	0.00	18.00	17.80	99310.00	1.22	178.90	179.00
25	4	2	5510.00	30149.00	213.95	0	Spot (Block25, Row2, Column4)	230.91	221.00	38.47	0.02	0.17	170.00	168.97	170.00	16.18	0.00	0.10	91.00	71.00	0.00	51.00	60.91	302718.00	3.83	184.94	185.00
25	5	2	5815.00	30153.00	202.15	0	Spot (Block25, Row2, Column5)	194.88	194.00	16.00	0.00	0.08	171.00	169.19	171.00	16.25	0.00	0.10	70.00	25.00	0.00	23.00	23.88	226258.00	1.58	178.49	182.00
25	6	2	6105.00	30145.00	144.85	0	Spot (Block25, Row2, Column6)	406.65	388.00	100.47	0.02	0.25	175.00	173.77	175.00	16.45	0.00	0.09	100.00	100.00	0.00	213.00	231.65	233009.00	14.15	234.79	220.00
25	7	2	6427.00	30156.00	191.70	0	Spot (Block25, Row2, Column7)	212.46	210.00	19.50	0.01	0.09	176.00	175.73	176.00	15.10	0.00	0.09	90.00	58.00	0.00	34.00	36.46	219688.00	2.43	189.62	190.00
25	8	2	6766.00	30171.00	160.65	0	Spot (Block25, Row2, Column8)	195.79	197.00	12.29	0.00	0.06	178.00	177.84	178.00	15.22	0.00	0.09	59.00	15.00	0.00	19.00	17.79	139599.00	1.18	185.22	185.00
25	1	3	4647.00	30439.00	171.85	0	Spot (Block25, Row3, Column1)	579.44	455.00	410.20	0.10	0.71	168.00	172.16	168.00	46.14	0.01	0.27	70.00	65.00	0.00	287.00	411.44	477461.00	8.83	360.45	198.50
25	2	3	4916.00	30439.00	172.40	0	Spot (Block25, Row3, Column2)	191.73	192.00	12.00	0.00	0.06	168.00	166.79	168.00	15.60	0.00	0.09	75.00	28.00	0.00	24.00	23.73	158558.00	1.60	179.60	179.00
25	3	3	5192.00	30454.00	145.80	0	Spot (Block25, Row3, Column3)	203.78	203.00	14.37	0.00	0.07	172.00	171.37	172.00	17.07	0.00	0.10	86.00	42.00	0.00	31.00	31.78	118190.00	1.90	186.78	187.00
25	4	3	5510.00	30441.00	146.40	0	Spot (Block25, Row3, Column4)	556.49	525.00	201.95	0.03	0.36	173.00	172.78	173.00	16.03	0.00	0.09	100.00	100.00	0.00	352.00	383.49	323877.00	23.94	265.70	260.50
25	5	3	5869.00	30448.00	147.10	0	Spot (Block25, Row3, Column5)	193.67	194.00	11.96	0.00	0.06	172.00	170.65	172.00	15.97	0.00	0.09	72.00	20.00	0.00	22.00	21.67	114650.00	1.44	181.56	183.50
25	6	3	6127.00	30431.00	264.35	0	Spot (Block25, Row3, Column6)	197.98	198.00	14.35	0.00	0.07	174.00	172.76	174.00	15.25	0.00	0.09	73.00	31.00	0.00	24.00	23.98	401501.00	1.65	181.51	182.00
25	7	3	6423.00	30441.00	164.50	0	Spot (Block25, Row3, Column7)	298.29	288.00	66.89	0.02	0.22	176.00	175.70	176.00	15.84	0.00	0.09	99.00	96.00	0.00	112.00	122.29	224312.00	7.74	208.99	206.00
25	8	3	6708.00	30447.00	168.05	0	Spot (Block25, Row3, Column8)	202.00	204.00	16.12	0.00	0.08	178.00	177.59	178.00	15.08	0.00	0.08	71.00	36.00	0.00	26.00	24.00	159176.00	1.62	189.39	191.50
25	1	4	4647.00	30739.00	174.40	0	Spot (Block25, Row4, Column1)	409.66	350.00	213.28	0.07	0.52	168.00	171.26	168.00	36.85	0.01	0.22	76.00	64.00	0.00	182.00	241.66	345751.00	6.47	283.33	194.00
25	2	4	4907.00	30738.00	238.10	0	Spot (Block25, Row4, Column2)	198.03	197.00	17.74	0.00	0.09	169.00	168.14	169.00	18.59	0.00	0.11	68.00	33.00	0.00	28.00	29.03	325559.00	1.61	178.74	179.00
25	3	4	5214.00	30743.00	138.45	0	Spot (Block25, Row4, Column3)	2320.75	2247.00	1002.40	0.01	0.43	171.00	172.16	171.00	20.94	0.00	0.12	100.00	100.00	0.00	2076.00	2149.75	1202150.00	102.58	723.53	593.00
25	4	4	5523.00	30719.00	223.65	0	Spot (Block25, Row4, Column4)	191.54	192.00	13.09	0.00	0.07	175.00	175.61	175.00	19.50	0.00	0.11	41.00	4.00	0.00	17.00	16.54	274857.00	0.82	183.55	183.00
25	5	4	5794.00	30739.00	214.20	0	Spot (Block25, Row4, Column5)	199.59	198.00	19.44	0.00	0.10	173.00	172.62	173.00	17.84	0.00	0.10	68.00	26.00	0.00	25.00	26.59	261661.00	1.51	189.93	189.00
25	6	4	6120.00	30732.00	189.20	0	Spot (Block25, Row4, Column6)	196.00	196.00	16.45	0.00	0.08	172.00	171.37	172.00	17.32	0.00	0.10	68.00	24.00	0.00	24.00	24.00	196394.00	1.42	183.94	185.00
25	7	4	6407.00	30748.00	154.40	0	Spot (Block25, Row4, Column7)	324.06	303.00	67.32	0.03	0.21	173.00	173.10	173.00	18.99	0.00	0.11	99.00	97.00	0.00	130.00	151.06	211614.00	7.95	215.79	215.00
25	8	4	6711.00	30741.00	161.00	0	Spot (Block25, Row4, Column8)	256.50	263.00	32.77	0.01	0.13	181.00	180.16	181.00	19.11	0.00	0.11	95.00	82.00	0.00	82.00	75.50	183656.00	3.99	205.96	203.50
25	1	5	4647.00	31046.00	175.55	0	Spot (Block25, Row5, Column1)	590.74	427.00	443.52	0.14	0.75	168.00	168.62	168.00	34.07	0.00	0.20	77.00	66.00	0.00	259.00	422.74	508035.00	12.39	369.54	196.00
25	2	5	4865.00	31050.00	151.75	0	Spot (Block25, Row5, Column2)	201.77	201.00	14.95	0.00	0.07	173.00	170.38	173.00	16.28	0.01	0.10	79.00	39.00	0.00	28.00	28.77	127113.00	1.93	186.55	188.00
25	3	5	5250.00	31051.00	142.70	0	Spot (Block25, Row5, Column3)	200.32	202.00	13.13	0.00	0.07	178.00	177.63	178.00	19.39	0.00	0.11	63.00	9.00	0.00	24.00	22.32	111176.00	1.17	187.95	190.50
25	4	5	5518.00	31045.00	150.70	0	Spot (Block25, Row5, Column4)	351.35	361.00	75.64	0.01	0.22	179.00	178.48	179.00	19.85	0.00	0.11	99.00	99.00	0.00	182.00	172.35	217486.00	8.71	229.14	223.00
25	5	5	5816.00	31045.00	138.50	0	Spot (Block25, Row5, Column5)	2254.02	2006.50	1105.87	0.05	0.49	179.00	180.28	179.00	24.98	0.00	0.14	100.00	100.00	0.00	1827.50	2075.02	1167580.00	83.03	680.87	485.00
25	6	5	6106.00	31045.00	152.25	0	Spot (Block25, Row5, Column6)	423.85	400.00	144.44	0.03	0.34	179.00	179.23	179.00	18.65	0.00	0.10	100.00	99.00	0.00	221.00	244.85	269571.00	13.12	239.14	228.00
25	7	5	6445.00	31010.00	217.35	0	Spot (Block25, Row5, Column7)	204.53	205.00	16.84	0.00	0.08	180.00	178.55	180.00	19.76	0.00	0.11	62.00	17.00	0.00	25.00	24.53	276729.00	1.31	186.97	190.00
25	8	5	6715.00	31044.00	141.35	0	Spot (Block25, Row5, Column8)	644.18	601.00	279.88	0.03	0.43	186.00	185.10	186.00	19.64	0.00	0.11	100.00	100.00	0.00	415.00	458.18	347856.00	23.38	296.32	275.00
25	1	6	4619.00	31342.00	147.00	-50	Spot (Block25, Row6, Column1)	190.74	191.00	12.67	0.00	0.07	169.00	167.76	169.00	24.16	0.00	0.14	42.00	0.00	0.00	22.00	21.74	112153.00	0.95	183.42	185.00
25	2	6	4918.00	31337.00	173.80	0	Spot (Block25, Row6, Column2)	197.06	196.00	14.37	0.00	0.07	172.00	170.00	172.00	17.97	0.01	0.11	67.00	24.00	0.00	24.00	25.06	164740.00	1.51	189.92	190.00
25	3	6	5204.00	31340.00	140.55	0	Spot (Block25, Row6, Column3)	843.26	771.00	328.12	0.04	0.39	178.00	178.07	178.00	21.58	0.00	0.12	100.00	100.00	0.00	593.00	665.26	451985.00	30.82	335.61	289.00
25	4	6	5504.00	31343.00	182.90	0	Spot (Block25, Row6, Column4)	250.82	257.50	30.74	0.01	0.12	182.00	183.13	182.00	26.37	0.00	0.14	88.00	63.00	0.00	75.50	68.82	236276.00	2.57	204.24	203.00
25	5	6	5813.00	31344.00	138.05	0	Spot (Block25, Row6, Column5)	3041.33	2931.00	1435.24	0.02	0.47	183.00	185.64	183.00	25.71	0.01	0.14	100.00	100.00	0.00	2748.00	2858.33	1560202.00	111.07	817.00	727.00
25	6	6	6139.00	31321.00	187.65	0	Spot (Block25, Row6, Column6)	219.51	219.00	17.99	0.00	0.08	182.00	181.85	182.00	17.14	0.00	0.09	84.00	56.00	0.00	37.00	37.51	217752.00	2.20	197.78	197.00
25	7	6	6414.00	31341.00	142.90	0	Spot (Block25, Row6, Column7)	476.99	456.00	160.50	0.02	0.34	184.00	184.15	184.00	16.94	0.00	0.09	100.00	100.00	0.00	272.00	292.99	264727.00	17.29	269.96	269.00
25	8	6	6720.00	31346.00	143.80	0	Spot (Block25, Row6, Column8)	572.93	495.00	240.00	0.06	0.42	189.00	189.13	189.00	16.47	0.00	0.09	100.00	100.00	0.00	306.00	383.93	324277.00	23.30	282.83	276.00
25	1	7	4647.00	31639.00	198.40	0	Spot (Block25, Row7, Column1)	188.54	190.00	14.36	0.00	0.08	167.00	168.90	167.00	86.94	0.00	0.51	0.00	0.00	0.00	23.00	21.54	209661.00	0.23	173.00	174.00
25	2	7	4919.00	31642.00	147.00	-50	Spot (Block25, Row7, Column2)	181.77	184.00	13.26	0.01	0.07	167.00	164.78	167.00	18.23	0.01	0.11	44.00	0.00	0.00	17.00	14.77	106882.00	0.93	181.71	185.00
25	3	7	5228.00	31651.00	243.60	0	Spot (Block25, Row7, Column3)	185.47	186.00	12.67	0.00	0.07	172.00	170.14	172.00	21.83	0.00	0.13	26.00	0.00	0.00	14.00	13.47	317520.00	0.70	172.56	176.00
25	4	7	5514.00	31680.00	131.60	0	Spot (Block25, Row7, Column4)	202.48	202.00	13.57	0.00	0.07	175.00	174.01	175.00	18.89	0.00	0.11	72.00	26.00	0.00	27.00	27.48	94961.00	1.51	183.48	184.00
25	5	7	5811.00	31629.00	169.85	0	Spot (Block25, Row7, Column5)	285.42	295.00	28.71	0.01	0.10	182.00	182.44	182.00	21.50	0.00	0.12	100.00	96.00	0.00	113.00	103.42	229761.00	4.79	221.82	219.00
25	6	7	6132.00	31651.00	281.55	0	Spot (Block25, Row7, Column6)	198.97	198.00	18.44	0.00	0.09	181.00	180.20	181.00	18.90	0.00	0.10	46.00	7.00	0.00	17.00	17.97	460823.00	0.99	184.41	185.00
25	7	7	6401.00	31644.00	143.85	0	Spot (Block25, Row7, Column7)	656.93	665.00	227.51	0.01	0.35	185.00	184.45	185.00	20.07	0.00	0.11	100.00	99.00	0.00	480.00	471.93	372477.00	23.54	322.21	289.00
25	8	7	6711.00	31640.00	184.25	0	Spot (Block25, Row7, Column8)	247.79	239.00	28.73	0.02	0.12	189.00	189.16	189.00	18.00	0.00	0.10	97.00	74.00	0.00	50.00	58.79	236639.00	3.26	209.16	209.00
25	1	8	4647.00	31949.00	182.95	0	Spot (Block25, Row8, Column1)	2082.31	749.00	3077.18	0.44	1.48	164.00	190.46	164.00	433.44	0.06	2.28	50.00	47.00	0.00	585.00	1918.31	1953211.00	4.36	1289.60	188.50
25	2	8	4926.00	31918.00	137.00	0	Spot (Block25, Row8, Column2)	206.26	205.00	14.21	0.00	0.07	165.00	163.43	165.00	16.61	0.00	0.10	97.00	66.00	0.00	40.00	41.26	104574.00	2.58	187.26	188.00
25	3	8	5200.00	31944.00	166.55	0	Spot (Block25, Row8, Column3)	266.07	269.00	53.06	0.00	0.20	165.00	163.44	165.00	17.33	0.00	0.11	99.00	90.00	0.00	104.00	101.07	204611.00	5.92	194.19	190.50
25	4	8	5530.00	31935.00	201.00	0	Spot (Block25, Row8, Column4)	189.96	191.00	15.09	0.00	0.08	173.00	171.22	173.00	18.98	0.00	0.11	47.00	9.00	0.00	18.00	16.96	217698.00	0.99	182.27	182.00
25	5	8	5814.00	31948.00	191.95	0	Spot (Block25, Row8, Column5)	196.28	197.00	12.89	0.00	0.07	177.00	175.29	177.00	17.98	0.00	0.10	56.00	10.00	0.00	20.00	19.28	203734.00	1.17	184.87	184.00
25	6	8	6117.00	31965.00	206.85	0	Spot (Block25, Row8, Column6)	203.68	206.00	15.68	0.00	0.08	179.00	177.84	179.00	16.95	0.00	0.10	72.00	30.00	0.00	27.00	24.68	248494.00	1.52	185.57	187.00
25	7	8	6418.00	31944.00	144.70	0	Spot (Block25, Row8, Column7)	591.88	541.00	238.96	0.04	0.40	186.00	184.69	186.00	20.16	0.00	0.11	100.00	100.00	0.00	355.00	405.88	337961.00	20.20	290.51	271.00
25	8	8	6715.00	31932.00	156.05	0	Spot (Block25, Row8, Column8)	342.06	306.00	136.44	0.05	0.40	189.00	188.82	189.00	19.05	0.00	0.10	96.00	92.00	0.00	117.00	153.06	229864.00	8.05	237.36	225.00
26	1	1	9119.00	29843.00	151.60	0	Spot (Block26, Row1, Column1)	2306.09	2020.50	1172.38	0.06	0.51	127.00	130.72	127.00	21.70	0.01	0.17	100.00	100.00	0.00	1893.50	2179.09	1452837.00	100.23	539.28	460.00
26	2	1	9405.00	29849.00	173.05	0	Spot (Block26, Row1, Column2)	199.43	203.00	22.69	0.01	0.11	123.00	125.85	123.00	17.07	0.01	0.14	98.00	94.00	0.00	80.00	76.43	167519.00	4.31	153.94	154.50
26	3	1	9705.00	29833.00	203.30	0	Spot (Block26, Row1, Column3)	167.09	173.00	27.03	0.02	0.16	123.00	123.71	123.00	14.45	0.00	0.12	81.00	68.00	0.00	50.00	44.09	195497.00	3.00	141.83	136.50
26	4	1	10015.00	29848.00	165.65	0	Spot (Block26, Row1, Column4)	187.10	188.00	30.53	0.00	0.16	124.00	125.79	124.00	16.50	0.01	0.13	93.00	84.00	0.00	64.00	63.10	142754.00	3.72	147.80	142.50
26	5	1	10314.00	29854.00	156.50	0	Spot (Block26, Row1, Column5)	319.10	284.50	113.98	0.05	0.36	125.00	127.59	125.00	18.11	0.01	0.14	98.00	98.00	0.00	159.50	194.10	214433.00	10.58	170.75	175.00
26	6	1	10606.00	29835.00	162.75	0	Spot (Block26, Row1, Column6)	308.53	297.00	89.86	0.02	0.29	123.00	125.79	123.00	17.40	0.01	0.14	100.00	99.00	0.00	174.00	185.53	226768.00	10.50	179.56	182.00
26	7	1	10921.00	29839.00	153.25	0	Spot (Block26, Row1, Column7)	582.66	543.50	245.61	0.03	0.42	123.00	124.98	123.00	16.86	0.01	0.13	100.00	100.00	0.00	420.50	459.66	376397.00	27.15	228.32	206.00
26	8	1	11236.00	29826.00	197.55	0	Spot (Block26, Row1, Column8)	145.58	145.00	18.97	0.00	0.13	125.00	127.64	125.00	17.40	0.01	0.14	52.00	26.00	0.00	20.00	20.58	160717.00	1.03	137.06	133.00
26	1	2	9086.00	30128.00	172.35	0	Spot (Block26, Row2, Column1)	140.07	138.50	16.07	0.00	0.11	126.00	128.11	126.00	18.08	0.01	0.14	38.00	8.00	0.00	12.50	14.07	115418.00	0.66	134.60	134.00
26	2	2	9399.00	30148.00	140.25	0	Spot (Block26, Row2, Column2)	218.92	208.00	33.34	0.02	0.15	125.00	126.08	125.00	14.53	0.00	0.12	100.00	99.00	0.00	83.00	93.92	116467.00	6.39	161.26	166.50
26	3	2	9707.00	30149.00	205.35	0	Spot (Block26, Row2, Column3)	137.98	136.00	14.63	0.01	0.11	124.00	125.11	124.00	13.83	0.00	0.11	44.00	19.00	0.00	12.00	13.98	165027.00	0.93	126.38	125.00
26	4	2	10013.00	30150.00	203.00	0	Spot (Block26, Row2, Column4)	175.59	179.00	23.36	0.01	0.13	121.00	122.50	121.00	14.77	0.01	0.12	91.00	82.00	0.00	58.00	54.59	205788.00	3.59	137.53	134.00
26	5	2	10320.00	30149.00	190.25	0	Spot (Block26, Row2, Column5)	189.79	194.00	22.81	0.01	0.12	124.00	125.66	124.00	16.11	0.01	0.13	95.00	88.00	0.00	70.00	65.79	193391.00	3.98	141.42	134.00
26	6	2	10590.00	30135.00	202.70	0	Spot (Block26, Row2, Column6)	148.53	143.00	22.65	0.02	0.15	124.00	126.49	124.00	15.29	0.01	0.12	54.00	38.00	0.00	19.00	24.53	173636.00	1.44	130.07	129.00
26	7	2	10912.00	30155.00	271.10	0	Spot (Block26, Row2, Column7)	154.76	149.00	24.17	0.02	0.16	124.00	125.81	124.00	15.67	0.01	0.12	67.00	42.00	0.00	25.00	30.76	331805.00	1.85	131.32	129.00
26	8	2	11190.00	30170.00	125.80	0	Spot (Block26, Row2, Column8)	154.60	156.00	19.23	0.00	0.12	125.00	125.65	125.00	15.19	0.00	0.12	74.00	52.00	0.00	31.00	29.60	65240.00	1.91	134.64	132.50
26	1	3	9121.00	30453.00	163.30	0	Spot (Block26, Row3, Column1)	264.47	267.00	69.44	0.00	0.26	125.00	127.17	125.00	15.66	0.01	0.12	100.00	99.00	0.00	142.00	139.47	195176.00	8.77	173.44	177.00
26	2	3	9422.00	30465.00	165.45	0	Spot (Block26, Row3, Column2)	143.66	136.00	25.12	0.02	0.17	124.00	124.64	124.00	14.98	0.00	0.12	46.00	36.00	0.00	12.00	19.66	108897.00	1.27	136.13	133.00
26	3	3	9690.00	30401.00	109.50	0	Spot (Block26, Row3, Column3)	155.70	158.00	15.10	0.01	0.10	122.00	123.77	122.00	14.09	0.01	0.11	86.00	63.00	0.00	36.00	33.70	47955.00	2.27	138.55	141.00
26	4	3	10013.00	30447.00	154.15	0	Spot (Block26, Row3, Column4)	285.36	287.00	70.98	0.00	0.25	120.00	121.44	120.00	14.11	0.01	0.12	100.00	99.00	0.00	167.00	165.36	185767.00	11.61	173.35	176.00
26	5	3	10284.00	30409.00	123.55	0	Spot (Block26, Row3, Column5)	157.97	162.00	17.90	0.01	0.11	120.00	121.45	120.00	14.67	0.01	0.12	88.00	66.00	0.00	42.00	37.97	64766.00	2.49	136.34	134.00
26	6	3	10623.00	30448.00	204.10	0	Spot (Block26, Row3, Column6)	174.76	179.00	23.10	0.01	0.13	125.00	126.71	125.00	15.74	0.01	0.12	91.00	77.00	0.00	54.00	49.76	206564.00	3.05	143.67	142.00
26	7	3	10916.00	30445.00	169.35	0	Spot (Block26, Row3, Column7)	210.81	209.00	46.59	0.00	0.22	127.00	130.03	127.00	16.93	0.01	0.13	95.00	92.00	0.00	82.00	83.81	167803.00	4.77	155.59	150.00
26	8	3	11276.00	30443.00	112.45	0	Spot (Block26, Row3, Column8)	171.18	174.00	15.77	0.01	0.09	125.00	126.81	125.00	15.99	0.01	0.13	95.00	80.00	0.00	49.00	46.18	55805.00	2.77	150.72	154.00
26	1	4	9114.00	30747.00	154.20	0	Spot (Block26, Row4, Column1)	271.18	281.00	62.42	0.02	0.23	126.00	127.88	126.00	16.08	0.01	0.13	99.00	98.00	0.00	155.00	145.18	175999.00	8.91	166.43	166.00
26	2	4	9410.00	30769.00	200.20	0	Spot (Block26, Row4, Column2)	168.50	169.00	19.70	0.00	0.12	123.00	124.95	123.00	15.72	0.01	0.13	92.00	75.00	0.00	46.00	45.50	190747.00	2.77	142.63	138.00
26	3	4	9715.00	30744.00	142.80	0	Spot (Block26, Row4, Column3)	638.79	630.00	231.53	0.01	0.36	122.00	124.44	122.00	16.17	0.01	0.13	100.00	100.00	0.00	508.00	516.79	356443.00	31.82	233.99	210.00
26	4	4	9996.00	30690.00	194.45	0	Spot (Block26, Row4, Column4)	139.50	137.00	16.48	0.01	0.12	121.00	123.90	121.00	17.40	0.01	0.14	47.00	18.00	0.00	16.00	18.50	149265.00	0.90	138.29	135.00
26	5	4	10305.00	30703.00	203.15	0	Spot (Block26, Row4, Column5)	142.27	138.00	18.85	0.01	0.13	123.00	124.82	123.00	16.66	0.01	0.13	48.00	23.00	0.00	15.00	19.27	167023.00	1.05	129.83	126.00
26	6	4	10614.00	30733.00	195.10	0	Spot (Block26, Row4, Column6)	188.45	189.00	22.51	0.00	0.12	124.00	125.61	124.00	15.43	0.01	0.12	96.00	93.00	0.00	65.00	64.45	202959.00	4.07	150.01	144.50
26	7	4	10905.00	30757.00	161.65	0	Spot (Block26, Row4, Column7)	221.65	208.00	43.78	0.03	0.20	125.00	127.34	125.00	16.45	0.01	0.13	99.00	97.00	0.00	83.00	96.65	159144.00	5.73	165.15	167.00
26	8	4	11206.00	30761.00	160.75	0	Spot (Block26, Row4, Column8)	181.98	184.00	14.97	0.00	0.08	125.00	128.49	125.00	17.75	0.01	0.14	96.00	92.00	0.00	59.00	56.98	129750.00	3.01	157.15	164.50
26	1	5	9120.00	31054.00	156.70	0	Spot (Block26, Row5, Column1)	270.18	270.50	66.82	0.00	0.25	123.00	124.14	123.00	14.76	0.00	0.12	99.00	99.00	0.00	147.50	147.18	182100.00	9.90	167.60	175.00
26	2	5	9405.00	31051.00	166.80	0	Spot (Block26, Row5, Column2)	148.02	147.00	12.74	0.00	0.09	124.00	125.14	124.00	14.96	0.00	0.12	75.00	32.00	0.00	23.00	24.02	114121.00	1.53	139.34	138.00
26	3	5	9728.00	31056.00	170.75	0	Spot (Block26, Row5, Column3)	210.86	208.00	26.64	0.01	0.13	125.00	127.64	125.00	18.30	0.01	0.14	98.00	97.00	0.00	83.00	85.86	171643.00	4.55	165.04	173.00
26	4	5	10009.00	31051.00	164.85	0	Spot (Block26, Row5, Column4)	216.99	203.00	39.68	0.03	0.18	128.00	130.19	128.00	17.75	0.01	0.14	99.00	97.00	0.00	75.00	88.99	163825.00	4.89	161.66	160.00
26	5	5	10314.00	31047.00	143.60	0	Spot (Block26, Row5, Column5)	1020.05	931.50	482.56	0.04	0.47	127.00	130.34	127.00	20.20	0.01	0.16	100.00	100.00	0.00	804.50	893.05	573269.00	44.04	333.41	265.50
26	6	5	10601.00	31050.00	160.10	0	Spot (Block26, Row5, Column6)	168.14	171.00	22.81	0.01	0.14	125.00	127.07	125.00	17.75	0.01	0.14	84.00	62.00	0.00	46.00	43.14	118542.00	2.31	141.07	140.00
26	7	5	10911.00	31052.00	164.75	0	Spot (Block26, Row5, Column7)	178.44	182.00	15.13	0.01	0.08	125.00	127.35	125.00	16.64	0.01	0.13	97.00	88.00	0.00	57.00	53.44	134364.00	3.07	145.52	141.00
26	8	5	11220.00	31047.00	157.45	0	Spot (Block26, Row5, Column8)	432.56	350.00	247.72	0.09	0.57	124.00	126.93	124.00	17.58	0.01	0.14	100.00	100.00	0.00	226.00	308.56	295869.00	17.38	188.32	189.50
26	1	6	9132.00	31355.00	201.35	0	Spot (Block26, Row6, Column1)	177.57	183.00	24.39	0.01	0.14	126.00	127.28	126.00	14.00	0.00	0.11	89.00	80.00	0.00	57.00	51.57	204563.00	3.59	143.51	142.00
26	2	6	9426.00	31332.00	117.15	0	Spot (Block26, Row6, Column2)	173.48	178.00	20.20	0.01	0.12	126.00	127.62	126.00	16.84	0.01	0.13	88.00	79.00	0.00	52.00	47.48	63147.00	2.72	150.69	147.00
26	3	6	9708.00	31345.00	148.70	0	Spot (Block26, Row6, Column3)	488.55	447.50	203.52	0.04	0.42	124.00	126.20	124.00	19.11	0.01	0.15	100.00	100.00	0.00	323.50	364.55	294110.00	18.96	213.11	200.00
26	4	6	9990.00	31339.00	152.40	0	Spot (Block26, Row6, Column4)	166.65	170.00	18.50	0.01	0.11	126.00	129.51	126.00	21.42	0.01	0.17	82.00	52.00	0.00	44.00	40.65	106489.00	1.73	144.48	143.50
26	5	6	10314.00	31347.00	139.15	0	Spot (Block26, Row6, Column5)	1399.85	1376.50	654.46	0.01	0.47	126.00	130.62	126.00	22.58	0.02	0.17	100.00	100.00	0.00	1250.50	1273.85	730721.00	56.20	451.37	350.50
26	6	6	10573.00	31368.00	162.40	0	Spot (Block26, Row6, Column6)	155.54	159.00	21.15	0.01	0.14	124.00	126.88	124.00	19.81	0.01	0.16	67.00	42.00	0.00	35.00	31.54	113386.00	1.45	139.63	138.00
26	7	6	10916.00	31348.00	161.45	0	Spot (Block26, Row6, Column7)	289.24	281.00	80.33	0.01	0.28	126.00	128.50	126.00	16.81	0.01	0.13	99.00	99.00	0.00	155.00	163.24	207960.00	9.56	170.57	179.00
26	8	6	11221.00	31351.00	156.20	0	Spot (Block26, Row6, Column8)	355.81	306.00	136.07	0.07	0.38	127.00	128.21	127.00	16.39	0.00	0.13	100.00	100.00	0.00	179.00	228.81	239457.00	13.89	183.75	185.00
26	1	7	9123.00	31651.00	205.00	0	Spot (Block26, Row7, Column1)	182.77	184.00	18.32	0.00	0.10	130.00	131.88	130.00	17.98	0.01	0.14	95.00	85.00	0.00	54.00	52.77	218959.00	2.83	155.05	156.00
26	2	7	9426.00	31648.00	166.40	0	Spot (Block26, Row7, Column2)	148.36	143.00	19.92	0.02	0.13	125.00	125.87	125.00	15.49	0.00	0.12	53.00	38.00	0.00	18.00	23.36	113641.00	1.45	132.43	129.00
26	3	7	9756.00	31666.00	174.15	0	Spot (Block26, Row7, Column3)	143.60	142.00	18.13	0.00	0.13	122.00	124.19	122.00	16.38	0.01	0.13	57.00	28.00	0.00	20.00	21.60	121633.00	1.19	133.31	127.00
26	4	7	10031.00	31653.00	232.05	0	Spot (Block26, Row7, Column4)	144.69	140.00	20.68	0.01	0.14	122.00	123.32	122.00	14.92	0.00	0.12	59.00	30.00	0.00	18.00	22.69	223834.00	1.43	130.63	128.00
26	5	7	10315.00	31641.00	176.60	0	Spot (Block26, Row7, Column5)	183.48	190.00	24.37	0.02	0.13	123.00	126.13	123.00	18.90	0.01	0.15	91.00	80.00	0.00	67.00	60.48	159447.00	3.03	146.27	142.00
26	6	7	10619.00	31646.00	170.00	0	Spot (Block26, Row7, Column6)	190.71	188.00	21.83	0.01	0.11	126.00	128.44	126.00	18.61	0.01	0.14	98.00	92.00	0.00	62.00	64.71	153333.00	3.35	153.96	155.00
26	7	7	10907.00	31650.00	149.35	0	Spot (Block26, Row7, Column7)	312.48	292.00	86.36	0.03	0.28	129.00	133.15	129.00	19.34	0.01	0.15	99.00	99.00	0.00	163.00	183.48	190610.00	9.27	191.49	193.50
26	8	7	11213.00	31648.00	201.60	0	Spot (Block26, Row7, Column8)	231.01	222.00	36.90	0.02	0.16	125.00	127.21	125.00	18.31	0.01	0.14	98.00	97.00	0.00	97.00	106.01	266356.00	5.67	163.72	174.00
26	1	8	9105.00	31948.00	137.00	0	Spot (Block26, Row8, Column1)	3370.59	2936.00	2286.67	0.06	0.68	128.00	131.32	128.00	21.44	0.01	0.16	100.00	100.00	0.00	2808.00	3242.59	1702148.00	151.11	940.72	557.00
26	2	8	9429.00	31968.00	178.90	0	Spot (Block26, Row8, Column2)	147.27	145.00	18.48	0.01	0.13	122.00	123.83	122.00	18.44	0.01	0.15	57.00	30.00	0.00	23.00	25.27	132099.00	1.27	126.57	124.00
26	3	8	9705.00	31947.00	161.00	0	Spot (Block26, Row8, Column3)	235.08	227.00	43.44	0.02	0.18	119.00	120.56	119.00	14.81	0.01	0.12	99.00	97.00	0.00	108.00	116.08	167378.00	7.74	154.37	151.00
26	4	8	10010.00	31950.00	143.85	0	Spot (Block26, Row8, Column4)	164.40	168.00	20.66	0.01	0.13	122.00	123.45	122.00	14.34	0.01	0.12	86.00	75.00	0.00	46.00	42.40	92390.00	2.85	139.51	139.00
26	5	8	10328.00	31924.00	203.00	0	Spot (Block26, Row8, Column5)	148.28	144.00	19.66	0.01	0.13	124.00	125.01	124.00	15.11	0.00	0.12	58.00	35.00	0.00	20.00	24.28	173633.00	1.54	128.72	126.00
26	6	8	10625.00	31947.00	197.45	0	Spot (Block26, Row8, Column6)	185.20	188.00	22.66	0.01	0.12	125.00	127.45	125.00	16.40	0.01	0.13	95.00	88.00	0.00	63.00	60.20	204277.00	3.52	150.03	150.00
26	7	8	10911.00	31948.00	155.35	0	Spot (Block26, Row8, Column7)	249.50	261.00	49.25	0.02	0.20	127.00	129.32	127.00	17.12	0.01	0.13	99.00	99.00	0.00	134.00	122.50	166168.00	7.02	174.29	179.00
26	8	8	11218.00	31946.00	171.35	0	Spot (Block26, Row8, Column8)	267.55	270.00	67.72	0.00	0.25	125.00	127.64	125.00	16.54	0.01	0.13	99.00	99.00	0.00	145.00	142.55	219121.00	8.46	168.58	173.50
27	1	1	13612.00	29844.00	152.50	0	Spot (Block27, Row1, Column1)	2003.02	1789.00	994.33	0.05	0.50	240.00	246.37	240.00	32.35	0.01	0.13	100.00	100.00	0.00	1549.00	1763.02	1283937.00	54.31	626.54	526.00
27	2	1	13907.00	29859.00	250.95	0	Spot (Block27, Row1, Column2)	265.93	272.00	32.43	0.01	0.12	230.00	236.65	230.00	28.45	0.01	0.12	60.00	30.00	0.00	42.00	35.93	484797.00	1.03	237.80	234.00
27	3	1	14186.00	29835.00	133.95	0	Spot (Block27, Row1, Column3)	277.36	280.00	47.14	0.00	0.17	230.00	235.93	230.00	26.27	0.01	0.11	69.00	46.00	0.00	50.00	47.36	133967.00	1.58	255.34	252.00
27	4	1	14514.00	29840.00	145.60	0	Spot (Block27, Row1, Column4)	302.22	296.00	31.21	0.01	0.10	234.00	239.89	234.00	28.02	0.01	0.12	95.00	65.00	0.00	62.00	68.22	176196.00	2.22	265.08	273.00
27	5	1	14799.00	29851.00	175.40	0	Spot (Block27, Row1, Column5)	334.47	314.00	60.66	0.03	0.18	235.00	241.56	235.00	26.93	0.01	0.11	97.00	83.00	0.00	79.00	99.47	288317.00	3.45	276.10	279.00
27	6	1	15109.00	29856.00	198.40	0	Spot (Block27, Row1, Column6)	315.40	303.00	77.80	0.02	0.25	240.00	246.45	240.00	29.10	0.01	0.12	88.00	57.00	0.00	63.00	75.40	351355.00	2.37	289.75	261.00
27	7	1	15423.00	29844.00	196.45	0	Spot (Block27, Row1, Column7)	389.51	356.00	112.80	0.04	0.29	240.00	246.38	240.00	28.67	0.01	0.12	98.00	85.00	0.00	116.00	149.51	424954.00	4.99	284.21	283.00
27	8	1	15726.00	29863.00	194.15	0	Spot (Block27, Row1, Column8)	292.57	293.00	25.89	0.00	0.09	251.00	252.59	251.00	26.84	0.00	0.11	77.00	27.00	0.00	42.00	41.57	312175.00	1.49	276.79	281.00
27	1	2	13613.00	30135.00	174.65	0	Spot (Block27, Row2, Column1)	276.25	283.50	25.04	0.01	0.09	230.00	235.60	230.00	29.13	0.01	0.12	74.00	39.00	0.00	53.50	46.25	235918.00	1.40	243.75	240.00
27	2	2	13902.00	30133.00	177.75	0	Spot (Block27, Row2, Column2)	267.86	270.00	25.71	0.00	0.10	226.00	230.71	226.00	23.84	0.01	0.10	71.00	44.00	0.00	44.00	41.86	237323.00	1.56	250.25	250.50
27	3	2	14198.00	30144.00	180.65	0	Spot (Block27, Row2, Column3)	283.28	287.00	30.19	0.01	0.11	234.00	240.29	234.00	28.42	0.01	0.12	76.00	44.00	0.00	53.00	49.28	259484.00	1.51	266.02	275.00
27	4	2	14505.00	30163.00	187.15	0	Spot (Block27, Row2, Column4)	296.31	298.00	25.45	0.00	0.09	236.00	243.04	236.00	28.74	0.01	0.12	89.00	60.00	0.00	62.00	60.31	292457.00	1.85	269.55	272.00
27	5	2	14832.00	30139.00	217.80	0	Spot (Block27, Row2, Column5)	295.92	295.00	26.26	0.00	0.09	234.00	240.75	234.00	24.67	0.01	0.10	92.00	72.00	0.00	61.00	61.92	401268.00	2.24	263.39	263.00
27	6	2	15099.00	30146.00	189.70	0	Spot (Block27, Row2, Column6)	272.31	280.00	26.17	0.01	0.10	237.00	243.51	237.00	26.52	0.01	0.11	66.00	28.00	0.00	43.00	35.31	276126.00	1.09	252.41	248.50
27	7	2	15413.00	30145.00	206.60	0	Spot (Block27, Row2, Column7)	279.00	286.00	25.51	0.01	0.09	237.00	244.01	237.00	26.75	0.01	0.11	73.00	40.00	0.00	49.00	42.00	339268.00	1.31	258.40	260.00
27	8	2	15711.00	30125.00	171.75	0	Spot (Block27, Row2, Column8)	296.50	295.00	22.85	0.00	0.08	249.00	252.01	249.00	28.80	0.01	0.11	88.00	21.00	0.00	46.00	47.50	243426.00	1.54	278.08	282.00
27	1	3	13608.00	30428.00	179.30	0	Spot (Block27, Row3, Column1)	341.36	299.00	277.21	0.06	0.81	228.00	233.65	228.00	25.82	0.01	0.11	92.00	79.00	0.00	71.00	113.36	307222.00	4.17	268.84	276.00
27	2	3	13914.00	30495.00	238.25	0	Spot (Block27, Row3, Column2)	266.57	272.00	24.35	0.01	0.09	228.00	234.20	228.00	26.15	0.01	0.11	67.00	36.00	0.00	44.00	38.57	435304.00	1.24	241.82	235.00
27	3	3	14206.00	30443.00	189.60	0	Spot (Block27, Row3, Column3)	292.33	292.00	31.00	0.00	0.11	234.00	242.27	234.00	28.55	0.02	0.12	83.00	50.00	0.00	58.00	58.33	297009.00	1.75	267.80	274.00
27	4	3	14523.00	30454.00	173.85	0	Spot (Block27, Row3, Column4)	321.42	311.00	49.20	0.01	0.15	238.00	245.21	238.00	26.65	0.01	0.11	91.00	76.00	0.00	73.00	83.42	272244.00	2.86	277.76	278.50
27	5	3	14821.00	30451.00	211.55	0	Spot (Block27, Row3, Column5)	271.67	275.00	20.77	0.01	0.08	241.00	247.63	241.00	27.17	0.01	0.11	64.00	6.00	0.00	34.00	30.67	346107.00	0.88	258.66	262.00
27	6	3	15119.00	30445.00	179.10	0	Spot (Block27, Row3, Column6)	296.08	297.00	31.19	0.00	0.11	237.00	243.41	237.00	25.08	0.01	0.10	87.00	67.00	0.00	60.00	59.08	262032.00	2.10	268.82	280.00
27	7	3	15423.00	30458.00	169.75	0	Spot (Block27, Row3, Column7)	311.39	303.00	32.53	0.01	0.10	241.00	246.24	241.00	25.33	0.01	0.10	97.00	75.00	0.00	62.00	70.39	250048.00	2.57	276.94	280.00
27	8	3	15710.00	30423.00	235.80	0	Spot (Block27, Row3, Column8)	268.34	271.00	23.99	0.00	0.09	245.00	248.71	245.00	27.57	0.01	0.11	48.00	6.00	0.00	26.00	23.34	430147.00	0.71	251.91	247.00
27	1	4	13626.00	30747.00	134.60	0	Spot (Block27, Row4, Column1)	296.83	291.00	27.76	0.01	0.09	232.00	236.25	232.00	26.39	0.01	0.11	97.00	68.00	0.00	59.00	64.83	143665.00	2.30	273.73	271.50
27	2	4	13921.00	30748.00	213.80	0	Spot (Block27, Row4, Column2)	279.90	283.00	21.90	0.00	0.08	230.00	235.05	230.00	29.12	0.01	0.12	82.00	37.00	0.00	53.00	49.90	364984.00	1.54	254.02	262.00
27	3	4	14218.00	30745.00	164.05	0	Spot (Block27, Row4, Column3)	461.46	446.50	127.94	0.01	0.28	238.00	243.97	238.00	28.77	0.01	0.12	99.00	95.00	0.00	208.50	223.46	344247.00	7.56	294.87	292.00
27	4	4	14510.00	30751.00	222.90	0	Spot (Block27, Row4, Column4)	293.46	295.00	21.42	0.00	0.07	243.00	247.68	243.00	27.03	0.01	0.11	88.00	41.00	0.00	52.00	50.46	417595.00	1.69	266.88	272.00
27	5	4	14780.00	30759.00	223.60	0	Spot (Block27, Row4, Column5)	276.90	283.00	29.76	0.01	0.11	252.00	253.09	252.00	29.06	0.00	0.11	51.00	10.00	0.00	31.00	24.90	398743.00	0.82	255.01	252.00
27	6	4	15146.00	30736.00	224.25	0	Spot (Block27, Row4, Column6)	290.02	291.00	20.56	0.00	0.07	245.00	249.82	245.00	26.55	0.01	0.11	85.00	31.00	0.00	46.00	45.02	417334.00	1.51	267.70	273.00
27	7	4	15403.00	30739.00	193.95	0	Spot (Block27, Row4, Column7)	307.82	305.00	26.24	0.00	0.09	248.00	252.13	248.00	26.06	0.01	0.10	94.00	61.00	0.00	57.00	59.82	327522.00	2.14	280.44	285.00
27	8	4	15731.00	30749.00	218.45	0	Spot (Block27, Row4, Column8)	282.95	287.00	25.06	0.01	0.09	244.00	249.17	244.00	26.70	0.01	0.11	73.00	26.00	0.00	43.00	38.95	385373.00	1.27	263.09	265.00
27	1	5	13620.00	31059.00	151.40	0	Spot (Block27, Row5, Column1)	323.17	310.50	37.61	0.02	0.12	235.00	239.81	235.00	30.31	0.01	0.13	99.00	74.00	0.00	75.50	88.17	202302.00	2.75	286.49	282.00
27	2	5	13935.00	31045.00	159.15	0	Spot (Block27, Row5, Column2)	275.39	278.00	20.20	0.00	0.07	229.00	233.69	229.00	30.88	0.01	0.13	78.00	21.00	0.00	49.00	46.39	191393.00	1.35	255.20	257.50
27	3	5	14216.00	31041.00	200.50	0	Spot (Block27, Row5, Column3)	295.36	291.00	32.09	0.01	0.11	235.00	242.43	235.00	28.84	0.01	0.12	85.00	47.00	0.00	56.00	60.36	336413.00	1.84	263.82	267.00
27	4	5	14530.00	31035.00	197.70	0	Spot (Block27, Row5, Column4)	308.59	302.00	36.19	0.01	0.12	256.00	255.36	256.00	28.83	0.00	0.11	84.00	29.00	0.00	46.00	52.59	340991.00	1.85	283.65	291.00
27	5	5	14821.00	31049.00	157.00	0	Spot (Block27, Row5, Column5)	509.52	479.00	136.40	0.03	0.27	262.00	259.18	262.00	27.53	0.00	0.11	99.00	97.00	0.00	217.00	247.52	346477.00	9.09	326.80	318.00
27	6	5	15102.00	31050.00	190.70	0	Spot (Block27, Row5, Column6)	284.86	286.00	27.59	0.00	0.10	254.00	255.04	254.00	27.83	0.00	0.11	62.00	8.00	0.00	32.00	30.86	292264.00	1.07	277.14	282.00
27	7	5	15430.00	31053.00	212.40	0	Spot (Block27, Row5, Column7)	289.14	290.00	22.64	0.00	0.08	247.00	251.28	247.00	27.27	0.01	0.11	79.00	22.00	0.00	43.00	42.14	372117.00	1.39	276.89	280.00
27	8	5	15730.00	31060.00	187.55	0	Spot (Block27, Row5, Column8)	342.67	325.00	63.17	0.02	0.18	249.00	250.80	249.00	27.82	0.00	0.11	90.00	69.00	0.00	76.00	93.67	338213.00	3.30	275.02	280.00
27	1	6	13615.00	31347.00	204.40	0	Spot (Block27, Row6, Column1)	285.16	290.00	26.38	0.01	0.09	236.00	241.52	236.00	27.63	0.01	0.11	85.00	46.00	0.00	54.00	49.16	338205.00	1.58	261.35	267.00
27	2	6	13912.00	31341.00	182.85	0	Spot (Block27, Row6, Column2)	277.05	280.00	25.16	0.00	0.09	232.00	238.37	232.00	29.54	0.01	0.12	73.00	25.00	0.00	48.00	45.05	259323.00	1.31	254.21	252.50
27	3	6	14198.00	31358.00	192.60	0	Spot (Block27, Row6, Column3)	354.23	319.00	79.60	0.05	0.22	238.00	244.55	238.00	27.80	0.01	0.11	96.00	78.00	0.00	81.00	116.23	370170.00	3.95	270.18	273.00
27	4	6	14506.00	31360.00	211.55	0	Spot (Block27, Row6, Column4)	294.86	298.00	21.56	0.00	0.07	252.00	253.03	252.00	29.63	0.00	0.12	80.00	15.00	0.00	46.00	42.86	376533.00	1.41	267.48	270.00
27	5	6	14824.00	31349.00	149.50	0	Spot (Block27, Row6, Column5)	613.04	592.00	203.45	0.02	0.33	254.00	254.91	254.00	30.06	0.00	0.12	100.00	100.00	0.00	338.00	359.04	373344.00	11.92	355.36	339.50
27	6	6	15102.00	31333.00	252.95	0	Spot (Block27, Row6, Column6)	281.56	287.00	26.38	0.01	0.09	247.00	250.50	247.00	29.01	0.01	0.12	66.00	12.00	0.00	40.00	34.56	521455.00	1.07	256.32	257.00
27	7	6	15415.00	31355.00	178.05	0	Spot (Block27, Row6, Column7)	338.25	327.00	50.75	0.01	0.15	247.00	250.48	247.00	26.89	0.01	0.11	93.00	75.00	0.00	80.00	91.25	299354.00	3.26	277.56	286.50
27	8	6	15726.00	31348.00	185.95	0	Spot (Block27, Row6, Column8)	359.62	340.00	71.88	0.02	0.20	249.00	250.30	249.00	27.88	0.00	0.11	97.00	77.00	0.00	91.00	110.62	349193.00	3.92	280.71	285.00
27	1	7	13626.00	31646.00	179.60	0	Spot (Block27, Row7, Column1)	283.00	287.00	23.90	0.01	0.08	240.00	246.74	240.00	35.78	0.01	0.15	75.00	6.00	0.00	47.00	43.00	255549.00	1.01	261.22	265.00
27	2	7	13912.00	31636.00	189.05	0	Spot (Block27, Row7, Column2)	273.33	282.00	32.89	0.01	0.12	235.00	240.45	235.00	25.10	0.01	0.10	65.00	44.00	0.00	47.00	38.33	275244.00	1.31	257.59	252.00
27	3	7	14192.00	31653.00	221.20	0	Spot (Block27, Row7, Column3)	267.65	273.00	28.33	0.01	0.11	237.00	242.41	237.00	26.71	0.01	0.11	59.00	23.00	0.00	36.00	30.65	374716.00	0.95	238.88	229.50
27	4	7	14499.00	31635.00	220.55	0	Spot (Block27, Row7, Column4)	281.41	286.00	21.07	0.01	0.07	236.00	242.88	236.00	26.29	0.01	0.11	81.00	43.00	0.00	50.00	45.41	391447.00	1.47	251.69	246.50
27	5	7	14801.00	31644.00	200.70	0	Spot (Block27, Row7, Column5)	293.02	293.00	36.99	0.00	0.13	237.00	243.69	237.00	29.29	0.01	0.12	82.00	45.00	0.00	56.00	56.02	335510.00	1.68	264.60	272.00
27	6	7	15129.00	31640.00	227.95	0	Spot (Block27, Row7, Column6)	291.96	297.00	25.13	0.01	0.09	240.00	245.39	240.00	27.78	0.01	0.11	82.00	52.00	0.00	57.00	51.96	433269.00	1.68	260.31	261.50
27	7	7	15408.00	31637.00	176.25	0	Spot (Block27, Row7, Column7)	331.10	313.00	49.56	0.02	0.15	244.00	247.09	244.00	28.15	0.01	0.11	98.00	70.00	0.00	69.00	87.10	288060.00	2.98	277.54	280.00
27	8	7	15731.00	31641.00	192.00	0	Spot (Block27, Row7, Column8)	355.86	323.00	169.08	0.04	0.48	251.00	251.46	251.00	27.70	0.00	0.11	98.00	73.00	0.00	72.00	104.86	370092.00	3.77	287.56	291.00
27	1	8	13601.00	31950.00	130.45	0	Spot (Block27, Row8, Column1)	4322.14	2883.00	4678.17	0.18	1.08	257.00	260.78	257.00	74.25	0.01	0.28	100.00	100.00	0.00	2626.00	4065.14	1966575.00	54.70	2281.07	2002.00
27	2	8	13891.00	31981.00	237.90	0	Spot (Block27, Row8, Column2)	271.74	275.00	20.69	0.01	0.08	240.00	250.51	240.00	74.52	0.02	0.30	0.00	0.00	0.00	35.00	31.74	444298.00	0.28	252.37	247.00
27	3	8	14209.00	31946.00	198.95	0	Spot (Block27, Row8, Column3)	295.08	292.00	33.65	0.00	0.11	237.00	242.70	237.00	26.94	0.01	0.11	92.00	55.00	0.00	55.00	58.08	330486.00	1.94	265.87	272.00
27	4	8	14508.00	31949.00	183.80	0	Spot (Block27, Row8, Column4)	294.36	298.00	29.25	0.01	0.10	237.00	242.57	237.00	26.89	0.01	0.11	84.00	67.00	0.00	61.00	57.36	280230.00	1.93	267.38	277.00
27	5	8	14777.00	31948.00	214.05	0	Spot (Block27, Row8, Column5)	275.28	282.00	30.32	0.01	0.11	239.00	244.74	239.00	28.28	0.01	0.12	67.00	26.00	0.00	43.00	36.28	358409.00	1.08	261.50	264.00
27	6	8	15150.00	31967.00	224.95	0	Spot (Block27, Row8, Column6)	295.83	297.00	27.52	0.00	0.09	242.00	248.62	242.00	30.24	0.01	0.12	82.00	36.00	0.00	55.00	53.83	427773.00	1.56	262.58	267.00
27	7	8	15426.00	31959.00	177.25	0	Spot (Block27, Row8, Column7)	304.19	296.00	39.94	0.01	0.13	246.00	248.53	246.00	29.91	0.00	0.12	82.00	34.00	0.00	50.00	58.19	266163.00	1.86	263.04	266.00
27	8	8	15725.00	31955.00	222.05	0	Spot (Block27, Row8, Column8)	326.62	303.00	73.92	0.03	0.23	262.00	257.62	262.00	27.86	0.01	0.11	67.00	37.00	0.00	41.00	64.62	462173.00	2.48	265.24	271.00
28	1	1	18121.00	29849.00	154.75	0	Spot (Block28, Row1, Column1)	1619.77	1432.50	881.30	0.05	0.54	118.00	120.14	118.00	15.82	0.01	0.13	100.00	100.00	0.00	1314.50	1501.77	1059328.00	94.79	425.19	351.00
28	2	1	18416.00	29854.00	179.15	0	Spot (Block28, Row1, Column2)	199.07	199.00	47.61	0.00	0.24	114.00	114.82	114.00	14.45	0.00	0.13	94.00	85.00	0.00	85.00	85.07	179363.00	5.83	134.62	129.00
28	3	1	18710.00	29852.00	183.90	0	Spot (Block28, Row1, Column3)	172.22	171.00	27.88	0.00	0.16	115.00	114.96	115.00	13.17	0.00	0.11	95.00	87.00	0.00	56.00	57.22	162922.00	4.35	129.16	129.00
28	4	1	19005.00	29864.00	193.20	0	Spot (Block28, Row1, Column4)	175.62	181.00	28.58	0.01	0.16	117.00	117.16	117.00	13.41	0.00	0.11	91.00	81.00	0.00	64.00	58.62	184923.00	4.36	134.52	131.00
28	5	1	19322.00	29848.00	169.10	0	Spot (Block28, Row1, Column5)	210.03	203.00	34.63	0.01	0.16	119.00	118.93	119.00	13.88	0.00	0.12	99.00	97.00	0.00	84.00	91.03	167813.00	6.56	152.02	146.00
28	6	1	19610.00	29839.00	174.95	0	Spot (Block28, Row1, Column6)	249.73	247.00	50.59	0.00	0.20	120.00	120.69	120.00	13.50	0.00	0.11	100.00	99.00	0.00	127.00	129.73	214021.00	9.56	161.84	169.00
28	7	1	19926.00	29845.00	161.50	0	Spot (Block28, Row1, Column7)	485.21	411.00	229.67	0.07	0.47	121.00	122.59	121.00	14.62	0.01	0.12	100.00	100.00	0.00	290.00	364.21	351292.00	24.81	197.36	189.00
28	8	1	20247.00	29832.00	147.95	0	Spot (Block28, Row1, Column8)	142.53	139.00	14.66	0.01	0.10	124.00	125.28	124.00	12.84	0.00	0.10	57.00	33.00	0.00	15.00	18.53	85947.00	1.34	130.30	128.00
28	1	2	18118.00	30150.00	147.00	-50	Spot (Block28, Row2, Column1)	119.28	119.00	13.96	0.00	0.12	116.00	116.44	116.00	13.83	0.00	0.12	25.00	2.00	0.00	3.00	3.28	70255.00	0.21	124.20	122.00
28	2	2	18412.00	30157.00	165.70	0	Spot (Block28, Row2, Column2)	171.51	176.00	21.18	0.01	0.12	114.00	114.16	114.00	12.01	0.00	0.11	97.00	90.00	0.00	62.00	57.51	131034.00	4.78	132.38	130.00
28	3	2	18699.00	30204.00	121.40	0	Spot (Block28, Row2, Column3)	132.71	132.00	10.76	0.00	0.08	115.00	115.73	115.00	13.69	0.00	0.12	66.00	14.00	0.00	17.00	17.71	51624.00	1.24	123.93	122.00
28	4	2	19018.00	30161.00	178.85	0	Spot (Block28, Row2, Column4)	179.94	185.00	18.54	0.01	0.10	119.00	119.34	119.00	15.28	0.00	0.13	96.00	91.00	0.00	66.00	60.94	161585.00	3.96	145.23	145.00
28	5	2	19348.00	30132.00	136.30	0	Spot (Block28, Row2, Column5)	149.51	144.00	21.36	0.02	0.14	117.00	117.00	117.00	13.26	0.00	0.11	80.00	50.00	0.00	27.00	32.51	75204.00	2.45	130.43	128.00
28	6	2	19615.00	30119.00	208.85	0	Spot (Block28, Row2, Column6)	141.59	140.00	15.34	0.00	0.11	118.00	118.45	118.00	13.32	0.00	0.11	70.00	40.00	0.00	22.00	23.59	175010.00	1.74	124.08	124.00
28	7	2	19905.00	30144.00	183.05	0	Spot (Block28, Row2, Column7)	150.36	151.00	19.07	0.00	0.13	122.00	122.58	122.00	13.92	0.00	0.11	76.00	52.00	0.00	29.00	28.36	142093.00	2.00	128.10	127.00
28	8	2	20223.00	30162.00	136.05	0	Spot (Block28, Row2, Column8)	148.41	146.00	18.26	0.01	0.12	122.00	122.60	122.00	12.87	0.00	0.10	71.00	49.00	0.00	24.00	26.41	74503.00	2.01	131.49	128.00
28	1	3	18113.00	30451.00	161.90	0	Spot (Block28, Row3, Column1)	248.44	224.00	69.36	0.04	0.28	113.00	113.65	113.00	12.27	0.00	0.11	99.00	99.00	0.00	111.00	135.44	179622.00	10.99	155.80	156.00
28	2	3	18465.00	30444.00	193.70	0	Spot (Block28, Row3, Column2)	138.72	136.00	19.64	0.01	0.14	114.00	114.60	114.00	12.02	0.00	0.10	65.00	47.00	0.00	22.00	24.72	147319.00	2.01	124.88	123.00
28	3	3	18717.00	30451.00	182.00	0	Spot (Block28, Row3, Column3)	141.85	139.00	17.60	0.01	0.12	116.00	117.65	116.00	14.71	0.01	0.13	71.00	37.00	0.00	23.00	25.85	131634.00	1.64	125.03	122.00
28	4	3	19018.00	30444.00	158.15	0	Spot (Block28, Row3, Column4)	375.31	309.00	159.65	0.08	0.43	119.00	119.49	119.00	13.91	0.00	0.12	100.00	100.00	0.00	190.00	256.31	258967.00	18.39	183.52	185.00
28	5	3	19324.00	30463.00	196.45	0	Spot (Block28, Row3, Column5)	137.92	137.00	12.30	0.00	0.09	121.00	121.31	121.00	12.15	0.00	0.10	60.00	28.00	0.00	16.00	16.92	150053.00	1.37	124.60	123.00
28	6	3	19631.00	30454.00	199.15	0	Spot (Block28, Row3, Column6)	136.80	137.00	12.22	0.00	0.09	120.00	120.59	120.00	12.59	0.00	0.10	62.00	26.00	0.00	17.00	16.80	153760.00	1.29	126.26	125.00
28	7	3	19917.00	30450.00	175.90	0	Spot (Block28, Row3, Column7)	200.96	200.00	33.40	0.00	0.17	120.00	120.40	120.00	12.84	0.00	0.11	97.00	92.00	0.00	80.00	80.96	172421.00	6.27	144.12	138.00
28	8	3	20234.00	30414.00	166.85	0	Spot (Block28, Row3, Column8)	146.46	148.00	11.82	0.00	0.08	121.00	121.79	121.00	11.20	0.00	0.09	86.00	63.00	0.00	27.00	25.46	113068.00	2.20	136.18	137.00
28	1	4	18115.00	30750.00	166.05	0	Spot (Block28, Row4, Column1)	330.08	281.00	136.98	0.07	0.42	118.00	118.57	118.00	14.18	0.00	0.12	100.00	100.00	0.00	163.00	212.08	253170.00	14.91	171.07	178.00
28	2	4	18418.00	30750.00	147.00	-50	Spot (Block28, Row4, Column2)	123.66	124.00	8.26	0.00	0.07	118.00	118.88	118.00	13.88	0.00	0.12	14.00	1.00	0.00	6.00	5.66	73082.00	0.34	127.47	127.50
28	3	4	18719.00	30752.00	149.90	0	Spot (Block28, Row4, Column3)	1918.85	1710.00	1162.73	0.05	0.61	119.00	121.30	119.00	16.51	0.01	0.14	100.00	100.00	0.00	1591.00	1799.85	1180091.00	108.89	478.81	394.50
28	4	4	19018.00	30750.00	147.00	-50	Spot (Block28, Row4, Column4)	130.35	128.00	14.75	0.01	0.11	120.00	122.24	120.00	15.67	0.01	0.13	28.00	10.00	0.00	8.00	10.35	76776.00	0.52	127.12	129.50
28	5	4	19305.00	30777.00	248.95	0	Spot (Block28, Row4, Column5)	132.32	131.00	13.41	0.00	0.10	119.00	120.35	119.00	15.78	0.00	0.13	38.00	10.00	0.00	12.00	13.32	237650.00	0.76	121.18	119.50
28	6	4	19614.00	30757.00	195.40	0	Spot (Block28, Row4, Column6)	158.90	159.50	26.12	0.00	0.16	118.00	118.37	118.00	12.29	0.00	0.10	91.00	75.00	0.00	41.50	40.90	172246.00	3.30	132.55	131.00
28	7	4	19907.00	30752.00	200.80	0	Spot (Block28, Row4, Column7)	172.64	177.00	24.53	0.01	0.14	119.00	119.65	119.00	11.91	0.00	0.10	95.00	83.00	0.00	58.00	53.64	198534.00	4.45	132.51	131.50
28	8	4	20205.00	30745.00	190.55	0	Spot (Block28, Row4, Column8)	141.41	138.00	15.55	0.01	0.11	122.00	122.76	122.00	12.34	0.00	0.10	59.00	38.00	0.00	16.00	19.41	144519.00	1.51	128.89	127.00
28	1	5	18116.00	31055.00	163.05	0	Spot (Block28, Row5, Column1)	345.56	283.00	179.09	0.09	0.52	121.00	122.46	121.00	14.29	0.01	0.12	100.00	97.00	0.00	162.00	224.56	253987.00	15.61	167.48	172.50
28	2	5	18418.00	31049.00	147.00	-50	Spot (Block28, Row5, Column2)	136.30	132.00	15.04	0.01	0.11	121.00	121.97	121.00	13.23	0.00	0.11	43.00	20.00	0.00	11.00	15.30	80146.00	1.08	126.80	128.00
28	3	5	18726.00	31038.00	203.60	0	Spot (Block28, Row5, Column3)	136.50	134.00	13.77	0.01	0.10	121.00	123.67	121.00	16.25	0.01	0.13	40.00	14.00	0.00	13.00	15.50	160657.00	0.79	131.83	129.00
28	4	5	19017.00	31050.00	167.35	0	Spot (Block28, Row5, Column4)	212.07	202.00	34.01	0.02	0.16	123.00	124.81	123.00	15.40	0.01	0.12	100.00	98.00	0.00	79.00	89.07	164142.00	5.67	163.58	169.00
28	5	5	19315.00	31049.00	148.15	0	Spot (Block28, Row5, Column5)	1464.12	1309.00	901.94	0.05	0.62	123.00	125.26	123.00	18.78	0.01	0.15	100.00	100.00	0.00	1186.00	1341.12	878475.00	71.29	391.34	302.00
28	6	5	19602.00	31046.00	191.80	0	Spot (Block28, Row5, Column6)	161.84	168.00	19.98	0.02	0.12	121.00	122.27	121.00	15.81	0.00	0.13	83.00	68.00	0.00	47.00	40.84	167669.00	2.50	138.87	133.50
28	7	5	19924.00	31052.00	249.80	0	Spot (Block28, Row5, Column7)	138.22	136.00	14.80	0.01	0.11	123.00	123.65	123.00	11.75	0.00	0.10	53.00	25.00	0.00	13.00	15.22	250035.00	1.24	128.23	126.00
28	8	5	20216.00	31061.00	173.85	0	Spot (Block28, Row5, Column8)	253.05	221.00	80.45	0.06	0.32	125.00	125.87	125.00	13.12	0.00	0.10	98.00	94.00	0.00	96.00	128.05	214331.00	9.70	161.20	165.00
28	1	6	18097.00	31352.00	205.65	0	Spot (Block28, Row6, Column1)	135.23	132.00	15.68	0.01	0.12	123.00	123.87	123.00	13.63	0.00	0.11	40.00	21.00	0.00	9.00	12.23	163359.00	0.83	124.14	122.00
28	2	6	18418.00	31349.00	147.00	-50	Spot (Block28, Row6, Column2)	130.09	132.00	14.00	0.01	0.11	121.00	122.00	121.00	12.69	0.00	0.10	45.00	9.00	0.00	11.00	9.09	76751.00	0.64	130.32	133.00
28	3	6	18708.00	31349.00	150.40	0	Spot (Block28, Row6, Column3)	433.14	389.00	185.05	0.05	0.43	119.00	121.37	119.00	14.91	0.01	0.12	100.00	100.00	0.00	270.00	314.14	268546.00	20.91	191.06	189.00
28	4	6	19025.00	31356.00	140.80	0	Spot (Block28, Row6, Column4)	176.32	178.00	12.10	0.00	0.07	121.00	122.92	121.00	15.38	0.01	0.13	99.00	95.00	0.00	57.00	55.32	94686.00	3.47	151.41	150.00
28	5	6	19317.00	31349.00	146.05	0	Spot (Block28, Row6, Column5)	1030.91	981.00	525.52	0.02	0.51	124.00	127.07	124.00	17.71	0.01	0.14	100.00	100.00	0.00	857.00	906.91	599988.00	51.04	322.20	275.00
28	6	6	19638.00	31371.00	164.45	0	Spot (Block28, Row6, Column6)	150.52	151.00	12.60	0.00	0.08	128.00	129.80	128.00	14.86	0.01	0.11	74.00	28.00	0.00	23.00	22.52	113190.00	1.39	139.57	138.00
28	7	6	19920.00	31347.00	160.75	0	Spot (Block28, Row6, Column7)	272.13	278.50	62.16	0.01	0.23	126.00	126.76	126.00	13.83	0.00	0.11	100.00	100.00	0.00	152.50	146.13	194303.00	10.52	172.94	175.00
28	8	6	20222.00	31356.00	164.95	0	Spot (Block28, Row6, Column8)	292.53	275.00	93.00	0.03	0.32	127.00	127.87	127.00	13.31	0.00	0.10	99.00	99.00	0.00	148.00	165.53	220857.00	12.37	170.35	175.00
28	1	7	18126.00	31621.00	183.25	0	Spot (Block28, Row7, Column1)	140.16	137.00	15.79	0.01	0.11	122.00	123.41	122.00	14.77	0.00	0.12	50.00	22.00	0.00	15.00	18.16	131747.00	1.13	125.24	125.00
28	2	7	18411.00	31642.00	205.55	0	Spot (Block28, Row7, Column2)	132.05	129.00	16.74	0.01	0.13	120.00	120.38	120.00	11.58	0.00	0.10	42.00	19.00	0.00	9.00	12.05	158466.00	1.01	123.69	124.00
28	3	7	18718.00	31612.00	158.40	0	Spot (Block28, Row7, Column3)	135.85	135.00	9.58	0.00	0.07	119.00	119.41	119.00	12.44	0.00	0.10	68.00	20.00	0.00	16.00	16.85	94278.00	1.32	126.62	127.00
28	4	7	19005.00	31651.00	188.15	0	Spot (Block28, Row7, Column4)	139.87	140.00	11.94	0.00	0.09	119.00	119.01	119.00	12.88	0.00	0.11	73.00	36.00	0.00	21.00	20.87	139450.00	1.62	128.74	127.50
28	5	7	19316.00	31655.00	187.95	0	Spot (Block28, Row7, Column5)	185.14	187.00	15.63	0.00	0.08	125.00	126.88	125.00	15.82	0.01	0.12	98.00	94.00	0.00	62.00	60.14	184398.00	3.68	152.22	150.00
28	6	7	19639.00	31609.00	188.50	0	Spot (Block28, Row7, Column6)	147.25	145.00	15.61	0.01	0.11	130.00	131.47	130.00	15.28	0.00	0.12	48.00	25.00	0.00	15.00	17.25	146810.00	1.03	138.77	136.00
28	7	7	19910.00	31653.00	157.65	0	Spot (Block28, Row7, Column7)	282.59	279.00	71.87	0.01	0.25	126.00	127.04	126.00	15.36	0.00	0.12	99.00	98.00	0.00	153.00	156.59	193856.00	10.12	183.33	185.00
28	8	7	20224.00	31650.00	192.15	0	Spot (Block28, Row7, Column8)	188.76	188.00	14.24	0.00	0.08	126.00	126.55	126.00	14.01	0.00	0.11	99.00	98.00	0.00	62.00	62.76	196686.00	4.44	153.47	156.50
28	1	8	18107.00	31961.00	146.55	0	Spot (Block28, Row8, Column1)	2941.61	1977.00	3601.48	0.17	1.22	126.00	128.51	126.00	18.89	0.01	0.15	100.00	100.00	0.00	1851.00	2815.61	1726725.00	148.90	664.36	450.00
28	2	8	18456.00	31951.00	199.95	0	Spot (Block28, Row8, Column2)	147.45	148.00	16.49	0.00	0.11	119.00	119.41	119.00	15.60	0.00	0.13	72.00	44.00	0.00	29.00	28.45	167354.00	1.80	135.80	135.00
28	3	8	18709.00	31944.00	170.45	0	Spot (Block28, Row8, Column3)	172.64	177.00	29.82	0.01	0.17	119.00	118.61	119.00	14.00	0.00	0.12	88.00	76.00	0.00	58.00	53.64	139494.00	3.86	131.59	130.00
28	4	8	19013.00	31916.00	154.45	0	Spot (Block28, Row8, Column4)	146.66	144.00	23.87	0.01	0.16	120.00	119.67	120.00	14.23	0.00	0.12	61.00	46.00	0.00	24.00	26.66	96210.00	1.90	127.15	127.00
28	5	8	19308.00	32007.00	122.70	0	Spot (Block28, Row8, Column5)	148.42	149.00	12.63	0.00	0.09	120.00	120.07	120.00	13.32	0.00	0.11	86.00	56.00	0.00	29.00	28.42	59070.00	2.13	131.79	131.00
28	6	8	19608.00	31961.00	243.45	0	Spot (Block28, Row8, Column6)	133.65	132.00	14.89	0.01	0.11	124.00	124.77	124.00	14.59	0.00	0.12	36.00	10.00	0.00	8.00	9.65	228817.00	0.61	120.52	120.00
28	7	8	19915.00	31959.00	183.70	0	Spot (Block28, Row8, Column7)	198.79	195.00	24.94	0.01	0.13	129.00	130.08	129.00	14.31	0.00	0.11	99.00	95.00	0.00	66.00	69.79	188653.00	4.80	151.25	149.00
28	8	8	20225.00	31937.00	178.00	0	Spot (Block28, Row8, Column8)	204.47	202.00	26.09	0.01	0.13	124.00	124.77	124.00	13.74	0.00	0.11	98.00	96.00	0.00	78.00	80.47	181982.00	5.80	151.03	145.00
29	1	1	4905.00	34631.00	147.00	-50	Spot (Block29, Row1, Column1)	54.87	55.00	8.15	0.00	0.15	52.00	52.18	52.00	9.04	0.00	0.17	21.00	3.00	0.00	3.00	2.87	32316.00	0.30	49.92	49.00
29	2	1	5205.00	34631.00	147.00	-50	Spot (Block29, Row1, Column2)	47.82	47.00	9.02	0.01	0.19	53.00	52.85	53.00	9.31	0.00	0.18	6.00	0.00	0.00	-6.00	-5.18	28164.00	-0.54	49.18	49.00
29	3	1	5505.00	34631.00	147.00	-50	Spot (Block29, Row1, Column3)	50.57	50.00	13.41	0.00	0.27	54.00	53.05	54.00	10.05	0.01	0.19	20.00	0.00	0.00	-4.00	-3.43	29837.00	-0.25	55.51	57.00
29	4	1	5805.00	34631.00	147.00	-50	Spot (Block29, Row1, Column4)	51.84	52.00	7.89	0.00	0.15	51.00	50.87	51.00	10.07	0.00	0.20	11.00	0.00	0.00	1.00	0.84	30587.00	0.10	53.55	53.00
29	5	1	6105.00	34631.00	147.00	-50	Spot (Block29, Row1, Column5)	52.18	52.00	9.27	0.00	0.18	52.00	51.71	52.00	10.87	0.00	0.21	13.00	0.00	0.00	0.00	0.18	30735.00	0.04	49.79	49.00
29	6	1	6405.00	34631.00	147.00	-50	Spot (Block29, Row1, Column6)	56.19	61.00	13.17	0.04	0.23	50.00	50.18	50.00	10.86	0.00	0.22	52.00	9.00	0.00	11.00	6.19	33040.00	0.55	55.00	56.00
29	7	1	6705.00	34631.00	147.00	-50	Spot (Block29, Row1, Column7)	55.69	56.00	10.59	0.00	0.19	51.00	50.98	51.00	10.11	0.00	0.20	35.00	5.00	0.00	5.00	4.69	32748.00	0.47	49.39	49.00
29	8	1	7005.00	34631.00	147.00	-50	Spot (Block29, Row1, Column8)	44.72	45.00	12.65	0.00	0.28	51.00	51.52	51.00	10.15	0.00	0.20	9.00	0.00	0.00	-6.00	-6.28	26298.00	-0.67	46.07	48.00
29	1	2	4905.00	34930.00	147.00	-50	Spot (Block29, Row2, Column1)	56.80	58.00	8.24	0.01	0.15	51.00	50.98	51.00	8.65	0.00	0.17	42.00	5.00	0.00	7.00	5.80	33458.00	0.67	54.17	55.00
29	2	2	5205.00	34930.00	147.00	-50	Spot (Block29, Row2, Column2)	51.98	54.00	11.05	0.02	0.21	55.00	53.84	55.00	9.64	0.01	0.18	12.00	0.00	0.00	-1.00	-3.02	30617.00	-0.19	56.36	59.00
29	3	2	5505.00	34930.00	147.00	-50	Spot (Block29, Row2, Column3)	52.19	53.00	8.65	0.01	0.17	54.00	53.26	54.00	10.61	0.01	0.20	6.00	0.00	0.00	-1.00	-1.81	30740.00	-0.10	53.49	55.00
29	4	2	5805.00	34930.00	147.00	-50	Spot (Block29, Row2, Column4)	55.93	56.00	11.43	0.00	0.20	51.00	51.43	51.00	10.30	0.00	0.20	33.00	9.00	0.00	5.00	4.93	32945.00	0.44	56.82	61.50
29	5	2	6118.00	34917.00	170.90	0	Spot (Block29, Row2, Column5)	58.03	60.00	9.41	0.01	0.16	49.00	49.56	49.00	10.29	0.00	0.21	52.00	8.00	0.00	11.00	9.03	47123.00	0.82	55.59	55.50
29	6	2	6405.00	34931.00	147.00	-50	Spot (Block29, Row2, Column6)	49.76	50.00	8.34	0.00	0.17	49.00	49.09	49.00	10.21	0.00	0.21	10.00	1.00	0.00	1.00	0.76	29358.00	0.07	45.85	45.00
29	7	2	6705.00	34931.00	147.00	-50	Spot (Block29, Row2, Column7)	55.43	55.00	7.82	0.00	0.14	52.00	51.79	52.00	9.90	0.00	0.19	26.00	1.00	0.00	3.00	3.43	32757.00	0.37	53.12	53.00
29	8	2	7005.00	34931.00	147.00	-50	Spot (Block29, Row2, Column8)	49.15	49.00	8.22	0.00	0.17	52.00	51.78	52.00	10.04	0.00	0.19	6.00	0.00	0.00	-3.00	-2.85	29045.00	-0.26	55.61	56.00
29	1	3	4905.00	35230.00	147.00	-50	Spot (Block29, Row3, Column1)	43.66	44.00	7.69	0.00	0.18	51.00	50.92	51.00	9.54	0.00	0.19	1.00	0.00	0.00	-7.00	-7.34	25715.00	-0.76	44.61	44.00
29	2	3	5205.00	35230.00	147.00	-50	Spot (Block29, Row3, Column2)	46.74	46.00	8.06	0.01	0.17	51.00	51.72	51.00	9.71	0.01	0.19	5.00	0.00	0.00	-5.00	-4.26	27527.00	-0.51	43.86	42.00
29	3	3	5505.00	35230.00	147.00	-50	Spot (Block29, Row3, Column3)	48.52	49.00	12.49	0.00	0.26	51.00	50.60	51.00	10.75	0.00	0.21	18.00	0.00	0.00	-2.00	-2.48	28579.00	-0.19	47.89	45.50
29	4	3	5805.00	35230.00	147.00	-50	Spot (Block29, Row3, Column4)	50.09	52.00	12.12	0.02	0.24	49.00	49.78	49.00	10.90	0.01	0.22	27.00	2.00	0.00	3.00	1.09	29454.00	0.03	47.24	44.00
29	5	3	6105.00	35230.00	147.00	-50	Spot (Block29, Row3, Column5)	53.13	53.00	7.29	0.00	0.14	49.00	49.36	49.00	10.48	0.00	0.21	20.00	1.00	0.00	4.00	4.13	31243.00	0.36	55.72	56.00
29	6	3	6405.00	35230.00	147.00	-50	Spot (Block29, Row3, Column6)	49.40	50.00	8.94	0.01	0.18	51.00	50.26	51.00	9.87	0.01	0.20	10.00	0.00	0.00	-1.00	-1.60	29094.00	-0.09	49.94	52.00
29	7	3	6691.00	35265.00	189.70	0	Spot (Block29, Row3, Column7)	65.69	66.00	9.91	0.00	0.15	51.00	51.02	51.00	10.11	0.00	0.20	67.00	31.00	0.00	15.00	14.69	66613.00	1.45	56.98	55.50
29	8	3	7005.00	35230.00	147.00	-50	Spot (Block29, Row3, Column8)	57.70	58.50	13.16	0.01	0.23	53.00	53.01	53.00	10.89	0.00	0.21	34.00	10.00	0.00	5.50	4.70	34044.00	0.43	58.03	61.50
29	1	4	4905.00	35530.00	147.00	-50	Spot (Block29, Row4, Column1)	53.05	52.00	7.27	0.01	0.14	51.00	51.27	51.00	9.82	0.00	0.19	18.00	0.00	0.00	1.00	2.05	31245.00	0.18	55.30	56.00
29	2	4	5205.00	35530.00	147.00	-50	Spot (Block29, Row4, Column2)	57.63	59.00	7.97	0.01	0.14	53.00	53.12	53.00	9.88	0.00	0.19	27.00	1.00	0.00	6.00	4.63	33943.00	0.46	55.80	57.00
29	3	4	5505.00	35530.00	147.00	-50	Spot (Block29, Row4, Column3)	54.77	55.00	12.77	0.00	0.23	52.00	52.15	52.00	10.73	0.00	0.21	31.00	7.00	0.00	3.00	2.77	32206.00	0.24	55.75	55.00
29	4	4	5833.00	35510.00	213.05	0	Spot (Block29, Row4, Column4)	60.99	61.00	9.63	0.00	0.16	50.00	50.01	50.00	10.05	0.00	0.20	53.00	16.00	0.00	11.00	10.99	78979.00	1.09	51.11	51.00
29	5	4	6105.00	35530.00	147.00	-50	Spot (Block29, Row4, Column5)	50.77	51.00	10.27	0.00	0.20	51.00	50.94	51.00	10.11	0.00	0.20	18.00	1.00	0.00	0.00	-0.23	29852.00	-0.02	48.68	48.00
29	6	4	6405.00	35530.00	147.00	-50	Spot (Block29, Row4, Column6)	49.24	51.00	10.86	0.02	0.22	51.00	50.42	51.00	10.23	0.00	0.20	14.00	0.00	0.00	0.00	-1.76	28952.00	-0.12	49.14	48.00
29	7	4	6705.00	35530.00	147.00	-50	Spot (Block29, Row4, Column7)	46.41	47.00	8.27	0.01	0.18	50.00	50.00	50.00	9.93	0.00	0.20	4.00	0.00	0.00	-3.00	-3.59	27290.00	-0.36	48.96	49.00
29	8	4	7005.00	35530.00	147.00	-50	Spot (Block29, Row4, Column8)	53.04	52.00	8.60	0.01	0.16	53.00	52.42	53.00	10.23	0.00	0.20	14.00	0.00	0.00	-1.00	0.04	31243.00	0.06	47.09	45.00
29	1	5	4905.00	35830.00	147.00	-50	Spot (Block29, Row5, Column1)	51.77	52.00	8.30	0.00	0.16	50.00	50.90	50.00	9.96	0.01	0.20	20.00	0.00	0.00	2.00	1.77	30493.00	0.09	53.44	55.00
29	2	5	5205.00	35830.00	147.00	-50	Spot (Block29, Row5, Column2)	48.93	46.00	11.75	0.03	0.24	52.00	51.87	52.00	9.87	0.00	0.19	17.00	5.00	0.00	-6.00	-3.07	28820.00	-0.30	47.98	46.00
29	3	5	5505.00	35830.00	147.00	-50	Spot (Block29, Row5, Column3)	52.58	50.00	10.57	0.02	0.20	52.00	52.08	52.00	9.79	0.00	0.19	25.00	3.00	0.00	-2.00	0.58	30972.00	0.05	49.24	47.00
29	4	5	5805.00	35830.00	147.00	-50	Spot (Block29, Row5, Column4)	55.38	54.00	11.02	0.01	0.20	50.00	50.58	50.00	9.88	0.00	0.20	33.00	13.00	0.00	4.00	5.38	32618.00	0.49	53.52	49.00
29	5	5	6105.00	35830.00	147.00	-50	Spot (Block29, Row5, Column5)	46.08	46.00	7.95	0.00	0.17	52.00	51.79	52.00	10.55	0.00	0.20	2.00	0.00	0.00	-6.00	-5.92	27095.00	-0.54	42.99	43.00
29	6	5	6405.00	35830.00	147.00	-50	Spot (Block29, Row5, Column6)	50.69	49.00	10.52	0.01	0.21	51.00	50.95	51.00	10.85	0.00	0.21	22.00	0.00	0.00	-2.00	-0.31	29804.00	-0.02	54.11	56.00
29	7	5	6705.00	35830.00	147.00	-50	Spot (Block29, Row5, Column7)	58.33	60.00	10.58	0.01	0.18	50.00	49.81	50.00	10.00	0.00	0.20	48.00	9.00	0.00	10.00	8.33	34238.00	0.85	53.95	56.00
29	8	5	7005.00	35830.00	147.00	-50	Spot (Block29, Row5, Column8)	53.53	53.00	9.73	0.00	0.18	50.00	49.94	50.00	9.80	0.00	0.20	31.00	5.00	0.00	3.00	3.53	31424.00	0.37	47.63	44.00
29	1	6	4905.00	36129.00	147.00	-50	Spot (Block29, Row6, Column1)	50.58	50.00	9.06	0.01	0.18	48.00	49.58	48.00	9.68	0.01	0.20	26.00	1.00	0.00	2.00	2.58	29743.00	0.10	51.57	49.00
29	2	6	5205.00	36129.00	147.00	-50	Spot (Block29, Row6, Column2)	51.92	48.00	15.06	0.03	0.29	52.00	51.63	52.00	9.83	0.00	0.19	32.00	15.00	0.00	-4.00	-0.08	30527.00	0.03	45.02	43.00
29	3	6	5505.00	36129.00	147.00	-50	Spot (Block29, Row6, Column3)	49.27	47.00	9.91	0.02	0.20	52.00	52.30	52.00	9.30	0.00	0.18	15.00	0.00	0.00	-5.00	-2.73	28969.00	-0.33	48.85	48.00
29	4	6	5789.00	36196.00	152.15	0	Spot (Block29, Row6, Column4)	64.74	67.00	8.04	0.01	0.12	51.00	50.99	51.00	9.96	0.00	0.20	75.00	23.00	0.00	16.00	13.74	41047.00	1.38	56.00	59.00
29	5	6	6105.00	36130.00	147.00	-50	Spot (Block29, Row6, Column5)	47.23	44.00	11.20	0.03	0.24	52.00	51.71	52.00	10.93	0.00	0.21	11.00	0.00	0.00	-8.00	-4.77	27725.00	-0.41	48.28	48.50
29	6	6	6405.00	36130.00	147.00	-50	Spot (Block29, Row6, Column6)	56.22	57.00	12.33	0.01	0.22	51.00	51.78	51.00	10.64	0.01	0.21	36.00	9.00	0.00	6.00	5.22	32999.00	0.42	58.51	59.00
29	7	6	6713.00	36186.00	98.65	0	Spot (Block29, Row6, Column7)	67.89	68.00	8.89	0.00	0.13	49.00	50.30	49.00	10.27	0.01	0.20	84.00	44.00	0.00	19.00	18.89	16770.00	1.71	61.45	60.00
29	8	6	7005.00	36130.00	147.00	-50	Spot (Block29, Row6, Column8)	50.61	51.00	12.38	0.00	0.24	48.00	48.75	48.00	10.77	0.01	0.22	34.00	4.00	0.00	3.00	2.61	29707.00	0.17	56.58	57.00
29	1	7	4905.00	36429.00	147.00	-50	Spot (Block29, Row7, Column1)	46.91	47.00	9.71	0.00	0.21	50.00	137.30	50.00	574.84	0.44	4.19	0.00	0.00	0.00	-3.00	-3.09	27581.00	-0.16	47.68	50.00
29	2	7	5205.00	36429.00	147.00	-50	Spot (Block29, Row7, Column2)	56.16	57.00	10.93	0.01	0.19	51.00	51.48	51.00	10.48	0.00	0.20	37.00	5.00	0.00	6.00	5.16	33025.00	0.45	57.38	60.00
29	3	7	5505.00	36429.00	147.00	-50	Spot (Block29, Row7, Column3)	39.52	38.00	10.57	0.02	0.27	52.00	51.82	52.00	10.45	0.00	0.20	3.00	0.00	0.00	-14.00	-12.48	23197.00	-1.18	51.07	51.00
29	4	7	5805.00	36429.00	147.00	-50	Spot (Block29, Row7, Column4)	57.55	58.00	9.98	0.00	0.17	52.00	51.97	52.00	10.55	0.00	0.20	33.00	5.00	0.00	6.00	5.55	33783.00	0.53	59.78	62.00
29	5	7	6105.00	36429.00	147.00	-50	Spot (Block29, Row7, Column5)	52.58	51.00	10.67	0.01	0.20	51.00	50.92	51.00	10.09	0.00	0.20	24.00	4.00	0.00	0.00	1.58	30866.00	0.16	51.27	52.00
29	6	7	6405.00	36429.00	147.00	-50	Spot (Block29, Row7, Column6)	52.55	53.00	8.09	0.00	0.15	50.00	51.22	50.00	10.34	0.01	0.20	19.00	0.00	0.00	3.00	2.55	30847.00	0.13	49.36	49.00
29	7	7	6714.00	36440.00	172.45	0	Spot (Block29, Row7, Column7)	128.63	121.50	32.57	0.02	0.25	51.00	51.32	51.00	10.97	0.00	0.21	100.00	99.00	0.00	70.50	77.63	106764.00	7.05	77.95	78.00
29	8	7	7006.00	36429.00	147.00	-50	Spot (Block29, Row7, Column8)	47.15	47.00	7.60	0.00	0.16	49.00	49.78	49.00	10.08	0.01	0.20	5.00	0.00	0.00	-2.00	-1.85	27724.00	-0.26	49.31	51.00
29	1	8	4905.00	36729.00	147.00	-50	Spot (Block29, Row8, Column1)	47.07	45.00	11.46	0.02	0.24	49.00	49.30	49.00	8.35	0.00	0.17	24.00	5.00	0.00	-4.00	-1.93	27725.00	-0.27	46.90	45.00
29	2	8	5205.00	36729.00	147.00	-50	Spot (Block29, Row8, Column2)	45.25	45.00	12.42	0.00	0.27	48.00	49.01	48.00	9.51	0.01	0.19	19.00	2.00	0.00	-3.00	-2.75	26650.00	-0.40	49.44	48.00
29	3	8	5505.00	36729.00	147.00	-50	Spot (Block29, Row8, Column3)	53.10	53.00	12.33	0.00	0.23	48.00	49.61	48.00	9.67	0.01	0.19	39.00	14.00	0.00	5.00	5.10	31275.00	0.36	47.47	46.00
29	4	8	5805.00	36729.00	147.00	-50	Spot (Block29, Row8, Column4)	52.53	52.00	8.38	0.00	0.16	52.00	52.40	52.00	9.84	0.00	0.19	17.00	0.00	0.00	0.00	0.53	30941.00	0.01	53.26	55.00
29	5	8	6106.00	36729.00	147.00	-50	Spot (Block29, Row8, Column5)	47.85	48.50	11.12	0.01	0.23	51.00	51.27	51.00	9.68	0.00	0.19	15.00	0.00	0.00	-2.50	-3.15	28137.00	-0.35	55.35	54.50
29	6	8	6406.00	36729.00	147.00	-50	Spot (Block29, Row8, Column6)	47.68	47.00	7.25	0.01	0.15	51.00	51.96	51.00	10.20	0.01	0.20	3.00	0.00	0.00	-4.00	-3.32	28038.00	-0.42	50.01	49.00
29	7	8	6706.00	36729.00	147.00	-50	Spot (Block29, Row8, Column7)	49.28	47.00	12.15	0.02	0.25	52.00	51.90	52.00	10.37	0.00	0.20	18.00	4.00	0.00	-5.00	-2.72	29025.00	-0.25	49.01	47.50
29	8	8	7006.00	36729.00	147.00	-50	Spot (Block29, Row8, Column8)	46.08	44.00	10.78	0.02	0.23	51.00	51.14	51.00	10.15	0.00	0.20	10.00	0.00	0.00	-7.00	-4.92	27139.00	-0.50	45.54	44.00
30	1	1	9115.00	34344.00	148.10	0	Spot (Block30, Row1, Column1)	2292.97	1987.00	1053.79	0.06	0.46	104.00	106.21	104.00	17.27	0.01	0.16	100.00	100.00	0.00	1883.00	2188.97	1364318.00	126.65	661.73	538.00
30	2	1	9408.00	34324.00	154.20	0	Spot (Block30, Row1, Column2)	124.21	126.00	9.79	0.01	0.08	101.00	101.85	101.00	14.11	0.00	0.14	81.00	31.00	0.00	25.00	23.21	81109.00	1.58	109.74	111.00
30	3	1	9718.00	34345.00	147.00	-50	Spot (Block30, Row1, Column3)	105.66	105.00	9.93	0.00	0.09	100.00	100.04	100.00	10.81	0.00	0.11	33.00	5.00	0.00	5.00	5.66	62340.00	0.52	103.00	101.00
30	4	1	10019.00	34345.00	147.00	-50	Spot (Block30, Row1, Column4)	110.79	111.00	9.98	0.00	0.09	101.00	101.58	101.00	11.84	0.00	0.12	43.00	7.00	0.00	10.00	9.79	65476.00	0.78	103.18	101.00
30	5	1	10319.00	34345.00	147.00	-50	Spot (Block30, Row1, Column5)	114.30	113.00	15.42	0.00	0.13	104.00	104.09	104.00	12.16	0.00	0.12	36.00	9.00	0.00	9.00	10.30	67553.00	0.84	110.13	111.00
30	6	1	10590.00	34354.00	238.40	0	Spot (Block30, Row1, Column6)	114.51	114.00	12.20	0.00	0.11	102.00	102.11	102.00	14.10	0.00	0.14	39.00	8.00	0.00	12.00	12.51	187343.00	0.88	106.89	106.00
30	7	1	10934.00	34357.00	138.05	0	Spot (Block30, Row1, Column7)	126.50	123.00	15.72	0.01	0.12	104.00	103.78	104.00	14.36	0.00	0.14	66.00	28.00	0.00	19.00	22.50	65020.00	1.58	109.36	109.00
30	8	1	11246.00	34285.00	226.70	0	Spot (Block30, Row1, Column8)	118.01	118.00	16.69	0.00	0.14	104.00	104.55	104.00	11.40	0.00	0.11	58.00	27.00	0.00	14.00	14.01	174184.00	1.18	109.01	106.00
30	1	2	9118.00	34645.00	147.00	-50	Spot (Block30, Row2, Column1)	110.96	111.00	15.20	0.00	0.14	106.00	107.23	106.00	14.70	0.01	0.14	25.00	5.00	0.00	5.00	4.96	65247.00	0.25	110.74	108.00
30	2	2	9459.00	34697.00	228.40	0	Spot (Block30, Row2, Column2)	125.51	119.00	59.73	0.02	0.48	101.00	101.59	101.00	11.63	0.00	0.11	70.00	36.00	0.00	18.00	24.51	188269.00	2.06	106.14	106.00
30	3	2	9709.00	34639.00	186.35	0	Spot (Block30, Row2, Column3)	112.91	111.00	15.47	0.01	0.14	99.00	98.90	99.00	10.73	0.00	0.11	55.00	25.00	0.00	12.00	13.91	109978.00	1.31	104.41	105.00
30	4	2	10009.00	34616.00	186.65	0	Spot (Block30, Row2, Column4)	117.86	115.00	15.95	0.01	0.14	101.00	101.50	101.00	12.98	0.00	0.13	58.00	19.00	0.00	14.00	16.86	115263.00	1.26	105.79	107.00
30	5	2	10271.00	34600.00	128.70	0	Spot (Block30, Row2, Column5)	140.48	136.00	20.52	0.01	0.15	105.00	104.53	105.00	13.08	0.00	0.13	85.00	58.00	0.00	31.00	35.48	61952.00	2.75	121.60	123.00
30	6	2	10619.00	34645.00	147.00	-50	Spot (Block30, Row2, Column6)	106.86	108.00	10.81	0.00	0.10	103.00	103.30	103.00	13.30	0.00	0.13	15.00	0.00	0.00	5.00	3.86	62940.00	0.27	110.75	110.00
30	7	2	10938.00	34632.00	106.70	0	Spot (Block30, Row2, Column7)	141.75	135.00	18.28	0.02	0.13	103.00	102.05	103.00	12.95	0.00	0.13	98.00	71.00	0.00	32.00	38.75	41532.00	3.07	122.50	122.00
30	8	2	11219.00	34645.00	147.00	-50	Spot (Block30, Row2, Column8)	115.81	115.00	9.33	0.00	0.08	105.00	104.21	105.00	11.85	0.00	0.11	44.00	9.00	0.00	10.00	10.81	68099.00	0.98	114.36	113.00
30	1	3	9119.00	34945.00	147.00	-50	Spot (Block30, Row3, Column1)	115.58	113.00	15.77	0.01	0.14	102.00	102.80	102.00	12.25	0.00	0.12	45.00	19.00	0.00	11.00	13.58	67848.00	1.04	112.22	112.00
30	2	3	9419.00	34945.00	147.00	-50	Spot (Block30, Row3, Column2)	101.60	102.00	11.67	0.00	0.11	101.00	100.52	101.00	12.23	0.00	0.12	15.00	0.00	0.00	1.00	0.60	59739.00	0.09	104.40	105.00
30	3	3	9670.00	34951.00	189.05	0	Spot (Block30, Row3, Column3)	112.40	111.00	14.69	0.01	0.13	100.00	100.11	100.00	12.43	0.00	0.12	43.00	16.00	0.00	11.00	12.40	112958.00	0.99	106.53	107.00
30	4	3	10019.00	34945.00	147.00	-50	Spot (Block30, Row3, Column4)	113.40	113.00	8.75	0.00	0.08	100.00	100.40	100.00	12.25	0.00	0.12	53.00	10.00	0.00	13.00	13.40	66682.00	1.06	110.78	109.00
30	5	3	10319.00	34945.00	147.00	-50	Spot (Block30, Row3, Column5)	114.90	114.00	12.60	0.00	0.11	103.00	103.32	103.00	12.88	0.00	0.12	45.00	17.00	0.00	11.00	11.90	67563.00	0.90	104.18	105.00
30	6	3	10596.00	34912.00	123.60	0	Spot (Block30, Row3, Column6)	122.30	122.00	12.67	0.00	0.10	102.00	102.46	102.00	10.95	0.00	0.11	78.00	44.00	0.00	20.00	20.30	48798.00	1.81	108.06	108.00
30	7	3	10941.00	34993.00	268.80	0	Spot (Block30, Row3, Column7)	114.41	115.00	12.33	0.00	0.11	103.00	103.16	103.00	11.39	0.00	0.11	50.00	16.00	0.00	12.00	11.41	240956.00	0.99	106.33	108.00
30	8	3	11269.00	34946.00	133.70	0	Spot (Block30, Row3, Column8)	122.42	122.00	12.46	0.00	0.10	104.00	103.43	104.00	12.08	0.00	0.12	68.00	28.00	0.00	18.00	18.42	58763.00	1.57	111.38	111.00
30	1	4	9155.00	35277.00	154.65	0	Spot (Block30, Row4, Column1)	107.65	109.00	9.22	0.01	0.09	100.00	99.76	100.00	13.67	0.00	0.14	25.00	1.00	0.00	9.00	7.65	70191.00	0.58	101.85	104.00
30	2	4	9420.00	35247.00	231.00	0	Spot (Block30, Row4, Column2)	108.89	109.00	10.77	0.00	0.10	99.00	99.01	99.00	12.77	0.00	0.13	42.00	7.00	0.00	10.00	9.89	166817.00	0.77	102.38	103.00
30	3	4	9727.00	35236.00	220.90	0	Spot (Block30, Row4, Column3)	126.29	123.00	22.03	0.01	0.17	99.00	98.84	99.00	12.18	0.00	0.12	75.00	48.00	0.00	24.00	27.29	176303.00	2.25	105.82	105.50
30	4	4	10002.00	35287.00	236.60	0	Spot (Block30, Row4, Column4)	112.20	112.00	11.71	0.00	0.10	98.00	98.38	98.00	12.45	0.00	0.13	55.00	18.00	0.00	14.00	14.20	181087.00	1.11	104.39	101.00
30	5	4	10264.00	35254.00	82.15	0	Spot (Block30, Row4, Column5)	207.49	144.00	241.45	0.16	1.16	98.00	98.90	98.00	12.95	0.00	0.13	96.00	84.00	0.00	46.00	109.49	34236.00	8.39	122.38	121.00
30	6	4	10622.00	35212.00	215.30	0	Spot (Block30, Row4, Column6)	114.63	115.00	12.39	0.00	0.11	101.00	101.43	101.00	11.69	0.00	0.12	57.00	20.00	0.00	14.00	13.63	151541.00	1.13	102.91	103.00
30	7	4	10900.00	35267.00	87.05	0	Spot (Block30, Row4, Column7)	133.93	127.00	18.35	0.02	0.14	106.00	105.19	106.00	11.84	0.00	0.11	82.00	44.00	0.00	21.00	27.93	25179.00	2.43	117.52	116.00
30	8	4	11195.00	35264.00	218.60	0	Spot (Block30, Row4, Column8)	124.49	123.00	16.26	0.01	0.13	105.00	104.79	105.00	12.03	0.00	0.11	63.00	32.00	0.00	18.00	19.49	169809.00	1.64	112.61	114.00
30	1	5	9125.00	35544.00	184.10	0	Spot (Block30, Row5, Column1)	119.88	118.00	13.82	0.01	0.12	100.00	99.20	100.00	12.69	0.00	0.13	69.00	27.00	0.00	18.00	19.88	114610.00	1.63	110.61	111.00
30	2	5	9451.00	35512.00	150.85	0	Spot (Block30, Row5, Column2)	125.37	124.00	11.05	0.00	0.09	99.00	98.48	99.00	11.37	0.00	0.12	92.00	62.00	0.00	25.00	26.37	77731.00	2.36	111.52	113.00
30	3	5	9694.00	35559.00	152.40	0	Spot (Block30, Row5, Column3)	116.98	117.00	9.24	0.00	0.08	99.00	99.60	99.00	11.67	0.00	0.12	72.00	29.00	0.00	18.00	17.98	75215.00	1.49	108.75	109.00
30	4	5	10047.00	35538.00	218.15	0	Spot (Block30, Row5, Column4)	114.15	113.00	12.26	0.00	0.11	99.00	99.16	99.00	12.91	0.00	0.13	53.00	19.00	0.00	14.00	15.15	156041.00	1.16	102.50	102.00
30	5	5	10327.00	35556.00	178.65	0	Spot (Block30, Row5, Column5)	127.92	125.00	16.66	0.01	0.13	100.00	99.95	100.00	13.86	0.00	0.14	81.00	42.00	0.00	25.00	27.92	114364.00	2.02	110.41	111.00
30	6	5	10615.00	35532.00	190.50	0	Spot (Block30, Row5, Column6)	118.46	118.00	12.59	0.00	0.11	104.00	104.32	104.00	13.45	0.00	0.13	52.00	14.00	0.00	14.00	14.46	121782.00	1.05	107.75	109.00
30	7	5	10919.00	35544.00	147.00	-50	Spot (Block30, Row5, Column7)	112.39	112.00	9.58	0.00	0.09	105.00	105.39	105.00	11.76	0.00	0.11	33.00	5.00	0.00	7.00	7.39	66196.00	0.60	107.69	107.00
30	8	5	11251.00	35563.00	161.20	0	Spot (Block30, Row5, Column8)	133.02	132.00	15.23	0.00	0.11	106.00	105.71	106.00	12.13	0.00	0.11	82.00	56.00	0.00	26.00	27.02	95107.00	2.25	121.70	120.00
30	1	6	9110.00	35828.00	189.15	0	Spot (Block30, Row6, Column1)	118.98	119.00	10.79	0.00	0.09	100.00	99.71	100.00	11.84	0.00	0.12	78.00	33.00	0.00	19.00	18.98	119927.00	1.63	109.01	109.00
30	2	6	9451.00	35800.00	215.30	0	Spot (Block30, Row6, Column2)	107.21	107.00	10.53	0.00	0.10	99.00	99.07	99.00	12.91	0.00	0.13	32.00	5.00	0.00	8.00	8.21	142054.00	0.63	98.95	98.00
30	3	6	9729.00	35870.00	193.75	0	Spot (Block30, Row6, Column3)	116.43	116.00	12.66	0.00	0.11	101.00	101.26	101.00	14.41	0.00	0.14	50.00	17.00	0.00	15.00	15.43	123770.00	1.05	109.98	110.00
30	4	6	10015.00	35838.00	156.40	0	Spot (Block30, Row6, Column4)	128.55	128.00	11.50	0.00	0.09	102.00	102.94	102.00	12.07	0.00	0.12	88.00	55.00	0.00	26.00	26.55	86769.00	2.12	115.66	115.00
30	5	6	10341.00	35869.00	140.95	0	Spot (Block30, Row6, Column5)	140.86	134.00	21.68	0.02	0.15	102.00	103.25	102.00	13.43	0.01	0.13	91.00	63.00	0.00	32.00	38.86	75922.00	2.80	121.24	121.00
30	6	6	10619.00	35844.00	147.00	-50	Spot (Block30, Row6, Column6)	106.78	106.00	10.00	0.00	0.09	103.00	103.41	103.00	14.31	0.00	0.14	14.00	1.00	0.00	3.00	3.78	62891.00	0.24	113.90	115.00
30	7	6	10886.00	35867.00	130.45	0	Spot (Block30, Row6, Column7)	128.19	127.00	9.91	0.00	0.08	104.00	103.84	104.00	15.22	0.00	0.15	82.00	24.00	0.00	23.00	24.19	58582.00	1.60	119.97	116.00
30	8	6	11243.00	35872.00	123.20	0	Spot (Block30, Row6, Column8)	142.74	144.00	15.98	0.00	0.11	105.00	105.43	105.00	11.98	0.00	0.11	93.00	81.00	0.00	39.00	37.74	57381.00	3.11	123.52	121.00
30	1	7	9073.00	36134.00	217.35	0	Spot (Block30, Row7, Column1)	112.53	113.00	11.08	0.00	0.10	103.00	103.99	103.00	14.21	0.00	0.14	35.00	2.00	0.00	10.00	9.53	151358.00	0.60	105.50	106.00
30	2	7	9419.00	36144.00	147.00	-50	Spot (Block30, Row7, Column2)	109.84	110.00	7.74	0.00	0.07	102.00	103.24	102.00	35.07	0.01	0.34	0.00	0.00	0.00	8.00	7.84	64808.00	0.19	108.18	108.00
30	3	7	9719.00	36144.00	147.00	-50	Spot (Block30, Row7, Column3)	108.92	109.00	9.78	0.00	0.09	101.00	101.58	101.00	13.76	0.00	0.14	30.00	2.00	0.00	8.00	7.92	64261.00	0.53	107.73	107.00
30	4	7	9984.00	36091.00	156.35	0	Spot (Block30, Row7, Column4)	115.50	117.00	8.37	0.01	0.07	103.00	103.56	103.00	11.53	0.00	0.11	56.00	7.00	0.00	14.00	12.50	77499.00	1.04	111.91	114.00
30	5	7	10319.00	36144.00	147.00	-50	Spot (Block30, Row7, Column5)	117.75	116.00	11.13	0.01	0.09	103.00	103.62	103.00	12.20	0.00	0.12	56.00	12.00	0.00	13.00	14.75	69355.00	1.16	110.20	109.00
30	6	7	10634.00	36140.00	202.60	0	Spot (Block30, Row7, Column6)	118.06	118.00	12.33	0.00	0.10	102.00	102.71	102.00	15.82	0.00	0.15	51.00	11.00	0.00	16.00	16.06	138250.00	0.97	106.03	105.00
30	7	7	10912.00	36156.00	142.55	0	Spot (Block30, Row7, Column7)	137.52	133.00	24.81	0.01	0.18	107.00	107.64	107.00	15.44	0.00	0.14	73.00	40.00	0.00	26.00	30.52	75499.00	1.94	119.77	117.00
30	8	7	11222.00	36138.00	207.90	0	Spot (Block30, Row7, Column8)	149.51	150.00	26.60	0.00	0.18	107.00	107.79	107.00	11.43	0.00	0.11	85.00	69.00	0.00	43.00	42.51	184199.00	3.65	121.30	119.00
30	1	8	9101.00	36455.00	137.50	0	Spot (Block30, Row8, Column1)	4022.11	3006.00	3593.65	0.13	0.89	106.00	107.33	106.00	20.77	0.01	0.19	100.00	100.00	0.00	2900.00	3916.11	2055296.00	188.46	1058.35	715.00
30	2	8	9419.00	36443.00	147.00	-50	Spot (Block30, Row8, Column2)	110.16	110.00	9.14	0.00	0.08	104.00	105.34	104.00	36.38	0.01	0.35	0.00	0.00	0.00	6.00	6.16	64882.00	0.13	108.53	109.00
30	3	8	9726.00	36455.00	158.95	0	Spot (Block30, Row8, Column3)	120.09	120.00	10.95	0.00	0.09	102.00	102.35	102.00	12.18	0.00	0.12	70.00	26.00	0.00	18.00	18.09	83466.00	1.46	107.81	106.00
30	4	8	10019.00	36443.00	147.00	-50	Spot (Block30, Row8, Column4)	117.58	115.00	17.57	0.01	0.15	103.00	103.50	103.00	11.49	0.00	0.11	51.00	22.00	0.00	12.00	14.58	69371.00	1.22	105.33	106.00
30	5	8	10350.00	36441.00	80.00	0	Spot (Block30, Row8, Column5)	125.84	126.00	8.49	0.00	0.07	106.00	106.11	106.00	11.50	0.00	0.11	82.00	35.00	0.00	20.00	19.84	19505.00	1.72	119.45	121.00
30	6	8	10611.00	36427.00	211.45	0	Spot (Block30, Row8, Column6)	123.61	122.00	14.56	0.01	0.12	107.00	107.72	107.00	13.20	0.00	0.12	55.00	23.00	0.00	15.00	16.61	157724.00	1.20	110.72	111.00
30	7	8	10919.00	36443.00	147.00	-50	Spot (Block30, Row8, Column7)	110.38	110.00	13.05	0.00	0.12	107.00	108.41	107.00	13.41	0.01	0.12	19.00	4.00	0.00	3.00	3.38	64906.00	0.15	118.36	117.00
30	8	8	11211.00	36443.00	166.00	0	Spot (Block30, Row8, Column8)	245.28	227.00	70.91	0.03	0.29	109.00	108.98	109.00	12.95	0.00	0.12	99.00	98.00	0.00	118.00	136.28	186659.00	10.52	146.99	141.00
31	1	1	13616.00	34346.00	152.15	0	Spot (Block31, Row1, Column1)	2026.97	1805.00	1042.33	0.05	0.51	232.00	238.75	232.00	30.60	0.01	0.13	100.00	100.00	0.00	1573.00	1794.97	1279018.00	58.44	652.80	544.00
31	2	1	13895.00	34368.00	199.35	0	Spot (Block31, Row1, Column2)	269.05	271.00	28.28	0.00	0.11	224.00	229.69	224.00	27.93	0.01	0.12	71.00	38.00	0.00	47.00	45.05	301879.00	1.41	241.26	237.00
31	3	1	14212.00	34349.00	243.15	0	Spot (Block31, Row1, Column3)	251.41	246.00	26.76	0.01	0.11	218.00	223.53	218.00	26.63	0.01	0.12	51.00	27.00	0.00	28.00	33.41	429416.00	1.05	234.79	230.00
31	4	1	14498.00	34351.00	157.05	0	Spot (Block31, Row1, Column4)	263.43	269.00	23.54	0.01	0.09	217.00	221.66	217.00	25.02	0.01	0.11	75.00	50.00	0.00	52.00	46.43	178604.00	1.67	239.64	233.00
31	5	1	14825.00	34361.00	193.10	0	Spot (Block31, Row1, Column5)	274.47	280.00	27.88	0.01	0.10	226.00	233.70	226.00	27.17	0.01	0.12	74.00	49.00	0.00	54.00	48.47	289563.00	1.50	245.47	241.00
31	6	1	15104.00	34342.00	208.75	0	Spot (Block31, Row1, Column6)	280.01	282.00	25.17	0.00	0.09	229.00	237.47	229.00	28.55	0.02	0.12	80.00	42.00	0.00	53.00	51.01	347492.00	1.49	245.64	240.00
31	7	1	15432.00	34333.00	188.25	0	Spot (Block31, Row1, Column7)	284.38	289.00	26.05	0.01	0.09	239.00	245.42	239.00	29.01	0.01	0.12	80.00	30.00	0.00	50.00	45.38	283531.00	1.34	258.79	264.00
31	8	1	15711.00	34357.00	210.60	0	Spot (Block31, Row1, Column8)	298.86	297.00	27.53	0.00	0.09	255.00	254.14	255.00	29.20	0.00	0.11	80.00	12.00	0.00	42.00	43.86	380155.00	1.53	269.69	279.00
31	1	2	13626.00	34653.00	241.30	0	Spot (Block31, Row2, Column1)	249.06	241.00	31.91	0.01	0.13	222.00	228.40	222.00	27.07	0.01	0.12	43.00	25.00	0.00	19.00	27.06	418177.00	0.76	229.08	224.00
31	2	2	13891.00	34643.00	182.35	0	Spot (Block31, Row2, Column2)	256.20	262.00	29.91	0.01	0.12	221.00	227.07	221.00	24.99	0.01	0.11	58.00	43.00	0.00	41.00	35.20	238774.00	1.17	237.67	229.00
31	3	2	14188.00	34659.00	207.80	0	Spot (Block31, Row2, Column3)	272.00	278.00	27.12	0.01	0.10	218.00	223.64	218.00	25.66	0.01	0.11	80.00	59.00	0.00	60.00	54.00	334558.00	1.88	251.00	243.00
31	4	2	14517.00	34650.00	231.00	0	Spot (Block31, Row2, Column4)	252.77	252.00	26.88	0.00	0.11	217.00	222.21	217.00	24.69	0.01	0.11	59.00	37.00	0.00	35.00	35.77	388260.00	1.24	231.74	222.50
31	5	2	14814.00	34665.00	188.40	0	Spot (Block31, Row2, Column5)	282.96	284.00	36.83	0.00	0.13	225.00	231.01	225.00	26.06	0.01	0.11	81.00	59.00	0.00	59.00	57.96	281263.00	1.99	257.07	260.00
31	6	2	15130.00	34626.00	186.90	0	Spot (Block31, Row2, Column6)	267.50	272.00	27.63	0.01	0.10	231.00	238.79	231.00	28.30	0.01	0.12	63.00	26.00	0.00	41.00	36.50	262685.00	1.01	249.31	246.00
31	7	2	15423.00	34662.00	155.70	0	Spot (Block31, Row2, Column7)	283.93	287.00	19.95	0.00	0.07	248.00	248.78	248.00	26.39	0.00	0.11	79.00	13.00	0.00	39.00	35.93	188811.00	1.33	264.98	268.50
31	8	2	15706.00	34649.00	232.10	0	Spot (Block31, Row2, Column8)	291.58	291.00	28.24	0.00	0.10	256.00	256.25	256.00	27.09	0.00	0.11	67.00	14.00	0.00	35.00	35.58	451364.00	1.30	269.91	275.00
31	1	3	13606.00	34961.00	208.35	0	Spot (Block31, Row3, Column1)	283.29	289.00	28.58	0.01	0.10	219.00	225.58	219.00	27.31	0.01	0.12	87.00	74.00	0.00	70.00	64.29	350995.00	2.11	241.47	234.00
31	2	3	13912.00	34963.00	136.45	0	Spot (Block31, Row3, Column2)	273.49	277.00	24.23	0.01	0.09	217.00	222.70	217.00	24.14	0.01	0.11	87.00	66.00	0.00	60.00	56.49	137565.00	2.10	251.29	244.00
31	3	3	14205.00	34950.00	188.65	0	Spot (Block31, Row3, Column3)	267.18	277.00	29.06	0.02	0.11	217.00	222.39	217.00	24.18	0.01	0.11	75.00	60.00	0.00	60.00	50.18	266374.00	1.85	236.32	229.00
31	4	3	14500.00	34950.00	201.75	0	Spot (Block31, Row3, Column4)	266.71	271.00	22.61	0.01	0.08	222.00	227.12	222.00	22.56	0.01	0.10	80.00	55.00	0.00	49.00	44.71	308318.00	1.76	244.73	238.00
31	5	3	14809.00	34930.00	212.35	0	Spot (Block31, Row3, Column5)	276.73	285.00	29.01	0.01	0.10	227.00	233.70	227.00	26.14	0.01	0.11	76.00	59.00	0.00	58.00	49.73	357529.00	1.65	248.21	247.00
31	6	3	15131.00	34987.00	199.25	0	Spot (Block31, Row3, Column6)	275.18	286.00	28.55	0.02	0.10	234.00	239.44	234.00	27.26	0.01	0.11	72.00	44.00	0.00	52.00	41.18	310948.00	1.31	249.79	252.00
31	7	3	15408.00	34959.00	205.00	0	Spot (Block31, Row3, Column7)	284.95	288.00	28.11	0.00	0.10	248.00	249.67	248.00	27.20	0.00	0.11	69.00	15.00	0.00	40.00	36.95	341376.00	1.30	259.48	262.00
31	8	3	15715.00	34940.00	180.50	0	Spot (Block31, Row3, Column8)	298.36	298.00	24.00	0.00	0.08	261.00	259.81	261.00	26.44	0.00	0.10	73.00	16.00	0.00	37.00	37.36	271206.00	1.46	282.05	283.00
31	1	4	13625.00	35237.00	183.25	0	Spot (Block31, Row4, Column1)	284.08	288.00	30.81	0.01	0.11	220.00	226.80	220.00	27.34	0.01	0.12	85.00	69.00	0.00	68.00	64.08	266471.00	2.10	250.32	249.00
31	2	4	13923.00	35240.00	216.15	0	Spot (Block31, Row4, Column2)	254.09	253.00	29.84	0.00	0.12	219.00	224.82	219.00	32.77	0.01	0.15	50.00	17.00	0.00	34.00	35.09	339465.00	0.89	235.53	230.00
31	3	4	14210.00	35258.00	180.65	0	Spot (Block31, Row4, Column3)	320.94	306.00	45.79	0.02	0.14	228.00	236.41	228.00	36.53	0.02	0.15	94.00	59.00	0.00	78.00	92.94	293339.00	2.31	255.06	244.00
31	4	4	14473.00	35220.00	177.70	0	Spot (Block31, Row4, Column4)	274.76	278.00	27.47	0.01	0.10	228.00	234.73	228.00	27.59	0.01	0.12	75.00	40.00	0.00	50.00	46.76	243708.00	1.45	245.16	240.00
31	5	4	14789.00	35248.00	204.45	0	Spot (Block31, Row4, Column5)	273.52	281.00	30.24	0.01	0.11	229.00	235.07	229.00	26.57	0.01	0.11	71.00	47.00	0.00	52.00	44.52	324938.00	1.45	250.73	243.50
31	6	4	15125.00	35239.00	193.15	0	Spot (Block31, Row4, Column6)	291.01	289.00	26.57	0.00	0.09	237.00	243.09	237.00	27.73	0.01	0.11	88.00	42.00	0.00	52.00	54.01	306433.00	1.73	262.25	268.00
31	7	4	15428.00	35274.00	209.10	0	Spot (Block31, Row4, Column7)	283.35	287.00	20.14	0.01	0.07	248.00	252.23	248.00	27.29	0.01	0.11	74.00	13.00	0.00	39.00	35.35	352489.00	1.14	266.45	270.00
31	8	4	15716.00	35266.00	247.25	0	Spot (Block31, Row4, Column8)	289.64	288.00	35.53	0.00	0.12	264.00	261.02	264.00	27.37	0.00	0.10	43.00	11.00	0.00	24.00	25.64	511498.00	1.05	261.58	263.00
31	1	5	13610.00	35552.00	210.25	0	Spot (Block31, Row5, Column1)	274.42	281.00	39.82	0.01	0.15	221.00	228.39	221.00	28.16	0.01	0.12	71.00	54.00	0.00	60.00	53.42	344398.00	1.63	240.36	232.00
31	2	5	13891.00	35554.00	235.75	0	Spot (Block31, Row5, Column2)	277.87	284.00	37.82	0.01	0.14	229.00	237.79	229.00	39.63	0.02	0.17	63.00	18.00	0.00	55.00	48.87	444586.00	1.01	238.87	233.00
31	3	5	14213.00	35586.00	231.80	0	Spot (Block31, Row5, Column3)	338.48	323.50	58.50	0.02	0.17	273.00	264.08	273.00	38.64	0.01	0.15	62.00	35.00	0.00	50.50	65.48	522619.00	1.93	300.04	299.00
31	4	5	14512.00	35553.00	182.50	0	Spot (Block31, Row5, Column4)	307.53	302.00	38.17	0.01	0.12	261.00	257.92	261.00	34.62	0.01	0.13	63.00	15.00	0.00	41.00	46.53	286616.00	1.43	283.60	286.00
31	5	5	14811.00	35551.00	203.80	0	Spot (Block31, Row5, Column5)	322.44	311.00	44.81	0.02	0.14	246.00	249.15	246.00	31.89	0.01	0.13	90.00	52.00	0.00	65.00	76.44	380479.00	2.30	270.44	277.50
31	6	5	15124.00	35560.00	166.15	0	Spot (Block31, Row5, Column6)	285.33	289.00	20.85	0.01	0.07	248.00	250.94	248.00	27.91	0.01	0.11	69.00	20.00	0.00	41.00	37.33	218279.00	1.23	273.85	274.00
31	7	5	15401.00	35551.00	176.05	0	Spot (Block31, Row5, Column7)	299.62	299.00	26.64	0.00	0.09	255.00	255.34	255.00	27.01	0.00	0.11	79.00	25.00	0.00	44.00	44.62	260074.00	1.64	278.43	283.50
31	8	5	15712.00	35535.00	214.35	0	Spot (Block31, Row5, Column8)	308.83	305.00	30.80	0.01	0.10	254.00	255.93	254.00	27.11	0.00	0.11	86.00	43.00	0.00	51.00	54.83	405183.00	1.95	276.03	282.00
31	1	6	13615.00	35840.00	195.25	0	Spot (Block31, Row6, Column1)	267.75	272.00	24.93	0.01	0.09	220.00	224.46	220.00	24.21	0.01	0.11	77.00	55.00	0.00	52.00	47.75	289703.00	1.79	244.63	241.00
31	2	6	13898.00	35853.00	209.90	0	Spot (Block31, Row6, Column2)	261.17	267.00	28.56	0.01	0.11	220.00	227.64	220.00	29.99	0.01	0.13	66.00	28.00	0.00	47.00	41.17	328287.00	1.12	238.71	237.00
31	3	6	14200.00	35859.00	181.50	0	Spot (Block31, Row6, Column3)	306.92	305.00	24.98	0.00	0.08	237.00	247.01	237.00	37.73	0.02	0.15	92.00	33.00	0.00	68.00	69.92	283590.00	1.59	275.83	282.00
31	4	6	14514.00	35862.00	199.60	0	Spot (Block31, Row6, Column4)	305.27	300.00	36.22	0.01	0.12	261.00	257.89	261.00	35.69	0.01	0.14	58.00	13.00	0.00	39.00	44.27	345258.00	1.33	285.02	285.50
31	5	6	14822.00	35862.00	171.05	0	Spot (Block31, Row6, Column5)	341.29	332.00	48.06	0.01	0.14	267.00	261.86	267.00	29.36	0.01	0.11	88.00	56.00	0.00	65.00	74.29	278150.00	2.71	294.48	294.00
31	6	6	15112.00	35851.00	170.25	0	Spot (Block31, Row6, Column6)	291.37	293.00	17.53	0.00	0.06	270.00	265.18	270.00	28.99	0.01	0.11	34.00	1.00	0.00	23.00	21.37	235134.00	0.90	285.11	285.00
31	7	6	15416.00	35842.00	200.05	0	Spot (Block31, Row6, Column7)	300.03	299.00	23.64	0.00	0.08	269.00	265.37	269.00	30.80	0.01	0.12	49.00	7.00	0.00	30.00	31.03	340829.00	1.13	280.18	287.00
31	8	6	15727.00	35860.00	229.80	0	Spot (Block31, Row6, Column8)	285.71	290.00	26.09	0.01	0.09	277.00	270.78	277.00	28.89	0.01	0.11	15.00	1.00	0.00	13.00	8.71	434854.00	0.52	268.83	276.00
31	1	7	13601.00	36135.00	193.60	0	Spot (Block31, Row7, Column1)	265.73	273.00	27.53	0.01	0.10	220.00	226.16	220.00	28.29	0.01	0.13	70.00	45.00	0.00	53.00	45.73	282474.00	1.40	243.80	241.00
31	2	7	13914.00	36163.00	202.15	0	Spot (Block31, Row7, Column2)	241.84	233.00	31.95	0.02	0.13	213.00	216.33	213.00	20.77	0.01	0.10	49.00	34.00	0.00	20.00	28.84	279810.00	1.23	219.08	214.00
31	3	7	14201.00	36125.00	203.80	0	Spot (Block31, Row7, Column3)	274.42	278.00	21.72	0.01	0.08	218.00	223.37	218.00	25.22	0.01	0.11	89.00	66.00	0.00	60.00	56.42	323545.00	2.02	253.21	251.00
31	4	7	14513.00	36153.00	238.80	0	Spot (Block31, Row7, Column4)	276.31	282.00	26.02	0.01	0.09	224.00	230.82	224.00	28.05	0.01	0.12	78.00	52.00	0.00	58.00	52.31	454533.00	1.62	239.05	235.00
31	5	7	14820.00	36142.00	258.35	0	Spot (Block31, Row7, Column5)	277.19	283.00	23.94	0.01	0.09	242.00	247.35	242.00	29.99	0.01	0.12	68.00	11.00	0.00	41.00	35.19	538309.00	0.99	261.96	272.50
31	6	7	15111.00	36167.00	238.00	0	Spot (Block31, Row7, Column6)	296.36	295.00	25.83	0.00	0.09	262.00	259.84	262.00	31.81	0.00	0.12	54.00	8.00	0.00	33.00	34.36	483667.00	1.15	273.47	276.50
31	7	7	15425.00	36142.00	212.00	0	Spot (Block31, Row7, Column7)	317.80	313.00	33.22	0.01	0.10	284.00	280.11	284.00	31.85	0.01	0.11	44.00	17.00	0.00	29.00	33.80	407096.00	1.18	297.34	299.00
31	8	7	15726.00	36149.00	193.75	0	Spot (Block31, Row7, Column8)	398.50	392.00	59.11	0.01	0.15	293.00	294.56	293.00	31.93	0.00	0.11	88.00	80.00	0.00	99.00	105.50	424804.00	3.26	331.18	314.00
31	1	8	13602.00	36455.00	137.85	0	Spot (Block31, Row8, Column1)	4479.00	2699.00	6264.96	0.22	1.40	235.00	244.68	235.00	36.85	0.02	0.15	100.00	100.00	0.00	2464.00	4244.00	2306685.00	114.91	1056.61	829.00
31	2	8	13905.00	36441.00	191.70	0	Spot (Block31, Row8, Column2)	264.96	268.00	22.88	0.00	0.09	224.00	233.90	224.00	34.80	0.02	0.15	63.00	9.00	0.00	44.00	40.96	275563.00	0.89	240.37	231.00
31	3	8	14208.00	36443.00	195.60	0	Spot (Block31, Row8, Column3)	266.50	275.50	30.38	0.01	0.11	220.00	227.29	220.00	26.53	0.01	0.12	70.00	52.00	0.00	55.50	46.50	288883.00	1.48	248.60	255.50
31	4	8	14508.00	36443.00	189.20	0	Spot (Block31, Row8, Column4)	265.80	275.00	33.13	0.01	0.12	221.00	225.74	221.00	23.31	0.01	0.10	69.00	57.00	0.00	54.00	44.80	268725.00	1.72	234.81	226.00
31	5	8	14815.00	36444.00	202.95	0	Spot (Block31, Row8, Column5)	268.16	274.00	23.14	0.01	0.09	225.00	232.53	225.00	26.31	0.01	0.11	73.00	42.00	0.00	49.00	43.16	315360.00	1.35	244.91	237.00
31	6	8	15150.00	36455.00	148.30	0	Spot (Block31, Row8, Column6)	290.55	294.00	22.19	0.01	0.08	244.00	248.30	244.00	29.07	0.01	0.12	84.00	25.00	0.00	50.00	46.55	174041.00	1.45	271.18	282.00
31	7	8	15426.00	36408.00	223.90	0	Spot (Block31, Row8, Column7)	299.50	300.00	30.33	0.00	0.10	276.00	270.84	276.00	35.38	0.01	0.13	24.00	6.00	0.00	24.00	23.50	430980.00	0.81	283.76	291.00
31	8	8	15716.00	36453.00	180.30	0	Spot (Block31, Row8, Column8)	422.13	405.00	68.72	0.02	0.16	297.00	297.52	297.00	32.22	0.00	0.11	94.00	85.00	0.00	108.00	125.13	386252.00	3.87	328.02	316.50
32	1	1	18118.00	34347.00	154.45	0	Spot (Block32, Row1, Column1)	1862.59	1788.00	873.81	0.02	0.47	322.00	334.84	322.00	38.10	0.02	0.11	100.00	100.00	0.00	1466.00	1540.59	1221857.00	40.10	696.37	605.00
32	2	1	18421.00	34343.00	174.90	0	Spot (Block32, Row1, Column2)	395.50	394.00	26.92	0.00	0.07	315.00	324.41	315.00	33.51	0.01	0.10	94.00	80.00	0.00	79.00	80.50	336967.00	2.12	369.17	378.00
32	3	1	18712.00	34349.00	184.55	0	Spot (Block32, Row1, Column3)	374.16	380.00	41.62	0.01	0.11	316.00	323.36	316.00	29.54	0.01	0.09	75.00	55.00	0.00	64.00	58.16	356953.00	1.72	347.94	345.50
32	4	1	19012.00	34361.00	233.00	0	Spot (Block32, Row1, Column4)	367.57	374.00	39.91	0.01	0.11	318.00	326.38	318.00	29.93	0.01	0.09	65.00	44.00	0.00	56.00	49.57	573409.00	1.38	339.01	334.50
32	5	1	19303.00	34357.00	193.85	0	Spot (Block32, Row1, Column5)	393.66	390.00	41.92	0.00	0.11	323.00	331.86	323.00	30.10	0.01	0.09	84.00	60.00	0.00	67.00	70.66	415709.00	2.05	362.97	370.00
32	6	1	19627.00	34342.00	211.00	0	Spot (Block32, Row1, Column6)	394.76	393.00	38.73	0.00	0.10	328.00	338.78	328.00	32.53	0.01	0.10	85.00	47.00	0.00	65.00	66.76	503718.00	1.72	362.81	365.50
32	7	1	19914.00	34366.00	137.95	0	Spot (Block32, Row1, Column7)	408.66	407.00	25.91	0.00	0.06	328.00	339.08	328.00	33.35	0.01	0.10	94.00	78.00	0.00	79.00	80.66	208827.00	2.09	376.84	389.50
32	8	1	20236.00	34355.00	214.60	0	Spot (Block32, Row1, Column8)	421.79	412.00	35.03	0.01	0.08	340.00	349.35	340.00	37.61	0.01	0.11	94.00	44.00	0.00	72.00	81.79	555081.00	1.93	376.34	386.00
32	1	2	18097.00	34650.00	230.60	0	Spot (Block32, Row2, Column1)	367.46	374.00	32.85	0.01	0.09	319.00	328.23	319.00	34.19	0.01	0.10	67.00	26.00	0.00	55.00	48.46	561483.00	1.15	342.38	334.50
32	2	2	18409.00	34640.00	148.50	0	Spot (Block32, Row2, Column2)	399.52	396.00	37.99	0.00	0.10	314.00	322.54	314.00	32.59	0.01	0.10	93.00	79.00	0.00	82.00	85.52	239714.00	2.36	358.87	358.00
32	3	2	18733.00	34650.00	221.20	0	Spot (Block32, Row2, Column3)	388.85	395.00	42.33	0.01	0.11	321.00	329.73	321.00	32.96	0.01	0.10	79.00	62.00	0.00	74.00	67.85	546341.00	1.79	345.73	341.00
32	4	2	19021.00	34651.00	186.50	0	Spot (Block32, Row2, Column4)	404.22	398.00	42.08	0.01	0.10	325.00	334.38	325.00	33.64	0.01	0.10	90.00	58.00	0.00	73.00	79.22	394515.00	2.08	374.96	377.00
32	5	2	19319.00	34640.00	220.75	0	Spot (Block32, Row2, Column5)	408.35	404.00	38.62	0.00	0.09	320.00	328.08	320.00	29.26	0.01	0.09	92.00	85.00	0.00	84.00	88.35	568426.00	2.74	356.65	357.00
32	6	2	19611.00	34650.00	202.95	0	Spot (Block32, Row2, Column6)	393.50	393.00	37.23	0.00	0.09	321.00	330.03	321.00	29.26	0.01	0.09	90.00	78.00	0.00	72.00	72.50	461187.00	2.17	356.96	356.50
32	7	2	19927.00	34656.00	214.95	0	Spot (Block32, Row2, Column7)	386.04	393.00	33.81	0.01	0.09	323.00	330.43	323.00	29.69	0.01	0.09	84.00	70.00	0.00	70.00	63.04	507258.00	1.87	348.90	350.50
32	8	2	20219.00	34646.00	251.20	0	Spot (Block32, Row2, Column8)	373.42	379.00	28.17	0.01	0.08	322.00	330.86	322.00	30.92	0.01	0.09	78.00	41.00	0.00	57.00	51.42	681498.00	1.38	338.91	332.00
32	1	3	18112.00	34949.00	161.80	0	Spot (Block32, Row3, Column1)	388.74	391.00	41.06	0.00	0.11	316.00	323.71	316.00	30.60	0.01	0.09	86.00	76.00	0.00	75.00	72.74	280673.00	2.13	354.30	360.50
32	2	3	18429.00	34962.00	197.50	0	Spot (Block32, Row3, Column2)	392.94	395.00	29.29	0.00	0.07	317.00	324.35	317.00	29.71	0.01	0.09	91.00	77.00	0.00	78.00	75.94	432229.00	2.31	360.42	358.00
32	3	3	18707.00	34959.00	179.55	0	Spot (Block32, Row3, Column3)	395.75	394.50	29.99	0.00	0.08	325.00	335.22	325.00	35.47	0.01	0.11	90.00	47.00	0.00	69.50	70.75	356970.00	1.71	364.32	372.00
32	4	3	19027.00	34960.00	220.30	0	Spot (Block32, Row3, Column4)	406.62	400.00	35.13	0.01	0.09	332.00	341.79	332.00	35.13	0.01	0.10	94.00	43.00	0.00	68.00	74.62	565613.00	1.85	367.97	375.00
32	5	3	19322.00	34961.00	211.25	0	Spot (Block32, Row3, Column5)	408.75	399.00	44.83	0.01	0.11	324.00	333.50	324.00	31.16	0.01	0.09	92.00	71.00	0.00	75.00	84.75	521157.00	2.41	362.07	368.00
32	6	3	19632.00	34953.00	220.20	0	Spot (Block32, Row3, Column6)	427.70	411.00	49.91	0.02	0.12	327.00	334.31	327.00	29.73	0.01	0.09	93.00	83.00	0.00	84.00	100.70	593654.00	3.14	362.69	371.00
32	7	3	19920.00	34943.00	198.85	0	Spot (Block32, Row3, Column7)	396.84	398.00	35.86	0.00	0.09	329.00	335.64	329.00	29.61	0.01	0.09	86.00	65.00	0.00	69.00	67.84	443667.00	2.07	353.68	351.00
32	8	3	20218.00	34960.00	197.80	0	Spot (Block32, Row3, Column8)	396.32	394.00	40.63	0.00	0.10	324.00	332.34	324.00	30.47	0.01	0.09	88.00	67.00	0.00	70.00	72.32	439123.00	2.10	355.00	352.50
32	1	4	18142.00	35260.00	145.90	0	Spot (Block32, Row4, Column1)	382.73	395.00	32.89	0.01	0.09	318.00	325.39	318.00	31.05	0.01	0.10	77.00	62.00	0.00	77.00	64.73	221986.00	1.85	352.24	343.50
32	2	4	18412.00	35247.00	194.20	0	Spot (Block32, Row4, Column2)	405.56	396.00	40.73	0.01	0.10	317.00	324.33	317.00	30.25	0.01	0.09	95.00	87.00	0.00	79.00	88.56	428273.00	2.69	366.33	377.00
32	3	4	18719.00	35254.00	206.90	0	Spot (Block32, Row4, Column3)	417.75	405.00	46.67	0.01	0.11	324.00	333.94	324.00	35.95	0.01	0.11	93.00	67.00	0.00	81.00	93.75	507563.00	2.33	358.18	360.00
32	4	4	19008.00	35265.00	250.40	0	Spot (Block32, Row4, Column4)	394.21	393.00	42.49	0.00	0.11	330.00	339.91	330.00	33.59	0.01	0.10	80.00	41.00	0.00	63.00	64.21	716288.00	1.62	354.79	349.50
32	5	4	19309.00	35237.00	230.55	0	Spot (Block32, Row4, Column5)	394.51	393.00	43.45	0.00	0.11	330.00	339.74	330.00	32.49	0.01	0.10	80.00	46.00	0.00	63.00	64.51	602811.00	1.69	359.98	360.50
32	6	4	19610.00	35234.00	214.00	0	Spot (Block32, Row4, Column6)	408.93	404.00	35.91	0.01	0.09	335.00	342.61	335.00	33.47	0.01	0.10	91.00	55.00	0.00	69.00	73.93	535694.00	1.98	367.51	381.00
32	7	4	19904.00	35271.00	159.60	0	Spot (Block32, Row4, Column7)	437.85	405.00	166.56	0.03	0.38	334.00	340.56	334.00	31.63	0.01	0.09	94.00	63.00	0.00	71.00	103.85	306930.00	3.08	389.73	390.00
32	8	4	20220.00	35245.00	225.05	0	Spot (Block32, Row4, Column8)	388.32	387.00	29.71	0.00	0.08	334.00	343.10	334.00	32.59	0.01	0.09	84.00	27.00	0.00	53.00	54.32	565784.00	1.39	353.42	356.00
32	1	5	18119.00	35567.00	165.90	0	Spot (Block32, Row5, Column1)	402.95	396.00	36.97	0.01	0.09	319.00	327.52	319.00	33.42	0.01	0.10	95.00	73.00	0.00	77.00	83.95	307853.00	2.26	364.40	375.50
32	2	5	18410.00	35533.00	195.90	0	Spot (Block32, Row5, Column2)	386.88	390.00	33.51	0.00	0.09	318.00	327.43	318.00	33.14	0.01	0.10	85.00	60.00	0.00	72.00	68.88	418603.00	1.79	364.74	368.00
32	3	5	18740.00	35563.00	228.60	0	Spot (Block32, Row5, Column3)	419.30	411.00	48.98	0.01	0.12	325.00	334.26	325.00	34.07	0.01	0.10	90.00	76.00	0.00	86.00	94.30	628945.00	2.50	369.46	378.00
32	4	5	19030.00	35542.00	247.55	0	Spot (Block32, Row5, Column4)	390.12	393.00	42.55	0.00	0.11	331.00	340.33	331.00	31.77	0.01	0.09	76.00	47.00	0.00	62.00	59.12	692853.00	1.57	352.53	345.00
32	5	5	19316.00	35562.00	214.40	0	Spot (Block32, Row5, Column5)	421.98	399.00	60.45	0.02	0.14	336.00	344.74	336.00	33.47	0.01	0.10	92.00	45.00	0.00	63.00	85.98	551948.00	2.31	366.54	373.50
32	6	5	19639.00	35543.00	172.80	0	Spot (Block32, Row5, Column6)	409.36	399.00	54.55	0.01	0.13	333.00	342.10	333.00	35.59	0.01	0.10	92.00	38.00	0.00	66.00	76.36	341813.00	1.89	364.26	372.50
32	7	5	19911.00	35542.00	196.70	0	Spot (Block32, Row5, Column7)	395.16	392.00	30.84	0.00	0.08	336.00	343.40	336.00	34.76	0.01	0.10	84.00	26.00	0.00	56.00	59.16	433494.00	1.49	364.69	373.00
32	8	5	20208.00	35557.00	173.80	0	Spot (Block32, Row5, Column8)	420.51	407.00	44.20	0.01	0.11	334.00	343.54	334.00	32.84	0.01	0.10	96.00	66.00	0.00	73.00	86.51	353232.00	2.34	381.19	385.50
32	1	6	18121.00	35866.00	217.30	0	Spot (Block32, Row6, Column1)	400.72	395.00	50.86	0.01	0.13	317.00	327.46	317.00	34.95	0.01	0.11	84.00	63.00	0.00	78.00	83.72	541369.00	2.10	347.33	342.00
32	2	6	18412.00	35857.00	217.45	0	Spot (Block32, Row6, Column2)	392.56	396.00	30.83	0.00	0.08	317.00	325.91	317.00	33.90	0.01	0.10	88.00	71.00	0.00	79.00	75.56	532318.00	1.97	361.73	368.00
32	3	6	18712.00	35847.00	211.25	0	Spot (Block32, Row6, Column3)	403.59	400.00	40.89	0.00	0.10	324.00	334.12	324.00	36.01	0.01	0.11	90.00	55.00	0.00	76.00	79.59	516598.00	1.93	360.47	366.50
32	4	6	19030.00	35837.00	216.80	0	Spot (Block32, Row6, Column4)	407.20	397.00	58.05	0.01	0.14	327.00	337.18	327.00	34.88	0.01	0.10	83.00	50.00	0.00	70.00	80.20	546464.00	2.01	363.27	369.50
32	5	6	19309.00	35851.00	183.75	0	Spot (Block32, Row6, Column5)	423.24	412.00	47.26	0.01	0.11	324.00	335.24	324.00	33.96	0.01	0.10	93.00	80.00	0.00	88.00	99.24	399539.00	2.59	374.41	384.00
32	6	6	19627.00	35856.00	222.60	0	Spot (Block32, Row6, Column6)	402.84	400.00	37.86	0.00	0.09	330.00	341.94	330.00	38.30	0.02	0.11	86.00	38.00	0.00	70.00	72.84	570014.00	1.59	358.73	368.00
32	7	6	19933.00	35800.00	82.85	0	Spot (Block32, Row6, Column7)	887.93	468.00	1200.82	0.28	1.35	333.00	344.72	333.00	37.50	0.02	0.11	100.00	74.00	0.00	135.00	554.93	147397.00	14.49	452.88	449.00
32	8	6	20217.00	35863.00	233.55	0	Spot (Block32, Row6, Column8)	384.47	388.00	30.02	0.00	0.08	331.00	342.09	331.00	33.56	0.01	0.10	81.00	25.00	0.00	57.00	53.47	602083.00	1.26	353.50	354.50
32	1	7	18127.00	36163.00	195.35	0	Spot (Block32, Row7, Column1)	384.11	389.00	37.40	0.01	0.10	315.00	324.01	315.00	36.48	0.01	0.11	76.00	51.00	0.00	74.00	69.11	414451.00	1.65	354.63	354.00
32	2	7	18433.00	36167.00	192.95	0	Spot (Block32, Row7, Column2)	393.32	397.00	43.41	0.00	0.11	312.00	318.20	312.00	28.52	0.01	0.09	84.00	75.00	0.00	85.00	81.32	412200.00	2.63	348.84	338.00
32	3	7	18701.00	36172.00	200.80	0	Spot (Block32, Row7, Column3)	383.91	390.00	41.47	0.01	0.11	315.00	325.85	315.00	33.46	0.01	0.10	81.00	65.00	0.00	75.00	68.91	439956.00	1.74	353.99	347.00
32	4	7	19035.00	36154.00	208.75	0	Spot (Block32, Row7, Column4)	398.51	400.00	32.08	0.00	0.08	317.00	327.57	317.00	33.12	0.01	0.10	91.00	77.00	0.00	83.00	81.51	491764.00	2.14	349.52	344.00
32	5	7	19324.00	36152.00	243.85	0	Spot (Block32, Row7, Column5)	388.94	388.00	35.76	0.00	0.09	318.00	325.98	318.00	29.07	0.01	0.09	88.00	66.00	0.00	70.00	70.94	667806.00	2.17	348.55	340.00
32	6	7	19613.00	36151.00	229.55	0	Spot (Block32, Row7, Column6)	406.05	400.00	36.37	0.01	0.09	325.00	333.75	325.00	30.73	0.01	0.09	92.00	74.00	0.00	75.00	81.05	615169.00	2.35	361.70	366.00
32	7	7	19900.00	36169.00	174.20	0	Spot (Block32, Row7, Column7)	391.59	395.00	22.41	0.00	0.06	326.00	336.11	326.00	31.75	0.01	0.09	91.00	63.00	0.00	69.00	65.59	332851.00	1.75	373.01	380.00
32	8	7	20218.00	36151.00	199.05	0	Spot (Block32, Row7, Column8)	439.38	423.00	56.50	0.02	0.13	327.00	335.07	327.00	29.86	0.01	0.09	94.00	86.00	0.00	96.00	112.38	494304.00	3.49	370.32	379.00
32	1	8	18098.00	36456.00	146.70	0	Spot (Block32, Row8, Column1)	2869.60	2101.00	2404.99	0.14	0.84	329.00	343.52	329.00	47.15	0.02	0.14	100.00	100.00	0.00	1772.00	2540.60	1684457.00	53.57	988.56	645.00
32	2	8	18437.00	36455.00	223.80	0	Spot (Block32, Row8, Column2)	384.45	389.00	37.33	0.01	0.10	314.00	324.82	314.00	42.42	0.01	0.13	76.00	33.00	0.00	75.00	70.45	551305.00	1.41	342.43	335.00
32	3	8	18694.00	36430.00	150.80	0	Spot (Block32, Row8, Column3)	414.03	401.00	61.90	0.01	0.15	313.00	320.49	313.00	29.35	0.01	0.09	90.00	80.00	0.00	88.00	101.03	257529.00	3.19	365.61	371.00
32	4	8	19012.00	36446.00	198.05	0	Spot (Block32, Row8, Column4)	388.52	387.00	45.73	0.00	0.12	315.00	323.45	315.00	29.97	0.01	0.09	84.00	67.00	0.00	72.00	73.52	432029.00	2.17	344.66	336.00
32	5	8	19316.00	36449.00	199.00	0	Spot (Block32, Row8, Column5)	383.69	392.00	36.43	0.01	0.09	319.00	327.78	319.00	30.55	0.01	0.09	79.00	67.00	0.00	73.00	64.69	430879.00	1.83	346.81	337.00
32	6	8	19622.00	36455.00	186.30	0	Spot (Block32, Row8, Column6)	452.00	453.00	53.92	0.00	0.12	320.00	329.60	320.00	30.24	0.01	0.09	97.00	96.00	0.00	133.00	132.00	442505.00	4.05	380.88	381.50
32	7	8	19904.00	36462.00	175.00	0	Spot (Block32, Row8, Column7)	377.47	385.00	37.83	0.01	0.10	319.00	325.29	319.00	25.77	0.01	0.08	75.00	66.00	0.00	66.00	58.47	320476.00	2.02	347.44	341.00
32	8	8	20222.00	36446.00	179.90	0	Spot (Block32, Row8, Column8)	467.73	482.50	58.18	0.01	0.12	327.00	335.86	327.00	31.25	0.01	0.09	99.00	94.00	0.00	155.50	140.73	424698.00	4.22	374.91	382.50
33	1	1	4647.00	38840.00	181.90	0	Spot (Block33, Row1, Column1)	1732.15	1377.50	1606.19	0.10	0.93	155.00	162.25	155.00	111.79	0.02	0.69	67.00	65.00	0.00	1222.50	1577.15	1600504.00	14.04	945.69	187.00
33	2	1	4917.00	38840.00	147.00	-50	Spot (Block33, Row1, Column2)	157.65	155.00	15.17	0.01	0.10	149.00	148.59	149.00	16.81	0.00	0.11	32.00	6.00	0.00	6.00	8.65	93011.00	0.54	162.26	163.00
33	3	1	5224.00	38838.00	114.80	0	Spot (Block33, Row1, Column3)	184.30	182.00	13.90	0.01	0.08	149.00	150.52	149.00	16.71	0.00	0.11	92.00	49.00	0.00	33.00	35.30	63585.00	2.02	166.64	167.00
33	4	1	5503.00	38842.00	200.00	0	Spot (Block33, Row1, Column4)	180.44	180.00	19.39	0.00	0.11	151.00	152.31	151.00	17.38	0.00	0.11	71.00	40.00	0.00	29.00	29.44	204797.00	1.62	160.78	162.00
33	5	1	5817.00	38841.00	147.00	-50	Spot (Block33, Row1, Column5)	164.45	168.00	16.42	0.01	0.10	150.00	151.50	150.00	18.11	0.00	0.12	48.00	4.00	0.00	18.00	14.45	97025.00	0.71	155.61	160.00
33	6	1	6095.00	38817.00	209.10	0	Spot (Block33, Row1, Column6)	175.61	176.00	14.13	0.00	0.08	159.00	157.25	159.00	19.74	0.00	0.13	43.00	6.00	0.00	17.00	16.61	218816.00	0.93	162.30	165.50
33	7	1	6446.00	38843.00	190.35	0	Spot (Block33, Row1, Column7)	181.60	182.00	28.20	0.00	0.16	159.00	157.41	159.00	18.02	0.00	0.11	64.00	17.00	0.00	23.00	22.60	185597.00	1.34	165.64	172.00
33	8	1	6717.00	38828.00	244.85	0	Spot (Block33, Row1, Column8)	186.21	187.00	19.78	0.00	0.11	165.00	164.68	165.00	17.50	0.00	0.11	61.00	25.00	0.00	22.00	21.21	321775.00	1.23	166.38	168.00
33	1	2	4617.00	39140.00	147.00	-50	Spot (Block33, Row2, Column1)	163.02	163.00	11.83	0.00	0.07	152.50	155.30	152.50	58.44	0.01	0.38	0.00	0.00	0.00	10.50	10.52	95853.00	0.13	162.79	162.00
33	2	2	4917.00	39140.00	147.00	-50	Spot (Block33, Row2, Column2)	166.76	169.00	13.54	0.01	0.08	151.00	150.11	151.00	17.14	0.00	0.11	51.00	4.00	0.00	18.00	15.76	98057.00	0.97	156.26	159.00
33	3	2	5195.00	39154.00	229.50	0	Spot (Block33, Row2, Column3)	174.83	174.00	14.39	0.00	0.08	156.00	155.25	156.00	17.54	0.00	0.11	51.00	11.00	0.00	18.00	18.83	263651.00	1.12	166.59	167.00
33	4	2	5537.00	39147.00	185.40	0	Spot (Block33, Row2, Column4)	179.60	183.00	16.20	0.01	0.09	161.00	159.76	161.00	16.93	0.00	0.11	62.00	16.00	0.00	22.00	18.60	172413.00	1.17	171.34	173.00
33	5	2	5812.00	39139.00	223.10	0	Spot (Block33, Row2, Column5)	200.01	200.00	17.62	0.00	0.09	165.00	164.14	165.00	18.64	0.00	0.11	85.00	42.00	0.00	35.00	35.01	285411.00	1.92	173.85	175.00
33	6	2	6117.00	39140.00	147.00	-50	Spot (Block33, Row2, Column6)	177.81	180.00	16.85	0.01	0.09	172.00	169.59	172.00	19.26	0.01	0.11	21.00	0.00	0.00	8.00	5.81	104908.00	0.43	169.67	172.00
33	7	2	6451.00	39130.00	206.95	0	Spot (Block33, Row2, Column7)	187.39	187.00	12.11	0.00	0.06	169.00	166.58	169.00	17.55	0.01	0.11	51.00	7.00	0.00	18.00	18.39	229173.00	1.19	174.98	177.00
33	8	2	6708.00	39132.00	208.50	0	Spot (Block33, Row2, Column8)	189.02	189.00	18.68	0.00	0.10	166.00	164.87	166.00	14.93	0.00	0.09	67.00	37.00	0.00	23.00	23.02	234381.00	1.62	170.93	171.00
33	1	3	4647.00	39453.00	247.75	0	Spot (Block33, Row3, Column1)	169.31	172.00	16.65	0.01	0.10	155.00	152.89	155.00	19.35	0.01	0.13	41.00	4.00	0.00	17.00	14.31	301035.00	0.85	155.51	156.00
33	2	3	4893.00	39446.00	192.50	0	Spot (Block33, Row3, Column2)	173.49	174.00	13.43	0.00	0.08	154.00	152.81	154.00	18.23	0.00	0.12	56.00	8.00	0.00	20.00	19.49	181123.00	1.13	158.46	164.00
33	3	3	5219.00	39448.00	216.40	0	Spot (Block33, Row3, Column3)	183.68	185.00	15.08	0.00	0.08	161.00	160.34	161.00	17.78	0.00	0.11	69.00	17.00	0.00	24.00	22.68	245763.00	1.31	170.11	173.00
33	4	3	5501.00	39426.00	213.90	0	Spot (Block33, Row3, Column4)	183.54	182.00	16.53	0.00	0.09	167.00	166.16	167.00	16.96	0.00	0.10	46.00	16.00	0.00	15.00	16.54	238788.00	1.02	173.21	173.00
33	5	3	5828.00	39457.00	183.70	0	Spot (Block33, Row3, Column5)	201.32	198.50	18.88	0.01	0.09	177.00	175.19	177.00	18.71	0.00	0.11	55.00	26.00	0.00	21.50	24.32	190447.00	1.40	189.69	191.00
33	6	3	6105.00	39433.00	197.50	0	Spot (Block33, Row3, Column6)	210.97	208.00	15.85	0.01	0.08	182.00	180.47	182.00	15.07	0.00	0.08	81.00	38.00	0.00	26.00	28.97	232907.00	2.02	193.27	192.00
33	7	3	6413.00	39426.00	246.90	0	Spot (Block33, Row3, Column7)	196.54	195.00	16.94	0.00	0.09	181.00	178.97	181.00	17.12	0.00	0.10	42.00	13.00	0.00	14.00	15.54	346103.00	1.03	182.95	185.00
33	8	3	6717.00	39443.00	273.50	0	Spot (Block33, Row3, Column8)	189.11	190.00	16.47	0.00	0.09	175.00	175.20	175.00	17.20	0.00	0.10	42.00	10.00	0.00	15.00	14.11	411127.00	0.81	175.58	176.00
33	1	4	4617.00	39740.00	147.00	-50	Spot (Block33, Row4, Column1)	180.73	178.00	15.71	0.01	0.09	156.00	154.22	156.00	17.77	0.00	0.12	60.00	27.00	0.00	22.00	24.73	106271.00	1.49	174.04	175.00
33	2	4	4913.00	39766.00	161.60	0	Spot (Block33, Row4, Column2)	182.31	181.00	21.82	0.00	0.12	155.00	154.67	155.00	17.94	0.00	0.12	76.00	25.00	0.00	26.00	27.31	130900.00	1.54	174.47	174.00
33	3	4	5207.00	39744.00	184.25	0	Spot (Block33, Row4, Column3)	204.61	203.00	15.01	0.00	0.07	167.00	164.73	167.00	19.61	0.01	0.12	90.00	39.00	0.00	36.00	37.61	194378.00	2.03	187.68	186.00
33	4	4	5517.00	39740.00	147.00	-50	Spot (Block33, Row4, Column4)	187.38	188.00	15.38	0.00	0.08	177.00	174.70	177.00	19.71	0.01	0.11	28.00	1.00	0.00	11.00	10.38	110182.00	0.64	184.18	188.00
33	5	4	5817.00	39740.00	147.00	-50	Spot (Block33, Row4, Column5)	207.92	210.00	11.28	0.00	0.05	183.00	181.58	183.00	17.88	0.00	0.10	79.00	14.00	0.00	27.00	24.92	122256.00	1.47	204.48	208.00
33	6	4	6098.00	39734.00	170.55	0	Spot (Block33, Row4, Column6)	220.44	219.00	17.02	0.00	0.08	185.00	184.72	185.00	15.45	0.00	0.08	91.00	59.00	0.00	34.00	35.44	178773.00	2.31	202.98	203.00
33	7	4	6394.00	39748.00	166.50	0	Spot (Block33, Row4, Column7)	209.95	209.00	10.71	0.00	0.05	186.00	185.28	186.00	15.34	0.00	0.08	80.00	23.00	0.00	23.00	23.95	161660.00	1.61	202.40	201.00
33	8	4	6706.00	39730.00	158.25	0	Spot (Block33, Row4, Column8)	230.22	225.00	29.01	0.01	0.13	185.00	185.08	185.00	16.48	0.00	0.09	88.00	61.00	0.00	40.00	45.22	158853.00	2.74	206.61	205.00
33	1	5	4647.00	40062.00	157.25	0	Spot (Block33, Row5, Column1)	180.93	181.00	14.86	0.00	0.08	155.00	154.71	155.00	16.93	0.00	0.11	74.00	27.00	0.00	26.00	25.93	124120.00	1.55	168.86	170.00
33	2	5	4932.00	40057.00	215.20	0	Spot (Block33, Row5, Column2)	173.82	172.00	14.33	0.00	0.08	155.00	154.94	155.00	16.88	0.00	0.11	52.00	15.00	0.00	17.00	18.82	229446.00	1.12	165.99	165.00
33	3	5	5224.00	40027.00	215.35	0	Spot (Block33, Row5, Column3)	178.41	180.00	14.27	0.00	0.08	168.00	165.72	168.00	18.16	0.01	0.11	29.00	0.00	0.00	12.00	10.41	236575.00	0.70	171.15	174.00
33	4	5	5543.00	40004.00	119.80	0	Spot (Block33, Row5, Column4)	201.57	200.00	13.74	0.00	0.07	176.00	174.14	176.00	19.02	0.00	0.11	61.00	20.00	0.00	24.00	25.57	76596.00	1.44	190.70	191.00
33	5	5	5796.00	40052.00	190.75	0	Spot (Block33, Row5, Column5)	215.64	214.00	18.61	0.00	0.09	179.00	177.01	179.00	18.71	0.00	0.11	81.00	45.00	0.00	35.00	36.64	222107.00	2.07	194.55	192.00
33	6	5	6142.00	40053.00	204.50	0	Spot (Block33, Row5, Column6)	212.78	211.00	16.55	0.00	0.08	186.00	184.95	186.00	16.57	0.00	0.09	76.00	29.00	0.00	25.00	26.78	252786.00	1.68	196.73	197.00
33	7	5	6395.00	40012.00	171.05	0	Spot (Block33, Row5, Column7)	219.72	218.00	20.73	0.00	0.09	191.00	190.24	191.00	16.32	0.00	0.09	70.00	38.00	0.00	27.00	28.72	181048.00	1.81	198.72	198.50
33	8	5	6708.00	40029.00	137.40	0	Spot (Block33, Row5, Column8)	242.48	226.00	35.85	0.03	0.15	193.00	192.46	193.00	15.42	0.00	0.08	82.00	54.00	0.00	33.00	49.48	123666.00	3.25	207.39	207.00
33	1	6	4647.00	40314.00	165.50	0	Spot (Block33, Row6, Column1)	176.82	178.00	13.27	0.00	0.08	152.00	152.59	152.00	17.21	0.00	0.11	72.00	23.00	0.00	26.00	24.82	134739.00	1.41	164.79	165.50
33	2	6	4868.00	40371.00	152.05	0	Spot (Block33, Row6, Column2)	175.89	176.00	11.23	0.00	0.06	150.00	151.16	150.00	16.98	0.00	0.11	80.00	24.00	0.00	26.00	25.89	111515.00	1.46	164.33	164.00
33	3	6	5223.00	40342.00	256.20	0	Spot (Block33, Row6, Column3)	180.66	181.00	20.65	0.00	0.11	161.00	159.27	161.00	16.86	0.00	0.11	59.00	23.00	0.00	20.00	19.66	343972.00	1.27	164.64	166.50
33	4	6	5519.00	40344.00	223.30	0	Spot (Block33, Row6, Column4)	186.84	187.00	14.07	0.00	0.08	169.00	167.46	169.00	16.19	0.00	0.10	54.00	14.00	0.00	18.00	17.84	267748.00	1.20	174.38	175.00
33	5	6	5808.00	40348.00	191.85	0	Spot (Block33, Row6, Column5)	206.15	207.00	15.75	0.00	0.08	175.00	173.17	175.00	17.14	0.00	0.10	80.00	41.00	0.00	32.00	31.15	213985.00	1.92	187.64	189.00
33	6	6	6129.00	40366.00	211.40	0	Spot (Block33, Row6, Column6)	207.76	208.00	11.90	0.00	0.06	183.00	181.72	183.00	17.45	0.00	0.10	71.00	20.00	0.00	25.00	24.76	264483.00	1.49	192.22	192.00
33	7	6	6417.00	40339.00	147.00	-50	Spot (Block33, Row6, Column7)	192.94	195.00	17.52	0.00	0.09	185.00	183.29	185.00	20.07	0.00	0.11	26.00	1.00	0.00	10.00	7.94	113257.00	0.48	196.61	196.00
33	8	6	6729.00	40359.00	186.60	0	Spot (Block33, Row6, Column8)	202.30	203.00	15.73	0.00	0.08	187.00	186.03	187.00	18.28	0.00	0.10	44.00	8.00	0.00	16.00	15.30	198048.00	0.89	195.85	196.00
33	1	7	4617.00	40639.00	147.00	-50	Spot (Block33, Row7, Column1)	162.07	166.00	17.40	0.01	0.11	143.00	152.59	143.00	126.44	0.03	0.83	0.00	0.00	0.00	23.00	19.07	95296.00	0.07	155.47	158.00
33	2	7	4901.00	40655.00	200.85	0	Spot (Block33, Row7, Column2)	164.80	168.00	18.07	0.01	0.11	145.00	146.78	145.00	16.55	0.01	0.11	61.00	24.00	0.00	23.00	19.80	188363.00	1.09	153.83	158.00
33	3	7	5217.00	40639.00	147.00	-50	Spot (Block33, Row7, Column3)	168.26	168.00	12.40	0.00	0.07	156.00	155.86	156.00	17.36	0.00	0.11	31.00	3.00	0.00	12.00	12.26	99104.00	0.71	173.91	174.00
33	4	7	5517.00	40639.00	147.00	-50	Spot (Block33, Row7, Column4)	171.52	175.00	19.51	0.01	0.11	169.00	167.51	169.00	16.12	0.00	0.10	21.00	4.00	0.00	6.00	2.52	101028.00	0.25	180.99	184.00
33	5	7	5817.00	40639.00	147.00	-50	Spot (Block33, Row7, Column5)	188.12	187.00	16.98	0.00	0.09	176.00	174.15	176.00	16.65	0.00	0.10	38.00	11.00	0.00	11.00	12.12	110614.00	0.84	184.94	186.00
33	6	7	6127.00	40603.00	183.00	0	Spot (Block33, Row7, Column6)	202.78	203.00	14.51	0.00	0.07	176.00	174.28	176.00	16.94	0.00	0.10	75.00	32.00	0.00	27.00	26.78	190007.00	1.68	185.49	186.00
33	7	7	6403.00	40622.00	218.70	0	Spot (Block33, Row7, Column7)	185.58	186.00	12.49	0.00	0.07	176.00	174.12	176.00	17.20	0.00	0.10	24.00	1.00	0.00	10.00	9.58	254621.00	0.67	177.86	178.00
33	8	7	6725.00	40642.00	220.05	0	Spot (Block33, Row7, Column8)	215.45	213.00	21.43	0.00	0.10	179.00	177.93	179.00	16.94	0.00	0.10	84.00	50.00	0.00	34.00	36.45	298402.00	2.21	191.16	191.00
33	1	8	4647.00	40949.00	190.70	0	Spot (Block33, Row8, Column1)	2409.44	299.00	3875.94	0.91	1.61	143.00	175.68	143.00	380.28	0.09	2.16	46.00	44.00	0.00	156.00	2266.44	2476909.00	5.87	1523.91	168.00
33	2	8	4916.00	40913.00	204.45	0	Spot (Block33, Row8, Column2)	160.95	162.00	11.84	0.00	0.07	144.00	145.54	144.00	15.08	0.00	0.10	55.00	13.00	0.00	18.00	16.95	191374.00	1.02	149.67	147.00
33	3	8	5187.00	40949.00	176.75	0	Spot (Block33, Row8, Column3)	198.21	196.00	18.21	0.00	0.09	150.00	150.85	150.00	16.14	0.00	0.11	99.00	83.00	0.00	46.00	48.21	172645.00	2.93	172.79	173.00
33	4	8	5508.00	40950.00	216.80	0	Spot (Block33, Row8, Column4)	179.32	180.00	15.69	0.00	0.09	160.00	158.23	160.00	19.22	0.00	0.12	50.00	9.00	0.00	20.00	19.32	240289.00	1.10	159.92	162.50
33	5	8	5823.00	40922.00	200.90	0	Spot (Block33, Row8, Column5)	190.86	191.00	15.06	0.00	0.08	168.00	166.42	168.00	18.00	0.00	0.11	65.00	20.00	0.00	23.00	22.86	219103.00	1.36	178.72	180.00
33	6	8	6110.00	40953.00	196.70	0	Spot (Block33, Row8, Column6)	196.68	196.00	15.70	0.00	0.08	171.00	168.21	171.00	17.46	0.01	0.10	66.00	30.00	0.00	25.00	25.68	215166.00	1.63	179.11	178.00
33	7	8	6441.00	40932.00	237.05	0	Spot (Block33, Row8, Column7)	190.99	190.00	15.78	0.00	0.08	173.00	171.04	173.00	15.86	0.00	0.09	52.00	18.00	0.00	17.00	17.99	309220.00	1.26	178.84	182.00
33	8	8	6715.00	40938.00	173.40	0	Spot (Block33, Row8, Column8)	298.29	296.00	63.47	0.00	0.21	178.00	176.53	178.00	18.20	0.00	0.10	98.00	91.00	0.00	118.00	120.29	250859.00	6.69	204.31	200.00
34	1	1	9117.00	38844.00	147.65	0	Spot (Block34, Row1, Column1)	2583.85	2341.50	1210.16	0.04	0.47	262.00	258.92	262.00	32.39	0.01	0.13	100.00	100.00	0.00	2079.50	2321.85	1529638.00	71.78	899.84	757.00
34	2	1	9399.00	38849.00	176.35	0	Spot (Block34, Row1, Column2)	328.13	312.00	49.59	0.02	0.15	243.00	249.50	243.00	32.61	0.01	0.13	93.00	55.00	0.00	69.00	85.13	286457.00	2.41	270.31	277.50
34	3	1	9717.00	38848.00	142.35	0	Spot (Block34, Row1, Column3)	782.06	731.00	298.29	0.03	0.38	235.00	242.15	235.00	30.29	0.01	0.13	100.00	100.00	0.00	496.00	547.06	427003.00	17.83	376.17	351.50
[truncated: 368,880 more chars]
