# Supplementary material for: An antigen microarray protocol for COVID-19 serological analysis
Source: STAR Protoc. 2021 Aug 26;2(3):100815. doi: 10.1016/j.xpro.2021.100815 (PMC8387221; doi:10.1016/j.xpro.2021.100815)
Supplement: Data S8. Slide_quantifications, related to step quantification and statistical analysis 2.e [file mmc8.zip › RPPA0141_12860A01-D12_IgM_785/Joseph_2021-04-02_16h55m00_5μm_785nmGain001.txt]

ATF	1.0
30	28
"Checksum_ImageFile=48eb9dfae593968d2f8d32a3eb0073fb"
"Checksum_ResultFile=699cd369b5fc18b4e712e911f4ff0668"
"Type=Mapix Results 2"
"DateTime=2021/04/02 16:55:12"
"ConfigFile="
"GalFile=L:\RPPA Service\Platform_Projects\2021-02-09_JPL_CoV-Array-7\64 pad grid.gal"
"PixelSize=5"
"Wavelengths=785"
"ImageFiles=L:\RPPA Service\Platform_Projects\2021-03-24_JPL_CoV-Array-9\RPPA0141_12860A01-D12_IgM_785\Joseph_2021-04-02_16h55m00_5�m_785nmGain001.tif"
"GrinddingParameters=Find mode = Grid + Blocks + Spots | Max. diameter (% Dth) = 200.0 | Min. diameter (% Dth) = 50.0 | Max position offset (% pitch) = 30"
"QuantificationParameter=S/B border width (pixels) = 2.0 | Background diameter (pitch) = 2.0"
"JpegImage=L:\RPPA Service\Platform_Projects\2021-03-24_JPL_CoV-Array-9\RPPA0141_12860A01-D12_IgM_785\Joseph_2021-04-02_16h55m00_5�m_785nmGain001.jpg"
"FeatureType=Circular"
"Barcode="
"BackgroundSubtraction=LocalFeature"
"Normalization=None"
"ImageOrigin=3680, 2560"
"ImageSize=17760.0, 71040.0"
"JpegOrigin=4410, 2625"
"JpegBrightness=48"
"JpegContrast=55"
"JpegBalance=0"
"Creator=Mapix 9.0.0"
"Scanner=ir710IVD IR0H8_IVD 717045"
"Temperature=32.6"
"Comment="
"Velocity=35 l/s"
"LaserPower=20.0"
"PMTGain=1"
"BatchFilename=L:\RPPA Service\InnooScan\Batch methods\CoV_Array image_processing.mbt"
"Block"	"Column"	"Row"	"X"	"Y"	"Dia."	"Flags"	"ID"	"F785 Mean"	"F785 Median"	"F785 SD"	"F785 |log Mean/Median|"	"F785 CV"	"B785"	"B785 Mean"	"B785 Median"	"B785 SD"	"B785 |log Mean/Median|"	"B785 CV"	"% > B785+1SD"	"% > B785+2SD"	"F785 % Sat."	"F785 Median - B785"	"F785 Mean - B785"	"F785 Total Intensity"	"SNR 785"	"ExcludedMean 785"	"ExcludedMedian 785"
1	1	1	4610.00	2823.00	152.00	0	Spot (Block1, Row1, Column1)	9265.41	8672.00	4819.34	0.03	0.52	582.00	570.78	582.00	83.10	0.01	0.15	100.00	100.00	0.00	8090.00	8683.41	5874267.00	104.62	2449.16	1953.00
1	2	1	4873.00	2830.00	206.25	0	Spot (Block1, Row1, Column2)	633.47	598.00	98.39	0.03	0.16	511.00	543.34	511.00	77.10	0.03	0.14	60.00	36.00	0.00	87.00	122.47	766494.00	1.17	583.13	582.00
1	3	1	5205.00	2832.00	170.85	0	Spot (Block1, Row1, Column3)	581.46	585.00	81.48	0.00	0.14	505.00	534.89	505.00	75.83	0.02	0.14	53.00	16.00	0.00	80.00	76.46	472725.00	0.61	544.05	505.00
1	4	1	5495.00	2831.00	229.05	0	Spot (Block1, Row1, Column4)	587.44	593.00	90.36	0.00	0.15	504.00	538.65	504.00	85.12	0.03	0.16	54.00	17.00	0.00	89.00	83.44	884093.00	0.57	557.48	584.00
1	5	1	5828.00	2813.00	165.70	0	Spot (Block1, Row1, Column5)	618.65	593.00	102.01	0.02	0.16	513.00	548.55	513.00	91.35	0.03	0.17	41.00	30.00	0.00	80.00	105.65	470171.00	0.77	580.00	592.00
1	6	1	6091.00	2812.00	192.80	0	Spot (Block1, Row1, Column6)	634.77	602.00	122.72	0.02	0.19	516.00	554.35	516.00	92.70	0.03	0.17	46.00	33.00	0.00	86.00	118.77	665238.00	0.87	590.92	591.50
1	7	1	6403.00	2819.00	149.95	0	Spot (Block1, Row1, Column7)	719.57	687.00	156.93	0.02	0.22	506.00	547.44	506.00	91.60	0.03	0.17	64.00	48.00	0.00	181.00	213.57	441813.00	1.88	642.75	588.00
1	8	1	6711.00	2829.00	178.00	0	Spot (Block1, Row1, Column8)	652.49	598.00	129.98	0.04	0.20	580.00	568.76	580.00	100.24	0.01	0.18	45.00	22.00	0.00	18.00	72.49	578761.00	0.84	597.42	580.00
1	1	2	4613.00	3125.00	147.00	-50	Spot (Block1, Row2, Column1)	589.92	595.00	79.75	0.00	0.14	543.00	557.13	543.00	76.42	0.01	0.14	24.00	15.00	0.00	52.00	46.92	348642.00	0.43	545.57	505.00
1	2	2	4900.00	3109.00	164.60	0	Spot (Block1, Row2, Column2)	589.23	589.00	77.56	0.00	0.13	506.00	532.59	506.00	68.65	0.02	0.13	64.00	19.00	0.00	83.00	83.23	442511.00	0.83	546.54	524.00
1	3	2	5231.00	3120.00	170.05	0	Spot (Block1, Row2, Column3)	597.85	599.00	80.44	0.00	0.13	501.00	526.47	501.00	72.22	0.02	0.14	69.00	24.00	0.00	98.00	96.85	479472.00	0.99	557.32	575.50
1	4	2	5531.00	3135.00	267.40	0	Spot (Block1, Row2, Column4)	585.97	590.00	97.32	0.00	0.17	509.00	543.42	509.00	87.82	0.03	0.16	43.00	17.00	0.00	81.00	76.97	1221165.00	0.48	543.08	511.00
1	5	2	5814.00	3130.00	219.20	0	Spot (Block1, Row2, Column5)	947.76	900.00	238.23	0.02	0.25	578.00	563.88	578.00	94.20	0.01	0.17	90.00	77.00	0.00	322.00	369.76	1298433.00	4.08	643.18	616.00
1	6	2	6115.00	3126.00	147.00	-50	Spot (Block1, Row2, Column6)	636.37	597.00	111.35	0.03	0.17	570.00	562.81	570.00	95.52	0.01	0.17	36.00	16.00	0.00	27.00	66.37	374183.00	0.77	622.73	596.50
1	7	2	6415.00	3126.00	147.00	-50	Spot (Block1, Row2, Column7)	592.02	590.00	95.41	0.00	0.16	510.00	551.61	510.00	91.91	0.03	0.17	35.00	20.00	0.00	80.00	82.02	350476.00	0.44	544.46	498.00
1	8	2	6716.00	3126.00	147.00	-50	Spot (Block1, Row2, Column8)	582.49	578.00	109.89	0.00	0.19	509.00	554.69	509.00	98.73	0.04	0.18	30.00	20.00	0.00	69.00	73.49	343088.00	0.28	596.85	597.00
1	1	3	4616.00	3414.00	186.60	0	Spot (Block1, Row3, Column1)	645.11	597.00	107.75	0.03	0.17	507.00	538.84	507.00	98.97	0.03	0.18	43.00	25.00	0.00	90.00	138.11	631560.00	1.07	572.65	583.00
1	2	3	4928.00	3435.00	142.65	0	Spot (Block1, Row3, Column2)	589.63	594.00	87.06	0.00	0.15	502.00	524.23	502.00	68.39	0.02	0.13	62.00	23.00	0.00	92.00	87.63	326067.00	0.96	542.45	507.50
1	3	3	5207.00	3422.00	143.45	0	Spot (Block1, Row3, Column3)	766.68	709.00	191.83	0.03	0.25	504.00	527.45	504.00	70.57	0.02	0.13	98.00	78.00	0.00	205.00	262.68	424742.00	3.39	609.87	601.50
1	4	3	5515.00	3415.00	164.95	0	Spot (Block1, Row3, Column4)	693.01	690.00	117.40	0.00	0.17	513.00	547.04	513.00	84.15	0.03	0.15	69.00	54.00	0.00	177.00	180.01	521839.00	1.73	613.23	597.00
1	5	3	5825.00	3431.00	150.20	0	Spot (Block1, Row3, Column5)	698.71	677.00	136.94	0.01	0.20	581.00	569.24	581.00	93.34	0.01	0.16	52.00	31.00	0.00	96.00	117.71	432501.00	1.39	603.93	589.00
1	6	3	6102.00	3433.00	213.80	0	Spot (Block1, Row3, Column6)	622.49	599.00	104.59	0.02	0.17	582.00	570.17	582.00	97.34	0.01	0.17	35.00	5.00	0.00	17.00	40.49	809857.00	0.54	587.30	587.50
1	7	3	6389.00	3414.00	152.05	0	Spot (Block1, Row3, Column7)	619.67	589.00	119.34	0.02	0.19	503.00	545.86	503.00	96.13	0.04	0.18	42.00	31.00	0.00	86.00	116.67	392253.00	0.77	596.94	587.00
1	8	3	6710.00	3436.00	193.55	0	Spot (Block1, Row3, Column8)	584.91	588.00	101.09	0.00	0.17	497.00	537.89	497.00	92.89	0.03	0.17	48.00	22.00	0.00	91.00	87.91	621759.00	0.51	556.70	516.50
1	1	4	4627.00	3730.00	137.00	0	Spot (Block1, Row4, Column1)	630.14	612.00	85.52	0.01	0.14	499.00	524.05	499.00	97.17	0.02	0.19	66.00	31.00	0.00	113.00	131.14	322631.00	1.09	585.31	591.00
1	2	4	4913.00	3725.00	147.00	-50	Spot (Block1, Row4, Column2)	566.99	569.00	76.46	0.00	0.13	501.00	524.63	501.00	67.60	0.02	0.13	50.00	15.00	0.00	68.00	65.99	333393.00	0.63	538.66	501.00
1	3	4	5210.00	3718.00	151.30	0	Spot (Block1, Row4, Column3)	897.51	867.00	198.80	0.02	0.22	503.00	533.09	503.00	71.87	0.03	0.13	99.00	92.00	0.00	364.00	394.51	564535.00	5.07	629.84	620.00
1	4	4	5508.00	3753.00	176.50	0	Spot (Block1, Row4, Column4)	592.56	587.00	93.25	0.00	0.16	507.00	542.60	507.00	78.60	0.03	0.14	52.00	24.00	0.00	80.00	85.56	514342.00	0.64	566.61	588.00
1	5	4	5799.00	3729.00	148.45	0	Spot (Block1, Row4, Column5)	647.70	604.00	92.52	0.03	0.14	514.00	548.66	514.00	82.12	0.03	0.15	53.00	45.00	0.00	90.00	133.70	387971.00	1.21	589.94	589.00
1	6	4	6110.00	3713.00	209.25	0	Spot (Block1, Row4, Column6)	938.97	895.00	178.37	0.02	0.19	510.00	548.63	510.00	91.06	0.03	0.17	99.00	95.00	0.00	385.00	428.97	1169958.00	4.29	675.89	677.00
1	7	4	6411.00	3726.00	171.65	0	Spot (Block1, Row4, Column7)	699.84	663.00	324.24	0.02	0.46	496.00	537.63	496.00	96.88	0.04	0.18	61.00	48.00	0.00	167.00	203.84	573167.00	1.67	585.68	586.00
1	8	4	6710.00	3721.00	161.20	0	Spot (Block1, Row4, Column8)	658.51	613.00	112.72	0.03	0.17	498.00	539.62	498.00	92.35	0.03	0.17	63.00	46.00	0.00	115.00	160.51	474783.00	1.29	580.78	576.00
1	1	5	4620.00	4031.00	140.90	0	Spot (Block1, Row5, Column1)	701.12	697.00	115.88	0.00	0.17	500.00	524.95	500.00	63.09	0.02	0.12	89.00	68.00	0.00	197.00	201.12	377204.00	2.79	608.92	600.00
1	2	5	4911.00	4043.00	189.95	0	Spot (Block1, Row5, Column2)	605.15	591.00	93.29	0.01	0.15	506.00	540.93	506.00	81.88	0.03	0.15	53.00	25.00	0.00	85.00	99.15	617859.00	0.78	570.07	564.00
1	3	5	5213.00	4026.00	147.00	-50	Spot (Block1, Row5, Column3)	738.62	623.00	978.50	0.07	1.32	509.50	545.81	509.50	82.49	0.03	0.15	73.00	45.00	0.00	113.50	229.12	434306.00	2.34	901.24	600.50
1	4	5	5533.00	4029.00	145.55	0	Spot (Block1, Row5, Column4)	623.74	593.00	75.33	0.02	0.12	506.00	539.55	506.00	76.21	0.03	0.14	63.00	36.00	0.00	87.00	117.74	359274.00	1.10	588.09	588.00
1	5	5	5805.00	4023.00	161.25	0	Spot (Block1, Row5, Column5)	875.45	838.00	227.34	0.02	0.26	506.00	540.95	506.00	79.70	0.03	0.15	97.00	86.00	0.00	332.00	369.45	627700.00	4.20	602.83	608.00
1	6	5	6130.00	4023.00	170.35	0	Spot (Block1, Row5, Column6)	637.07	602.00	117.60	0.02	0.18	504.00	540.73	504.00	85.05	0.03	0.16	63.00	39.00	0.00	98.00	133.07	514754.00	1.13	594.24	599.50
1	7	5	6430.00	4003.00	251.00	0	Spot (Block1, Row5, Column7)	564.48	509.00	106.52	0.04	0.19	498.00	538.80	498.00	88.84	0.03	0.16	44.00	21.00	0.00	11.00	66.48	1029615.00	0.29	536.47	492.00
1	8	5	6722.00	4035.00	151.35	0	Spot (Block1, Row5, Column8)	749.74	702.00	260.59	0.03	0.35	503.00	586.56	503.00	837.63	0.07	1.43	3.00	0.00	0.00	199.00	246.74	473086.00	0.19	626.55	610.00
1	1	6	4611.00	4341.00	173.45	0	Spot (Block1, Row6, Column1)	592.43	587.00	103.15	0.00	0.17	500.00	523.96	500.00	63.47	0.02	0.12	62.00	24.00	0.00	87.00	92.43	495861.00	1.08	550.90	515.00
1	2	6	4913.00	4325.00	147.00	-50	Spot (Block1, Row6, Column2)	635.40	603.00	89.13	0.02	0.14	508.00	538.42	508.00	79.75	0.03	0.15	62.00	36.00	0.00	95.00	127.40	374252.00	1.22	591.99	590.00
1	3	6	5204.00	4329.00	164.10	0	Spot (Block1, Row6, Column3)	675.92	680.50	105.41	0.00	0.16	510.00	546.07	510.00	116.22	0.03	0.21	56.00	27.00	0.00	170.50	165.92	505590.00	1.12	567.68	585.00
1	4	6	5527.00	4332.00	184.70	0	Spot (Block1, Row6, Column4)	614.81	593.00	94.25	0.02	0.15	502.00	533.33	502.00	111.72	0.03	0.21	36.00	11.00	0.00	91.00	112.81	587148.00	0.73	560.47	569.50
1	5	6	5810.00	4312.00	153.45	0	Spot (Block1, Row6, Column5)	843.89	799.00	181.69	0.02	0.22	504.00	535.77	504.00	80.24	0.03	0.15	97.00	86.00	0.00	295.00	339.89	543465.00	3.84	603.54	594.50
1	6	6	6115.00	4350.00	228.90	0	Spot (Block1, Row6, Column6)	628.49	599.00	159.90	0.02	0.25	502.00	541.11	502.00	87.40	0.03	0.16	58.00	29.00	0.00	97.00	126.49	942100.00	1.00	565.53	580.00
1	7	6	6404.00	4322.00	199.10	0	Spot (Block1, Row6, Column7)	612.30	596.00	99.68	0.01	0.16	501.00	541.32	501.00	88.35	0.03	0.16	55.00	31.00	0.00	95.00	111.30	690063.00	0.80	576.64	588.50
1	8	6	6716.00	4327.00	139.80	0	Spot (Block1, Row6, Column8)	672.41	689.00	117.35	0.01	0.17	570.00	625.14	570.00	853.77	0.04	1.37	0.00	0.00	0.00	119.00	102.41	359069.00	0.06	616.60	588.00
1	1	7	4610.00	4645.00	189.10	0	Spot (Block1, Row7, Column1)	607.19	602.00	84.21	0.00	0.14	507.50	537.37	507.50	75.16	0.02	0.14	69.00	28.00	0.00	94.50	99.69	609007.00	0.93	567.91	579.50
1	2	7	4943.00	4625.00	179.25	0	Spot (Block1, Row7, Column2)	577.38	580.00	89.90	0.00	0.16	504.00	530.82	504.00	69.23	0.02	0.13	54.00	18.00	0.00	76.00	73.38	520797.00	0.67	547.92	515.00
1	3	7	5211.00	4605.00	184.85	0	Spot (Block1, Row7, Column3)	604.72	595.00	237.26	0.01	0.39	501.00	532.79	501.00	111.91	0.03	0.21	29.00	2.00	0.00	94.00	103.72	581138.00	0.64	556.19	530.00
1	4	7	5499.00	4623.00	233.25	0	Spot (Block1, Row7, Column4)	599.12	595.00	93.28	0.00	0.16	500.00	529.00	500.00	74.94	0.02	0.14	65.00	27.00	0.00	95.00	99.12	938824.00	0.94	548.50	519.00
1	5	7	5782.00	4615.00	110.15	0	Spot (Block1, Row7, Column5)	774.16	681.00	639.49	0.06	0.83	503.00	536.23	503.00	78.82	0.03	0.15	78.00	52.00	0.00	178.00	271.16	245410.00	3.02	609.16	600.50
1	6	7	6115.00	4622.00	180.20	0	Spot (Block1, Row7, Column6)	630.82	589.00	105.09	0.03	0.17	503.00	545.12	503.00	93.10	0.03	0.17	47.00	40.00	0.00	86.00	127.82	573418.00	0.92	589.21	580.00
1	7	7	6475.00	4642.00	129.65	0	Spot (Block1, Row7, Column7)	1978.30	1540.00	1389.70	0.11	0.70	519.00	622.74	519.00	361.21	0.08	0.58	85.00	66.00	0.00	1021.00	1459.30	892214.00	3.75	936.77	745.00
1	8	7	6718.00	4624.00	195.95	0	Spot (Block1, Row7, Column8)	1221.40	1191.00	274.11	0.01	0.22	518.00	610.12	518.00	353.87	0.07	0.58	91.00	45.00	0.00	673.00	703.40	1324002.00	1.73	772.25	752.00
1	1	8	4608.00	4941.00	138.65	0	Spot (Block1, Row8, Column1)	14835.28	10659.00	14351.44	0.14	0.97	570.00	561.71	570.00	83.72	0.01	0.15	100.00	100.00	3.06	10089.00	14265.28	7758852.00	170.50	3396.31	2152.00
1	2	8	4916.00	4927.00	147.55	0	Spot (Block1, Row8, Column2)	604.58	597.00	84.06	0.01	0.14	514.00	552.27	514.00	159.36	0.03	0.29	23.00	0.00	0.00	83.00	90.58	359121.00	0.33	591.74	598.00
1	3	8	5205.00	4903.00	156.90	0	Spot (Block1, Row8, Column3)	676.42	666.00	233.62	0.01	0.35	503.00	534.49	503.00	73.72	0.03	0.14	82.00	51.00	0.00	163.00	173.42	456582.00	1.93	582.56	595.00
1	4	8	5500.00	4925.00	179.30	0	Spot (Block1, Row8, Column4)	614.07	597.00	85.34	0.01	0.14	500.00	534.11	500.00	81.02	0.03	0.15	71.00	28.00	0.00	97.00	114.07	549592.00	0.99	562.63	585.00
1	5	8	5868.00	4909.00	138.55	0	Spot (Block1, Row8, Column5)	626.50	598.00	104.70	0.02	0.17	502.00	534.91	502.00	83.84	0.03	0.16	66.00	34.00	0.00	96.00	124.50	325152.00	1.09	583.54	587.00
1	6	8	6122.00	4915.00	173.40	0	Spot (Block1, Row8, Column6)	605.95	600.00	95.84	0.00	0.16	498.00	529.52	498.00	81.46	0.03	0.15	67.00	30.00	0.00	102.00	107.95	507784.00	0.94	561.58	587.00
1	7	8	6415.00	4926.00	147.00	-50	Spot (Block1, Row8, Column7)	741.39	604.00	383.91	0.09	0.52	503.00	607.03	503.00	351.14	0.08	0.58	13.00	6.00	0.00	101.00	238.39	436679.00	0.38	768.16	681.00
1	8	8	6716.00	4927.00	163.00	0	Spot (Block1, Row8, Column8)	1058.46	967.00	330.61	0.04	0.31	514.00	613.85	514.00	343.99	0.08	0.56	71.00	26.00	0.00	453.00	544.46	777970.00	1.29	666.96	623.50
2	1	1	9123.00	2835.00	152.90	0	Spot (Block2, Row1, Column1)	9681.13	8669.00	4825.24	0.05	0.50	489.00	487.25	489.00	102.65	0.00	0.21	100.00	100.00	0.00	8180.00	9192.13	6224965.00	89.57	2305.51	1750.00
2	2	1	9427.00	2835.00	184.65	0	Spot (Block2, Row1, Column2)	552.00	509.00	99.69	0.04	0.18	473.00	464.45	473.00	96.71	0.01	0.21	45.00	14.00	0.00	36.00	79.00	529923.00	0.91	495.43	491.00
2	3	1	9726.00	2834.00	147.00	-50	Spot (Block2, Row1, Column3)	499.66	492.00	111.55	0.01	0.22	466.00	460.35	466.00	90.24	0.01	0.20	28.00	8.00	0.00	26.00	33.66	294302.00	0.44	483.81	490.50
2	4	1	10032.00	2830.00	221.40	0	Spot (Block2, Row1, Column4)	506.78	492.00	100.95	0.01	0.20	475.00	465.14	475.00	90.25	0.01	0.19	26.00	7.00	0.00	17.00	31.78	713546.00	0.46	465.65	477.00
2	5	1	10327.00	2834.00	147.00	-50	Spot (Block2, Row1, Column5)	508.71	486.00	112.90	0.02	0.22	480.00	473.38	480.00	98.09	0.01	0.21	25.00	8.00	0.00	6.00	28.71	299124.00	0.36	509.54	491.50
2	6	1	10659.00	2843.00	185.05	0	Spot (Block2, Row1, Column6)	548.11	513.50	101.86	0.03	0.19	482.00	479.19	482.00	102.75	0.00	0.21	45.00	9.00	0.00	31.50	66.11	528375.00	0.67	506.80	491.00
2	7	1	10929.00	2845.00	166.95	0	Spot (Block2, Row1, Column7)	575.60	581.00	135.72	0.00	0.24	487.00	489.15	487.00	106.90	0.00	0.22	45.00	21.00	0.00	94.00	88.60	445511.00	0.81	504.78	494.00
2	8	1	11226.00	2840.00	169.05	0	Spot (Block2, Row1, Column8)	586.45	584.00	137.30	0.00	0.23	487.00	492.29	487.00	101.25	0.00	0.21	48.00	24.00	0.00	97.00	99.45	464471.00	0.93	527.76	496.00
2	1	2	9125.00	3134.00	147.00	-50	Spot (Block2, Row2, Column1)	495.42	496.00	93.57	0.00	0.19	475.00	463.93	475.00	93.02	0.01	0.20	27.00	1.00	0.00	21.00	20.42	291800.00	0.34	496.06	493.00
2	2	2	9426.00	3134.00	147.00	-50	Spot (Block2, Row2, Column2)	456.18	415.00	82.26	0.04	0.18	403.00	445.44	403.00	87.60	0.04	0.20	39.00	10.00	0.00	12.00	53.18	267779.00	0.12	468.34	488.00
2	3	2	9724.00	3130.00	188.85	0	Spot (Block2, Row2, Column3)	500.44	499.00	105.87	0.00	0.21	404.00	447.71	404.00	90.04	0.04	0.20	54.00	29.00	0.00	95.00	96.44	500945.00	0.59	486.60	495.00
2	4	2	9988.00	3146.00	99.00	0	Spot (Block2, Row2, Column4)	561.10	502.00	137.54	0.05	0.25	425.00	457.52	425.00	93.44	0.03	0.20	47.00	41.00	0.00	77.00	136.10	140835.00	1.11	517.70	488.00
2	5	2	10327.00	3132.00	191.80	0	Spot (Block2, Row2, Column5)	701.21	684.50	170.13	0.01	0.24	411.00	452.86	411.00	91.01	0.04	0.20	91.00	73.00	0.00	273.50	290.21	727859.00	2.73	511.60	498.50
2	6	2	10627.00	3134.00	147.00	-50	Spot (Block2, Row2, Column6)	512.67	493.00	104.87	0.02	0.20	408.00	451.25	408.00	88.62	0.04	0.20	44.00	31.00	0.00	85.00	104.67	300940.00	0.69	494.43	482.00
2	7	2	10904.00	3076.00	251.15	0	Spot (Block2, Row2, Column7)	496.33	496.00	97.33	0.00	0.20	474.00	463.26	474.00	93.01	0.01	0.20	25.00	3.00	0.00	22.00	22.33	906796.00	0.36	461.29	480.50
2	8	2	11228.00	3135.00	147.00	-50	Spot (Block2, Row2, Column8)	489.55	492.00	108.09	0.00	0.22	473.00	462.56	473.00	91.73	0.01	0.20	22.00	6.00	0.00	19.00	16.55	288832.00	0.29	460.70	480.00
2	1	3	9131.00	3428.00	162.00	0	Spot (Block2, Row3, Column1)	551.11	513.50	106.97	0.03	0.19	407.00	441.46	407.00	83.65	0.04	0.19	65.00	46.00	0.00	106.50	144.11	397900.00	1.31	480.61	492.00
2	2	3	9426.00	3434.00	147.00	-50	Spot (Block2, Row3, Column2)	460.00	479.50	86.50	0.02	0.19	398.00	430.97	398.00	80.21	0.03	0.19	50.00	14.00	0.00	81.50	62.00	270482.00	0.36	441.41	402.00
2	3	3	9720.00	3447.00	215.00	0	Spot (Block2, Row3, Column3)	482.44	478.00	110.63	0.00	0.23	399.00	436.44	399.00	82.61	0.04	0.19	46.00	26.00	0.00	79.00	83.44	638267.00	0.56	445.70	400.50
2	4	3	10020.00	3419.00	211.30	0	Spot (Block2, Row3, Column4)	512.63	495.00	88.95	0.02	0.17	399.00	433.71	399.00	88.82	0.04	0.20	61.00	26.00	0.00	96.00	113.63	653607.00	0.89	466.07	481.00
2	5	3	10358.00	3421.00	199.55	0	Spot (Block2, Row3, Column5)	492.20	485.00	105.21	0.01	0.21	398.00	421.66	398.00	78.02	0.03	0.19	56.00	25.00	0.00	87.00	94.20	556191.00	0.90	449.31	409.00
2	6	3	10640.00	3428.00	174.85	0	Spot (Block2, Row3, Column6)	519.53	500.00	109.04	0.02	0.21	402.00	430.29	402.00	78.28	0.03	0.18	62.00	36.00	0.00	98.00	117.53	444715.00	1.14	464.07	482.00
2	7	3	10928.00	3435.00	147.00	-50	Spot (Block2, Row3, Column7)	452.04	413.00	89.27	0.04	0.20	404.00	439.35	404.00	83.52	0.04	0.19	27.00	12.00	0.00	9.00	48.04	264444.00	0.15	475.71	477.00
2	8	3	11220.00	3418.00	211.45	0	Spot (Block2, Row3, Column8)	517.11	496.00	101.62	0.02	0.20	402.00	443.26	402.00	83.93	0.04	0.19	59.00	30.00	0.00	94.00	115.11	660354.00	0.88	449.18	415.00
2	1	4	9115.00	3733.00	228.15	0	Spot (Block2, Row4, Column1)	462.66	480.50	91.31	0.02	0.20	397.00	419.32	397.00	73.25	0.02	0.17	50.00	14.00	0.00	83.50	65.66	692140.00	0.59	420.59	396.00
2	2	4	9432.00	3719.00	197.60	0	Spot (Block2, Row4, Column2)	486.49	489.00	100.80	0.00	0.21	396.00	415.70	396.00	76.38	0.02	0.18	58.00	24.00	0.00	93.00	90.49	536602.00	0.93	428.67	395.50
2	3	4	9720.00	3734.00	150.70	0	Spot (Block2, Row4, Column3)	687.63	681.00	163.26	0.00	0.24	399.00	425.32	399.00	77.67	0.03	0.18	90.00	77.00	0.00	282.00	288.63	426332.00	3.38	507.01	493.00
2	4	4	10026.00	3734.00	147.00	-50	Spot (Block2, Row4, Column4)	458.58	430.00	84.33	0.03	0.18	398.00	419.88	398.00	75.97	0.02	0.18	46.00	12.00	0.00	32.00	60.58	270106.00	0.51	457.14	439.00
2	5	4	10303.00	3731.00	195.85	0	Spot (Block2, Row4, Column5)	476.45	484.00	105.01	0.01	0.22	396.00	412.19	396.00	75.53	0.02	0.18	55.00	23.00	0.00	88.00	80.45	515996.00	0.85	457.93	412.00
2	6	4	10631.00	3740.00	196.80	0	Spot (Block2, Row4, Column6)	642.16	597.00	149.56	0.03	0.23	398.00	421.15	398.00	77.35	0.02	0.18	87.00	71.00	0.00	199.00	244.16	703167.00	2.86	516.26	490.00
2	7	4	10946.00	3753.00	165.20	0	Spot (Block2, Row4, Column7)	487.40	493.00	110.30	0.00	0.23	398.00	431.97	398.00	84.61	0.04	0.20	57.00	23.00	0.00	95.00	89.40	366525.00	0.66	458.90	401.00
2	8	4	11213.00	3741.00	165.15	0	Spot (Block2, Row4, Column8)	543.32	488.00	111.87	0.05	0.21	399.00	440.14	399.00	83.96	0.04	0.19	54.00	42.00	0.00	89.00	144.32	410753.00	1.23	473.60	477.00
2	1	5	9130.00	4025.00	146.85	0	Spot (Block2, Row5, Column1)	563.71	506.00	163.41	0.05	0.29	398.00	415.91	398.00	73.23	0.02	0.18	72.00	47.00	0.00	108.00	165.71	332025.00	2.02	447.93	403.00
2	2	5	9425.00	4034.00	147.00	-50	Spot (Block2, Row5, Column2)	476.83	482.00	96.34	0.00	0.20	398.00	414.45	398.00	73.89	0.02	0.18	53.00	23.00	0.00	84.00	78.83	281804.00	0.84	430.74	401.00
2	3	5	9727.00	4037.00	157.35	0	Spot (Block2, Row5, Column3)	538.47	502.00	108.06	0.03	0.20	398.00	421.21	398.00	76.17	0.02	0.18	76.00	39.00	0.00	104.00	140.47	369391.00	1.54	472.62	479.50
2	4	5	10038.00	4041.00	225.90	0	Spot (Block2, Row5, Column4)	461.99	464.50	95.05	0.00	0.21	396.00	412.51	396.00	73.67	0.02	0.18	48.00	17.00	0.00	68.50	65.99	676349.00	0.67	417.35	392.00
2	5	5	10326.00	4038.00	148.40	0	Spot (Block2, Row5, Column5)	655.43	617.50	165.97	0.03	0.25	396.00	410.14	396.00	71.89	0.02	0.18	86.00	69.00	0.00	221.50	259.43	397193.00	3.41	466.55	472.00
2	6	5	10627.00	4034.00	147.00	-50	Spot (Block2, Row5, Column6)	468.05	471.00	94.47	0.00	0.20	397.00	419.27	397.00	74.97	0.02	0.18	49.00	22.00	0.00	74.00	71.05	275216.00	0.65	422.58	389.00
2	7	5	10916.00	4020.00	166.60	0	Spot (Block2, Row5, Column7)	504.38	487.50	113.08	0.01	0.22	396.00	425.04	396.00	80.92	0.03	0.19	61.00	29.00	0.00	91.50	108.38	388376.00	0.98	466.77	479.00
2	8	5	11224.00	4022.00	154.20	0	Spot (Block2, Row5, Column8)	546.23	503.00	150.57	0.04	0.28	397.00	432.14	397.00	81.84	0.04	0.19	72.00	41.00	0.00	106.00	149.23	354505.00	1.39	473.89	495.00
2	1	6	9144.00	4347.00	175.50	0	Spot (Block2, Row6, Column1)	478.54	495.00	80.50	0.01	0.17	396.00	408.84	396.00	74.72	0.01	0.18	64.00	13.00	0.00	99.00	82.54	411544.00	0.93	456.76	427.00
2	2	6	9410.00	4332.00	208.75	0	Spot (Block2, Row6, Column2)	467.59	482.50	88.00	0.01	0.19	394.00	400.41	394.00	71.96	0.01	0.18	54.00	17.00	0.00	88.50	73.59	581682.00	0.93	426.41	395.00
2	3	6	9684.00	4332.00	170.20	0	Spot (Block2, Row6, Column3)	484.32	489.50	104.81	0.00	0.22	394.00	408.66	394.00	72.26	0.02	0.18	59.00	20.00	0.00	95.50	90.32	388423.00	1.05	442.44	404.50
2	4	6	10021.00	4344.00	160.75	0	Spot (Block2, Row6, Column4)	509.75	490.00	118.92	0.02	0.23	395.00	416.05	395.00	88.50	0.02	0.21	58.00	33.00	0.00	95.00	114.75	364983.00	1.06	447.61	409.50
2	5	6	10324.00	4330.00	154.00	0	Spot (Block2, Row6, Column5)	554.31	517.00	113.52	0.03	0.20	394.00	415.77	394.00	89.27	0.02	0.21	63.00	47.00	0.00	123.00	160.31	363070.00	1.55	454.23	409.00
2	6	6	10649.00	4318.00	205.75	0	Spot (Block2, Row6, Column6)	475.75	485.00	97.01	0.01	0.20	393.00	412.13	393.00	78.58	0.02	0.19	56.00	20.00	0.00	92.00	82.75	572803.00	0.81	435.26	405.50
2	7	6	10952.00	4346.00	155.25	0	Spot (Block2, Row6, Column7)	487.82	491.00	82.53	0.00	0.17	395.00	413.38	395.00	76.16	0.02	0.18	65.00	20.00	0.00	96.00	92.82	322452.00	0.98	453.35	441.00
2	8	6	11232.00	4356.00	150.95	0	Spot (Block2, Row6, Column8)	492.79	492.00	101.21	0.00	0.21	396.00	419.04	396.00	77.72	0.02	0.19	61.00	28.00	0.00	96.00	96.79	306516.00	0.95	445.72	409.00
2	1	7	9119.00	4632.00	169.10	0	Spot (Block2, Row7, Column1)	467.91	483.00	88.95	0.01	0.19	394.00	409.62	394.00	81.47	0.02	0.20	52.00	16.00	0.00	89.00	73.91	369652.00	0.72	442.65	395.00
2	2	7	9427.00	4616.00	197.15	0	Spot (Block2, Row7, Column2)	444.35	407.00	82.13	0.04	0.18	391.00	392.88	391.00	68.99	0.00	0.18	44.00	11.00	0.00	16.00	53.35	488781.00	0.75	412.43	391.00
2	3	7	9726.00	4634.00	147.00	-50	Spot (Block2, Row7, Column3)	444.05	407.00	76.92	0.04	0.17	393.00	398.52	393.00	68.65	0.01	0.17	39.00	12.00	0.00	14.00	51.05	261103.00	0.66	452.59	412.00
2	4	7	10019.00	4651.00	210.15	0	Spot (Block2, Row7, Column4)	448.41	406.00	87.05	0.04	0.19	394.00	406.56	394.00	88.42	0.01	0.22	45.00	9.00	0.00	12.00	54.41	565445.00	0.47	420.48	394.00
2	5	7	10349.00	4645.00	193.60	0	Spot (Block2, Row7, Column5)	451.10	406.00	85.37	0.05	0.19	393.00	402.35	393.00	85.52	0.01	0.21	46.00	9.00	0.00	13.00	58.10	478620.00	0.57	417.41	389.00
2	6	7	10646.00	4635.00	183.30	0	Spot (Block2, Row7, Column6)	476.75	486.00	82.56	0.01	0.17	391.00	400.59	391.00	76.72	0.01	0.19	58.00	18.00	0.00	95.00	85.75	450532.00	0.99	440.33	405.00
2	7	7	10910.00	4661.00	144.60	0	Spot (Block2, Row7, Column7)	491.17	494.00	91.34	0.00	0.19	392.00	402.43	392.00	76.24	0.01	0.19	63.00	25.00	0.00	102.00	99.17	280947.00	1.16	459.79	479.00
2	8	7	11223.00	4634.00	190.45	0	Spot (Block2, Row7, Column8)	842.92	807.50	266.83	0.02	0.32	393.00	410.23	393.00	74.07	0.02	0.18	99.00	95.00	0.00	414.50	449.92	861460.00	5.84	543.07	523.50
2	1	8	9114.00	4943.00	142.10	0	Spot (Block2, Row8, Column1)	13709.94	10218.50	13558.54	0.13	0.99	397.00	420.03	397.00	86.06	0.02	0.20	100.00	100.00	3.47	9821.50	13312.94	7513045.00	154.43	3371.12	2173.00
2	2	8	9425.00	4934.00	147.00	-50	Spot (Block2, Row8, Column2)	442.03	410.00	81.17	0.03	0.18	395.00	402.22	395.00	80.79	0.01	0.20	39.00	8.00	0.00	15.00	47.03	260798.00	0.49	425.31	398.00
2	3	8	9735.00	4948.00	188.45	0	Spot (Block2, Row8, Column3)	455.81	408.50	90.97	0.05	0.20	393.00	390.27	393.00	68.03	0.00	0.17	44.00	16.00	0.00	15.50	62.81	455812.00	0.96	412.70	396.00
2	4	8	10030.00	4937.00	159.70	0	Spot (Block2, Row8, Column4)	457.88	403.50	98.79	0.05	0.22	391.00	390.67	391.00	68.56	0.00	0.18	48.00	17.00	0.00	12.50	66.88	323261.00	0.98	419.05	390.00
2	5	8	10326.00	4934.00	147.00	-50	Spot (Block2, Row8, Column5)	414.78	397.00	63.98	0.02	0.15	391.00	394.06	391.00	68.35	0.00	0.17	23.00	5.00	0.00	6.00	23.78	244308.00	0.30	407.96	396.00
2	6	8	10601.00	4934.00	155.40	0	Spot (Block2, Row8, Column6)	498.26	483.00	113.10	0.01	0.23	390.00	389.44	390.00	68.48	0.00	0.18	62.00	30.00	0.00	93.00	108.26	332342.00	1.59	434.33	403.00
2	7	8	10930.00	4943.00	184.15	0	Spot (Block2, Row8, Column7)	460.01	407.00	97.47	0.05	0.21	390.00	391.71	390.00	73.21	0.00	0.19	47.00	17.00	0.00	17.00	70.01	440226.00	0.93	416.55	393.00
2	8	8	11219.00	4935.00	159.35	0	Spot (Block2, Row8, Column8)	838.73	793.50	245.78	0.02	0.29	391.00	398.04	391.00	72.81	0.01	0.18	96.00	89.00	0.00	402.50	447.73	583759.00	6.05	527.16	514.00
3	1	1	13623.00	2839.00	153.70	0	Spot (Block3, Row1, Column1)	8131.17	6997.00	4360.68	0.07	0.54	485.00	487.34	485.00	110.24	0.00	0.23	100.00	100.00	0.00	6512.00	7646.17	5301522.00	69.34	2022.82	1662.00
3	2	1	13916.00	2844.00	157.45	0	Spot (Block3, Row1, Column2)	908.33	872.00	261.40	0.02	0.29	486.00	475.05	486.00	95.76	0.01	0.20	93.00	82.00	0.00	386.00	422.33	619480.00	4.52	591.48	601.50
3	3	1	14221.00	2840.00	163.70	0	Spot (Block3, Row1, Column3)	598.76	594.50	130.15	0.00	0.22	472.00	461.93	472.00	93.76	0.01	0.20	59.00	30.00	0.00	122.50	126.76	445477.00	1.46	501.89	499.00
3	4	1	14516.00	2847.00	149.25	0	Spot (Block3, Row1, Column4)	844.34	807.50	212.96	0.02	0.25	472.00	460.65	472.00	92.18	0.01	0.20	93.00	82.00	0.00	335.50	372.34	516736.00	4.16	602.81	598.00
3	5	1	14827.00	2839.00	165.65	0	Spot (Block3, Row1, Column5)	744.45	687.00	217.92	0.03	0.29	473.00	462.32	473.00	90.11	0.01	0.19	83.00	59.00	0.00	214.00	271.45	565039.00	3.13	540.89	520.00
3	6	1	15113.00	2833.00	163.30	0	Spot (Block3, Row1, Column6)	953.33	874.00	329.72	0.04	0.35	462.00	460.43	462.00	92.98	0.00	0.20	96.00	86.00	0.00	412.00	491.33	697840.00	5.30	575.18	569.50
3	7	1	15430.00	2838.00	155.45	0	Spot (Block3, Row1, Column7)	1627.95	1489.00	658.36	0.04	0.40	485.00	470.14	485.00	92.76	0.01	0.20	100.00	99.00	0.00	1004.00	1142.95	1082589.00	12.48	785.20	722.50
3	8	1	15732.00	2830.00	203.45	0	Spot (Block3, Row1, Column8)	547.49	503.00	101.06	0.04	0.18	485.00	474.60	485.00	96.74	0.01	0.20	41.00	15.00	0.00	18.00	62.49	641110.00	0.75	494.95	489.00
3	1	2	13616.00	3154.00	219.75	0	Spot (Block3, Row2, Column1)	524.90	497.00	98.95	0.02	0.19	474.00	463.84	474.00	99.01	0.01	0.21	37.00	6.00	0.00	23.00	50.90	728558.00	0.62	482.78	483.50
3	2	2	13912.00	3136.00	142.60	0	Spot (Block3, Row2, Column2)	672.29	609.00	147.78	0.04	0.22	411.00	451.54	411.00	87.28	0.04	0.19	94.00	65.00	0.00	198.00	261.29	370430.00	2.53	540.99	508.00
3	3	2	14235.00	3140.00	180.10	0	Spot (Block3, Row2, Column3)	543.61	508.50	100.81	0.03	0.19	417.00	455.72	417.00	88.87	0.04	0.20	52.00	37.00	0.00	91.50	126.61	489246.00	0.99	504.27	499.00
3	4	2	14523.00	3140.00	199.20	0	Spot (Block3, Row2, Column4)	597.18	589.00	130.91	0.01	0.22	413.00	452.88	413.00	87.90	0.04	0.19	76.00	50.00	0.00	176.00	184.18	668241.00	1.64	480.88	494.00
3	5	2	14825.00	3142.00	192.75	0	Spot (Block3, Row2, Column5)	751.85	713.00	179.92	0.02	0.24	403.00	445.43	403.00	85.40	0.04	0.19	98.00	82.00	0.00	310.00	348.85	793205.00	3.59	534.76	519.00
3	6	2	15107.00	3147.00	168.20	0	Spot (Block3, Row2, Column6)	594.66	595.00	115.10	0.00	0.19	412.00	448.96	412.00	88.68	0.04	0.20	76.00	54.00	0.00	183.00	182.66	470968.00	1.64	493.89	487.00
3	7	2	15427.00	3143.00	158.05	0	Spot (Block3, Row2, Column7)	588.08	609.00	121.56	0.02	0.21	471.00	460.88	471.00	88.62	0.01	0.19	62.00	28.00	0.00	138.00	117.08	407536.00	1.44	515.36	483.00
3	8	2	15713.00	3151.00	179.25	0	Spot (Block3, Row2, Column8)	540.05	499.00	109.12	0.03	0.20	481.00	469.35	481.00	90.02	0.01	0.19	43.00	14.00	0.00	18.00	59.05	486586.00	0.79	513.66	488.00
3	1	3	13624.00	3446.00	146.95	0	Spot (Block3, Row3, Column1)	886.04	836.00	267.47	0.03	0.30	412.00	454.43	412.00	91.99	0.04	0.20	99.00	88.00	0.00	424.00	474.04	522761.00	4.69	622.69	615.50
3	2	3	13913.00	3447.00	202.45	0	Spot (Block3, Row3, Column2)	531.30	491.00	119.18	0.03	0.22	399.00	443.95	399.00	87.68	0.05	0.20	53.00	36.00	0.00	92.00	132.30	617901.00	1.00	462.71	470.00
3	3	3	14211.00	3445.00	233.70	0	Spot (Block3, Row3, Column3)	529.78	498.00	125.68	0.03	0.24	409.00	449.55	409.00	83.17	0.04	0.19	54.00	37.00	0.00	89.00	120.78	833878.00	0.96	477.90	488.50
3	4	3	14523.00	3438.00	162.10	0	Spot (Block3, Row3, Column4)	887.09	844.50	293.33	0.02	0.33	408.00	447.05	408.00	84.42	0.04	0.19	97.00	85.00	0.00	436.50	479.09	644024.00	5.21	551.62	523.50
3	5	3	14830.00	3446.00	205.70	0	Spot (Block3, Row3, Column5)	552.14	503.00	132.96	0.04	0.24	412.00	451.66	412.00	84.86	0.04	0.19	55.00	34.00	0.00	91.00	140.14	665330.00	1.18	475.91	483.00
3	6	3	15101.00	3432.00	217.20	0	Spot (Block3, Row3, Column6)	522.28	499.00	109.20	0.02	0.21	426.00	454.36	426.00	85.69	0.03	0.19	42.00	29.00	0.00	73.00	96.28	704551.00	0.79	472.86	469.00
3	7	3	15429.00	3445.00	157.95	0	Spot (Block3, Row3, Column7)	683.32	654.00	168.11	0.02	0.25	432.00	457.44	432.00	85.78	0.02	0.19	84.00	62.00	0.00	222.00	251.32	466707.00	2.63	525.72	510.00
3	8	3	15725.00	3442.00	147.00	-50	Spot (Block3, Row3, Column8)	520.59	491.00	90.22	0.03	0.17	479.00	466.10	479.00	87.85	0.01	0.19	36.00	5.00	0.00	12.00	41.59	305585.00	0.62	521.11	494.00
3	1	4	13618.00	3742.00	158.05	0	Spot (Block3, Row4, Column1)	914.23	855.00	294.30	0.03	0.32	417.00	457.59	417.00	91.20	0.04	0.20	96.00	85.00	0.00	438.00	497.23	633561.00	5.01	553.26	516.00
3	2	4	13925.00	3740.00	190.35	0	Spot (Block3, Row4, Column2)	529.54	499.00	114.96	0.03	0.22	401.00	448.98	401.00	92.64	0.05	0.21	54.00	34.00	0.00	98.00	128.54	541190.00	0.87	478.39	487.00
3	3	4	14226.00	3738.00	148.10	0	Spot (Block3, Row4, Column3)	2048.59	1937.50	804.44	0.02	0.39	407.00	448.52	407.00	91.42	0.04	0.20	100.00	100.00	0.00	1530.50	1641.59	1233252.00	17.50	816.96	795.50
3	4	4	14513.00	3750.00	193.30	0	Spot (Block3, Row4, Column4)	516.85	495.00	107.09	0.02	0.21	413.00	449.92	413.00	86.38	0.04	0.19	44.00	30.00	0.00	82.00	103.85	548382.00	0.77	487.96	490.50
3	5	4	14819.00	3725.00	191.55	0	Spot (Block3, Row4, Column5)	543.18	509.00	108.44	0.03	0.20	418.00	454.42	418.00	85.83	0.04	0.19	53.00	41.00	0.00	91.00	125.18	563816.00	1.03	489.84	496.00
3	6	4	15128.00	3738.00	199.05	0	Spot (Block3, Row4, Column6)	781.44	760.00	170.02	0.01	0.22	466.00	460.27	466.00	87.14	0.01	0.19	95.00	82.00	0.00	294.00	315.44	882241.00	3.69	570.96	577.00
3	7	4	15414.00	3739.00	178.70	0	Spot (Block3, Row4, Column7)	705.05	683.00	193.02	0.01	0.27	461.00	459.52	461.00	87.56	0.00	0.19	80.00	58.00	0.00	222.00	244.05	626789.00	2.80	514.10	501.50
3	8	4	15730.00	3757.00	172.45	0	Spot (Block3, Row4, Column8)	588.24	583.50	118.71	0.00	0.20	477.00	465.69	477.00	89.20	0.01	0.19	58.00	31.00	0.00	106.50	111.24	487062.00	1.37	499.26	492.00
3	1	5	13627.00	4043.00	155.20	0	Spot (Block3, Row5, Column1)	1147.09	1053.00	379.68	0.04	0.33	417.00	455.82	417.00	88.56	0.04	0.19	99.00	97.00	0.00	636.00	730.09	759376.00	7.81	596.49	607.00
3	2	5	13925.00	4029.00	219.75	0	Spot (Block3, Row5, Column2)	520.54	496.00	113.10	0.02	0.22	409.00	453.92	409.00	91.90	0.05	0.20	44.00	20.00	0.00	87.00	111.54	719392.00	0.72	465.33	483.00
3	3	5	14222.00	4040.00	202.90	0	Spot (Block3, Row5, Column3)	550.89	495.00	112.80	0.05	0.20	428.00	459.60	428.00	92.09	0.03	0.20	44.00	23.00	0.00	67.00	122.89	643434.00	0.99	501.12	490.00
3	4	5	14525.00	4048.00	150.70	0	Spot (Block3, Row5, Column4)	725.21	697.00	179.78	0.02	0.25	470.00	462.71	470.00	88.50	0.01	0.19	76.00	64.00	0.00	227.00	255.21	452530.00	2.97	551.44	518.50
3	5	5	14826.00	4038.00	144.10	0	Spot (Block3, Row5, Column5)	2268.75	2143.00	846.63	0.02	0.37	465.00	462.29	465.00	91.20	0.00	0.20	100.00	100.00	0.00	1678.00	1803.75	1275037.00	19.81	857.76	790.50
3	6	5	15127.00	4036.00	183.60	0	Spot (Block3, Row5, Column6)	580.24	562.00	136.33	0.01	0.23	440.00	458.76	440.00	89.60	0.02	0.20	51.00	27.00	0.00	122.00	140.24	547743.00	1.36	501.87	486.00
3	7	5	15440.00	4047.00	165.00	0	Spot (Block3, Row5, Column7)	543.83	500.00	125.32	0.04	0.23	483.00	466.78	483.00	88.22	0.01	0.19	40.00	23.00	0.00	17.00	60.83	408963.00	0.87	500.90	476.00
3	8	5	15725.00	4041.00	148.75	0	Spot (Block3, Row5, Column8)	988.37	935.00	349.42	0.02	0.35	488.00	475.31	488.00	90.90	0.01	0.19	93.00	82.00	0.00	447.00	500.37	596975.00	5.64	607.41	595.00
3	1	6	13626.00	4356.00	125.65	0	Spot (Block3, Row6, Column1)	546.18	483.00	160.10	0.05	0.29	408.00	451.10	408.00	87.83	0.04	0.19	44.00	36.00	0.00	75.00	138.18	229396.00	1.08	494.67	476.00
3	2	6	13904.00	4338.00	219.75	0	Spot (Block3, Row6, Column2)	517.09	495.00	98.63	0.02	0.19	409.00	453.23	409.00	92.13	0.04	0.20	43.00	26.00	0.00	86.00	108.09	715133.00	0.69	483.86	493.00
3	3	6	14219.00	4339.00	147.90	0	Spot (Block3, Row6, Column3)	1309.21	1222.00	440.71	0.03	0.34	464.00	460.11	464.00	88.66	0.00	0.19	100.00	99.00	0.00	758.00	845.21	777672.00	9.58	703.97	661.00
3	4	6	14529.00	4338.00	162.10	0	Spot (Block3, Row6, Column4)	678.41	686.00	156.59	0.00	0.23	472.00	465.15	472.00	90.82	0.01	0.20	78.00	53.00	0.00	214.00	206.41	493883.00	2.35	563.08	552.00
3	5	6	14822.00	4339.00	146.45	0	Spot (Block3, Row6, Column5)	2541.55	2430.00	1099.10	0.02	0.43	439.00	461.14	439.00	92.01	0.02	0.20	100.00	100.00	0.00	1991.00	2102.55	1491891.00	22.61	940.74	883.00
3	6	6	15153.00	4333.00	176.75	0	Spot (Block3, Row6, Column6)	527.47	497.00	116.76	0.03	0.22	419.00	455.37	419.00	90.66	0.04	0.20	39.00	24.00	0.00	78.00	108.47	461009.00	0.80	496.50	492.00
3	7	6	15426.00	4342.00	165.80	0	Spot (Block3, Row6, Column7)	760.07	702.50	198.57	0.03	0.26	422.00	454.54	422.00	88.12	0.03	0.19	96.00	81.00	0.00	280.50	338.07	577654.00	3.47	545.53	525.00
3	8	6	15728.00	4334.00	151.95	0	Spot (Block3, Row6, Column8)	888.19	823.00	288.31	0.03	0.32	431.50	457.58	431.50	86.37	0.03	0.19	95.00	82.00	0.00	391.50	456.69	560451.00	4.99	573.86	536.00
3	1	7	13617.00	4621.00	172.35	0	Spot (Block3, Row7, Column1)	507.88	490.00	105.59	0.02	0.21	410.00	452.11	410.00	93.35	0.04	0.21	39.00	25.00	0.00	80.00	97.88	420521.00	0.60	481.95	480.50
3	2	7	13926.00	4644.00	196.05	0	Spot (Block3, Row7, Column2)	517.04	496.00	154.15	0.02	0.30	400.00	436.55	400.00	81.15	0.04	0.19	67.00	30.00	0.00	96.00	117.04	560468.00	0.99	472.76	478.50
3	3	7	14236.00	4652.00	156.70	0	Spot (Block3, Row7, Column3)	510.74	494.00	93.97	0.01	0.18	408.00	448.18	408.00	86.67	0.04	0.19	49.00	25.00	0.00	86.00	102.74	345257.00	0.72	485.41	486.00
3	4	7	14521.00	4654.00	113.40	0	Spot (Block3, Row7, Column4)	608.13	505.00	300.46	0.08	0.49	416.00	453.73	416.00	87.46	0.04	0.19	50.00	46.00	0.00	89.00	192.13	203724.00	1.77	548.30	492.00
3	5	7	14824.00	4638.00	183.40	0	Spot (Block3, Row7, Column5)	590.90	589.00	117.69	0.00	0.20	409.00	447.67	409.00	83.24	0.04	0.19	76.00	60.00	0.00	180.00	181.90	560761.00	1.72	500.50	501.00
3	6	7	15143.00	4628.00	229.35	0	Spot (Block3, Row7, Column6)	522.60	504.00	103.00	0.02	0.20	417.00	451.65	417.00	82.07	0.03	0.18	54.00	30.00	0.00	87.00	105.60	791742.00	0.86	466.53	487.00
3	7	7	15414.00	4646.00	148.40	0	Spot (Block3, Row7, Column7)	989.54	957.50	261.65	0.01	0.26	409.00	447.56	409.00	86.91	0.04	0.19	99.00	98.00	0.00	548.50	580.54	595704.00	6.24	587.61	550.00
3	8	7	15729.00	4641.00	192.15	0	Spot (Block3, Row7, Column8)	964.00	916.00	231.25	0.02	0.24	407.00	446.34	407.00	83.27	0.04	0.19	100.00	99.00	0.00	509.00	557.00	1007384.00	6.22	588.43	563.00
3	1	8	13614.00	4946.00	144.35	0	Spot (Block3, Row8, Column1)	10093.04	8287.00	8692.52	0.09	0.86	475.00	468.53	475.00	101.16	0.01	0.22	100.00	100.00	0.70	7812.00	9618.04	5732848.00	95.14	2539.79	1799.00
3	2	8	13936.00	4943.00	171.25	0	Spot (Block3, Row8, Column2)	534.48	496.00	109.42	0.03	0.20	401.00	439.48	401.00	86.51	0.04	0.20	58.00	39.00	0.00	95.00	133.48	436134.00	1.10	478.98	479.00
3	3	8	14221.00	4941.00	152.70	0	Spot (Block3, Row8, Column3)	734.92	694.00	214.95	0.02	0.29	403.00	441.54	403.00	81.94	0.04	0.19	94.00	74.00	0.00	291.00	331.92	468147.00	3.58	522.98	505.00
3	4	8	14527.00	4943.00	158.40	0	Spot (Block3, Row8, Column4)	552.17	512.00	114.42	0.03	0.21	407.00	446.56	407.00	81.15	0.04	0.18	66.00	46.00	0.00	105.00	145.17	383209.00	1.30	483.80	491.00
3	5	8	14810.00	4927.00	201.90	0	Spot (Block3, Row8, Column5)	479.10	481.00	89.15	0.00	0.19	405.00	441.97	405.00	77.79	0.04	0.18	48.00	21.00	0.00	76.00	74.10	552886.00	0.48	456.63	464.50
3	6	8	15121.00	4948.00	180.30	0	Spot (Block3, Row8, Column6)	558.06	525.00	103.74	0.03	0.19	408.00	444.52	408.00	79.26	0.04	0.18	67.00	48.00	0.00	117.00	150.06	508392.00	1.43	500.95	500.00
3	7	8	15425.00	4946.00	159.75	0	Spot (Block3, Row8, Column7)	757.37	737.50	189.13	0.01	0.25	411.00	448.74	411.00	80.25	0.04	0.18	95.00	85.00	0.00	326.50	346.37	530157.00	3.85	525.85	504.00
3	8	8	15723.00	4944.00	159.15	0	Spot (Block3, Row8, Column8)	849.05	805.00	250.10	0.02	0.29	412.00	449.08	412.00	77.55	0.04	0.17	99.00	93.00	0.00	393.00	437.05	591789.00	5.16	553.41	528.00
4	1	1	18127.00	2841.00	151.75	0	Spot (Block4, Row1, Column1)	7951.66	7372.50	4124.88	0.03	0.52	410.00	446.77	410.00	89.44	0.04	0.20	100.00	100.00	0.00	6962.50	7541.66	5009548.00	83.91	2313.94	1784.00
4	2	1	18418.00	2863.00	158.15	0	Spot (Block4, Row1, Column2)	498.66	496.00	112.86	0.00	0.23	401.00	428.93	401.00	90.39	0.03	0.21	55.00	19.00	0.00	95.00	97.66	344575.00	0.77	453.53	418.00
4	3	1	18728.00	2839.00	147.00	-50	Spot (Block4, Row1, Column3)	438.74	411.00	60.63	0.03	0.14	400.00	422.09	400.00	89.48	0.02	0.21	23.00	2.00	0.00	11.00	38.74	258420.00	0.19	440.96	419.00
4	4	1	19040.00	2830.00	127.25	0	Spot (Block4, Row1, Column4)	494.63	502.00	82.46	0.01	0.17	397.00	416.35	397.00	64.31	0.02	0.15	65.00	25.00	0.00	105.00	97.63	213187.00	1.22	436.62	406.50
4	5	1	19350.00	2849.00	174.35	0	Spot (Block4, Row1, Column5)	462.84	470.00	69.12	0.01	0.15	397.00	413.23	397.00	63.08	0.02	0.15	52.00	16.00	0.00	73.00	65.84	394339.00	0.79	432.69	403.50
4	6	1	19629.00	2840.00	147.00	-50	Spot (Block4, Row1, Column6)	481.61	491.00	72.06	0.01	0.15	400.00	415.49	400.00	88.04	0.02	0.21	51.00	11.00	0.00	91.00	81.61	284631.00	0.75	469.30	490.00
4	7	1	19924.00	2841.00	234.20	0	Spot (Block4, Row1, Column7)	456.24	427.00	92.07	0.03	0.20	398.00	415.93	398.00	134.11	0.02	0.32	11.00	2.00	0.00	29.00	58.24	721315.00	0.30	399.43	397.00
4	8	1	20211.00	2850.00	160.75	0	Spot (Block4, Row1, Column8)	459.01	457.00	53.01	0.00	0.12	396.00	401.84	396.00	56.63	0.01	0.14	51.00	12.00	0.00	61.00	63.01	326818.00	1.01	435.68	412.00
4	1	2	18127.00	3139.00	147.00	-50	Spot (Block4, Row2, Column1)	496.58	494.00	79.96	0.00	0.16	410.00	447.46	410.00	87.10	0.04	0.19	45.00	20.00	0.00	84.00	86.58	291987.00	0.56	481.05	481.00
4	2	2	18427.00	3139.00	147.00	-50	Spot (Block4, Row2, Column2)	466.93	483.00	67.59	0.01	0.14	399.00	421.73	399.00	67.80	0.02	0.16	57.00	9.00	0.00	84.00	67.93	274088.00	0.67	444.52	420.00
4	3	2	18686.00	3128.00	140.25	0	Spot (Block4, Row2, Column3)	501.16	493.00	120.21	0.01	0.24	398.00	419.52	398.00	80.32	0.02	0.19	64.00	19.00	0.00	95.00	103.16	266619.00	1.02	465.61	477.00
4	4	2	19028.00	3140.00	147.00	-50	Spot (Block4, Row2, Column4)	433.43	402.00	66.83	0.03	0.15	399.00	419.27	399.00	74.76	0.02	0.18	32.00	4.00	0.00	3.00	34.43	256160.00	0.19	436.00	399.00
4	5	2	19332.00	3143.00	181.40	0	Spot (Block4, Row2, Column5)	566.96	580.00	80.24	0.01	0.14	397.00	411.40	397.00	48.64	0.02	0.12	95.00	83.00	0.00	183.00	169.96	522737.00	3.20	499.80	496.00
4	6	2	19639.00	3162.00	190.80	0	Spot (Block4, Row2, Column6)	473.66	483.00	94.24	0.01	0.20	397.00	415.45	397.00	89.27	0.02	0.21	45.00	6.00	0.00	86.00	76.66	487392.00	0.65	443.96	406.50
4	7	2	19929.00	3140.00	147.00	-50	Spot (Block4, Row2, Column7)	454.73	431.00	72.25	0.02	0.16	397.00	410.50	397.00	110.77	0.01	0.27	17.00	0.00	0.00	34.00	57.73	269652.00	0.40	443.84	412.00
4	8	2	20230.00	3140.00	147.00	-50	Spot (Block4, Row2, Column8)	406.30	393.00	46.04	0.01	0.11	396.00	402.49	396.00	78.88	0.01	0.20	15.00	0.00	0.00	-3.00	10.30	239313.00	0.05	404.17	393.00
4	1	3	18122.00	3450.00	137.65	0	Spot (Block4, Row3, Column1)	563.56	575.00	104.50	0.01	0.19	405.00	435.73	405.00	75.51	0.03	0.17	73.00	52.00	0.00	170.00	158.56	287981.00	1.69	489.21	492.00
4	2	3	18434.00	3447.00	162.95	0	Spot (Block4, Row3, Column2)	496.08	496.00	88.17	0.00	0.18	398.00	420.30	398.00	64.27	0.02	0.15	68.00	26.00	0.00	98.00	98.08	365113.00	1.18	452.89	473.00
4	3	3	18729.00	3425.00	178.20	0	Spot (Block4, Row3, Column3)	487.32	492.00	94.81	0.00	0.19	398.00	421.82	398.00	78.53	0.03	0.19	57.00	25.00	0.00	94.00	89.32	431279.00	0.83	441.59	409.50
4	4	3	19023.00	3416.00	193.55	0	Spot (Block4, Row3, Column4)	483.63	491.00	80.07	0.01	0.17	400.00	423.22	400.00	74.85	0.02	0.18	59.00	19.00	0.00	91.00	83.63	510711.00	0.81	438.20	411.00
4	5	3	19333.00	3454.00	222.25	0	Spot (Block4, Row3, Column5)	483.72	487.00	99.72	0.00	0.21	401.00	422.47	401.00	60.26	0.02	0.14	61.00	17.00	0.00	86.00	82.72	683984.00	1.02	449.66	404.00
4	6	3	19664.00	3422.00	184.75	0	Spot (Block4, Row3, Column6)	498.48	488.00	124.29	0.01	0.25	403.00	425.74	403.00	107.22	0.02	0.25	23.00	6.00	0.00	85.00	95.48	478540.00	0.68	440.55	411.50
4	7	3	19929.00	3440.00	147.00	-50	Spot (Block4, Row3, Column7)	454.11	432.00	47.92	0.02	0.11	402.00	414.85	402.00	102.39	0.01	0.25	11.00	0.00	0.00	30.00	52.11	269290.00	0.38	440.10	414.00
4	8	3	20220.00	3428.00	146.85	0	Spot (Block4, Row3, Column8)	471.67	493.00	72.87	0.02	0.15	398.00	405.11	398.00	60.69	0.01	0.15	61.00	16.00	0.00	95.00	73.67	277811.00	1.10	429.79	413.00
4	1	4	18131.00	3740.00	181.80	0	Spot (Block4, Row4, Column1)	508.35	495.00	97.11	0.01	0.19	400.00	423.34	400.00	68.32	0.02	0.16	68.00	30.00	0.00	95.00	108.35	469719.00	1.24	473.06	478.50
4	2	4	18425.00	3765.00	226.60	0	Spot (Block4, Row4, Column2)	465.81	485.00	65.26	0.02	0.14	396.00	414.86	396.00	75.36	0.02	0.18	53.00	8.00	0.00	89.00	69.81	684747.00	0.68	435.08	409.00
4	3	4	18740.00	3743.00	114.80	0	Spot (Block4, Row4, Column3)	839.58	598.00	1085.40	0.15	1.29	400.00	423.34	400.00	89.96	0.02	0.21	97.00	61.00	0.00	198.00	439.58	289656.00	4.63	611.79	597.00
4	4	4	19028.00	3739.00	147.00	-50	Spot (Block4, Row4, Column4)	470.16	492.00	65.41	0.02	0.14	403.00	427.80	403.00	87.40	0.03	0.20	52.00	4.00	0.00	89.00	67.16	277865.00	0.48	459.96	484.50
4	5	4	19301.00	3727.00	135.10	0	Spot (Block4, Row4, Column5)	530.40	508.00	76.59	0.02	0.14	405.00	428.87	405.00	60.92	0.02	0.14	83.00	38.00	0.00	103.00	125.40	257772.00	1.67	477.20	490.00
4	6	4	19628.00	3765.00	213.25	0	Spot (Block4, Row4, Column6)	573.44	568.50	144.19	0.00	0.25	408.00	434.93	408.00	106.16	0.03	0.24	55.00	21.00	0.00	160.50	165.44	745478.00	1.30	473.41	475.50
4	7	4	19907.00	3726.00	183.65	0	Spot (Block4, Row4, Column7)	502.98	493.00	104.53	0.01	0.21	403.00	421.73	403.00	103.27	0.02	0.24	31.00	7.00	0.00	90.00	99.98	474816.00	0.79	450.46	419.00
4	8	4	20230.00	3749.00	239.25	0	Spot (Block4, Row4, Column8)	486.73	478.00	98.16	0.01	0.20	403.00	416.25	403.00	53.11	0.01	0.13	61.00	21.00	0.00	75.00	83.73	802133.00	1.33	426.55	409.00
4	1	5	18131.00	4029.00	169.20	0	Spot (Block4, Row5, Column1)	555.56	506.00	316.62	0.04	0.57	396.00	409.32	396.00	58.87	0.01	0.14	76.00	45.00	0.00	110.00	159.56	442226.00	2.48	457.70	412.00
4	2	5	18395.00	4028.00	170.05	0	Spot (Block4, Row5, Column2)	473.44	477.00	92.78	0.00	0.20	395.00	416.61	395.00	158.15	0.02	0.38	11.00	1.00	0.00	82.00	78.44	381121.00	0.36	454.73	419.00
4	3	5	18749.00	4021.00	126.85	0	Spot (Block4, Row5, Column3)	489.46	485.00	94.78	0.00	0.19	398.00	422.11	398.00	156.95	0.03	0.37	23.00	0.00	0.00	87.00	91.46	209491.00	0.43	454.64	427.00
4	4	5	19028.00	4039.00	147.00	-50	Spot (Block4, Row5, Column4)	464.78	420.00	117.80	0.04	0.25	398.00	413.70	398.00	85.49	0.02	0.21	36.00	7.00	0.00	22.00	66.78	274683.00	0.60	414.90	403.00
4	5	5	19329.00	4039.00	139.85	0	Spot (Block4, Row5, Column5)	635.60	582.00	135.59	0.04	0.21	401.00	419.55	401.00	71.71	0.02	0.17	97.00	70.00	0.00	181.00	234.60	335598.00	3.01	521.02	502.50
4	6	5	19626.00	4033.00	225.25	0	Spot (Block4, Row5, Column6)	462.20	455.00	70.22	0.01	0.15	401.00	416.92	401.00	56.02	0.02	0.13	49.00	15.00	0.00	54.00	61.20	673424.00	0.81	423.17	403.00
4	7	5	19925.00	4045.00	205.70	0	Spot (Block4, Row5, Column7)	464.16	468.00	62.39	0.00	0.13	400.00	413.68	400.00	50.96	0.01	0.12	52.00	30.00	0.00	68.00	64.16	558848.00	0.99	436.97	409.00
4	8	5	20231.00	4047.00	143.50	0	Spot (Block4, Row5, Column8)	547.97	514.50	79.09	0.03	0.14	407.00	426.21	407.00	53.14	0.02	0.12	90.00	50.00	0.00	107.50	140.97	303577.00	2.29	466.75	467.50
4	1	6	18116.00	4322.00	177.30	0	Spot (Block4, Row6, Column1)	480.99	490.00	103.61	0.01	0.22	397.00	409.22	397.00	86.76	0.01	0.21	55.00	14.00	0.00	93.00	83.99	425193.00	0.83	438.52	411.00
4	2	6	18430.00	4327.00	201.60	0	Spot (Block4, Row6, Column2)	464.40	482.00	68.53	0.02	0.15	394.00	410.72	394.00	164.70	0.02	0.40	8.00	0.00	0.00	88.00	70.40	534527.00	0.33	439.08	411.00
4	3	6	18727.00	4351.00	149.40	0	Spot (Block4, Row6, Column3)	502.83	495.00	72.40	0.01	0.14	394.00	401.45	394.00	62.59	0.01	0.16	78.00	23.00	0.00	101.00	108.83	306725.00	1.62	445.91	418.00
4	4	6	19036.00	4330.00	194.10	0	Spot (Block4, Row6, Column4)	457.18	451.50	65.32	0.01	0.14	395.00	399.01	395.00	70.53	0.00	0.18	49.00	8.00	0.00	56.50	62.18	488273.00	0.82	402.30	396.50
4	5	6	19331.00	4339.00	193.50	0	Spot (Block4, Row6, Column5)	504.67	497.00	64.85	0.01	0.13	395.00	399.98	395.00	51.83	0.01	0.13	85.00	47.00	0.00	102.00	109.67	535451.00	2.02	447.61	433.00
4	6	6	19638.00	4336.00	189.10	0	Spot (Block4, Row6, Column6)	447.84	435.00	55.06	0.01	0.12	397.00	401.01	397.00	45.87	0.00	0.11	48.00	27.00	0.00	38.00	50.84	451872.00	1.02	415.55	398.00
4	7	6	19928.00	4334.00	161.05	0	Spot (Block4, Row6, Column7)	475.31	491.00	66.51	0.01	0.14	400.00	414.35	400.00	49.79	0.02	0.12	62.00	40.00	0.00	91.00	75.31	339844.00	1.22	432.96	412.50
4	8	6	20258.00	4341.00	94.40	0	Spot (Block4, Row6, Column8)	929.80	509.00	1568.37	0.26	1.69	410.00	433.87	410.00	87.39	0.02	0.20	60.00	31.00	0.00	99.00	519.80	209204.00	5.67	503.70	499.00
4	1	7	18119.00	4626.00	201.55	0	Spot (Block4, Row7, Column1)	472.21	479.00	79.97	0.01	0.17	396.00	406.12	396.00	63.93	0.01	0.16	58.00	14.00	0.00	83.00	76.21	545874.00	1.03	428.09	405.00
4	2	7	18460.00	4640.00	196.10	0	Spot (Block4, Row7, Column2)	461.62	413.00	143.57	0.05	0.31	395.00	401.51	395.00	88.53	0.01	0.22	44.00	3.00	0.00	18.00	66.62	503623.00	0.68	433.33	406.00
4	3	7	18727.00	4646.00	128.55	0	Spot (Block4, Row7, Column3)	470.80	487.00	68.79	0.01	0.15	396.00	408.30	396.00	106.13	0.01	0.26	36.00	0.00	0.00	91.00	74.80	208092.00	0.59	447.96	415.00
4	4	7	19043.00	4586.00	124.95	0	Spot (Block4, Row7, Column4)	465.19	482.00	57.49	0.02	0.12	396.00	404.12	396.00	85.51	0.01	0.21	50.00	3.00	0.00	86.00	69.19	193984.00	0.71	420.41	402.00
4	5	7	19327.00	4670.00	188.45	0	Spot (Block4, Row7, Column5)	461.21	440.50	108.87	0.02	0.24	397.00	411.99	397.00	172.12	0.02	0.42	1.00	0.00	0.00	43.50	64.21	460290.00	0.29	430.41	401.50
4	6	7	19629.00	4632.00	178.20	0	Spot (Block4, Row7, Column6)	480.92	496.00	70.77	0.01	0.15	399.00	415.69	399.00	171.32	0.02	0.41	14.00	0.00	0.00	97.00	81.92	427534.00	0.38	446.70	408.50
4	7	7	19930.00	4659.00	165.45	0	Spot (Block4, Row7, Column7)	475.07	486.00	69.09	0.01	0.15	404.00	422.21	404.00	67.03	0.02	0.16	56.00	13.00	0.00	82.00	71.07	360581.00	0.79	446.43	420.50
4	8	7	20225.00	4638.00	205.55	0	Spot (Block4, Row7, Column8)	659.94	656.50	114.83	0.00	0.17	414.00	440.86	414.00	100.20	0.03	0.23	89.00	56.00	0.00	242.50	245.94	793242.00	2.19	520.42	487.00
4	1	8	18122.00	4945.00	143.50	0	Spot (Block4, Row8, Column1)	9576.76	7544.50	8605.41	0.10	0.90	399.00	420.48	399.00	73.75	0.02	0.18	100.00	100.00	0.54	7145.50	9177.76	5362984.00	124.16	2432.46	1473.00
4	2	8	18428.00	4943.00	211.95	0	Spot (Block4, Row8, Column2)	434.25	408.00	55.89	0.03	0.13	395.00	404.64	395.00	57.02	0.01	0.14	36.00	8.00	0.00	13.00	39.25	554967.00	0.52	406.20	394.00
4	3	8	18709.00	4944.00	148.35	0	Spot (Block4, Row8, Column3)	507.97	500.00	78.75	0.01	0.16	398.00	410.18	398.00	90.73	0.01	0.22	63.00	20.00	0.00	102.00	109.97	304780.00	1.08	439.93	412.50
4	4	8	19032.00	4930.00	158.50	0	Spot (Block4, Row8, Column4)	510.72	494.00	132.73	0.01	0.26	400.00	412.73	400.00	98.48	0.01	0.24	44.00	11.00	0.00	94.00	110.72	354953.00	1.00	449.99	438.50
4	5	8	19298.00	4947.00	162.60	0	Spot (Block4, Row8, Column5)	475.19	490.00	62.04	0.01	0.13	402.00	427.20	402.00	168.86	0.03	0.40	8.00	0.00	0.00	88.00	73.19	345938.00	0.28	431.56	405.00
4	6	8	19655.00	4944.00	127.55	0	Spot (Block4, Row8, Column6)	516.93	499.00	63.48	0.02	0.12	403.00	430.95	403.00	158.36	0.03	0.37	32.00	0.00	0.00	96.00	113.93	222795.00	0.54	465.05	484.00
4	7	8	19964.00	4967.00	78.90	0	Spot (Block4, Row8, Column7)	591.34	572.00	188.45	0.01	0.32	407.00	428.73	407.00	65.75	0.02	0.15	94.00	52.00	0.00	165.00	184.34	89292.00	2.47	492.88	492.50
4	8	8	20226.00	4942.00	155.35	0	Spot (Block4, Row8, Column8)	865.24	824.00	209.01	0.02	0.24	419.00	446.68	419.00	94.51	0.03	0.21	99.00	91.00	0.00	405.00	446.24	575384.00	4.43	580.72	589.00
5	1	1	4615.00	7334.00	150.30	0	Spot (Block5, Row1, Column1)	8257.52	7361.50	4630.86	0.05	0.56	255.00	257.82	255.00	38.17	0.00	0.15	100.00	100.00	0.00	7106.50	8002.52	5086632.00	209.60	2027.22	1334.50
5	2	1	4920.00	7336.00	187.50	0	Spot (Block5, Row1, Column2)	349.14	332.00	61.67	0.02	0.18	251.00	254.45	251.00	32.59	0.01	0.13	91.00	55.00	0.00	81.00	98.14	344951.00	2.91	275.29	281.00
5	3	1	5225.00	7336.00	150.70	0	Spot (Block5, Row1, Column3)	465.87	467.00	108.85	0.00	0.23	267.00	262.28	267.00	28.41	0.01	0.11	98.00	91.00	0.00	200.00	198.87	290702.00	7.17	310.90	298.00
5	4	1	5521.00	7338.00	153.40	0	Spot (Block5, Row1, Column4)	355.32	364.00	47.43	0.01	0.13	275.00	270.13	275.00	29.57	0.01	0.11	83.00	56.00	0.00	89.00	80.32	227761.00	2.88	301.45	299.00
5	5	1	5820.00	7334.00	145.20	0	Spot (Block5, Row1, Column5)	1779.31	1535.00	1150.95	0.06	0.65	282.00	277.50	282.00	30.74	0.01	0.11	100.00	100.00	0.00	1253.00	1497.31	1026659.00	48.85	548.44	465.00
5	6	1	6112.00	7328.00	148.80	0	Spot (Block5, Row1, Column6)	1248.94	1143.50	657.37	0.04	0.53	287.00	284.03	287.00	36.44	0.00	0.13	100.00	99.00	0.00	856.50	961.94	759357.00	26.48	498.73	469.00
5	7	1	6427.00	7331.00	150.65	0	Spot (Block5, Row1, Column7)	4663.63	3849.00	3359.08	0.08	0.72	291.00	290.37	291.00	39.76	0.00	0.14	100.00	100.00	0.00	3558.00	4372.63	2886788.00	109.99	1187.46	916.00
5	8	1	6724.00	7337.00	227.00	0	Spot (Block5, Row1, Column8)	317.27	309.00	36.84	0.01	0.12	291.00	289.64	291.00	35.35	0.00	0.12	25.00	16.00	0.00	18.00	26.27	469560.00	0.78	294.79	297.00
5	1	2	4616.00	7634.00	213.75	0	Spot (Block5, Row2, Column1)	278.96	286.00	26.07	0.01	0.09	254.00	256.15	254.00	34.84	0.00	0.14	43.00	0.00	0.00	32.00	24.96	364323.00	0.65	269.85	275.00
5	2	2	4913.00	7639.00	124.75	0	Spot (Block5, Row2, Column2)	571.33	546.50	117.87	0.02	0.21	264.00	260.32	264.00	28.13	0.01	0.11	100.00	100.00	0.00	282.50	307.33	237675.00	11.06	357.62	362.50
5	3	2	5231.00	7621.00	210.10	0	Spot (Block5, Row2, Column3)	309.76	300.00	35.91	0.01	0.12	275.00	269.78	275.00	30.82	0.01	0.11	37.00	16.00	0.00	25.00	34.76	389679.00	1.30	281.19	283.00
5	4	2	5524.00	7639.00	170.20	0	Spot (Block5, Row2, Column4)	510.13	492.00	107.18	0.02	0.21	284.00	280.72	284.00	30.75	0.01	0.11	99.00	96.00	0.00	208.00	226.13	410653.00	7.46	339.42	326.00
5	5	2	5828.00	7634.00	200.35	0	Spot (Block5, Row2, Column5)	409.61	396.00	65.03	0.01	0.16	289.00	283.78	289.00	29.72	0.01	0.10	94.00	83.00	0.00	107.00	120.61	466138.00	4.23	329.55	311.50
5	6	2	6109.00	7633.00	167.75	0	Spot (Block5, Row2, Column6)	392.14	393.00	64.51	0.00	0.16	287.00	282.27	287.00	31.81	0.01	0.11	84.00	72.00	0.00	106.00	105.14	305867.00	3.45	313.73	306.50
5	7	2	6424.00	7632.00	180.40	0	Spot (Block5, Row2, Column7)	368.73	371.00	77.70	0.00	0.21	289.00	285.54	289.00	35.87	0.01	0.13	59.00	54.00	0.00	82.00	79.73	335910.00	2.32	304.98	295.00
5	8	2	6729.00	7678.00	213.10	0	Spot (Block5, Row2, Column8)	300.24	296.00	29.13	0.01	0.10	288.00	284.44	288.00	32.18	0.01	0.11	10.00	7.00	0.00	8.00	12.24	389114.00	0.49	288.18	289.00
5	1	3	4621.00	7939.00	146.15	0	Spot (Block5, Row3, Column1)	815.52	743.00	295.89	0.04	0.36	263.00	260.41	263.00	28.67	0.00	0.11	100.00	100.00	0.00	480.00	552.52	473820.00	19.36	380.30	369.00
5	2	3	4935.00	7934.00	169.70	0	Spot (Block5, Row3, Column2)	320.73	314.00	24.20	0.01	0.08	272.00	266.55	272.00	28.79	0.01	0.11	83.00	25.00	0.00	42.00	48.73	256901.00	1.88	294.68	296.00
5	3	3	5211.00	7934.00	155.45	0	Spot (Block5, Row3, Column3)	359.05	363.00	63.13	0.00	0.18	285.00	280.44	285.00	32.59	0.01	0.12	62.00	50.00	0.00	78.00	74.05	238768.00	2.41	312.11	305.00
5	4	3	5516.00	7935.00	149.20	0	Spot (Block5, Row3, Column4)	812.27	730.00	318.67	0.05	0.39	289.00	286.74	289.00	28.91	0.00	0.10	100.00	100.00	0.00	441.00	523.27	496297.00	18.18	434.26	405.00
5	5	3	5829.00	7956.00	201.95	0	Spot (Block5, Row3, Column5)	328.33	319.00	36.76	0.01	0.11	290.00	286.67	290.00	29.69	0.01	0.10	48.00	24.00	0.00	29.00	38.33	380207.00	1.40	297.16	297.00
5	6	3	6114.00	7932.00	171.75	0	Spot (Block5, Row3, Column6)	384.77	387.00	59.82	0.00	0.16	291.00	286.25	291.00	35.20	0.01	0.12	76.00	66.00	0.00	96.00	93.77	317438.00	2.80	319.60	309.00
5	7	3	6420.00	7937.00	143.45	0	Spot (Block5, Row3, Column7)	729.39	626.50	327.67	0.07	0.45	291.00	288.78	291.00	50.88	0.00	0.18	100.00	97.00	0.00	335.50	438.39	408457.00	8.66	391.09	396.50
5	8	3	6729.00	7945.00	187.65	0	Spot (Block5, Row3, Column8)	312.21	308.00	33.10	0.01	0.11	287.00	282.64	287.00	50.23	0.01	0.18	12.00	1.00	0.00	21.00	25.21	308462.00	0.59	297.45	300.00
5	1	4	4622.00	8238.00	147.85	0	Spot (Block5, Row4, Column1)	706.46	629.00	267.95	0.05	0.38	269.00	266.13	269.00	28.15	0.00	0.11	99.00	99.00	0.00	360.00	437.46	424584.00	15.64	359.77	343.50
5	2	4	4917.00	8233.00	230.35	0	Spot (Block5, Row4, Column2)	353.37	362.00	45.76	0.01	0.13	281.00	278.33	281.00	45.54	0.00	0.16	61.00	44.00	0.00	81.00	72.37	539952.00	1.65	299.67	300.00
5	3	4	5218.00	8236.00	144.25	0	Spot (Block5, Row4, Column3)	4351.06	4018.50	2472.03	0.03	0.57	289.00	289.08	289.00	42.53	0.00	0.15	100.00	100.00	0.00	3729.50	4062.06	2462702.00	95.50	1138.35	832.00
5	4	4	5541.00	8233.00	120.35	0	Spot (Block5, Row4, Column4)	362.21	369.00	44.96	0.01	0.12	295.00	296.42	295.00	28.11	0.00	0.09	75.00	57.00	0.00	74.00	67.21	139451.00	2.34	328.77	320.00
5	5	4	5807.00	8225.00	206.40	0	Spot (Block5, Row4, Column5)	350.67	342.50	50.24	0.01	0.14	299.00	302.46	299.00	34.96	0.00	0.12	51.00	45.00	0.00	43.50	51.67	426418.00	1.38	315.64	304.50
5	6	4	6123.00	8240.00	196.25	0	Spot (Block5, Row4, Column6)	435.13	407.00	72.49	0.03	0.17	298.00	298.89	298.00	34.66	0.00	0.12	96.00	92.00	0.00	109.00	137.13	473862.00	3.93	343.48	332.00
5	7	4	6416.00	8246.00	155.45	0	Spot (Block5, Row4, Column7)	704.01	601.00	377.43	0.07	0.54	294.00	292.72	294.00	31.76	0.00	0.11	95.00	88.00	0.00	307.00	410.01	467464.00	12.95	377.71	378.00
5	8	4	6713.00	8244.00	169.35	0	Spot (Block5, Row4, Column8)	446.92	403.00	122.77	0.04	0.27	290.00	285.88	290.00	28.36	0.01	0.10	84.00	74.00	0.00	113.00	156.92	355748.00	5.68	324.85	309.00
5	1	5	4623.00	8538.00	158.85	0	Spot (Block5, Row5, Column1)	468.90	465.00	128.38	0.00	0.27	263.00	261.79	263.00	30.46	0.00	0.12	97.00	85.00	0.00	202.00	205.90	327759.00	6.80	312.28	304.00
5	2	5	4896.00	8545.00	227.50	0	Spot (Block5, Row5, Column2)	392.24	393.00	67.56	0.00	0.17	284.00	279.98	284.00	32.68	0.01	0.12	84.00	72.00	0.00	109.00	108.24	582476.00	3.43	323.43	311.00
5	3	5	5221.00	8540.00	190.00	0	Spot (Block5, Row5, Column3)	396.18	391.00	55.28	0.01	0.14	295.00	299.46	295.00	41.47	0.01	0.14	84.00	66.00	0.00	96.00	101.18	400933.00	2.33	321.20	312.00
5	4	5	5514.00	8540.00	159.10	0	Spot (Block5, Row5, Column4)	752.15	599.50	355.62	0.10	0.47	300.00	306.04	300.00	37.67	0.01	0.12	99.00	98.00	0.00	299.50	452.15	520485.00	11.84	401.59	406.50
5	5	5	5818.00	8535.00	143.05	0	Spot (Block5, Row5, Column5)	9335.16	8625.00	5183.18	0.03	0.56	303.00	312.54	303.00	49.35	0.01	0.16	100.00	100.00	0.00	8322.00	9032.16	5218352.00	182.83	1949.66	1518.00
5	6	5	6121.00	8530.00	158.30	0	Spot (Block5, Row5, Column6)	457.21	433.00	87.35	0.02	0.19	298.00	301.63	298.00	33.49	0.01	0.11	96.00	88.00	0.00	135.00	159.21	315018.00	4.65	345.89	332.50
5	7	5	6424.00	8536.00	188.85	0	Spot (Block5, Row5, Column7)	368.30	371.00	57.04	0.00	0.15	293.00	292.12	293.00	32.30	0.00	0.11	69.00	55.00	0.00	78.00	75.30	368669.00	2.36	309.78	303.00
5	8	5	6722.00	8535.00	145.65	0	Spot (Block5, Row5, Column8)	2114.91	1682.50	1472.85	0.10	0.70	290.00	287.71	290.00	37.49	0.00	0.13	100.00	100.00	0.00	1392.50	1824.91	1226648.00	48.74	582.41	503.50
5	1	6	4628.00	8840.00	182.80	0	Spot (Block5, Row6, Column1)	330.03	315.00	43.21	0.02	0.13	250.00	251.68	250.00	30.55	0.00	0.12	93.00	54.00	0.00	65.00	80.03	310887.00	2.56	272.79	279.00
5	2	6	4932.00	8823.00	172.80	0	Spot (Block5, Row6, Column2)	334.66	319.00	54.88	0.02	0.16	278.00	272.97	278.00	37.28	0.01	0.14	53.00	32.00	0.00	41.00	56.66	277768.00	1.66	293.16	293.00
5	3	6	5208.00	8832.00	143.70	0	Spot (Block5, Row6, Column3)	2948.42	2867.00	1625.52	0.01	0.55	291.00	291.68	291.00	36.08	0.00	0.12	100.00	100.00	0.00	2576.00	2657.42	1633424.00	73.64	905.52	698.00
5	4	6	5515.00	8829.00	157.20	0	Spot (Block5, Row6, Column4)	518.47	490.00	109.03	0.02	0.21	298.00	303.92	298.00	41.24	0.01	0.14	97.00	96.00	0.00	192.00	220.47	350485.00	5.20	366.89	383.50
5	5	6	5816.00	8838.00	139.80	0	Spot (Block5, Row6, Column5)	10804.28	10098.50	6200.24	0.03	0.57	302.00	311.20	302.00	52.06	0.01	0.17	100.00	100.00	0.00	9796.50	10502.28	5769485.00	201.55	2525.40	2057.00
5	6	6	6120.00	8845.00	184.30	0	Spot (Block5, Row6, Column6)	364.86	376.00	47.61	0.01	0.13	296.00	298.46	296.00	41.11	0.00	0.14	59.00	47.00	0.00	80.00	68.86	346256.00	1.62	322.95	309.00
5	7	6	6415.00	8832.00	148.50	0	Spot (Block5, Row6, Column7)	1443.95	1194.00	829.43	0.08	0.57	291.00	291.07	291.00	32.34	0.00	0.11	100.00	100.00	0.00	903.00	1152.95	869259.00	35.65	521.01	474.50
5	8	6	6726.00	8845.00	146.65	0	Spot (Block5, Row6, Column8)	1801.16	1373.00	1214.38	0.12	0.67	288.00	286.32	288.00	37.48	0.00	0.13	100.00	100.00	0.00	1085.00	1513.16	1053677.00	40.41	633.14	480.00
5	1	7	4620.00	9137.00	204.90	0	Spot (Block5, Row7, Column1)	299.95	295.00	35.14	0.01	0.12	249.00	251.52	249.00	33.97	0.00	0.14	72.00	18.00	0.00	46.00	50.95	356945.00	1.43	268.04	272.00
5	2	7	4918.00	9143.00	197.00	0	Spot (Block5, Row7, Column2)	295.10	293.00	22.80	0.00	0.08	260.00	256.90	260.00	30.43	0.01	0.12	57.00	8.00	0.00	33.00	35.10	324612.00	1.26	276.96	285.00
5	3	7	5219.00	9136.00	147.00	-50	Spot (Block5, Row7, Column3)	307.02	300.00	28.79	0.01	0.09	281.00	276.64	281.00	33.32	0.01	0.12	26.00	12.00	0.00	19.00	26.02	180219.00	0.91	307.59	303.50
5	4	7	5504.00	9145.00	193.20	0	Spot (Block5, Row7, Column4)	325.75	309.00	41.69	0.02	0.13	289.00	288.96	289.00	34.21	0.00	0.12	29.00	25.00	0.00	20.00	36.75	343344.00	1.08	299.69	298.00
5	5	7	5821.00	9137.00	187.45	0	Spot (Block5, Row7, Column5)	456.92	419.00	87.44	0.04	0.19	294.00	296.42	294.00	38.68	0.00	0.13	96.00	88.00	0.00	125.00	162.92	452354.00	4.15	356.87	362.50
5	6	7	6112.00	9124.00	153.20	0	Spot (Block5, Row7, Column6)	371.42	384.00	44.38	0.01	0.12	293.00	292.91	293.00	33.63	0.00	0.11	77.00	63.00	0.00	91.00	78.42	238080.00	2.33	320.22	313.00
5	7	7	6411.00	9142.00	143.95	0	Spot (Block5, Row7, Column7)	1305.05	1134.00	524.07	0.06	0.40	289.00	286.33	289.00	33.00	0.00	0.12	100.00	100.00	0.00	845.00	1016.05	729522.00	30.87	557.62	469.50
5	8	7	6720.00	9136.00	182.55	0	Spot (Block5, Row7, Column8)	534.46	506.00	121.80	0.02	0.23	291.00	286.86	291.00	30.41	0.01	0.11	99.00	98.00	0.00	215.00	243.46	499190.00	8.14	363.68	364.00
5	1	8	4609.00	9438.00	139.65	0	Spot (Block5, Row8, Column1)	13347.50	10443.00	11289.39	0.11	0.85	268.00	266.05	268.00	43.59	0.00	0.16	100.00	100.00	1.52	10175.00	13079.50	7020784.00	300.10	3229.22	2295.00
5	2	8	4910.00	9434.00	188.00	0	Spot (Block5, Row8, Column2)	330.97	309.00	54.57	0.03	0.16	264.00	261.77	264.00	40.79	0.00	0.16	56.00	29.00	0.00	45.00	66.97	327333.00	1.70	284.09	287.00
5	3	8	5214.00	9429.00	146.60	0	Spot (Block5, Row8, Column3)	622.36	530.00	289.64	0.07	0.47	270.00	264.74	270.00	30.20	0.01	0.11	99.00	91.00	0.00	260.00	352.36	365325.00	11.84	355.33	328.00
5	4	8	5521.00	9414.00	185.20	0	Spot (Block5, Row8, Column4)	338.01	327.00	45.55	0.01	0.13	275.00	270.25	275.00	33.48	0.01	0.12	65.00	43.00	0.00	52.00	63.01	326851.00	2.02	298.83	293.00
5	5	8	5810.00	9430.00	201.45	0	Spot (Block5, Row8, Column5)	309.58	305.00	24.74	0.01	0.08	280.00	274.27	280.00	30.34	0.01	0.11	38.00	9.00	0.00	25.00	29.58	356328.00	1.16	296.73	292.00
5	6	8	6125.00	9435.00	176.80	0	Spot (Block5, Row8, Column6)	422.83	397.00	83.11	0.03	0.20	284.00	279.14	284.00	31.79	0.01	0.11	97.00	85.00	0.00	113.00	138.83	370399.00	4.52	325.13	316.00
5	7	8	6424.00	9434.00	153.65	0	Spot (Block5, Row8, Column7)	582.74	529.00	174.49	0.04	0.30	291.00	286.88	291.00	30.34	0.01	0.11	98.00	97.00	0.00	238.00	291.74	381695.00	9.75	356.22	360.00
5	8	8	6715.00	9436.00	150.15	0	Spot (Block5, Row8, Column8)	896.75	867.00	376.44	0.01	0.42	292.00	288.66	292.00	29.44	0.00	0.10	100.00	100.00	0.00	575.00	604.75	555088.00	20.65	447.15	395.00
6	1	1	9121.00	7337.00	152.30	0	Spot (Block6, Row1, Column1)	8665.21	7500.50	4724.07	0.06	0.55	684.00	680.70	684.00	142.80	0.00	0.21	100.00	100.00	0.00	6816.50	7981.21	5493740.00	55.91	2534.99	2025.50
6	2	1	9422.00	7340.00	170.60	0	Spot (Block6, Row1, Column2)	1031.42	994.00	244.90	0.02	0.24	673.00	672.89	673.00	138.52	0.00	0.21	78.00	59.00	0.00	321.00	358.42	838543.00	2.59	771.95	733.00
6	3	1	9723.00	7336.00	146.35	0	Spot (Block6, Row1, Column3)	986.40	982.50	224.50	0.00	0.23	674.00	680.54	674.00	149.68	0.00	0.22	70.00	51.00	0.00	308.50	312.40	576059.00	2.04	767.55	708.00
6	4	1	10009.00	7333.00	162.20	0	Spot (Block6, Row1, Column4)	1010.66	973.00	243.52	0.02	0.24	681.00	691.51	681.00	150.56	0.01	0.22	73.00	47.00	0.00	292.00	329.66	735762.00	2.12	755.31	723.00
6	5	1	10321.00	7338.00	149.40	0	Spot (Block6, Row1, Column5)	1853.66	1750.00	771.81	0.02	0.42	683.00	698.51	683.00	152.26	0.01	0.22	96.00	88.00	0.00	1067.00	1170.66	1136296.00	7.59	953.82	953.00
6	6	1	10611.00	7329.00	154.10	0	Spot (Block6, Row1, Column6)	1678.47	1591.50	663.60	0.02	0.40	688.00	698.30	688.00	148.21	0.01	0.21	95.00	82.00	0.00	903.50	990.47	1097719.00	6.61	926.49	907.50
6	7	1	10926.00	7336.00	153.45	0	Spot (Block6, Row1, Column7)	2635.62	2315.00	1137.98	0.06	0.43	691.00	707.96	691.00	146.20	0.01	0.21	100.00	98.00	0.00	1624.00	1944.62	1699978.00	13.19	1196.32	1123.00
6	8	1	11237.00	7325.00	189.90	0	Spot (Block6, Row1, Column8)	841.44	804.50	167.88	0.02	0.20	687.00	710.96	687.00	148.84	0.01	0.21	45.00	23.00	0.00	117.50	154.44	854908.00	0.88	754.35	760.00
6	1	2	9120.00	7639.00	147.00	-50	Spot (Block6, Row2, Column1)	726.16	688.00	159.58	0.02	0.22	678.00	677.25	678.00	139.23	0.00	0.21	29.00	9.00	0.00	10.00	48.16	428437.00	0.35	695.79	681.00
6	2	2	9412.00	7638.00	129.15	0	Spot (Block6, Row2, Column2)	1037.71	1018.00	190.10	0.01	0.18	666.00	663.66	666.00	135.90	0.00	0.20	87.00	66.00	0.00	352.00	371.71	463855.00	2.75	794.94	757.00
6	3	2	9739.00	7622.00	161.50	0	Spot (Block6, Row2, Column3)	802.83	789.00	167.91	0.01	0.21	658.00	662.31	658.00	146.83	0.00	0.22	42.00	18.00	0.00	131.00	144.83	578039.00	0.96	725.87	692.00
6	4	2	10024.00	7637.00	183.20	0	Spot (Block6, Row2, Column4)	928.78	894.00	205.46	0.02	0.22	663.00	666.64	663.00	146.39	0.00	0.22	63.00	43.00	0.00	231.00	265.78	873057.00	1.79	741.20	696.50
6	5	2	10323.00	7640.00	193.65	0	Spot (Block6, Row2, Column5)	901.07	894.00	173.62	0.00	0.19	674.00	671.00	674.00	145.94	0.00	0.22	60.00	35.00	0.00	220.00	227.07	955138.00	1.58	741.28	708.00
6	6	2	10622.00	7637.00	191.95	0	Spot (Block6, Row2, Column6)	780.89	787.50	190.96	0.00	0.24	664.00	660.92	664.00	144.54	0.00	0.22	40.00	19.00	0.00	123.50	116.89	812122.00	0.83	699.29	683.00
6	7	2	10912.00	7643.00	209.80	0	Spot (Block6, Row2, Column7)	759.76	711.00	171.94	0.03	0.23	655.50	660.20	655.50	137.07	0.00	0.21	40.00	18.00	0.00	55.50	104.26	953503.00	0.73	685.00	682.00
6	8	2	11228.00	7666.00	220.50	0	Spot (Block6, Row2, Column8)	727.77	692.00	142.82	0.02	0.20	672.00	672.63	672.00	142.73	0.00	0.21	26.00	6.00	0.00	20.00	55.77	1013050.00	0.39	677.09	677.00
6	1	3	9124.00	7939.00	148.80	0	Spot (Block6, Row3, Column1)	1164.34	1093.00	343.91	0.03	0.30	673.00	674.87	673.00	136.22	0.00	0.20	90.00	66.00	0.00	420.00	491.34	702095.00	3.59	823.84	841.00
6	2	3	9432.00	7948.00	184.90	0	Spot (Block6, Row3, Column2)	790.72	759.00	189.74	0.02	0.24	607.00	658.39	607.00	132.61	0.04	0.20	53.00	32.00	0.00	152.00	183.72	757507.00	1.00	716.35	705.00
6	3	3	9717.00	7920.00	208.75	0	Spot (Block6, Row3, Column3)	772.94	779.00	164.69	0.00	0.21	599.00	653.98	599.00	139.69	0.04	0.21	51.00	28.00	0.00	180.00	173.94	958449.00	0.85	708.33	695.00
6	4	3	10018.00	7940.00	145.80	0	Spot (Block6, Row3, Column4)	1054.48	1010.00	265.75	0.02	0.25	595.00	646.05	595.00	137.38	0.04	0.21	87.00	73.00	0.00	415.00	459.48	612650.00	2.97	835.08	793.00
6	5	3	10319.00	7925.00	173.00	0	Spot (Block6, Row3, Column5)	808.85	804.00	173.45	0.00	0.21	602.00	654.62	602.00	141.65	0.04	0.22	63.00	37.00	0.00	202.00	206.85	677011.00	1.09	710.66	685.00
6	6	3	10618.00	7940.00	189.85	0	Spot (Block6, Row3, Column6)	927.10	890.00	205.67	0.02	0.22	673.00	665.29	673.00	144.94	0.01	0.22	62.00	40.00	0.00	217.00	254.10	936373.00	1.81	784.98	788.00
6	7	3	10929.00	7942.00	164.65	0	Spot (Block6, Row3, Column7)	1098.79	1010.00	326.83	0.04	0.30	665.00	662.57	665.00	143.96	0.00	0.22	79.00	58.00	0.00	345.00	433.79	826291.00	3.03	735.72	718.50
6	8	3	11260.00	7949.00	129.60	0	Spot (Block6, Row3, Column8)	797.10	774.00	163.14	0.01	0.20	667.00	664.67	667.00	139.95	0.00	0.21	39.00	19.00	0.00	107.00	130.10	356302.00	0.95	709.21	691.50
6	1	4	9124.00	8237.00	186.60	0	Spot (Block6, Row4, Column1)	952.48	911.00	245.58	0.02	0.26	680.00	682.46	680.00	138.96	0.00	0.20	68.00	42.00	0.00	231.00	272.48	937241.00	1.94	773.96	764.00
6	2	4	9412.00	8239.00	173.25	0	Spot (Block6, Row4, Column2)	922.64	891.00	201.94	0.02	0.22	679.00	673.28	679.00	129.67	0.00	0.19	62.00	41.00	0.00	212.00	243.64	772252.00	1.92	774.77	746.00
6	3	4	9722.00	8239.00	147.55	0	Spot (Block6, Row4, Column3)	2043.72	1942.50	650.83	0.02	0.32	669.00	669.06	669.00	138.66	0.00	0.21	100.00	99.00	0.00	1273.50	1374.72	1209885.00	9.91	1060.11	1032.00
6	4	4	10017.00	8244.00	207.20	0	Spot (Block6, Row4, Column4)	759.19	702.00	176.58	0.03	0.23	593.00	651.73	593.00	145.22	0.04	0.22	47.00	24.00	0.00	109.00	166.19	929253.00	0.74	694.29	675.00
6	5	4	10308.00	8258.00	182.50	0	Spot (Block6, Row4, Column5)	802.99	782.00	256.02	0.01	0.32	605.00	656.35	605.00	144.83	0.04	0.22	53.00	31.00	0.00	177.00	197.99	747587.00	1.01	695.50	670.00
6	6	4	10620.00	8230.00	186.95	0	Spot (Block6, Row4, Column6)	947.92	897.00	220.53	0.02	0.23	683.00	677.11	683.00	141.29	0.00	0.21	65.00	45.00	0.00	214.00	264.92	928963.00	1.92	776.12	719.50
6	7	4	10918.00	8247.00	153.65	0	Spot (Block6, Row4, Column7)	1249.99	1115.00	417.77	0.05	0.33	665.00	665.34	665.00	147.00	0.00	0.22	86.00	73.00	0.00	450.00	584.99	806243.00	3.98	828.99	813.00
6	8	4	11216.00	8242.00	194.55	0	Spot (Block6, Row4, Column8)	855.43	790.00	223.85	0.03	0.26	607.00	659.12	607.00	146.04	0.04	0.22	59.00	39.00	0.00	183.00	248.43	916167.00	1.34	705.77	681.00
6	1	5	9122.00	8545.00	153.15	0	Spot (Block6, Row5, Column1)	1254.61	1156.00	368.78	0.04	0.29	660.00	663.83	660.00	139.13	0.00	0.21	97.00	81.00	0.00	496.00	594.61	804205.00	4.25	815.95	821.50
6	2	5	9421.00	8536.00	152.15	0	Spot (Block6, Row5, Column2)	840.79	803.50	168.11	0.02	0.20	660.00	666.41	660.00	135.26	0.00	0.20	53.00	34.00	0.00	143.50	180.79	531377.00	1.29	750.71	700.50
6	3	5	9720.00	8543.00	170.55	0	Spot (Block6, Row5, Column3)	1066.77	998.50	370.65	0.03	0.35	670.00	668.18	670.00	142.16	0.00	0.21	85.00	61.00	0.00	328.50	396.77	864085.00	2.80	816.13	801.00
6	4	5	10021.00	8531.00	174.00	0	Spot (Block6, Row5, Column4)	886.07	875.00	200.28	0.01	0.23	653.00	665.21	653.00	148.37	0.01	0.22	59.00	35.00	0.00	222.00	233.07	746956.00	1.49	756.45	718.00
6	5	5	10325.00	8540.00	145.75	0	Spot (Block6, Row5, Column5)	3003.36	2698.00	1237.37	0.05	0.41	676.00	673.76	676.00	148.60	0.00	0.22	100.00	99.00	0.00	2022.00	2327.36	1750960.00	15.68	1195.36	1092.50
6	6	5	10619.00	8534.00	156.15	0	Spot (Block6, Row5, Column6)	812.65	790.00	157.06	0.01	0.19	671.00	666.76	671.00	149.63	0.00	0.22	37.00	18.00	0.00	119.00	141.65	545289.00	0.98	744.24	700.00
6	7	5	10922.00	8534.00	159.15	0	Spot (Block6, Row5, Column7)	924.21	883.50	210.35	0.02	0.23	666.00	663.03	666.00	143.90	0.00	0.22	62.00	40.00	0.00	217.50	258.21	645097.00	1.81	762.20	701.00
6	8	5	11224.00	8542.00	146.85	0	Spot (Block6, Row5, Column8)	2156.17	1902.00	1060.69	0.05	0.49	673.00	666.61	673.00	146.34	0.00	0.22	96.00	89.00	0.00	1229.00	1483.17	1263518.00	10.18	1007.51	959.50
6	1	6	9118.00	8833.00	158.10	0	Spot (Block6, Row6, Column1)	933.18	925.00	187.30	0.00	0.20	600.00	659.01	600.00	136.87	0.04	0.21	81.00	62.00	0.00	325.00	333.18	642026.00	2.00	739.27	698.00
6	2	6	9412.00	8838.00	200.65	0	Spot (Block6, Row6, Column2)	817.68	796.00	170.92	0.01	0.21	598.00	650.97	598.00	133.19	0.04	0.20	64.00	40.00	0.00	198.00	219.68	933791.00	1.25	738.20	699.00
6	3	6	9712.00	8836.00	145.30	0	Spot (Block6, Row6, Column3)	2179.60	2086.00	843.52	0.02	0.39	661.00	665.37	661.00	139.29	0.00	0.21	100.00	94.00	0.00	1425.00	1518.60	1246730.00	10.87	1042.40	1036.50
6	4	6	10016.00	8834.00	155.55	0	Spot (Block6, Row6, Column4)	956.50	918.00	197.16	0.02	0.21	666.00	672.45	666.00	148.37	0.00	0.22	71.00	45.00	0.00	252.00	290.50	636075.00	1.91	775.01	786.00
6	5	6	10320.00	8834.00	145.10	0	Spot (Block6, Row6, Column5)	3288.60	3010.50	1290.33	0.04	0.39	666.00	665.67	666.00	149.03	0.00	0.22	100.00	99.00	0.00	2344.50	2622.60	1887657.00	17.60	1293.01	1168.00
6	6	6	10624.00	8834.00	211.25	0	Spot (Block6, Row6, Column6)	737.44	689.00	170.57	0.03	0.23	601.00	655.68	601.00	144.88	0.04	0.22	42.00	22.00	0.00	88.00	136.44	940231.00	0.56	673.79	659.00
6	7	6	10916.00	8841.00	163.65	0	Spot (Block6, Row6, Column7)	1413.60	1298.00	527.70	0.04	0.37	611.00	655.50	611.00	136.61	0.03	0.21	95.00	81.00	0.00	687.00	802.60	1053132.00	5.55	781.38	755.00
6	8	6	11226.00	8840.00	145.50	0	Spot (Block6, Row6, Column8)	1896.98	1776.00	853.41	0.03	0.45	613.00	658.00	613.00	143.74	0.03	0.22	97.00	91.00	0.00	1163.00	1283.98	1092659.00	8.62	959.32	944.50
6	1	7	9122.00	9141.00	207.00	0	Spot (Block6, Row7, Column1)	893.35	878.00	185.96	0.01	0.21	676.00	674.56	676.00	185.34	0.00	0.27	55.00	20.00	0.00	202.00	217.35	1088104.00	1.18	734.16	703.00
6	2	7	9436.00	9153.00	194.05	0	Spot (Block6, Row7, Column2)	722.99	694.00	153.13	0.02	0.21	597.00	651.19	597.00	180.28	0.04	0.28	39.00	6.00	0.00	97.00	125.99	767093.00	0.40	680.54	685.50
6	3	7	9724.00	9135.00	204.10	0	Spot (Block6, Row7, Column3)	737.63	706.00	164.04	0.02	0.22	604.50	657.59	604.50	138.37	0.04	0.21	42.00	22.00	0.00	101.50	133.13	877780.00	0.58	719.50	721.00
6	4	7	10013.00	9149.00	101.60	0	Spot (Block6, Row7, Column4)	792.11	779.50	201.62	0.01	0.25	595.00	651.88	595.00	139.90	0.04	0.21	51.00	34.00	0.00	184.50	197.11	209117.00	1.00	708.96	669.00
6	5	7	10323.00	9144.00	212.60	0	Spot (Block6, Row7, Column5)	812.14	789.00	174.58	0.01	0.21	591.00	642.43	591.00	135.88	0.04	0.21	62.00	39.00	0.00	198.00	221.14	1045224.00	1.25	700.82	686.00
6	6	7	10626.00	9147.00	176.10	0	Spot (Block6, Row7, Column6)	859.93	811.50	189.76	0.03	0.22	595.00	649.03	595.00	133.42	0.04	0.21	70.00	48.00	0.00	216.50	264.93	746415.00	1.58	728.33	677.50
6	7	7	10909.00	9138.00	159.75	0	Spot (Block6, Row7, Column7)	1420.83	1351.00	466.12	0.02	0.33	601.00	654.75	601.00	135.12	0.04	0.21	98.00	91.00	0.00	750.00	819.83	1001684.00	5.67	820.82	829.50
6	8	7	11222.00	9149.00	195.85	0	Spot (Block6, Row7, Column8)	1176.07	1103.00	249.32	0.03	0.21	663.00	663.58	663.00	142.33	0.00	0.21	97.00	83.00	0.00	440.00	513.07	1274863.00	3.60	820.49	805.50
6	1	8	9112.00	9447.00	141.75	0	Spot (Block6, Row8, Column1)	15167.64	10715.00	14617.06	0.15	0.96	678.00	677.68	678.00	164.91	0.00	0.24	100.00	100.00	4.41	10037.00	14489.64	8251195.00	87.87	4675.50	2585.50
6	2	8	9424.00	9446.00	195.60	0	Spot (Block6, Row8, Column2)	740.77	701.00	160.44	0.02	0.22	601.00	649.43	601.00	137.41	0.03	0.21	45.00	23.00	0.00	100.00	139.77	801513.00	0.66	690.41	691.50
6	3	8	9718.00	9436.00	152.40	0	Spot (Block6, Row8, Column3)	1136.90	1075.50	346.57	0.02	0.30	598.50	644.87	598.50	130.47	0.03	0.20	94.00	83.00	0.00	477.00	538.40	720792.00	3.77	789.17	735.00
6	4	8	10025.00	9433.00	186.10	0	Spot (Block6, Row8, Column4)	795.13	806.00	183.47	0.01	0.23	592.00	644.39	592.00	132.72	0.04	0.21	58.00	35.00	0.00	214.00	203.13	772871.00	1.14	707.31	704.50
6	5	8	10320.00	9446.00	181.15	0	Spot (Block6, Row8, Column5)	730.53	694.00	143.59	0.02	0.20	588.00	634.91	588.00	130.50	0.03	0.21	43.00	17.00	0.00	106.00	142.53	671355.00	0.73	672.92	674.00
6	6	8	10628.00	9435.00	176.75	0	Spot (Block6, Row8, Column6)	982.16	977.00	221.40	0.00	0.23	616.00	653.75	616.00	133.65	0.03	0.20	85.00	57.00	0.00	361.00	366.16	857426.00	2.46	716.93	695.00
6	7	8	10923.00	9440.00	164.25	0	Spot (Block6, Row8, Column7)	1007.20	1004.00	243.95	0.00	0.24	669.00	664.10	669.00	135.46	0.00	0.20	76.00	56.00	0.00	335.00	338.20	755402.00	2.53	732.70	692.00
6	8	8	11223.00	9435.00	163.05	0	Spot (Block6, Row8, Column8)	1126.69	1039.00	301.51	0.04	0.27	678.00	668.34	678.00	132.84	0.01	0.20	90.00	70.00	0.00	361.00	448.69	829246.00	3.45	803.95	820.00
7	1	1	13622.00	7340.00	152.10	0	Spot (Block7, Row1, Column1)	7856.58	7074.50	4274.05	0.05	0.54	376.00	362.94	376.00	63.35	0.02	0.17	100.00	100.00	0.00	6698.50	7480.58	4965359.00	118.28	2160.65	1625.50
7	2	1	13934.00	7342.00	150.95	0	Spot (Block7, Row1, Column2)	446.87	401.00	88.42	0.05	0.20	316.00	345.81	316.00	63.19	0.04	0.18	77.00	43.00	0.00	85.00	130.87	280189.00	1.60	387.66	387.00
7	3	1	14228.00	7350.00	206.35	0	Spot (Block7, Row1, Column3)	367.16	387.00	58.61	0.02	0.16	313.00	340.97	313.00	57.96	0.04	0.17	58.00	7.00	0.00	74.00	54.16	444630.00	0.45	344.54	314.50
7	4	1	14529.00	7330.00	170.15	0	Spot (Block7, Row1, Column4)	411.73	401.00	74.98	0.01	0.18	312.00	340.44	312.00	58.36	0.04	0.17	75.00	30.00	0.00	89.00	99.73	331856.00	1.22	369.01	384.00
7	5	1	14830.00	7348.00	173.30	0	Spot (Block7, Row1, Column5)	403.21	391.00	64.80	0.01	0.16	308.00	332.02	308.00	54.92	0.03	0.17	77.00	27.00	0.00	83.00	95.21	337487.00	1.30	344.98	334.00
7	6	1	15132.00	7320.00	187.70	0	Spot (Block7, Row1, Column6)	388.53	393.00	58.27	0.00	0.15	305.00	325.20	305.00	52.30	0.03	0.16	75.00	25.00	0.00	88.00	83.53	385426.00	1.21	362.97	376.00
7	7	1	15426.00	7346.00	170.80	0	Spot (Block7, Row1, Column7)	392.27	391.00	75.90	0.00	0.19	305.00	325.60	305.00	51.53	0.03	0.16	70.00	28.00	0.00	86.00	87.27	318527.00	1.29	367.29	328.00
7	8	1	15747.00	7303.00	126.70	0	Spot (Block7, Row1, Column8)	386.43	395.00	58.23	0.01	0.15	305.00	327.66	305.00	50.28	0.03	0.15	69.00	27.00	0.00	90.00	81.43	165778.00	1.17	358.61	378.00
7	1	2	13606.00	7641.00	268.10	0	Spot (Block7, Row2, Column1)	381.76	393.00	59.59	0.01	0.16	323.00	349.68	323.00	62.79	0.03	0.18	59.00	11.00	0.00	70.00	58.76	797885.00	0.51	350.28	329.00
7	2	2	13923.00	7641.00	147.00	-50	Spot (Block7, Row2, Column2)	383.51	389.00	86.50	0.01	0.23	310.00	337.22	310.00	57.63	0.04	0.17	62.00	17.00	0.00	79.00	73.51	225890.00	0.80	329.71	308.00
7	3	2	14224.00	7641.00	147.00	-50	Spot (Block7, Row2, Column3)	368.25	383.00	59.36	0.02	0.16	313.00	338.64	313.00	56.09	0.03	0.17	56.00	11.00	0.00	70.00	55.25	216900.00	0.53	370.71	352.50
7	4	2	14515.00	7625.00	219.60	0	Spot (Block7, Row2, Column4)	372.23	392.00	65.52	0.02	0.18	313.00	338.04	313.00	54.08	0.03	0.16	58.00	12.00	0.00	79.00	59.23	509589.00	0.63	342.09	314.00
7	5	2	14827.00	7656.00	194.25	0	Spot (Block7, Row2, Column5)	422.42	395.00	78.97	0.03	0.19	305.00	326.26	305.00	52.24	0.03	0.16	87.00	36.00	0.00	90.00	117.42	450718.00	1.84	380.79	390.00
7	6	2	15110.00	7660.00	235.15	0	Spot (Block7, Row2, Column6)	372.11	389.00	66.59	0.02	0.18	302.00	320.03	302.00	51.05	0.03	0.16	61.00	32.00	0.00	87.00	70.11	593520.00	1.02	343.96	312.00
7	7	2	15404.00	7662.00	170.55	0	Spot (Block7, Row2, Column7)	380.16	392.00	67.59	0.01	0.18	303.00	322.95	303.00	53.31	0.03	0.17	62.00	21.00	0.00	89.00	77.16	307932.00	1.07	337.93	311.00
7	8	2	15738.00	7649.00	224.95	0	Spot (Block7, Row2, Column8)	361.41	378.00	60.15	0.02	0.17	305.00	328.88	305.00	52.29	0.03	0.16	53.00	18.00	0.00	73.00	56.41	525130.00	0.62	336.87	312.00
7	1	3	13636.00	7962.00	164.60	0	Spot (Block7, Row3, Column1)	443.83	411.00	93.70	0.03	0.21	317.00	342.07	317.00	58.33	0.03	0.17	78.00	45.00	0.00	94.00	126.83	331987.00	1.74	394.45	387.50
7	2	3	13923.00	7941.00	147.00	-50	Spot (Block7, Row3, Column2)	365.26	390.50	54.26	0.03	0.15	310.00	337.36	310.00	57.44	0.04	0.17	58.00	5.00	0.00	80.50	55.26	214771.00	0.49	356.53	367.00
7	3	3	14210.00	7937.00	150.75	0	Spot (Block7, Row3, Column3)	398.02	403.00	87.88	0.01	0.22	311.00	336.57	311.00	55.06	0.03	0.16	69.00	24.00	0.00	92.00	87.02	248362.00	1.12	357.71	332.00
7	4	3	14516.00	7933.00	199.15	0	Spot (Block7, Row3, Column4)	383.01	394.00	68.82	0.01	0.18	307.00	330.89	307.00	53.65	0.03	0.16	62.00	21.00	0.00	87.00	76.01	432036.00	0.97	356.92	368.00
7	5	3	14835.00	7943.00	176.40	0	Spot (Block7, Row3, Column5)	401.66	400.00	49.26	0.00	0.12	302.00	322.05	302.00	50.03	0.03	0.16	83.00	45.00	0.00	98.00	99.66	349441.00	1.59	359.61	326.00
7	6	3	15131.00	7936.00	213.40	0	Spot (Block7, Row3, Column6)	384.64	391.00	64.63	0.01	0.17	306.00	325.07	306.00	51.38	0.03	0.16	66.00	26.00	0.00	85.00	78.64	499642.00	1.16	355.62	351.00
7	7	3	15427.00	7950.00	162.00	0	Spot (Block7, Row3, Column7)	394.84	396.50	51.15	0.00	0.13	309.00	328.78	309.00	52.08	0.03	0.16	74.00	23.00	0.00	87.50	85.84	286655.00	1.27	366.24	387.50
7	8	3	15728.00	7963.00	152.85	0	Spot (Block7, Row3, Column8)	416.29	398.00	63.06	0.02	0.15	312.00	337.16	312.00	54.88	0.03	0.16	85.00	31.00	0.00	86.00	104.29	264344.00	1.44	356.69	361.50
7	1	4	13633.00	8216.00	153.15	0	Spot (Block7, Row4, Column1)	439.15	408.00	92.97	0.03	0.21	320.00	343.95	320.00	56.10	0.03	0.16	84.00	36.00	0.00	88.00	119.15	282375.00	1.70	384.69	388.00
7	2	4	13925.00	8241.00	189.35	0	Spot (Block7, Row4, Column2)	403.82	399.00	64.35	0.01	0.16	309.00	334.81	309.00	55.66	0.03	0.17	80.00	22.00	0.00	90.00	94.82	406648.00	1.24	387.37	397.00
7	3	4	14228.00	8244.00	158.05	0	Spot (Block7, Row4, Column3)	521.34	499.00	109.65	0.02	0.21	310.00	337.04	310.00	57.56	0.04	0.17	97.00	76.00	0.00	189.00	211.34	360244.00	3.20	412.77	396.00
7	4	4	14511.00	8243.00	139.65	0	Spot (Block7, Row4, Column4)	416.02	400.00	62.01	0.02	0.15	306.00	330.89	306.00	55.67	0.03	0.17	88.00	27.00	0.00	94.00	110.02	220075.00	1.53	387.93	392.00
7	5	4	14814.00	8242.00	170.30	0	Spot (Block7, Row4, Column5)	390.57	395.00	64.87	0.00	0.17	303.00	325.00	303.00	53.87	0.03	0.17	71.00	27.00	0.00	92.00	87.57	315578.00	1.22	352.51	324.00
7	6	4	15129.00	8230.00	210.40	0	Spot (Block7, Row4, Column6)	419.91	396.00	85.70	0.03	0.20	307.00	330.10	307.00	53.06	0.03	0.16	83.00	36.00	0.00	89.00	112.91	528664.00	1.69	363.41	383.00
7	7	4	15430.00	8243.00	212.90	0	Spot (Block7, Row4, Column7)	400.59	394.00	74.89	0.01	0.19	312.00	335.06	312.00	55.09	0.03	0.16	71.00	24.00	0.00	82.00	88.59	519164.00	1.19	363.07	360.00
7	8	4	15708.00	8253.00	185.35	0	Spot (Block7, Row4, Column8)	420.32	403.00	79.65	0.02	0.19	314.00	338.42	314.00	55.13	0.03	0.16	77.00	33.00	0.00	89.00	106.32	405610.00	1.49	350.28	325.00
7	1	5	13625.00	8532.00	159.90	0	Spot (Block7, Row5, Column1)	498.03	479.00	93.21	0.02	0.19	321.00	345.20	321.00	57.06	0.03	0.17	98.00	63.00	0.00	158.00	177.03	350610.00	2.68	407.88	402.00
7	2	5	13930.00	8543.00	151.95	0	Spot (Block7, Row5, Column2)	420.19	401.00	60.56	0.02	0.14	313.00	339.00	313.00	56.07	0.03	0.17	87.00	29.00	0.00	88.00	107.19	267240.00	1.45	386.90	392.00
7	3	5	14227.00	8535.00	159.40	0	Spot (Block7, Row5, Column3)	418.24	400.00	74.32	0.02	0.18	309.00	336.60	309.00	55.65	0.04	0.17	82.00	32.00	0.00	91.00	109.24	294858.00	1.47	374.31	390.00
7	4	5	14534.00	8543.00	225.55	0	Spot (Block7, Row5, Column4)	390.62	395.00	53.54	0.00	0.14	308.00	330.93	308.00	54.44	0.03	0.16	76.00	15.00	0.00	87.00	82.62	570305.00	1.10	356.57	373.00
7	5	5	14825.00	8550.00	169.55	0	Spot (Block7, Row5, Column5)	486.54	470.00	121.43	0.02	0.25	304.00	326.22	304.00	52.63	0.03	0.16	90.00	64.00	0.00	166.00	182.54	387289.00	3.05	376.59	371.00
7	6	5	15132.00	8557.00	188.80	0	Spot (Block7, Row5, Column6)	384.28	386.00	83.85	0.00	0.22	307.00	330.74	307.00	51.95	0.03	0.16	59.00	23.00	0.00	79.00	77.28	388896.00	1.03	340.84	315.00
7	7	5	15419.00	8535.00	192.00	0	Spot (Block7, Row5, Column7)	411.78	397.00	75.41	0.02	0.18	312.00	338.41	312.00	55.23	0.04	0.16	78.00	30.00	0.00	85.00	99.78	428666.00	1.33	362.29	385.00
7	8	5	15747.00	8513.00	177.65	0	Spot (Block7, Row5, Column8)	399.32	392.00	64.68	0.01	0.16	317.00	342.78	317.00	56.94	0.03	0.17	75.00	20.00	0.00	75.00	82.32	353396.00	0.99	367.33	362.50
7	1	6	13613.00	8844.00	206.00	0	Spot (Block7, Row6, Column1)	423.02	398.00	71.66	0.03	0.17	314.00	341.74	314.00	58.81	0.04	0.17	82.00	30.00	0.00	84.00	109.02	511008.00	1.38	368.54	382.00
7	2	6	13924.00	8861.00	206.25	0	Spot (Block7, Row6, Column2)	418.45	398.00	130.35	0.02	0.31	310.00	333.45	310.00	52.90	0.03	0.16	81.00	26.00	0.00	88.00	108.45	506320.00	1.61	361.48	370.00
7	3	6	14199.00	8848.00	200.20	0	Spot (Block7, Row6, Column3)	406.84	401.00	61.17	0.01	0.15	313.00	339.42	313.00	54.77	0.04	0.16	78.00	26.00	0.00	88.00	93.84	461352.00	1.23	360.73	372.00
7	4	6	14548.00	8864.00	174.30	0	Spot (Block7, Row6, Column4)	391.66	398.00	53.02	0.01	0.14	310.00	333.70	310.00	54.97	0.03	0.16	75.00	17.00	0.00	88.00	81.66	332518.00	1.05	367.93	385.50
7	5	6	14821.00	8847.00	149.20	0	Spot (Block7, Row6, Column5)	524.72	500.50	120.14	0.02	0.23	310.00	330.91	310.00	51.13	0.03	0.15	95.00	75.00	0.00	190.50	214.72	321129.00	3.79	393.73	382.00
7	6	6	15129.00	8842.00	158.65	0	Spot (Block7, Row6, Column6)	382.28	387.00	72.84	0.01	0.19	308.00	330.95	308.00	52.37	0.03	0.16	63.00	23.00	0.00	79.00	74.28	266446.00	0.98	360.88	363.00
7	7	6	15428.00	8836.00	159.55	0	Spot (Block7, Row6, Column7)	398.41	393.00	88.50	0.01	0.22	313.00	340.74	313.00	55.74	0.04	0.16	72.00	22.00	0.00	80.00	85.41	281274.00	1.03	372.33	389.50
7	8	6	15708.00	8834.00	171.90	0	Spot (Block7, Row6, Column8)	413.77	392.00	83.59	0.02	0.20	321.00	345.70	321.00	55.65	0.03	0.16	62.00	31.00	0.00	71.00	92.77	342190.00	1.22	375.05	393.00
7	1	7	13628.00	9152.00	196.55	0	Spot (Block7, Row7, Column1)	416.80	400.00	60.10	0.02	0.14	327.00	352.36	327.00	61.67	0.03	0.18	69.00	26.00	0.00	73.00	89.80	457225.00	1.04	369.46	382.00
7	2	7	13948.00	9143.00	199.45	0	Spot (Block7, Row7, Column2)	394.75	393.00	58.04	0.00	0.15	309.00	332.14	309.00	52.90	0.03	0.16	79.00	21.00	0.00	84.00	85.75	445670.00	1.18	358.17	370.00
7	3	7	14221.00	9115.00	192.75	0	Spot (Block7, Row7, Column3)	386.10	390.00	64.50	0.00	0.17	309.00	333.80	309.00	54.70	0.03	0.16	69.00	18.00	0.00	81.00	77.10	404638.00	0.96	372.67	387.00
7	4	7	14525.00	9130.00	179.00	0	Spot (Block7, Row7, Column4)	387.35	395.00	63.85	0.01	0.16	313.00	339.31	313.00	56.26	0.04	0.17	67.00	16.00	0.00	82.00	74.35	342808.00	0.85	364.08	383.00
7	5	7	14810.00	9149.00	174.05	0	Spot (Block7, Row7, Column5)	402.12	397.00	51.97	0.01	0.13	315.00	336.55	315.00	50.33	0.03	0.15	83.00	19.00	0.00	82.00	87.12	341402.00	1.30	376.91	380.00
7	6	7	15131.00	9146.00	215.10	0	Spot (Block7, Row7, Column6)	409.20	393.00	71.37	0.02	0.17	315.00	336.62	315.00	53.14	0.03	0.16	78.00	27.00	0.00	78.00	94.20	540959.00	1.37	357.76	371.00
7	7	7	15411.00	9149.00	201.55	0	Spot (Block7, Row7, Column7)	425.28	405.00	68.99	0.02	0.16	316.00	341.13	316.00	54.49	0.03	0.16	86.00	34.00	0.00	89.00	109.28	489921.00	1.54	365.53	356.50
7	8	7	15726.00	9142.00	185.55	0	Spot (Block7, Row7, Column8)	544.81	505.00	121.27	0.03	0.22	323.00	347.30	323.00	54.88	0.03	0.16	97.00	83.00	0.00	182.00	221.81	527918.00	3.60	386.30	393.50
7	1	8	13609.00	9439.00	144.35	0	Spot (Block7, Row8, Column1)	14446.38	10139.50	15379.62	0.15	1.06	380.00	370.49	380.00	79.60	0.01	0.21	100.00	100.00	4.56	9759.50	14066.38	8234437.00	176.84	3135.57	1795.50
7	2	8	13939.00	9427.00	222.15	0	Spot (Block7, Row8, Column2)	389.09	395.00	55.00	0.01	0.14	320.00	344.55	320.00	60.54	0.03	0.18	69.00	10.00	0.00	75.00	69.09	550949.00	0.74	356.11	332.50
7	3	8	14204.00	9448.00	257.45	0	Spot (Block7, Row8, Column3)	373.52	381.00	64.65	0.01	0.17	316.00	339.38	316.00	51.55	0.03	0.15	58.00	12.00	0.00	65.00	57.52	716418.00	0.66	344.01	324.00
7	4	8	14520.00	9426.00	148.45	0	Spot (Block7, Row8, Column4)	448.18	415.00	78.66	0.03	0.18	317.00	343.85	317.00	55.80	0.04	0.16	94.00	44.00	0.00	98.00	131.18	269807.00	1.87	395.48	392.00
7	5	8	14806.00	9439.00	180.10	0	Spot (Block7, Row8, Column5)	395.45	394.00	61.78	0.00	0.16	316.00	340.63	316.00	53.02	0.03	0.16	71.00	17.00	0.00	78.00	79.45	359855.00	1.03	367.24	380.00
7	6	8	15131.00	9439.00	182.55	0	Spot (Block7, Row8, Column6)	455.97	407.00	102.38	0.05	0.22	322.00	344.31	322.00	52.54	0.03	0.15	85.00	44.00	0.00	85.00	133.97	425416.00	2.13	375.63	383.00
7	7	8	15437.00	9449.00	206.80	0	Spot (Block7, Row8, Column7)	419.48	398.00	67.33	0.02	0.16	331.00	351.50	331.00	53.84	0.03	0.15	72.00	28.00	0.00	67.00	88.48	510922.00	1.26	376.39	384.50
7	8	8	15720.00	9443.00	157.10	0	Spot (Block7, Row8, Column8)	872.64	845.00	321.23	0.01	0.37	346.00	354.61	346.00	54.97	0.01	0.16	100.00	99.00	0.00	499.00	526.64	590779.00	9.42	477.58	464.00
8	1	1	18128.00	7343.00	152.80	0	Spot (Block8, Row1, Column1)	6908.60	6099.00	3657.73	0.05	0.53	387.00	380.41	387.00	60.70	0.01	0.16	100.00	100.00	0.00	5712.00	6521.60	4400779.00	107.54	2041.61	1719.00
8	2	1	18429.00	7342.00	199.75	0	Spot (Block8, Row1, Column2)	450.13	413.00	79.49	0.04	0.18	386.00	375.32	386.00	52.61	0.01	0.14	45.00	32.00	0.00	27.00	64.13	510445.00	1.42	389.65	388.00
8	3	1	18717.00	7348.00	193.55	0	Spot (Block8, Row1, Column3)	417.46	401.00	52.49	0.02	0.13	382.00	369.47	382.00	48.21	0.01	0.13	25.00	17.00	0.00	19.00	35.46	440836.00	1.00	391.45	394.00
8	4	1	19002.00	7349.00	175.50	0	Spot (Block8, Row1, Column4)	436.49	414.00	57.05	0.02	0.13	387.00	375.94	387.00	47.10	0.01	0.13	40.00	22.00	0.00	27.00	49.49	376251.00	1.29	406.13	399.00
8	5	1	19321.00	7324.00	180.85	0	Spot (Block8, Row1, Column5)	453.55	437.50	60.58	0.02	0.13	390.00	383.24	390.00	45.45	0.01	0.12	50.00	41.00	0.00	47.50	63.55	414543.00	1.55	417.18	403.00
8	6	1	19607.00	7320.00	244.65	0	Spot (Block8, Row1, Column6)	416.73	400.00	49.85	0.02	0.12	393.00	392.51	393.00	60.97	0.00	0.16	20.00	3.00	0.00	7.00	23.73	720942.00	0.40	393.26	392.00
8	7	1	19953.00	7322.00	127.30	0	Spot (Block8, Row1, Column7)	760.03	534.00	1172.64	0.15	1.54	396.00	401.06	396.00	44.86	0.01	0.11	96.00	96.00	0.00	138.00	364.03	329092.00	8.00	510.82	507.00
8	8	1	20234.00	7284.00	232.30	0	Spot (Block8, Row1, Column8)	451.16	426.50	62.27	0.02	0.14	400.00	415.87	400.00	84.53	0.02	0.20	34.00	6.00	0.00	26.50	51.16	702914.00	0.42	429.82	402.00
8	1	2	18088.00	7636.00	202.60	0	Spot (Block8, Row2, Column1)	405.76	398.00	51.65	0.01	0.13	388.00	371.68	388.00	53.27	0.02	0.14	20.00	7.00	0.00	10.00	17.76	471900.00	0.64	376.98	389.00
8	2	2	18420.00	7642.00	147.00	-50	Spot (Block8, Row2, Column2)	409.80	399.00	57.03	0.01	0.14	380.00	366.14	380.00	47.05	0.02	0.13	22.00	13.00	0.00	19.00	29.80	240964.00	0.93	368.14	386.00
8	3	2	18734.00	7638.00	196.95	0	Spot (Block8, Row2, Column3)	422.99	403.00	58.42	0.02	0.14	380.00	367.59	380.00	47.96	0.01	0.13	28.00	24.00	0.00	23.00	42.99	463177.00	1.16	391.82	394.50
8	4	2	18990.00	7683.00	214.05	0	Spot (Block8, Row2, Column4)	422.40	400.00	55.32	0.02	0.13	389.00	379.83	389.00	49.46	0.01	0.13	27.00	15.00	0.00	11.00	33.40	553348.00	0.86	399.04	397.00
8	5	2	19327.00	7642.00	198.15	0	Spot (Block8, Row2, Column5)	533.43	504.00	84.55	0.02	0.16	395.00	391.55	395.00	48.66	0.00	0.12	90.00	62.00	0.00	109.00	138.43	597445.00	2.92	427.57	409.00
8	6	2	19650.00	7631.00	131.65	0	Spot (Block8, Row2, Column6)	506.85	505.50	81.47	0.00	0.16	395.00	392.49	395.00	44.14	0.00	0.11	73.00	66.00	0.00	110.50	111.85	235180.00	2.59	439.84	409.00
8	7	2	19940.00	7635.00	162.15	0	Spot (Block8, Row2, Column7)	450.63	460.00	60.72	0.01	0.13	395.00	396.18	395.00	44.16	0.00	0.11	50.00	42.00	0.00	65.00	55.63	329410.00	1.23	412.42	401.00
8	8	2	20222.00	7643.00	147.00	-50	Spot (Block8, Row2, Column8)	427.10	405.00	47.96	0.02	0.11	396.00	406.52	396.00	84.99	0.01	0.21	21.00	0.00	0.00	9.00	31.10	253698.00	0.24	428.57	406.50
8	1	3	18132.00	7944.00	160.50	0	Spot (Block8, Row3, Column1)	497.50	493.00	79.77	0.00	0.16	378.00	363.79	378.00	49.45	0.02	0.14	77.00	68.00	0.00	115.00	119.50	352726.00	2.70	400.80	398.00
8	2	3	18392.00	7932.00	257.05	0	Spot (Block8, Row3, Column2)	392.34	391.00	54.19	0.00	0.14	385.00	369.17	385.00	49.04	0.02	0.13	14.00	9.00	0.00	6.00	7.34	750937.00	0.47	372.02	384.00
8	3	3	18700.00	7935.00	170.90	0	Spot (Block8, Row3, Column3)	447.00	420.00	65.35	0.03	0.15	385.00	372.63	385.00	50.29	0.01	0.13	46.00	37.00	0.00	35.00	62.00	362518.00	1.48	405.94	391.00
8	4	3	19021.00	7940.00	192.50	0	Spot (Block8, Row3, Column4)	471.34	478.00	72.38	0.01	0.15	391.00	384.68	391.00	50.18	0.01	0.13	59.00	35.00	0.00	87.00	80.34	493489.00	1.73	418.46	404.00
8	5	3	19321.00	7942.00	160.70	0	Spot (Block8, Row3, Column5)	506.01	498.00	74.68	0.01	0.15	395.00	395.89	395.00	44.08	0.00	0.11	78.00	68.00	0.00	103.00	111.01	362306.00	2.50	438.71	419.00
8	6	3	19614.00	7936.00	196.20	0	Spot (Block8, Row3, Column6)	449.99	427.50	52.15	0.02	0.12	397.00	398.48	397.00	42.26	0.00	0.11	49.00	38.00	0.00	30.50	52.99	488692.00	1.22	424.63	411.50
8	7	3	19922.00	7943.00	147.00	-50	Spot (Block8, Row3, Column7)	430.49	393.00	64.44	0.04	0.15	394.00	394.20	394.00	43.17	0.00	0.11	35.00	30.00	0.00	-1.00	36.49	255712.00	0.84	410.85	394.00
8	8	3	20231.00	7945.00	286.50	0	Spot (Block8, Row3, Column8)	422.56	406.00	52.13	0.02	0.12	397.00	401.03	397.00	45.84	0.00	0.11	30.00	16.00	0.00	9.00	25.56	1014140.00	0.47	393.39	396.00
8	1	4	18121.00	8245.00	176.90	0	Spot (Block8, Row4, Column1)	474.11	489.50	68.84	0.01	0.15	385.00	371.67	385.00	49.93	0.02	0.13	60.00	52.00	0.00	104.50	89.11	413422.00	2.05	423.94	409.50
8	2	4	18430.00	8237.00	188.35	0	Spot (Block8, Row4, Column2)	422.74	396.00	69.83	0.03	0.17	388.00	376.09	388.00	50.98	0.01	0.14	28.00	17.00	0.00	8.00	34.74	421050.00	0.92	401.89	395.00
8	3	4	18724.00	8236.00	159.75	0	Spot (Block8, Row4, Column3)	628.09	600.00	133.13	0.02	0.21	389.00	382.94	389.00	54.74	0.01	0.14	95.00	88.00	0.00	211.00	239.09	442172.00	4.48	466.24	482.50
8	4	4	19006.00	8264.00	209.80	0	Spot (Block8, Row4, Column4)	432.91	410.00	50.93	0.02	0.12	390.00	385.11	390.00	50.88	0.01	0.13	36.00	21.00	0.00	20.00	42.91	542441.00	0.94	399.16	397.00
8	5	4	19307.00	8250.00	185.80	0	Spot (Block8, Row4, Column5)	476.90	488.00	67.72	0.01	0.14	394.00	392.77	394.00	44.05	0.00	0.11	63.00	54.00	0.00	94.00	82.90	464497.00	1.91	420.81	404.50
8	6	4	19624.00	8242.00	194.45	0	Spot (Block8, Row4, Column6)	548.46	517.00	80.81	0.03	0.15	397.00	399.02	397.00	42.58	0.00	0.11	94.00	83.00	0.00	120.00	151.46	585203.00	3.51	444.21	420.00
8	7	4	19926.00	8251.00	153.85	0	Spot (Block8, Row4, Column7)	520.53	498.00	91.70	0.02	0.18	397.00	400.06	397.00	48.98	0.00	0.12	82.00	54.00	0.00	101.00	123.53	337824.00	2.46	453.33	471.00
8	8	4	20221.00	8237.00	159.65	0	Spot (Block8, Row4, Column8)	515.07	500.00	66.65	0.01	0.13	397.00	399.11	397.00	43.24	0.00	0.11	86.00	73.00	0.00	103.00	118.07	363641.00	2.68	444.08	419.50
8	1	5	18129.00	8546.00	142.30	0	Spot (Block8, Row5, Column1)	543.34	502.00	107.26	0.03	0.20	389.00	377.56	389.00	50.32	0.01	0.13	82.00	62.00	0.00	113.00	154.34	298296.00	3.29	438.28	420.00
8	2	5	18419.00	8540.00	182.50	0	Spot (Block8, Row5, Column2)	452.50	417.50	73.41	0.03	0.16	390.00	377.70	390.00	50.44	0.01	0.13	48.00	40.00	0.00	27.50	62.50	426257.00	1.48	405.31	396.00
8	3	5	18706.00	8551.00	155.85	0	Spot (Block8, Row5, Column3)	473.14	493.00	60.09	0.02	0.13	392.00	389.17	392.00	53.91	0.00	0.14	70.00	33.00	0.00	101.00	81.14	315583.00	1.56	426.27	394.00
8	4	5	19030.00	8560.00	171.90	0	Spot (Block8, Row5, Column4)	459.25	430.00	73.81	0.03	0.16	391.00	389.97	391.00	49.94	0.00	0.13	47.00	33.00	0.00	39.00	68.25	377963.00	1.39	422.02	398.50
8	5	5	19322.00	8538.00	166.30	0	Spot (Block8, Row5, Column5)	620.53	597.50	158.18	0.02	0.25	395.00	399.19	395.00	46.81	0.00	0.12	94.00	91.00	0.00	202.50	225.53	476569.00	4.73	468.48	458.50
8	6	5	19620.00	8528.00	130.30	0	Spot (Block8, Row5, Column6)	498.49	495.00	64.69	0.00	0.13	398.00	403.78	398.00	66.46	0.01	0.16	79.00	21.00	0.00	97.00	100.49	226313.00	1.43	447.39	427.50
8	7	5	19932.00	8554.00	163.65	0	Spot (Block8, Row5, Column7)	459.81	469.50	59.02	0.01	0.13	395.00	395.05	395.00	45.46	0.00	0.12	52.00	41.00	0.00	74.50	64.81	342097.00	1.42	432.94	411.00
8	8	5	20230.00	8548.00	159.55	0	Spot (Block8, Row5, Column8)	529.24	503.00	69.98	0.02	0.13	397.00	399.18	397.00	41.25	0.00	0.10	91.00	86.00	0.00	106.00	132.24	369409.00	3.15	439.21	425.50
8	1	6	18126.00	8833.00	219.35	0	Spot (Block8, Row6, Column1)	429.95	405.00	61.30	0.03	0.14	389.00	378.51	389.00	47.99	0.01	0.13	32.00	23.00	0.00	16.00	40.95	592044.00	1.07	395.43	393.50
8	2	6	18405.00	8841.00	172.05	0	Spot (Block8, Row6, Column2)	439.90	419.50	61.96	0.02	0.14	389.00	378.82	389.00	50.12	0.01	0.13	41.00	26.00	0.00	30.50	50.90	363361.00	1.22	420.21	408.00
8	3	6	18724.00	8854.00	156.65	0	Spot (Block8, Row6, Column3)	492.56	493.00	75.36	0.00	0.15	392.00	385.82	392.00	48.41	0.01	0.13	73.00	57.00	0.00	101.00	100.56	331490.00	2.20	424.41	406.50
8	4	6	19026.00	8833.00	171.10	0	Spot (Block8, Row6, Column4)	481.41	490.00	66.42	0.01	0.14	392.00	387.89	392.00	47.52	0.00	0.12	66.00	53.00	0.00	98.00	89.41	391868.00	1.97	430.06	411.00
8	5	6	19326.00	8832.00	160.85	0	Spot (Block8, Row6, Column5)	549.58	514.00	113.12	0.03	0.21	396.00	395.04	396.00	47.08	0.00	0.12	79.00	64.00	0.00	118.00	153.58	394047.00	3.28	440.57	418.00
8	6	6	19626.00	8866.00	190.90	0	Spot (Block8, Row6, Column6)	450.20	418.00	62.14	0.03	0.14	395.00	394.67	395.00	69.28	0.00	0.18	41.00	7.00	0.00	23.00	55.20	464153.00	0.80	426.63	408.00
8	7	6	19912.00	8846.00	195.55	0	Spot (Block8, Row6, Column7)	443.36	409.00	66.87	0.04	0.15	391.00	386.04	391.00	37.03	0.01	0.10	40.00	39.00	0.00	18.00	52.36	479718.00	1.55	409.13	400.00
8	8	6	20212.00	8846.00	176.30	0	Spot (Block8, Row6, Column8)	474.51	485.00	58.45	0.01	0.12	395.00	393.45	395.00	39.06	0.00	0.10	68.00	61.00	0.00	90.00	79.51	411875.00	2.08	428.07	408.00
8	1	7	18115.00	9162.00	220.05	0	Spot (Block8, Row7, Column1)	442.55	413.00	61.92	0.03	0.14	390.00	386.04	390.00	56.11	0.00	0.15	43.00	20.00	0.00	23.00	52.55	613376.00	1.01	403.89	396.50
8	2	7	18436.00	9143.00	167.20	0	Spot (Block8, Row7, Column2)	424.78	403.00	63.25	0.02	0.15	387.00	376.36	387.00	48.70	0.01	0.13	31.00	25.00	0.00	16.00	37.78	330902.00	0.99	396.82	396.50
8	3	7	18702.00	9155.00	200.75	0	Spot (Block8, Row7, Column3)	415.38	402.00	45.76	0.01	0.11	387.00	375.02	387.00	48.22	0.01	0.13	21.00	14.00	0.00	15.00	28.38	475190.00	0.84	393.60	395.00
8	4	7	19010.00	9123.00	206.20	0	Spot (Block8, Row7, Column4)	418.11	402.00	48.27	0.02	0.12	389.00	380.52	389.00	47.31	0.01	0.12	23.00	15.00	0.00	13.00	29.11	505908.00	0.79	397.15	392.00
8	5	7	19340.00	9167.00	144.35	0	Spot (Block8, Row7, Column5)	454.35	445.50	61.43	0.01	0.14	389.00	382.02	389.00	44.08	0.01	0.12	50.00	39.00	0.00	56.50	65.35	257162.00	1.64	407.72	401.00
8	6	7	19611.00	9140.00	200.70	0	Spot (Block8, Row7, Column6)	456.65	421.00	69.09	0.04	0.15	390.00	382.98	390.00	41.39	0.01	0.11	48.00	46.00	0.00	31.00	66.65	520577.00	1.78	418.32	395.00
8	7	7	19907.00	9138.00	216.40	0	Spot (Block8, Row7, Column7)	437.54	412.00	53.57	0.03	0.12	391.00	385.42	391.00	39.33	0.01	0.10	38.00	34.00	0.00	21.00	46.54	585433.00	1.33	404.62	401.50
8	8	7	20228.00	9137.00	184.35	0	Spot (Block8, Row7, Column8)	677.17	676.00	104.33	0.00	0.15	396.00	395.14	396.00	39.15	0.00	0.10	99.00	99.00	0.00	280.00	281.17	641956.00	7.20	503.51	498.00
8	1	8	18112.00	9446.00	145.90	0	Spot (Block8, Row8, Column1)	13977.46	9643.50	14726.51	0.16	1.05	395.00	404.64	395.00	95.11	0.01	0.24	100.00	100.00	3.95	9248.50	13582.46	8134882.00	142.70	3444.36	1375.50
8	2	8	18407.00	9435.00	190.60	0	Spot (Block8, Row8, Column2)	427.67	401.50	59.29	0.03	0.14	388.00	387.15	388.00	93.14	0.00	0.24	24.00	1.00	0.00	13.50	39.67	439648.00	0.44	393.95	391.00
8	3	8	18723.00	9443.00	180.25	0	Spot (Block8, Row8, Column3)	453.14	419.00	67.91	0.03	0.15	388.00	377.29	388.00	47.46	0.01	0.13	47.00	41.00	0.00	31.00	65.14	411908.00	1.60	402.40	399.00
8	4	8	19012.00	9448.00	209.00	0	Spot (Block8, Row8, Column4)	433.39	410.50	60.77	0.02	0.14	390.00	382.04	390.00	44.33	0.01	0.12	36.00	26.00	0.00	20.50	43.39	540876.00	1.16	408.25	398.00
8	5	8	19313.00	9452.00	213.60	0	Spot (Block8, Row8, Column5)	423.22	401.00	71.36	0.02	0.17	387.00	379.22	387.00	40.38	0.01	0.11	28.00	25.00	0.00	14.00	36.22	549336.00	1.09	389.98	390.00
8	6	8	19627.00	9450.00	192.90	0	Spot (Block8, Row8, Column6)	440.96	415.00	53.57	0.03	0.12	389.00	381.22	389.00	38.40	0.01	0.10	45.00	39.00	0.00	26.00	51.96	465650.00	1.56	403.37	394.50
8	7	8	19936.00	9444.00	194.65	0	Spot (Block8, Row8, Column7)	456.23	430.00	67.34	0.03	0.15	392.00	387.88	392.00	38.04	0.00	0.10	49.00	44.00	0.00	38.00	64.23	489534.00	1.80	400.26	397.00
8	8	8	20227.00	9443.00	166.05	0	Spot (Block8, Row8, Column8)	778.43	756.00	195.10	0.01	0.25	397.00	399.96	397.00	39.05	0.00	0.10	99.00	99.00	0.00	359.00	381.43	597837.00	9.69	497.59	494.50
9	1	1	4617.00	11835.00	148.80	0	Spot (Block9, Row1, Column1)	8769.85	7944.00	4387.51	0.04	0.50	592.00	597.44	592.00	132.06	0.00	0.22	100.00	100.00	0.00	7352.00	8177.85	5332066.00	61.88	2735.28	2449.00
9	2	1	4912.00	11843.00	165.80	0	Spot (Block9, Row1, Column2)	1022.92	984.50	268.97	0.02	0.26	590.00	582.86	590.00	68.83	0.01	0.12	95.00	87.00	0.00	394.50	432.92	779462.00	6.39	695.06	707.50
9	3	1	5225.00	11841.00	175.10	0	Spot (Block9, Row1, Column3)	859.07	808.00	184.09	0.03	0.21	591.00	588.03	591.00	69.40	0.00	0.12	91.00	70.00	0.00	217.00	268.07	735360.00	3.91	682.60	686.00
9	4	1	5509.00	11841.00	157.30	0	Spot (Block9, Row1, Column4)	1120.43	1064.00	255.44	0.02	0.23	595.00	607.76	595.00	80.82	0.01	0.13	99.00	95.00	0.00	469.00	525.43	764131.00	6.34	746.40	725.00
9	5	1	5819.00	11835.00	145.60	0	Spot (Block9, Row1, Column5)	2659.58	2342.00	1475.05	0.06	0.55	596.00	619.23	596.00	91.16	0.02	0.15	100.00	100.00	0.00	1746.00	2063.58	1542555.00	22.38	965.75	940.00
9	6	1	6112.00	11831.00	149.60	0	Spot (Block9, Row1, Column6)	1942.28	1774.00	808.87	0.04	0.42	599.00	624.91	599.00	97.60	0.02	0.16	100.00	100.00	0.00	1175.00	1343.28	1192561.00	13.50	943.08	925.00
9	7	1	6424.00	11835.00	148.85	0	Spot (Block9, Row1, Column7)	7214.77	6246.50	4402.77	0.06	0.61	604.00	640.91	604.00	106.30	0.03	0.17	100.00	100.00	0.00	5642.50	6610.77	4372148.00	61.84	2032.62	1713.50
9	8	1	6724.00	11833.00	215.15	0	Spot (Block9, Row1, Column8)	749.49	707.00	127.13	0.03	0.17	602.00	647.20	602.00	109.33	0.03	0.17	47.00	23.00	0.00	105.00	147.49	992324.00	0.94	668.79	677.00
9	1	2	4617.00	12130.00	219.50	0	Spot (Block9, Row2, Column1)	662.16	670.00	84.70	0.01	0.13	588.00	579.54	588.00	66.29	0.01	0.11	52.00	17.00	0.00	82.00	74.16	912454.00	1.25	598.59	594.00
9	2	2	4908.00	12141.00	127.75	0	Spot (Block9, Row2, Column2)	996.90	981.00	157.98	0.01	0.16	583.00	570.49	583.00	66.77	0.01	0.12	99.00	96.00	0.00	398.00	413.90	437637.00	6.39	718.50	699.00
9	3	2	5220.00	12137.00	155.80	0	Spot (Block9, Row2, Column3)	721.60	699.50	91.80	0.01	0.13	586.00	576.65	586.00	67.51	0.01	0.12	81.00	33.00	0.00	113.50	135.60	482027.00	2.15	656.65	634.00
9	4	2	5519.00	12143.00	206.95	0	Spot (Block9, Row2, Column4)	819.71	782.00	155.89	0.02	0.19	592.00	598.73	592.00	77.82	0.00	0.13	88.00	60.00	0.00	190.00	227.71	998403.00	2.84	650.72	629.00
9	5	2	5823.00	12142.00	173.30	0	Spot (Block9, Row2, Column5)	837.47	816.00	138.55	0.01	0.17	594.00	615.28	594.00	85.17	0.02	0.14	91.00	72.00	0.00	222.00	243.47	696776.00	2.61	692.95	695.00
9	6	2	6114.00	12143.00	193.75	0	Spot (Block9, Row2, Column6)	821.37	794.00	133.21	0.01	0.16	596.00	620.91	596.00	91.82	0.02	0.15	84.00	59.00	0.00	198.00	225.37	872295.00	2.18	687.33	691.00
9	7	2	6417.00	12145.00	182.95	0	Spot (Block9, Row2, Column7)	785.91	783.50	152.79	0.00	0.19	597.00	625.99	597.00	100.08	0.02	0.16	62.00	43.00	0.00	186.50	188.91	738756.00	1.60	674.49	675.00
9	8	2	6719.00	12139.00	147.00	-50	Spot (Block9, Row2, Column8)	658.88	613.00	91.12	0.03	0.14	595.00	630.23	595.00	97.92	0.02	0.16	29.00	13.00	0.00	18.00	63.88	389399.00	0.29	666.29	620.00
9	1	3	4623.00	12443.00	153.35	0	Spot (Block9, Row3, Column1)	1304.43	1245.50	435.20	0.02	0.33	581.00	569.90	581.00	61.61	0.01	0.11	99.00	98.00	0.00	664.50	723.43	842659.00	11.92	733.31	719.00
9	2	3	4931.00	12445.00	179.15	0	Spot (Block9, Row3, Column2)	705.56	693.00	96.94	0.01	0.14	583.00	571.61	583.00	63.25	0.01	0.11	70.00	34.00	0.00	110.00	122.56	633597.00	2.12	625.38	604.00
9	3	3	5210.00	12439.00	161.55	0	Spot (Block9, Row3, Column3)	959.73	887.00	242.47	0.03	0.25	591.00	593.39	591.00	72.04	0.00	0.12	99.00	91.00	0.00	296.00	368.73	693886.00	5.09	714.66	711.50
9	4	3	5520.00	12437.00	167.90	0	Spot (Block9, Row3, Column4)	1397.10	1188.50	577.15	0.07	0.41	598.00	618.44	598.00	81.81	0.01	0.13	99.00	96.00	0.00	590.50	799.10	1095329.00	9.52	778.57	796.50
9	5	3	5823.00	12442.00	185.60	0	Spot (Block9, Row3, Column5)	891.58	824.50	239.07	0.03	0.27	614.00	654.41	614.00	103.66	0.03	0.16	79.00	50.00	0.00	210.50	277.58	866620.00	2.29	719.91	701.50
9	6	3	6121.00	12435.00	207.50	0	Spot (Block9, Row3, Column6)	781.51	789.00	128.88	0.00	0.16	615.00	654.09	615.00	101.01	0.03	0.15	57.00	33.00	0.00	174.00	166.51	959700.00	1.26	710.94	691.00
9	7	3	6416.00	12435.00	153.15	0	Spot (Block9, Row3, Column7)	1330.47	1149.50	516.94	0.06	0.39	601.00	639.71	601.00	101.20	0.03	0.16	96.00	89.00	0.00	548.50	729.47	856821.00	6.83	802.53	816.50
9	8	3	6714.00	12449.00	189.45	0	Spot (Block9, Row3, Column8)	725.65	698.00	113.89	0.02	0.16	596.00	624.41	596.00	97.22	0.02	0.16	56.00	30.00	0.00	102.00	129.65	733637.00	1.04	706.74	700.00
9	1	4	4616.00	12738.00	157.35	0	Spot (Block9, Row4, Column1)	1314.36	1223.00	507.90	0.03	0.39	572.00	563.68	572.00	65.20	0.01	0.12	100.00	98.00	0.00	651.00	742.36	896396.00	11.51	715.49	721.00
9	2	4	4928.00	12735.00	212.30	0	Spot (Block9, Row4, Column2)	676.83	666.00	107.58	0.01	0.16	570.00	563.28	570.00	65.52	0.01	0.12	53.00	34.00	0.00	96.00	106.83	869052.00	1.73	604.75	594.00
9	3	4	5218.00	12737.00	144.30	0	Spot (Block9, Row4, Column3)	5188.62	5031.00	2610.71	0.01	0.50	588.00	589.45	588.00	72.94	0.00	0.12	100.00	100.00	0.00	4443.00	4600.62	2926379.00	63.06	1603.78	1363.50
9	4	4	5506.00	12731.00	205.65	0	Spot (Block9, Row4, Column4)	757.69	709.00	112.29	0.03	0.15	605.00	638.49	605.00	87.56	0.02	0.14	58.00	42.00	0.00	104.00	152.69	909990.00	1.36	694.90	684.00
9	5	4	5780.00	12720.00	107.20	0	Spot (Block9, Row4, Column5)	1524.40	976.00	2131.81	0.19	1.40	678.00	678.56	678.00	115.80	0.00	0.17	82.00	60.00	0.00	298.00	846.40	446648.00	7.30	944.64	873.00
9	6	4	6120.00	12738.00	204.80	0	Spot (Block9, Row4, Column6)	904.79	895.00	171.89	0.00	0.19	685.00	683.73	685.00	110.38	0.00	0.16	69.00	46.00	0.00	210.00	219.79	1079409.00	2.00	733.95	712.00
9	7	4	6418.00	12739.00	154.60	0	Spot (Block9, Row4, Column7)	1639.38	1307.00	850.74	0.10	0.52	616.00	654.70	616.00	100.06	0.03	0.15	99.00	95.00	0.00	691.00	1023.38	1075431.00	9.84	846.45	832.50
9	8	4	6716.00	12740.00	178.45	0	Spot (Block9, Row4, Column8)	887.05	831.00	207.81	0.03	0.23	597.00	623.43	597.00	98.37	0.02	0.16	85.00	62.00	0.00	234.00	290.05	791249.00	2.68	692.62	695.00
9	1	5	4621.00	13040.00	147.20	0	Spot (Block9, Row5, Column1)	1460.56	1413.00	442.35	0.01	0.30	577.00	563.90	577.00	62.92	0.01	0.11	100.00	99.00	0.00	836.00	883.56	863190.00	14.25	797.17	782.00
9	2	5	4924.00	13044.00	219.25	0	Spot (Block9, Row5, Column2)	665.58	674.00	77.40	0.01	0.12	565.00	559.73	565.00	64.42	0.00	0.12	56.00	38.00	0.00	109.00	100.58	911181.00	1.64	603.77	593.00
9	3	5	5216.00	13048.00	213.30	0	Spot (Block9, Row5, Column3)	728.51	701.00	115.07	0.02	0.16	591.00	595.42	591.00	82.99	0.00	0.14	72.00	36.00	0.00	110.00	137.51	945606.00	1.60	641.20	603.00
9	4	5	5519.00	13036.00	160.40	0	Spot (Block9, Row5, Column4)	1366.66	1233.50	510.33	0.04	0.37	608.00	639.88	608.00	93.17	0.02	0.15	99.00	97.00	0.00	625.50	758.66	967596.00	7.80	811.50	809.50
9	5	5	5819.00	13039.00	141.75	0	Spot (Block9, Row5, Column5)	15844.72	13852.00	9921.16	0.06	0.63	645.00	672.04	645.00	122.49	0.02	0.18	100.00	100.00	0.00	13207.00	15199.72	8698751.00	123.87	3238.66	2307.00
9	6	5	6109.00	13038.00	197.50	0	Spot (Block9, Row5, Column6)	853.04	812.00	158.90	0.02	0.19	669.00	664.30	669.00	106.52	0.00	0.16	66.00	42.00	0.00	143.00	184.04	941759.00	1.77	730.32	689.00
9	7	5	6432.00	13036.00	171.55	0	Spot (Block9, Row5, Column7)	781.21	783.00	133.68	0.00	0.17	611.00	645.75	611.00	96.03	0.02	0.15	60.00	38.00	0.00	172.00	170.21	640590.00	1.41	725.06	701.50
9	8	5	6717.00	13036.00	145.40	0	Spot (Block9, Row5, Column8)	4659.79	3703.00	3378.99	0.10	0.73	597.00	620.09	597.00	94.14	0.02	0.15	100.00	100.00	0.00	3106.00	4062.79	2665398.00	42.91	1378.71	1122.00
9	1	6	4616.00	13337.00	236.35	0	Spot (Block9, Row6, Column1)	674.53	682.00	87.18	0.00	0.13	580.00	567.05	580.00	62.23	0.01	0.11	60.00	28.00	0.00	102.00	94.53	1086001.00	1.73	599.58	593.00
9	2	6	4917.00	13351.00	217.80	0	Spot (Block9, Row6, Column2)	797.88	782.50	135.68	0.01	0.17	583.00	573.24	583.00	75.86	0.01	0.13	89.00	62.00	0.00	199.50	214.88	1085117.00	2.96	642.34	626.50
9	3	6	5207.00	13338.00	146.15	0	Spot (Block9, Row6, Column3)	3378.71	3108.00	1792.78	0.04	0.53	595.00	600.38	595.00	83.93	0.00	0.14	100.00	100.00	0.00	2513.00	2783.71	1963030.00	33.10	1193.20	1019.00
9	4	6	5519.00	13337.00	162.20	0	Spot (Block9, Row6, Column4)	1006.45	964.50	203.85	0.02	0.20	606.00	635.31	606.00	101.48	0.02	0.16	95.00	83.00	0.00	358.50	400.45	730684.00	3.66	739.45	705.00
9	5	6	5814.00	13335.00	140.10	0	Spot (Block9, Row6, Column5)	20761.47	18316.00	12671.19	0.05	0.61	604.00	645.69	604.00	118.56	0.03	0.18	100.00	100.00	0.00	17712.00	20157.47	11003579.00	169.66	4622.73	3226.00
9	6	6	6120.00	13336.00	184.25	0	Spot (Block9, Row6, Column6)	802.06	786.00	128.06	0.01	0.16	600.00	634.08	600.00	101.41	0.02	0.16	71.00	40.00	0.00	186.00	202.06	767573.00	1.66	696.72	698.00
9	7	6	6418.00	13336.00	147.75	0	Spot (Block9, Row6, Column7)	1949.96	1714.00	916.21	0.06	0.47	601.00	631.31	601.00	98.43	0.02	0.16	100.00	99.00	0.00	1113.00	1348.96	1171926.00	13.40	895.74	877.00
9	8	6	6719.00	13341.00	143.05	0	Spot (Block9, Row6, Column8)	3223.43	2866.00	1840.30	0.05	0.57	598.00	620.08	598.00	96.63	0.02	0.16	100.00	100.00	0.00	2268.00	2625.43	1808342.00	26.94	1097.60	1059.00
9	1	7	4618.00	13646.00	206.15	0	Spot (Block9, Row7, Column1)	684.08	688.00	79.12	0.00	0.12	583.00	574.69	583.00	72.02	0.01	0.13	62.00	21.00	0.00	105.00	101.08	826371.00	1.52	623.50	608.50
9	2	7	4916.00	13627.00	202.20	0	Spot (Block9, Row7, Column2)	656.51	630.00	88.52	0.02	0.13	579.00	566.58	579.00	66.30	0.01	0.12	48.00	17.00	0.00	51.00	77.51	762867.00	1.36	616.89	593.50
9	3	7	5210.00	13635.00	217.75	0	Spot (Block9, Row7, Column3)	670.74	681.00	76.23	0.01	0.11	582.00	571.57	582.00	74.38	0.01	0.13	56.00	15.00	0.00	99.00	88.74	910189.00	1.33	601.53	596.00
9	4	7	5523.00	13644.00	192.20	0	Spot (Block9, Row7, Column4)	694.08	693.00	93.39	0.00	0.13	589.00	584.64	589.00	73.87	0.00	0.13	66.00	24.00	0.00	104.00	105.08	724620.00	1.48	623.97	608.00
9	5	7	5819.00	13635.00	190.70	0	Spot (Block9, Row7, Column5)	815.90	782.00	133.39	0.02	0.16	594.00	602.81	594.00	99.73	0.01	0.17	83.00	42.00	0.00	188.00	221.90	836301.00	2.14	679.97	685.50
9	6	7	6108.00	13637.00	188.30	0	Spot (Block9, Row7, Column6)	713.28	695.00	97.42	0.01	0.14	592.00	596.38	592.00	84.55	0.00	0.14	68.00	31.00	0.00	103.00	121.28	714708.00	1.38	654.82	618.00
9	7	7	6414.00	13641.00	146.50	0	Spot (Block9, Row7, Column7)	2300.59	2145.00	940.02	0.03	0.41	592.00	601.62	592.00	92.30	0.01	0.15	100.00	100.00	0.00	1553.00	1708.59	1343544.00	18.41	1039.91	917.00
9	8	7	6715.00	13639.00	179.65	0	Spot (Block9, Row7, Column8)	939.90	906.00	188.85	0.02	0.20	595.00	612.05	595.00	96.87	0.01	0.16	94.00	73.00	0.00	311.00	344.90	846853.00	3.38	698.64	695.50
9	1	8	4609.00	13942.00	138.05	0	Spot (Block9, Row8, Column1)	14543.74	11636.00	13085.15	0.10	0.90	594.00	601.41	594.00	102.62	0.01	0.17	100.00	100.00	2.52	11042.00	13949.74	7490027.00	135.87	3642.41	2521.00
9	2	8	4912.00	13940.00	213.15	0	Spot (Block9, Row8, Column2)	698.72	694.00	100.54	0.00	0.14	588.00	582.37	588.00	71.12	0.00	0.12	62.00	27.00	0.00	106.00	110.72	906943.00	1.64	613.55	598.00
9	3	8	5209.00	13939.00	154.65	0	Spot (Block9, Row8, Column3)	1314.10	1134.00	635.66	0.06	0.48	583.00	571.86	583.00	70.65	0.01	0.12	94.00	82.00	0.00	551.00	731.10	869931.00	10.51	701.83	699.00
9	4	8	5519.00	13939.00	208.55	0	Spot (Block9, Row8, Column4)	704.83	692.00	107.73	0.01	0.15	582.00	569.18	582.00	69.05	0.01	0.12	67.00	29.00	0.00	110.00	122.83	870463.00	1.96	612.57	601.00
9	5	8	5813.00	13932.00	228.90	0	Spot (Block9, Row8, Column5)	655.48	653.00	73.46	0.00	0.11	590.00	579.02	590.00	70.91	0.01	0.12	49.00	11.00	0.00	63.00	65.48	989121.00	1.08	613.74	602.00
9	6	8	6131.00	13939.00	197.65	0	Spot (Block9, Row8, Column6)	723.21	694.00	128.39	0.02	0.18	593.00	592.74	593.00	78.10	0.00	0.13	65.00	37.00	0.00	101.00	130.21	799866.00	1.67	634.46	605.00
9	7	8	6418.00	13935.00	146.15	0	Spot (Block9, Row8, Column7)	1189.08	1126.50	327.81	0.02	0.28	593.00	602.01	593.00	89.29	0.01	0.15	100.00	93.00	0.00	533.50	596.08	689669.00	6.57	780.85	738.00
9	8	8	6716.00	13935.00	155.05	0	Spot (Block9, Row8, Column8)	1075.58	1082.00	240.98	0.00	0.22	597.00	629.16	597.00	106.18	0.02	0.17	96.00	85.00	0.00	485.00	478.58	710957.00	4.20	753.87	714.00
10	1	1	9119.00	11837.00	150.00	0	Spot (Block10, Row1, Column1)	8876.70	7513.00	6918.04	0.07	0.78	250.00	257.23	250.00	46.33	0.01	0.18	100.00	100.00	0.32	7263.00	8626.70	5468046.00	186.05	2109.88	1540.00
10	2	1	9429.00	11841.00	207.40	0	Spot (Block10, Row1, Column2)	285.17	283.00	36.53	0.00	0.13	236.00	245.92	236.00	39.45	0.02	0.16	63.00	11.00	0.00	47.00	49.17	349050.00	1.00	249.36	246.00
10	3	1	9718.00	11836.00	147.00	-50	Spot (Block10, Row1, Column3)	253.14	240.00	32.72	0.02	0.13	234.00	242.66	234.00	31.28	0.02	0.13	39.00	10.00	0.00	6.00	19.14	148847.00	0.34	261.57	258.00
10	4	1	10034.00	11839.00	194.20	0	Spot (Block10, Row1, Column4)	273.84	279.00	22.69	0.01	0.08	234.00	240.02	234.00	27.49	0.01	0.11	72.00	26.00	0.00	45.00	39.84	292456.00	1.23	260.51	268.00
10	5	1	10319.00	11825.00	191.45	0	Spot (Block10, Row1, Column5)	290.06	293.00	40.72	0.00	0.14	239.00	246.41	239.00	30.08	0.01	0.12	77.00	39.00	0.00	54.00	51.06	299057.00	1.45	267.97	274.00
10	6	1	10611.00	11841.00	197.55	0	Spot (Block10, Row1, Column6)	286.26	293.00	37.17	0.01	0.13	232.00	242.66	232.00	33.03	0.02	0.14	81.00	32.00	0.00	61.00	54.26	315747.00	1.32	252.38	244.00
10	7	1	10933.00	11848.00	196.50	0	Spot (Block10, Row1, Column7)	298.65	294.00	42.72	0.01	0.14	232.00	241.14	232.00	32.58	0.02	0.14	85.00	43.00	0.00	62.00	66.65	326128.00	1.77	260.78	270.00
10	8	1	11224.00	11823.00	221.85	0	Spot (Block10, Row1, Column8)	295.70	293.00	36.35	0.00	0.12	252.00	254.41	252.00	33.45	0.00	0.13	65.00	12.00	0.00	41.00	43.70	416943.00	1.23	258.73	261.00
10	1	2	9092.00	12135.00	208.60	0	Spot (Block10, Row2, Column1)	270.78	276.50	25.89	0.01	0.10	237.00	247.46	237.00	41.47	0.02	0.17	46.00	1.00	0.00	39.50	33.78	336312.00	0.56	260.61	261.00
10	2	2	9385.00	12108.00	230.85	0	Spot (Block10, Row2, Column2)	267.26	274.00	30.98	0.01	0.12	233.00	241.31	233.00	32.59	0.02	0.14	59.00	13.00	0.00	41.00	34.26	408908.00	0.80	244.46	242.50
10	3	2	9741.00	12119.00	157.70	0	Spot (Block10, Row2, Column3)	288.59	290.00	30.66	0.00	0.11	226.00	235.82	226.00	30.43	0.02	0.13	83.00	56.00	0.00	64.00	62.59	197107.00	1.73	258.00	254.50
10	4	2	10028.00	12126.00	198.70	0	Spot (Block10, Row2, Column4)	286.87	290.00	27.96	0.00	0.10	228.00	236.24	228.00	29.49	0.02	0.12	86.00	59.00	0.00	62.00	58.87	321864.00	1.72	261.63	267.00
10	5	2	10316.00	12138.00	215.40	0	Spot (Block10, Row2, Column5)	319.60	307.00	40.69	0.02	0.13	233.00	242.64	233.00	31.77	0.02	0.13	97.00	69.00	0.00	74.00	86.60	423151.00	2.42	270.01	273.00
10	6	2	10595.00	12127.00	205.75	0	Spot (Block10, Row2, Column6)	274.27	281.00	32.56	0.01	0.12	239.00	247.11	239.00	31.61	0.01	0.13	61.00	15.00	0.00	42.00	35.27	329677.00	0.86	258.91	272.50
10	7	2	10921.00	12152.00	213.80	0	Spot (Block10, Row2, Column7)	266.32	273.00	33.60	0.01	0.13	229.00	236.40	229.00	30.24	0.01	0.13	63.00	25.00	0.00	44.00	37.32	347278.00	0.99	244.81	237.50
10	8	2	11207.00	12152.00	149.45	0	Spot (Block10, Row2, Column8)	293.74	293.00	26.01	0.00	0.09	232.00	240.89	232.00	31.92	0.02	0.13	90.00	45.00	0.00	61.00	61.74	179768.00	1.66	261.13	267.00
10	1	3	9130.00	12426.00	189.05	0	Spot (Block10, Row3, Column1)	297.76	296.00	33.24	0.00	0.11	229.00	237.38	229.00	27.79	0.02	0.12	94.00	75.00	0.00	67.00	68.76	298356.00	2.17	255.35	259.00
10	2	3	9425.00	12471.00	118.45	0	Spot (Block10, Row3, Column2)	298.73	305.50	34.29	0.01	0.11	231.00	239.42	231.00	29.77	0.02	0.12	80.00	67.00	0.00	74.50	67.73	109931.00	1.99	263.25	264.00
10	3	3	9726.00	12455.00	221.05	0	Spot (Block10, Row3, Column3)	279.38	285.00	33.78	0.01	0.12	235.00	244.66	235.00	32.55	0.02	0.13	71.00	21.00	0.00	50.00	44.38	390854.00	1.07	251.21	249.00
10	4	3	10016.00	12435.00	173.40	0	Spot (Block10, Row3, Column4)	345.95	324.00	60.40	0.03	0.17	233.00	241.39	233.00	32.05	0.02	0.13	97.00	73.00	0.00	91.00	112.95	290598.00	3.26	274.95	273.00
10	5	3	10319.00	12443.00	181.55	0	Spot (Block10, Row3, Column5)	286.25	293.00	35.61	0.01	0.12	235.00	243.23	235.00	31.04	0.01	0.13	77.00	40.00	0.00	58.00	51.25	264206.00	1.39	252.95	243.50
10	6	3	10590.00	12465.00	121.15	0	Spot (Block10, Row3, Column6)	286.27	294.00	25.06	0.01	0.09	237.00	246.13	237.00	30.72	0.02	0.12	83.00	34.00	0.00	57.00	49.27	111072.00	1.31	269.92	281.00
10	7	3	10937.00	12478.00	249.15	0	Spot (Block10, Row3, Column7)	267.85	276.00	34.55	0.01	0.13	235.00	243.45	235.00	32.18	0.02	0.13	57.00	13.00	0.00	41.00	32.85	481596.00	0.76	249.32	249.50
10	8	3	11219.00	12439.00	174.80	0	Spot (Block10, Row3, Column8)	282.60	293.00	29.07	0.02	0.10	230.00	240.47	230.00	32.24	0.02	0.13	73.00	47.00	0.00	63.00	52.60	242186.00	1.31	267.73	267.00
10	1	4	9116.00	12720.00	171.35	0	Spot (Block10, Row4, Column1)	333.55	316.00	53.79	0.02	0.16	225.00	233.13	225.00	28.50	0.02	0.12	98.00	91.00	0.00	91.00	108.55	273846.00	3.52	273.49	279.00
10	2	4	9429.00	12730.00	233.50	0	Spot (Block10, Row4, Column2)	266.52	271.00	29.96	0.01	0.11	227.00	235.40	227.00	29.44	0.02	0.13	60.00	31.00	0.00	44.00	39.52	418970.00	1.06	241.84	235.00
10	3	4	9724.00	12735.00	156.60	0	Spot (Block10, Row4, Column3)	507.72	480.00	140.81	0.02	0.28	239.00	246.48	239.00	33.64	0.01	0.14	100.00	95.00	0.00	241.00	268.72	341697.00	7.77	327.33	304.00
10	4	4	10041.00	12732.00	161.45	0	Spot (Block10, Row4, Column4)	288.13	290.00	25.15	0.00	0.09	243.00	248.70	243.00	31.78	0.01	0.13	81.00	10.00	0.00	47.00	45.13	208605.00	1.24	276.80	281.00
10	5	4	10304.00	12800.00	164.85	0	Spot (Block10, Row4, Column5)	287.78	292.00	31.54	0.01	0.11	234.00	243.56	234.00	30.72	0.02	0.13	79.00	41.00	0.00	58.00	53.78	216702.00	1.44	263.36	272.50
10	6	4	10619.00	12736.00	199.15	0	Spot (Block10, Row4, Column6)	356.33	361.00	44.60	0.01	0.13	234.00	243.12	234.00	29.41	0.02	0.12	99.00	96.00	0.00	127.00	122.33	400513.00	3.85	281.38	285.00
10	7	4	10927.00	12739.00	167.05	0	Spot (Block10, Row4, Column7)	287.93	291.00	24.08	0.00	0.08	235.00	243.56	235.00	29.46	0.02	0.12	84.00	44.00	0.00	56.00	52.93	223144.00	1.51	262.30	263.50
10	8	4	11215.00	12740.00	179.90	0	Spot (Block10, Row4, Column8)	316.22	307.00	36.51	0.01	0.12	234.00	244.97	234.00	32.08	0.02	0.13	96.00	72.00	0.00	73.00	82.22	282382.00	2.22	270.73	274.00
10	1	5	9108.00	13047.00	175.35	0	Spot (Block10, Row5, Column1)	304.51	301.00	54.30	0.01	0.18	224.00	230.98	224.00	25.81	0.01	0.11	81.00	73.00	0.00	77.00	80.51	261882.00	2.85	264.68	258.00
10	2	5	9427.00	13039.00	165.40	0	Spot (Block10, Row5, Column2)	286.50	291.00	19.91	0.01	0.07	222.00	230.05	222.00	29.16	0.02	0.13	91.00	70.00	0.00	69.00	64.50	217166.00	1.94	258.32	267.00
10	3	5	9716.00	13030.00	193.65	0	Spot (Block10, Row5, Column3)	282.70	289.00	32.03	0.01	0.11	228.00	238.44	228.00	33.32	0.02	0.14	75.00	39.00	0.00	61.00	54.70	299658.00	1.33	257.14	257.00
10	4	5	10010.00	13045.00	196.95	0	Spot (Block10, Row5, Column4)	283.08	290.00	25.57	0.01	0.09	234.00	243.14	234.00	31.82	0.02	0.13	76.00	32.00	0.00	56.00	49.08	310823.00	1.26	264.56	274.00
10	5	5	10320.00	13043.00	161.90	0	Spot (Block10, Row5, Column5)	470.84	447.00	147.50	0.02	0.31	234.00	244.03	234.00	31.36	0.02	0.13	99.00	96.00	0.00	213.00	236.84	342303.00	7.23	302.86	302.00
10	6	5	10615.00	12996.00	154.95	0	Spot (Block10, Row5, Column6)	289.69	294.00	24.17	0.01	0.08	232.00	242.91	232.00	31.82	0.02	0.13	84.00	44.00	0.00	62.00	57.69	190907.00	1.47	266.35	274.00
10	7	5	10916.00	13013.00	167.15	0	Spot (Block10, Row5, Column7)	293.85	296.00	28.60	0.00	0.10	238.00	245.78	238.00	30.82	0.01	0.13	82.00	41.00	0.00	58.00	55.85	227442.00	1.56	270.82	275.00
10	8	5	11212.00	13039.00	214.10	0	Spot (Block10, Row5, Column8)	281.27	281.00	31.16	0.00	0.11	233.00	241.43	233.00	28.83	0.02	0.12	77.00	32.00	0.00	48.00	48.27	368185.00	1.38	255.81	246.00
10	1	6	9134.00	13332.00	180.95	0	Spot (Block10, Row6, Column1)	280.12	286.00	32.67	0.01	0.12	228.00	234.24	228.00	27.96	0.01	0.12	78.00	55.00	0.00	58.00	52.12	256872.00	1.64	260.29	262.00
10	2	6	9417.00	13321.00	278.80	0	Spot (Block10, Row6, Column2)	254.14	255.50	30.85	0.00	0.12	220.00	225.66	220.00	27.52	0.01	0.12	55.00	31.00	0.00	35.50	34.14	577911.00	1.03	242.65	231.00
10	3	6	9713.00	13315.00	206.60	0	Spot (Block10, Row6, Column3)	299.28	294.00	44.58	0.01	0.15	223.00	231.01	223.00	28.98	0.02	0.13	89.00	74.00	0.00	71.00	76.28	363030.00	2.36	252.81	255.50
10	4	6	10011.00	13344.00	194.05	0	Spot (Block10, Row6, Column4)	275.61	282.00	22.49	0.01	0.08	232.50	239.69	232.50	29.39	0.01	0.12	76.00	25.00	0.00	49.50	43.11	294078.00	1.22	256.75	256.00
10	5	6	10317.00	13340.00	144.00	0	Spot (Block10, Row6, Column5)	357.91	363.50	59.20	0.01	0.17	239.00	247.29	239.00	31.27	0.01	0.13	98.00	86.00	0.00	124.50	118.91	201144.00	3.54	291.92	294.00
10	6	6	10630.00	13334.00	198.15	0	Spot (Block10, Row6, Column6)	272.32	281.00	31.77	0.01	0.12	239.00	248.19	239.00	35.77	0.02	0.14	59.00	5.00	0.00	42.00	33.32	301461.00	0.67	252.83	249.00
10	7	6	10886.00	13319.00	174.15	0	Spot (Block10, Row6, Column7)	286.81	291.00	33.55	0.01	0.12	233.00	242.44	233.00	33.69	0.02	0.14	77.00	29.00	0.00	58.00	53.81	242929.00	1.32	266.75	277.00
10	8	6	11229.00	13347.00	187.75	0	Spot (Block10, Row6, Column8)	271.76	277.00	25.89	0.01	0.10	230.00	238.02	230.00	29.07	0.01	0.12	70.00	25.00	0.00	47.00	41.76	269314.00	1.16	252.74	245.00
10	1	7	9131.00	13635.00	192.90	0	Spot (Block10, Row7, Column1)	265.32	264.00	29.12	0.00	0.11	230.00	239.98	230.00	34.34	0.02	0.14	49.00	15.00	0.00	34.00	35.32	280444.00	0.74	250.43	242.50
10	2	7	9439.00	13632.00	198.15	0	Spot (Block10, Row7, Column2)	260.81	272.00	35.39	0.02	0.14	222.00	227.03	222.00	26.55	0.01	0.12	59.00	46.00	0.00	50.00	38.81	290285.00	1.27	239.40	232.00
10	3	7	9722.00	13638.00	186.90	0	Spot (Block10, Row7, Column3)	265.80	265.00	24.92	0.00	0.09	221.00	225.79	221.00	24.34	0.01	0.11	76.00	43.00	0.00	44.00	44.80	261549.00	1.64	246.62	240.00
10	4	7	10021.00	13642.00	207.40	0	Spot (Block10, Row7, Column4)	275.81	283.00	30.78	0.01	0.11	224.00	231.16	224.00	27.39	0.01	0.12	77.00	57.00	0.00	59.00	51.81	337867.00	1.63	243.58	233.50
10	5	7	10293.00	13618.00	208.80	0	Spot (Block10, Row7, Column5)	279.51	286.00	24.93	0.01	0.09	229.00	238.17	229.00	30.68	0.02	0.13	77.00	40.00	0.00	57.00	50.51	347995.00	1.35	252.47	248.00
10	6	7	10623.00	13595.00	238.60	0	Spot (Block10, Row7, Column6)	277.85	282.00	30.21	0.01	0.11	229.00	239.97	229.00	33.15	0.02	0.14	72.00	22.00	0.00	53.00	48.85	455116.00	1.14	255.99	257.00
10	7	7	10923.00	13653.00	200.25	0	Spot (Block10, Row7, Column7)	280.28	285.00	29.57	0.01	0.11	228.00	236.86	228.00	31.08	0.02	0.13	79.00	34.00	0.00	57.00	52.28	318683.00	1.40	251.54	247.50
10	8	7	11216.00	13639.00	185.00	0	Spot (Block10, Row7, Column8)	421.63	398.00	76.13	0.03	0.18	230.00	237.32	230.00	29.80	0.01	0.13	99.00	98.00	0.00	168.00	191.63	406455.00	6.19	309.48	300.00
10	1	8	9113.00	13940.00	140.55	0	Spot (Block10, Row8, Column1)	12828.69	9832.00	12451.00	0.12	0.97	238.00	251.21	238.00	70.30	0.02	0.28	100.00	100.00	2.62	9594.00	12590.69	6863350.00	178.90	3220.10	1551.00
10	2	8	9412.00	13927.00	205.40	0	Spot (Block10, Row8, Column2)	263.46	267.00	28.10	0.01	0.11	224.00	232.61	224.00	35.00	0.02	0.15	58.00	16.00	0.00	43.00	39.46	315098.00	0.88	243.94	232.00
10	3	8	9710.00	13927.00	204.50	0	Spot (Block10, Row8, Column3)	264.17	271.00	31.92	0.01	0.12	221.00	227.45	221.00	26.02	0.01	0.11	64.00	47.00	0.00	50.00	43.17	313566.00	1.41	237.39	229.00
10	4	8	10015.00	13946.00	189.80	0	Spot (Block10, Row8, Column4)	279.16	284.50	27.41	0.01	0.10	224.00	231.35	224.00	26.78	0.01	0.12	80.00	60.00	0.00	60.50	55.16	283072.00	1.79	241.05	239.00
10	5	8	10285.00	13912.00	209.80	0	Spot (Block10, Row8, Column5)	261.61	270.00	30.42	0.01	0.12	223.00	230.66	223.00	29.02	0.01	0.13	60.00	34.00	0.00	47.00	38.61	327530.00	1.07	247.46	236.00
10	6	8	10630.00	13936.00	202.85	0	Spot (Block10, Row8, Column6)	286.26	288.00	35.81	0.00	0.13	226.00	233.34	226.00	29.25	0.01	0.13	83.00	54.00	0.00	62.00	60.26	334070.00	1.81	250.17	243.00
10	7	8	10927.00	13927.00	195.90	0	Spot (Block10, Row8, Column7)	294.87	295.00	31.22	0.00	0.11	232.00	240.67	232.00	30.77	0.02	0.13	88.00	53.00	0.00	63.00	62.87	320229.00	1.76	256.64	264.50
10	8	8	11222.00	13942.00	155.15	0	Spot (Block10, Row8, Column8)	633.39	604.00	192.58	0.02	0.30	236.00	244.50	236.00	32.10	0.02	0.13	100.00	100.00	0.00	368.00	397.39	416770.00	12.11	350.74	323.00
11	1	1	13620.00	11842.00	152.55	0	Spot (Block11, Row1, Column1)	7762.25	7008.50	4153.63	0.04	0.54	388.00	381.87	388.00	63.00	0.01	0.16	100.00	100.00	0.00	6620.50	7374.25	4952317.00	117.15	1997.30	1460.50
11	2	1	13927.00	11834.00	177.00	0	Spot (Block11, Row1, Column2)	452.82	429.00	68.84	0.02	0.15	384.00	372.79	384.00	54.12	0.01	0.15	48.00	36.00	0.00	45.00	68.82	397122.00	1.48	395.17	396.00
11	3	1	14211.00	11833.00	202.30	0	Spot (Block11, Row1, Column3)	412.92	399.00	55.02	0.01	0.13	380.00	368.16	380.00	52.40	0.01	0.14	27.00	15.00	0.00	19.00	32.92	479403.00	0.85	383.83	385.00
11	4	1	14533.00	11846.00	220.35	0	Spot (Block11, Row1, Column4)	434.75	414.00	64.17	0.02	0.15	385.00	376.69	385.00	50.49	0.01	0.13	40.00	31.00	0.00	29.00	49.75	604738.00	1.15	415.77	398.00
11	5	1	14826.00	11836.00	221.40	0	Spot (Block11, Row1, Column5)	447.03	418.00	66.49	0.03	0.15	392.00	390.61	392.00	54.88	0.00	0.14	44.00	19.00	0.00	26.00	55.03	627625.00	1.03	407.52	398.00
11	6	1	15122.00	11839.00	221.50	0	Spot (Block11, Row1, Column6)	452.20	424.00	70.40	0.03	0.16	393.00	392.45	393.00	58.74	0.00	0.15	46.00	15.00	0.00	31.00	59.20	637153.00	1.02	417.03	394.00
11	7	1	15439.00	11845.00	201.40	0	Spot (Block11, Row1, Column7)	477.08	489.00	63.30	0.01	0.13	393.00	392.72	393.00	51.67	0.00	0.13	64.00	39.00	0.00	96.00	84.08	549596.00	1.63	421.48	407.00
11	8	1	15718.00	11838.00	224.15	0	Spot (Block11, Row1, Column8)	448.79	415.00	70.26	0.03	0.16	394.00	394.97	394.00	50.11	0.00	0.13	41.00	31.00	0.00	21.00	54.79	645359.00	1.07	413.08	399.00
11	1	2	13620.00	12142.00	147.00	-50	Spot (Block11, Row2, Column1)	409.11	395.00	55.13	0.02	0.13	382.00	374.50	382.00	55.82	0.01	0.15	22.00	9.00	0.00	13.00	27.11	240554.00	0.62	395.27	392.50
11	2	2	13913.00	12142.00	152.85	0	Spot (Block11, Row2, Column2)	413.57	402.00	37.39	0.01	0.09	377.00	365.59	377.00	46.33	0.01	0.13	21.00	12.00	0.00	25.00	36.57	264273.00	1.04	384.65	388.00
11	3	2	14219.00	12164.00	201.00	0	Spot (Block11, Row2, Column3)	404.20	396.00	57.12	0.01	0.14	381.00	367.38	381.00	52.00	0.02	0.14	22.00	11.00	0.00	15.00	23.20	462814.00	0.71	385.50	393.00
11	4	2	14510.00	12157.00	166.35	0	Spot (Block11, Row2, Column4)	438.39	404.00	75.54	0.04	0.17	382.00	371.36	382.00	51.40	0.01	0.14	38.00	31.00	0.00	22.00	56.39	336684.00	1.30	400.14	390.00
11	5	2	14823.00	12146.00	192.95	0	Spot (Block11, Row2, Column5)	499.23	494.00	81.38	0.00	0.16	388.00	381.34	388.00	51.27	0.01	0.13	71.00	54.00	0.00	106.00	111.23	522691.00	2.30	427.14	407.00
11	6	2	15107.00	12148.00	139.40	0	Spot (Block11, Row2, Column6)	470.39	489.50	71.08	0.02	0.15	391.00	386.67	391.00	55.32	0.00	0.14	60.00	30.00	0.00	98.50	79.39	249307.00	1.51	446.92	421.00
11	7	2	15427.00	12157.00	194.15	0	Spot (Block11, Row2, Column7)	456.17	441.00	72.52	0.01	0.16	391.00	387.65	391.00	50.89	0.00	0.13	49.00	33.00	0.00	50.00	65.17	483545.00	1.35	423.08	399.50
11	8	2	15739.00	12165.00	153.30	0	Spot (Block11, Row2, Column8)	436.42	403.00	64.51	0.03	0.15	390.00	384.09	390.00	45.98	0.01	0.12	36.00	29.00	0.00	13.00	46.42	284107.00	1.14	417.60	396.50
11	1	3	13606.00	12437.00	158.55	0	Spot (Block11, Row3, Column1)	510.84	483.00	113.08	0.02	0.22	381.00	370.75	381.00	54.04	0.01	0.15	66.00	45.00	0.00	102.00	129.84	355545.00	2.59	434.18	405.00
11	2	3	13930.00	12455.00	187.15	0	Spot (Block11, Row3, Column2)	435.54	409.00	64.38	0.03	0.15	378.00	366.63	378.00	50.82	0.01	0.14	35.00	28.00	0.00	31.00	57.54	426834.00	1.36	403.33	398.00
11	3	3	14217.00	12439.00	211.90	0	Spot (Block11, Row3, Column3)	433.62	410.00	64.44	0.02	0.15	386.00	375.09	386.00	49.81	0.01	0.13	37.00	22.00	0.00	24.00	47.62	556773.00	1.18	399.97	398.00
11	4	3	14519.00	12447.00	128.55	0	Spot (Block11, Row3, Column4)	431.01	404.00	77.90	0.03	0.18	383.50	374.01	383.50	49.03	0.01	0.13	38.00	33.00	0.00	20.50	47.51	192232.00	1.16	408.57	397.50
11	5	3	14834.00	12447.00	175.60	0	Spot (Block11, Row3, Column5)	456.19	422.00	77.02	0.03	0.17	388.00	384.22	388.00	53.77	0.00	0.14	46.00	28.00	0.00	34.00	68.19	392327.00	1.34	409.51	396.00
11	6	3	15119.00	12424.00	199.20	0	Spot (Block11, Row3, Column6)	458.29	456.00	71.89	0.00	0.16	389.00	386.39	389.00	55.40	0.00	0.14	50.00	25.00	0.00	67.00	69.29	516036.00	1.30	409.25	398.00
11	7	3	15422.00	12443.00	147.00	-50	Spot (Block11, Row3, Column7)	410.63	388.00	59.48	0.02	0.14	385.00	380.23	385.00	50.93	0.01	0.13	22.00	15.00	0.00	3.00	25.63	243913.00	0.60	408.16	390.00
11	8	3	15720.00	12449.00	259.40	0	Spot (Block11, Row3, Column8)	419.27	400.00	61.80	0.02	0.15	389.00	383.83	389.00	47.66	0.01	0.12	26.00	17.00	0.00	11.00	30.27	815480.00	0.74	391.71	393.00
11	1	4	13619.00	12742.00	147.00	-50	Spot (Block11, Row4, Column1)	439.56	408.00	60.32	0.03	0.14	379.00	369.37	379.00	57.26	0.01	0.16	41.00	25.00	0.00	29.00	60.56	258024.00	1.23	415.17	398.00
11	2	4	13915.00	12739.00	219.35	0	Spot (Block11, Row4, Column2)	439.54	418.00	66.19	0.02	0.15	378.00	368.79	378.00	53.53	0.01	0.15	42.00	27.00	0.00	40.00	61.54	602613.00	1.32	389.36	387.50
11	3	4	14225.00	12736.00	156.25	0	Spot (Block11, Row4, Column3)	520.45	496.00	92.87	0.02	0.18	388.00	381.74	388.00	53.99	0.01	0.14	78.00	51.00	0.00	108.00	132.45	349742.00	2.57	435.56	405.00
11	4	4	14522.00	12761.00	185.20	0	Spot (Block11, Row4, Column4)	451.59	439.00	66.98	0.01	0.15	386.00	378.81	386.00	53.91	0.01	0.14	49.00	33.00	0.00	53.00	65.59	435337.00	1.35	417.32	398.00
11	5	4	14821.00	12742.00	184.75	0	Spot (Block11, Row4, Column5)	468.05	477.00	87.62	0.01	0.19	387.00	383.08	387.00	56.54	0.00	0.15	52.00	32.00	0.00	90.00	81.05	446986.00	1.50	426.58	398.00
11	6	4	15131.00	12736.00	206.40	0	Spot (Block11, Row4, Column6)	507.71	501.00	96.96	0.01	0.19	390.00	385.57	390.00	56.17	0.00	0.15	71.00	47.00	0.00	111.00	117.71	614841.00	2.17	418.79	407.00
11	7	4	15425.00	12733.00	199.15	0	Spot (Block11, Row4, Column7)	463.98	466.00	80.66	0.00	0.17	387.00	381.31	387.00	49.60	0.01	0.13	52.00	34.00	0.00	79.00	76.98	520116.00	1.67	400.51	399.00
11	8	4	15704.00	12756.00	172.90	0	Spot (Block11, Row4, Column8)	472.23	490.00	84.58	0.02	0.18	387.00	382.31	387.00	51.09	0.01	0.13	57.00	50.00	0.00	103.00	85.23	393368.00	1.76	411.35	398.00
11	1	5	13609.00	13041.00	151.90	0	Spot (Block11, Row5, Column1)	474.24	492.00	64.03	0.02	0.14	381.00	370.95	381.00	53.75	0.01	0.14	62.00	53.00	0.00	111.00	93.24	299245.00	1.92	414.64	404.00
11	2	5	13930.00	13044.00	198.80	0	Spot (Block11, Row5, Column2)	433.35	412.00	58.21	0.02	0.13	376.00	367.66	376.00	50.14	0.01	0.14	39.00	30.00	0.00	36.00	57.35	483617.00	1.31	394.00	393.00
11	3	5	14223.00	13041.00	164.90	0	Spot (Block11, Row5, Column3)	511.28	484.00	173.81	0.02	0.34	385.00	377.15	385.00	57.53	0.01	0.15	74.00	31.00	0.00	99.00	126.28	383970.00	2.33	425.85	411.00
11	4	5	14524.00	13034.00	177.55	0	Spot (Block11, Row5, Column4)	456.07	459.00	82.40	0.00	0.18	385.00	376.19	385.00	55.55	0.01	0.15	51.00	29.00	0.00	74.00	71.07	400885.00	1.44	411.34	405.50
11	5	5	14809.00	13036.00	185.55	0	Spot (Block11, Row5, Column5)	491.92	481.50	101.55	0.01	0.21	386.00	378.84	386.00	54.26	0.01	0.14	61.00	35.00	0.00	95.50	105.92	476177.00	2.08	427.63	402.00
11	6	5	15127.00	13041.00	181.85	0	Spot (Block11, Row5, Column6)	484.46	489.00	83.74	0.00	0.17	390.00	384.06	390.00	50.07	0.01	0.13	62.00	48.00	0.00	99.00	94.46	449094.00	2.01	431.36	405.00
11	7	5	15425.00	13045.00	209.20	0	Spot (Block11, Row5, Column7)	443.60	413.00	65.05	0.03	0.15	389.00	384.07	389.00	46.52	0.01	0.12	39.00	30.00	0.00	24.00	54.60	552285.00	1.28	408.28	397.00
11	8	5	15726.00	13040.00	205.35	0	Spot (Block11, Row5, Column8)	458.81	426.50	89.81	0.03	0.20	388.00	384.91	388.00	50.26	0.00	0.13	49.00	33.00	0.00	38.50	70.81	550570.00	1.47	404.07	394.00
11	1	6	13621.00	13330.00	185.65	0	Spot (Block11, Row6, Column1)	430.42	400.50	91.98	0.03	0.21	381.00	370.05	381.00	50.53	0.01	0.14	32.00	23.00	0.00	19.50	49.42	418373.00	1.19	403.35	399.50
11	2	6	13908.00	13325.00	233.00	0	Spot (Block11, Row6, Column2)	412.51	401.00	59.07	0.01	0.14	382.00	370.28	382.00	50.08	0.01	0.14	23.00	8.00	0.00	19.00	30.51	646409.00	0.84	380.90	393.00
11	3	6	14222.00	13338.00	174.05	0	Spot (Block11, Row6, Column3)	437.97	415.00	54.41	0.02	0.12	382.00	370.63	382.00	56.62	0.01	0.15	36.00	13.00	0.00	33.00	55.97	369210.00	1.19	402.41	395.00
11	4	6	14519.00	13350.00	172.60	0	Spot (Block11, Row6, Column4)	442.20	410.00	66.70	0.03	0.15	380.00	368.91	380.00	50.68	0.01	0.14	40.00	30.00	0.00	30.00	62.20	369238.00	1.45	410.46	400.00
11	5	6	14826.00	13345.00	159.85	0	Spot (Block11, Row6, Column5)	488.20	459.00	106.96	0.03	0.22	385.00	375.13	385.00	47.83	0.01	0.13	55.00	41.00	0.00	74.00	103.20	343692.00	2.36	420.55	407.00
11	6	6	15117.00	13349.00	209.65	0	Spot (Block11, Row6, Column6)	423.64	407.00	58.95	0.02	0.14	389.00	380.26	389.00	47.28	0.01	0.12	28.00	17.00	0.00	18.00	34.64	531245.00	0.92	397.16	393.00
11	7	6	15410.00	13333.00	185.15	0	Spot (Block11, Row6, Column7)	475.95	485.00	72.90	0.01	0.15	392.00	386.66	392.00	49.15	0.01	0.13	62.00	43.00	0.00	93.00	83.95	459769.00	1.82	415.59	406.00
11	8	6	15732.00	13348.00	166.05	0	Spot (Block11, Row6, Column8)	468.95	481.00	90.87	0.01	0.19	392.00	393.95	392.00	51.74	0.00	0.13	54.00	41.00	0.00	89.00	76.95	357343.00	1.45	410.43	395.00
11	1	7	13629.00	13627.00	192.45	0	Spot (Block11, Row7, Column1)	447.75	434.00	65.20	0.01	0.15	380.00	373.41	380.00	67.99	0.01	0.18	47.00	8.00	0.00	54.00	67.75	468348.00	1.09	400.36	392.00
11	2	7	13941.00	13647.00	268.35	0	Spot (Block11, Row7, Column2)	401.48	398.00	51.52	0.00	0.13	378.00	365.48	378.00	50.97	0.01	0.14	17.00	8.00	0.00	20.00	23.48	843919.00	0.71	369.69	386.50
11	3	7	14214.00	13645.00	201.75	0	Spot (Block11, Row7, Column3)	413.71	399.00	55.65	0.02	0.13	374.00	363.55	374.00	56.63	0.01	0.16	25.00	15.00	0.00	25.00	39.71	477832.00	0.89	385.24	390.00
11	4	7	14516.00	13647.00	208.50	0	Spot (Block11, Row7, Column4)	421.72	404.00	55.41	0.02	0.13	380.00	367.57	380.00	50.59	0.01	0.14	29.00	19.00	0.00	24.00	41.72	522927.00	1.07	385.72	385.00
11	5	7	14826.00	13628.00	181.55	0	Spot (Block11, Row7, Column5)	431.64	405.00	61.09	0.03	0.14	381.00	371.18	381.00	47.25	0.01	0.13	36.00	32.00	0.00	24.00	50.64	398406.00	1.28	409.70	396.00
11	6	7	15119.00	13624.00	221.25	0	Spot (Block11, Row7, Column6)	434.32	408.00	64.16	0.03	0.15	388.00	376.86	388.00	46.07	0.01	0.12	36.00	28.00	0.00	20.00	46.32	608479.00	1.25	401.79	395.00
11	7	7	15384.00	13645.00	184.70	0	Spot (Block11, Row7, Column7)	477.93	481.00	172.95	0.00	0.36	394.00	392.11	394.00	51.83	0.00	0.13	53.00	36.00	0.00	87.00	83.93	459286.00	1.66	450.96	405.50
11	8	7	15727.00	13635.00	197.40	0	Spot (Block11, Row7, Column8)	621.36	590.00	129.29	0.02	0.21	397.00	402.26	397.00	52.85	0.01	0.13	95.00	79.00	0.00	193.00	224.36	683495.00	4.15	470.39	468.00
11	1	8	13609.00	13952.00	142.20	0	Spot (Block11, Row8, Column1)	18312.31	12352.00	17976.83	0.17	0.98	388.00	388.66	388.00	71.89	0.00	0.18	100.00	100.00	7.78	11964.00	17924.31	10126708.00	249.33	3715.01	2484.50
11	2	8	13922.00	13943.00	204.90	0	Spot (Block11, Row8, Column2)	429.12	406.00	62.20	0.02	0.14	387.00	379.32	387.00	61.07	0.01	0.16	29.00	10.00	0.00	19.00	42.12	509792.00	0.82	396.27	392.50
11	3	8	14218.00	13949.00	169.40	0	Spot (Block11, Row8, Column3)	461.25	457.00	84.48	0.00	0.18	380.00	368.56	380.00	57.64	0.01	0.16	50.00	31.00	0.00	77.00	81.25	368539.00	1.61	410.48	395.00
11	4	8	14527.00	13934.00	176.40	0	Spot (Block11, Row8, Column4)	445.64	410.00	73.47	0.04	0.16	368.00	359.10	368.00	49.86	0.01	0.14	45.00	40.00	0.00	42.00	77.64	388150.00	1.74	398.70	397.00
11	5	8	14799.00	13941.00	258.10	0	Spot (Block11, Row8, Column5)	398.63	397.00	52.50	0.00	0.13	382.00	371.05	382.00	49.85	0.01	0.13	16.00	10.00	0.00	15.00	16.63	770561.00	0.55	370.74	386.00
11	6	8	15117.00	13934.00	156.10	0	Spot (Block11, Row8, Column6)	494.19	502.00	69.63	0.01	0.14	388.00	381.63	388.00	48.59	0.01	0.13	70.00	64.00	0.00	114.00	106.19	330121.00	2.32	434.86	411.00
11	7	8	15449.00	13981.00	125.25	0	Spot (Block11, Row8, Column7)	459.37	465.00	79.44	0.01	0.17	395.00	395.56	395.00	50.13	0.00	0.13	51.00	32.00	0.00	70.00	64.37	190640.00	1.27	429.73	396.00
11	8	8	15720.00	13937.00	155.80	0	Spot (Block11, Row8, Column8)	781.24	721.00	239.14	0.03	0.31	398.00	404.33	398.00	53.86	0.01	0.13	100.00	92.00	0.00	323.00	383.24	523432.00	7.00	514.13	494.00
12	1	1	18121.00	11843.00	151.80	0	Spot (Block12, Row1, Column1)	8430.75	7629.00	4132.32	0.04	0.49	881.00	882.55	881.00	163.34	0.00	0.19	100.00	100.00	0.00	6748.00	7549.75	5311372.00	46.21	2762.53	2276.50
12	2	1	18414.00	11854.00	201.50	0	Spot (Block12, Row1, Column2)	1128.62	1095.00	226.29	0.01	0.20	869.00	863.11	869.00	149.99	0.00	0.17	62.00	37.00	0.00	226.00	259.62	1300166.00	1.77	980.38	1005.00
12	3	1	18708.00	11839.00	206.10	0	Spot (Block12, Row1, Column3)	975.24	993.00	172.24	0.01	0.18	827.50	858.35	827.50	144.14	0.02	0.17	52.00	28.00	0.00	165.50	147.74	1180043.00	0.81	915.44	901.00
12	4	1	19006.00	11845.00	173.65	0	Spot (Block12, Row1, Column4)	1174.29	1176.00	200.55	0.00	0.17	879.00	874.62	879.00	139.39	0.00	0.16	73.00	53.00	0.00	297.00	295.29	987575.00	2.15	972.53	975.50
12	5	1	19317.00	11855.00	186.40	0	Spot (Block12, Row1, Column5)	1027.58	986.50	176.41	0.02	0.17	886.00	898.73	886.00	139.48	0.01	0.16	42.00	22.00	0.00	100.50	141.58	1011141.00	0.92	949.22	912.50
12	6	1	19608.00	11836.00	208.30	0	Spot (Block12, Row1, Column6)	1097.73	1083.00	204.05	0.01	0.19	891.00	923.04	891.00	144.51	0.02	0.16	55.00	36.00	0.00	192.00	206.73	1356798.00	1.21	997.00	994.00
12	7	1	19928.00	11848.00	157.65	0	Spot (Block12, Row1, Column7)	1337.38	1293.00	253.09	0.01	0.19	892.00	922.33	892.00	140.34	0.01	0.15	88.00	74.00	0.00	401.00	445.38	916108.00	2.96	1051.58	1018.00
12	8	1	20234.00	11837.00	213.90	0	Spot (Block12, Row1, Column8)	1132.51	1091.00	180.06	0.02	0.16	901.00	944.84	901.00	142.65	0.02	0.15	62.00	35.00	0.00	190.00	231.51	1481328.00	1.32	1028.59	1006.00
12	1	2	18110.00	12139.00	203.95	0	Spot (Block12, Row2, Column1)	959.26	910.50	172.88	0.02	0.18	798.00	846.44	798.00	152.45	0.03	0.18	49.00	27.00	0.00	112.50	161.26	1137687.00	0.74	897.92	891.00
12	2	2	18407.00	12135.00	133.55	0	Spot (Block12, Row2, Column2)	1033.74	999.00	157.02	0.01	0.15	794.00	836.38	794.00	135.81	0.02	0.16	72.00	38.00	0.00	205.00	239.74	493095.00	1.45	923.33	901.00
12	3	2	18703.00	12140.00	198.90	0	Spot (Block12, Row2, Column3)	999.38	988.00	191.58	0.00	0.19	808.00	854.87	808.00	145.78	0.02	0.17	60.00	30.00	0.00	180.00	191.38	1118301.00	0.99	940.78	907.00
12	4	2	19022.00	12138.00	200.15	0	Spot (Block12, Row2, Column4)	992.18	994.00	179.61	0.00	0.18	880.00	875.94	880.00	144.96	0.00	0.17	39.00	18.00	0.00	114.00	112.18	1128111.00	0.80	922.08	898.50
12	5	2	19324.00	12142.00	203.40	0	Spot (Block12, Row2, Column5)	1256.84	1233.50	210.08	0.01	0.17	885.00	891.38	885.00	140.01	0.00	0.16	85.00	64.00	0.00	348.50	371.84	1470501.00	2.61	1005.44	987.00
12	6	2	19607.00	12144.00	155.55	0	Spot (Block12, Row2, Column6)	1134.30	1103.00	207.39	0.01	0.18	889.00	920.28	889.00	143.07	0.02	0.16	61.00	44.00	0.00	214.00	245.30	754310.00	1.50	1041.11	993.00
12	7	2	19927.00	12132.00	196.95	0	Spot (Block12, Row2, Column7)	1070.26	1099.00	166.41	0.01	0.16	891.00	926.34	891.00	143.55	0.02	0.15	53.00	30.00	0.00	208.00	179.26	1183702.00	1.00	1009.99	991.50
12	8	2	20208.00	12156.00	207.75	0	Spot (Block12, Row2, Column8)	1059.65	1020.50	131.89	0.02	0.12	894.00	933.29	894.00	142.43	0.02	0.15	48.00	21.00	0.00	126.50	165.65	1301249.00	0.89	982.14	982.00
12	1	3	18129.00	12449.00	146.95	0	Spot (Block12, Row3, Column1)	1144.69	1115.00	193.76	0.01	0.17	796.00	841.10	796.00	148.82	0.02	0.18	83.00	57.00	0.00	319.00	348.69	671935.00	2.04	996.59	994.00
12	2	3	18435.00	12434.00	206.65	0	Spot (Block12, Row3, Column2)	985.92	974.00	190.32	0.01	0.19	801.00	845.85	801.00	145.72	0.02	0.17	53.00	33.00	0.00	173.00	184.92	1196905.00	0.96	875.87	868.00
12	3	3	18708.00	12429.00	161.20	0	Spot (Block12, Row3, Column3)	1095.89	1097.00	269.88	0.00	0.25	878.00	879.44	878.00	153.38	0.00	0.17	53.00	28.00	0.00	219.00	217.89	783564.00	1.41	947.11	897.00
12	4	3	19026.00	12441.00	177.35	0	Spot (Block12, Row3, Column4)	1147.59	1118.00	197.55	0.01	0.17	883.00	890.81	883.00	148.02	0.00	0.17	66.00	45.00	0.00	235.00	264.59	1006439.00	1.73	992.92	971.00
12	5	3	19319.00	12448.00	180.90	0	Spot (Block12, Row3, Column5)	1130.28	1086.00	206.34	0.02	0.18	879.00	893.94	879.00	141.57	0.01	0.16	66.00	38.00	0.00	207.00	251.28	1036469.00	1.67	971.41	982.00
12	6	3	19622.00	12443.00	198.35	0	Spot (Block12, Row3, Column6)	1051.18	1013.00	172.62	0.02	0.16	883.00	909.83	883.00	142.46	0.01	0.16	48.00	27.00	0.00	130.00	168.18	1176268.00	0.99	968.88	933.50
12	7	3	19928.00	12452.00	185.25	0	Spot (Block12, Row3, Column7)	1067.43	1075.00	168.22	0.00	0.16	886.00	917.80	886.00	141.44	0.02	0.15	50.00	29.00	0.00	189.00	181.43	1026865.00	1.06	965.66	900.00
12	8	3	20226.00	12440.00	233.50	0	Spot (Block12, Row3, Column8)	1042.45	1002.00	163.65	0.02	0.16	895.00	941.12	895.00	143.85	0.02	0.15	43.00	24.00	0.00	107.00	147.45	1639779.00	0.70	960.84	883.00
12	1	4	18122.00	12746.00	168.30	0	Spot (Block12, Row4, Column1)	1096.92	1086.50	190.34	0.00	0.17	800.00	843.07	800.00	142.97	0.02	0.17	76.00	50.00	0.00	286.50	296.92	868764.00	1.78	947.00	903.50
12	2	4	18410.00	12749.00	200.10	0	Spot (Block12, Row4, Column2)	987.08	980.00	160.45	0.00	0.16	805.00	850.74	805.00	145.29	0.02	0.17	55.00	25.00	0.00	175.00	182.08	1115398.00	0.94	902.25	891.00
12	3	4	18720.00	12745.00	153.95	0	Spot (Block12, Row4, Column3)	1768.22	1689.00	467.42	0.02	0.26	879.00	885.94	879.00	150.40	0.00	0.17	99.00	94.00	0.00	810.00	889.22	1158183.00	5.87	1159.16	1154.50
12	4	4	19022.00	12739.00	177.65	0	Spot (Block12, Row4, Column4)	1027.10	1002.00	157.98	0.01	0.15	884.00	896.01	884.00	143.68	0.01	0.16	42.00	19.00	0.00	118.00	143.10	907955.00	0.91	943.04	902.50
12	5	4	19299.00	12735.00	200.80	0	Spot (Block12, Row4, Column5)	1112.25	1096.00	261.33	0.01	0.23	885.00	903.97	885.00	142.46	0.01	0.16	57.00	32.00	0.00	211.00	227.25	1262406.00	1.46	974.88	986.00
12	6	4	19625.00	12744.00	194.75	0	Spot (Block12, Row4, Column6)	1372.12	1306.00	515.33	0.02	0.38	888.00	914.07	888.00	139.59	0.01	0.15	94.00	71.00	0.00	418.00	484.12	1473652.00	3.28	1080.63	1078.00
12	7	4	19918.00	12748.00	189.95	0	Spot (Block12, Row4, Column7)	1115.13	1100.00	194.07	0.01	0.17	888.00	920.85	888.00	140.06	0.02	0.15	61.00	36.00	0.00	212.00	227.13	1140779.00	1.39	980.72	989.00
12	8	4	20225.00	12753.00	167.40	0	Spot (Block12, Row4, Column8)	1132.05	1109.00	164.07	0.01	0.14	919.00	956.52	919.00	147.93	0.02	0.15	68.00	29.00	0.00	190.00	213.05	880732.00	1.19	1020.57	981.00
12	1	5	18126.00	13051.00	161.10	0	Spot (Block12, Row5, Column1)	1209.49	1192.00	266.75	0.01	0.22	793.00	834.93	793.00	146.22	0.02	0.18	81.00	64.00	0.00	399.00	416.49	864782.00	2.56	942.06	902.00
12	2	5	18405.00	13042.00	192.75	0	Spot (Block12, Row5, Column2)	1026.20	1000.00	176.76	0.01	0.17	797.00	841.14	797.00	140.99	0.02	0.17	63.00	44.00	0.00	203.00	229.20	1075458.00	1.31	921.05	892.00
12	3	5	18724.00	13044.00	199.55	0	Spot (Block12, Row5, Column3)	1038.17	1010.00	182.69	0.01	0.18	875.00	870.83	875.00	148.36	0.00	0.17	47.00	23.00	0.00	135.00	163.17	1170020.00	1.13	934.14	886.00
12	4	5	19009.00	13037.00	210.70	0	Spot (Block12, Row5, Column4)	1015.79	992.00	157.14	0.01	0.15	880.00	882.15	880.00	144.74	0.00	0.16	38.00	16.00	0.00	112.00	135.79	1279893.00	0.92	890.42	878.00
12	5	5	19325.00	13041.00	148.65	0	Spot (Block12, Row5, Column5)	1801.11	1742.00	467.72	0.01	0.26	888.00	902.97	888.00	144.45	0.01	0.16	100.00	92.00	0.00	854.00	913.11	1084271.00	6.22	1162.38	1135.00
12	6	5	19626.00	13032.00	174.90	0	Spot (Block12, Row5, Column6)	1077.48	1076.00	186.86	0.00	0.17	891.00	916.49	891.00	143.04	0.01	0.16	53.00	33.00	0.00	185.00	186.48	921243.00	1.13	982.45	900.50
12	7	5	19903.00	13055.00	213.20	0	Spot (Block12, Row5, Column7)	1003.82	991.00	159.41	0.01	0.16	888.00	917.81	888.00	142.02	0.01	0.15	35.00	15.00	0.00	103.00	115.82	1302955.00	0.61	960.47	933.00
12	8	5	20219.00	13039.00	169.20	0	Spot (Block12, Row5, Column8)	1229.20	1212.00	229.03	0.01	0.19	898.00	950.40	898.00	149.07	0.02	0.16	72.00	55.00	0.00	314.00	331.20	979670.00	1.87	1037.21	1002.00
12	1	6	18115.00	13355.00	204.55	0	Spot (Block12, Row6, Column1)	980.99	974.50	201.76	0.00	0.21	790.00	836.16	790.00	149.55	0.02	0.18	53.00	34.00	0.00	184.50	190.99	1173266.00	0.97	882.41	883.00
12	2	6	18423.00	13338.00	201.70	0	Spot (Block12, Row6, Column2)	1002.95	982.00	167.42	0.01	0.17	801.00	848.29	801.00	145.51	0.02	0.17	58.00	34.00	0.00	181.00	201.95	1156401.00	1.06	882.00	875.00
12	3	6	18712.00	13336.00	182.35	0	Spot (Block12, Row6, Column3)	1227.41	1213.00	236.07	0.01	0.19	878.00	870.37	878.00	150.57	0.00	0.17	74.00	56.00	0.00	335.00	349.41	1145171.00	2.37	987.28	979.00
12	4	6	19023.00	13335.00	180.50	0	Spot (Block12, Row6, Column4)	1099.98	1091.00	187.49	0.00	0.17	886.00	891.66	886.00	150.78	0.00	0.17	59.00	37.00	0.00	205.00	213.98	1004283.00	1.38	960.91	898.00
12	5	6	19323.00	13341.00	163.50	0	Spot (Block12, Row6, Column5)	1523.43	1470.00	354.71	0.02	0.23	889.00	911.06	889.00	145.94	0.01	0.16	95.00	83.00	0.00	581.00	634.43	1133430.00	4.20	1071.61	1051.00
12	6	6	19620.00	13343.00	180.45	0	Spot (Block12, Row6, Column6)	1037.09	1002.00	171.72	0.01	0.17	889.00	911.03	889.00	143.43	0.01	0.16	43.00	22.00	0.00	113.00	148.09	945830.00	0.88	998.87	989.50
12	7	6	19919.00	13352.00	198.80	0	Spot (Block12, Row6, Column7)	1102.90	1101.00	176.48	0.00	0.16	890.00	920.39	890.00	139.09	0.01	0.15	60.00	34.00	0.00	211.00	212.90	1237450.00	1.31	995.22	985.00
12	8	6	20233.00	13344.00	177.20	0	Spot (Block12, Row6, Column8)	1138.55	1098.50	179.07	0.02	0.16	899.00	949.65	899.00	140.25	0.02	0.15	66.00	44.00	0.00	199.50	239.55	995094.00	1.35	1020.11	996.50
12	1	7	18114.00	13636.00	206.80	0	Spot (Block12, Row7, Column1)	963.90	928.00	163.27	0.02	0.17	792.00	849.56	792.00	164.43	0.03	0.19	49.00	20.00	0.00	136.00	171.90	1175952.00	0.70	894.33	903.00
12	2	7	18416.00	13652.00	129.25	0	Spot (Block12, Row7, Column2)	1023.33	993.00	152.57	0.01	0.15	799.00	852.46	799.00	150.51	0.03	0.18	65.00	35.00	0.00	194.00	224.33	459477.00	1.14	958.74	953.00
12	3	7	18715.00	13653.00	196.10	0	Spot (Block12, Row7, Column3)	1013.32	994.00	165.41	0.01	0.16	883.00	877.42	883.00	147.27	0.00	0.17	40.00	19.00	0.00	111.00	130.32	1099449.00	0.92	958.53	988.00
12	4	7	19012.00	13650.00	171.55	0	Spot (Block12, Row7, Column4)	1045.27	993.00	170.45	0.02	0.16	890.00	901.86	890.00	150.87	0.01	0.17	46.00	26.00	0.00	103.00	155.27	860257.00	0.95	975.15	967.00
12	5	7	19330.00	13639.00	204.65	0	Spot (Block12, Row7, Column5)	1083.70	1091.00	165.07	0.00	0.15	891.00	922.07	891.00	148.08	0.01	0.16	56.00	29.00	0.00	200.00	192.70	1292849.00	1.09	1016.43	991.00
12	6	7	19609.00	13631.00	194.35	0	Spot (Block12, Row7, Column6)	1079.03	1005.00	337.39	0.03	0.31	891.00	922.99	891.00	142.71	0.02	0.15	47.00	24.00	0.00	114.00	188.03	1153488.00	1.09	982.18	972.00
12	7	7	19917.00	13645.00	180.05	0	Spot (Block12, Row7, Column7)	1135.50	1102.00	198.58	0.01	0.17	895.00	936.75	895.00	141.34	0.02	0.15	64.00	42.00	0.00	207.00	240.50	1033306.00	1.41	1027.35	999.00
12	8	7	20229.00	13639.00	190.75	0	Spot (Block12, Row7, Column8)	1601.03	1564.00	252.85	0.01	0.16	922.00	958.80	922.00	139.14	0.02	0.15	100.00	98.00	0.00	642.00	679.03	1639455.00	4.62	1186.60	1209.00
12	1	8	18115.00	13955.00	146.95	0	Spot (Block12, Row8, Column1)	18188.12	11102.00	17933.49	0.21	0.99	881.00	879.59	881.00	175.78	0.00	0.20	100.00	100.00	6.63	10221.00	17307.12	10694614.00	98.47	4355.42	2306.00
12	2	8	18431.00	13932.00	189.10	0	Spot (Block12, Row8, Column2)	971.37	982.00	152.33	0.00	0.16	834.00	863.90	834.00	155.34	0.02	0.18	47.00	13.00	0.00	148.00	137.37	980112.00	0.69	908.93	890.00
12	3	8	18714.00	13946.00	190.25	0	Spot (Block12, Row8, Column3)	1080.96	1064.50	208.00	0.01	0.19	877.00	872.63	877.00	142.21	0.00	0.16	52.00	33.00	0.00	187.50	203.96	1100417.00	1.46	947.11	908.00
12	4	8	19018.00	13944.00	153.15	0	Spot (Block12, Row8, Column4)	1120.64	1101.00	193.26	0.01	0.17	885.00	889.26	885.00	137.10	0.00	0.15	62.00	42.00	0.00	216.00	235.64	722811.00	1.69	981.21	954.00
12	5	8	19315.00	13941.00	201.80	0	Spot (Block12, Row8, Column5)	1056.72	1009.00	163.00	0.02	0.15	889.00	916.79	889.00	142.91	0.01	0.16	48.00	24.00	0.00	120.00	167.72	1217340.00	0.98	989.59	993.50
12	6	8	19619.00	13945.00	151.90	0	Spot (Block12, Row8, Column6)	1181.22	1182.00	179.06	0.00	0.15	896.00	933.98	896.00	143.00	0.02	0.15	76.00	50.00	0.00	286.00	285.22	750075.00	1.73	1065.06	1033.00
12	7	8	19931.00	13947.00	161.15	0	Spot (Block12, Row8, Column7)	1135.19	1111.00	156.22	0.01	0.14	901.00	943.61	901.00	142.39	0.02	0.15	69.00	41.00	0.00	210.00	234.19	818470.00	1.35	1039.83	1004.00
12	8	8	20226.00	13942.00	163.75	0	Spot (Block12, Row8, Column8)	1579.78	1519.00	327.77	0.02	0.21	967.00	960.94	967.00	143.17	0.00	0.15	98.00	83.00	0.00	552.00	612.78	1164298.00	4.32	1130.87	1139.50
13	1	1	4616.00	16337.00	147.35	0	Spot (Block13, Row1, Column1)	8871.19	7836.00	4547.34	0.05	0.51	468.00	461.44	468.00	57.65	0.01	0.12	100.00	100.00	0.00	7368.00	8403.19	5269486.00	145.89	2479.57	1753.00
13	2	1	4921.00	16341.00	215.60	0	Spot (Block13, Row1, Column2)	524.98	504.00	79.99	0.02	0.15	430.00	449.05	430.00	52.78	0.02	0.12	76.00	31.00	0.00	74.00	94.98	698753.00	1.44	461.94	466.00
13	3	1	5200.00	16316.00	148.30	0	Spot (Block13, Row1, Column3)	522.05	504.00	69.82	0.02	0.13	425.00	443.98	425.00	49.30	0.02	0.11	83.00	31.00	0.00	79.00	97.05	312710.00	1.58	479.24	484.50
13	4	1	5521.00	16338.00	126.80	0	Spot (Block13, Row1, Column4)	595.02	600.00	73.78	0.00	0.12	432.00	449.49	432.00	53.68	0.02	0.12	94.00	74.00	0.00	168.00	163.02	253477.00	2.71	523.46	505.00
13	5	1	5815.00	16340.00	156.25	0	Spot (Block13, Row1, Column5)	746.25	704.00	176.99	0.03	0.24	428.00	449.39	428.00	56.93	0.02	0.13	100.00	92.00	0.00	276.00	318.25	500731.00	5.21	534.66	516.00
13	6	1	6109.00	16340.00	188.00	0	Spot (Block13, Row1, Column6)	643.50	611.00	138.76	0.02	0.22	472.00	461.10	472.00	63.41	0.01	0.14	69.00	54.00	0.00	139.00	171.50	637711.00	2.88	506.60	501.00
13	7	1	6422.00	16330.00	162.00	0	Spot (Block13, Row1, Column7)	822.51	780.00	217.81	0.02	0.26	485.00	470.67	485.00	64.44	0.01	0.14	93.00	82.00	0.00	295.00	337.51	596317.00	5.46	566.08	563.00
13	8	1	6722.00	16335.00	222.30	0	Spot (Block13, Row1, Column8)	563.05	579.00	91.24	0.01	0.16	486.00	470.96	486.00	63.45	0.01	0.13	52.00	24.00	0.00	93.00	77.05	798404.00	1.45	499.69	494.00
13	1	2	4625.00	16639.00	217.85	0	Spot (Block13, Row2, Column1)	501.33	498.00	50.38	0.00	0.10	444.00	452.67	444.00	51.68	0.01	0.11	53.00	19.00	0.00	54.00	57.33	681302.00	0.94	466.56	473.00
13	2	2	4909.00	16641.00	124.80	0	Spot (Block13, Row2, Column2)	541.22	512.00	76.52	0.02	0.14	418.00	436.86	418.00	45.43	0.02	0.10	90.00	53.00	0.00	94.00	123.22	225687.00	2.30	470.88	488.00
13	3	2	5238.00	16643.00	198.00	0	Spot (Block13, Row2, Column3)	529.64	506.00	70.30	0.02	0.13	419.00	439.08	419.00	47.73	0.02	0.11	90.00	39.00	0.00	87.00	110.64	588958.00	1.90	480.50	489.00
13	4	2	5512.00	16640.00	204.25	0	Spot (Block13, Row2, Column4)	525.10	503.00	65.77	0.02	0.13	429.00	450.73	429.00	55.10	0.02	0.12	76.00	32.00	0.00	74.00	96.10	619620.00	1.35	479.78	483.00
13	5	2	5820.00	16630.00	194.05	0	Spot (Block13, Row2, Column5)	696.33	689.00	119.56	0.00	0.17	432.00	451.62	432.00	58.25	0.02	0.13	98.00	89.00	0.00	257.00	264.33	744377.00	4.20	527.49	509.50
13	6	2	6122.00	16648.00	229.05	0	Spot (Block13, Row2, Column6)	548.20	511.00	85.75	0.03	0.16	431.00	453.05	431.00	62.61	0.02	0.14	68.00	43.00	0.00	80.00	117.20	828878.00	1.52	483.03	490.00
13	7	2	6415.00	16646.00	190.90	0	Spot (Block13, Row2, Column7)	555.14	516.50	88.77	0.03	0.16	473.00	462.69	473.00	65.16	0.01	0.14	46.00	21.00	0.00	43.50	82.14	569576.00	1.42	508.62	493.00
13	8	2	6739.00	16642.00	168.10	0	Spot (Block13, Row2, Column8)	545.59	511.00	90.93	0.03	0.17	484.00	468.10	484.00	65.37	0.01	0.14	40.00	18.00	0.00	27.00	61.59	427196.00	1.19	503.94	502.00
13	1	3	4625.00	16942.00	157.75	0	Spot (Block13, Row3, Column1)	706.55	682.00	139.23	0.02	0.20	423.00	441.09	423.00	45.73	0.02	0.10	99.00	95.00	0.00	259.00	283.55	488934.00	5.80	521.63	513.00
13	2	3	4912.00	16933.00	196.60	0	Spot (Block13, Row3, Column2)	521.52	504.00	65.69	0.01	0.13	422.00	440.17	422.00	45.67	0.02	0.10	88.00	40.00	0.00	82.00	99.52	572627.00	1.78	471.42	482.00
13	3	3	5204.00	16937.00	215.40	0	Spot (Block13, Row3, Column3)	553.11	529.00	82.45	0.02	0.15	431.00	448.81	431.00	57.48	0.02	0.13	83.00	48.00	0.00	98.00	122.11	733428.00	1.81	493.12	496.00
13	4	3	5512.00	16938.00	200.35	0	Spot (Block13, Row3, Column4)	581.21	575.00	95.38	0.00	0.16	469.00	461.34	469.00	66.55	0.01	0.14	58.00	29.00	0.00	106.00	112.21	663160.00	1.80	510.05	497.00
13	5	3	5819.00	16945.00	137.50	0	Spot (Block13, Row3, Column5)	612.48	589.50	101.46	0.02	0.17	480.00	466.54	480.00	64.65	0.01	0.14	73.00	38.00	0.00	109.50	132.48	312363.00	2.26	529.85	511.00
13	6	3	6129.00	16950.00	198.05	0	Spot (Block13, Row3, Column6)	570.33	571.00	92.11	0.00	0.16	478.00	464.84	478.00	63.98	0.01	0.14	52.00	26.00	0.00	93.00	92.33	631927.00	1.65	512.78	500.00
13	7	3	6423.00	16932.00	154.20	0	Spot (Block13, Row3, Column7)	638.14	596.50	136.63	0.03	0.21	480.00	469.42	480.00	65.70	0.01	0.14	79.00	40.00	0.00	116.50	158.14	414789.00	2.57	543.14	504.50
13	8	3	6720.00	16954.00	226.00	0	Spot (Block13, Row3, Column8)	517.17	491.00	77.59	0.02	0.15	486.50	489.08	486.50	225.98	0.00	0.46	0.00	0.00	0.00	4.50	30.67	758683.00	0.12	483.12	481.00
13	1	4	4611.00	17239.00	193.70	0	Spot (Block13, Row4, Column1)	580.17	586.00	81.59	0.00	0.14	418.00	435.37	418.00	45.79	0.02	0.11	95.00	75.00	0.00	168.00	162.17	617296.00	3.16	488.16	491.00
13	2	4	4924.00	17240.00	253.95	0	Spot (Block13, Row4, Column2)	505.45	494.00	65.00	0.01	0.13	428.00	444.45	428.00	46.33	0.02	0.10	72.00	26.00	0.00	66.00	77.45	947718.00	1.32	457.47	462.00
13	3	4	5216.00	17240.00	140.10	0	Spot (Block13, Row4, Column3)	1012.69	994.00	244.15	0.01	0.24	476.00	464.68	476.00	58.09	0.01	0.13	100.00	98.00	0.00	518.00	536.69	536728.00	9.43	621.40	597.00
13	4	4	5496.00	17225.00	183.95	0	Spot (Block13, Row4, Column4)	529.13	501.00	63.52	0.02	0.12	482.00	468.94	482.00	66.21	0.01	0.14	35.00	5.00	0.00	19.00	47.13	504264.00	0.91	495.62	493.00
13	5	4	5821.00	17220.00	170.45	0	Spot (Block13, Row4, Column5)	588.03	595.00	65.16	0.01	0.11	490.00	479.26	490.00	64.24	0.01	0.13	72.00	20.00	0.00	105.00	98.03	475132.00	1.69	540.88	506.50
13	6	4	6114.00	17236.00	191.20	0	Spot (Block13, Row4, Column6)	760.40	701.00	151.37	0.04	0.20	488.00	476.57	488.00	64.22	0.01	0.13	97.00	80.00	0.00	213.00	272.40	782455.00	4.42	576.78	579.00
13	7	4	6406.00	17249.00	148.40	0	Spot (Block13, Row4, Column7)	776.35	721.00	211.18	0.03	0.27	484.00	474.00	484.00	64.88	0.01	0.14	91.00	77.00	0.00	237.00	292.35	466589.00	4.66	572.79	573.00
13	8	4	6719.00	17253.00	169.30	0	Spot (Block13, Row4, Column8)	652.29	608.00	122.58	0.03	0.19	484.00	486.83	484.00	221.82	0.00	0.46	24.00	3.00	0.00	124.00	168.29	519221.00	0.75	537.80	515.50
13	1	5	4620.00	17545.00	150.50	0	Spot (Block13, Row5, Column1)	669.81	677.00	111.95	0.00	0.17	426.00	442.28	426.00	45.43	0.02	0.10	100.00	95.00	0.00	251.00	243.81	413275.00	5.01	541.87	526.50
13	2	5	4914.00	17533.00	215.00	0	Spot (Block13, Row5, Column2)	556.50	525.00	112.34	0.03	0.20	431.00	447.71	431.00	47.21	0.02	0.11	92.00	49.00	0.00	94.00	125.50	735130.00	2.30	477.67	488.00
13	3	5	5220.00	17557.00	231.45	0	Spot (Block13, Row5, Column3)	560.10	564.00	80.86	0.00	0.14	488.00	475.76	488.00	55.13	0.01	0.12	51.00	28.00	0.00	76.00	72.10	863673.00	1.53	494.36	496.00
13	4	5	5520.00	17539.00	202.35	0	Spot (Block13, Row5, Column4)	624.53	603.00	96.35	0.02	0.15	488.00	474.86	488.00	58.87	0.01	0.12	80.00	46.00	0.00	115.00	136.53	728198.00	2.54	525.93	518.00
13	5	5	5817.00	17541.00	147.80	0	Spot (Block13, Row5, Column5)	1157.72	1111.50	345.40	0.02	0.30	494.00	487.73	494.00	64.01	0.01	0.13	99.00	99.00	0.00	617.50	663.72	690000.00	10.47	659.13	658.00
13	6	5	6117.00	17534.00	211.35	0	Spot (Block13, Row5, Column6)	586.46	584.00	90.00	0.00	0.15	491.00	487.10	491.00	63.63	0.00	0.13	62.00	26.00	0.00	93.00	95.46	744802.00	1.56	532.80	510.00
13	7	5	6428.00	17546.00	266.75	0	Spot (Block13, Row5, Column7)	540.74	504.00	89.30	0.03	0.17	485.00	477.23	485.00	65.21	0.01	0.14	39.00	13.00	0.00	19.00	55.74	1118797.00	0.97	486.64	491.00
13	8	5	6719.00	17540.00	148.05	0	Spot (Block13, Row5, Column8)	913.73	891.00	224.81	0.01	0.25	488.00	479.03	488.00	66.98	0.01	0.14	99.00	91.00	0.00	403.00	425.73	546412.00	6.49	593.39	598.00
13	1	6	4630.00	17826.00	208.05	0	Spot (Block13, Row6, Column1)	538.27	510.00	62.28	0.02	0.12	445.00	457.94	445.00	112.70	0.01	0.25	34.00	4.00	0.00	65.00	93.27	663688.00	0.71	497.11	495.50
13	2	6	4911.00	17824.00	210.30	0	Spot (Block13, Row6, Column2)	554.58	535.00	72.53	0.02	0.13	469.00	463.10	469.00	54.69	0.01	0.12	53.00	35.00	0.00	66.00	85.58	698772.00	1.67	497.75	498.00
13	3	6	5207.00	17832.00	156.40	0	Spot (Block13, Row6, Column3)	820.80	760.50	194.32	0.03	0.24	492.00	482.68	492.00	58.53	0.01	0.12	98.00	92.00	0.00	268.50	328.80	558146.00	5.78	566.36	570.50
13	4	6	5520.00	17836.00	170.50	0	Spot (Block13, Row6, Column4)	659.00	666.00	100.07	0.00	0.15	494.00	487.92	494.00	54.65	0.01	0.11	88.00	62.00	0.00	172.00	165.00	533134.00	3.13	554.94	540.00
13	5	6	5815.00	17838.00	145.65	0	Spot (Block13, Row6, Column5)	1045.26	1003.00	276.56	0.02	0.26	495.00	496.45	495.00	63.48	0.00	0.13	100.00	99.00	0.00	508.00	550.26	601027.00	8.65	655.81	631.00
13	6	6	6115.00	17833.00	170.30	0	Spot (Block13, Row6, Column6)	613.98	601.00	80.99	0.01	0.13	493.00	495.87	493.00	63.99	0.00	0.13	80.00	31.00	0.00	108.00	120.98	495482.00	1.85	562.47	576.00
13	7	6	6403.00	17834.00	192.45	0	Spot (Block13, Row6, Column7)	688.46	651.00	146.84	0.02	0.21	489.00	481.65	489.00	63.68	0.01	0.13	84.00	53.00	0.00	162.00	199.46	718750.00	3.25	540.44	518.50
13	8	6	6728.00	17841.00	169.20	0	Spot (Block13, Row6, Column8)	665.92	617.00	147.20	0.03	0.22	487.00	482.16	487.00	70.83	0.00	0.15	77.00	46.00	0.00	130.00	178.92	530071.00	2.59	537.16	518.00
13	1	7	4616.00	18146.00	252.10	0	Spot (Block13, Row7, Column1)	503.33	498.00	42.69	0.00	0.08	470.00	471.80	470.00	129.19	0.00	0.27	3.00	0.00	0.00	28.00	33.33	925626.00	0.24	476.06	479.50
13	2	7	4919.00	18134.00	286.20	0	Spot (Block13, Row7, Column2)	519.37	503.00	61.83	0.01	0.12	474.00	466.55	474.00	57.05	0.01	0.12	31.00	15.00	0.00	29.00	45.37	1244936.00	0.93	468.57	478.00
13	3	7	5210.00	18139.00	214.45	0	Spot (Block13, Row7, Column3)	565.82	578.00	84.82	0.01	0.15	491.00	483.10	491.00	58.19	0.01	0.12	54.00	24.00	0.00	87.00	74.82	742923.00	1.42	530.69	513.00
13	4	7	5507.00	18131.00	172.45	0	Spot (Block13, Row7, Column4)	572.84	583.00	73.79	0.01	0.13	493.00	489.35	493.00	75.18	0.00	0.15	56.00	15.00	0.00	90.00	79.84	472019.00	1.11	530.89	507.00
13	5	7	5826.00	18136.00	168.05	0	Spot (Block13, Row7, Column5)	592.88	589.00	89.23	0.00	0.15	493.00	492.52	493.00	63.08	0.00	0.13	64.00	26.00	0.00	96.00	99.88	465412.00	1.59	548.19	511.00
13	6	7	6113.00	18136.00	198.50	0	Spot (Block13, Row7, Column6)	580.24	586.50	87.78	0.00	0.15	489.00	487.44	489.00	67.66	0.00	0.14	59.00	20.00	0.00	97.50	91.24	647548.00	1.37	539.48	508.50
13	7	7	6408.00	18137.00	200.95	0	Spot (Block13, Row7, Column7)	644.45	625.00	115.10	0.01	0.18	489.00	479.35	489.00	63.22	0.01	0.13	74.00	53.00	0.00	136.00	155.45	737254.00	2.61	541.77	503.00
13	8	7	6712.00	18140.00	178.95	0	Spot (Block13, Row7, Column8)	1025.81	994.00	211.21	0.01	0.21	489.00	484.63	489.00	69.08	0.00	0.14	100.00	99.00	0.00	505.00	536.81	921174.00	7.83	662.13	634.00
13	1	8	4610.00	18444.00	134.75	0	Spot (Block13, Row8, Column1)	17337.95	13209.00	14832.63	0.12	0.86	483.00	477.17	483.00	70.03	0.01	0.15	100.00	100.00	3.46	12726.00	16854.95	8512933.00	240.77	3396.61	2371.00
13	2	8	4907.00	18430.00	210.40	0	Spot (Block13, Row8, Column2)	584.09	588.00	69.04	0.00	0.12	485.00	478.61	485.00	66.13	0.01	0.14	66.00	19.00	0.00	103.00	99.09	733622.00	1.60	516.24	503.00
13	3	8	5209.00	18442.00	149.60	0	Spot (Block13, Row8, Column3)	744.91	693.00	162.23	0.03	0.22	492.00	492.49	492.00	62.76	0.00	0.13	90.00	70.00	0.00	201.00	252.91	457375.00	4.02	572.93	575.00
13	4	8	5516.00	18428.00	148.45	0	Spot (Block13, Row8, Column4)	641.94	608.00	95.13	0.02	0.15	495.00	502.05	495.00	78.44	0.01	0.16	78.00	44.00	0.00	113.00	146.94	386450.00	1.78	557.61	565.00
13	5	8	5819.00	18460.00	172.85	0	Spot (Block13, Row8, Column5)	578.77	587.00	81.66	0.01	0.14	496.00	504.82	496.00	79.26	0.01	0.16	57.00	16.00	0.00	91.00	82.77	483854.00	0.93	539.08	506.00
13	6	8	6114.00	18432.00	174.90	0	Spot (Block13, Row8, Column6)	638.41	606.00	107.18	0.02	0.17	493.00	498.33	493.00	67.83	0.00	0.14	81.00	44.00	0.00	113.00	145.41	543286.00	2.07	543.55	510.00
13	7	8	6422.00	18439.00	188.55	0	Spot (Block13, Row8, Column7)	663.04	615.50	135.77	0.03	0.20	491.00	491.44	491.00	67.14	0.00	0.14	75.00	48.00	0.00	124.50	172.04	661716.00	2.56	534.94	507.00
13	8	8	6712.00	18437.00	156.05	0	Spot (Block13, Row8, Column8)	998.41	986.50	275.43	0.01	0.28	492.00	494.85	492.00	69.66	0.00	0.14	99.00	96.00	0.00	494.50	506.41	668935.00	7.23	608.91	601.00
14	1	1	9119.00	16339.00	149.20	0	Spot (Block14, Row1, Column1)	9124.75	8225.00	4717.84	0.05	0.52	689.00	712.19	689.00	146.33	0.01	0.21	100.00	100.00	0.00	7536.00	8435.75	5502224.00	57.49	3008.40	2429.50
14	2	1	9419.00	16345.00	159.25	0	Spot (Block14, Row1, Column2)	1165.65	1096.00	296.08	0.03	0.25	688.00	700.08	688.00	139.81	0.01	0.20	87.00	71.00	0.00	408.00	477.65	808963.00	3.33	836.40	804.50
14	3	1	9725.00	16342.00	166.60	0	Spot (Block14, Row1, Column3)	1314.84	1183.00	461.74	0.05	0.35	685.00	697.81	685.00	141.05	0.01	0.20	87.00	76.00	0.00	498.00	629.84	1013744.00	4.37	807.66	797.00
14	4	1	10011.00	16350.00	161.30	0	Spot (Block14, Row1, Column4)	993.50	991.00	232.59	0.00	0.23	690.00	704.29	690.00	139.28	0.01	0.20	70.00	52.00	0.00	301.00	303.50	716312.00	2.08	819.74	798.00
14	5	1	10311.00	16348.00	147.75	0	Spot (Block14, Row1, Column5)	2516.26	2004.00	1478.27	0.10	0.59	689.00	703.85	689.00	137.85	0.01	0.20	99.00	89.00	0.00	1315.00	1827.26	1494656.00	13.15	1189.26	1075.00
14	6	1	10611.00	16337.00	150.25	0	Spot (Block14, Row1, Column6)	2189.91	1970.00	881.58	0.05	0.40	687.00	706.42	687.00	139.48	0.01	0.20	100.00	97.00	0.00	1283.00	1502.91	1366504.00	10.64	1046.86	1025.00
14	7	1	10922.00	16339.00	150.10	0	Spot (Block14, Row1, Column7)	7338.75	6452.00	4182.67	0.06	0.57	688.00	714.52	688.00	148.91	0.02	0.21	100.00	100.00	0.00	5764.00	6650.75	4528011.00	44.49	2201.61	1864.00
14	8	1	11212.00	16343.00	231.25	0	Spot (Block14, Row1, Column8)	823.77	786.00	176.91	0.02	0.21	691.00	720.56	691.00	139.89	0.02	0.19	41.00	22.00	0.00	95.00	132.77	1269429.00	0.74	758.25	697.50
14	1	2	9115.00	16627.00	163.80	0	Spot (Block14, Row2, Column1)	802.70	786.00	177.35	0.01	0.22	684.00	690.36	684.00	139.14	0.00	0.20	40.00	18.00	0.00	102.00	118.70	597209.00	0.81	743.25	681.00
14	2	2	9411.00	16639.00	135.55	0	Spot (Block14, Row2, Column2)	1779.87	1731.00	540.32	0.01	0.30	681.00	679.21	681.00	138.19	0.00	0.20	100.00	97.00	0.00	1050.00	1098.87	881038.00	7.97	980.49	988.00
14	3	2	9721.00	16631.00	208.00	0	Spot (Block14, Row2, Column3)	818.81	798.00	162.93	0.01	0.20	681.00	680.96	681.00	139.05	0.00	0.20	42.00	18.00	0.00	117.00	137.81	1009596.00	0.99	737.94	711.00
14	4	2	10020.00	16640.00	187.55	0	Spot (Block14, Row2, Column4)	1346.41	1273.00	383.88	0.02	0.29	687.00	693.60	687.00	135.31	0.00	0.20	93.00	83.00	0.00	586.00	659.41	1328903.00	4.82	908.93	904.00
14	5	2	10305.00	16632.00	194.35	0	Spot (Block14, Row2, Column5)	798.74	789.00	156.56	0.01	0.20	682.50	684.53	682.50	131.40	0.00	0.19	34.00	16.00	0.00	106.50	116.24	852252.00	0.87	736.62	714.00
14	6	2	10615.00	16642.00	170.40	0	Spot (Block14, Row2, Column6)	942.27	916.50	194.41	0.01	0.21	680.00	678.47	680.00	136.08	0.00	0.20	67.00	45.00	0.00	236.50	262.27	763237.00	1.94	777.54	790.00
14	7	2	10918.00	16646.00	175.05	0	Spot (Block14, Row2, Column7)	1015.20	969.00	291.00	0.02	0.29	686.00	692.70	686.00	142.89	0.00	0.21	64.00	49.00	0.00	283.00	329.20	867998.00	2.26	779.54	791.00
14	8	2	11223.00	16641.00	205.50	0	Spot (Block14, Row2, Column8)	807.85	792.00	156.34	0.01	0.19	686.00	700.09	686.00	139.98	0.01	0.20	37.00	15.00	0.00	106.00	121.85	969416.00	0.77	753.97	751.00
14	1	3	9124.00	16943.00	148.60	0	Spot (Block14, Row3, Column1)	2101.52	1889.50	993.65	0.05	0.47	664.00	665.95	664.00	127.59	0.00	0.19	97.00	93.00	0.00	1225.50	1437.52	1265116.00	11.25	999.79	992.00
14	2	3	9422.00	16941.00	184.15	0	Spot (Block14, Row3, Column2)	820.38	781.00	175.97	0.02	0.21	678.00	669.81	678.00	135.13	0.01	0.20	40.00	22.00	0.00	103.00	142.38	777716.00	1.11	748.57	701.00
14	3	3	9716.00	16935.00	198.05	0	Spot (Block14, Row3, Column3)	827.33	808.50	169.24	0.01	0.20	682.00	677.93	682.00	139.59	0.00	0.21	46.00	19.00	0.00	126.50	145.33	919992.00	1.07	735.02	695.00
14	4	3	10016.00	16943.00	148.00	0	Spot (Block14, Row3, Column4)	2081.37	1925.00	833.09	0.03	0.40	674.00	670.94	674.00	131.01	0.00	0.20	100.00	100.00	0.00	1251.00	1407.37	1250904.00	10.77	1000.56	974.00
14	5	3	10326.00	16939.00	182.40	0	Spot (Block14, Row3, Column5)	776.84	771.00	155.27	0.00	0.20	603.00	649.94	603.00	126.90	0.03	0.20	52.00	25.00	0.00	168.00	173.84	724790.00	1.00	701.88	692.00
14	6	3	10620.00	16934.00	202.65	0	Spot (Block14, Row3, Column6)	786.60	792.00	138.00	0.00	0.18	608.00	654.50	608.00	129.20	0.03	0.20	57.00	28.00	0.00	184.00	178.60	921103.00	1.02	707.08	691.00
14	7	3	10923.00	16945.00	149.65	0	Spot (Block14, Row3, Column7)	2140.42	1850.50	923.82	0.06	0.43	685.00	688.76	685.00	131.47	0.00	0.19	100.00	99.00	0.00	1165.50	1455.42	1314217.00	11.04	1006.89	970.00
14	8	3	11219.00	16944.00	195.95	0	Spot (Block14, Row3, Column8)	850.89	796.50	171.92	0.03	0.20	686.00	707.09	686.00	133.98	0.01	0.19	47.00	27.00	0.00	110.50	164.89	929167.00	1.07	777.90	788.00
14	1	4	9123.00	17240.00	147.00	0	Spot (Block14, Row4, Column1)	1957.37	1812.50	750.59	0.03	0.38	631.00	660.11	631.00	124.08	0.02	0.19	100.00	98.00	0.00	1181.50	1326.37	1154849.00	10.46	988.65	947.00
14	2	4	9421.00	17231.00	195.00	0	Spot (Block14, Row4, Column2)	812.49	800.00	153.86	0.01	0.19	681.00	674.07	681.00	131.97	0.00	0.20	41.00	21.00	0.00	119.00	131.49	875053.00	1.05	745.88	697.00
14	3	4	9717.00	17242.00	142.45	0	Spot (Block14, Row4, Column3)	7231.58	6802.00	3195.09	0.03	0.44	684.00	682.83	684.00	137.67	0.00	0.20	100.00	100.00	0.00	6118.00	6547.58	3962905.00	47.57	2299.28	2016.50
14	4	4	10007.00	17240.00	188.10	0	Spot (Block14, Row4, Column4)	785.46	793.00	167.06	0.00	0.21	664.00	664.84	664.00	130.46	0.00	0.20	48.00	21.00	0.00	129.00	121.46	782319.00	0.92	719.50	701.00
14	5	4	10321.00	17250.00	214.90	0	Spot (Block14, Row4, Column5)	739.89	704.00	159.58	0.02	0.22	598.00	644.33	598.00	127.69	0.03	0.20	43.00	22.00	0.00	106.00	141.89	975913.00	0.75	686.03	697.00
14	6	4	10615.00	17236.00	187.00	0	Spot (Block14, Row4, Column6)	818.12	791.00	164.41	0.01	0.20	603.00	649.55	603.00	121.91	0.03	0.19	64.00	39.00	0.00	188.00	215.12	804209.00	1.38	690.09	681.00
14	7	4	10914.00	17247.00	154.25	0	Spot (Block14, Row4, Column7)	1896.35	1495.50	976.95	0.10	0.52	685.00	687.73	685.00	127.57	0.00	0.19	99.00	87.00	0.00	810.50	1211.35	1236420.00	9.47	894.93	885.00
14	8	4	11211.00	17247.00	167.35	0	Spot (Block14, Row4, Column8)	1000.55	978.00	223.03	0.01	0.22	688.00	708.25	688.00	133.10	0.01	0.19	75.00	52.00	0.00	290.00	312.55	782432.00	2.20	779.40	784.50
14	1	5	9127.00	17549.00	157.10	0	Spot (Block14, Row5, Column1)	1353.39	1224.00	502.93	0.04	0.37	612.00	656.82	612.00	126.41	0.03	0.19	96.00	87.00	0.00	612.00	741.39	924363.00	5.51	827.35	821.00
14	2	5	9410.00	17536.00	215.80	0	Spot (Block14, Row5, Column2)	790.14	789.00	154.90	0.00	0.20	673.00	664.73	673.00	124.14	0.01	0.19	45.00	24.00	0.00	116.00	117.14	1053256.00	1.01	735.16	699.00
14	3	5	9720.00	17549.00	199.80	0	Spot (Block14, Row5, Column3)	828.11	792.00	167.20	0.02	0.20	686.00	686.43	686.00	132.11	0.00	0.19	44.00	20.00	0.00	106.00	142.11	931625.00	1.07	747.93	708.00
14	4	5	10018.00	17542.00	150.85	0	Spot (Block14, Row5, Column4)	1287.12	1207.50	370.02	0.03	0.29	670.00	672.44	670.00	133.59	0.00	0.20	95.00	83.00	0.00	537.50	617.12	800587.00	4.60	850.19	812.50
14	5	5	10320.00	17545.00	141.95	0	Spot (Block14, Row5, Column5)	9868.16	9434.00	5010.61	0.02	0.51	677.00	677.54	677.00	144.98	0.00	0.21	100.00	100.00	0.00	8757.00	9191.16	5417619.00	63.39	2420.98	1940.00
14	6	5	10625.00	17550.00	163.85	0	Spot (Block14, Row5, Column6)	957.05	916.00	223.86	0.02	0.23	678.50	680.97	678.50	134.48	0.00	0.20	69.00	45.00	0.00	237.50	278.55	712999.00	2.05	790.46	797.00
14	7	5	10934.00	17553.00	192.25	0	Spot (Block14, Row5, Column7)	813.15	795.00	154.14	0.01	0.19	685.00	698.13	685.00	136.16	0.01	0.20	37.00	16.00	0.00	110.00	128.15	849743.00	0.84	720.46	677.00
14	8	5	11220.00	17544.00	145.75	0	Spot (Block14, Row5, Column8)	4603.84	3848.00	3013.90	0.08	0.65	690.00	711.23	690.00	145.00	0.01	0.20	99.00	98.00	0.00	3158.00	3913.84	2674830.00	26.85	1320.17	1200.00
14	1	6	9122.00	17846.00	182.25	0	Spot (Block14, Row6, Column1)	769.67	747.00	150.23	0.01	0.20	607.00	656.16	607.00	126.87	0.03	0.19	50.00	27.00	0.00	140.00	162.67	717330.00	0.89	701.49	696.00
14	2	6	9433.00	17857.00	229.35	0	Spot (Block14, Row6, Column2)	811.20	794.00	160.36	0.01	0.20	670.00	666.06	670.00	129.34	0.00	0.19	46.00	23.00	0.00	124.00	141.20	1231407.00	1.12	712.94	695.00
14	3	6	9705.00	17839.00	144.20	0	Spot (Block14, Row6, Column3)	4040.66	3517.50	2075.85	0.06	0.51	685.00	682.47	685.00	128.99	0.00	0.19	100.00	100.00	0.00	2832.50	3355.66	2295092.00	26.03	1309.33	1204.00
14	4	6	10012.00	17849.00	195.15	0	Spot (Block14, Row6, Column4)	945.08	897.50	208.66	0.02	0.22	685.00	689.64	685.00	133.16	0.00	0.19	64.00	41.00	0.00	212.50	260.08	1015021.00	1.92	754.06	785.00
14	5	6	10317.00	17843.00	139.10	0	Spot (Block14, Row6, Column5)	16925.60	16834.00	8974.76	0.00	0.53	682.00	696.05	682.00	150.65	0.01	0.22	100.00	100.00	0.00	16152.00	16243.60	8936717.00	107.73	4019.76	3051.50
14	6	6	10611.00	17842.00	172.35	0	Spot (Block14, Row6, Column6)	863.51	801.00	186.59	0.03	0.22	681.00	700.86	681.00	147.79	0.01	0.21	47.00	25.00	0.00	120.00	182.51	710667.00	1.10	763.64	718.00
14	7	6	10918.00	17841.00	146.40	0	Spot (Block14, Row6, Column7)	3563.90	3210.00	1686.54	0.05	0.47	690.00	711.13	690.00	145.01	0.01	0.20	100.00	100.00	0.00	2520.00	2873.90	2081317.00	19.67	1330.51	1276.50
14	8	6	11223.00	17848.00	143.30	0	Spot (Block14, Row6, Column8)	5224.54	4651.00	3073.73	0.05	0.59	691.00	706.04	691.00	146.38	0.01	0.21	100.00	100.00	0.00	3960.00	4533.54	2899618.00	30.87	1684.49	1425.50
14	1	7	9132.00	18142.00	195.85	0	Spot (Block14, Row7, Column1)	730.05	685.50	141.36	0.03	0.19	601.00	643.00	601.00	125.52	0.03	0.20	41.00	19.00	0.00	84.50	129.05	794297.00	0.69	683.46	669.50
14	2	7	9419.00	18146.00	207.90	0	Spot (Block14, Row7, Column2)	737.01	690.00	147.22	0.03	0.20	597.00	628.34	597.00	116.42	0.02	0.19	43.00	23.00	0.00	93.00	140.01	907996.00	0.93	667.79	681.00
14	3	7	9713.00	18145.00	208.75	0	Spot (Block14, Row7, Column3)	752.04	703.00	133.59	0.03	0.18	609.00	650.40	609.00	129.50	0.03	0.20	48.00	21.00	0.00	94.00	143.04	930276.00	0.78	674.07	670.00
14	4	7	10017.00	18151.00	205.20	0	Spot (Block14, Row7, Column4)	750.89	688.00	162.20	0.04	0.22	664.00	663.59	664.00	123.79	0.00	0.19	40.00	21.00	0.00	24.00	86.89	899572.00	0.71	727.65	690.50
14	5	7	10323.00	18141.00	192.60	0	Spot (Block14, Row7, Column5)	1173.26	1151.50	293.57	0.01	0.25	669.00	674.93	669.00	136.71	0.00	0.20	92.00	76.00	0.00	482.50	504.26	1229577.00	3.65	823.16	793.00
14	6	7	10614.00	18133.00	185.25	0	Spot (Block14, Row7, Column6)	839.00	793.00	173.14	0.02	0.21	676.00	681.74	676.00	137.22	0.00	0.20	46.00	25.00	0.00	117.00	163.00	811309.00	1.15	750.14	694.00
14	7	7	10910.00	18147.00	146.85	0	Spot (Block14, Row7, Column7)	2733.81	2519.00	1168.46	0.04	0.43	682.00	684.89	682.00	141.35	0.00	0.21	100.00	99.00	0.00	1837.00	2051.81	1607479.00	14.50	1132.09	1037.50
14	8	7	11218.00	18143.00	187.95	0	Spot (Block14, Row7, Column8)	941.14	918.00	168.13	0.01	0.18	682.00	685.40	682.00	136.26	0.00	0.20	72.00	44.00	0.00	236.00	259.14	935492.00	1.88	786.19	788.00
14	1	8	9107.00	18446.00	140.80	0	Spot (Block14, Row8, Column1)	11407.90	10016.00	8014.32	0.06	0.70	615.00	662.53	615.00	138.56	0.03	0.21	100.00	100.00	0.19	9401.00	10792.90	6137448.00	77.55	3053.42	2320.00
14	2	8	9423.00	18450.00	192.80	0	Spot (Block14, Row8, Column2)	893.70	879.00	189.59	0.01	0.21	597.00	635.97	597.00	123.45	0.03	0.19	77.00	54.00	0.00	282.00	296.70	938390.00	2.09	704.89	692.00
14	3	8	9712.00	18439.00	165.70	0	Spot (Block14, Row8, Column3)	1364.83	1102.00	635.56	0.09	0.47	597.00	631.10	597.00	117.99	0.02	0.19	98.00	82.00	0.00	505.00	767.83	1039998.00	6.22	769.02	728.00
14	4	8	10025.00	18421.00	175.45	0	Spot (Block14, Row8, Column4)	772.70	746.00	152.14	0.02	0.20	599.00	637.72	599.00	115.30	0.03	0.18	50.00	27.00	0.00	147.00	173.70	665294.00	1.17	706.54	693.00
14	5	8	10324.00	18443.00	217.85	0	Spot (Block14, Row8, Column5)	715.30	693.00	128.42	0.01	0.18	607.00	650.81	607.00	122.48	0.03	0.19	39.00	13.00	0.00	86.00	108.30	967803.00	0.53	653.79	617.50
14	6	8	10612.00	18433.00	184.80	0	Spot (Block14, Row8, Column6)	813.16	777.00	179.39	0.02	0.22	610.00	654.76	610.00	129.57	0.03	0.20	58.00	37.00	0.00	167.00	203.16	775750.00	1.22	750.00	713.50
14	7	8	10920.00	18444.00	155.20	0	Spot (Block14, Row8, Column7)	1210.86	1129.00	344.00	0.03	0.28	634.00	662.17	634.00	135.48	0.02	0.20	95.00	80.00	0.00	495.00	576.86	807645.00	4.05	810.67	808.00
14	8	8	11218.00	18434.00	175.20	0	Spot (Block14, Row8, Column8)	1179.59	1099.50	314.76	0.03	0.27	678.00	678.93	678.00	138.12	0.00	0.20	91.00	73.00	0.00	421.50	501.59	1009728.00	3.62	774.89	736.00
15	1	1	13620.00	16342.00	152.25	0	Spot (Block15, Row1, Column1)	8723.66	7645.50	4336.89	0.06	0.50	885.00	915.80	885.00	190.84	0.01	0.21	100.00	100.00	0.00	6760.50	7838.66	5565692.00	40.91	2495.61	2084.50
15	2	1	13921.00	16345.00	156.45	0	Spot (Block15, Row1, Column2)	1412.68	1382.00	370.70	0.01	0.26	884.00	909.72	884.00	190.76	0.01	0.21	83.00	67.00	0.00	498.00	528.68	952146.00	2.64	1079.92	1046.50
15	3	1	14212.00	16341.00	182.25	0	Spot (Block15, Row1, Column3)	1189.83	1158.00	258.93	0.01	0.22	884.00	902.70	884.00	180.34	0.01	0.20	64.00	39.00	0.00	274.00	305.83	1107728.00	1.59	1027.60	991.50
15	4	1	14506.00	16338.00	163.50	0	Spot (Block15, Row1, Column4)	1225.56	1195.00	280.23	0.01	0.23	886.00	904.37	886.00	181.93	0.01	0.20	68.00	42.00	0.00	309.00	339.56	905691.00	1.77	1015.73	989.00
15	5	1	14809.00	16350.00	174.65	0	Spot (Block15, Row1, Column5)	1311.54	1283.00	316.66	0.01	0.24	885.00	903.84	885.00	177.36	0.01	0.20	77.00	53.00	0.00	398.00	426.54	1123990.00	2.30	1022.35	1000.00
15	6	1	15112.00	16342.00	170.65	0	Spot (Block15, Row1, Column6)	1330.52	1263.00	323.46	0.02	0.24	887.00	927.22	887.00	231.09	0.02	0.25	67.00	40.00	0.00	376.00	443.52	1083044.00	1.75	1029.33	986.00
15	7	1	15424.00	16336.00	155.20	0	Spot (Block15, Row1, Column7)	2089.84	1826.00	1187.21	0.06	0.57	886.00	931.77	886.00	230.94	0.02	0.25	96.00	79.00	0.00	940.00	1203.84	1385563.00	5.01	1306.46	1280.00
15	8	1	15724.00	16350.00	198.95	0	Spot (Block15, Row1, Column8)	1149.59	1103.00	241.78	0.02	0.21	884.00	930.21	884.00	188.56	0.02	0.20	55.00	33.00	0.00	219.00	265.59	1284093.00	1.16	1037.61	990.50
15	1	2	13612.00	16654.00	217.65	0	Spot (Block15, Row2, Column1)	1006.71	984.50	207.04	0.01	0.21	879.00	887.29	879.00	187.91	0.00	0.21	37.00	13.00	0.00	105.50	127.71	1361076.00	0.64	942.91	893.00
15	2	2	13908.00	16652.00	131.50	0	Spot (Block15, Row2, Column2)	1238.32	1215.00	239.88	0.01	0.19	866.00	876.51	866.00	180.98	0.01	0.21	77.00	47.00	0.00	349.00	372.32	574581.00	2.00	1088.11	1034.00
15	3	2	14226.00	16642.00	151.05	0	Spot (Block15, Row2, Column3)	1113.15	1075.50	244.13	0.01	0.22	876.00	884.29	876.00	177.05	0.00	0.20	54.00	34.00	0.00	199.50	237.15	696829.00	1.29	942.08	878.50
15	4	2	14512.00	16659.00	155.20	0	Spot (Block15, Row2, Column4)	1179.07	1171.00	250.13	0.00	0.21	879.00	902.41	879.00	186.64	0.01	0.21	57.00	37.00	0.00	292.00	300.07	779363.00	1.48	1033.90	1051.00
15	5	2	14825.00	16646.00	191.50	0	Spot (Block15, Row2, Column5)	1313.53	1289.00	279.44	0.01	0.21	885.00	923.20	885.00	190.74	0.02	0.21	77.00	55.00	0.00	404.00	428.53	1359503.00	2.05	1098.41	1051.50
15	6	2	15120.00	16643.00	210.15	0	Spot (Block15, Row2, Column6)	1069.69	1022.00	221.94	0.02	0.21	891.00	943.86	891.00	235.19	0.03	0.25	36.00	10.00	0.00	131.00	178.69	1346744.00	0.54	998.92	991.00
15	7	2	15446.00	16645.00	182.20	0	Spot (Block15, Row2, Column7)	1097.76	1100.00	216.69	0.00	0.20	888.00	938.30	888.00	229.22	0.02	0.24	42.00	14.00	0.00	212.00	209.76	1022019.00	0.70	1025.61	988.50
15	8	2	15723.00	16653.00	212.65	0	Spot (Block15, Row2, Column8)	1038.27	992.00	208.12	0.02	0.20	887.00	935.42	887.00	184.22	0.02	0.20	43.00	16.00	0.00	105.00	151.27	1336248.00	0.56	982.62	981.00
15	1	3	13619.00	16944.00	166.40	0	Spot (Block15, Row3, Column1)	1446.77	1323.00	558.34	0.04	0.39	873.00	881.05	873.00	183.77	0.00	0.21	85.00	61.00	0.00	450.00	573.77	1109669.00	3.08	1032.76	1018.00
15	2	3	13921.00	16944.00	131.50	0	Spot (Block15, Row3, Column2)	1072.03	1000.00	207.84	0.03	0.19	809.00	865.44	809.00	175.73	0.03	0.20	54.00	31.00	0.00	191.00	263.03	496348.00	1.18	979.16	925.00
15	3	3	14207.00	16944.00	146.45	0	Spot (Block15, Row3, Column3)	1186.19	1186.00	240.10	0.00	0.20	877.00	897.33	877.00	185.87	0.01	0.21	67.00	39.00	0.00	309.00	309.19	693923.00	1.55	1023.23	1001.00
15	4	3	14516.00	16934.00	169.50	0	Spot (Block15, Row3, Column4)	1351.68	1288.00	347.90	0.02	0.26	882.00	920.74	882.00	187.33	0.02	0.20	79.00	54.00	0.00	406.00	469.68	1082697.00	2.30	1088.42	1062.50
15	5	3	14788.00	16939.00	116.35	0	Spot (Block15, Row3, Column5)	1262.72	1216.00	269.73	0.02	0.21	896.00	1014.73	896.00	1387.80	0.05	1.37	0.00	0.00	0.00	320.00	366.72	448265.00	0.18	1163.20	1113.00
15	6	3	15152.00	16944.00	166.20	0	Spot (Block15, Row3, Column6)	1133.06	1103.00	203.14	0.01	0.18	893.00	1007.30	893.00	1432.05	0.05	1.42	0.00	0.00	0.00	210.00	240.06	869057.00	0.09	1045.01	1014.00
15	7	3	15411.00	16942.00	149.15	0	Spot (Block15, Row3, Column7)	1297.22	1244.00	318.27	0.02	0.25	885.00	915.99	885.00	186.13	0.01	0.20	71.00	49.00	0.00	359.00	412.22	790008.00	2.05	1064.91	1012.00
15	8	3	15738.00	16928.00	177.95	0	Spot (Block15, Row3, Column8)	1121.12	1109.50	218.12	0.00	0.19	888.00	938.50	888.00	187.89	0.02	0.20	58.00	27.00	0.00	221.50	233.12	997795.00	0.97	1040.89	991.50
15	1	4	13622.00	17245.00	158.35	0	Spot (Block15, Row4, Column1)	1467.36	1453.00	336.28	0.00	0.23	879.00	898.54	879.00	186.38	0.01	0.21	87.00	73.00	0.00	574.00	588.36	1016883.00	3.05	1065.72	1047.00
15	2	4	13923.00	17233.00	195.30	0	Spot (Block15, Row4, Column2)	1059.43	989.00	226.31	0.03	0.21	866.00	877.56	866.00	176.03	0.01	0.20	46.00	26.00	0.00	123.00	193.43	1142066.00	1.03	955.81	913.00
15	3	4	14219.00	17243.00	156.40	0	Spot (Block15, Row4, Column3)	2557.65	2393.50	917.35	0.03	0.36	878.00	899.24	878.00	181.60	0.01	0.20	100.00	99.00	0.00	1515.50	1679.65	1723858.00	9.13	1274.43	1307.00
15	4	4	14515.00	17258.00	214.85	0	Spot (Block15, Row4, Column4)	1078.61	1081.00	226.77	0.00	0.21	885.00	919.90	885.00	192.00	0.02	0.21	50.00	19.00	0.00	196.00	193.61	1425926.00	0.83	973.31	987.00
15	5	4	14811.00	17247.00	180.85	0	Spot (Block15, Row4, Column5)	1122.01	1084.00	267.57	0.01	0.24	889.00	1000.59	889.00	1442.09	0.05	1.44	0.00	0.00	0.00	195.00	233.01	1031124.00	0.08	1050.65	1008.00
15	6	4	15128.00	17244.00	198.75	0	Spot (Block15, Row4, Column6)	1325.96	1293.50	259.63	0.01	0.20	880.00	968.92	880.00	1475.38	0.04	1.52	0.00	0.00	0.00	413.50	445.96	1477118.00	0.24	1035.80	1031.50
15	7	4	15416.00	17250.00	170.10	0	Spot (Block15, Row4, Column7)	1400.12	1307.00	390.17	0.03	0.28	870.00	879.04	870.00	181.02	0.00	0.21	81.00	63.00	0.00	437.00	530.12	1127094.00	2.88	1018.88	1017.00
15	8	4	15713.00	17253.00	217.70	0	Spot (Block15, Row4, Column8)	1049.79	1005.50	217.63	0.02	0.21	882.00	913.14	882.00	187.92	0.02	0.21	43.00	16.00	0.00	123.50	167.79	1423514.00	0.73	962.65	962.00
15	1	5	13622.00	17543.00	159.60	0	Spot (Block15, Row5, Column1)	1614.69	1570.00	421.11	0.01	0.26	880.00	896.94	880.00	180.77	0.01	0.20	93.00	79.00	0.00	690.00	734.69	1138356.00	3.97	1110.82	1102.00
15	2	5	13906.00	17548.00	231.70	0	Spot (Block15, Row5, Column2)	1008.76	967.00	217.63	0.02	0.22	863.00	871.34	863.00	172.24	0.00	0.20	39.00	24.00	0.00	104.00	145.76	1557531.00	0.80	905.25	873.50
15	3	5	14227.00	17542.00	197.35	0	Spot (Block15, Row5, Column3)	1109.13	1086.00	244.37	0.01	0.22	864.00	868.17	864.00	173.64	0.00	0.20	55.00	33.00	0.00	222.00	245.13	1233349.00	1.39	964.30	895.50
15	4	5	14529.00	17539.00	179.20	0	Spot (Block15, Row5, Column4)	1206.44	1204.00	237.95	0.00	0.20	870.00	884.80	870.00	185.24	0.01	0.21	71.00	40.00	0.00	334.00	336.44	1071320.00	1.74	977.19	968.00
15	5	5	14819.00	17544.00	151.25	0	Spot (Block15, Row5, Column5)	3598.12	3373.50	1704.33	0.03	0.47	872.00	884.28	872.00	189.12	0.01	0.21	100.00	98.00	0.00	2501.50	2726.12	2252425.00	14.35	1390.77	1367.50
15	6	5	15130.00	17543.00	189.05	0	Spot (Block15, Row5, Column6)	1076.50	994.00	361.01	0.03	0.34	816.50	867.24	816.50	180.12	0.03	0.21	49.00	31.00	0.00	177.50	260.00	1085109.00	1.16	953.20	890.00
15	7	5	15411.00	17540.00	171.65	0	Spot (Block15, Row5, Column7)	1056.93	1015.50	206.47	0.02	0.20	843.00	865.95	843.00	174.81	0.01	0.20	49.00	29.00	0.00	172.50	213.93	866685.00	1.09	975.78	976.00
15	8	5	15722.00	17545.00	149.70	0	Spot (Block15, Row5, Column8)	1871.74	1705.00	646.92	0.04	0.35	878.00	898.07	878.00	185.75	0.01	0.21	96.00	86.00	0.00	827.00	993.74	1147379.00	5.24	1127.43	1079.00
15	1	6	13613.00	17848.00	196.75	0	Spot (Block15, Row6, Column1)	1081.35	1091.00	234.10	0.00	0.22	880.00	922.96	880.00	665.73	0.02	0.72	1.00	0.00	0.00	211.00	201.35	1185157.00	0.24	936.09	893.50
15	2	6	13917.00	17844.00	147.00	-50	Spot (Block15, Row6, Column2)	1080.00	1092.00	231.43	0.00	0.21	873.00	910.94	873.00	692.89	0.02	0.76	1.00	0.00	0.00	219.00	207.00	635040.00	0.24	987.96	979.00
15	3	6	14212.00	17843.00	157.60	0	Spot (Block15, Row6, Column3)	1608.27	1528.50	415.66	0.02	0.26	871.00	876.59	871.00	178.98	0.00	0.20	95.00	80.00	0.00	657.50	737.27	1103276.00	4.09	1086.53	1062.00
15	4	6	14524.00	17853.00	187.50	0	Spot (Block15, Row6, Column4)	1133.54	1106.00	228.82	0.01	0.20	873.00	885.29	873.00	178.12	0.01	0.20	60.00	30.00	0.00	233.00	260.54	1118801.00	1.39	967.08	983.00
15	5	6	14819.00	17842.00	146.00	0	Spot (Block15, Row6, Column5)	3884.44	3464.00	2317.19	0.05	0.60	871.00	879.23	871.00	179.04	0.00	0.20	99.00	99.00	0.00	2593.00	3013.44	2256860.00	16.79	1535.50	1331.00
15	6	6	15117.00	17844.00	190.40	0	Spot (Block15, Row6, Column6)	1051.93	1011.50	200.63	0.02	0.19	869.00	877.40	869.00	179.26	0.00	0.20	46.00	27.00	0.00	142.50	182.93	1079279.00	0.97	950.44	881.00
15	7	6	15433.00	17843.00	171.75	0	Spot (Block15, Row6, Column7)	1215.19	1198.00	268.31	0.01	0.22	875.00	893.56	875.00	187.03	0.01	0.21	69.00	39.00	0.00	323.00	340.19	995243.00	1.72	1021.04	998.00
15	8	6	15728.00	17846.00	180.95	0	Spot (Block15, Row6, Column8)	1347.87	1292.00	331.00	0.02	0.25	900.00	945.50	900.00	191.68	0.02	0.20	76.00	53.00	0.00	392.00	447.87	1235994.00	2.10	1051.54	1000.00
15	1	7	13628.00	18146.00	212.05	0	Spot (Block15, Row7, Column1)	1092.12	1071.00	236.23	0.01	0.22	887.00	925.82	887.00	221.31	0.02	0.24	41.00	15.00	0.00	184.00	205.12	1395731.00	0.75	1013.68	991.00
15	2	7	13917.00	18150.00	232.95	0	Spot (Block15, Row7, Column2)	1027.26	987.00	236.22	0.02	0.23	881.00	941.58	881.00	729.04	0.03	0.77	1.00	0.00	0.00	106.00	146.26	1598423.00	0.12	934.69	858.50
15	3	7	14220.00	18153.00	210.45	0	Spot (Block15, Row7, Column3)	1026.54	990.00	208.82	0.02	0.20	878.00	896.59	878.00	180.85	0.01	0.20	40.00	17.00	0.00	112.00	148.54	1296517.00	0.72	978.08	946.00
15	4	7	14495.00	18147.00	216.15	0	Spot (Block15, Row7, Column4)	1037.44	986.00	248.69	0.02	0.24	888.00	902.30	888.00	178.60	0.01	0.20	39.00	18.00	0.00	98.00	149.44	1388090.00	0.76	942.85	922.00
15	5	7	14815.00	18145.00	190.50	0	Spot (Block15, Row7, Column5)	1145.70	1103.00	255.44	0.02	0.22	882.00	897.97	882.00	186.43	0.01	0.21	58.00	31.00	0.00	221.00	263.70	1173201.00	1.33	1048.27	1007.50
15	6	7	15133.00	18146.00	196.00	0	Spot (Block15, Row7, Column6)	1143.30	1113.00	231.11	0.01	0.20	880.00	905.64	880.00	186.06	0.01	0.21	61.00	29.00	0.00	233.00	263.30	1241629.00	1.28	972.92	967.00
15	7	7	15414.00	18147.00	198.00	0	Spot (Block15, Row7, Column7)	1396.06	1294.00	643.59	0.03	0.46	908.00	949.87	908.00	198.09	0.02	0.21	68.00	49.00	0.00	386.00	488.06	1546834.00	2.25	1095.70	1062.50
15	8	7	15717.00	18148.00	191.85	0	Spot (Block15, Row7, Column8)	1850.36	1767.50	367.93	0.02	0.20	979.00	992.88	979.00	193.49	0.01	0.19	98.00	94.00	0.00	788.50	871.36	1920675.00	4.43	1294.53	1310.00
15	1	8	13605.00	18443.00	142.50	0	Spot (Block15, Row8, Column1)	15909.03	11964.00	14061.58	0.12	0.88	887.00	943.26	887.00	221.57	0.03	0.23	100.00	100.00	2.54	11077.00	15022.03	8765873.00	67.54	4666.77	2997.00
15	2	8	13922.00	18447.00	192.25	0	Spot (Block15, Row8, Column2)	1104.14	1093.00	201.28	0.00	0.18	881.00	934.07	881.00	208.07	0.03	0.22	50.00	20.00	0.00	212.00	223.14	1149405.00	0.82	1019.34	994.00
15	3	8	14201.00	18441.00	155.75	0	Spot (Block15, Row8, Column3)	1411.39	1405.00	340.26	0.00	0.24	882.00	923.32	882.00	183.83	0.02	0.20	82.00	65.00	0.00	523.00	529.39	944222.00	2.65	1083.45	1100.00
15	4	8	14530.00	18436.00	156.85	0	Spot (Block15, Row8, Column4)	1168.59	1147.50	260.48	0.01	0.22	888.00	926.14	888.00	187.27	0.02	0.20	58.00	35.00	0.00	259.50	280.59	794639.00	1.29	1013.85	982.00
15	5	8	14813.00	18425.00	164.05	0	Spot (Block15, Row8, Column5)	1069.04	1088.00	204.32	0.01	0.19	885.00	925.60	885.00	194.63	0.02	0.21	50.00	17.00	0.00	203.00	184.04	799641.00	0.74	994.70	977.00
15	6	8	15115.00	18434.00	193.30	0	Spot (Block15, Row8, Column6)	1146.03	1116.00	249.38	0.01	0.22	883.00	927.79	883.00	187.10	0.02	0.20	56.00	29.00	0.00	233.00	263.03	1211353.00	1.17	1030.35	995.00
15	7	8	15423.00	18440.00	205.10	0	Spot (Block15, Row8, Column7)	1211.64	1193.00	260.73	0.01	0.22	953.00	970.59	953.00	198.92	0.01	0.20	55.00	26.00	0.00	240.00	258.64	1449116.00	1.21	1047.21	998.00
15	8	8	15716.00	18436.00	164.35	0	Spot (Block15, Row8, Column8)	1566.79	1515.50	328.29	0.01	0.21	987.00	1016.56	987.00	199.72	0.01	0.20	87.00	69.00	0.00	528.50	579.79	1175089.00	2.75	1166.77	1131.00
16	1	1	18119.00	16343.00	153.60	0	Spot (Block16, Row1, Column1)	8155.68	7226.00	4656.71	0.05	0.57	244.00	251.08	244.00	39.32	0.01	0.16	100.00	100.00	0.00	6982.00	7911.68	5317501.00	201.04	1713.11	1305.00
16	2	1	18413.00	16353.00	196.90	0	Spot (Block16, Row1, Column2)	317.73	300.00	46.87	0.02	0.15	237.00	246.60	237.00	34.88	0.02	0.14	92.00	40.00	0.00	63.00	80.73	349502.00	2.04	262.73	265.00
16	3	1	18742.00	16351.00	160.70	0	Spot (Block16, Row1, Column3)	304.41	299.00	29.27	0.01	0.10	238.00	245.04	238.00	29.00	0.01	0.12	96.00	57.00	0.00	61.00	66.41	217961.00	2.05	280.01	288.00
16	4	1	19019.00	16344.00	157.40	0	Spot (Block16, Row1, Column4)	347.31	340.00	44.60	0.01	0.13	249.00	250.99	249.00	28.10	0.00	0.11	99.00	78.00	0.00	91.00	98.31	236518.00	3.43	290.73	291.00
16	5	1	19327.00	16352.00	163.65	0	Spot (Block16, Row1, Column5)	355.19	357.00	49.62	0.00	0.14	263.00	260.03	263.00	25.32	0.00	0.10	94.00	78.00	0.00	94.00	92.19	260001.00	3.76	284.82	287.00
16	6	1	19606.00	16338.00	188.65	0	Spot (Block16, Row1, Column6)	371.00	368.00	68.61	0.00	0.18	268.00	263.85	268.00	26.23	0.01	0.10	92.00	66.00	0.00	100.00	103.00	372860.00	4.09	291.56	291.50
16	7	1	19929.00	16342.00	181.20	0	Spot (Block16, Row1, Column7)	456.72	413.50	136.93	0.04	0.30	269.00	264.70	269.00	26.84	0.01	0.10	97.00	87.00	0.00	144.50	187.72	421092.00	7.16	306.98	306.00
16	8	1	20206.00	16357.00	216.25	0	Spot (Block16, Row1, Column8)	312.19	308.00	26.00	0.01	0.08	278.00	274.12	278.00	35.07	0.01	0.13	38.00	10.00	0.00	30.00	34.19	417705.00	1.09	287.66	293.00
16	1	2	18117.00	16640.00	202.55	0	Spot (Block16, Row2, Column1)	271.50	278.00	23.80	0.01	0.09	232.00	239.43	232.00	32.80	0.01	0.14	70.00	8.00	0.00	46.00	39.50	316565.00	0.98	254.37	250.00
16	2	2	18423.00	16648.00	141.25	0	Spot (Block16, Row2, Column2)	307.99	307.00	33.66	0.00	0.11	231.00	237.00	231.00	24.40	0.01	0.10	93.00	86.00	0.00	76.00	76.99	166624.00	2.91	265.39	267.00
16	3	2	18740.00	16643.00	176.05	0	Spot (Block16, Row2, Column3)	291.92	295.00	23.63	0.00	0.08	242.00	247.88	242.00	28.26	0.01	0.11	85.00	39.00	0.00	53.00	49.92	253676.00	1.56	269.80	278.00
16	4	2	19023.00	16631.00	214.10	0	Spot (Block16, Row2, Column4)	306.52	304.00	27.98	0.00	0.09	251.00	253.28	251.00	29.36	0.00	0.12	88.00	37.00	0.00	53.00	55.52	400315.00	1.81	278.68	284.50
16	5	2	19319.00	16649.00	216.25	0	Spot (Block16, Row2, Column5)	336.01	323.50	40.32	0.02	0.12	263.00	260.00	263.00	29.87	0.00	0.11	90.00	50.00	0.00	60.50	73.01	448905.00	2.54	281.28	285.00
16	6	2	19631.00	16631.00	233.35	0	Spot (Block16, Row2, Column6)	280.78	289.00	29.25	0.01	0.10	266.00	260.13	266.00	28.38	0.01	0.11	33.00	3.00	0.00	23.00	14.78	438583.00	0.73	264.81	273.00
16	7	2	19905.00	16641.00	216.80	0	Spot (Block16, Row2, Column7)	297.63	297.00	27.30	0.00	0.09	268.00	261.79	268.00	28.25	0.01	0.11	52.00	6.00	0.00	29.00	29.63	399414.00	1.27	272.99	278.00
16	8	2	20222.00	16646.00	147.00	-50	Spot (Block16, Row2, Column8)	292.89	297.00	20.49	0.01	0.07	271.00	265.82	271.00	27.24	0.01	0.10	43.00	1.00	0.00	26.00	21.89	174268.00	0.99	292.65	292.00
16	1	3	18125.00	16946.00	185.85	0	Spot (Block16, Row3, Column1)	323.02	302.00	56.99	0.03	0.18	233.00	240.02	233.00	25.87	0.01	0.11	92.00	80.00	0.00	69.00	90.02	314297.00	3.21	269.20	277.00
16	2	3	18438.00	16956.00	200.60	0	Spot (Block16, Row3, Column2)	286.45	289.50	20.95	0.00	0.07	240.00	245.44	240.00	26.58	0.01	0.11	83.00	40.00	0.00	49.50	46.45	327127.00	1.54	257.80	257.50
16	3	3	18720.00	16948.00	186.15	0	Spot (Block16, Row3, Column3)	303.44	295.00	63.14	0.01	0.21	254.00	255.04	254.00	27.70	0.00	0.11	81.00	19.00	0.00	41.00	49.44	295549.00	1.75	267.02	271.00
16	4	3	19023.00	16942.00	168.25	0	Spot (Block16, Row3, Column4)	364.70	369.00	61.68	0.01	0.17	265.00	261.10	265.00	28.86	0.01	0.11	91.00	63.00	0.00	104.00	99.70	288115.00	3.59	292.93	292.50
16	5	3	19313.00	16968.00	147.60	0	Spot (Block16, Row3, Column5)	343.05	325.00	48.98	0.02	0.14	274.00	267.49	274.00	29.19	0.01	0.11	82.00	43.00	0.00	51.00	69.05	203087.00	2.59	301.79	301.00
16	6	3	19609.00	16946.00	168.75	0	Spot (Block16, Row3, Column6)	318.48	313.00	23.59	0.01	0.07	270.00	264.29	270.00	30.21	0.01	0.11	79.00	19.00	0.00	43.00	48.48	251281.00	1.79	291.15	292.00
16	7	3	19910.00	16945.00	191.95	0	Spot (Block16, Row3, Column7)	295.59	299.00	20.52	0.00	0.07	257.00	255.25	257.00	28.45	0.00	0.11	77.00	15.00	0.00	42.00	38.59	308299.00	1.42	271.52	277.00
16	8	3	20210.00	16976.00	151.35	0	Spot (Block16, Row3, Column8)	305.90	305.00	25.10	0.00	0.08	265.00	260.02	265.00	28.55	0.01	0.11	70.00	20.00	0.00	40.00	40.90	191495.00	1.61	282.80	288.00
16	1	4	18123.00	17246.00	176.55	0	Spot (Block16, Row4, Column1)	350.28	348.00	51.07	0.00	0.15	236.00	243.67	236.00	28.64	0.01	0.12	98.00	88.00	0.00	112.00	114.28	306149.00	3.72	279.65	284.00
16	2	4	18418.00	17252.00	176.60	0	Spot (Block16, Row4, Column2)	283.04	291.00	26.97	0.01	0.10	250.00	252.38	250.00	30.33	0.00	0.12	66.00	8.00	0.00	41.00	33.04	247377.00	1.01	272.13	279.00
16	3	4	18721.00	17244.00	155.10	0	Spot (Block16, Row4, Column3)	859.42	782.00	316.60	0.04	0.37	262.00	259.50	262.00	28.78	0.00	0.11	100.00	100.00	0.00	520.00	597.42	567216.00	20.85	383.80	367.00
16	4	4	18989.00	17263.00	251.85	0	Spot (Block16, Row4, Column4)	291.86	293.00	23.42	0.00	0.08	265.00	260.33	265.00	29.59	0.01	0.11	45.00	3.00	0.00	28.00	26.86	536734.00	1.07	267.03	273.00
16	5	4	19293.00	17246.00	193.65	0	Spot (Block16, Row4, Column5)	300.91	303.50	23.57	0.00	0.08	273.00	266.76	273.00	31.25	0.01	0.12	46.00	1.00	0.00	30.50	27.91	317766.00	1.09	279.19	286.00
16	6	4	19608.00	17235.00	200.00	0	Spot (Block16, Row4, Column6)	348.96	353.00	33.77	0.00	0.10	274.00	267.77	274.00	30.26	0.01	0.11	92.00	59.00	0.00	79.00	74.96	395372.00	2.68	301.39	300.00
16	7	4	19918.00	17269.00	164.20	0	Spot (Block16, Row4, Column7)	326.43	314.00	34.94	0.02	0.11	256.00	255.71	256.00	28.31	0.00	0.11	95.00	54.00	0.00	58.00	70.43	244170.00	2.50	295.95	292.50
16	8	4	20222.00	17247.00	180.45	0	Spot (Block16, Row4, Column8)	349.52	358.00	45.10	0.01	0.13	263.00	259.39	263.00	28.02	0.01	0.11	90.00	63.00	0.00	95.00	86.52	319809.00	3.22	284.81	286.50
16	1	5	18114.00	17533.00	185.15	0	Spot (Block16, Row5, Column1)	330.43	305.00	60.25	0.03	0.18	236.00	242.57	236.00	27.76	0.01	0.11	95.00	73.00	0.00	69.00	94.43	319194.00	3.16	278.63	283.00
16	2	5	18416.00	17553.00	178.20	0	Spot (Block16, Row5, Column2)	293.25	294.00	27.88	0.00	0.10	250.00	250.91	250.00	29.37	0.00	0.12	66.00	29.00	0.00	44.00	43.25	261575.00	1.44	267.45	268.00
16	3	5	18725.00	17543.00	185.20	0	Spot (Block16, Row5, Column3)	314.62	307.50	31.17	0.01	0.10	270.00	264.22	270.00	27.74	0.01	0.10	69.00	25.00	0.00	37.50	44.62	303927.00	1.82	286.94	290.00
16	4	5	19027.00	17545.00	173.40	0	Spot (Block16, Row5, Column4)	340.27	332.00	38.55	0.01	0.11	275.00	268.69	275.00	28.28	0.01	0.11	82.00	50.00	0.00	57.00	65.27	285826.00	2.53	296.07	300.00
16	5	5	19319.00	17543.00	150.90	0	Spot (Block16, Row5, Column5)	970.65	850.50	469.34	0.06	0.48	277.00	271.14	277.00	28.75	0.01	0.11	100.00	100.00	0.00	573.50	693.65	603747.00	24.33	417.19	385.00
16	6	5	19649.00	17518.00	164.60	0	Spot (Block16, Row5, Column6)	312.15	302.00	32.47	0.01	0.10	276.00	270.38	276.00	28.10	0.01	0.10	43.00	18.00	0.00	26.00	36.15	233802.00	1.49	287.32	291.00
16	7	5	19901.00	17556.00	205.45	0	Spot (Block16, Row5, Column7)	291.97	291.00	26.90	0.00	0.09	268.00	264.13	268.00	26.24	0.01	0.10	40.00	8.00	0.00	23.00	23.97	350942.00	1.06	273.02	278.00
16	8	5	20221.00	17556.00	192.15	0	Spot (Block16, Row5, Column8)	361.13	323.00	106.96	0.05	0.30	268.00	262.46	268.00	28.65	0.01	0.11	81.00	48.00	0.00	55.00	93.13	375577.00	3.44	289.02	289.00
16	1	6	18145.00	17830.00	209.40	0	Spot (Block16, Row6, Column1)	280.02	284.00	24.80	0.01	0.09	234.00	239.64	234.00	26.15	0.01	0.11	79.00	43.00	0.00	50.00	46.02	348904.00	1.54	258.96	267.00
16	2	6	18414.00	17825.00	218.85	0	Spot (Block16, Row6, Column2)	287.06	289.00	32.35	0.00	0.11	249.00	251.60	249.00	35.28	0.00	0.14	59.00	6.00	0.00	40.00	38.06	392405.00	1.00	262.43	263.00
16	3	6	18711.00	17848.00	160.70	0	Spot (Block16, Row6, Column3)	488.73	474.00	130.71	0.01	0.27	266.00	262.51	266.00	29.03	0.01	0.11	99.00	95.00	0.00	208.00	222.73	348954.00	7.79	324.84	313.00
16	4	6	19028.00	17837.00	180.05	0	Spot (Block16, Row6, Column4)	345.64	341.00	40.47	0.01	0.12	274.00	267.95	274.00	28.94	0.01	0.11	84.00	56.00	0.00	67.00	71.64	314529.00	2.68	291.23	295.50
16	5	6	19325.00	17846.00	149.65	0	Spot (Block16, Row6, Column5)	784.22	744.00	280.84	0.02	0.36	275.00	269.63	275.00	28.00	0.01	0.10	99.00	99.00	0.00	469.00	509.22	480728.00	18.38	380.22	367.00
16	6	6	19604.00	17861.00	213.30	0	Spot (Block16, Row6, Column6)	301.20	297.00	25.80	0.01	0.09	272.00	267.07	272.00	26.37	0.01	0.10	47.00	8.00	0.00	25.00	29.20	391262.00	1.29	286.46	289.00
16	7	6	19926.00	17845.00	184.10	0	Spot (Block16, Row6, Column7)	350.81	344.50	42.78	0.01	0.12	275.00	269.75	275.00	26.12	0.01	0.10	87.00	57.00	0.00	69.50	75.81	335376.00	3.10	298.41	295.00
16	8	6	20236.00	17851.00	158.10	0	Spot (Block16, Row6, Column8)	347.46	333.00	40.39	0.02	0.12	278.00	273.65	278.00	25.15	0.01	0.09	89.00	53.00	0.00	55.00	69.46	239401.00	2.94	299.37	296.00
16	1	7	18127.00	18162.00	205.15	0	Spot (Block16, Row7, Column1)	291.63	292.00	26.56	0.00	0.09	238.00	245.28	238.00	33.59	0.01	0.14	79.00	32.00	0.00	54.00	53.63	347909.00	1.38	260.81	263.00
16	2	7	18440.00	18145.00	213.00	0	Spot (Block16, Row7, Column2)	286.22	285.00	34.88	0.00	0.12	240.00	247.21	240.00	37.07	0.01	0.15	66.00	10.00	0.00	45.00	46.22	371508.00	1.05	267.49	271.00
16	3	7	18764.00	18205.00	221.60	0	Spot (Block16, Row7, Column3)	276.30	283.00	31.44	0.01	0.11	246.00	251.91	246.00	29.84	0.01	0.12	62.00	10.00	0.00	37.00	30.30	388751.00	0.82	257.62	247.50
16	4	7	19027.00	18143.00	197.50	0	Spot (Block16, Row7, Column4)	278.26	281.00	17.53	0.00	0.06	259.00	256.77	259.00	30.02	0.00	0.12	27.00	0.00	0.00	22.00	19.26	308871.00	0.72	268.37	273.00
16	5	7	19305.00	18139.00	206.15	0	Spot (Block16, Row7, Column5)	303.68	301.00	28.90	0.00	0.10	268.00	262.67	268.00	28.83	0.01	0.11	59.00	13.00	0.00	33.00	35.68	367455.00	1.42	280.54	283.00
16	6	7	19607.00	18145.00	231.30	0	Spot (Block16, Row7, Column6)	294.25	295.00	22.78	0.00	0.08	261.00	256.96	261.00	27.09	0.01	0.11	64.00	9.00	0.00	34.00	33.25	452850.00	1.38	267.13	271.50
16	7	7	19902.00	18144.00	177.40	0	Spot (Block16, Row7, Column7)	337.30	317.00	48.21	0.03	0.14	271.00	266.12	271.00	27.16	0.01	0.10	77.00	42.00	0.00	46.00	66.30	298169.00	2.62	292.63	294.00
16	8	7	20218.00	18141.00	186.85	0	Spot (Block16, Row7, Column8)	405.02	400.00	48.93	0.01	0.12	275.00	271.17	275.00	23.97	0.01	0.09	99.00	93.00	0.00	125.00	130.02	398535.00	5.58	322.31	314.00
16	1	8	18115.00	18451.00	145.90	0	Spot (Block16, Row8, Column1)	14315.04	9476.50	14781.62	0.18	1.03	241.00	251.53	241.00	58.63	0.02	0.23	100.00	100.00	2.76	9235.50	14074.04	8302721.00	239.87	2904.38	1379.50
16	2	8	18425.00	18428.00	166.65	0	Spot (Block16, Row8, Column2)	287.60	291.00	31.74	0.01	0.11	239.00	246.13	239.00	30.81	0.01	0.13	78.00	30.00	0.00	52.00	48.60	221454.00	1.35	258.25	253.00
16	3	8	18727.00	18442.00	197.05	0	Spot (Block16, Row8, Column3)	308.85	300.00	44.67	0.01	0.14	245.00	249.41	245.00	28.34	0.01	0.11	84.00	47.00	0.00	55.00	63.85	340662.00	2.10	264.67	268.00
16	4	8	19022.00	18424.00	146.05	0	Spot (Block16, Row8, Column4)	299.31	300.00	32.39	0.00	0.11	249.00	252.26	249.00	29.50	0.01	0.12	79.00	33.00	0.00	51.00	50.31	174495.00	1.59	280.06	285.00
16	5	8	19342.00	18441.00	167.20	0	Spot (Block16, Row8, Column5)	291.22	294.00	18.10	0.00	0.06	255.00	254.68	255.00	27.65	0.00	0.11	77.00	10.00	0.00	39.00	36.22	226860.00	1.32	264.76	270.00
16	6	8	19615.00	18445.00	182.20	0	Spot (Block16, Row8, Column6)	318.09	306.00	35.36	0.02	0.11	252.00	252.60	252.00	26.08	0.00	0.10	94.00	52.00	0.00	54.00	66.09	298049.00	2.51	282.32	282.00
16	7	8	19933.00	18445.00	201.60	0	Spot (Block16, Row8, Column7)	304.47	299.00	35.09	0.01	0.12	269.00	265.39	269.00	26.02	0.01	0.10	58.00	18.00	0.00	30.00	35.47	351363.00	1.50	273.36	276.50
16	8	8	20220.00	18443.00	154.85	0	Spot (Block16, Row8, Column8)	685.90	659.50	197.77	0.02	0.29	281.00	277.28	281.00	26.34	0.01	0.09	100.00	100.00	0.00	378.50	404.90	451323.00	15.51	390.43	367.00
17	1	1	4615.00	20837.00	147.40	0	Spot (Block17, Row1, Column1)	10270.12	9224.00	5338.59	0.05	0.52	520.00	552.35	520.00	76.59	0.03	0.14	100.00	100.00	0.00	8704.00	9750.12	6038830.00	126.88	2928.90	2381.50
17	2	1	4927.00	20847.00	169.35	0	Spot (Block17, Row1, Column2)	712.15	689.00	99.96	0.01	0.14	529.00	552.78	529.00	72.59	0.02	0.13	85.00	63.00	0.00	160.00	183.15	572566.00	2.20	612.21	598.00
17	3	1	5211.00	20836.00	188.15	0	Spot (Block17, Row1, Column3)	698.27	687.00	104.13	0.01	0.15	566.00	558.47	566.00	69.97	0.01	0.13	68.00	33.00	0.00	121.00	132.27	696877.00	2.00	612.10	600.00
17	4	1	5514.00	20837.00	207.05	0	Spot (Block17, Row1, Column4)	715.04	699.00	118.85	0.01	0.17	572.00	563.19	572.00	86.44	0.01	0.15	68.00	33.00	0.00	127.00	143.04	873780.00	1.76	621.75	605.00
17	5	1	5814.00	20836.00	146.20	0	Spot (Block17, Row1, Column5)	1736.98	1531.00	783.35	0.05	0.45	582.00	577.19	582.00	91.94	0.00	0.16	100.00	95.00	0.00	949.00	1154.98	1012661.00	12.62	819.87	760.00
17	6	1	6110.00	20834.00	155.80	0	Spot (Block17, Row1, Column6)	1328.44	1198.00	457.28	0.04	0.34	586.00	582.35	586.00	92.87	0.00	0.16	98.00	91.00	0.00	612.00	742.44	888728.00	8.03	760.36	743.00
17	7	1	6426.00	20839.00	154.50	0	Spot (Block17, Row1, Column7)	1865.73	1706.00	735.11	0.04	0.39	591.00	590.10	591.00	98.79	0.00	0.17	100.00	100.00	0.00	1115.00	1274.73	1222052.00	12.91	887.10	854.00
17	8	1	6717.00	20831.00	222.60	0	Spot (Block17, Row1, Column8)	674.97	691.00	106.03	0.01	0.16	590.00	595.20	590.00	105.58	0.00	0.18	46.00	16.00	0.00	101.00	84.97	955753.00	0.76	610.78	589.00
17	1	2	4611.00	21147.00	205.20	0	Spot (Block17, Row2, Column1)	607.57	593.00	92.52	0.01	0.15	518.00	548.24	518.00	77.70	0.02	0.14	46.00	22.00	0.00	75.00	89.57	726655.00	0.76	579.47	588.50
17	2	2	4918.00	21143.00	136.15	0	Spot (Block17, Row2, Column2)	763.67	769.00	112.05	0.00	0.15	525.00	548.78	525.00	65.85	0.02	0.12	97.00	83.00	0.00	244.00	238.67	381070.00	3.26	631.65	602.00
17	3	2	5227.00	21134.00	195.60	0	Spot (Block17, Row2, Column3)	660.49	665.00	104.07	0.00	0.16	563.00	557.57	563.00	71.59	0.00	0.13	52.00	21.00	0.00	102.00	97.49	715968.00	1.44	621.13	606.50
17	4	2	5517.00	21132.00	213.35	0	Spot (Block17, Row2, Column4)	730.00	695.00	113.17	0.02	0.16	584.00	572.59	584.00	80.43	0.01	0.14	72.00	39.00	0.00	111.00	146.00	943160.00	1.96	615.59	593.50
17	5	2	5817.00	21146.00	183.75	0	Spot (Block17, Row2, Column5)	881.38	853.50	166.23	0.01	0.19	590.00	588.99	590.00	82.95	0.00	0.14	93.00	77.00	0.00	263.50	291.38	832018.00	3.52	691.08	698.50
17	6	2	6114.00	21142.00	218.85	0	Spot (Block17, Row2, Column6)	699.27	684.00	127.33	0.01	0.18	595.00	603.79	595.00	104.43	0.01	0.17	40.00	28.00	0.00	89.00	104.27	955208.00	0.91	656.60	671.00
17	7	2	6425.00	21139.00	228.00	0	Spot (Block17, Row2, Column7)	683.12	684.00	121.25	0.00	0.18	591.00	591.50	591.00	111.83	0.00	0.19	35.00	19.00	0.00	93.00	92.12	1017856.00	0.82	612.59	592.00
17	8	2	6723.00	21135.00	214.50	0	Spot (Block17, Row2, Column8)	653.34	603.00	114.41	0.03	0.18	582.00	570.41	582.00	95.92	0.01	0.17	44.00	18.00	0.00	21.00	71.34	861759.00	0.86	630.30	592.50
17	1	3	4622.00	21446.00	147.85	0	Spot (Block17, Row3, Column1)	1138.33	986.00	412.06	0.06	0.36	517.00	550.48	517.00	125.35	0.03	0.23	98.00	83.00	0.00	469.00	621.33	682999.00	4.69	689.82	693.00
17	2	3	4918.00	21440.00	204.90	0	Spot (Block17, Row3, Column2)	650.59	623.00	78.43	0.02	0.12	575.00	570.23	575.00	130.59	0.00	0.23	19.00	1.00	0.00	48.00	75.59	778761.00	0.62	609.56	603.00
17	3	3	5212.00	21444.00	171.90	0	Spot (Block17, Row3, Column3)	744.47	705.00	124.34	0.02	0.17	586.00	585.00	586.00	89.51	0.00	0.15	71.00	42.00	0.00	119.00	158.47	613440.00	1.78	649.41	611.50
17	4	3	5521.00	21428.00	212.95	0	Spot (Block17, Row3, Column4)	762.92	751.00	138.34	0.01	0.18	589.00	592.55	589.00	86.16	0.00	0.15	76.00	48.00	0.00	162.00	173.92	982642.00	1.98	639.95	607.00
17	5	3	5817.00	21436.00	209.65	0	Spot (Block17, Row3, Column5)	709.08	690.00	116.06	0.01	0.16	594.00	600.14	594.00	86.29	0.00	0.14	56.00	34.00	0.00	96.00	115.08	887771.00	1.26	661.89	680.00
17	6	3	6119.00	21436.00	204.85	0	Spot (Block17, Row3, Column6)	739.30	705.00	119.94	0.02	0.16	594.00	605.02	594.00	98.50	0.01	0.16	57.00	40.00	0.00	111.00	145.30	883463.00	1.36	664.31	672.50
17	7	3	6408.00	21443.00	185.40	0	Spot (Block17, Row3, Column7)	828.61	802.00	216.72	0.01	0.26	595.00	599.59	595.00	103.04	0.00	0.17	66.00	50.00	0.00	207.00	233.61	797955.00	2.22	667.15	678.00
17	8	3	6716.00	21444.00	213.10	0	Spot (Block17, Row3, Column8)	664.79	670.00	118.92	0.00	0.18	585.00	585.99	585.00	102.25	0.00	0.17	43.00	20.00	0.00	85.00	79.79	860898.00	0.77	623.20	606.00
17	1	4	4616.00	21736.00	173.20	0	Spot (Block17, Row4, Column1)	743.54	702.00	222.51	0.02	0.30	524.00	553.82	524.00	124.44	0.02	0.22	72.00	35.00	0.00	178.00	219.54	622340.00	1.52	612.07	599.50
17	2	4	4938.00	21714.00	170.30	0	Spot (Block17, Row4, Column2)	687.47	686.00	112.10	0.00	0.16	582.00	577.13	582.00	116.97	0.00	0.20	39.00	16.00	0.00	104.00	105.47	555473.00	0.94	633.72	606.00
17	3	4	5216.00	21741.00	142.50	0	Spot (Block17, Row4, Column3)	1445.10	1363.00	414.08	0.03	0.29	592.00	602.42	592.00	91.17	0.01	0.15	100.00	100.00	0.00	771.00	853.10	793362.00	9.24	845.07	829.00
17	4	4	5512.00	21746.00	205.70	0	Spot (Block17, Row4, Column4)	714.76	702.00	103.21	0.01	0.14	593.00	612.21	593.00	94.43	0.01	0.15	60.00	31.00	0.00	109.00	121.76	859145.00	1.09	682.11	687.00
17	5	4	5801.00	21742.00	191.90	0	Spot (Block17, Row4, Column5)	735.18	702.00	108.32	0.02	0.15	598.00	629.44	598.00	114.42	0.02	0.18	44.00	15.00	0.00	104.00	137.18	761649.00	0.92	688.66	691.00
17	6	4	6118.00	21736.00	183.35	0	Spot (Block17, Row4, Column6)	933.52	906.00	168.80	0.01	0.18	595.00	614.37	595.00	109.04	0.01	0.18	90.00	69.00	0.00	311.00	338.52	876572.00	2.93	725.62	721.50
17	7	4	6408.00	21752.00	147.75	0	Spot (Block17, Row4, Column7)	1281.88	1142.00	501.90	0.05	0.39	593.00	615.59	593.00	107.42	0.02	0.17	95.00	84.00	0.00	549.00	688.88	770409.00	6.20	784.88	741.00
17	8	4	6716.00	21744.00	186.05	0	Spot (Block17, Row4, Column8)	853.34	818.00	209.81	0.02	0.25	592.00	614.55	592.00	108.52	0.02	0.18	71.00	53.00	0.00	226.00	261.34	832858.00	2.20	714.93	703.00
17	1	5	4623.00	22045.00	149.25	0	Spot (Block17, Row5, Column1)	910.91	893.00	173.55	0.01	0.19	519.00	543.04	519.00	98.45	0.02	0.18	98.00	90.00	0.00	374.00	391.91	555656.00	3.74	644.96	625.50
17	2	5	4919.00	22058.00	214.05	0	Spot (Block17, Row5, Column2)	641.38	604.00	87.73	0.03	0.14	565.00	561.70	565.00	104.98	0.00	0.19	39.00	11.00	0.00	39.00	76.38	841494.00	0.76	592.50	591.00
17	3	5	5228.00	22052.00	208.60	0	Spot (Block17, Row5, Column3)	718.13	692.00	103.21	0.02	0.14	591.00	594.33	591.00	82.23	0.00	0.14	67.00	34.00	0.00	101.00	127.13	892636.00	1.51	650.45	623.00
17	4	5	5520.00	22034.00	202.40	0	Spot (Block17, Row5, Column4)	761.58	769.50	112.54	0.00	0.15	596.00	621.62	596.00	99.86	0.02	0.16	70.00	36.00	0.00	173.50	165.58	888006.00	1.40	685.98	688.00
17	5	5	5816.00	22043.00	143.45	0	Spot (Block17, Row5, Column5)	2452.10	2315.00	934.29	0.02	0.38	603.00	646.64	603.00	120.60	0.03	0.19	100.00	100.00	0.00	1712.00	1849.10	1351105.00	14.97	1122.47	1055.00
17	6	5	6131.00	22064.00	208.00	0	Spot (Block17, Row5, Column6)	743.81	702.00	124.72	0.03	0.17	598.00	634.82	598.00	110.73	0.03	0.17	47.00	24.00	0.00	104.00	145.81	917119.00	0.98	662.25	668.50
17	7	5	6421.00	22034.00	194.90	0	Spot (Block17, Row5, Column7)	799.39	780.00	149.00	0.01	0.19	596.00	630.06	596.00	109.41	0.02	0.17	61.00	37.00	0.00	184.00	203.39	860144.00	1.55	709.66	688.00
17	8	5	6714.00	22041.00	143.25	0	Spot (Block17, Row5, Column8)	1695.92	1528.50	691.00	0.05	0.41	595.00	620.41	595.00	105.23	0.02	0.17	98.00	95.00	0.00	933.50	1100.92	949715.00	10.22	861.68	820.50
17	1	6	4619.00	22338.00	210.15	0	Spot (Block17, Row6, Column1)	635.15	608.00	90.13	0.02	0.14	513.00	539.14	513.00	105.01	0.02	0.19	44.00	11.00	0.00	95.00	122.15	800929.00	0.91	572.56	579.00
17	2	6	4943.00	22339.00	242.95	0	Spot (Block17, Row6, Column2)	663.88	675.00	100.04	0.01	0.15	556.00	562.65	556.00	116.70	0.01	0.21	50.00	15.00	0.00	119.00	107.88	1132572.00	0.87	598.34	591.00
17	3	6	5210.00	22340.00	146.20	0	Spot (Block17, Row6, Column3)	1799.60	1772.00	646.60	0.01	0.36	591.00	597.94	591.00	86.39	0.01	0.14	100.00	100.00	0.00	1181.00	1208.60	1054568.00	13.91	865.63	865.00
17	4	6	5509.00	22342.00	201.05	0	Spot (Block17, Row6, Column4)	818.34	787.50	158.27	0.02	0.19	600.00	624.66	600.00	90.81	0.02	0.15	76.00	55.00	0.00	187.50	218.34	937812.00	2.13	684.67	679.50
17	5	6	5815.00	22340.00	139.30	0	Spot (Block17, Row6, Column5)	2990.27	2861.00	1060.10	0.02	0.35	608.00	641.11	608.00	99.97	0.02	0.16	100.00	100.00	0.00	2253.00	2382.27	1563909.00	23.50	1228.26	1049.00
17	6	6	6120.00	22335.00	221.60	0	Spot (Block17, Row6, Column6)	780.81	760.00	158.67	0.01	0.20	599.00	630.67	599.00	97.18	0.02	0.15	61.00	36.00	0.00	161.00	181.81	1100168.00	1.55	685.88	693.00
17	7	6	6416.00	22343.00	154.65	0	Spot (Block17, Row6, Column7)	1417.67	1302.00	506.39	0.04	0.36	599.00	630.43	599.00	104.82	0.02	0.17	99.00	92.00	0.00	703.00	818.67	931410.00	7.51	803.56	798.00
17	8	6	6722.00	22348.00	151.25	0	Spot (Block17, Row6, Column8)	1482.44	1251.50	599.41	0.07	0.40	597.00	624.00	597.00	104.11	0.02	0.17	99.00	92.00	0.00	654.50	885.44	928007.00	8.25	795.50	786.00
17	1	7	4629.00	22642.00	221.10	0	Spot (Block17, Row7, Column1)	612.85	602.00	88.81	0.01	0.14	507.00	532.49	507.00	78.75	0.02	0.15	76.00	23.00	0.00	95.00	105.85	861673.00	1.02	577.42	587.00
17	2	7	4918.00	22622.00	234.15	0	Spot (Block17, Row7, Column2)	625.19	598.00	121.54	0.02	0.19	516.00	543.19	516.00	73.59	0.02	0.14	62.00	31.00	0.00	82.00	109.19	985298.00	1.11	574.82	583.00
17	3	7	5209.00	22633.00	213.75	0	Spot (Block17, Row7, Column3)	694.54	688.00	121.79	0.00	0.18	585.00	579.60	585.00	81.96	0.00	0.14	60.00	25.00	0.00	103.00	109.54	906369.00	1.40	650.09	606.00
17	4	7	5519.00	22630.00	203.85	0	Spot (Block17, Row7, Column4)	708.52	698.00	100.11	0.01	0.14	593.00	600.62	593.00	87.85	0.01	0.15	66.00	24.00	0.00	105.00	115.52	840304.00	1.23	655.92	662.00
17	5	7	5814.00	22644.00	186.95	0	Spot (Block17, Row7, Column5)	802.29	788.00	199.26	0.01	0.25	596.00	611.48	596.00	96.86	0.01	0.16	77.00	48.00	0.00	192.00	206.29	788650.00	1.97	695.81	693.00
17	6	7	6110.00	22637.00	209.75	0	Spot (Block17, Row7, Column6)	759.05	756.00	117.60	0.00	0.15	592.00	601.13	592.00	93.09	0.01	0.15	75.00	44.00	0.00	164.00	167.05	950326.00	1.70	671.95	680.00
17	7	7	6405.00	22646.00	161.90	0	Spot (Block17, Row7, Column7)	1202.41	1104.00	418.29	0.04	0.35	593.00	610.19	593.00	103.18	0.01	0.17	96.00	85.00	0.00	511.00	609.41	874153.00	5.74	740.58	721.00
17	8	7	6723.00	22647.00	177.15	0	Spot (Block17, Row7, Column8)	1152.26	1120.50	248.96	0.01	0.22	594.00	609.59	594.00	99.00	0.01	0.16	100.00	98.00	0.00	526.50	558.26	1013988.00	5.48	765.33	746.50
17	1	8	4607.00	22950.00	134.60	0	Spot (Block17, Row8, Column1)	18837.68	14767.00	15548.34	0.11	0.83	573.00	568.56	573.00	93.02	0.00	0.16	100.00	100.00	6.19	14194.00	18264.68	9136275.00	196.40	4657.21	3267.50
17	2	8	4919.00	22947.00	220.75	0	Spot (Block17, Row8, Column2)	633.35	608.00	79.26	0.02	0.13	530.00	557.16	530.00	96.09	0.02	0.17	41.00	9.00	0.00	78.00	103.35	885430.00	0.79	587.33	589.00
17	3	8	5207.00	22944.00	158.75	0	Spot (Block17, Row8, Column3)	1052.40	941.50	361.90	0.05	0.34	579.00	568.71	579.00	84.19	0.01	0.15	90.00	76.00	0.00	362.50	473.40	732467.00	5.75	675.30	664.00
17	4	8	5520.00	22912.00	173.00	0	Spot (Block17, Row8, Column4)	686.00	691.00	82.61	0.00	0.12	587.00	583.27	587.00	88.16	0.00	0.15	63.00	20.00	0.00	104.00	99.00	574178.00	1.17	646.18	613.00
17	5	8	5805.00	22933.00	194.85	0	Spot (Block17, Row8, Column5)	684.69	678.00	89.89	0.00	0.13	586.00	585.29	586.00	82.90	0.00	0.14	57.00	23.00	0.00	92.00	98.69	734674.00	1.20	644.79	604.00
17	6	8	6124.00	22927.00	195.65	0	Spot (Block17, Row8, Column6)	733.90	693.00	127.97	0.02	0.17	590.00	588.53	590.00	84.49	0.00	0.14	65.00	40.00	0.00	103.00	143.90	794078.00	1.72	659.72	667.00
17	7	8	6414.00	22943.00	161.60	0	Spot (Block17, Row8, Column7)	938.19	884.00	227.87	0.03	0.24	591.00	603.74	591.00	96.92	0.01	0.16	95.00	73.00	0.00	293.00	347.19	678308.00	3.45	697.33	700.00
17	8	8	6711.00	22937.00	155.00	0	Spot (Block17, Row8, Column8)	1613.30	1428.00	904.75	0.05	0.56	593.00	614.87	593.00	104.48	0.02	0.17	99.00	98.00	0.00	835.00	1020.30	1061551.00	9.56	925.35	846.50
18	1	1	9116.00	20843.00	148.20	0	Spot (Block18, Row1, Column1)	9531.55	8459.00	5069.64	0.05	0.53	406.00	439.98	406.00	82.31	0.03	0.19	100.00	100.00	0.00	8053.00	9125.55	5718930.00	110.45	2699.75	2363.00
18	2	1	9411.00	20839.00	195.90	0	Spot (Block18, Row1, Column2)	489.18	492.00	84.19	0.00	0.17	401.00	425.74	401.00	72.33	0.03	0.17	64.00	19.00	0.00	91.00	88.18	530759.00	0.88	455.42	450.00
18	3	1	9732.00	20842.00	232.95	0	Spot (Block18, Row1, Column3)	474.74	481.00	79.25	0.01	0.17	398.00	415.76	398.00	61.60	0.02	0.15	56.00	19.00	0.00	83.00	76.74	740589.00	0.96	426.72	406.00
18	4	1	10027.00	20841.00	234.35	0	Spot (Block18, Row1, Column4)	498.45	495.00	97.15	0.00	0.19	399.00	422.84	399.00	67.67	0.03	0.16	66.00	26.00	0.00	96.00	99.45	786548.00	1.12	438.96	405.00
18	5	1	10317.00	20842.00	229.90	0	Spot (Block18, Row1, Column5)	487.04	487.00	91.67	0.00	0.19	400.00	426.82	400.00	69.14	0.03	0.16	60.00	21.00	0.00	87.00	87.04	741274.00	0.87	434.19	406.00
18	6	1	10601.00	20833.00	197.80	0	Spot (Block18, Row1, Column6)	516.94	493.00	116.15	0.02	0.22	405.00	435.19	405.00	71.93	0.03	0.17	64.00	31.00	0.00	88.00	111.94	572773.00	1.14	450.26	402.00
18	7	1	10919.00	20845.00	152.65	0	Spot (Block18, Row1, Column7)	631.06	598.00	124.35	0.02	0.20	413.00	444.35	413.00	80.83	0.03	0.18	88.00	69.00	0.00	185.00	218.06	405771.00	2.31	506.35	488.50
18	8	1	11236.00	20842.00	221.75	0	Spot (Block18, Row1, Column8)	534.32	500.00	103.68	0.03	0.19	411.00	450.83	411.00	83.67	0.04	0.19	54.00	38.00	0.00	89.00	123.32	752857.00	1.00	491.99	493.00
18	1	2	9108.00	21158.00	202.50	0	Spot (Block18, Row2, Column1)	477.06	490.00	82.57	0.01	0.17	399.00	423.71	399.00	76.38	0.03	0.18	56.00	14.00	0.00	91.00	78.06	553866.00	0.70	446.56	410.50
18	2	2	9450.00	21173.00	162.70	0	Spot (Block18, Row2, Column2)	474.72	477.00	111.48	0.00	0.23	399.00	419.46	399.00	66.98	0.02	0.16	53.00	21.00	0.00	78.00	75.72	348441.00	0.83	455.18	414.00
18	3	2	9720.00	21146.00	220.40	0	Spot (Block18, Row2, Column3)	457.18	486.00	69.35	0.03	0.15	398.00	413.68	398.00	62.15	0.02	0.15	53.00	12.00	0.00	88.00	59.18	636400.00	0.70	431.63	406.00
18	4	2	10001.00	21142.00	194.45	0	Spot (Block18, Row2, Column4)	522.34	493.00	99.74	0.03	0.19	395.00	414.42	395.00	65.22	0.02	0.16	76.00	34.00	0.00	98.00	127.34	556819.00	1.65	465.23	476.00
18	5	2	10328.00	21145.00	209.30	0	Spot (Block18, Row2, Column5)	529.17	501.00	90.43	0.02	0.17	397.00	421.00	397.00	70.94	0.03	0.17	80.00	38.00	0.00	104.00	132.17	658289.00	1.52	444.08	411.50
18	6	2	10616.00	21140.00	209.90	0	Spot (Block18, Row2, Column6)	490.39	499.00	90.85	0.01	0.19	401.00	429.89	401.00	74.50	0.03	0.17	64.00	20.00	0.00	98.00	89.39	615929.00	0.81	448.62	415.00
18	7	2	10923.00	21144.00	175.10	0	Spot (Block18, Row2, Column7)	529.87	496.00	89.88	0.03	0.17	402.00	433.60	402.00	77.70	0.03	0.18	73.00	35.00	0.00	94.00	127.87	454099.00	1.24	486.89	489.50
18	8	2	11218.00	21152.00	237.90	0	Spot (Block18, Row2, Column8)	481.32	486.00	86.76	0.00	0.18	404.00	437.18	404.00	78.38	0.03	0.18	52.00	19.00	0.00	82.00	77.32	784559.00	0.56	443.85	403.00
18	1	3	9124.00	21436.00	187.30	0	Spot (Block18, Row3, Column1)	501.35	490.00	92.19	0.01	0.18	395.00	410.85	395.00	62.27	0.02	0.15	68.00	26.00	0.00	95.00	106.35	495335.00	1.45	439.29	406.00
18	2	3	9428.00	21459.00	201.45	0	Spot (Block18, Row3, Column2)	480.81	494.00	80.18	0.01	0.17	397.00	412.71	397.00	63.79	0.02	0.15	62.00	18.00	0.00	97.00	83.81	554860.00	1.07	454.24	433.00
18	3	3	9712.00	21430.00	191.20	0	Spot (Block18, Row3, Column3)	476.64	483.00	90.20	0.01	0.19	399.00	418.96	399.00	65.62	0.02	0.16	58.00	18.00	0.00	84.00	77.64	492370.00	0.88	449.49	418.00
18	4	3	10027.00	21448.00	223.25	0	Spot (Block18, Row3, Column4)	509.32	493.00	111.29	0.01	0.22	398.00	424.86	398.00	69.63	0.03	0.16	64.00	34.00	0.00	95.00	111.32	726804.00	1.21	450.96	414.50
18	5	3	10325.00	21438.00	202.55	0	Spot (Block18, Row3, Column5)	513.39	491.00	101.06	0.02	0.20	400.00	428.53	400.00	69.22	0.03	0.16	67.00	32.00	0.00	91.00	113.39	599645.00	1.23	459.54	459.50
18	6	3	10614.00	21431.00	191.40	0	Spot (Block18, Row3, Column6)	533.17	494.00	114.80	0.03	0.22	403.00	433.18	403.00	70.99	0.03	0.16	71.00	38.00	0.00	91.00	130.17	550768.00	1.41	480.25	490.00
18	7	3	10908.00	21430.00	180.30	0	Spot (Block18, Row3, Column7)	543.64	510.00	91.71	0.03	0.17	401.00	433.93	401.00	76.19	0.03	0.18	84.00	42.00	0.00	109.00	142.64	494709.00	1.44	491.66	496.00
18	8	3	11229.00	21443.00	223.80	0	Spot (Block18, Row3, Column8)	503.13	493.00	95.63	0.01	0.19	401.00	433.99	401.00	79.48	0.03	0.18	62.00	27.00	0.00	92.00	102.13	725014.00	0.87	462.99	477.00
18	1	4	9120.00	21743.00	168.95	0	Spot (Block18, Row4, Column1)	543.14	510.00	109.18	0.03	0.20	395.00	405.26	395.00	56.59	0.01	0.14	77.00	51.00	0.00	115.00	148.14	429627.00	2.44	452.28	418.00
18	2	4	9429.00	21754.00	202.55	0	Spot (Block18, Row4, Column2)	470.54	476.50	88.42	0.01	0.19	397.00	407.89	397.00	59.72	0.01	0.15	52.00	20.00	0.00	79.50	73.54	548644.00	1.05	435.80	404.00
18	3	4	9723.00	21751.00	173.55	0	Spot (Block18, Row4, Column3)	691.39	667.00	166.23	0.02	0.24	399.00	417.74	399.00	61.07	0.02	0.15	98.00	83.00	0.00	268.00	292.39	580075.00	4.48	480.66	485.50
18	4	4	10006.00	21746.00	193.55	0	Spot (Block18, Row4, Column4)	500.12	489.00	91.13	0.01	0.18	400.00	425.93	400.00	64.87	0.03	0.15	70.00	29.00	0.00	89.00	100.12	525124.00	1.14	454.74	465.00
18	5	4	10315.00	21724.00	204.75	0	Spot (Block18, Row4, Column5)	500.55	489.00	96.07	0.01	0.19	405.00	435.74	405.00	67.25	0.03	0.15	64.00	28.00	0.00	84.00	95.55	597653.00	0.96	463.78	473.00
18	6	4	10609.00	21739.00	197.10	0	Spot (Block18, Row4, Column6)	557.22	570.00	101.14	0.01	0.18	404.00	435.31	404.00	68.93	0.03	0.16	83.00	51.00	0.00	166.00	153.22	612390.00	1.77	487.99	490.00
18	7	4	10916.00	21739.00	188.05	0	Spot (Block18, Row4, Column7)	512.16	490.00	101.16	0.02	0.20	400.00	431.14	400.00	76.46	0.03	0.18	62.00	31.00	0.00	90.00	112.16	510619.00	1.06	452.34	416.00
18	8	4	11216.00	21747.00	193.80	0	Spot (Block18, Row4, Column8)	534.83	508.00	95.61	0.02	0.18	400.00	430.25	400.00	76.09	0.03	0.18	75.00	42.00	0.00	108.00	134.83	563707.00	1.37	442.35	411.50
18	1	5	9111.00	22060.00	174.05	0	Spot (Block18, Row5, Column1)	501.99	499.00	87.94	0.00	0.18	397.00	409.38	397.00	59.29	0.01	0.14	69.00	31.00	0.00	102.00	104.99	423180.00	1.56	444.22	411.50
18	2	5	9429.00	22044.00	189.15	0	Spot (Block18, Row5, Column2)	457.86	428.00	88.56	0.03	0.19	397.00	403.56	397.00	58.25	0.01	0.14	49.00	22.00	0.00	31.00	60.86	458779.00	0.93	439.71	409.00
18	3	5	9728.00	22058.00	194.70	0	Spot (Block18, Row5, Column3)	505.28	502.00	87.05	0.00	0.17	398.00	410.65	398.00	59.98	0.01	0.15	72.00	32.00	0.00	104.00	107.28	542676.00	1.58	439.58	404.00
18	4	5	10025.00	22038.00	186.55	0	Spot (Block18, Row5, Column4)	518.61	503.00	84.55	0.01	0.16	401.00	422.16	401.00	65.42	0.02	0.15	78.00	32.00	0.00	102.00	117.61	507715.00	1.47	471.64	476.00
18	5	5	10314.00	22038.00	148.15	0	Spot (Block18, Row5, Column5)	736.02	671.00	181.44	0.04	0.25	405.00	434.89	405.00	69.64	0.03	0.16	99.00	95.00	0.00	266.00	331.02	441611.00	4.32	542.44	531.00
18	6	5	10614.00	22032.00	138.85	0	Spot (Block18, Row5, Column6)	534.75	494.00	108.28	0.03	0.20	402.00	432.47	402.00	70.48	0.03	0.16	70.00	40.00	0.00	92.00	132.75	278072.00	1.45	478.71	488.00
18	7	5	10925.00	22042.00	177.70	0	Spot (Block18, Row5, Column7)	506.42	490.00	101.13	0.01	0.20	397.00	421.58	397.00	70.47	0.03	0.17	67.00	33.00	0.00	93.00	109.42	448684.00	1.20	476.94	478.50
18	8	5	11223.00	22045.00	190.55	0	Spot (Block18, Row5, Column8)	526.33	503.00	117.98	0.02	0.22	401.00	428.19	401.00	75.21	0.03	0.18	71.00	37.00	0.00	102.00	125.33	537909.00	1.30	448.19	415.00
18	1	6	9125.00	22325.00	227.40	0	Spot (Block18, Row6, Column1)	472.35	482.00	80.59	0.01	0.17	395.00	407.42	395.00	60.78	0.01	0.15	56.00	21.00	0.00	87.00	77.35	699543.00	1.07	429.74	399.50
18	2	6	9402.00	22348.00	197.40	0	Spot (Block18, Row6, Column2)	471.49	486.00	79.98	0.01	0.17	394.00	403.68	394.00	63.12	0.01	0.16	57.00	21.00	0.00	92.00	77.49	519107.00	1.07	444.55	421.50
18	3	6	9712.00	22343.00	156.05	0	Spot (Block18, Row6, Column3)	556.18	566.50	98.54	0.01	0.18	401.00	411.49	401.00	63.42	0.01	0.15	85.00	51.00	0.00	165.50	155.18	372639.00	2.28	460.53	448.00
18	4	6	10025.00	22348.00	198.30	0	Spot (Block18, Row6, Column4)	483.00	488.00	81.61	0.00	0.17	401.00	414.88	401.00	61.70	0.01	0.15	65.00	19.00	0.00	87.00	82.00	537100.00	1.10	444.11	410.00
18	5	6	10319.00	22349.00	148.95	0	Spot (Block18, Row6, Column5)	689.87	671.50	151.54	0.01	0.22	399.00	418.88	399.00	63.95	0.02	0.15	99.00	86.00	0.00	272.50	290.87	416684.00	4.24	514.25	512.00
18	6	6	10630.00	22354.00	204.75	0	Spot (Block18, Row6, Column6)	465.62	479.00	91.78	0.01	0.20	398.00	419.93	398.00	65.61	0.02	0.16	52.00	15.00	0.00	81.00	67.62	556878.00	0.70	435.08	407.00
18	7	6	10926.00	22347.00	164.20	0	Spot (Block18, Row6, Column7)	580.37	586.00	114.94	0.00	0.20	399.00	422.21	399.00	66.15	0.02	0.16	87.00	56.00	0.00	187.00	181.37	432376.00	2.39	476.44	475.00
18	8	6	11220.00	22349.00	155.15	0	Spot (Block18, Row6, Column8)	575.05	584.00	123.95	0.01	0.22	402.00	429.39	402.00	71.30	0.03	0.17	83.00	54.00	0.00	182.00	173.05	382981.00	2.04	478.20	480.00
18	1	7	9118.00	22631.00	185.20	0	Spot (Block18, Row7, Column1)	477.29	484.50	83.41	0.01	0.17	395.00	411.76	395.00	70.03	0.02	0.17	60.00	17.00	0.00	89.50	82.29	460112.00	0.94	458.07	468.00
18	2	7	9422.00	22648.00	182.35	0	Spot (Block18, Row7, Column2)	465.95	460.00	91.33	0.01	0.20	394.00	400.61	394.00	60.84	0.01	0.15	50.00	19.00	0.00	66.00	71.95	434262.00	1.07	439.96	410.00
18	3	7	9711.00	22633.00	199.55	0	Spot (Block18, Row7, Column3)	477.32	489.00	101.15	0.01	0.21	399.00	404.34	399.00	61.18	0.01	0.15	56.00	21.00	0.00	90.00	78.32	539853.00	1.19	439.96	415.00
18	4	7	10015.00	22663.00	230.75	0	Spot (Block18, Row7, Column4)	450.64	416.50	72.07	0.03	0.16	396.00	401.63	396.00	57.07	0.01	0.14	46.00	18.00	0.00	20.50	54.64	687683.00	0.86	420.39	402.00
18	5	7	10313.00	22649.00	200.20	0	Spot (Block18, Row7, Column5)	501.87	499.00	90.06	0.00	0.18	393.00	402.06	393.00	57.37	0.01	0.14	72.00	38.00	0.00	106.00	108.87	569122.00	1.74	452.27	430.00
18	6	7	10606.00	22651.00	184.50	0	Spot (Block18, Row7, Column6)	508.61	498.00	85.30	0.01	0.17	394.00	406.08	394.00	62.83	0.01	0.15	74.00	31.00	0.00	104.00	114.61	487756.00	1.63	445.88	413.00
18	7	7	10894.00	22647.00	164.00	0	Spot (Block18, Row7, Column7)	521.20	504.00	101.01	0.01	0.19	396.00	412.78	396.00	63.46	0.02	0.15	72.00	40.00	0.00	108.00	125.20	387776.00	1.71	443.95	416.00
18	8	7	11223.00	22654.00	176.35	0	Spot (Block18, Row7, Column8)	613.16	599.00	132.98	0.01	0.22	398.00	421.39	398.00	65.85	0.02	0.16	91.00	66.00	0.00	201.00	215.16	532835.00	2.91	516.50	482.00
18	1	8	9112.00	22950.00	137.00	0	Spot (Block18, Row8, Column1)	18402.91	13151.50	16052.54	0.15	0.87	404.00	431.10	404.00	102.67	0.03	0.24	100.00	100.00	4.53	12747.50	17998.91	9348680.00	175.05	4024.36	2936.50
18	2	8	9427.00	22919.00	204.65	0	Spot (Block18, Row8, Column2)	464.36	475.00	73.70	0.01	0.16	396.00	403.40	396.00	58.30	0.01	0.14	54.00	16.00	0.00	79.00	68.36	553048.00	1.05	431.00	403.00
18	3	8	9712.00	22931.00	164.70	0	Spot (Block18, Row8, Column3)	510.99	497.00	89.19	0.01	0.17	395.00	399.37	395.00	58.87	0.00	0.15	75.00	36.00	0.00	102.00	115.99	382219.00	1.90	442.68	414.00
18	4	8	10004.00	22939.00	177.20	0	Spot (Block18, Row8, Column4)	493.56	490.00	80.70	0.00	0.16	395.00	398.27	395.00	54.78	0.00	0.14	73.00	30.00	0.00	95.00	98.56	433345.00	1.74	431.15	412.00
18	5	8	10316.00	22939.00	216.50	0	Spot (Block18, Row8, Column5)	453.44	443.00	74.83	0.01	0.17	393.00	400.78	393.00	60.24	0.01	0.15	49.00	15.00	0.00	50.00	60.44	608062.00	0.87	435.40	408.00
18	6	8	10614.00	22949.00	163.15	0	Spot (Block18, Row8, Column6)	550.16	521.00	91.23	0.02	0.17	397.00	412.77	397.00	65.54	0.02	0.16	85.00	49.00	0.00	124.00	153.16	406569.00	2.10	482.44	491.00
18	7	8	10930.00	22940.00	148.15	0	Spot (Block18, Row8, Column7)	531.47	504.00	88.49	0.02	0.17	397.00	418.54	397.00	65.94	0.02	0.16	85.00	36.00	0.00	107.00	134.47	316758.00	1.71	455.32	477.00
18	8	8	11216.00	22947.00	155.45	0	Spot (Block18, Row8, Column8)	1333.17	1019.00	1147.39	0.12	0.86	399.00	423.29	399.00	67.13	0.03	0.16	100.00	99.00	0.00	620.00	934.17	882557.00	13.55	642.66	625.00
19	1	1	13615.00	20844.00	152.60	0	Spot (Block19, Row1, Column1)	8877.13	7808.00	4624.80	0.06	0.52	574.00	569.96	574.00	114.25	0.00	0.20	100.00	100.00	0.00	7234.00	8303.13	5716869.00	72.71	2122.20	1577.00
19	2	1	13905.00	20862.00	169.85	0	Spot (Block19, Row1, Column2)	687.64	696.00	150.63	0.01	0.22	505.00	548.86	505.00	104.45	0.04	0.19	60.00	36.00	0.00	191.00	182.64	551489.00	1.33	609.59	586.50
19	3	1	14221.00	20843.00	183.60	0	Spot (Block19, Row1, Column3)	641.99	599.00	123.55	0.03	0.19	503.00	545.19	503.00	96.82	0.03	0.18	49.00	38.00	0.00	96.00	138.99	607967.00	1.00	602.54	588.00
19	4	1	14514.00	20843.00	200.30	0	Spot (Block19, Row1, Column4)	666.16	618.00	146.21	0.03	0.22	508.00	552.18	508.00	101.84	0.04	0.18	51.00	34.00	0.00	110.00	158.16	759423.00	1.12	590.69	586.00
19	5	1	14822.00	20847.00	181.00	0	Spot (Block19, Row1, Column5)	697.49	682.00	142.59	0.01	0.20	571.00	563.90	571.00	105.51	0.01	0.19	51.00	32.00	0.00	111.00	126.49	641693.00	1.27	612.13	586.50
19	6	1	15111.00	20832.00	168.65	0	Spot (Block19, Row1, Column6)	724.71	703.50	157.96	0.01	0.22	583.00	583.54	583.00	114.09	0.00	0.20	52.00	33.00	0.00	120.50	141.71	575422.00	1.24	651.99	612.00
19	7	1	15429.00	20807.00	77.70	0	Spot (Block19, Row1, Column7)	3002.95	977.00	6562.18	0.49	2.19	590.00	604.89	590.00	128.04	0.01	0.21	73.00	64.00	0.00	387.00	2412.95	435428.00	18.73	853.89	846.00
19	8	1	15723.00	20844.00	178.75	0	Spot (Block19, Row1, Column8)	721.78	694.50	121.98	0.02	0.17	587.00	603.26	587.00	137.17	0.01	0.23	38.00	13.00	0.00	107.50	134.78	646714.00	0.86	671.36	673.50
19	1	2	13603.00	21160.00	202.65	0	Spot (Block19, Row2, Column1)	618.76	588.00	119.26	0.02	0.19	527.00	559.64	527.00	111.73	0.03	0.20	33.00	13.00	0.00	61.00	91.76	720235.00	0.53	602.63	595.00
19	2	2	13914.00	21149.00	135.45	0	Spot (Block19, Row2, Column2)	666.07	670.00	123.98	0.00	0.19	505.00	544.92	505.00	103.88	0.03	0.19	52.00	32.00	0.00	165.00	161.07	329704.00	1.17	602.11	588.00
19	3	2	14208.00	21149.00	190.30	0	Spot (Block19, Row2, Column3)	646.79	605.00	125.66	0.03	0.19	509.00	548.06	509.00	100.26	0.03	0.18	48.00	30.00	0.00	96.00	137.79	659722.00	0.98	593.86	590.00
19	4	2	14527.00	21142.00	211.00	0	Spot (Block19, Row2, Column4)	657.46	611.50	141.57	0.03	0.22	504.00	551.57	504.00	107.89	0.04	0.20	50.00	30.00	0.00	107.50	153.46	838924.00	0.98	588.42	589.00
19	5	2	14819.00	21140.00	190.85	0	Spot (Block19, Row2, Column5)	711.70	692.00	154.15	0.01	0.22	553.50	560.21	553.50	108.81	0.01	0.19	59.00	38.00	0.00	138.50	158.20	735894.00	1.39	602.30	589.00
19	6	2	15111.00	21127.00	218.15	0	Spot (Block19, Row2, Column6)	655.90	615.00	126.93	0.03	0.19	572.00	567.95	572.00	107.53	0.00	0.19	47.00	17.00	0.00	43.00	83.90	896611.00	0.82	604.26	594.00
19	7	2	15424.00	21143.00	181.25	0	Spot (Block19, Row2, Column7)	685.27	693.00	128.26	0.00	0.19	583.00	585.47	583.00	126.25	0.00	0.22	36.00	12.00	0.00	110.00	102.27	629766.00	0.79	647.72	684.00
19	8	2	15722.00	21145.00	211.00	0	Spot (Block19, Row2, Column8)	671.91	689.50	135.60	0.01	0.20	584.00	582.65	584.00	118.55	0.00	0.20	42.00	17.00	0.00	105.50	87.91	851982.00	0.75	598.79	592.00
19	1	3	13612.00	21435.00	176.85	0	Spot (Block19, Row3, Column1)	690.65	687.00	133.92	0.00	0.19	505.00	550.34	505.00	104.86	0.04	0.19	66.00	30.00	0.00	182.00	185.65	603624.00	1.34	620.32	602.00
19	2	3	13921.00	21448.00	196.00	0	Spot (Block19, Row3, Column2)	626.92	590.00	120.53	0.03	0.19	508.00	550.77	508.00	103.30	0.04	0.19	39.00	21.00	0.00	82.00	118.92	680837.00	0.74	575.82	582.50
19	3	3	14210.00	21444.00	185.15	0	Spot (Block19, Row3, Column3)	723.59	692.00	145.93	0.02	0.20	506.00	545.54	506.00	97.45	0.03	0.18	73.00	46.00	0.00	186.00	217.59	696816.00	1.83	614.57	594.00
19	4	3	14514.00	21438.00	214.00	0	Spot (Block19, Row3, Column4)	675.85	669.00	141.68	0.00	0.21	507.00	551.92	507.00	106.58	0.04	0.19	55.00	29.00	0.00	162.00	168.85	886036.00	1.16	607.55	591.00
19	5	3	14824.00	21450.00	149.20	0	Spot (Block19, Row3, Column5)	746.29	695.00	154.30	0.03	0.21	576.00	570.03	576.00	111.01	0.00	0.19	52.00	36.00	0.00	119.00	170.29	452999.00	1.59	668.78	656.00
19	6	3	15110.00	21443.00	204.70	0	Spot (Block19, Row3, Column6)	722.37	687.00	145.61	0.02	0.20	580.00	575.13	580.00	103.85	0.00	0.18	52.00	30.00	0.00	107.00	142.37	861792.00	1.42	615.50	587.50
19	7	3	15435.00	21437.00	210.50	0	Spot (Block19, Row3, Column7)	685.98	673.00	146.03	0.01	0.21	580.00	577.17	580.00	105.81	0.00	0.18	44.00	28.00	0.00	93.00	105.98	862964.00	1.03	598.48	583.00
19	8	3	15717.00	21446.00	175.80	0	Spot (Block19, Row3, Column8)	695.20	690.00	123.71	0.00	0.18	585.00	589.38	585.00	114.24	0.00	0.19	43.00	20.00	0.00	105.00	110.20	599264.00	0.93	610.56	590.00
19	1	4	13614.00	21740.00	196.70	0	Spot (Block19, Row4, Column1)	681.45	690.00	127.43	0.01	0.19	511.00	553.20	511.00	98.19	0.03	0.18	60.00	36.00	0.00	179.00	170.45	746866.00	1.31	598.28	588.00
19	2	4	13920.00	21739.00	233.65	0	Spot (Block19, Row4, Column2)	662.20	606.00	137.11	0.04	0.21	507.00	554.57	507.00	100.45	0.04	0.18	49.00	35.00	0.00	99.00	155.20	1042966.00	1.07	584.63	592.00
19	3	4	14214.00	21747.00	167.30	0	Spot (Block19, Row4, Column3)	812.73	795.00	173.67	0.01	0.21	506.00	549.28	506.00	101.92	0.04	0.19	90.00	61.00	0.00	289.00	306.73	631491.00	2.58	634.52	598.50
19	4	4	14502.00	21737.00	217.55	0	Spot (Block19, Row4, Column4)	648.00	601.00	115.72	0.03	0.18	514.00	556.36	514.00	105.39	0.03	0.19	46.00	20.00	0.00	87.00	134.00	881278.00	0.87	576.89	577.50
19	5	4	14802.00	21736.00	201.30	0	Spot (Block19, Row4, Column5)	691.50	686.50	143.42	0.00	0.21	583.00	578.20	583.00	109.92	0.00	0.19	47.00	27.00	0.00	103.50	108.50	793843.00	1.03	617.47	592.50
19	6	4	15124.00	21745.00	200.40	0	Spot (Block19, Row4, Column6)	748.35	705.00	155.17	0.03	0.21	584.00	579.05	584.00	103.45	0.00	0.18	57.00	40.00	0.00	121.00	164.35	850130.00	1.64	624.36	602.00
19	7	4	15408.00	21748.00	173.60	0	Spot (Block19, Row4, Column7)	743.10	692.00	173.47	0.03	0.23	581.00	579.19	581.00	106.30	0.00	0.18	52.00	39.00	0.00	111.00	162.10	623458.00	1.54	659.88	658.00
19	8	4	15720.00	21754.00	162.90	0	Spot (Block19, Row4, Column8)	736.83	685.00	142.59	0.03	0.19	586.00	592.54	586.00	114.74	0.00	0.19	44.00	26.00	0.00	99.00	150.83	544515.00	1.26	646.23	614.50
19	1	5	13634.00	22049.00	115.55	0	Spot (Block19, Row5, Column1)	848.59	800.50	558.17	0.03	0.66	511.00	554.57	511.00	103.33	0.04	0.19	78.00	60.00	0.00	289.50	337.59	297007.00	2.85	733.03	713.00
19	2	5	13908.00	22039.00	172.10	0	Spot (Block19, Row5, Column2)	664.41	695.00	110.15	0.02	0.17	506.00	554.18	506.00	106.00	0.04	0.19	55.00	30.00	0.00	189.00	158.41	548141.00	1.04	599.18	592.50
19	3	5	14219.00	22043.00	178.65	0	Spot (Block19, Row5, Column3)	707.47	699.50	135.79	0.00	0.19	530.00	558.16	530.00	105.95	0.02	0.19	63.00	37.00	0.00	169.50	177.47	631065.00	1.41	628.35	596.00
19	4	5	14536.00	22055.00	168.10	0	Spot (Block19, Row5, Column4)	717.73	687.00	148.84	0.02	0.21	581.00	572.47	581.00	106.51	0.01	0.19	48.00	27.00	0.00	106.00	136.73	559832.00	1.36	637.17	597.00
19	5	5	14814.00	22045.00	156.05	0	Spot (Block19, Row5, Column5)	1364.13	1221.50	579.16	0.05	0.42	588.00	584.99	588.00	108.50	0.00	0.19	99.00	90.00	0.00	633.50	776.13	913964.00	7.18	760.40	732.50
19	6	5	15126.00	22056.00	222.80	0	Spot (Block19, Row5, Column6)	684.17	694.00	137.20	0.01	0.20	585.00	581.12	585.00	105.26	0.00	0.18	51.00	21.00	0.00	109.00	99.17	970840.00	0.98	609.22	596.50
19	7	5	15408.00	22031.00	194.65	0	Spot (Block19, Row5, Column7)	689.81	693.00	143.43	0.00	0.21	585.00	583.66	585.00	105.74	0.00	0.18	51.00	27.00	0.00	108.00	104.81	738097.00	1.00	626.24	588.00
19	8	5	15722.00	22049.00	151.05	0	Spot (Block19, Row5, Column8)	933.66	904.50	220.39	0.01	0.24	589.00	596.40	589.00	111.38	0.01	0.19	80.00	64.00	0.00	315.50	344.66	586339.00	3.03	712.23	696.50
19	1	6	13622.00	22335.00	169.05	0	Spot (Block19, Row6, Column1)	719.68	706.00	128.68	0.01	0.18	577.00	567.71	577.00	107.38	0.01	0.19	64.00	33.00	0.00	129.00	142.68	569268.00	1.42	631.61	599.00
19	2	6	13946.00	22354.00	199.30	0	Spot (Block19, Row6, Column2)	664.02	678.00	157.78	0.01	0.24	530.00	556.24	530.00	98.72	0.02	0.18	52.00	28.00	0.00	148.00	134.02	744366.00	1.09	609.36	595.50
19	3	6	14211.00	22353.00	209.50	0	Spot (Block19, Row6, Column3)	712.29	684.00	151.53	0.02	0.21	522.00	555.81	522.00	98.79	0.03	0.18	64.00	35.00	0.00	162.00	190.29	891077.00	1.58	606.98	594.00
19	4	6	14515.00	22333.00	207.10	0	Spot (Block19, Row6, Column4)	685.81	685.00	138.80	0.00	0.20	577.00	568.03	577.00	100.87	0.01	0.18	53.00	28.00	0.00	108.00	108.81	835312.00	1.17	617.97	589.50
19	5	6	14823.00	22347.00	146.15	0	Spot (Block19, Row6, Column5)	1273.23	1191.00	418.68	0.03	0.33	588.00	584.43	588.00	99.25	0.00	0.17	100.00	89.00	0.00	603.00	685.23	739748.00	6.94	806.20	772.50
19	6	6	15105.00	22349.00	191.10	0	Spot (Block19, Row6, Column6)	673.64	680.00	133.40	0.00	0.20	584.00	578.51	584.00	99.78	0.00	0.17	47.00	23.00	0.00	96.00	89.64	694524.00	0.95	607.63	588.00
19	7	6	15429.00	22347.00	173.60	0	Spot (Block19, Row6, Column7)	693.57	679.00	145.84	0.01	0.21	581.00	579.30	581.00	104.20	0.00	0.18	46.00	28.00	0.00	98.00	112.57	583290.00	1.10	636.92	603.00
19	8	6	15712.00	22333.00	183.35	0	Spot (Block19, Row6, Column8)	675.79	677.00	122.37	0.00	0.18	584.00	595.38	584.00	120.48	0.01	0.20	35.00	12.00	0.00	93.00	91.79	636595.00	0.67	614.89	591.00
19	1	7	13603.00	22658.00	195.80	0	Spot (Block19, Row7, Column1)	675.21	678.00	131.97	0.00	0.20	584.00	582.43	584.00	141.27	0.00	0.24	28.00	8.00	0.00	94.00	91.21	731929.00	0.66	642.48	621.00
19	2	7	13929.00	22647.00	212.05	0	Spot (Block19, Row7, Column2)	657.15	633.00	116.16	0.02	0.18	560.00	561.12	560.00	100.86	0.00	0.18	49.00	21.00	0.00	73.00	97.15	841806.00	0.95	600.15	595.00
19	3	7	14221.00	22633.00	208.15	0	Spot (Block19, Row7, Column3)	659.42	637.00	121.85	0.02	0.18	515.00	558.02	515.00	97.93	0.03	0.18	50.00	33.00	0.00	122.00	144.42	813722.00	1.04	606.28	577.50
19	4	7	14524.00	22654.00	222.55	0	Spot (Block19, Row7, Column4)	625.81	596.00	123.43	0.02	0.20	571.00	563.67	571.00	98.69	0.01	0.18	34.00	15.00	0.00	25.00	54.81	889896.00	0.63	592.38	588.00
19	5	7	14797.00	22636.00	173.20	0	Spot (Block19, Row7, Column5)	698.77	694.00	134.21	0.00	0.19	581.00	573.94	581.00	100.45	0.01	0.18	57.00	34.00	0.00	113.00	117.77	582770.00	1.24	640.79	594.00
19	6	7	15127.00	22641.00	216.15	0	Spot (Block19, Row7, Column6)	664.31	683.00	111.23	0.01	0.17	576.00	570.02	576.00	100.46	0.00	0.18	52.00	17.00	0.00	107.00	88.31	886187.00	0.94	617.08	607.00
19	7	7	15409.00	22641.00	200.60	0	Spot (Block19, Row7, Column7)	688.78	683.00	134.99	0.00	0.20	584.00	587.15	584.00	104.99	0.00	0.18	46.00	29.00	0.00	99.00	104.78	785901.00	0.97	637.52	586.00
19	8	7	15731.00	22645.00	195.90	0	Spot (Block19, Row7, Column8)	870.47	873.00	167.28	0.00	0.19	589.00	605.71	589.00	116.14	0.01	0.19	81.00	52.00	0.00	284.00	281.47	946204.00	2.28	674.31	685.50
19	1	8	13611.00	22958.00	138.55	0	Spot (Block19, Row8, Column1)	18145.65	13831.50	15360.25	0.12	0.85	590.00	607.53	590.00	149.14	0.01	0.25	100.00	100.00	4.42	13241.50	17555.65	9435739.00	117.60	4753.62	2800.00
19	2	8	13923.00	22944.00	221.20	0	Spot (Block19, Row8, Column2)	658.66	655.00	114.03	0.00	0.17	585.00	587.34	585.00	114.96	0.00	0.20	32.00	9.00	0.00	70.00	73.66	922783.00	0.62	603.59	598.00
19	3	8	14208.00	22953.00	167.45	0	Spot (Block19, Row8, Column3)	715.99	697.00	139.29	0.01	0.19	583.00	582.60	583.00	109.56	0.00	0.19	54.00	25.00	0.00	114.00	132.99	557042.00	1.22	609.69	595.00
19	4	8	14526.00	22943.00	230.10	0	Spot (Block19, Row8, Column4)	670.84	675.00	126.49	0.00	0.19	581.00	582.24	581.00	108.32	0.00	0.19	44.00	18.00	0.00	94.00	89.84	1021015.00	0.82	604.68	592.00
19	5	8	14802.00	22959.00	224.95	0	Spot (Block19, Row8, Column5)	677.61	681.00	120.32	0.00	0.18	586.00	592.54	586.00	105.63	0.00	0.18	44.00	20.00	0.00	95.00	91.61	981863.00	0.81	607.59	595.00
19	6	8	15127.00	22947.00	196.20	0	Spot (Block19, Row8, Column6)	753.07	712.00	172.00	0.02	0.23	582.00	591.21	582.00	106.97	0.01	0.18	59.00	35.00	0.00	130.00	171.07	822347.00	1.51	637.03	600.00
19	7	8	15402.00	22942.00	205.35	0	Spot (Block19, Row8, Column7)	714.99	696.00	141.10	0.01	0.20	589.00	609.28	589.00	112.81	0.01	0.19	46.00	27.00	0.00	107.00	125.99	855133.00	0.94	642.95	594.50
19	8	8	15713.00	22942.00	157.90	0	Spot (Block19, Row8, Column8)	1076.42	1042.00	274.25	0.01	0.25	595.00	624.08	595.00	114.44	0.02	0.18	97.00	79.00	0.00	447.00	481.42	741650.00	3.95	770.87	737.50
20	1	1	18120.00	20846.00	154.55	0	Spot (Block20, Row1, Column1)	8040.59	7097.00	4353.48	0.05	0.54	582.00	577.98	582.00	103.50	0.00	0.18	100.00	100.00	0.00	6515.00	7458.59	5298747.00	72.10	1918.98	1773.00
20	2	1	18417.00	20854.00	186.35	0	Spot (Block20, Row1, Column2)	890.64	803.50	269.01	0.04	0.30	583.00	576.79	583.00	96.77	0.00	0.17	80.00	55.00	0.00	220.50	307.64	874612.00	3.24	646.66	658.00
20	3	1	18715.00	20848.00	175.50	0	Spot (Block20, Row1, Column3)	986.48	923.00	351.02	0.03	0.36	580.00	568.06	580.00	88.71	0.01	0.16	84.00	69.00	0.00	343.00	406.48	848375.00	4.72	667.90	614.00
20	4	1	19015.00	20849.00	157.20	0	Spot (Block20, Row1, Column4)	841.63	817.00	174.58	0.01	0.21	581.00	570.22	581.00	89.27	0.01	0.16	83.00	66.00	0.00	236.00	260.63	571467.00	3.04	654.11	626.00
20	5	1	19316.00	20849.00	151.10	0	Spot (Block20, Row1, Column5)	1470.37	1237.00	663.82	0.08	0.45	581.00	575.45	581.00	87.53	0.00	0.15	96.00	91.00	0.00	656.00	889.37	921919.00	10.22	770.40	773.50
20	6	1	19610.00	20838.00	154.25	0	Spot (Block20, Row1, Column6)	1594.13	1508.50	616.88	0.02	0.39	589.00	586.79	589.00	85.43	0.00	0.15	100.00	96.00	0.00	919.50	1005.13	1042564.00	11.79	848.32	788.50
20	7	1	19928.00	20845.00	157.00	0	Spot (Block20, Row1, Column7)	1982.19	1908.00	775.54	0.02	0.39	592.00	592.52	592.00	82.12	0.00	0.14	100.00	100.00	0.00	1316.00	1390.19	1353836.00	16.92	900.61	890.00
20	8	1	20223.00	20845.00	214.00	0	Spot (Block20, Row1, Column8)	707.94	691.00	104.07	0.01	0.15	594.00	603.90	594.00	78.25	0.01	0.13	67.00	29.00	0.00	97.00	113.94	927399.00	1.33	648.48	620.00
20	1	2	18096.00	21145.00	193.80	0	Spot (Block20, Row2, Column1)	638.45	600.00	105.73	0.03	0.17	560.00	563.23	560.00	101.09	0.00	0.18	41.00	13.00	0.00	40.00	78.45	681229.00	0.74	572.25	584.50
20	2	2	18409.00	21151.00	130.20	0	Spot (Block20, Row2, Column2)	1207.87	1148.00	319.30	0.02	0.26	534.00	557.94	534.00	89.86	0.02	0.16	100.00	99.00	0.00	614.00	673.87	549582.00	7.23	759.94	740.00
20	3	2	18721.00	21146.00	182.60	0	Spot (Block20, Row2, Column3)	694.53	694.00	105.24	0.00	0.15	578.00	564.89	578.00	84.49	0.01	0.15	61.00	28.00	0.00	116.00	116.53	648691.00	1.53	612.26	596.00
20	4	2	19022.00	21145.00	170.90	0	Spot (Block20, Row2, Column4)	1063.20	1013.00	238.96	0.02	0.22	581.00	574.07	581.00	88.80	0.01	0.15	99.00	91.00	0.00	432.00	482.20	864383.00	5.51	706.19	705.00
20	5	2	19321.00	21148.00	183.05	0	Spot (Block20, Row2, Column5)	786.58	789.00	129.43	0.00	0.16	583.00	580.45	583.00	86.64	0.00	0.15	85.00	55.00	0.00	206.00	203.58	740176.00	2.38	670.00	624.00
20	6	2	19579.00	21145.00	135.30	0	Spot (Block20, Row2, Column6)	821.84	708.00	470.02	0.06	0.57	589.00	589.51	589.00	81.78	0.00	0.14	71.00	48.00	0.00	119.00	232.84	405988.00	2.84	665.75	672.00
20	7	2	19921.00	21145.00	168.85	0	Spot (Block20, Row2, Column7)	876.34	829.00	264.64	0.02	0.30	591.00	593.56	591.00	86.05	0.00	0.14	84.00	66.00	0.00	238.00	285.34	693181.00	3.29	666.09	630.00
20	8	2	20207.00	21133.00	256.35	0	Spot (Block20, Row2, Column8)	639.37	605.00	103.35	0.02	0.16	590.00	591.03	590.00	80.91	0.00	0.14	39.00	13.00	0.00	15.00	49.37	1217354.00	0.60	589.38	593.50
20	1	3	18128.00	21451.00	164.10	0	Spot (Block20, Row3, Column1)	1175.72	1073.00	390.83	0.04	0.33	569.00	562.90	569.00	94.12	0.00	0.17	98.00	91.00	0.00	504.00	606.72	874736.00	6.51	685.66	690.50
20	2	3	18422.00	21442.00	165.85	0	Spot (Block20, Row3, Column2)	708.65	703.00	102.94	0.00	0.15	573.00	561.92	573.00	91.88	0.01	0.16	66.00	31.00	0.00	130.00	135.65	542115.00	1.60	623.64	603.00
20	3	3	18710.00	21450.00	159.60	0	Spot (Block20, Row3, Column3)	828.19	707.50	757.62	0.07	0.91	586.00	573.43	586.00	92.21	0.01	0.16	70.00	45.00	0.00	121.50	242.19	578080.00	2.76	639.26	628.00
20	4	3	19017.00	21447.00	157.65	0	Spot (Block20, Row3, Column4)	1386.36	1304.00	489.48	0.03	0.35	580.00	572.21	580.00	89.24	0.01	0.16	100.00	94.00	0.00	724.00	806.36	951042.00	9.12	786.79	771.50
20	5	3	19316.00	21442.00	180.80	0	Spot (Block20, Row3, Column5)	727.22	694.00	133.60	0.02	0.18	588.00	586.41	588.00	85.98	0.00	0.15	65.00	38.00	0.00	106.00	139.22	666133.00	1.64	652.37	612.00
20	6	3	19624.00	21442.00	191.75	0	Spot (Block20, Row3, Column6)	765.11	775.00	123.21	0.01	0.16	589.00	591.30	589.00	81.38	0.00	0.14	79.00	53.00	0.00	186.00	176.11	796475.00	2.14	670.37	684.00
20	7	3	19924.00	21450.00	151.50	0	Spot (Block20, Row3, Column7)	1263.85	1138.50	417.20	0.05	0.33	591.00	591.52	591.00	78.53	0.00	0.13	99.00	96.00	0.00	547.50	672.85	793698.00	8.56	768.93	736.00
20	8	3	20212.00	21438.00	197.40	0	Spot (Block20, Row3, Column8)	679.99	692.00	83.04	0.01	0.12	591.00	595.68	591.00	94.43	0.00	0.16	53.00	9.00	0.00	101.00	88.99	754792.00	0.89	628.29	605.00
20	1	4	18120.00	21746.00	158.20	0	Spot (Block20, Row4, Column1)	1275.94	1253.00	449.25	0.01	0.35	581.00	574.31	581.00	96.04	0.01	0.17	93.00	85.00	0.00	672.00	694.94	881675.00	7.31	737.92	713.50
20	2	4	18423.00	21747.00	205.70	0	Spot (Block20, Row4, Column2)	731.58	705.00	117.61	0.02	0.16	583.00	573.63	583.00	94.92	0.01	0.17	71.00	40.00	0.00	122.00	148.58	877161.00	1.66	627.54	599.50
20	3	4	18718.00	21749.00	147.60	0	Spot (Block20, Row4, Column3)	3767.44	3633.00	1870.21	0.02	0.50	588.00	576.45	588.00	93.39	0.01	0.16	100.00	100.00	0.00	3045.00	3179.44	2234094.00	34.17	1289.86	1100.00
20	4	4	19004.00	21752.00	218.30	0	Spot (Block20, Row4, Column4)	680.72	691.00	96.35	0.01	0.14	588.00	575.57	588.00	92.46	0.01	0.16	57.00	20.00	0.00	103.00	92.72	925786.00	1.14	584.81	591.00
20	5	4	19317.00	21708.00	256.65	0	Spot (Block20, Row4, Column5)	710.84	688.00	334.28	0.01	0.47	587.00	585.45	587.00	86.51	0.00	0.15	55.00	23.00	0.00	101.00	123.84	1359135.00	1.45	621.06	597.00
20	6	4	19622.00	21743.00	190.75	0	Spot (Block20, Row4, Column6)	816.97	798.00	145.86	0.01	0.18	591.00	598.60	591.00	79.52	0.01	0.13	91.00	63.00	0.00	207.00	225.97	840660.00	2.75	706.59	696.00
20	7	4	19914.00	21753.00	151.00	0	Spot (Block20, Row4, Column7)	1141.07	1053.00	378.02	0.03	0.33	594.00	599.95	594.00	78.87	0.00	0.13	100.00	91.00	0.00	459.00	547.07	713166.00	6.86	746.81	711.00
20	8	4	20221.00	21756.00	163.15	0	Spot (Block20, Row4, Column8)	915.38	872.00	201.94	0.02	0.22	596.00	607.62	596.00	89.86	0.01	0.15	93.00	68.00	0.00	276.00	319.38	674638.00	3.42	684.78	695.00
20	1	5	18123.00	22051.00	151.55	0	Spot (Block20, Row5, Column1)	1432.45	1344.00	537.60	0.03	0.38	580.00	571.98	580.00	94.32	0.01	0.16	100.00	95.00	0.00	764.00	852.45	901008.00	9.12	794.90	796.50
20	2	5	18424.00	22034.00	193.90	0	Spot (Block20, Row5, Column2)	702.88	699.00	131.49	0.00	0.19	582.00	572.97	582.00	93.37	0.01	0.16	62.00	25.00	0.00	117.00	120.88	749271.00	1.39	628.87	598.00
20	3	5	18727.00	22054.00	184.85	0	Spot (Block20, Row5, Column3)	800.05	772.00	161.06	0.02	0.20	588.00	583.05	588.00	94.32	0.00	0.16	71.00	48.00	0.00	184.00	212.05	764844.00	2.30	664.13	673.00
20	4	5	19018.00	22051.00	174.00	0	Spot (Block20, Row5, Column4)	944.66	894.00	226.00	0.02	0.24	589.00	588.70	589.00	90.79	0.00	0.15	93.00	76.00	0.00	305.00	355.66	800123.00	3.92	678.69	681.00
20	5	5	19320.00	22050.00	147.15	0	Spot (Block20, Row5, Column5)	4608.22	4158.00	2364.49	0.04	0.51	592.00	596.35	592.00	88.38	0.00	0.15	100.00	100.00	0.00	3566.00	4016.22	2714241.00	45.39	1421.89	1237.50
20	6	5	19628.00	22039.00	146.45	0	Spot (Block20, Row5, Column6)	750.68	702.00	139.41	0.03	0.19	594.00	601.66	594.00	79.55	0.01	0.13	68.00	47.00	0.00	108.00	156.68	436147.00	1.87	683.92	680.00
20	7	5	19932.00	22054.00	180.00	0	Spot (Block20, Row5, Column7)	737.99	700.00	105.44	0.02	0.14	596.00	605.44	596.00	77.00	0.01	0.13	72.00	43.00	0.00	104.00	141.99	671573.00	1.72	672.49	675.50
20	8	5	20221.00	22051.00	149.25	0	Spot (Block20, Row5, Column8)	1671.10	1567.50	670.36	0.03	0.40	598.00	617.59	598.00	82.01	0.01	0.13	100.00	100.00	0.00	969.50	1073.10	1019374.00	12.85	857.31	825.00
20	1	6	18126.00	22361.00	197.05	0	Spot (Block20, Row6, Column1)	704.74	687.50	119.04	0.01	0.17	585.00	575.33	585.00	93.05	0.01	0.16	56.00	31.00	0.00	102.50	119.74	772399.00	1.39	610.96	599.00
20	2	6	18420.00	22353.00	206.70	0	Spot (Block20, Row6, Column2)	688.92	688.00	132.28	0.00	0.19	585.00	572.86	585.00	92.93	0.01	0.16	57.00	28.00	0.00	103.00	103.92	837033.00	1.25	604.50	587.00
20	3	6	18708.00	22348.00	147.80	0	Spot (Block20, Row6, Column3)	2312.23	2149.50	988.36	0.03	0.43	592.00	593.77	592.00	93.74	0.00	0.16	100.00	100.00	0.00	1557.50	1720.23	1373467.00	18.33	1000.56	956.00
20	4	6	19024.00	22352.00	171.70	0	Spot (Block20, Row6, Column4)	871.01	805.00	189.18	0.03	0.22	594.00	615.51	594.00	247.97	0.02	0.40	42.00	13.00	0.00	211.00	277.01	715973.00	1.03	703.88	704.50
20	5	6	19320.00	22347.00	146.45	0	Spot (Block20, Row6, Column5)	2824.88	2722.00	1227.56	0.02	0.43	596.00	604.26	596.00	96.24	0.01	0.16	100.00	100.00	0.00	2126.00	2228.88	1652557.00	23.07	1136.25	1014.50
20	6	6	19622.00	22353.00	190.45	0	Spot (Block20, Row6, Column6)	724.44	694.00	129.40	0.02	0.18	593.00	594.18	593.00	79.60	0.00	0.13	63.00	35.00	0.00	101.00	131.44	741829.00	1.64	627.96	607.00
20	7	6	19922.00	22348.00	149.70	0	Spot (Block20, Row6, Column7)	1454.31	1253.50	511.96	0.06	0.35	596.00	603.44	596.00	76.50	0.01	0.13	100.00	99.00	0.00	657.50	858.31	898766.00	11.12	825.52	818.00
20	8	6	20228.00	22351.00	147.80	0	Spot (Block20, Row6, Column8)	1679.93	1584.50	559.87	0.03	0.33	600.00	621.04	600.00	77.37	0.01	0.12	100.00	100.00	0.00	984.50	1079.93	1001240.00	13.69	928.77	870.00
20	1	7	18124.00	22664.00	164.30	0	Spot (Block20, Row7, Column1)	764.40	733.00	145.27	0.02	0.19	586.00	592.43	586.00	109.87	0.00	0.19	61.00	34.00	0.00	147.00	178.40	573297.00	1.57	657.26	626.50
20	2	7	18427.00	22637.00	220.40	0	Spot (Block20, Row7, Column2)	646.76	599.00	113.14	0.03	0.17	584.00	577.84	584.00	91.03	0.00	0.16	42.00	16.00	0.00	15.00	62.76	902876.00	0.76	587.94	584.50
20	3	7	18712.00	22642.00	208.05	0	Spot (Block20, Row7, Column3)	683.92	687.50	100.45	0.00	0.15	591.00	596.05	591.00	87.33	0.00	0.15	55.00	20.00	0.00	96.50	92.92	842592.00	1.01	608.68	596.00
20	4	7	19017.00	22647.00	147.00	-50	Spot (Block20, Row7, Column4)	678.28	676.00	124.86	0.00	0.18	592.00	609.36	592.00	258.19	0.01	0.42	10.00	0.00	0.00	84.00	86.28	403574.00	0.27	646.68	597.00
20	5	7	19300.00	22646.00	193.10	0	Spot (Block20, Row7, Column5)	937.45	870.00	240.98	0.03	0.26	591.00	628.59	591.00	559.46	0.03	0.89	21.00	0.00	0.00	279.00	346.45	989005.00	0.55	699.29	699.00
20	6	7	19639.00	22645.00	195.55	0	Spot (Block20, Row7, Column6)	720.93	692.50	99.01	0.02	0.14	592.00	619.91	592.00	515.51	0.02	0.83	0.00	0.00	0.00	100.50	128.93	780045.00	0.20	640.79	621.00
20	7	7	19909.00	22651.00	156.55	0	Spot (Block20, Row7, Column7)	1426.00	1327.00	423.20	0.03	0.30	594.00	601.35	594.00	79.64	0.01	0.13	99.00	98.00	0.00	733.00	832.00	961124.00	10.35	844.47	814.00
20	8	7	20222.00	22643.00	192.40	0	Spot (Block20, Row7, Column8)	1073.11	1078.00	196.96	0.00	0.18	600.00	617.74	600.00	80.24	0.01	0.13	99.00	97.00	0.00	478.00	473.11	1114957.00	5.68	757.51	721.00
20	1	8	18101.00	22958.00	142.80	0	Spot (Block20, Row8, Column1)	14578.86	10356.50	14285.56	0.15	0.98	595.00	620.35	595.00	116.16	0.02	0.19	100.00	100.00	3.08	9761.50	13983.86	8047528.00	120.17	3934.91	2456.00
20	2	8	18415.00	22956.00	189.05	0	Spot (Block20, Row8, Column2)	793.89	792.00	157.62	0.00	0.20	591.00	606.57	591.00	109.58	0.01	0.18	66.00	41.00	0.00	201.00	202.89	797065.00	1.71	645.05	607.00
20	3	8	18705.00	22948.00	162.15	0	Spot (Block20, Row8, Column3)	1105.74	1010.00	474.56	0.04	0.43	588.00	588.41	588.00	84.45	0.00	0.14	93.00	80.00	0.00	422.00	517.74	801662.00	6.13	708.05	702.00
20	4	8	19015.00	22935.00	202.30	0	Spot (Block20, Row8, Column4)	699.28	701.00	97.03	0.00	0.14	587.00	584.46	587.00	83.32	0.00	0.14	68.00	29.00	0.00	114.00	112.28	815366.00	1.38	632.00	599.00
20	5	8	19312.00	22954.00	206.55	0	Spot (Block20, Row8, Column5)	686.95	684.00	101.94	0.00	0.15	591.00	601.70	591.00	90.71	0.01	0.15	52.00	22.00	0.00	93.00	95.95	833960.00	0.94	621.20	600.50
20	6	8	19619.00	22944.00	178.30	0	Spot (Block20, Row8, Column6)	815.22	791.00	113.52	0.01	0.14	596.00	610.34	596.00	82.22	0.01	0.13	92.00	71.00	0.00	195.00	219.22	720652.00	2.49	695.40	697.00
20	7	8	19920.00	22950.00	151.20	0	Spot (Block20, Row8, Column7)	1234.53	1102.00	348.67	0.05	0.28	597.00	614.52	597.00	79.88	0.01	0.13	100.00	99.00	0.00	505.00	637.53	769115.00	7.76	760.22	721.50
20	8	8	20227.00	22950.00	157.70	0	Spot (Block20, Row8, Column8)	1083.99	1060.00	249.92	0.01	0.23	600.00	621.90	600.00	77.37	0.02	0.12	100.00	93.00	0.00	460.00	483.99	743614.00	5.97	769.25	761.50
21	1	1	4618.00	25340.00	146.80	0	Spot (Block21, Row1, Column1)	11096.77	9950.00	5957.85	0.05	0.54	500.00	512.26	500.00	64.19	0.01	0.13	100.00	100.00	0.00	9450.00	10596.77	6513805.00	164.89	2804.65	2211.50
21	2	1	4922.00	25349.00	196.90	0	Spot (Block21, Row1, Column2)	585.07	589.00	67.57	0.00	0.12	496.00	497.65	496.00	59.33	0.00	0.12	69.00	20.00	0.00	93.00	89.07	640657.00	1.47	531.94	512.00
21	3	1	5198.00	25315.00	220.00	0	Spot (Block21, Row1, Column3)	560.34	569.00	63.61	0.01	0.11	494.00	490.86	494.00	52.13	0.00	0.11	52.00	27.00	0.00	75.00	66.34	777189.00	1.33	517.50	503.00
21	4	1	5512.00	25338.00	170.15	0	Spot (Block21, Row1, Column4)	588.63	594.00	70.76	0.00	0.12	493.00	490.84	493.00	52.50	0.00	0.11	72.00	43.00	0.00	101.00	95.63	474438.00	1.86	530.43	505.00
21	5	1	5819.00	25324.00	227.55	0	Spot (Block21, Row1, Column5)	572.92	588.00	61.62	0.01	0.11	495.00	494.43	495.00	55.65	0.00	0.11	62.00	25.00	0.00	93.00	77.92	849071.00	1.41	510.92	505.00
21	6	1	6115.00	25327.00	222.80	0	Spot (Block21, Row1, Column6)	568.41	579.00	69.42	0.01	0.12	498.00	505.63	498.00	83.85	0.01	0.17	48.00	9.00	0.00	81.00	70.41	809991.00	0.75	523.44	507.00
21	7	1	6408.00	25341.00	204.90	0	Spot (Block21, Row1, Column7)	589.66	587.00	77.28	0.00	0.13	495.00	505.65	495.00	67.69	0.01	0.13	66.00	21.00	0.00	92.00	94.66	705820.00	1.24	538.55	513.00
21	8	1	6728.00	25349.00	215.60	0	Spot (Block21, Row1, Column8)	627.66	602.00	95.36	0.02	0.15	499.00	520.88	499.00	74.79	0.02	0.14	74.00	36.00	0.00	103.00	128.66	834785.00	1.43	572.12	579.00
21	1	2	4619.00	25633.00	231.55	0	Spot (Block21, Row2, Column1)	570.30	581.00	69.02	0.01	0.12	498.00	506.97	498.00	55.70	0.01	0.11	55.00	25.00	0.00	83.00	72.30	877689.00	1.14	518.56	507.00
21	2	2	4910.00	25645.00	126.70	0	Spot (Block21, Row2, Column2)	626.01	599.00	85.25	0.02	0.14	498.00	499.20	498.00	47.32	0.00	0.09	84.00	56.00	0.00	101.00	128.01	268559.00	2.68	571.56	576.00
21	3	2	5218.00	25640.00	185.50	0	Spot (Block21, Row2, Column3)	607.85	589.00	74.71	0.01	0.12	495.00	496.64	495.00	51.03	0.00	0.10	81.00	38.00	0.00	94.00	112.85	589611.00	2.18	540.18	521.00
21	4	2	5501.00	25633.00	200.40	0	Spot (Block21, Row2, Column4)	584.81	589.00	60.11	0.00	0.10	496.00	506.04	496.00	54.71	0.01	0.11	73.00	26.00	0.00	93.00	88.81	664933.00	1.44	545.33	521.00
21	5	2	5819.00	25638.00	190.70	0	Spot (Block21, Row2, Column5)	660.50	666.50	90.33	0.00	0.14	499.00	510.59	499.00	61.01	0.01	0.12	89.00	56.00	0.00	167.50	161.50	676355.00	2.46	548.23	531.00
21	6	2	6101.00	25642.00	166.25	0	Spot (Block21, Row2, Column6)	614.03	598.00	87.17	0.01	0.14	501.00	518.22	501.00	63.02	0.01	0.12	78.00	30.00	0.00	97.00	113.03	469732.00	1.52	560.57	573.00
21	7	2	6415.00	25642.00	170.15	0	Spot (Block21, Row2, Column7)	638.56	609.00	99.23	0.02	0.16	504.00	527.49	504.00	71.85	0.02	0.14	79.00	42.00	0.00	105.00	134.56	514044.00	1.55	579.39	580.00
21	8	2	6728.00	25651.00	86.75	0	Spot (Block21, Row2, Column8)	611.49	607.00	119.57	0.00	0.20	503.00	528.78	503.00	73.72	0.02	0.14	71.00	29.00	0.00	104.00	108.49	113125.00	1.12	581.91	583.50
21	1	3	4617.00	25942.00	160.40	0	Spot (Block21, Row3, Column1)	631.15	611.00	79.90	0.01	0.13	496.00	498.58	496.00	55.24	0.00	0.11	85.00	56.00	0.00	115.00	135.15	450638.00	2.40	557.40	534.50
21	2	3	4923.00	25920.00	216.35	0	Spot (Block21, Row3, Column2)	586.42	591.00	61.91	0.00	0.11	498.00	500.46	498.00	47.46	0.00	0.09	73.00	47.00	0.00	93.00	88.42	784037.00	1.81	532.19	507.00
21	3	3	5212.00	25939.00	189.55	0	Spot (Block21, Row3, Column3)	641.80	607.00	86.43	0.02	0.13	499.00	509.66	499.00	53.23	0.01	0.10	87.00	51.00	0.00	108.00	142.80	648222.00	2.48	560.11	565.00
21	4	3	5512.00	25934.00	200.75	0	Spot (Block21, Row3, Column4)	658.91	630.50	88.97	0.02	0.14	509.00	528.98	509.00	60.91	0.02	0.12	92.00	50.00	0.00	121.50	149.91	753788.00	2.13	568.24	581.50
21	5	3	5825.00	25947.00	187.00	0	Spot (Block21, Row3, Column5)	666.84	677.50	91.94	0.01	0.14	513.00	537.31	513.00	65.94	0.02	0.12	86.00	54.00	0.00	164.50	153.84	658834.00	1.96	589.53	581.00
21	6	3	6125.00	25958.00	207.55	0	Spot (Block21, Row3, Column6)	613.64	603.00	76.37	0.01	0.12	512.00	539.79	512.00	69.76	0.02	0.13	76.00	27.00	0.00	91.00	101.64	752938.00	1.06	567.23	581.00
21	7	3	6425.00	25949.00	178.70	0	Spot (Block21, Row3, Column7)	583.78	580.00	85.77	0.00	0.15	512.00	536.82	512.00	67.46	0.02	0.13	50.00	19.00	0.00	68.00	71.78	516649.00	0.70	556.96	559.00
21	8	3	6716.00	25939.00	202.55	0	Spot (Block21, Row3, Column8)	631.63	609.00	98.35	0.02	0.16	508.00	529.93	508.00	64.69	0.02	0.12	76.00	41.00	0.00	101.00	123.63	735212.00	1.57	590.25	591.00
21	1	4	4616.00	26234.00	198.45	0	Spot (Block21, Row4, Column1)	581.44	589.00	80.40	0.01	0.14	494.00	494.14	494.00	41.76	0.00	0.08	63.00	57.00	0.00	95.00	87.44	648303.00	2.09	537.45	514.50
21	2	4	4912.00	26219.00	210.65	0	Spot (Block21, Row4, Column2)	573.70	588.00	56.10	0.01	0.10	497.00	501.84	497.00	49.75	0.00	0.10	68.00	37.00	0.00	91.00	76.70	722283.00	1.44	523.70	509.00
21	3	4	5213.00	26238.00	188.30	0	Spot (Block21, Row4, Column3)	695.44	677.00	114.61	0.01	0.16	506.00	522.24	506.00	56.41	0.01	0.11	92.00	63.00	0.00	171.00	189.44	694745.00	3.07	588.49	586.00
21	4	4	5504.00	26249.00	196.15	0	Spot (Block21, Row4, Column4)	646.29	616.50	81.23	0.02	0.13	523.00	544.88	523.00	60.11	0.02	0.11	82.00	45.00	0.00	93.50	123.29	705746.00	1.69	601.09	594.00
21	5	4	5804.00	26246.00	218.00	0	Spot (Block21, Row4, Column5)	662.09	624.50	104.93	0.03	0.16	542.00	553.53	542.00	64.79	0.01	0.12	58.00	42.00	0.00	82.50	120.09	897788.00	1.68	605.12	594.00
21	6	4	6110.00	26239.00	200.45	0	Spot (Block21, Row4, Column6)	724.78	698.00	92.77	0.02	0.13	531.00	550.36	531.00	66.84	0.02	0.12	97.00	76.00	0.00	167.00	193.78	824071.00	2.61	605.66	599.00
21	7	4	6412.00	26254.00	188.00	0	Spot (Block21, Row4, Column7)	654.78	658.50	98.13	0.00	0.15	524.00	548.40	524.00	67.57	0.02	0.12	65.00	49.00	0.00	134.50	130.78	650849.00	1.57	604.05	588.00
21	8	4	6714.00	26253.00	161.60	0	Spot (Block21, Row4, Column8)	690.28	690.00	120.56	0.00	0.17	518.00	543.72	518.00	65.00	0.02	0.12	84.00	58.00	0.00	172.00	172.28	496309.00	2.25	625.20	610.50
21	1	5	4613.00	26554.00	205.05	0	Spot (Block21, Row5, Column1)	616.50	603.00	74.18	0.01	0.12	490.00	485.13	490.00	39.08	0.00	0.08	86.00	77.00	0.00	113.00	126.50	736716.00	3.36	515.77	507.00
21	2	5	4910.00	26535.00	222.55	0	Spot (Block21, Row5, Column2)	598.39	593.00	61.15	0.00	0.10	498.00	501.49	498.00	47.35	0.00	0.09	80.00	50.00	0.00	95.00	100.39	849716.00	2.05	548.46	528.00
21	3	5	5224.00	26543.00	211.05	0	Spot (Block21, Row5, Column3)	654.47	622.00	76.34	0.02	0.12	510.00	528.36	510.00	51.74	0.02	0.10	94.00	54.00	0.00	112.00	144.47	830528.00	2.44	592.02	587.00
21	4	5	5523.00	26546.00	203.30	0	Spot (Block21, Row5, Column4)	669.26	660.50	99.71	0.01	0.15	527.00	548.69	527.00	62.27	0.02	0.11	81.00	50.00	0.00	133.50	142.26	787051.00	1.94	591.76	596.50
21	5	5	5812.00	26541.00	191.05	0	Spot (Block21, Row5, Column5)	755.22	716.00	140.29	0.02	0.19	548.50	556.22	548.50	68.29	0.01	0.12	82.00	72.00	0.00	167.50	206.72	779385.00	2.91	635.81	615.00
21	6	5	6118.00	26548.00	167.05	0	Spot (Block21, Row5, Column6)	709.11	693.00	105.88	0.01	0.15	563.00	556.50	563.00	67.47	0.01	0.12	71.00	44.00	0.00	130.00	146.11	549563.00	2.26	640.06	605.50
21	7	5	6427.00	26535.00	206.95	0	Spot (Block21, Row5, Column7)	652.10	622.00	73.84	0.02	0.11	528.00	550.47	528.00	67.58	0.02	0.12	79.00	46.00	0.00	94.00	124.10	795561.00	1.50	604.91	598.00
21	8	5	6705.00	26545.00	219.40	0	Spot (Block21, Row5, Column8)	650.32	618.00	97.02	0.02	0.15	517.00	543.63	517.00	69.08	0.02	0.13	80.00	44.00	0.00	101.00	133.32	894835.00	1.54	586.61	585.50
21	1	6	4635.00	26851.00	214.25	0	Spot (Block21, Row6, Column1)	555.56	555.00	51.14	0.00	0.09	487.00	479.46	487.00	40.74	0.01	0.08	63.00	46.00	0.00	68.00	68.56	729447.00	1.87	508.27	502.00
21	2	6	4912.00	26842.00	234.80	0	Spot (Block21, Row6, Column2)	577.84	586.00	67.00	0.01	0.12	498.00	502.74	498.00	50.53	0.00	0.10	68.00	31.00	0.00	88.00	79.84	910675.00	1.49	520.06	514.00
21	3	6	5207.00	26849.00	195.15	0	Spot (Block21, Row6, Column3)	657.76	634.50	72.78	0.02	0.11	511.00	527.73	511.00	57.38	0.01	0.11	93.00	53.00	0.00	123.50	146.76	709064.00	2.27	588.13	598.00
21	4	6	5518.00	26838.00	160.05	0	Spot (Block21, Row6, Column4)	933.52	886.00	245.50	0.02	0.26	522.00	545.02	522.00	65.52	0.02	0.12	99.00	92.00	0.00	364.00	411.52	661864.00	5.93	649.33	622.50
21	5	6	5813.00	26835.00	137.25	0	Spot (Block21, Row6, Column5)	743.64	710.00	128.90	0.02	0.17	534.00	552.98	534.00	69.57	0.02	0.13	93.00	77.00	0.00	176.00	209.64	378515.00	2.74	640.14	611.00
21	6	6	6128.00	26838.00	228.55	0	Spot (Block21, Row6, Column6)	644.66	608.00	92.56	0.03	0.14	523.00	549.51	523.00	68.88	0.02	0.13	66.00	42.00	0.00	85.00	121.66	968285.00	1.38	608.44	599.50
21	7	6	6424.00	26832.00	188.45	0	Spot (Block21, Row6, Column7)	659.00	667.00	110.00	0.01	0.17	509.00	537.72	509.00	67.20	0.02	0.12	87.00	51.00	0.00	158.00	150.00	657686.00	1.80	596.83	593.00
21	8	6	6717.00	26849.00	201.55	0	Spot (Block21, Row6, Column8)	608.28	606.00	65.20	0.00	0.11	509.00	537.30	509.00	68.17	0.02	0.13	75.00	24.00	0.00	97.00	99.28	701951.00	1.04	563.84	577.00
21	1	7	4626.00	27153.00	199.30	0	Spot (Block21, Row7, Column1)	562.53	577.00	50.87	0.01	0.09	493.00	494.40	493.00	56.34	0.00	0.11	58.00	16.00	0.00	84.00	69.53	633966.00	1.21	513.53	505.00
21	2	7	4935.00	27161.00	202.90	0	Spot (Block21, Row7, Column2)	568.70	583.00	58.83	0.01	0.10	500.00	505.93	500.00	50.57	0.01	0.10	60.00	28.00	0.00	83.00	68.70	664811.00	1.24	525.80	510.00
21	3	7	5219.00	27159.00	199.15	0	Spot (Block21, Row7, Column3)	581.86	582.00	62.97	0.00	0.11	507.00	519.92	507.00	58.34	0.01	0.11	62.00	17.00	0.00	75.00	74.86	649942.00	1.06	550.60	536.00
21	4	7	5518.00	27143.00	208.85	0	Spot (Block21, Row7, Column4)	616.04	601.00	70.01	0.01	0.11	511.00	531.70	511.00	64.07	0.02	0.12	77.00	30.00	0.00	90.00	105.04	767584.00	1.32	576.14	582.50
21	5	7	5816.00	27141.00	214.45	0	Spot (Block21, Row7, Column5)	629.22	604.00	71.44	0.02	0.11	514.00	537.93	514.00	60.86	0.02	0.11	84.00	34.00	0.00	90.00	115.22	826795.00	1.50	578.93	573.00
21	6	7	6124.00	27151.00	194.95	0	Spot (Block21, Row7, Column6)	623.84	604.00	74.83	0.01	0.12	516.00	541.20	516.00	62.19	0.02	0.11	78.00	33.00	0.00	88.00	107.84	670003.00	1.33	592.33	596.00
21	7	7	6413.00	27135.00	169.10	0	Spot (Block21, Row7, Column7)	632.54	602.00	85.11	0.02	0.13	514.00	541.05	514.00	66.15	0.02	0.12	75.00	40.00	0.00	88.00	118.54	502867.00	1.38	589.04	584.50
21	8	7	6718.00	27145.00	192.00	0	Spot (Block21, Row7, Column8)	795.76	778.00	150.80	0.01	0.19	516.00	545.58	516.00	72.34	0.02	0.13	97.00	84.00	0.00	262.00	279.76	829979.00	3.46	611.18	602.50
21	1	8	4606.00	27444.00	136.45	0	Spot (Block21, Row8, Column1)	17941.95	13898.00	14789.32	0.11	0.82	504.00	517.36	504.00	73.79	0.01	0.14	100.00	100.00	3.99	13394.00	17437.95	8988915.00	236.14	3906.63	2777.00
21	2	8	4919.00	27441.00	218.90	0	Spot (Block21, Row8, Column2)	568.11	583.00	45.28	0.01	0.08	502.00	506.98	502.00	57.22	0.00	0.11	62.00	7.00	0.00	81.00	66.11	778317.00	1.07	531.59	513.00
21	3	8	5193.00	27443.00	196.95	0	Spot (Block21, Row8, Column3)	589.87	592.00	78.14	0.00	0.13	504.00	514.35	504.00	55.39	0.01	0.11	68.00	26.00	0.00	88.00	85.87	644137.00	1.36	563.82	589.00
21	4	8	5521.00	27434.00	186.35	0	Spot (Block21, Row8, Column4)	642.41	623.00	64.66	0.01	0.10	507.00	527.13	507.00	58.07	0.02	0.11	90.00	49.00	0.00	116.00	135.41	626347.00	1.99	586.40	592.00
21	5	8	5811.00	27439.00	197.20	0	Spot (Block21, Row8, Column5)	644.41	609.00	81.64	0.02	0.13	514.00	536.48	514.00	57.78	0.02	0.11	90.00	44.00	0.00	95.00	130.41	709494.00	1.87	595.99	586.00
21	6	8	6111.00	27436.00	176.80	0	Spot (Block21, Row8, Column6)	665.31	665.00	104.44	0.00	0.16	515.00	543.57	515.00	69.36	0.02	0.13	77.00	51.00	0.00	150.00	150.31	580152.00	1.76	609.90	598.00
21	7	8	6423.00	27451.00	220.55	0	Spot (Block21, Row8, Column7)	624.49	605.00	87.60	0.01	0.14	517.00	546.32	517.00	71.35	0.02	0.13	66.00	31.00	0.00	88.00	107.49	869914.00	1.10	570.35	584.50
21	8	8	6715.00	27442.00	152.90	0	Spot (Block21, Row8, Column8)	1100.66	1014.00	293.45	0.04	0.27	569.00	563.12	569.00	80.34	0.00	0.14	99.00	95.00	0.00	445.00	531.66	705523.00	6.69	699.63	703.00
22	1	1	9116.00	25342.00	147.90	0	Spot (Block22, Row1, Column1)	11646.68	9720.50	8462.71	0.08	0.73	963.00	974.84	963.00	194.47	0.01	0.20	100.00	100.00	0.50	8757.50	10683.68	6941420.00	54.88	3643.39	2641.50
22	2	1	9412.00	25347.00	150.40	0	Spot (Block22, Row1, Column2)	1422.23	1388.50	287.04	0.01	0.20	892.00	930.75	892.00	174.83	0.02	0.19	91.00	68.00	0.00	496.50	530.23	876096.00	2.81	1073.38	1018.00
22	3	1	9713.00	25345.00	176.40	0	Spot (Block22, Row1, Column3)	1312.31	1226.00	318.63	0.03	0.24	885.00	907.67	885.00	166.08	0.01	0.18	80.00	51.00	0.00	341.00	427.31	1143018.00	2.44	1018.70	997.00
22	4	1	9991.00	25345.00	148.65	0	Spot (Block22, Row1, Column4)	1470.86	1319.00	1156.87	0.05	0.79	879.00	900.32	879.00	165.84	0.01	0.18	84.00	64.00	0.00	440.00	591.86	888399.00	3.44	1085.45	1045.50
22	5	1	10318.00	25340.00	188.85	0	Spot (Block22, Row1, Column5)	1364.49	1270.50	419.26	0.03	0.31	882.00	897.50	882.00	167.69	0.01	0.19	76.00	57.00	0.00	388.50	482.49	1369946.00	2.78	1018.22	1026.50
22	6	1	10608.00	25336.00	170.40	0	Spot (Block22, Row1, Column6)	1693.34	1566.00	528.17	0.03	0.31	885.00	915.43	885.00	178.45	0.01	0.19	92.00	81.00	0.00	681.00	808.34	1368218.00	4.36	1117.08	1125.00
22	7	1	10921.00	25341.00	150.50	0	Spot (Block22, Row1, Column7)	2931.41	2738.50	998.79	0.03	0.34	892.00	945.68	892.00	186.52	0.03	0.20	100.00	100.00	0.00	1846.50	2039.41	1823334.00	10.65	1477.83	1427.50
22	8	1	11222.00	25347.00	212.75	0	Spot (Block22, Row1, Column8)	1177.69	1132.00	252.48	0.02	0.21	955.00	968.21	955.00	185.48	0.01	0.19	49.00	29.00	0.00	177.00	222.69	1512160.00	1.13	1044.63	1005.50
22	1	2	9115.00	25650.00	206.60	0	Spot (Block22, Row2, Column1)	1046.32	987.50	202.82	0.03	0.19	901.00	949.15	901.00	183.26	0.02	0.19	41.00	15.00	0.00	86.50	145.32	1268140.00	0.53	1008.98	985.50
22	2	2	9408.00	25647.00	128.40	0	Spot (Block22, Row2, Column2)	1632.55	1614.50	327.64	0.00	0.20	886.00	915.93	886.00	173.41	0.01	0.19	98.00	87.00	0.00	728.50	746.55	724851.00	4.13	1135.74	1108.50
22	3	2	9726.00	25636.00	197.55	0	Spot (Block22, Row2, Column3)	1093.63	1089.50	223.99	0.00	0.20	885.00	914.01	885.00	168.61	0.01	0.18	54.00	28.00	0.00	204.50	208.63	1205181.00	1.07	1006.87	983.00
22	4	2	10012.00	25647.00	195.10	0	Spot (Block22, Row2, Column4)	1360.11	1297.00	290.47	0.02	0.21	883.00	910.07	883.00	169.20	0.01	0.19	86.00	59.00	0.00	414.00	477.11	1458043.00	2.66	1071.05	1090.50
22	5	2	10316.00	25648.00	204.20	0	Spot (Block22, Row2, Column5)	1353.48	1327.50	285.65	0.01	0.21	872.00	885.48	872.00	165.56	0.01	0.19	86.00	63.00	0.00	455.50	481.48	1605225.00	2.83	983.41	948.50
22	6	2	10606.00	25654.00	207.55	0	Spot (Block22, Row2, Column6)	1129.38	1103.00	229.92	0.01	0.20	875.00	890.98	875.00	169.91	0.01	0.19	61.00	32.00	0.00	228.00	254.38	1380106.00	1.40	965.89	934.50
22	7	2	10916.00	25643.00	182.80	0	Spot (Block22, Row2, Column7)	1184.19	1185.50	244.15	0.00	0.21	881.00	911.14	881.00	177.17	0.01	0.19	64.00	39.00	0.00	304.50	303.19	1110772.00	1.54	1010.27	988.00
22	8	2	11209.00	25651.00	195.20	0	Spot (Block22, Row2, Column8)	1085.39	1093.00	202.01	0.00	0.19	886.00	930.78	886.00	184.89	0.02	0.20	53.00	21.00	0.00	207.00	199.39	1171136.00	0.84	1021.80	1000.50
22	1	3	9120.00	25946.00	147.60	0	Spot (Block22, Row3, Column1)	1925.07	1778.00	638.68	0.03	0.33	890.00	919.53	890.00	172.33	0.01	0.19	99.00	89.00	0.00	888.00	1035.07	1143489.00	5.83	1185.66	1150.50
22	2	3	9420.00	25951.00	201.10	0	Spot (Block22, Row3, Column2)	1099.95	1092.00	210.84	0.00	0.19	886.00	911.45	886.00	172.39	0.01	0.19	53.00	27.00	0.00	206.00	213.95	1263837.00	1.09	984.44	991.00
22	3	3	9709.00	25937.00	192.85	0	Spot (Block22, Row3, Column3)	1164.86	1088.00	329.90	0.03	0.28	886.00	923.84	886.00	177.66	0.02	0.19	53.00	34.00	0.00	202.00	278.86	1227758.00	1.36	1009.56	992.50
22	4	3	10012.00	25946.00	151.30	0	Spot (Block22, Row3, Column4)	1791.43	1734.00	484.75	0.01	0.27	887.00	924.27	887.00	172.22	0.02	0.19	97.00	88.00	0.00	847.00	904.43	1121435.00	5.04	1143.26	1127.00
22	5	3	10314.00	25947.00	191.50	0	Spot (Block22, Row3, Column5)	1127.94	1098.00	230.27	0.01	0.20	885.00	919.03	885.00	176.25	0.02	0.19	58.00	25.00	0.00	213.00	242.94	1166293.00	1.19	1027.31	1006.00
22	6	3	10605.00	25948.00	194.15	0	Spot (Block22, Row3, Column6)	1325.06	1281.00	280.31	0.01	0.21	878.00	909.52	878.00	177.09	0.02	0.19	83.00	56.00	0.00	403.00	447.06	1416488.00	2.35	1085.43	1097.50
22	7	3	10920.00	25950.00	169.90	0	Spot (Block22, Row3, Column7)	1511.66	1433.00	420.64	0.02	0.28	876.00	903.44	876.00	179.16	0.01	0.20	85.00	75.00	0.00	557.00	635.66	1206302.00	3.39	1068.31	1014.00
22	8	3	11227.00	25945.00	212.15	0	Spot (Block22, Row3, Column8)	1112.37	1080.00	236.84	0.01	0.21	882.00	931.80	882.00	193.64	0.02	0.21	51.00	28.00	0.00	198.00	230.37	1432735.00	0.93	971.33	972.00
22	1	4	9115.00	26243.00	149.55	0	Spot (Block22, Row4, Column1)	1760.65	1675.00	454.37	0.02	0.26	890.00	930.26	890.00	185.60	0.02	0.20	97.00	88.00	0.00	785.00	870.65	1072233.00	4.47	1174.40	1178.00
22	2	4	9406.00	26255.00	205.40	0	Spot (Block22, Row4, Column2)	1338.33	1307.00	298.17	0.01	0.22	886.00	927.32	886.00	182.32	0.02	0.20	79.00	56.00	0.00	421.00	452.33	1604662.00	2.25	1050.63	991.50
22	3	4	9712.00	26245.00	144.05	0	Spot (Block22, Row4, Column3)	4236.28	4041.00	1515.33	0.02	0.36	897.00	953.34	897.00	180.46	0.03	0.19	100.00	100.00	0.00	3144.00	3339.28	2389262.00	18.19	1774.69	1612.00
22	4	4	10007.00	26250.00	201.15	0	Spot (Block22, Row4, Column4)	1155.56	1126.00	246.68	0.01	0.21	890.00	937.25	890.00	176.30	0.02	0.19	61.00	36.00	0.00	236.00	265.56	1325430.00	1.24	1032.72	1007.00
22	5	4	10316.00	26233.00	192.45	0	Spot (Block22, Row4, Column5)	1154.47	1109.00	224.70	0.02	0.19	891.00	920.73	891.00	174.00	0.01	0.19	61.00	34.00	0.00	218.00	263.47	1202960.00	1.34	1065.57	1014.00
22	6	4	10618.00	26247.00	201.70	0	Spot (Block22, Row4, Column6)	1347.96	1291.00	268.38	0.02	0.20	884.00	910.88	884.00	175.54	0.01	0.19	87.00	58.00	0.00	407.00	463.96	1556897.00	2.49	1020.94	1013.00
22	7	4	10909.00	26248.00	164.95	0	Spot (Block22, Row4, Column7)	1604.37	1465.00	574.29	0.04	0.36	878.00	921.99	878.00	189.15	0.02	0.21	91.00	72.00	0.00	587.00	726.37	1214507.00	3.61	1134.01	1104.50
22	8	4	11200.00	26248.00	205.35	0	Spot (Block22, Row4, Column8)	1142.90	1106.00	254.48	0.01	0.22	883.00	937.23	883.00	189.38	0.03	0.20	59.00	29.00	0.00	223.00	259.90	1370332.00	1.09	1006.14	980.00
22	1	5	9120.00	26548.00	155.15	0	Spot (Block22, Row5, Column1)	1592.37	1544.00	392.75	0.01	0.25	886.00	926.89	886.00	187.78	0.02	0.20	94.00	76.00	0.00	658.00	706.37	1052556.00	3.54	1064.74	1035.00
22	2	5	9418.00	26539.00	191.40	0	Spot (Block22, Row5, Column2)	1097.76	1084.00	200.39	0.01	0.18	885.00	922.59	885.00	186.24	0.02	0.20	53.00	20.00	0.00	199.00	212.76	1139473.00	0.94	1018.28	978.00
22	3	5	9712.00	26555.00	181.40	0	Spot (Block22, Row5, Column3)	1519.40	1480.50	287.50	0.01	0.19	889.00	939.05	889.00	178.51	0.02	0.19	98.00	82.00	0.00	591.50	630.40	1400884.00	3.25	1145.94	1124.50
22	4	5	10016.00	26547.00	154.45	0	Spot (Block22, Row5, Column4)	1524.38	1477.50	326.15	0.01	0.21	887.00	930.27	887.00	174.02	0.02	0.19	96.00	79.00	0.00	590.50	637.38	999994.00	3.41	1113.35	1111.00
22	5	5	10315.00	26546.00	141.35	0	Spot (Block22, Row5, Column5)	5082.10	4746.00	2072.85	0.03	0.41	889.00	917.70	889.00	178.55	0.01	0.19	100.00	100.00	0.00	3857.00	4193.10	2754499.00	23.32	1818.78	1657.00
22	6	5	10612.00	26554.00	194.00	0	Spot (Block22, Row5, Column6)	1170.81	1141.50	232.78	0.01	0.20	886.00	912.42	886.00	174.65	0.01	0.19	62.00	37.00	0.00	255.50	284.81	1243399.00	1.48	1022.16	998.00
22	7	5	10912.00	26546.00	162.75	0	Spot (Block22, Row5, Column7)	1312.47	1275.00	280.61	0.01	0.21	886.00	933.39	886.00	186.76	0.02	0.20	77.00	51.00	0.00	389.00	426.47	964668.00	2.03	1056.14	1013.00
22	8	5	11215.00	26551.00	147.45	0	Spot (Block22, Row5, Column8)	2112.04	1985.00	669.43	0.03	0.32	886.00	945.01	886.00	194.58	0.03	0.21	99.00	92.00	0.00	1099.00	1226.04	1252437.00	6.00	1268.22	1252.00
22	1	6	9113.00	26847.00	181.90	0	Spot (Block22, Row6, Column1)	1298.95	1240.50	265.64	0.02	0.20	888.00	912.02	888.00	168.69	0.01	0.18	81.00	51.00	0.00	352.50	410.95	1202824.00	2.29	1035.97	989.00
22	2	6	9402.00	26847.00	169.15	0	Spot (Block22, Row6, Column2)	1225.39	1194.50	245.82	0.01	0.20	882.00	900.10	882.00	170.08	0.01	0.19	71.00	44.00	0.00	312.50	343.39	985217.00	1.91	1033.63	992.50
22	3	6	9707.00	26848.00	143.75	0	Spot (Block22, Row6, Column3)	2549.63	2353.00	961.98	0.03	0.38	881.00	912.74	881.00	174.53	0.02	0.19	100.00	96.00	0.00	1472.00	1668.63	1422694.00	9.38	1345.95	1374.00
22	4	6	10010.00	26839.00	171.50	0	Spot (Block22, Row6, Column4)	1215.27	1215.50	248.99	0.00	0.20	883.00	910.22	883.00	169.42	0.01	0.19	72.00	48.00	0.00	332.50	332.27	994088.00	1.80	1030.37	993.00
22	5	6	10316.00	26845.00	139.50	0	Spot (Block22, Row6, Column5)	4450.41	4156.50	1726.04	0.03	0.39	885.00	911.51	885.00	177.92	0.01	0.20	100.00	100.00	0.00	3271.50	3565.41	2340917.00	19.89	1752.79	1590.00
22	6	6	10608.00	26842.00	203.15	0	Spot (Block22, Row6, Column6)	1101.69	1084.00	282.47	0.01	0.26	881.00	902.86	881.00	175.58	0.01	0.19	53.00	26.00	0.00	203.00	220.69	1287871.00	1.13	992.53	984.00
22	7	6	10916.00	26843.00	164.40	0	Spot (Block22, Row6, Column7)	1678.67	1571.50	488.44	0.03	0.29	885.00	919.06	885.00	179.78	0.02	0.20	92.00	83.00	0.00	686.50	793.67	1259002.00	4.23	1108.74	1086.00
22	8	6	11223.00	26847.00	152.85	0	Spot (Block22, Row6, Column8)	1928.88	1811.50	646.22	0.03	0.34	890.00	946.01	890.00	183.91	0.03	0.19	97.00	87.00	0.00	921.50	1038.88	1238343.00	5.34	1144.39	1147.00
22	1	7	9109.00	27153.00	195.40	0	Spot (Block22, Row7, Column1)	1354.96	1319.00	254.69	0.01	0.19	892.00	932.97	892.00	184.14	0.02	0.20	87.00	64.00	0.00	427.00	462.96	1462006.00	2.29	1120.52	1088.00
22	2	7	9415.00	27156.00	213.15	0	Spot (Block22, Row7, Column2)	1015.38	986.00	163.40	0.01	0.16	881.50	881.96	881.50	161.24	0.00	0.18	37.00	15.00	0.00	104.50	133.88	1317967.00	0.83	923.84	895.00
22	3	7	9727.00	27143.00	209.70	0	Spot (Block22, Row7, Column3)	1024.68	998.00	186.74	0.01	0.18	878.00	883.44	878.00	164.74	0.00	0.19	41.00	17.00	0.00	120.00	146.68	1288026.00	0.86	930.29	886.00
22	4	7	10006.00	27147.00	191.40	0	Spot (Block22, Row7, Column4)	1094.54	1081.00	206.35	0.01	0.19	877.00	884.06	877.00	165.94	0.00	0.19	54.00	35.00	0.00	204.00	217.54	1131755.00	1.27	994.91	993.00
22	5	7	10310.00	27147.00	207.55	0	Spot (Block22, Row7, Column5)	1267.68	1252.00	286.85	0.01	0.23	880.00	892.47	880.00	167.63	0.01	0.19	75.00	53.00	0.00	372.00	387.68	1555445.00	2.24	1033.28	1006.00
22	6	7	10615.00	27148.00	169.80	0	Spot (Block22, Row7, Column6)	1225.57	1180.00	242.16	0.02	0.20	879.00	891.51	879.00	165.14	0.01	0.19	75.00	43.00	0.00	301.00	346.57	986585.00	2.02	1053.27	1008.00
22	7	7	10905.00	27149.00	151.15	0	Spot (Block22, Row7, Column7)	1904.20	1815.00	554.90	0.02	0.29	890.00	930.41	890.00	337.55	0.02	0.36	91.00	71.00	0.00	925.00	1014.20	1192030.00	2.88	1158.81	1128.00
22	8	7	11223.00	27150.00	196.30	0	Spot (Block22, Row7, Column8)	1884.32	1788.00	509.25	0.02	0.27	900.00	967.75	900.00	339.63	0.03	0.35	94.00	67.00	0.00	888.00	984.32	2052028.00	2.70	1237.28	1247.50
22	1	8	9106.00	27451.00	136.75	0	Spot (Block22, Row8, Column1)	19510.47	15841.00	15004.08	0.09	0.77	932.00	966.67	932.00	198.30	0.02	0.21	100.00	100.00	4.96	14909.00	18578.47	9833278.00	93.51	5210.68	3807.00
22	2	8	9417.00	27458.00	206.60	0	Spot (Block22, Row8, Column2)	1108.01	1092.50	223.08	0.01	0.20	884.00	914.01	884.00	179.97	0.01	0.20	57.00	27.00	0.00	208.50	224.01	1340691.00	1.08	971.26	955.50
22	3	8	9715.00	27443.00	145.40	0	Spot (Block22, Row8, Column3)	1725.96	1584.50	682.37	0.04	0.40	884.00	895.69	884.00	163.56	0.01	0.18	96.00	84.00	0.00	700.50	841.96	990702.00	5.08	1113.20	1120.00
22	4	8	10017.00	27444.00	178.20	0	Spot (Block22, Row8, Column4)	1218.50	1194.50	241.16	0.01	0.20	885.00	901.50	885.00	168.53	0.01	0.19	71.00	46.00	0.00	309.50	333.50	1086900.00	1.88	1007.47	985.00
22	5	8	10296.00	27442.00	218.00	0	Spot (Block22, Row8, Column5)	1044.61	990.00	211.40	0.02	0.20	881.00	902.60	881.00	168.08	0.01	0.19	44.00	25.00	0.00	109.00	163.61	1424843.00	0.84	941.90	884.00
22	6	8	10618.00	27454.00	167.70	0	Spot (Block22, Row8, Column6)	1460.92	1432.00	286.55	0.01	0.20	883.00	914.44	883.00	171.55	0.02	0.19	94.00	76.00	0.00	549.00	577.92	1139518.00	3.19	1120.24	1101.00
22	7	8	10917.00	27449.00	148.55	0	Spot (Block22, Row8, Column7)	1605.63	1518.50	323.80	0.02	0.20	895.00	956.74	895.00	338.84	0.03	0.35	92.00	43.00	0.00	623.50	710.63	966588.00	1.92	1151.13	1128.00
22	8	8	11212.00	27447.00	164.95	0	Spot (Block22, Row8, Column8)	1890.69	1792.00	543.59	0.02	0.29	978.00	1010.28	978.00	337.78	0.01	0.33	89.00	60.00	0.00	814.00	912.69	1410455.00	2.61	1201.19	1232.50
23	1	1	13618.00	25346.00	148.95	0	Spot (Block23, Row1, Column1)	9457.33	8297.50	4912.02	0.06	0.52	685.00	709.95	685.00	140.88	0.02	0.20	100.00	100.00	0.00	7612.50	8772.33	5750056.00	62.09	2950.52	2345.00
23	2	1	13909.00	25348.00	171.25	0	Spot (Block23, Row1, Column2)	924.11	897.00	186.13	0.01	0.20	683.00	696.24	683.00	128.05	0.01	0.18	66.00	42.00	0.00	214.00	241.11	758695.00	1.78	771.38	789.00
23	3	1	14230.00	25348.00	177.80	0	Spot (Block23, Row1, Column3)	903.09	880.00	178.38	0.01	0.20	685.00	699.31	685.00	127.61	0.01	0.18	58.00	32.00	0.00	195.00	218.09	799233.00	1.60	782.62	773.00
23	4	1	14506.00	25350.00	165.05	0	Spot (Block23, Row1, Column4)	932.45	903.00	165.05	0.01	0.18	683.00	705.90	683.00	131.84	0.01	0.19	69.00	40.00	0.00	220.00	249.45	705868.00	1.72	811.56	803.50
23	5	1	14809.00	25352.00	161.90	0	Spot (Block23, Row1, Column5)	1262.03	1185.50	356.23	0.03	0.28	688.00	716.27	688.00	129.30	0.02	0.18	93.00	79.00	0.00	497.50	574.03	911188.00	4.22	875.99	900.50
23	6	1	15110.00	25333.00	169.55	0	Spot (Block23, Row1, Column6)	1190.61	1143.00	320.35	0.02	0.27	696.00	734.37	696.00	131.00	0.02	0.18	88.00	73.00	0.00	447.00	494.61	953675.00	3.48	846.20	836.00
23	7	1	15428.00	25345.00	165.05	0	Spot (Block23, Row1, Column7)	1551.11	1416.50	496.54	0.04	0.32	698.00	754.52	698.00	492.29	0.03	0.65	73.00	35.00	0.00	718.50	853.11	1172642.00	1.62	939.05	930.00
23	8	1	15722.00	25355.00	211.75	0	Spot (Block23, Row1, Column8)	899.50	882.00	188.39	0.01	0.21	694.00	755.55	694.00	506.33	0.04	0.67	6.00	0.00	0.00	188.00	205.50	1148663.00	0.28	798.51	788.00
23	1	2	13610.00	25650.00	193.40	0	Spot (Block23, Row2, Column1)	806.82	793.00	135.69	0.01	0.17	684.00	705.23	684.00	138.56	0.01	0.20	33.00	12.00	0.00	109.00	122.82	856036.00	0.73	777.60	779.00
23	2	2	13906.00	25641.00	140.05	0	Spot (Block23, Row2, Column2)	1011.93	1007.00	190.10	0.00	0.19	684.00	685.35	684.00	126.11	0.00	0.18	83.00	60.00	0.00	323.00	327.93	542393.00	2.59	793.60	794.00
23	3	2	14211.00	25643.00	215.55	0	Spot (Block23, Row2, Column3)	847.79	804.00	178.24	0.02	0.21	681.00	692.76	681.00	129.03	0.01	0.19	48.00	25.00	0.00	123.00	166.79	1126714.00	1.20	744.74	722.00
23	4	2	14510.00	25643.00	193.10	0	Spot (Block23, Row2, Column4)	934.02	897.00	164.33	0.02	0.18	681.00	706.72	681.00	132.68	0.02	0.19	67.00	44.00	0.00	216.00	253.02	989131.00	1.71	797.76	790.00
23	5	2	14826.00	25648.00	207.15	0	Spot (Block23, Row2, Column5)	930.91	894.00	189.14	0.02	0.20	689.00	718.18	689.00	135.67	0.02	0.19	64.00	39.00	0.00	205.00	241.91	1136641.00	1.57	786.41	779.00
23	6	2	15110.00	25641.00	164.75	0	Spot (Block23, Row2, Column6)	932.33	892.00	187.11	0.02	0.20	695.00	733.44	695.00	139.55	0.02	0.19	64.00	43.00	0.00	197.00	237.33	700178.00	1.43	816.49	781.00
23	7	2	15410.00	25644.00	192.90	0	Spot (Block23, Row2, Column7)	885.36	883.00	165.56	0.00	0.19	698.00	737.51	698.00	135.75	0.02	0.18	54.00	31.00	0.00	185.00	187.36	928745.00	1.09	818.70	798.50
23	8	2	15712.00	25636.00	248.05	0	Spot (Block23, Row2, Column8)	809.38	788.00	154.53	0.01	0.19	688.00	723.02	688.00	137.80	0.02	0.19	36.00	16.00	0.00	100.00	121.38	1441506.00	0.63	744.20	709.00
23	1	3	13625.00	25944.00	157.75	0	Spot (Block23, Row3, Column1)	1097.39	1023.00	301.87	0.03	0.28	680.00	682.63	680.00	123.49	0.00	0.18	87.00	69.00	0.00	343.00	417.39	747322.00	3.36	824.16	812.50
23	2	3	13911.00	25948.00	207.85	0	Spot (Block23, Row3, Column2)	813.97	775.00	177.71	0.02	0.22	685.00	685.70	685.00	126.29	0.00	0.18	39.00	24.00	0.00	90.00	128.97	1003621.00	1.02	736.56	694.50
23	3	3	14195.00	25941.00	213.70	0	Spot (Block23, Row3, Column3)	861.77	816.00	178.56	0.02	0.21	682.00	696.74	682.00	131.53	0.01	0.19	50.00	27.00	0.00	134.00	179.77	1125467.00	1.25	761.43	723.50
23	4	3	14509.00	25945.00	193.35	0	Spot (Block23, Row3, Column4)	979.59	893.00	257.21	0.04	0.26	682.00	693.91	682.00	125.49	0.01	0.18	69.00	43.00	0.00	211.00	297.59	1035428.00	2.28	790.16	784.00
23	5	3	14831.00	25944.00	176.40	0	Spot (Block23, Row3, Column5)	896.78	875.00	220.12	0.01	0.25	688.00	698.75	688.00	130.81	0.01	0.19	56.00	33.00	0.00	187.00	208.78	781097.00	1.51	755.26	722.00
23	6	3	15113.00	25946.00	204.45	0	Spot (Block23, Row3, Column6)	847.19	789.00	167.30	0.03	0.20	692.00	717.68	692.00	129.26	0.02	0.18	45.00	26.00	0.00	97.00	155.19	1007314.00	1.00	779.92	766.00
23	7	3	15423.00	25942.00	170.80	0	Spot (Block23, Row3, Column7)	1057.42	1008.00	264.17	0.02	0.25	696.00	732.61	696.00	141.22	0.02	0.19	78.00	57.00	0.00	312.00	361.42	855449.00	2.30	831.14	807.50
23	8	3	15710.00	25946.00	181.05	0	Spot (Block23, Row3, Column8)	873.76	871.00	164.43	0.00	0.19	692.00	728.79	692.00	133.77	0.02	0.18	51.00	29.00	0.00	179.00	181.76	801239.00	1.08	806.32	781.00
23	1	4	13617.00	26253.00	174.50	0	Spot (Block23, Row4, Column1)	1029.36	986.00	251.60	0.02	0.24	682.00	685.62	682.00	119.53	0.00	0.17	81.00	58.00	0.00	304.00	347.36	872895.00	2.88	766.84	781.00
23	2	4	13911.00	26251.00	241.55	0	Spot (Block23, Row4, Column2)	797.45	796.00	155.99	0.00	0.20	685.00	689.58	685.00	128.54	0.00	0.19	40.00	16.00	0.00	111.00	112.45	1340518.00	0.84	711.69	691.00
23	3	4	14213.00	26246.00	152.25	0	Spot (Block23, Row4, Column3)	1881.46	1740.50	647.51	0.03	0.34	684.00	691.60	684.00	124.97	0.00	0.18	99.00	99.00	0.00	1056.50	1197.46	1192843.00	9.52	1018.10	987.00
23	4	4	14503.00	26247.00	181.20	0	Spot (Block23, Row4, Column4)	831.12	789.00	149.70	0.02	0.18	684.00	686.23	684.00	115.21	0.00	0.17	46.00	33.00	0.00	105.00	147.12	765461.00	1.26	775.75	763.00
23	5	4	14798.00	26221.00	217.55	0	Spot (Block23, Row4, Column5)	811.03	787.00	158.00	0.01	0.19	682.00	684.89	682.00	184.36	0.00	0.27	36.00	8.00	0.00	105.00	129.03	1097324.00	0.68	737.76	703.00
23	6	4	15126.00	26247.00	192.35	0	Spot (Block23, Row4, Column6)	974.37	973.00	201.94	0.00	0.21	686.00	703.12	686.00	187.16	0.01	0.27	66.00	32.00	0.00	287.00	288.37	1014316.00	1.45	792.59	781.00
23	7	4	15407.00	26249.00	181.95	0	Spot (Block23, Row4, Column7)	1092.76	1022.50	324.48	0.03	0.30	689.00	717.52	689.00	129.40	0.02	0.18	79.00	62.00	0.00	333.50	403.76	1014081.00	2.90	835.44	812.00
23	8	4	15708.00	26245.00	201.70	0	Spot (Block23, Row4, Column8)	885.29	878.00	185.01	0.00	0.21	690.00	720.35	690.00	133.07	0.02	0.18	55.00	32.00	0.00	188.00	195.29	1019856.00	1.24	758.82	754.00
23	1	5	13618.00	26551.00	169.15	0	Spot (Block23, Row5, Column1)	997.27	957.00	228.47	0.02	0.23	683.00	686.57	683.00	123.48	0.00	0.18	77.00	52.00	0.00	274.00	314.27	796822.00	2.52	771.37	779.00
23	2	5	13916.00	26552.00	199.80	0	Spot (Block23, Row5, Column2)	792.81	786.00	141.37	0.00	0.18	683.00	684.50	683.00	126.01	0.00	0.18	37.00	16.00	0.00	103.00	109.81	897462.00	0.86	714.27	682.00
23	3	5	14220.00	26555.00	180.25	0	Spot (Block23, Row5, Column3)	897.08	889.00	160.01	0.00	0.18	684.00	688.45	684.00	124.64	0.00	0.18	59.00	33.00	0.00	205.00	213.08	813650.00	1.67	789.98	794.50
23	4	5	14516.00	26541.00	176.45	0	Spot (Block23, Row5, Column4)	978.89	974.00	201.44	0.00	0.21	684.00	684.93	684.00	120.54	0.00	0.18	78.00	52.00	0.00	290.00	294.89	850654.00	2.44	772.95	734.00
23	5	5	14822.00	26548.00	150.80	0	Spot (Block23, Row5, Column5)	1980.53	1885.00	648.31	0.02	0.33	685.00	701.15	685.00	184.40	0.01	0.26	100.00	95.00	0.00	1200.00	1295.53	1237834.00	6.94	1008.30	1006.00
23	6	5	15139.00	26543.00	172.35	0	Spot (Block23, Row5, Column6)	885.03	888.00	155.10	0.00	0.18	687.00	707.86	687.00	152.55	0.01	0.22	54.00	30.00	0.00	201.00	198.03	734573.00	1.16	797.08	784.00
23	7	5	15407.00	26540.00	175.25	0	Spot (Block23, Row5, Column7)	903.75	901.00	157.80	0.00	0.17	693.00	721.94	693.00	127.60	0.02	0.18	61.00	38.00	0.00	208.00	210.75	770898.00	1.42	804.55	791.50
23	8	5	15717.00	26549.00	160.45	0	Spot (Block23, Row5, Column8)	1306.32	1204.00	428.39	0.04	0.33	695.00	731.80	695.00	129.86	0.02	0.18	89.00	78.00	0.00	509.00	611.32	924874.00	4.42	861.91	896.50
23	1	6	13609.00	26852.00	212.85	0	Spot (Block23, Row6, Column1)	827.81	805.00	153.05	0.01	0.18	686.50	688.55	686.50	123.23	0.00	0.18	46.00	19.00	0.00	118.50	141.31	1072010.00	1.13	714.58	697.00
23	2	6	13911.00	26830.00	181.85	0	Spot (Block23, Row6, Column2)	834.21	795.00	206.66	0.02	0.25	682.00	682.57	682.00	121.34	0.00	0.18	43.00	22.00	0.00	113.00	152.21	772480.00	1.25	740.50	699.00
23	3	6	14203.00	26847.00	153.25	0	Spot (Block23, Row6, Column3)	1447.26	1395.50	455.65	0.02	0.31	688.00	700.46	688.00	124.39	0.01	0.18	96.00	88.00	0.00	707.50	759.26	932033.00	6.00	911.08	928.00
23	4	6	14518.00	26852.00	183.25	0	Spot (Block23, Row6, Column4)	968.71	938.00	197.32	0.01	0.20	685.00	696.75	685.00	124.74	0.01	0.18	73.00	50.00	0.00	253.00	283.71	910591.00	2.18	788.28	779.00
23	5	6	14821.00	26847.00	146.80	0	Spot (Block23, Row6, Column5)	1968.82	1878.00	637.45	0.02	0.32	689.00	705.70	689.00	126.87	0.01	0.18	100.00	99.00	0.00	1189.00	1279.82	1161602.00	9.96	1034.81	1010.00
23	6	6	15112.00	26829.00	212.90	0	Spot (Block23, Row6, Column6)	847.55	804.00	141.99	0.02	0.17	690.00	715.15	690.00	124.42	0.02	0.17	48.00	21.00	0.00	114.00	157.55	1097582.00	1.06	764.96	785.50
23	7	6	15422.00	26848.00	162.05	0	Spot (Block23, Row6, Column7)	1178.33	1089.50	304.17	0.03	0.26	693.00	725.27	693.00	128.62	0.02	0.18	93.00	69.00	0.00	396.50	485.33	855467.00	3.52	848.71	859.00
23	8	6	15726.00	26851.00	152.90	0	Spot (Block23, Row6, Column8)	1341.21	1272.50	392.07	0.02	0.29	700.00	739.53	700.00	133.70	0.02	0.18	91.00	83.00	0.00	572.50	641.21	853010.00	4.50	933.66	922.00
23	1	7	13613.00	27154.00	207.25	0	Spot (Block23, Row7, Column1)	817.27	784.00	173.65	0.02	0.21	690.00	710.99	690.00	131.10	0.01	0.18	38.00	21.00	0.00	94.00	127.27	996258.00	0.81	754.67	775.50
23	2	7	13916.00	27152.00	202.95	0	Spot (Block23, Row7, Column2)	827.67	796.00	148.92	0.02	0.18	682.00	686.88	682.00	119.50	0.00	0.17	46.00	24.00	0.00	114.00	145.67	968371.00	1.18	729.43	703.00
23	3	7	14211.00	27140.00	206.65	0	Spot (Block23, Row7, Column3)	794.86	775.00	153.64	0.01	0.19	685.00	703.05	685.00	125.87	0.01	0.18	33.00	19.00	0.00	90.00	109.86	964160.00	0.73	723.56	681.00
23	4	7	14520.00	27138.00	193.30	0	Spot (Block23, Row7, Column4)	841.40	791.00	163.11	0.03	0.19	686.00	702.90	686.00	123.56	0.01	0.18	43.00	24.00	0.00	105.00	155.40	890204.00	1.12	746.00	715.00
23	5	7	14812.00	27152.00	208.60	0	Spot (Block23, Row7, Column5)	885.92	882.00	170.38	0.00	0.19	690.00	714.50	690.00	122.75	0.02	0.17	56.00	33.00	0.00	192.00	195.92	1096769.00	1.40	777.00	724.00
23	6	7	15121.00	27150.00	161.80	0	Spot (Block23, Row7, Column6)	905.64	891.00	154.33	0.01	0.17	690.00	725.25	690.00	126.56	0.02	0.17	62.00	35.00	0.00	201.00	215.64	656591.00	1.43	833.01	795.00
23	7	7	15404.00	27153.00	166.75	0	Spot (Block23, Row7, Column7)	1258.82	1215.00	338.79	0.02	0.27	692.00	729.44	692.00	133.85	0.02	0.18	95.00	76.00	0.00	523.00	566.82	970548.00	3.96	865.88	824.00
23	8	7	15714.00	27154.00	192.80	0	Spot (Block23, Row7, Column8)	1180.51	1147.00	251.36	0.01	0.21	700.00	745.40	700.00	138.58	0.03	0.19	93.00	74.00	0.00	447.00	480.51	1244260.00	3.14	858.69	830.00
23	1	8	13610.00	27453.00	141.80	0	Spot (Block23, Row8, Column1)	12059.54	9637.00	9469.72	0.10	0.79	697.00	745.30	697.00	145.47	0.03	0.20	100.00	100.00	0.55	8940.00	11362.54	6572448.00	77.78	3040.65	2425.50
23	2	8	13906.00	27450.00	194.05	0	Spot (Block23, Row8, Column2)	854.38	814.00	169.79	0.02	0.20	692.00	719.17	692.00	128.21	0.02	0.18	48.00	25.00	0.00	122.00	162.38	912478.00	1.05	737.27	689.00
23	3	8	14205.00	27442.00	180.95	0	Spot (Block23, Row8, Column3)	1043.98	995.00	271.71	0.02	0.26	687.00	711.47	687.00	128.65	0.02	0.18	79.00	57.00	0.00	308.00	356.98	959421.00	2.58	796.65	788.00
23	4	8	14514.00	27453.00	197.25	0	Spot (Block23, Row8, Column4)	842.76	797.00	159.34	0.02	0.19	687.00	717.45	687.00	132.18	0.02	0.18	46.00	23.00	0.00	110.00	155.76	927879.00	0.95	777.16	782.00
23	5	8	14805.00	27458.00	209.65	0	Spot (Block23, Row8, Column5)	830.92	795.00	193.09	0.02	0.23	689.00	716.57	689.00	125.01	0.02	0.17	40.00	21.00	0.00	106.00	141.92	1042804.00	0.91	746.81	712.00
23	6	8	15120.00	27443.00	174.30	0	Spot (Block23, Row8, Column6)	935.37	911.00	173.89	0.01	0.19	695.00	729.04	695.00	129.16	0.02	0.18	65.00	42.00	0.00	216.00	240.37	794131.00	1.60	827.52	794.50
23	7	8	15421.00	27451.00	165.80	0	Spot (Block23, Row8, Column7)	1041.30	993.00	219.19	0.02	0.21	697.00	743.80	697.00	141.71	0.03	0.19	82.00	55.00	0.00	296.00	344.30	791389.00	2.10	839.74	820.50
23	8	8	15726.00	27451.00	158.95	0	Spot (Block23, Row8, Column8)	1384.44	1315.00	323.19	0.02	0.23	774.00	770.50	774.00	145.83	0.00	0.19	98.00	81.00	0.00	541.00	610.44	970494.00	4.21	956.93	924.50
24	1	1	18116.00	25347.00	152.35	0	Spot (Block24, Row1, Column1)	7937.55	6764.00	4643.92	0.07	0.59	488.00	483.42	488.00	65.47	0.00	0.14	100.00	100.00	0.00	6276.00	7449.55	5024469.00	113.86	2254.17	1736.00
24	2	1	18413.00	25355.00	166.05	0	Spot (Block24, Row1, Column2)	788.01	739.00	201.71	0.03	0.26	484.00	474.50	484.00	56.98	0.01	0.12	92.00	83.00	0.00	255.00	304.01	604404.00	5.50	548.66	524.50
24	3	1	18737.00	25350.00	174.60	0	Spot (Block24, Row1, Column3)	595.13	595.00	82.81	0.00	0.14	489.00	483.82	489.00	54.75	0.00	0.11	69.00	45.00	0.00	106.00	106.13	504667.00	2.03	535.89	511.00
24	4	1	19008.00	25346.00	163.10	0	Spot (Block24, Row1, Column4)	710.71	674.00	132.73	0.02	0.19	493.00	489.07	493.00	51.57	0.00	0.11	95.00	73.00	0.00	181.00	217.71	523790.00	4.30	557.25	557.00
24	5	1	19322.00	25351.00	178.55	0	Spot (Block24, Row1, Column5)	715.12	660.00	169.79	0.03	0.24	494.00	494.15	494.00	50.47	0.00	0.10	92.00	79.00	0.00	166.00	221.12	640028.00	4.38	554.92	553.00
24	6	1	19609.00	25341.00	159.10	0	Spot (Block24, Row1, Column6)	1063.59	987.00	335.94	0.03	0.32	502.00	513.89	502.00	54.42	0.01	0.11	99.00	98.00	0.00	485.00	561.59	741321.00	10.10	655.36	651.00
24	7	1	19925.00	25343.00	166.15	0	Spot (Block24, Row1, Column7)	1033.07	994.00	335.43	0.02	0.32	510.00	530.06	510.00	59.58	0.02	0.11	99.00	97.00	0.00	484.00	523.07	793396.00	8.44	649.19	646.00
24	8	1	20216.00	25349.00	215.00	0	Spot (Block24, Row1, Column8)	641.49	617.00	73.38	0.02	0.11	527.00	545.72	527.00	58.87	0.02	0.11	82.00	41.00	0.00	90.00	114.49	848697.00	1.63	569.61	573.00
24	1	2	18109.00	25647.00	211.95	0	Spot (Block24, Row2, Column1)	520.52	502.50	58.37	0.02	0.11	478.00	465.04	478.00	60.52	0.01	0.13	29.00	8.00	0.00	24.50	42.52	667301.00	0.92	474.20	480.00
24	2	2	18406.00	25648.00	147.20	0	Spot (Block24, Row2, Column2)	650.72	630.50	95.61	0.01	0.15	483.00	470.42	483.00	53.95	0.01	0.11	91.00	72.00	0.00	147.50	167.72	383924.00	3.34	536.43	513.50
24	3	2	18714.00	25651.00	207.15	0	Spot (Block24, Row2, Column3)	558.65	570.00	62.42	0.01	0.11	491.00	487.66	491.00	52.71	0.00	0.11	52.00	34.00	0.00	79.00	67.65	682113.00	1.35	513.14	502.50
24	4	2	19027.00	25655.00	174.35	0	Spot (Block24, Row2, Column4)	649.41	607.00	112.15	0.03	0.17	494.00	493.44	494.00	57.77	0.00	0.12	86.00	48.00	0.00	113.00	155.41	548100.00	2.70	558.88	558.00
24	5	2	19322.00	25650.00	181.85	0	Spot (Block24, Row2, Column5)	589.84	596.00	72.12	0.00	0.12	495.00	497.54	495.00	53.11	0.00	0.11	68.00	44.00	0.00	101.00	94.84	546785.00	1.74	540.95	509.00
24	6	2	19638.00	25640.00	157.75	0	Spot (Block24, Row2, Column6)	594.98	594.00	83.58	0.00	0.14	500.00	509.45	500.00	56.09	0.01	0.11	72.00	22.00	0.00	94.00	94.98	406369.00	1.52	557.32	538.00
24	7	2	19919.00	25645.00	192.80	0	Spot (Block24, Row2, Column7)	625.85	608.00	79.06	0.01	0.13	509.00	527.27	509.00	52.09	0.02	0.10	81.00	44.00	0.00	99.00	116.85	658392.00	1.89	573.08	585.00
24	8	2	20239.00	25634.00	218.95	0	Spot (Block24, Row2, Column8)	592.58	593.00	61.83	0.00	0.10	520.00	540.65	520.00	55.28	0.02	0.10	71.00	16.00	0.00	73.00	72.58	810644.00	0.94	570.79	585.00
24	1	3	18127.00	25952.00	177.90	0	Spot (Block24, Row3, Column1)	629.26	604.50	114.20	0.02	0.18	463.00	457.38	463.00	54.88	0.01	0.12	81.00	64.00	0.00	141.50	166.26	558780.00	3.13	506.61	502.00
24	2	3	18422.00	25958.00	151.70	0	Spot (Block24, Row3, Column2)	597.82	602.00	76.02	0.00	0.13	485.00	472.92	485.00	54.25	0.01	0.11	71.00	58.00	0.00	117.00	112.82	376030.00	2.30	534.12	507.50
24	3	3	18708.00	25940.00	174.05	0	Spot (Block24, Row3, Column3)	607.73	594.00	106.57	0.01	0.18	493.00	495.67	493.00	59.48	0.00	0.12	69.00	34.00	0.00	101.00	114.73	516568.00	1.88	547.61	526.00
24	4	3	19015.00	25949.00	152.70	0	Spot (Block24, Row3, Column4)	1316.63	1196.50	459.99	0.04	0.35	497.00	503.01	497.00	58.18	0.01	0.12	100.00	99.00	0.00	699.50	819.63	845274.00	13.98	686.86	658.00
24	5	3	19324.00	25968.00	198.30	0	Spot (Block24, Row3, Column5)	601.80	598.00	64.07	0.00	0.11	500.00	510.40	500.00	54.10	0.01	0.11	80.00	34.00	0.00	98.00	101.80	669808.00	1.69	550.69	565.00
24	6	3	19625.00	25933.00	195.40	0	Spot (Block24, Row3, Column6)	612.94	606.00	67.02	0.00	0.11	502.00	518.51	502.00	58.60	0.01	0.11	83.00	32.00	0.00	104.00	110.94	661975.00	1.61	552.00	521.00
24	7	3	19921.00	25955.00	157.15	0	Spot (Block24, Row3, Column7)	694.13	680.00	96.02	0.01	0.14	508.00	526.70	508.00	50.27	0.02	0.10	98.00	77.00	0.00	172.00	186.13	474091.00	3.33	603.47	600.00
24	8	3	20220.00	25946.00	200.15	0	Spot (Block24, Row3, Column8)	630.48	613.00	67.30	0.01	0.11	518.00	537.78	518.00	51.23	0.02	0.10	89.00	41.00	0.00	95.00	112.48	716853.00	1.81	562.44	581.00
24	1	4	18118.00	26252.00	161.55	0	Spot (Block24, Row4, Column1)	1069.34	940.00	395.27	0.06	0.37	478.00	467.79	478.00	57.80	0.01	0.12	99.00	99.00	0.00	462.00	591.34	774205.00	10.41	599.80	599.00
24	2	4	18408.00	26261.00	202.70	0	Spot (Block24, Row4, Column2)	576.88	589.00	71.83	0.01	0.12	485.00	476.89	485.00	59.18	0.01	0.12	63.00	31.00	0.00	104.00	91.88	672647.00	1.69	510.81	497.00
24	3	4	18712.00	26249.00	147.20	0	Spot (Block24, Row4, Column3)	3615.36	3231.00	1908.43	0.05	0.53	493.00	494.19	493.00	57.76	0.00	0.12	100.00	100.00	0.00	2738.00	3122.36	2129447.00	54.04	1243.84	1055.00
24	4	4	18987.00	26246.00	200.55	0	Spot (Block24, Row4, Column4)	579.33	585.50	81.05	0.00	0.14	497.00	504.45	497.00	54.99	0.01	0.11	62.00	26.00	0.00	88.50	82.33	661593.00	1.36	526.62	501.50
24	5	4	19304.00	26250.00	201.45	0	Spot (Block24, Row4, Column5)	619.39	600.00	82.52	0.01	0.13	502.00	514.10	502.00	56.10	0.01	0.11	83.00	36.00	0.00	98.00	117.39	714773.00	1.88	560.28	566.00
24	6	4	19619.00	26258.00	208.55	0	Spot (Block24, Row4, Column6)	623.08	598.00	85.42	0.02	0.14	505.00	519.99	505.00	53.25	0.01	0.10	82.00	39.00	0.00	93.00	118.08	769505.00	1.94	552.18	531.50
24	7	4	19915.00	26246.00	215.00	0	Spot (Block24, Row4, Column7)	671.09	622.00	119.91	0.03	0.18	508.00	526.06	508.00	54.46	0.02	0.10	90.00	52.00	0.00	114.00	163.09	886515.00	2.66	569.99	579.50
24	8	4	20205.00	26237.00	196.60	0	Spot (Block24, Row4, Column8)	661.58	672.00	88.43	0.01	0.13	517.00	536.36	517.00	51.45	0.02	0.10	90.00	55.00	0.00	155.00	144.58	721125.00	2.43	564.83	578.00
24	1	5	18121.00	26548.00	160.40	0	Spot (Block24, Row5, Column1)	1003.20	858.50	401.15	0.07	0.40	478.00	472.11	478.00	58.51	0.01	0.12	99.00	91.00	0.00	380.50	525.20	714277.00	9.08	593.02	576.00
24	2	5	18418.00	26545.00	198.20	0	Spot (Block24, Row5, Column2)	577.67	587.00	66.47	0.01	0.12	482.00	476.26	482.00	56.32	0.01	0.12	65.00	40.00	0.00	105.00	95.67	642373.00	1.80	517.50	501.00
24	3	5	18707.00	26558.00	218.15	0	Spot (Block24, Row5, Column3)	594.92	586.00	162.44	0.01	0.27	496.00	501.82	496.00	60.36	0.01	0.12	62.00	23.00	0.00	90.00	98.92	813255.00	1.54	535.86	510.00
24	4	5	19021.00	26550.00	185.10	0	Spot (Block24, Row5, Column4)	755.82	722.00	161.03	0.02	0.21	497.00	503.09	497.00	59.38	0.01	0.12	94.00	75.00	0.00	225.00	258.82	729371.00	4.26	558.15	543.00
24	5	5	19321.00	26547.00	147.40	0	Spot (Block24, Row5, Column5)	3074.22	2829.00	1541.52	0.04	0.50	499.00	510.18	499.00	59.05	0.01	0.12	100.00	100.00	0.00	2330.00	2575.22	1835312.00	43.42	1083.05	950.00
24	6	5	19608.00	26533.00	215.60	0	Spot (Block24, Row5, Column6)	606.84	595.00	77.01	0.01	0.13	504.00	519.94	504.00	56.95	0.01	0.11	77.00	31.00	0.00	91.00	102.84	805886.00	1.53	560.77	574.00
24	7	5	19939.00	26549.00	176.45	0	Spot (Block24, Row5, Column7)	627.25	605.00	66.36	0.02	0.11	511.00	529.63	511.00	55.79	0.02	0.11	91.00	36.00	0.00	94.00	116.25	546336.00	1.75	592.36	593.00
24	8	5	20221.00	26557.00	173.40	0	Spot (Block24, Row5, Column8)	810.74	781.50	194.36	0.02	0.24	519.00	539.39	519.00	54.14	0.02	0.10	95.00	76.00	0.00	262.50	291.74	677775.00	5.01	615.29	606.00
24	1	6	18113.00	26836.00	193.05	0	Spot (Block24, Row6, Column1)	551.57	531.00	82.07	0.02	0.15	481.00	474.05	481.00	61.49	0.01	0.13	48.00	21.00	0.00	50.00	70.57	578599.00	1.26	492.54	485.50
24	2	6	18424.00	26859.00	201.45	0	Spot (Block24, Row6, Column2)	599.01	596.00	83.63	0.00	0.14	488.00	487.06	488.00	58.16	0.00	0.12	70.00	38.00	0.00	108.00	111.01	690657.00	1.92	547.42	515.50
24	3	6	18709.00	26846.00	154.35	0	Spot (Block24, Row6, Column3)	1481.26	1351.00	562.47	0.04	0.38	498.00	509.69	498.00	62.38	0.01	0.12	100.00	100.00	0.00	853.00	983.26	968743.00	15.58	732.98	723.00
24	4	6	19015.00	26845.00	195.65	0	Spot (Block24, Row6, Column4)	645.62	604.00	113.05	0.03	0.18	499.00	510.29	499.00	60.40	0.01	0.12	80.00	42.00	0.00	105.00	146.62	702430.00	2.24	551.19	536.00
24	5	6	19316.00	26849.00	148.60	0	Spot (Block24, Row6, Column5)	1592.74	1490.00	684.90	0.03	0.43	498.00	507.19	498.00	58.90	0.01	0.12	100.00	100.00	0.00	992.00	1094.74	958831.00	18.43	760.18	718.00
24	6	6	19617.00	26832.00	236.70	0	Spot (Block24, Row6, Column6)	597.42	590.00	76.01	0.01	0.13	501.00	512.03	501.00	58.71	0.01	0.11	73.00	24.00	0.00	89.00	96.42	965432.00	1.45	546.04	515.00
24	7	6	19914.00	26854.00	163.55	0	Spot (Block24, Row6, Column7)	827.07	791.50	148.66	0.02	0.18	508.00	526.06	508.00	56.90	0.02	0.11	99.00	94.00	0.00	283.50	319.07	613684.00	5.29	606.44	606.00
24	8	6	20225.00	26846.00	157.65	0	Spot (Block24, Row6, Column8)	828.99	795.00	166.63	0.02	0.20	510.00	527.46	510.00	56.49	0.01	0.11	98.00	89.00	0.00	285.00	318.99	565374.00	5.34	623.36	609.00
24	1	7	18121.00	27148.00	198.50	0	Spot (Block24, Row7, Column1)	549.94	522.00	72.32	0.02	0.13	490.00	484.86	490.00	74.64	0.00	0.15	43.00	7.00	0.00	32.00	59.94	615931.00	0.87	506.88	502.00
24	2	7	18417.00	27143.00	221.55	0	Spot (Block24, Row7, Column2)	547.21	519.00	72.35	0.02	0.13	489.00	481.70	489.00	53.79	0.01	0.11	46.00	26.00	0.00	30.00	58.21	771570.00	1.22	501.50	495.00
24	3	7	18707.00	27140.00	224.05	0	Spot (Block24, Row7, Column3)	591.32	595.00	79.83	0.00	0.14	497.00	504.20	497.00	54.86	0.01	0.11	68.00	33.00	0.00	98.00	94.32	849134.00	1.59	541.73	515.50
24	4	7	19019.00	27141.00	197.25	0	Spot (Block24, Row7, Column4)	578.87	584.00	66.96	0.00	0.12	500.00	507.54	500.00	59.74	0.01	0.12	61.00	18.00	0.00	84.00	78.87	637336.00	1.19	542.44	520.00
24	5	7	19327.00	27157.00	199.25	0	Spot (Block24, Row7, Column5)	656.97	648.00	74.08	0.01	0.11	501.00	509.28	501.00	56.13	0.01	0.11	95.00	57.00	0.00	147.00	155.97	738433.00	2.63	588.36	589.50
24	6	7	19610.00	27152.00	223.30	0	Spot (Block24, Row7, Column6)	611.72	599.00	73.84	0.01	0.12	501.00	511.73	501.00	55.43	0.01	0.11	79.00	35.00	0.00	98.00	110.72	875980.00	1.80	548.47	527.50
24	7	7	19910.00	27152.00	175.50	0	Spot (Block24, Row7, Column7)	785.70	773.50	137.89	0.01	0.18	502.00	515.27	502.00	58.27	0.01	0.11	98.00	88.00	0.00	271.50	283.70	675701.00	4.64	586.62	591.50
24	8	7	20216.00	27144.00	186.30	0	Spot (Block24, Row7, Column8)	731.04	704.00	113.73	0.02	0.16	502.00	513.21	502.00	52.74	0.01	0.10	98.00	82.00	0.00	202.00	229.04	714230.00	4.13	579.54	578.50
24	1	8	18103.00	27456.00	140.65	0	Spot (Block24, Row8, Column1)	10694.63	8602.50	8815.35	0.09	0.82	498.00	507.97	498.00	81.58	0.01	0.16	100.00	100.00	0.19	8104.50	10196.63	5753711.00	124.87	3611.33	2407.00
24	2	8	18411.00	27451.00	202.35	0	Spot (Block24, Row8, Column2)	559.16	541.00	79.65	0.01	0.14	488.00	487.38	488.00	75.56	0.00	0.16	47.00	13.00	0.00	53.00	71.16	649181.00	0.95	516.26	503.00
24	3	8	18715.00	27450.00	186.50	0	Spot (Block24, Row8, Column3)	614.07	584.00	103.01	0.02	0.17	492.00	492.17	492.00	56.54	0.00	0.11	71.00	35.00	0.00	92.00	122.07	599942.00	2.16	546.40	542.00
24	4	8	19013.00	27440.00	185.20	0	Spot (Block24, Row8, Column4)	644.43	606.00	92.64	0.03	0.14	499.00	508.02	499.00	58.53	0.01	0.12	86.00	45.00	0.00	107.00	145.43	621872.00	2.33	558.33	566.00
24	5	8	19310.00	27457.00	197.30	0	Spot (Block24, Row8, Column5)	591.62	594.00	63.45	0.00	0.11	497.00	507.90	497.00	57.50	0.01	0.11	75.00	23.00	0.00	97.00	94.62	648415.00	1.46	554.40	578.00
24	6	8	19615.00	27448.00	208.25	0	Spot (Block24, Row8, Column6)	643.10	612.00	91.26	0.02	0.14	497.00	504.96	497.00	53.56	0.01	0.11	86.00	54.00	0.00	115.00	146.10	794231.00	2.58	558.83	537.00
24	7	8	19912.00	27451.00	161.35	0	Spot (Block24, Row8, Column7)	848.51	820.50	171.74	0.01	0.20	499.00	507.84	499.00	55.31	0.01	0.11	99.00	94.00	0.00	321.50	349.51	612625.00	6.16	616.22	611.00
24	8	8	20225.00	27446.00	161.55	0	Spot (Block24, Row8, Column8)	1056.49	966.50	293.12	0.04	0.28	501.00	513.49	501.00	52.78	0.01	0.10	100.00	100.00	0.00	465.50	555.49	767013.00	10.29	658.76	633.00
25	1	1	4614.00	29839.00	146.70	0	Spot (Block25, Row1, Column1)	11491.40	9909.00	6114.98	0.06	0.53	500.00	507.99	500.00	66.29	0.01	0.13	100.00	100.00	0.00	9409.00	10991.40	6768433.00	165.68	2710.29	2322.00
25	2	1	4911.00	29845.00	141.75	0	Spot (Block25, Row1, Column2)	1836.81	1683.00	733.47	0.04	0.40	496.00	500.01	496.00	58.58	0.00	0.12	100.00	100.00	0.00	1187.00	1340.81	1002899.00	22.82	804.44	773.00
25	3	1	5217.00	29841.00	166.65	0	Spot (Block25, Row1, Column3)	737.04	678.00	179.41	0.04	0.24	492.00	489.60	492.00	59.23	0.00	0.12	91.00	68.00	0.00	186.00	245.04	571946.00	4.18	561.81	586.00
25	4	1	5502.00	29843.00	142.55	0	Spot (Block25, Row1, Column4)	1440.73	1317.50	572.82	0.04	0.40	493.00	485.25	493.00	61.32	0.01	0.13	100.00	100.00	0.00	824.50	947.73	789518.00	15.58	723.33	705.50
25	5	1	5812.00	29846.00	145.45	0	Spot (Block25, Row1, Column5)	1840.15	1537.50	977.48	0.08	0.53	495.00	495.55	495.00	67.37	0.00	0.14	100.00	100.00	0.00	1042.50	1345.15	1059925.00	19.96	745.48	742.00
25	6	1	6102.00	29834.00	147.65	0	Spot (Block25, Row1, Column6)	1706.31	1549.00	664.95	0.04	0.39	496.00	506.87	496.00	76.68	0.01	0.15	100.00	100.00	0.00	1053.00	1210.31	1013551.00	15.64	825.26	811.50
25	7	1	6418.00	29840.00	147.25	0	Spot (Block25, Row1, Column7)	5388.74	4855.00	2970.62	0.05	0.55	497.00	512.59	497.00	78.49	0.01	0.15	100.00	100.00	0.00	4358.00	4891.74	3211689.00	62.13	1508.97	1265.00
25	8	1	6710.00	29830.00	208.25	0	Spot (Block25, Row1, Column8)	615.88	593.00	92.34	0.02	0.15	500.00	522.52	500.00	80.35	0.02	0.15	64.00	32.00	0.00	93.00	115.88	757538.00	1.16	546.93	507.00
25	1	2	4603.00	30150.00	221.30	0	Spot (Block25, Row2, Column1)	557.13	577.00	67.31	0.02	0.12	499.00	502.76	499.00	58.17	0.00	0.12	52.00	13.00	0.00	78.00	58.13	779986.00	0.93	523.43	506.00
25	2	2	4900.00	30144.00	122.35	0	Spot (Block25, Row2, Column2)	1328.70	1267.00	304.78	0.02	0.23	492.00	489.56	492.00	54.20	0.00	0.11	100.00	100.00	0.00	775.00	836.70	526167.00	15.48	728.82	696.00
25	3	2	5211.00	30131.00	192.35	0	Spot (Block25, Row2, Column3)	559.78	521.50	81.22	0.03	0.15	485.00	477.67	485.00	56.91	0.01	0.12	47.00	31.00	0.00	36.50	74.78	583286.00	1.44	515.83	503.00
25	4	2	5512.00	30142.00	201.75	0	Spot (Block25, Row2, Column4)	816.80	794.00	180.31	0.01	0.22	490.00	480.67	490.00	65.30	0.01	0.14	97.00	83.00	0.00	304.00	326.80	945036.00	5.15	619.28	593.00
25	5	2	5824.00	30147.00	182.80	0	Spot (Block25, Row2, Column5)	618.57	603.00	93.38	0.01	0.15	489.00	485.56	489.00	66.85	0.00	0.14	74.00	39.00	0.00	114.00	129.57	578982.00	1.99	531.46	507.00
25	6	2	6104.00	30144.00	142.90	0	Spot (Block25, Row2, Column6)	1578.01	1404.00	632.54	0.05	0.40	492.00	497.60	492.00	73.01	0.00	0.15	100.00	99.00	0.00	912.00	1086.01	875797.00	14.80	740.80	733.00
25	7	2	6411.00	30146.00	196.90	0	Spot (Block25, Row2, Column7)	664.79	642.00	132.04	0.02	0.20	495.00	507.55	495.00	74.19	0.01	0.15	78.00	49.00	0.00	147.00	169.79	726617.00	2.12	576.34	593.00
25	8	2	6704.00	30139.00	230.75	0	Spot (Block25, Row2, Column8)	584.03	594.00	90.23	0.01	0.15	495.00	514.57	495.00	79.67	0.02	0.15	60.00	19.00	0.00	99.00	89.03	894731.00	0.87	541.20	508.00
25	1	3	4614.00	30442.00	137.80	0	Spot (Block25, Row3, Column1)	3430.02	3388.00	1454.62	0.01	0.42	497.00	498.70	497.00	56.98	0.00	0.11	100.00	100.00	0.00	2891.00	2933.02	1759599.00	51.44	1267.36	1068.00
25	2	3	4922.00	30456.00	158.10	0	Spot (Block25, Row3, Column2)	578.41	597.00	62.70	0.01	0.11	493.00	488.77	493.00	53.31	0.00	0.11	64.00	46.00	0.00	104.00	85.41	399106.00	1.68	534.91	519.00
25	3	3	5198.00	30430.00	224.10	0	Spot (Block25, Row3, Column3)	581.55	581.00	90.09	0.00	0.15	490.00	486.88	490.00	67.08	0.00	0.14	60.00	21.00	0.00	91.00	91.55	838016.00	1.41	512.74	501.50
25	4	3	5509.00	30440.00	140.70	0	Spot (Block25, Row3, Column4)	2365.39	2148.00	989.69	0.04	0.42	494.00	491.14	494.00	68.28	0.00	0.14	100.00	100.00	0.00	1654.00	1871.39	1270216.00	27.45	929.61	861.00
25	5	3	5810.00	30445.00	213.70	0	Spot (Block25, Row3, Column5)	591.77	595.00	89.12	0.00	0.15	493.00	488.01	493.00	69.39	0.00	0.14	65.00	22.00	0.00	102.00	98.77	772851.00	1.50	527.29	504.00
25	6	3	6123.00	30443.00	217.60	0	Spot (Block25, Row3, Column6)	617.98	601.00	82.59	0.01	0.13	492.00	495.98	492.00	72.75	0.00	0.15	79.00	33.00	0.00	109.00	125.98	839218.00	1.68	545.55	518.00
25	7	3	6420.00	30444.00	146.20	0	Spot (Block25, Row3, Column7)	1160.70	1095.00	417.30	0.03	0.36	494.00	512.09	494.00	74.45	0.02	0.15	99.00	96.00	0.00	601.00	666.70	681332.00	8.71	666.34	634.00
25	8	3	6704.00	30449.00	225.80	0	Spot (Block25, Row3, Column8)	600.32	589.00	105.20	0.01	0.18	497.00	526.81	497.00	82.38	0.03	0.16	59.00	28.00	0.00	92.00	103.32	880069.00	0.89	553.18	511.00
25	1	4	4614.00	30742.00	140.80	0	Spot (Block25, Row4, Column1)	2217.11	2028.00	951.28	0.04	0.43	493.00	491.69	493.00	60.20	0.00	0.12	100.00	100.00	0.00	1535.00	1724.11	1186156.00	28.66	854.88	785.00
25	2	4	4905.00	30735.00	198.25	0	Spot (Block25, Row4, Column2)	593.31	597.00	73.69	0.00	0.12	495.00	494.48	495.00	64.48	0.00	0.13	71.00	21.00	0.00	102.00	98.31	657986.00	1.53	537.38	510.00
25	3	4	5213.00	30742.00	138.20	0	Spot (Block25, Row4, Column3)	9787.29	9500.00	5080.82	0.01	0.52	497.00	501.05	497.00	72.58	0.00	0.14	100.00	100.00	0.00	9003.00	9290.29	5079605.00	127.94	2563.08	1937.00
25	4	4	5510.00	30740.00	197.65	0	Spot (Block25, Row4, Column4)	604.24	593.00	92.41	0.01	0.15	497.00	503.01	497.00	68.45	0.01	0.14	68.00	27.00	0.00	96.00	107.24	668293.00	1.48	554.58	531.00
25	5	4	5800.00	30743.00	205.25	0	Spot (Block25, Row4, Column5)	595.32	592.00	95.29	0.00	0.16	495.00	499.75	495.00	74.85	0.00	0.15	64.00	27.00	0.00	97.00	100.32	713792.00	1.28	566.85	574.50
25	6	4	6122.00	30755.00	201.90	0	Spot (Block25, Row4, Column6)	617.29	593.00	94.70	0.02	0.15	496.00	509.74	496.00	77.45	0.01	0.15	70.00	33.00	0.00	97.00	121.29	711115.00	1.39	547.55	519.50
25	7	4	6403.00	30750.00	150.60	0	Spot (Block25, Row4, Column7)	1184.67	1008.50	486.22	0.07	0.41	496.00	521.19	496.00	80.68	0.02	0.15	100.00	94.00	0.00	512.50	688.67	734498.00	8.22	669.06	628.00
25	8	4	6711.00	30749.00	152.90	0	Spot (Block25, Row4, Column8)	848.76	827.50	171.81	0.01	0.20	500.00	531.38	500.00	86.42	0.03	0.16	96.00	84.00	0.00	327.50	348.76	544907.00	3.67	638.66	624.00
25	1	5	4615.00	31046.00	138.20	0	Spot (Block25, Row5, Column1)	3708.13	3262.00	2096.48	0.06	0.57	491.00	481.55	491.00	54.10	0.01	0.11	100.00	100.00	0.00	2771.00	3217.13	1909688.00	59.64	1203.76	1024.00
25	2	5	4910.00	31040.00	219.60	0	Spot (Block25, Row5, Column2)	553.81	540.00	68.72	0.01	0.12	488.00	479.14	488.00	58.99	0.01	0.12	49.00	22.00	0.00	52.00	65.81	762597.00	1.27	516.57	503.50
25	3	5	5225.00	31038.00	194.95	0	Spot (Block25, Row5, Column3)	606.51	594.00	87.30	0.01	0.14	498.00	509.09	498.00	70.98	0.01	0.14	72.00	30.00	0.00	96.00	108.51	651995.00	1.37	552.63	515.00
25	4	5	5515.00	31049.00	148.50	0	Spot (Block25, Row5, Column4)	1260.45	1159.50	431.24	0.04	0.34	498.00	516.19	498.00	76.32	0.02	0.15	100.00	99.00	0.00	661.50	762.45	756272.00	9.75	693.94	679.00
25	5	5	5815.00	31045.00	138.65	0	Spot (Block25, Row5, Column5)	9396.94	8641.00	5093.06	0.04	0.54	501.00	530.45	501.00	96.48	0.02	0.18	100.00	100.00	0.00	8140.00	8895.94	4895804.00	91.90	2522.51	1893.00
25	6	5	6110.00	31043.00	143.90	0	Spot (Block25, Row5, Column6)	1708.21	1576.00	688.19	0.03	0.40	500.00	526.81	500.00	84.01	0.02	0.16	100.00	100.00	0.00	1076.00	1208.21	971973.00	14.06	791.61	763.00
25	7	5	6409.00	31044.00	198.05	0	Spot (Block25, Row5, Column7)	614.05	599.00	102.52	0.01	0.17	498.00	526.74	498.00	86.51	0.02	0.16	61.00	32.00	0.00	101.00	116.05	679749.00	1.01	568.18	578.00
25	8	5	6714.00	31043.00	139.25	0	Spot (Block25, Row5, Column8)	2795.76	2496.00	1533.70	0.05	0.55	503.00	542.73	503.00	94.09	0.03	0.17	100.00	100.00	0.00	1993.00	2292.76	1462185.00	23.94	1032.61	939.50
25	1	6	4613.00	31337.00	228.00	0	Spot (Block25, Row6, Column1)	558.80	574.00	61.29	0.01	0.11	486.00	472.00	486.00	50.72	0.01	0.11	57.00	43.00	0.00	88.00	72.80	837078.00	1.71	496.33	496.50
25	2	6	4914.00	31344.00	198.55	0	Spot (Block25, Row6, Column2)	574.24	588.00	74.89	0.01	0.13	488.00	479.92	488.00	55.81	0.01	0.12	59.00	38.00	0.00	100.00	86.24	639132.00	1.69	539.07	514.00
25	3	6	5202.00	31341.00	138.85	0	Spot (Block25, Row6, Column3)	3321.23	2982.50	1623.27	0.05	0.49	497.00	511.20	497.00	73.58	0.01	0.14	100.00	100.00	0.00	2485.50	2824.23	1740327.00	38.19	1148.41	1018.00
25	4	6	5507.00	31347.00	223.15	0	Spot (Block25, Row6, Column4)	739.43	706.00	173.90	0.02	0.24	502.00	534.61	502.00	95.25	0.03	0.18	79.00	59.00	0.00	204.00	237.43	1055900.00	2.15	597.45	593.00
25	5	6	5813.00	31343.00	136.70	0	Spot (Block25, Row6, Column5)	13317.18	12506.00	6921.90	0.03	0.52	504.00	539.39	504.00	99.52	0.03	0.18	100.00	100.00	0.00	12002.00	12813.18	6698542.00	128.40	3204.38	2268.00
25	6	6	6114.00	31348.00	188.00	0	Spot (Block25, Row6, Column6)	674.46	678.00	112.48	0.00	0.17	505.00	534.41	505.00	79.50	0.02	0.15	75.00	51.00	0.00	173.00	169.46	669740.00	1.76	582.28	584.00
25	7	6	6412.00	31343.00	143.10	0	Spot (Block25, Row6, Column7)	1848.54	1573.00	847.41	0.07	0.46	503.00	533.36	503.00	80.56	0.03	0.15	100.00	100.00	0.00	1070.00	1345.54	1025941.00	16.33	821.34	780.00
25	8	6	6719.00	31347.00	139.25	0	Spot (Block25, Row6, Column8)	2496.22	2365.00	1286.28	0.02	0.52	508.00	547.20	508.00	86.62	0.03	0.16	100.00	100.00	0.00	1857.00	1988.22	1300531.00	22.50	1014.80	893.00
25	1	7	4613.00	31634.00	196.65	0	Spot (Block25, Row7, Column1)	573.40	582.00	74.86	0.01	0.13	476.00	463.96	476.00	57.45	0.01	0.12	61.00	41.00	0.00	106.00	97.40	626155.00	1.91	512.68	503.00
25	2	7	4911.00	31641.00	193.30	0	Spot (Block25, Row7, Column2)	575.85	582.00	71.54	0.00	0.12	478.00	463.18	478.00	47.92	0.01	0.10	68.00	56.00	0.00	104.00	97.85	607526.00	2.35	512.66	503.00
25	3	7	5211.00	31632.00	225.70	0	Spot (Block25, Row7, Column3)	546.19	518.00	67.56	0.02	0.12	491.00	488.21	491.00	61.64	0.00	0.13	43.00	12.00	0.00	27.00	55.19	799080.00	0.94	504.55	497.00
25	4	7	5519.00	31636.00	220.80	0	Spot (Block25, Row7, Column4)	607.06	591.00	88.29	0.01	0.15	496.00	504.76	496.00	66.95	0.01	0.13	75.00	27.00	0.00	95.00	111.06	847456.00	1.53	533.72	503.00
25	5	7	5809.00	31639.00	188.95	0	Spot (Block25, Row7, Column5)	860.04	794.00	232.75	0.03	0.27	498.00	518.40	498.00	78.73	0.02	0.15	97.00	82.00	0.00	296.00	362.04	863480.00	4.34	617.37	607.50
25	6	7	6128.00	31629.00	203.45	0	Spot (Block25, Row7, Column6)	613.16	594.00	113.58	0.01	0.19	500.00	524.37	500.00	80.60	0.02	0.15	64.00	30.00	0.00	94.00	113.16	719242.00	1.10	558.65	523.00
25	7	7	6399.00	31646.00	143.00	0	Spot (Block25, Row7, Column7)	2449.20	2232.00	1133.00	0.04	0.46	505.00	535.66	505.00	83.61	0.03	0.16	100.00	100.00	0.00	1727.00	1944.20	1364203.00	22.89	957.99	797.00
25	8	7	6714.00	31647.00	176.40	0	Spot (Block25, Row7, Column8)	814.92	800.00	168.01	0.01	0.21	510.00	546.44	510.00	80.74	0.03	0.15	91.00	75.00	0.00	290.00	304.92	710609.00	3.33	650.38	629.50
25	1	8	4604.00	31950.00	135.25	0	Spot (Block25, Row8, Column1)	17989.26	15316.00	13206.99	0.07	0.73	450.00	459.85	450.00	69.14	0.01	0.15	100.00	100.00	3.43	14866.00	17539.26	8904682.00	253.54	4328.09	3042.00
25	2	8	4917.00	31943.00	205.20	0	Spot (Block25, Row8, Column2)	595.86	591.00	81.44	0.00	0.14	462.00	460.44	462.00	56.66	0.00	0.12	78.00	61.00	0.00	129.00	133.86	711451.00	2.39	511.27	503.00
25	3	8	5199.00	31939.00	152.65	0	Spot (Block25, Row8, Column3)	974.89	894.00	326.77	0.04	0.34	483.00	471.81	483.00	50.96	0.01	0.11	99.00	99.00	0.00	411.00	491.89	627828.00	9.87	585.24	604.00
25	4	8	5510.00	31930.00	215.05	0	Spot (Block25, Row8, Column4)	574.12	585.00	82.46	0.01	0.14	491.00	492.15	491.00	61.34	0.00	0.12	57.00	22.00	0.00	94.00	83.12	758986.00	1.34	532.61	503.00
25	5	8	5809.00	31946.00	219.80	0	Spot (Block25, Row8, Column5)	597.05	595.00	95.25	0.00	0.16	493.00	500.27	493.00	64.71	0.01	0.13	66.00	25.00	0.00	102.00	104.05	825127.00	1.50	535.50	507.00
25	6	8	6122.00	31939.00	213.10	0	Spot (Block25, Row8, Column6)	625.79	594.00	111.07	0.02	0.18	495.00	513.10	495.00	79.90	0.02	0.16	68.00	37.00	0.00	99.00	130.79	812278.00	1.41	545.13	509.00
25	7	8	6417.00	31943.00	138.85	0	Spot (Block25, Row8, Column7)	2532.72	2269.00	1210.80	0.05	0.48	499.00	530.08	499.00	86.76	0.03	0.16	100.00	100.00	0.00	1770.00	2033.72	1342343.00	23.08	967.70	909.00
25	8	8	6716.00	31942.00	149.80	0	Spot (Block25, Row8, Column8)	1308.88	1176.00	615.57	0.05	0.47	513.00	552.81	513.00	89.88	0.03	0.16	100.00	100.00	0.00	663.00	795.88	807581.00	8.41	740.69	745.00
26	1	1	9118.00	29842.00	148.25	0	Spot (Block26, Row1, Column1)	10122.12	8749.00	5377.89	0.06	0.53	320.00	345.74	320.00	64.35	0.03	0.19	100.00	100.00	0.00	8429.00	9802.12	6123881.00	151.92	2561.67	1885.50
26	2	1	9409.00	29853.00	149.90	0	Spot (Block26, Row1, Column2)	720.66	687.00	194.28	0.02	0.27	313.00	334.44	313.00	55.26	0.03	0.17	100.00	98.00	0.00	374.00	407.66	444647.00	6.99	445.79	431.00
26	3	1	9715.00	29847.00	165.40	0	Spot (Block26, Row1, Column3)	554.15	491.00	181.41	0.05	0.33	308.00	327.39	308.00	48.41	0.03	0.15	98.00	82.00	0.00	183.00	246.15	421152.00	4.68	386.19	398.50
26	4	1	10005.00	29845.00	145.20	0	Spot (Block26, Row1, Column4)	693.72	666.00	178.51	0.02	0.26	309.00	327.73	309.00	48.79	0.03	0.15	99.00	98.00	0.00	357.00	384.72	401666.00	7.50	430.24	404.50
26	5	1	10312.00	29850.00	143.70	0	Spot (Block26, Row1, Column5)	1196.32	960.00	589.44	0.10	0.49	311.00	330.67	311.00	48.39	0.03	0.15	100.00	100.00	0.00	649.00	885.32	673527.00	17.89	513.17	492.00
26	6	1	10607.00	29837.00	152.20	0	Spot (Block26, Row1, Column6)	1142.66	1087.50	453.39	0.02	0.40	312.00	336.22	312.00	54.41	0.03	0.16	100.00	99.00	0.00	775.50	830.66	726734.00	14.82	514.69	501.50
26	7	1	10921.00	29841.00	150.30	0	Spot (Block26, Row1, Column7)	2460.38	2151.00	1301.54	0.06	0.53	319.00	344.45	319.00	55.33	0.03	0.16	100.00	100.00	0.00	1832.00	2141.38	1515593.00	38.25	810.56	728.00
26	8	1	11215.00	29844.00	283.75	0	Spot (Block26, Row1, Column8)	389.20	390.00	71.51	0.00	0.18	324.00	347.70	324.00	57.85	0.03	0.17	59.00	18.00	0.00	66.00	65.20	917728.00	0.72	346.12	323.00
26	1	2	9053.00	30124.00	192.10	0	Spot (Block26, Row2, Column1)	387.84	394.00	50.35	0.01	0.13	324.00	347.03	324.00	60.11	0.03	0.17	62.00	10.00	0.00	70.00	63.84	403354.00	0.68	365.63	384.50
26	2	2	9405.00	30148.00	124.00	0	Spot (Block26, Row2, Column2)	701.75	667.00	159.54	0.02	0.23	315.00	335.19	315.00	49.46	0.03	0.15	100.00	99.00	0.00	352.00	386.75	285613.00	7.41	453.11	426.00
26	3	2	9714.00	30136.00	180.45	0	Spot (Block26, Row2, Column3)	409.27	399.00	61.93	0.01	0.15	308.00	326.31	308.00	48.16	0.03	0.15	83.00	40.00	0.00	91.00	101.27	374480.00	1.72	356.70	344.00
26	4	2	10024.00	30153.00	177.90	0	Spot (Block26, Row2, Column4)	527.18	499.00	121.36	0.02	0.23	307.00	325.58	307.00	51.21	0.03	0.16	96.00	83.00	0.00	192.00	220.18	467609.00	3.94	402.10	402.00
26	5	2	10318.00	30148.00	198.40	0	Spot (Block26, Row2, Column5)	521.63	487.00	116.16	0.03	0.22	306.00	325.21	306.00	50.29	0.03	0.15	98.00	89.00	0.00	181.00	215.63	583177.00	3.91	375.40	386.00
26	6	2	10606.00	30149.00	136.60	0	Spot (Block26, Row2, Column6)	498.94	493.00	101.34	0.01	0.20	314.00	338.23	314.00	62.64	0.03	0.19	97.00	65.00	0.00	179.00	184.94	249969.00	2.57	413.88	399.00
26	7	2	10915.00	30142.00	152.35	0	Spot (Block26, Row2, Column7)	492.09	496.00	87.41	0.00	0.18	319.00	343.48	319.00	63.59	0.03	0.19	91.00	68.00	0.00	177.00	173.09	313460.00	2.34	399.42	394.00
26	8	2	11217.00	30137.00	228.00	0	Spot (Block26, Row2, Column8)	393.26	392.50	63.85	0.00	0.16	322.00	347.03	322.00	60.52	0.03	0.17	67.00	16.00	0.00	70.50	71.26	589888.00	0.76	344.62	322.50
26	1	3	9118.00	30450.00	145.70	0	Spot (Block26, Row3, Column1)	1025.51	919.00	432.22	0.05	0.42	314.00	336.17	314.00	50.85	0.03	0.15	100.00	99.00	0.00	605.00	711.51	591721.00	13.56	477.18	432.00
26	2	3	9425.00	30452.00	206.20	0	Spot (Block26, Row3, Column2)	389.73	392.00	58.57	0.00	0.15	311.00	331.39	311.00	49.08	0.03	0.15	71.00	23.00	0.00	81.00	78.73	473915.00	1.19	355.86	359.50
26	3	3	9698.00	30445.00	155.25	0	Spot (Block26, Row3, Column3)	435.55	404.00	66.55	0.03	0.15	308.00	328.83	308.00	51.13	0.03	0.16	94.00	42.00	0.00	96.00	127.55	288335.00	2.09	366.10	364.00
26	4	3	10014.00	30444.00	142.95	0	Spot (Block26, Row3, Column4)	1068.94	958.50	408.53	0.05	0.38	310.00	327.42	310.00	50.01	0.02	0.15	100.00	99.00	0.00	648.50	758.94	596467.00	14.83	499.00	474.00
26	5	3	10319.00	30447.00	159.80	0	Spot (Block26, Row3, Column5)	437.20	411.00	82.65	0.03	0.19	307.00	322.14	307.00	45.97	0.02	0.14	91.00	66.00	0.00	104.00	130.20	308663.00	2.50	371.03	388.50
26	6	3	10612.00	30451.00	175.35	0	Spot (Block26, Row3, Column6)	554.37	567.00	113.84	0.01	0.21	312.00	334.74	312.00	61.02	0.03	0.18	96.00	83.00	0.00	255.00	242.37	476208.00	3.60	405.24	391.00
26	7	3	10922.00	30447.00	153.30	0	Spot (Block26, Row3, Column7)	757.19	721.50	261.66	0.02	0.35	310.00	334.01	310.00	61.01	0.03	0.18	98.00	86.00	0.00	411.50	447.19	490662.00	6.94	444.22	419.00
26	8	3	11232.00	30446.00	184.90	0	Spot (Block26, Row3, Column8)	460.02	468.00	75.18	0.01	0.16	313.00	339.03	313.00	56.90	0.03	0.17	96.00	53.00	0.00	155.00	147.02	442536.00	2.13	391.74	391.00
26	1	4	9115.00	30742.00	144.80	0	Spot (Block26, Row4, Column1)	1078.50	1053.00	392.80	0.01	0.36	311.00	331.29	311.00	48.38	0.03	0.15	100.00	100.00	0.00	742.00	767.50	613667.00	15.45	512.53	485.50
26	2	4	9421.00	30755.00	227.70	0	Spot (Block26, Row4, Column2)	461.11	458.00	90.86	0.00	0.20	307.00	323.93	307.00	45.89	0.02	0.14	93.00	69.00	0.00	151.00	154.11	686139.00	2.99	374.13	387.50
26	3	4	9715.00	30745.00	141.95	0	Spot (Block26, Row4, Column3)	2625.64	2381.00	1170.16	0.04	0.45	307.00	324.62	307.00	49.55	0.02	0.15	100.00	100.00	0.00	2074.00	2318.64	1446729.00	46.44	788.15	662.00
26	4	4	10010.00	30744.00	223.05	0	Spot (Block26, Row4, Column4)	390.35	391.00	66.10	0.00	0.17	309.00	325.13	309.00	45.82	0.02	0.14	70.00	37.00	0.00	82.00	81.35	558592.00	1.42	343.79	324.00
26	5	4	10288.00	30744.00	187.75	0	Spot (Block26, Row4, Column5)	419.40	394.00	95.34	0.03	0.23	308.00	323.63	308.00	44.81	0.02	0.14	78.00	45.00	0.00	86.00	111.40	417299.00	2.14	355.30	338.00
26	6	4	10624.00	30746.00	205.85	0	Spot (Block26, Row4, Column6)	535.21	501.00	127.97	0.03	0.24	307.00	325.16	307.00	46.99	0.02	0.14	96.00	84.00	0.00	194.00	228.21	645468.00	4.47	376.58	383.00
26	7	4	10906.00	30751.00	156.40	0	Spot (Block26, Row4, Column7)	784.54	705.00	356.19	0.05	0.45	307.00	329.93	307.00	52.02	0.03	0.16	98.00	86.00	0.00	398.00	477.54	527211.00	8.74	406.92	407.00
26	8	4	11213.00	30754.00	157.55	0	Spot (Block26, Row4, Column8)	516.28	493.00	125.81	0.02	0.24	309.00	333.00	309.00	55.93	0.03	0.17	96.00	71.00	0.00	184.00	207.28	352618.00	3.28	389.65	387.00
26	1	5	9118.00	31048.00	140.25	0	Spot (Block26, Row5, Column1)	959.19	899.00	294.98	0.03	0.31	314.00	333.56	314.00	49.51	0.03	0.15	100.00	100.00	0.00	585.00	645.19	511250.00	12.64	490.61	467.00
26	2	5	9421.00	31028.00	179.05	0	Spot (Block26, Row5, Column2)	439.92	406.00	80.57	0.03	0.18	312.00	332.49	312.00	49.95	0.03	0.15	91.00	45.00	0.00	94.00	127.92	394612.00	2.15	387.19	387.50
26	3	5	9715.00	31059.00	175.10	0	Spot (Block26, Row5, Column3)	603.54	584.00	129.83	0.01	0.22	317.00	339.17	317.00	52.51	0.03	0.15	99.00	95.00	0.00	267.00	286.54	518444.00	5.04	447.01	424.50
26	4	5	10012.00	31051.00	143.30	0	Spot (Block26, Row5, Column4)	711.69	670.50	211.46	0.03	0.30	317.00	340.40	317.00	56.33	0.03	0.17	100.00	95.00	0.00	353.50	394.69	394279.00	6.59	462.42	422.50
26	5	5	10313.00	31046.00	141.10	0	Spot (Block26, Row5, Column5)	4306.43	3905.00	2207.59	0.04	0.51	315.00	339.33	315.00	58.73	0.03	0.17	100.00	100.00	0.00	3590.00	3991.43	2325473.00	67.55	1309.37	1040.00
26	6	5	10611.00	31047.00	216.10	0	Spot (Block26, Row5, Column6)	442.23	413.00	97.80	0.03	0.22	312.00	332.90	312.00	51.90	0.03	0.16	84.00	47.00	0.00	101.00	130.23	590377.00	2.11	367.40	383.00
26	7	5	10912.00	31046.00	185.50	0	Spot (Block26, Row5, Column7)	487.78	475.00	115.02	0.01	0.24	309.00	333.91	309.00	58.53	0.03	0.18	92.00	58.00	0.00	166.00	178.78	472654.00	2.63	384.11	386.00
26	8	5	11215.00	31048.00	144.10	0	Spot (Block26, Row5, Column8)	1863.12	1426.50	1129.87	0.12	0.61	313.00	337.84	313.00	58.26	0.03	0.17	100.00	100.00	0.00	1113.50	1550.12	1058250.00	26.18	627.18	582.00
26	1	6	9117.00	31352.00	184.80	0	Spot (Block26, Row6, Column1)	511.06	489.00	114.32	0.02	0.22	314.00	332.77	314.00	48.19	0.03	0.14	95.00	72.00	0.00	175.00	197.06	486529.00	3.70	384.47	382.00
26	2	6	9434.00	31335.00	242.35	0	Spot (Block26, Row6, Column2)	418.78	394.00	79.11	0.03	0.19	312.00	332.17	312.00	49.93	0.03	0.15	81.00	37.00	0.00	82.00	106.78	710677.00	1.73	358.73	369.50
26	3	6	9706.00	31346.00	140.50	0	Spot (Block26, Row6, Column3)	2094.50	1961.50	1006.58	0.03	0.48	321.00	344.76	321.00	55.55	0.03	0.16	100.00	100.00	0.00	1640.50	1773.50	1118465.00	31.50	768.00	675.00
26	4	6	10012.00	31344.00	145.60	0	Spot (Block26, Row6, Column4)	543.02	501.00	127.06	0.03	0.23	321.00	345.29	321.00	56.65	0.03	0.16	98.00	78.00	0.00	180.00	222.02	313863.00	3.49	413.34	408.50
26	5	6	10314.00	31346.00	138.35	0	Spot (Block26, Row6, Column5)	5822.96	5424.50	3214.83	0.03	0.55	319.00	345.94	319.00	62.30	0.04	0.18	100.00	100.00	0.00	5105.50	5503.96	3016294.00	87.92	1560.79	1305.00
26	6	6	10611.00	31353.00	192.65	0	Spot (Block26, Row6, Column6)	444.74	411.00	85.79	0.03	0.19	320.00	343.31	320.00	55.17	0.03	0.16	88.00	39.00	0.00	91.00	124.74	465199.00	1.84	377.66	385.00
26	7	6	10914.00	31348.00	146.65	0	Spot (Block26, Row6, Column7)	1189.51	1038.00	527.13	0.06	0.44	316.00	340.69	316.00	56.05	0.03	0.16	100.00	100.00	0.00	722.00	873.51	699432.00	15.15	526.53	511.50
26	8	6	11219.00	31350.00	147.90	0	Spot (Block26, Row6, Column8)	1315.73	1074.00	718.38	0.09	0.55	317.00	341.19	317.00	56.94	0.03	0.17	100.00	100.00	0.00	757.00	998.73	780225.00	17.12	542.91	543.50
26	1	7	9121.00	31659.00	221.25	0	Spot (Block26, Row7, Column1)	510.18	495.00	113.67	0.01	0.22	322.00	343.97	322.00	53.94	0.03	0.16	91.00	72.00	0.00	173.00	188.18	713741.00	3.08	389.33	398.00
26	2	7	9424.00	31650.00	177.60	0	Spot (Block26, Row7, Column2)	395.83	391.00	61.05	0.01	0.15	313.00	328.33	313.00	47.39	0.02	0.14	73.00	27.00	0.00	78.00	82.83	347937.00	1.42	348.53	340.00
26	3	7	9748.00	31644.00	231.10	0	Spot (Block26, Row7, Column3)	361.43	377.00	53.82	0.02	0.15	310.00	329.87	310.00	52.05	0.03	0.16	55.00	7.00	0.00	67.00	51.43	554788.00	0.61	339.82	316.00
26	4	7	10009.00	31656.00	164.40	0	Spot (Block26, Row7, Column4)	413.02	396.00	61.23	0.02	0.15	308.00	328.63	308.00	47.41	0.03	0.14	92.00	38.00	0.00	88.00	105.02	309764.00	1.78	357.49	351.00
26	5	7	10318.00	31642.00	184.95	0	Spot (Block26, Row7, Column5)	503.79	475.00	115.56	0.03	0.23	309.00	331.10	309.00	52.74	0.03	0.16	96.00	72.00	0.00	166.00	194.79	482130.00	3.27	387.39	388.00
26	6	7	10614.00	31640.00	206.35	0	Spot (Block26, Row7, Column6)	484.73	476.00	97.07	0.01	0.20	321.00	345.80	321.00	56.51	0.03	0.16	96.00	60.00	0.00	155.00	163.73	587004.00	2.46	407.58	398.00
26	7	7	10904.00	31650.00	144.60	0	Spot (Block26, Row7, Column7)	1217.50	1134.00	470.66	0.03	0.39	321.00	345.42	321.00	57.87	0.03	0.17	100.00	100.00	0.00	813.00	896.50	695192.00	15.07	557.48	510.00
26	8	7	11223.00	31646.00	190.05	0	Spot (Block26, Row7, Column8)	734.55	698.50	174.62	0.02	0.24	310.00	330.22	310.00	51.75	0.03	0.16	100.00	99.00	0.00	388.50	424.55	746305.00	7.81	444.70	416.50
26	1	8	9104.00	31948.00	137.40	0	Spot (Block26, Row8, Column1)	14495.34	13038.00	10043.46	0.05	0.69	324.00	348.31	324.00	73.93	0.03	0.21	100.00	100.00	0.79	12714.00	14171.34	7334644.00	191.35	3763.67	2515.50
26	2	8	9413.00	31943.00	143.45	0	Spot (Block26, Row8, Column2)	431.49	403.00	81.38	0.03	0.19	313.00	332.42	313.00	60.85	0.03	0.18	79.00	39.00	0.00	90.00	118.49	240340.00	1.63	369.71	371.50
26	3	8	9707.00	31946.00	143.50	0	Spot (Block26, Row8, Column3)	763.87	703.00	251.70	0.04	0.33	306.00	322.64	306.00	47.54	0.02	0.15	100.00	99.00	0.00	397.00	457.87	423183.00	9.28	441.89	412.00
26	4	8	10015.00	31929.00	155.50	0	Spot (Block26, Row8, Column4)	469.94	460.00	85.61	0.01	0.18	308.00	326.29	308.00	45.15	0.03	0.14	96.00	83.00	0.00	152.00	161.94	314388.00	3.18	369.36	383.00
26	5	8	10304.00	31946.00	174.85	0	Spot (Block26, Row8, Column5)	393.48	389.00	65.12	0.00	0.17	308.00	326.63	308.00	47.33	0.03	0.14	75.00	28.00	0.00	81.00	85.48	335636.00	1.41	348.67	333.00
26	6	8	10619.00	31952.00	161.60	0	Spot (Block26, Row8, Column6)	679.44	626.50	193.54	0.04	0.28	314.00	337.27	314.00	54.23	0.03	0.16	99.00	97.00	0.00	312.50	365.44	489200.00	6.31	427.79	415.00
26	7	8	10912.00	31944.00	147.85	0	Spot (Block26, Row8, Column7)	818.13	811.00	256.89	0.00	0.31	314.00	337.32	314.00	54.51	0.03	0.16	99.00	97.00	0.00	497.00	504.13	485153.00	8.82	484.20	459.00
26	8	8	11216.00	31948.00	160.90	0	Spot (Block26, Row8, Column8)	965.68	837.00	434.22	0.06	0.45	310.00	330.39	310.00	49.60	0.03	0.15	100.00	99.00	0.00	527.00	655.68	690458.00	12.81	474.92	487.00
27	1	1	13611.00	29843.00	151.90	0	Spot (Block27, Row1, Column1)	8825.80	8037.00	4615.09	0.04	0.52	775.00	776.57	775.00	169.53	0.00	0.22	100.00	100.00	0.00	7262.00	8050.80	5560254.00	47.48	2551.62	2191.50
27	2	1	13908.00	29850.00	185.75	0	Spot (Block27, Row1, Column2)	922.79	893.00	194.05	0.01	0.21	695.00	747.24	695.00	157.72	0.03	0.21	61.00	27.00	0.00	198.00	227.79	897872.00	1.11	822.25	806.00
27	3	1	14209.00	29843.00	198.60	0	Spot (Block27, Row1, Column3)	940.30	904.00	173.69	0.02	0.18	690.00	735.71	690.00	149.29	0.03	0.20	68.00	41.00	0.00	214.00	250.30	1048434.00	1.37	850.35	898.00
27	4	1	14497.00	29846.00	181.15	0	Spot (Block27, Row1, Column4)	923.32	897.00	206.37	0.01	0.22	698.00	755.57	698.00	163.40	0.03	0.22	61.00	25.00	0.00	199.00	225.32	849454.00	1.03	822.43	786.00
27	5	1	14805.00	29850.00	148.25	0	Spot (Block27, Row1, Column5)	1274.17	1288.50	332.44	0.00	0.26	706.00	762.17	706.00	160.88	0.03	0.21	89.00	72.00	0.00	582.50	568.17	761952.00	3.18	943.86	918.00
27	6	1	15112.00	29842.00	212.15	0	Spot (Block27, Row1, Column6)	1095.97	1005.50	453.87	0.04	0.41	713.00	765.74	713.00	164.53	0.03	0.21	77.00	45.00	0.00	292.50	382.97	1402840.00	2.01	905.49	880.50
27	7	1	15423.00	29844.00	163.45	0	Spot (Block27, Row1, Column7)	1598.53	1481.50	510.31	0.03	0.32	778.00	776.14	778.00	157.79	0.00	0.20	95.00	85.00	0.00	703.50	820.53	1182915.00	5.21	987.59	961.00
27	8	1	15722.00	29842.00	220.20	0	Spot (Block27, Row1, Column8)	954.14	903.00	197.55	0.02	0.21	787.00	803.08	787.00	155.45	0.01	0.19	46.00	28.00	0.00	116.00	167.14	1326248.00	0.97	856.04	806.00
27	1	2	13609.00	30141.00	214.85	0	Spot (Block27, Row2, Column1)	850.47	798.00	174.43	0.03	0.21	697.50	747.20	697.50	161.61	0.03	0.22	44.00	20.00	0.00	100.50	152.97	1122618.00	0.64	769.96	779.00
27	2	2	13919.00	30139.00	150.70	0	Spot (Block27, Row2, Column2)	944.54	909.50	203.36	0.02	0.22	691.00	735.39	691.00	155.02	0.03	0.21	67.00	35.00	0.00	218.50	253.54	587505.00	1.35	808.94	776.00
27	3	2	14219.00	30128.00	193.20	0	Spot (Block27, Row2, Column3)	898.81	887.00	174.91	0.01	0.19	693.00	746.39	693.00	149.64	0.03	0.20	58.00	33.00	0.00	194.00	205.81	948246.00	1.02	821.14	800.00
27	4	2	14507.00	30148.00	178.25	0	Spot (Block27, Row2, Column4)	1027.42	991.00	217.16	0.02	0.21	719.00	761.53	719.00	155.58	0.02	0.20	63.00	45.00	0.00	272.00	308.42	916461.00	1.71	858.18	795.00
27	5	2	14820.00	30148.00	183.10	0	Spot (Block27, Row2, Column5)	965.61	913.00	191.92	0.02	0.20	760.00	767.53	760.00	159.57	0.00	0.21	49.00	30.00	0.00	153.00	205.61	906704.00	1.24	852.22	787.00
27	6	2	15126.00	30134.00	194.50	0	Spot (Block27, Row2, Column6)	904.06	894.00	194.12	0.00	0.21	774.00	776.49	774.00	161.07	0.00	0.21	40.00	18.00	0.00	120.00	130.06	968246.00	0.79	850.34	854.00
27	7	2	15410.00	30146.00	213.00	0	Spot (Block27, Row2, Column7)	914.88	880.00	181.45	0.02	0.20	787.00	790.41	787.00	160.54	0.00	0.20	37.00	16.00	0.00	93.00	127.88	1186597.00	0.78	823.05	786.00
27	8	2	15706.00	30142.00	196.55	0	Spot (Block27, Row2, Column8)	943.02	896.00	182.53	0.02	0.19	787.00	800.64	787.00	158.34	0.01	0.20	44.00	24.00	0.00	109.00	156.02	1031663.00	0.90	877.95	885.00
27	1	3	13602.00	30434.00	196.40	0	Spot (Block27, Row3, Column1)	1174.24	998.50	1388.67	0.07	1.18	691.00	741.41	691.00	153.44	0.03	0.21	74.00	50.00	0.00	307.50	483.24	1282268.00	2.82	811.18	800.50
27	2	3	13927.00	30456.00	201.60	0	Spot (Block27, Row3, Column2)	877.17	851.00	197.15	0.01	0.22	687.00	729.91	687.00	148.12	0.03	0.20	50.00	30.00	0.00	164.00	190.17	1007873.00	0.99	793.51	783.00
27	3	3	14211.00	30441.00	216.60	0	Spot (Block27, Row3, Column3)	880.38	807.00	192.49	0.04	0.22	698.00	748.66	698.00	145.55	0.03	0.19	47.00	29.00	0.00	109.00	182.38	1179708.00	0.90	780.54	781.50
27	4	3	14503.00	30448.00	188.55	0	Spot (Block27, Row3, Column4)	1027.31	995.00	246.52	0.01	0.24	762.00	767.00	762.00	154.66	0.00	0.20	63.00	39.00	0.00	233.00	265.31	1029366.00	1.68	869.06	885.00
27	5	3	14823.00	30468.00	158.60	0	Spot (Block27, Row3, Column5)	950.64	899.00	201.58	0.02	0.21	777.00	784.75	777.00	161.63	0.00	0.21	47.00	23.00	0.00	122.00	173.64	663546.00	1.03	867.79	869.00
27	6	3	15112.00	30452.00	205.05	0	Spot (Block27, Row3, Column6)	948.29	906.50	209.77	0.02	0.22	781.00	788.82	781.00	160.98	0.00	0.20	46.00	28.00	0.00	125.50	167.29	1128460.00	0.99	872.93	880.00
27	7	3	15416.00	30443.00	161.95	0	Spot (Block27, Row3, Column7)	1078.65	1039.00	242.88	0.02	0.23	785.00	792.46	785.00	157.98	0.00	0.20	68.00	40.00	0.00	254.00	293.65	780941.00	1.81	870.17	879.00
27	8	3	15708.00	30449.00	186.90	0	Spot (Block27, Row3, Column8)	908.47	883.00	191.71	0.01	0.21	786.00	798.26	786.00	156.03	0.01	0.20	39.00	21.00	0.00	97.00	122.47	893935.00	0.71	858.06	794.00
27	1	4	13616.00	30744.00	172.00	0	Spot (Block27, Row4, Column1)	1044.17	1010.00	253.07	0.01	0.24	691.00	742.48	691.00	152.76	0.03	0.21	77.00	51.00	0.00	319.00	353.17	863527.00	1.97	831.80	792.00
27	2	4	13923.00	30742.00	202.70	0	Spot (Block27, Row4, Column2)	929.37	889.00	206.60	0.02	0.22	688.00	735.48	688.00	145.60	0.03	0.20	63.00	41.00	0.00	201.00	241.37	1079924.00	1.33	813.88	788.00
27	3	4	14218.00	30744.00	157.45	0	Spot (Block27, Row4, Column3)	1764.60	1630.50	636.22	0.03	0.36	767.00	763.73	767.00	151.96	0.00	0.20	97.00	88.00	0.00	863.50	997.60	1199927.00	6.59	1011.65	961.00
27	4	4	14492.00	30760.00	220.50	0	Spot (Block27, Row4, Column4)	880.78	872.50	192.32	0.00	0.22	780.00	782.95	780.00	160.41	0.00	0.20	32.00	16.00	0.00	92.50	100.78	1227806.00	0.61	857.54	893.00
27	5	4	14809.00	30741.00	194.90	0	Spot (Block27, Row4, Column5)	933.70	907.00	192.53	0.01	0.21	784.00	792.38	784.00	169.37	0.00	0.21	43.00	23.00	0.00	123.00	149.70	1002794.00	0.83	852.80	810.00
27	6	4	15126.00	30740.00	192.85	0	Spot (Block27, Row4, Column6)	1001.05	980.50	208.86	0.01	0.21	786.00	802.85	786.00	170.57	0.01	0.21	54.00	28.00	0.00	194.50	215.05	1057107.00	1.16	912.61	887.00
27	7	4	15409.00	30750.00	156.60	0	Spot (Block27, Row4, Column7)	1128.04	1080.50	252.36	0.02	0.22	785.00	794.82	785.00	159.60	0.01	0.20	72.00	45.00	0.00	295.50	343.04	758046.00	2.09	920.33	905.50
27	8	4	15709.00	30758.00	220.50	0	Spot (Block27, Row4, Column8)	900.39	870.00	187.69	0.01	0.21	785.00	791.00	785.00	151.25	0.00	0.19	35.00	18.00	0.00	85.00	115.39	1254248.00	0.72	817.50	802.50
27	1	5	13613.00	31046.00	175.75	0	Spot (Block27, Row5, Column1)	1002.35	968.50	228.58	0.01	0.23	699.00	750.57	699.00	180.36	0.03	0.24	67.00	34.00	0.00	269.50	303.35	864024.00	1.40	813.97	808.00
27	2	5	13920.00	31046.00	197.25	0	Spot (Block27, Row5, Column2)	872.66	849.00	197.23	0.01	0.23	694.00	755.14	694.00	184.38	0.04	0.24	46.00	17.00	0.00	155.00	178.66	963415.00	0.64	775.63	768.50
27	3	5	14220.00	31049.00	213.30	0	Spot (Block27, Row5, Column3)	987.56	953.00	216.66	0.02	0.22	776.00	774.54	776.00	161.25	0.00	0.21	52.00	26.00	0.00	177.00	211.56	1286788.00	1.32	856.42	808.00
27	4	5	14515.00	31047.00	186.85	0	Spot (Block27, Row5, Column4)	1037.76	987.00	231.64	0.02	0.22	780.00	796.81	780.00	163.50	0.01	0.21	58.00	36.00	0.00	207.00	257.76	1022191.00	1.47	870.99	874.00
27	5	5	14818.00	31048.00	152.00	0	Spot (Block27, Row5, Column5)	2069.32	1953.00	749.65	0.03	0.36	784.00	808.10	784.00	171.89	0.01	0.21	100.00	92.00	0.00	1169.00	1285.32	1305738.00	7.34	1148.61	1120.00
27	6	5	15123.00	31044.00	158.20	0	Spot (Block27, Row5, Column6)	1018.12	1003.50	222.47	0.01	0.22	786.00	806.71	786.00	167.24	0.01	0.21	59.00	34.00	0.00	217.50	232.12	702504.00	1.26	889.57	830.00
27	7	5	15416.00	31048.00	195.35	0	Spot (Block27, Row5, Column7)	950.76	900.00	177.40	0.02	0.19	784.00	803.90	784.00	156.88	0.01	0.20	47.00	24.00	0.00	116.00	166.76	1025868.00	0.94	873.03	881.50
27	8	5	15728.00	31042.00	169.25	0	Spot (Block27, Row5, Column8)	1281.67	1166.00	372.07	0.04	0.29	782.00	804.64	782.00	158.47	0.01	0.20	84.00	58.00	0.00	384.00	499.67	1025335.00	3.01	948.71	912.50
27	1	6	13577.00	31345.00	219.35	0	Spot (Block27, Row6, Column1)	887.08	873.00	189.89	0.01	0.21	707.00	754.77	707.00	184.86	0.03	0.24	43.00	16.00	0.00	166.00	180.08	1218843.00	0.72	791.42	788.00
27	2	6	13919.00	31338.00	205.05	0	Spot (Block27, Row6, Column2)	903.69	874.00	191.51	0.01	0.21	703.00	758.16	703.00	188.38	0.03	0.25	45.00	20.00	0.00	171.00	200.69	1081719.00	0.77	836.24	807.00
27	3	6	14203.00	31352.00	158.85	0	Spot (Block27, Row6, Column3)	1429.15	1399.00	378.82	0.01	0.27	777.50	775.81	777.50	158.34	0.00	0.20	94.00	79.00	0.00	621.50	651.65	997550.00	4.13	948.82	925.00
27	4	6	14519.00	31348.00	175.00	0	Spot (Block27, Row6, Column4)	1010.17	990.00	215.45	0.01	0.21	782.00	798.03	782.00	164.38	0.01	0.21	56.00	33.00	0.00	208.00	228.17	865715.00	1.29	913.02	905.00
27	5	6	14819.00	31349.00	145.00	0	Spot (Block27, Row6, Column5)	2366.53	2226.00	907.62	0.03	0.38	780.00	807.20	780.00	169.11	0.01	0.21	99.00	93.00	0.00	1446.00	1586.53	1358388.00	9.22	1202.56	1170.00
27	6	6	15125.00	31330.00	226.85	0	Spot (Block27, Row6, Column6)	915.21	894.50	189.86	0.01	0.21	784.00	801.49	784.00	159.66	0.01	0.20	39.00	19.00	0.00	110.50	131.21	1350853.00	0.71	819.16	788.00
27	7	6	15419.00	31343.00	168.05	0	Spot (Block27, Row6, Column7)	1222.90	1168.00	303.48	0.02	0.25	786.00	803.96	786.00	152.98	0.01	0.19	80.00	61.00	0.00	382.00	436.90	955087.00	2.74	945.33	916.00
27	8	6	15723.00	31351.00	153.15	0	Spot (Block27, Row6, Column8)	1358.52	1321.00	382.32	0.01	0.28	785.00	810.51	785.00	159.76	0.01	0.20	84.00	73.00	0.00	536.00	573.52	877605.00	3.43	947.51	947.00
27	1	7	13612.00	31651.00	198.85	0	Spot (Block27, Row7, Column1)	970.17	965.00	186.44	0.00	0.19	712.00	763.61	712.00	172.49	0.03	0.23	60.00	30.00	0.00	253.00	258.17	1088529.00	1.20	860.53	796.00
27	2	7	13911.00	31652.00	204.20	0	Spot (Block27, Row7, Column2)	859.58	824.00	187.70	0.02	0.22	690.00	735.24	690.00	148.92	0.03	0.20	49.00	28.00	0.00	134.00	169.58	1018606.00	0.83	781.20	762.00
27	3	7	14218.00	31650.00	191.80	0	Spot (Block27, Row7, Column3)	904.40	888.00	169.09	0.01	0.19	698.00	753.67	698.00	156.97	0.03	0.21	58.00	33.00	0.00	190.00	206.40	941481.00	0.96	860.04	876.50
27	4	7	14512.00	31645.00	203.00	0	Spot (Block27, Row7, Column4)	912.59	895.00	168.95	0.01	0.19	773.00	771.87	773.00	160.30	0.00	0.21	38.00	16.00	0.00	122.00	139.59	1065905.00	0.88	822.13	789.00
27	5	7	14810.00	31652.00	199.85	0	Spot (Block27, Row7, Column5)	973.15	986.00	213.34	0.01	0.22	777.00	785.03	777.00	163.78	0.00	0.21	51.00	33.00	0.00	209.00	196.15	1105503.00	1.15	869.94	866.00
27	6	7	15115.00	31647.00	195.15	0	Spot (Block27, Row7, Column6)	980.69	980.00	195.60	0.00	0.20	779.00	790.72	779.00	155.31	0.01	0.20	53.00	33.00	0.00	201.00	201.69	1056208.00	1.22	897.39	900.00
27	7	7	15401.00	31652.00	174.25	0	Spot (Block27, Row7, Column7)	1134.85	1097.00	286.73	0.01	0.25	784.00	791.11	784.00	146.70	0.00	0.19	69.00	54.00	0.00	313.00	350.85	960086.00	2.34	908.77	886.00
27	8	7	15720.00	31641.00	181.65	0	Spot (Block27, Row7, Column8)	1245.50	1090.00	941.78	0.06	0.76	787.00	804.69	787.00	156.35	0.01	0.19	81.00	48.00	0.00	303.00	458.50	1152089.00	2.82	925.74	886.00
27	1	8	13601.00	31950.00	133.70	0	Spot (Block27, Row8, Column1)	16413.69	12398.50	14362.04	0.12	0.88	788.00	826.37	788.00	229.43	0.02	0.28	100.00	100.00	3.73	11610.50	15625.69	7911399.00	67.94	7096.94	5216.00
27	2	8	13905.00	31952.00	191.65	0	Spot (Block27, Row8, Column2)	869.48	823.00	165.94	0.02	0.19	768.00	786.77	768.00	220.87	0.01	0.28	25.00	2.00	0.00	55.00	101.48	902519.00	0.37	826.38	804.00
27	3	8	14209.00	31949.00	193.90	0	Spot (Block27, Row8, Column3)	1027.94	985.00	238.77	0.02	0.23	705.00	759.37	705.00	162.16	0.03	0.21	72.00	41.00	0.00	280.00	322.94	1095783.00	1.66	850.80	801.00
27	4	8	14513.00	31940.00	176.25	0	Spot (Block27, Row8, Column4)	936.92	898.00	210.39	0.02	0.22	721.00	763.81	721.00	158.55	0.03	0.21	57.00	29.00	0.00	177.00	215.92	810436.00	1.09	824.00	785.00
27	5	8	14801.00	31947.00	236.05	0	Spot (Block27, Row8, Column5)	896.16	888.50	185.71	0.00	0.21	778.00	781.80	778.00	158.23	0.00	0.20	37.00	16.00	0.00	110.50	118.16	1441030.00	0.72	800.14	785.50
27	6	8	15117.00	31954.00	181.15	0	Spot (Block27, Row8, Column6)	1015.50	1008.00	187.86	0.00	0.18	784.00	787.95	784.00	154.46	0.00	0.20	61.00	40.00	0.00	224.00	231.50	934257.00	1.47	909.16	905.00
27	7	8	15414.00	31949.00	154.10	0	Spot (Block27, Row8, Column7)	1135.81	1101.00	223.42	0.01	0.20	788.00	795.00	788.00	151.70	0.00	0.19	79.00	55.00	0.00	313.00	347.81	748496.00	2.25	918.37	902.00
27	8	8	15723.00	31945.00	172.60	0	Spot (Block27, Row8, Column8)	1295.81	1209.00	333.93	0.03	0.26	795.00	828.20	795.00	166.64	0.02	0.20	87.00	65.00	0.00	414.00	500.81	1079409.00	2.81	934.75	928.50
28	1	1	18121.00	29848.00	152.90	0	Spot (Block28, Row1, Column1)	7069.10	6365.00	4108.57	0.05	0.58	303.00	311.54	303.00	46.43	0.01	0.15	100.00	100.00	0.00	6062.00	6766.10	4538362.00	145.54	1650.28	1228.00
28	2	1	18410.00	29852.00	150.30	0	Spot (Block28, Row1, Column2)	712.46	670.00	260.27	0.03	0.37	295.00	297.33	295.00	38.67	0.00	0.13	100.00	97.00	0.00	375.00	417.46	441728.00	10.74	427.49	393.50
28	3	1	18715.00	29853.00	164.95	0	Spot (Block28, Row1, Column3)	512.05	460.00	157.38	0.05	0.31	295.00	294.49	295.00	31.07	0.00	0.11	96.00	89.00	0.00	165.00	217.05	386601.00	7.00	339.99	320.00
28	4	1	19007.00	29857.00	156.50	0	Spot (Block28, Row1, Column4)	562.17	513.00	173.73	0.04	0.31	297.00	298.77	297.00	28.46	0.00	0.10	100.00	98.00	0.00	216.00	265.17	381148.00	9.26	365.50	371.50
28	5	1	19316.00	29849.00	161.25	0	Spot (Block28, Row1, Column5)	685.10	592.00	313.55	0.06	0.46	301.00	304.36	301.00	31.61	0.00	0.10	95.00	89.00	0.00	291.00	384.10	493958.00	12.04	381.67	379.00
28	6	1	19609.00	29839.00	154.95	0	Spot (Block28, Row1, Column6)	863.70	777.00	359.82	0.05	0.42	308.00	316.82	308.00	36.94	0.01	0.12	100.00	99.00	0.00	469.00	555.70	573494.00	14.80	443.14	434.00
28	7	1	19925.00	29846.00	153.60	0	Spot (Block28, Row1, Column7)	1923.90	1704.00	1112.47	0.05	0.58	314.00	326.11	314.00	38.78	0.02	0.12	100.00	100.00	0.00	1390.00	1609.90	1250534.00	41.20	617.25	562.00
28	8	1	20228.00	29843.00	217.55	0	Spot (Block28, Row1, Column8)	388.25	389.00	36.33	0.00	0.09	317.00	328.97	317.00	35.82	0.02	0.11	85.00	50.00	0.00	72.00	71.25	525300.00	1.66	349.78	354.00
28	1	2	18140.00	30155.00	196.90	0	Spot (Block28, Row2, Column1)	325.26	315.00	36.22	0.01	0.11	294.00	296.56	294.00	40.26	0.00	0.14	26.00	15.00	0.00	21.00	31.26	356814.00	0.71	314.76	306.50
28	2	2	18407.00	30150.00	133.60	0	Spot (Block28, Row2, Column2)	601.64	578.00	134.84	0.02	0.22	289.00	286.87	289.00	31.13	0.00	0.11	99.00	98.00	0.00	289.00	312.64	287583.00	10.11	380.14	383.00
28	3	2	18719.00	30153.00	201.00	0	Spot (Block28, Row2, Column3)	350.66	338.00	48.45	0.02	0.14	294.00	293.56	294.00	28.20	0.00	0.10	62.00	45.00	0.00	44.00	56.66	401510.00	2.03	310.35	306.00
28	4	2	19017.00	30153.00	180.95	0	Spot (Block28, Row2, Column4)	508.37	500.00	98.46	0.01	0.19	299.00	303.27	299.00	32.63	0.01	0.11	98.00	97.00	0.00	201.00	209.37	465663.00	6.29	371.29	375.00
28	5	2	19316.00	30153.00	197.65	0	Spot (Block28, Row2, Column5)	397.32	396.00	49.87	0.00	0.13	300.00	301.62	300.00	26.98	0.00	0.09	90.00	80.00	0.00	96.00	97.32	439438.00	3.55	331.02	320.00
28	6	2	19607.00	30153.00	175.45	0	Spot (Block28, Row2, Column6)	455.01	433.00	68.74	0.02	0.15	304.00	308.42	304.00	29.16	0.01	0.09	98.00	95.00	0.00	129.00	151.01	390396.00	5.03	362.87	368.00
28	7	2	19911.00	30160.00	166.80	0	Spot (Block28, Row2, Column7)	449.94	418.50	95.36	0.03	0.21	310.00	318.09	310.00	32.70	0.01	0.10	91.00	81.00	0.00	108.50	139.94	346455.00	4.03	359.37	363.00
28	8	2	20210.00	30147.00	206.50	0	Spot (Block28, Row2, Column8)	385.74	389.00	38.17	0.00	0.10	313.00	322.74	313.00	31.17	0.01	0.10	81.00	68.00	0.00	76.00	72.74	468283.00	2.02	355.68	353.00
28	1	3	18119.00	30450.00	148.05	0	Spot (Block28, Row3, Column1)	936.36	845.00	387.89	0.04	0.41	294.00	295.26	294.00	30.73	0.00	0.10	100.00	100.00	0.00	551.00	642.36	559004.00	20.86	467.42	432.50
28	2	3	18417.00	30450.00	182.75	0	Spot (Block28, Row3, Column2)	340.57	328.00	45.23	0.02	0.13	289.00	286.41	289.00	28.43	0.00	0.10	63.00	33.00	0.00	39.00	51.57	318770.00	1.91	306.59	303.00
28	3	3	18711.00	30444.00	174.75	0	Spot (Block28, Row3, Column3)	408.61	394.00	92.60	0.02	0.23	296.00	298.58	296.00	34.92	0.00	0.12	86.00	73.00	0.00	98.00	112.61	348135.00	3.15	334.18	317.00
28	4	3	19016.00	30447.00	148.30	0	Spot (Block28, Row3, Column4)	1533.14	1314.00	835.87	0.07	0.55	303.00	310.47	303.00	34.79	0.01	0.11	100.00	100.00	0.00	1011.00	1230.14	927547.00	35.15	566.53	539.00
28	5	3	19336.00	30455.00	206.70	0	Spot (Block28, Row3, Column5)	369.57	379.00	48.87	0.01	0.13	301.00	307.25	301.00	32.59	0.01	0.11	68.00	59.00	0.00	78.00	68.57	448284.00	1.91	324.53	311.00
28	6	3	19610.00	30463.00	187.60	0	Spot (Block28, Row3, Column6)	372.52	380.00	39.36	0.01	0.11	303.00	308.36	303.00	30.13	0.01	0.10	76.00	63.00	0.00	77.00	69.52	369164.00	2.13	328.44	318.00
28	7	3	19918.00	30455.00	153.30	0	Spot (Block28, Row3, Column7)	691.79	633.00	219.47	0.04	0.32	311.00	317.17	311.00	28.58	0.01	0.09	100.00	100.00	0.00	322.00	380.79	445515.00	13.11	405.43	397.50
28	8	3	20220.00	30449.00	201.60	0	Spot (Block28, Row3, Column8)	378.68	382.00	27.96	0.00	0.07	315.00	322.79	315.00	28.45	0.01	0.09	86.00	65.00	0.00	67.00	63.68	437379.00	1.96	349.91	347.00
28	1	4	18116.00	30749.00	148.25	0	Spot (Block28, Row4, Column1)	1412.63	1149.50	758.40	0.09	0.54	303.00	309.41	303.00	34.34	0.01	0.11	100.00	100.00	0.00	846.50	1109.63	847580.00	32.13	578.01	555.00
28	2	4	18406.00	30752.00	220.30	0	Spot (Block28, Row4, Column2)	352.99	364.00	43.52	0.01	0.12	297.00	300.82	297.00	36.25	0.01	0.12	55.00	47.00	0.00	67.00	55.99	490302.00	1.44	312.14	301.00
28	3	4	18718.00	30751.00	147.40	0	Spot (Block28, Row4, Column3)	8392.12	7125.00	5511.64	0.07	0.66	302.00	309.37	302.00	43.15	0.01	0.14	100.00	100.00	0.00	6823.00	8090.12	4976526.00	187.30	1870.41	1263.50
28	4	4	19013.00	30763.00	214.35	0	Spot (Block28, Row4, Column4)	384.44	389.00	47.75	0.01	0.12	308.00	317.79	308.00	36.87	0.01	0.12	77.00	59.00	0.00	81.00	76.44	503233.00	1.81	333.28	317.00
28	5	4	19297.00	30747.00	180.25	0	Spot (Block28, Row4, Column5)	401.73	400.00	58.79	0.00	0.15	303.00	309.70	303.00	33.50	0.01	0.11	87.00	82.00	0.00	97.00	98.73	366382.00	2.75	346.00	325.50
28	6	4	19606.00	30742.00	194.60	0	Spot (Block28, Row4, Column6)	432.97	407.00	120.51	0.03	0.28	307.00	314.14	307.00	30.92	0.01	0.10	95.00	93.00	0.00	100.00	125.97	460680.00	3.84	349.86	345.00
28	7	4	19911.00	30758.00	178.20	0	Spot (Block28, Row4, Column7)	535.81	473.00	169.51	0.05	0.32	315.00	324.38	315.00	30.86	0.01	0.10	97.00	94.00	0.00	158.00	220.81	477410.00	6.85	373.91	385.00
28	8	4	20201.00	30764.00	164.40	0	Spot (Block28, Row4, Column8)	453.25	423.00	73.07	0.03	0.16	320.00	331.05	320.00	33.23	0.01	0.10	96.00	87.00	0.00	103.00	133.25	339940.00	3.68	373.51	378.00
28	1	5	18115.00	31051.00	150.25	0	Spot (Block28, Row5, Column1)	1460.04	1175.00	887.40	0.09	0.61	311.00	322.94	311.00	36.54	0.02	0.11	100.00	100.00	0.00	864.00	1149.04	899383.00	31.12	546.29	484.00
28	2	5	18403.00	31056.00	211.30	0	Spot (Block28, Row5, Column2)	374.85	385.00	53.13	0.01	0.14	305.00	311.63	305.00	35.57	0.01	0.11	66.00	56.00	0.00	80.00	69.85	476812.00	1.78	331.90	318.50
28	3	5	18727.00	31043.00	203.55	0	Spot (Block28, Row5, Column3)	382.98	394.50	46.29	0.01	0.12	306.00	315.87	306.00	42.35	0.01	0.13	72.00	54.00	0.00	88.50	76.98	448850.00	1.58	334.67	324.00
28	4	5	19011.00	31047.00	157.90	0	Spot (Block28, Row5, Column4)	661.79	604.50	224.75	0.04	0.34	310.00	318.71	310.00	33.74	0.01	0.11	100.00	99.00	0.00	294.50	351.79	457960.00	10.17	398.84	394.00
28	5	5	19315.00	31049.00	145.60	0	Spot (Block28, Row5, Column5)	6438.26	5639.00	4324.03	0.06	0.67	311.00	322.86	311.00	42.46	0.02	0.13	100.00	100.00	0.00	5328.00	6127.26	3721315.00	144.04	1434.40	1099.00
28	6	5	19623.00	31047.00	170.10	0	Spot (Block28, Row5, Column6)	479.28	477.00	82.14	0.00	0.17	313.00	325.57	313.00	38.43	0.02	0.12	99.00	88.00	0.00	164.00	166.28	387255.00	4.00	374.06	376.00
28	7	5	19919.00	31063.00	196.05	0	Spot (Block28, Row5, Column7)	390.07	392.00	39.10	0.00	0.10	318.00	330.18	318.00	36.13	0.02	0.11	85.00	53.00	0.00	74.00	72.07	424008.00	1.66	346.82	347.00
28	8	5	20219.00	31053.00	152.10	0	Spot (Block28, Row5, Column8)	934.75	809.00	485.95	0.06	0.52	323.00	335.46	323.00	35.58	0.02	0.11	100.00	97.00	0.00	486.00	611.75	593564.00	16.84	464.12	416.00
28	1	6	18122.00	31363.00	210.10	0	Spot (Block28, Row6, Column1)	381.03	391.00	46.39	0.01	0.12	314.00	325.00	314.00	36.30	0.01	0.11	74.00	58.00	0.00	77.00	67.03	479334.00	1.54	340.59	318.00
28	2	6	18419.00	31335.00	194.00	0	Spot (Block28, Row6, Column2)	377.96	386.00	46.21	0.01	0.12	306.00	313.14	306.00	33.04	0.01	0.11	82.00	64.00	0.00	80.00	71.96	403283.00	1.96	336.76	321.50
28	3	6	18705.00	31350.00	147.75	0	Spot (Block28, Row6, Column3)	1587.54	1349.00	906.00	0.07	0.57	304.00	310.09	304.00	31.64	0.01	0.10	100.00	100.00	0.00	1045.00	1283.54	941414.00	40.37	612.81	502.00
28	4	6	19027.00	31345.00	174.30	0	Spot (Block28, Row6, Column4)	438.64	411.00	67.56	0.03	0.15	311.00	318.78	311.00	35.61	0.01	0.11	94.00	85.00	0.00	100.00	127.64	369335.00	3.37	361.80	368.50
28	5	6	19316.00	31349.00	144.15	0	Spot (Block28, Row6, Column5)	4327.41	3884.00	2490.53	0.05	0.58	322.00	337.05	322.00	46.93	0.02	0.14	100.00	100.00	0.00	3562.00	4005.41	2462297.00	85.04	1080.35	808.00
28	6	6	19632.00	31357.00	181.35	0	Spot (Block28, Row6, Column6)	426.78	409.00	48.04	0.02	0.11	324.00	339.41	324.00	42.38	0.02	0.12	93.00	50.00	0.00	85.00	102.78	394345.00	2.06	385.36	386.00
28	7	6	19920.00	31350.00	149.00	0	Spot (Block28, Row6, Column7)	976.14	904.00	386.16	0.03	0.40	320.00	333.29	320.00	38.24	0.02	0.11	100.00	99.00	0.00	584.00	656.14	588610.00	16.81	478.08	460.00
28	8	6	20224.00	31351.00	148.80	0	Spot (Block28, Row6, Column8)	1152.78	943.00	572.81	0.09	0.50	322.00	333.61	322.00	35.62	0.02	0.11	100.00	100.00	0.00	621.00	830.78	693973.00	23.00	514.09	483.00
28	1	7	18101.00	31652.00	214.50	0	Spot (Block28, Row7, Column1)	378.29	390.00	45.47	0.01	0.12	319.00	336.00	319.00	52.18	0.02	0.16	65.00	10.00	0.00	71.00	59.29	497074.00	0.81	355.71	358.00
28	2	7	18409.00	31650.00	235.60	0	Spot (Block28, Row7, Column2)	354.55	345.00	42.94	0.01	0.12	304.00	308.02	304.00	28.15	0.01	0.09	57.00	45.00	0.00	41.00	50.55	566928.00	1.65	328.33	317.50
28	3	7	18710.00	31642.00	199.20	0	Spot (Block28, Row7, Column3)	363.23	376.00	43.21	0.02	0.12	302.00	305.70	302.00	26.45	0.01	0.09	73.00	61.00	0.00	74.00	61.23	409720.00	2.17	322.25	312.00
28	4	7	19027.00	31616.00	195.45	0	Spot (Block28, Row7, Column4)	369.86	382.00	52.65	0.01	0.14	305.00	311.65	305.00	31.71	0.01	0.10	68.00	59.00	0.00	77.00	64.86	399450.00	1.84	325.88	315.00
28	5	7	19310.00	31655.00	191.30	0	Spot (Block28, Row7, Column5)	498.74	490.00	97.43	0.01	0.20	314.00	328.13	314.00	41.67	0.02	0.13	96.00	88.00	0.00	176.00	184.74	517194.00	4.09	382.90	390.50
28	6	7	19622.00	31644.00	164.10	0	Spot (Block28, Row7, Column6)	432.41	411.50	53.18	0.02	0.12	320.00	333.73	320.00	39.65	0.02	0.12	95.00	70.00	0.00	91.50	112.41	323442.00	2.49	384.80	392.00
28	7	7	19905.00	31652.00	151.20	0	Spot (Block28, Row7, Column7)	952.94	875.00	336.31	0.04	0.35	321.00	335.51	321.00	39.24	0.02	0.12	100.00	100.00	0.00	554.00	631.94	597492.00	15.74	498.43	478.00
28	8	7	20222.00	31648.00	195.40	0	Spot (Block28, Row7, Column8)	552.85	523.00	100.94	0.02	0.18	318.00	329.27	318.00	33.51	0.02	0.10	99.00	98.00	0.00	205.00	234.85	597077.00	6.67	388.06	387.00
28	1	8	18107.00	31960.00	146.10	0	Spot (Block28, Row8, Column1)	12076.41	7961.00	13392.55	0.18	1.11	326.00	344.93	326.00	56.22	0.02	0.16	100.00	100.00	2.92	7635.00	11750.41	7028468.00	208.68	2708.16	1531.50
28	2	8	18415.00	31959.00	185.45	0	Spot (Block28, Row8, Column2)	410.09	396.00	58.42	0.02	0.14	306.00	317.06	306.00	43.19	0.02	0.14	88.00	58.00	0.00	90.00	104.09	396560.00	2.15	342.42	330.00
28	3	8	18706.00	31956.00	166.80	0	Spot (Block28, Row8, Column3)	527.95	485.00	139.98	0.04	0.27	304.00	306.21	304.00	23.86	0.00	0.08	99.00	98.00	0.00	181.00	223.95	407048.00	9.29	362.11	375.00
28	4	8	19009.00	31940.00	178.45	0	Spot (Block28, Row8, Column4)	386.41	385.00	45.28	0.00	0.12	305.00	309.29	305.00	26.90	0.01	0.09	91.00	80.00	0.00	80.00	81.41	341973.00	2.87	334.48	329.00
28	5	8	19322.00	31965.00	198.10	0	Spot (Block28, Row8, Column5)	390.33	393.00	48.69	0.00	0.12	303.00	308.51	303.00	28.13	0.01	0.09	86.00	81.00	0.00	90.00	87.33	434052.00	2.91	345.06	340.00
28	6	8	19621.00	31942.00	193.35	0	Spot (Block28, Row8, Column6)	384.95	389.00	36.58	0.00	0.10	309.00	318.55	309.00	35.34	0.01	0.11	84.00	68.00	0.00	80.00	75.95	404970.00	1.88	344.39	327.00
28	7	8	19919.00	31947.00	157.35	0	Spot (Block28, Row8, Column7)	653.10	608.00	157.79	0.03	0.24	322.00	337.13	322.00	40.87	0.02	0.12	100.00	98.00	0.00	286.00	331.10	448682.00	7.73	420.61	408.00
28	8	8	20222.00	31952.00	161.35	0	Spot (Block28, Row8, Column8)	725.60	677.50	211.02	0.03	0.29	321.00	332.45	321.00	34.57	0.02	0.10	100.00	100.00	0.00	356.50	404.60	525334.00	11.37	444.69	431.00
29	1	1	4613.00	34337.00	147.60	0	Spot (Block29, Row1, Column1)	10509.62	9462.00	6398.48	0.05	0.61	58.00	61.55	58.00	25.65	0.03	0.42	100.00	100.00	0.00	9404.00	10451.62	6242717.00	407.28	2098.49	1630.50
29	2	1	4903.00	34337.00	147.00	-50	Spot (Block29, Row1, Column2)	58.81	60.00	7.90	0.01	0.13	57.00	58.18	57.00	16.35	0.01	0.28	0.00	0.00	0.00	3.00	1.81	34700.00	0.04	58.92	58.00
29	3	1	5204.00	34337.00	147.00	-50	Spot (Block29, Row1, Column3)	50.96	53.00	11.65	0.02	0.23	55.00	55.42	55.00	10.26	0.00	0.19	9.00	0.00	0.00	-2.00	-4.04	30013.00	-0.44	53.08	52.00
29	4	1	5504.00	34338.00	147.00	-50	Spot (Block29, Row1, Column4)	60.08	62.00	8.96	0.01	0.15	56.00	54.70	56.00	10.84	0.01	0.20	23.00	0.00	0.00	6.00	4.08	35389.00	0.50	58.84	61.00
29	5	1	5819.00	34327.00	190.35	0	Spot (Block29, Row1, Column5)	62.36	62.00	8.89	0.00	0.14	56.00	54.84	56.00	9.99	0.01	0.18	38.00	6.00	0.00	6.00	6.36	63737.00	0.75	57.78	59.00
29	6	1	6105.00	34338.00	147.00	-50	Spot (Block29, Row1, Column6)	63.34	64.00	9.94	0.00	0.16	56.00	54.92	56.00	10.75	0.01	0.20	41.00	7.00	0.00	8.00	7.34	37372.00	0.78	59.74	60.00
29	7	1	6405.00	34338.00	147.00	-50	Spot (Block29, Row1, Column7)	66.68	66.00	6.74	0.00	0.10	56.00	55.67	56.00	11.19	0.00	0.20	45.00	4.00	0.00	10.00	10.68	39343.00	0.98	60.96	62.00
29	8	1	6739.00	34325.00	166.95	0	Spot (Block29, Row1, Column8)	72.86	74.00	8.55	0.01	0.12	56.00	55.62	56.00	11.26	0.00	0.20	77.00	24.00	0.00	18.00	16.86	56466.00	1.53	64.65	66.00
29	1	2	4603.00	34637.00	147.00	-50	Spot (Block29, Row2, Column1)	56.39	57.00	8.40	0.00	0.15	57.00	58.50	57.00	21.05	0.01	0.36	0.00	0.00	0.00	0.00	-0.61	33437.00	-0.10	56.04	56.00
29	2	2	4903.00	34637.00	147.00	-50	Spot (Block29, Row2, Column2)	49.53	49.50	9.31	0.00	0.19	57.00	56.18	57.00	9.20	0.01	0.16	4.00	0.00	0.00	-7.50	-7.47	29220.00	-0.72	51.04	49.00
29	3	2	5204.00	34637.00	147.00	-50	Spot (Block29, Row2, Column3)	54.71	57.00	11.47	0.02	0.21	58.00	57.32	58.00	9.51	0.01	0.17	12.00	0.00	0.00	-1.00	-3.29	32333.00	-0.27	53.86	56.00
29	4	2	5504.00	34638.00	147.00	-50	Spot (Block29, Row2, Column4)	55.16	55.00	7.56	0.00	0.14	54.50	54.37	54.50	10.03	0.00	0.18	12.00	0.00	0.00	0.50	0.66	32434.00	0.08	56.83	56.00
29	5	2	5804.00	34638.00	147.00	-50	Spot (Block29, Row2, Column5)	57.89	58.00	9.22	0.00	0.16	55.00	53.79	55.00	9.69	0.01	0.18	27.00	1.00	0.00	3.00	2.89	34095.00	0.42	59.71	59.00
29	6	2	6105.00	34638.00	147.00	-50	Spot (Block29, Row2, Column6)	52.32	51.00	9.46	0.01	0.18	56.00	55.15	56.00	10.91	0.01	0.20	7.00	1.00	0.00	-5.00	-3.68	30818.00	-0.26	54.72	56.00
29	7	2	6405.00	34638.00	147.00	-50	Spot (Block29, Row2, Column7)	53.95	54.00	7.89	0.00	0.15	58.00	57.03	58.00	11.03	0.01	0.19	1.00	0.00	0.00	-4.00	-4.05	31775.00	-0.28	55.11	54.00
29	8	2	6705.00	34638.00	147.00	-50	Spot (Block29, Row2, Column8)	48.22	48.00	7.22	0.00	0.15	57.00	56.55	57.00	10.15	0.00	0.18	0.00	0.00	0.00	-9.00	-8.78	28303.00	-0.82	52.89	54.00
29	1	3	4603.00	34937.00	147.00	-50	Spot (Block29, Row3, Column1)	56.32	57.00	9.46	0.01	0.17	56.00	55.18	56.00	9.40	0.01	0.17	17.00	1.00	0.00	1.00	0.32	33343.00	0.12	52.38	51.00
29	2	3	4903.00	34937.00	147.00	-50	Spot (Block29, Row3, Column2)	50.32	50.00	6.71	0.00	0.13	57.00	56.32	57.00	9.98	0.01	0.18	0.00	0.00	0.00	-7.00	-6.68	29741.00	-0.60	52.63	52.00
29	3	3	5203.00	34937.00	147.00	-50	Spot (Block29, Row3, Column3)	61.47	61.00	7.86	0.00	0.13	57.00	56.36	57.00	9.76	0.00	0.17	29.00	0.00	0.00	4.00	4.47	36327.00	0.52	59.83	61.00
29	4	3	5504.00	34938.00	147.00	-50	Spot (Block29, Row3, Column4)	59.39	60.00	9.40	0.00	0.16	56.00	55.14	56.00	10.04	0.01	0.18	24.00	2.00	0.00	4.00	3.39	34920.00	0.42	57.01	56.00
29	5	3	5804.00	34938.00	147.00	-50	Spot (Block29, Row3, Column5)	57.41	61.00	13.22	0.03	0.23	53.00	53.09	53.00	10.38	0.00	0.20	44.00	8.00	0.00	8.00	4.41	33815.00	0.42	52.66	52.00
29	6	3	6105.00	34938.00	147.00	-50	Spot (Block29, Row3, Column6)	53.78	54.00	7.95	0.00	0.15	56.00	54.95	56.00	10.84	0.01	0.20	5.00	0.00	0.00	-2.00	-2.22	31678.00	-0.11	53.12	54.00
29	7	3	6405.00	34938.00	147.00	-50	Spot (Block29, Row3, Column7)	58.17	59.00	9.16	0.01	0.16	58.00	56.85	58.00	10.66	0.01	0.19	13.00	0.00	0.00	1.00	0.17	34261.00	0.12	57.07	56.50
29	8	3	6705.00	34938.00	147.00	-50	Spot (Block29, Row3, Column8)	62.15	62.00	6.87	0.00	0.11	59.00	57.74	59.00	9.89	0.01	0.17	19.00	0.00	0.00	3.00	3.15	36547.00	0.45	62.05	62.00
29	1	4	4603.00	35237.00	147.00	-50	Spot (Block29, Row4, Column1)	59.45	62.00	9.98	0.02	0.17	53.00	53.30	53.00	9.91	0.00	0.19	46.00	4.00	0.00	9.00	6.45	35432.00	0.62	53.37	56.00
29	2	4	4903.00	35237.00	147.00	-50	Spot (Block29, Row4, Column2)	50.96	51.00	10.47	0.00	0.21	53.00	53.32	53.00	10.93	0.00	0.21	13.00	1.00	0.00	-2.00	-2.04	30217.00	-0.22	55.97	57.00
29	3	4	5215.00	35226.00	132.05	0	Spot (Block29, Row4, Column3)	76.67	78.00	10.53	0.01	0.14	55.00	54.60	55.00	10.24	0.00	0.19	86.00	57.00	0.00	23.00	21.67	35881.00	2.15	65.74	68.00
29	4	4	5504.00	35237.00	147.00	-50	Spot (Block29, Row4, Column4)	57.77	59.00	7.73	0.01	0.13	57.00	56.69	57.00	10.04	0.00	0.18	8.00	0.00	0.00	2.00	0.77	33969.00	0.11	55.58	57.00
29	5	4	5804.00	35238.00	147.00	-50	Spot (Block29, Row4, Column5)	55.54	55.00	9.24	0.00	0.17	56.00	54.84	56.00	10.60	0.01	0.19	12.00	1.00	0.00	-1.00	-0.46	32716.00	0.07	58.89	59.00
29	6	4	6071.00	35213.00	172.60	0	Spot (Block29, Row4, Column6)	61.22	62.00	8.53	0.01	0.14	54.00	53.59	54.00	10.63	0.00	0.20	37.00	3.00	0.00	8.00	7.22	50687.00	0.72	59.82	60.00
29	7	4	6405.00	35238.00	147.00	-50	Spot (Block29, Row4, Column7)	49.29	49.00	10.47	0.00	0.21	59.00	58.22	59.00	10.56	0.01	0.18	2.00	0.00	0.00	-10.00	-9.71	29034.00	-0.85	51.61	51.00
29	8	4	6703.00	35252.00	146.90	0	Spot (Block29, Row4, Column8)	152.24	159.00	39.15	0.02	0.26	59.00	58.76	59.00	11.15	0.00	0.19	100.00	100.00	0.00	100.00	93.24	89672.00	8.39	92.38	92.00
29	1	5	4617.00	35476.00	195.45	0	Spot (Block29, Row5, Column1)	61.79	62.50	8.02	0.00	0.13	52.00	52.13	52.00	8.43	0.00	0.16	58.00	21.00	0.00	10.50	9.79	66735.00	1.15	57.65	58.00
29	2	5	4850.00	35488.00	212.55	0	Spot (Block29, Row5, Column2)	57.00	57.00	7.62	0.00	0.13	52.00	51.53	52.00	9.81	0.00	0.19	29.00	2.00	0.00	5.00	5.00	73528.00	0.56	53.18	53.00
29	3	5	5203.00	35537.00	147.00	-50	Spot (Block29, Row5, Column3)	50.99	53.00	10.17	0.02	0.20	56.00	54.63	56.00	10.41	0.01	0.19	4.00	0.00	0.00	-3.00	-5.01	30035.00	-0.35	51.08	49.00
29	4	5	5504.00	35537.00	147.00	-50	Spot (Block29, Row5, Column4)	61.85	63.00	10.09	0.01	0.16	58.00	56.98	58.00	10.69	0.01	0.19	25.00	2.00	0.00	5.00	3.85	36366.00	0.45	57.55	60.00
29	5	5	5843.00	35547.00	137.55	0	Spot (Block29, Row5, Column5)	75.86	76.00	12.12	0.00	0.16	56.00	55.55	56.00	10.45	0.00	0.19	79.00	49.00	0.00	20.00	19.86	38691.00	1.94	67.38	67.00
29	6	5	6104.00	35538.00	147.00	-50	Spot (Block29, Row5, Column6)	57.06	59.00	11.36	0.01	0.20	55.00	54.89	55.00	10.13	0.00	0.18	23.00	3.00	0.00	4.00	2.06	33663.00	0.21	65.80	66.00
29	7	5	6405.00	35538.00	147.00	-50	Spot (Block29, Row5, Column7)	57.75	58.00	8.19	0.00	0.14	59.00	57.80	59.00	9.84	0.01	0.17	9.00	0.00	0.00	-1.00	-1.25	34013.00	-0.01	61.86	62.00
29	8	5	6705.00	35538.00	147.00	-50	Spot (Block29, Row5, Column8)	61.47	61.00	7.71	0.00	0.13	58.00	57.75	58.00	10.48	0.00	0.18	19.00	1.00	0.00	3.00	3.47	36083.00	0.36	57.19	56.00
29	1	6	4602.00	35837.00	147.00	-50	Spot (Block29, Row6, Column1)	56.04	57.00	8.63	0.01	0.15	54.00	54.04	54.00	8.46	0.00	0.16	26.00	1.00	0.00	3.00	2.04	33401.00	0.24	54.13	54.50
29	2	6	4903.00	35837.00	147.00	-50	Spot (Block29, Row6, Column2)	56.36	58.00	9.72	0.01	0.17	53.00	53.20	53.00	8.48	0.00	0.16	34.00	7.00	0.00	5.00	3.36	33476.00	0.37	53.46	54.00
29	3	6	5203.00	35837.00	147.00	-50	Spot (Block29, Row6, Column3)	63.18	64.00	7.39	0.01	0.12	55.00	54.94	55.00	9.36	0.00	0.17	47.00	5.00	0.00	9.00	8.18	37337.00	0.88	59.13	59.00
29	4	6	5504.00	35837.00	147.00	-50	Spot (Block29, Row6, Column4)	63.42	65.00	9.92	0.01	0.16	57.00	55.89	57.00	9.97	0.01	0.18	42.00	7.00	0.00	8.00	6.42	37353.00	0.76	55.54	54.00
29	5	6	5805.00	35818.00	162.85	0	Spot (Block29, Row6, Column5)	76.93	77.00	9.52	0.00	0.12	56.00	55.38	56.00	10.41	0.00	0.19	85.00	55.00	0.00	21.00	20.93	56469.00	2.07	63.41	63.00
29	6	6	6104.00	35838.00	147.00	-50	Spot (Block29, Row6, Column6)	60.57	61.00	6.78	0.00	0.11	57.00	56.00	57.00	9.28	0.01	0.17	21.00	1.00	0.00	4.00	3.57	35735.00	0.49	59.68	60.00
29	7	6	6393.00	35858.00	182.80	0	Spot (Block29, Row6, Column7)	62.90	63.00	7.47	0.00	0.12	55.00	54.65	55.00	9.92	0.00	0.18	43.00	6.00	0.00	8.00	7.90	58812.00	0.83	57.17	58.00
29	8	6	6705.00	35838.00	147.00	-50	Spot (Block29, Row6, Column8)	64.32	65.00	14.29	0.00	0.22	58.00	57.00	58.00	10.72	0.01	0.19	39.00	15.00	0.00	7.00	6.32	37885.00	0.68	56.60	60.00
29	1	7	4602.00	36137.00	147.00	-50	Spot (Block29, Row7, Column1)	59.33	59.00	7.74	0.00	0.13	54.00	55.86	54.00	18.98	0.01	0.34	5.00	0.00	0.00	5.00	5.33	35360.00	0.18	52.04	53.00
29	2	7	4920.00	36192.00	233.25	0	Spot (Block29, Row7, Column2)	60.18	61.00	7.54	0.01	0.13	55.00	55.04	55.00	9.61	0.00	0.17	30.00	1.00	0.00	6.00	5.18	94126.00	0.53	54.25	55.00
29	3	7	5203.00	36137.00	147.00	-50	Spot (Block29, Row7, Column3)	56.21	59.00	11.51	0.02	0.20	56.00	55.61	56.00	9.40	0.00	0.17	26.00	1.00	0.00	3.00	0.21	33274.00	0.06	59.06	60.00
29	4	7	5503.00	36137.00	147.00	-50	Spot (Block29, Row7, Column4)	60.80	61.00	9.42	0.00	0.15	57.00	56.30	57.00	10.17	0.01	0.18	25.00	2.00	0.00	4.00	3.80	35994.00	0.44	60.47	60.00
29	5	7	5804.00	36138.00	147.00	-50	Spot (Block29, Row7, Column5)	60.45	61.00	9.55	0.00	0.16	56.00	56.10	56.00	10.45	0.00	0.19	30.00	3.00	0.00	5.00	4.45	35606.00	0.42	59.57	61.00
29	6	7	6104.00	36138.00	147.00	-50	Spot (Block29, Row7, Column6)	51.69	53.00	9.24	0.01	0.18	56.00	55.78	56.00	9.72	0.00	0.17	5.00	0.00	0.00	-3.00	-4.31	30447.00	-0.42	54.98	56.00
29	7	7	6405.00	36138.00	147.00	-50	Spot (Block29, Row7, Column7)	62.79	65.00	8.65	0.02	0.14	55.00	54.31	55.00	10.37	0.01	0.19	45.00	1.00	0.00	10.00	7.79	36921.00	0.82	55.70	57.50
29	8	7	6705.00	36151.00	185.60	0	Spot (Block29, Row7, Column8)	68.45	69.00	7.83	0.00	0.11	57.00	56.97	57.00	11.18	0.00	0.20	51.00	6.00	0.00	12.00	11.45	66261.00	1.03	59.47	60.00
29	1	8	4602.00	36447.00	135.80	0	Spot (Block29, Row8, Column1)	18412.57	14665.50	15009.80	0.10	0.82	58.00	62.36	58.00	44.32	0.03	0.71	100.00	100.00	4.07	14607.50	18354.57	9058983.00	414.05	3485.90	2047.00
29	2	8	4903.00	36437.00	147.00	-50	Spot (Block29, Row8, Column2)	49.89	47.00	11.85	0.03	0.24	57.00	60.31	57.00	44.74	0.02	0.74	0.00	0.00	0.00	-10.00	-7.11	29735.00	-0.23	55.05	53.00
29	3	8	5203.00	36437.00	147.00	-50	Spot (Block29, Row8, Column3)	54.61	55.00	10.05	0.00	0.18	56.00	55.57	56.00	10.29	0.00	0.19	13.00	0.00	0.00	-1.00	-1.39	32441.00	-0.09	56.90	59.00
29	4	8	5503.00	36437.00	147.00	-50	Spot (Block29, Row8, Column4)	59.42	59.00	11.60	0.00	0.20	58.00	57.33	58.00	10.00	0.01	0.17	27.00	3.00	0.00	1.00	1.42	35120.00	0.21	54.87	56.00
29	5	8	5804.00	36438.00	147.00	-50	Spot (Block29, Row8, Column5)	57.20	57.00	8.86	0.00	0.15	56.00	55.93	56.00	10.17	0.00	0.18	14.00	2.00	0.00	1.00	1.20	33749.00	0.13	57.38	57.00
29	6	8	6104.00	36438.00	147.00	-50	Spot (Block29, Row8, Column6)	61.01	63.00	8.60	0.01	0.14	56.00	55.68	56.00	10.25	0.00	0.18	28.00	0.00	0.00	7.00	5.01	35937.00	0.52	58.53	60.00
29	7	8	6404.00	36438.00	147.00	-50	Spot (Block29, Row8, Column7)	58.64	61.00	9.89	0.02	0.17	58.00	57.28	58.00	10.97	0.01	0.19	17.00	0.00	0.00	3.00	0.64	34478.00	0.12	57.51	57.00
29	8	8	6709.00	36443.00	148.70	0	Spot (Block29, Row8, Column8)	442.71	383.00	175.80	0.06	0.40	56.00	56.25	56.00	11.85	0.00	0.21	100.00	100.00	0.00	327.00	386.71	266954.00	32.62	153.55	150.00
30	1	1	9115.00	34343.00	147.80	0	Spot (Block30, Row1, Column1)	9749.02	8735.00	5158.41	0.05	0.53	238.00	248.67	238.00	45.32	0.02	0.18	100.00	100.00	0.00	8497.00	9511.02	5800669.00	209.63	2265.49	1629.50
30	2	1	9388.00	34352.00	231.85	0	Spot (Block30, Row1, Column2)	279.26	283.00	33.49	0.01	0.12	237.00	244.04	237.00	38.51	0.01	0.16	63.00	6.00	0.00	46.00	42.26	432008.00	0.91	248.50	245.00
30	3	1	9669.00	34392.00	162.40	0	Spot (Block30, Row1, Column3)	281.65	283.00	25.65	0.00	0.09	239.00	243.97	239.00	26.42	0.01	0.11	77.00	36.00	0.00	44.00	42.65	205605.00	1.43	261.25	270.00
30	4	1	9998.00	34334.00	178.85	0	Spot (Block30, Row1, Column4)	300.82	296.00	33.91	0.01	0.11	238.00	243.95	238.00	28.91	0.01	0.12	88.00	50.00	0.00	58.00	62.82	269237.00	1.97	270.90	277.50
30	5	1	10311.00	34345.00	204.40	0	Spot (Block30, Row1, Column5)	288.46	291.00	34.29	0.00	0.12	235.00	241.11	235.00	28.12	0.01	0.12	81.00	48.00	0.00	56.00	53.46	342406.00	1.68	265.12	274.50
30	6	1	10612.00	34336.00	196.10	0	Spot (Block30, Row1, Column6)	295.30	297.00	21.68	0.00	0.07	239.00	245.54	239.00	29.75	0.01	0.12	91.00	44.00	0.00	58.00	56.30	320693.00	1.67	262.20	273.00
30	7	1	10916.00	34350.00	245.45	0	Spot (Block30, Row1, Column7)	284.97	291.00	31.89	0.01	0.11	238.00	245.73	238.00	29.70	0.01	0.12	75.00	37.00	0.00	53.00	46.97	496697.00	1.32	254.92	251.00
30	8	1	11204.00	34335.00	224.90	0	Spot (Block30, Row1, Column8)	318.56	305.00	127.52	0.02	0.40	253.50	254.92	253.50	31.71	0.00	0.12	78.00	28.00	0.00	51.50	65.06	463501.00	2.01	262.80	258.00
30	1	2	9100.00	34643.00	224.30	0	Spot (Block30, Row2, Column1)	272.87	276.00	21.86	0.00	0.08	234.00	241.06	234.00	35.20	0.01	0.15	66.00	3.00	0.00	42.00	38.87	394026.00	0.90	253.70	254.00
30	2	2	9408.00	34649.00	147.00	-50	Spot (Block30, Row2, Column2)	308.62	296.00	137.55	0.02	0.45	237.00	244.28	237.00	81.45	0.01	0.33	21.00	2.00	0.00	59.00	71.62	182392.00	0.79	355.90	274.00
30	3	2	9700.00	34634.00	170.50	0	Spot (Block30, Row2, Column3)	282.66	286.00	27.44	0.01	0.10	238.00	242.10	238.00	25.76	0.01	0.11	80.00	43.00	0.00	48.00	44.66	228108.00	1.57	271.28	273.00
30	4	2	10024.00	34636.00	173.60	0	Spot (Block30, Row2, Column4)	277.19	280.00	20.06	0.00	0.07	238.00	242.50	238.00	27.75	0.01	0.11	75.00	18.00	0.00	42.00	39.19	233395.00	1.25	263.79	266.00
30	5	2	10315.00	34651.00	203.55	0	Spot (Block30, Row2, Column5)	324.67	313.00	38.54	0.02	0.12	240.00	244.90	240.00	27.78	0.01	0.11	96.00	76.00	0.00	73.00	84.67	381815.00	2.87	266.46	271.50
30	6	2	10621.00	34664.00	144.35	0	Spot (Block30, Row2, Column6)	300.33	300.00	16.41	0.00	0.05	242.00	248.42	242.00	29.76	0.01	0.12	97.00	45.00	0.00	58.00	58.33	171491.00	1.74	274.01	277.00
30	7	2	10925.00	34645.00	237.55	0	Spot (Block30, Row2, Column7)	280.34	284.00	22.60	0.01	0.08	238.00	245.45	238.00	30.03	0.01	0.12	77.00	20.00	0.00	46.00	42.34	456112.00	1.16	252.07	247.00
30	8	2	11214.00	34661.00	195.00	0	Spot (Block30, Row2, Column8)	289.17	289.50	22.51	0.00	0.08	252.00	254.85	252.00	29.49	0.00	0.12	69.00	9.00	0.00	37.50	37.17	310565.00	1.16	268.61	273.00
30	1	3	9112.00	34953.00	194.80	0	Spot (Block30, Row3, Column1)	303.60	298.00	40.88	0.01	0.13	231.00	237.32	231.00	36.98	0.01	0.16	85.00	39.00	0.00	67.00	72.60	325152.00	1.79	256.86	256.50
30	2	3	9407.00	34931.00	199.25	0	Spot (Block30, Row3, Column2)	279.06	285.00	26.13	0.01	0.09	232.00	242.15	232.00	85.77	0.02	0.35	1.00	0.00	0.00	53.00	47.06	315614.00	0.43	255.00	261.00
30	3	3	9691.00	34932.00	174.70	0	Spot (Block30, Row3, Column3)	316.05	300.00	124.10	0.02	0.39	235.00	239.96	235.00	26.16	0.01	0.11	92.00	71.00	0.00	65.00	81.05	269593.00	2.91	257.67	262.00
30	4	3	10021.00	34956.00	143.15	0	Spot (Block30, Row3, Column4)	306.87	308.00	31.87	0.00	0.10	239.00	243.57	239.00	27.29	0.01	0.11	87.00	76.00	0.00	69.00	67.87	170006.00	2.32	275.21	284.00
30	5	3	10346.00	34932.00	215.75	0	Spot (Block30, Row3, Column5)	276.06	284.00	27.15	0.01	0.10	242.00	247.22	242.00	29.25	0.01	0.12	67.00	15.00	0.00	42.00	34.06	367166.00	0.99	259.22	261.00
30	6	3	10610.00	34947.00	159.55	0	Spot (Block30, Row3, Column6)	322.60	314.00	33.95	0.01	0.11	238.00	245.70	238.00	29.03	0.01	0.12	97.00	79.00	0.00	76.00	84.60	225498.00	2.65	281.36	284.00
30	7	3	10933.00	34938.00	222.05	0	Spot (Block30, Row3, Column7)	296.10	295.00	37.66	0.00	0.13	242.00	248.21	242.00	29.27	0.01	0.12	78.00	40.00	0.00	53.00	54.10	418097.00	1.64	264.40	267.00
30	8	3	11240.00	34947.00	192.30	0	Spot (Block30, Row3, Column8)	301.03	296.00	32.68	0.01	0.11	263.00	259.57	263.00	28.57	0.01	0.11	60.00	18.00	0.00	33.00	38.03	316683.00	1.45	267.97	269.00
30	1	4	9111.00	35263.00	209.60	0	Spot (Block30, Row4, Column1)	292.63	293.00	30.00	0.00	0.10	237.00	243.68	237.00	38.69	0.01	0.16	76.00	12.00	0.00	56.00	55.63	366662.00	1.27	257.81	264.00
30	2	4	9402.00	35252.00	208.35	0	Spot (Block30, Row4, Column2)	279.58	283.00	22.31	0.01	0.08	234.00	242.22	234.00	39.73	0.01	0.16	68.00	2.00	0.00	49.00	45.58	346120.00	0.94	258.77	263.00
30	3	4	9701.00	35246.00	167.30	0	Spot (Block30, Row4, Column3)	355.66	344.50	56.20	0.01	0.16	237.00	243.73	237.00	28.35	0.01	0.12	98.00	92.00	0.00	107.50	118.66	276701.00	3.95	280.90	284.00
30	4	4	9999.00	35263.00	242.65	0	Spot (Block30, Row4, Column4)	278.63	280.00	30.50	0.00	0.11	235.00	241.27	235.00	26.85	0.01	0.11	72.00	34.00	0.00	45.00	43.63	475062.00	1.39	248.93	250.00
30	5	4	10274.00	35244.00	125.85	0	Spot (Block30, Row4, Column5)	486.69	312.00	954.54	0.19	1.96	233.00	241.01	233.00	28.79	0.01	0.12	98.00	87.00	0.00	79.00	253.69	205385.00	8.53	300.61	297.00
30	6	4	10615.00	35241.00	196.40	0	Spot (Block30, Row4, Column6)	340.34	329.00	46.20	0.01	0.14	243.00	249.16	243.00	30.61	0.01	0.12	98.00	71.00	0.00	86.00	97.34	371310.00	2.98	281.88	283.00
30	7	4	10904.00	35273.00	192.20	0	Spot (Block30, Row4, Column7)	315.47	301.00	39.72	0.02	0.13	261.50	258.10	261.50	30.25	0.01	0.12	73.00	25.00	0.00	39.50	53.97	330298.00	1.90	288.23	290.00
30	8	4	11210.00	35250.00	168.85	0	Spot (Block30, Row4, Column8)	360.57	370.00	45.16	0.01	0.13	271.00	265.32	271.00	27.94	0.01	0.11	94.00	69.00	0.00	99.00	89.57	285932.00	3.41	299.57	296.00
30	1	5	9109.00	35543.00	141.90	0	Spot (Block30, Row5, Column1)	328.34	319.00	41.30	0.01	0.13	237.00	241.96	237.00	26.18	0.01	0.11	99.00	86.00	0.00	82.00	91.34	178944.00	3.30	287.14	287.00
30	2	5	9392.00	35550.00	211.50	0	Spot (Block30, Row5, Column2)	291.66	293.00	29.04	0.00	0.10	238.00	243.88	238.00	27.79	0.01	0.11	86.00	48.00	0.00	55.00	53.66	370698.00	1.72	266.33	270.00
30	3	5	9721.00	35550.00	208.40	0	Spot (Block30, Row5, Column3)	305.10	298.00	34.36	0.01	0.11	245.00	249.09	245.00	27.12	0.01	0.11	91.00	45.00	0.00	53.00	60.10	376794.00	2.06	271.97	275.00
30	4	5	9988.00	35558.00	205.00	0	Spot (Block30, Row5, Column4)	288.66	290.00	23.88	0.00	0.08	240.00	245.74	240.00	28.06	0.01	0.11	83.00	35.00	0.00	50.00	48.66	345818.00	1.53	262.61	260.00
30	5	5	10312.00	35552.00	136.95	0	Spot (Block30, Row5, Column5)	429.87	400.00	89.28	0.03	0.21	242.00	247.83	242.00	28.56	0.01	0.12	99.00	95.00	0.00	158.00	187.87	218375.00	6.37	298.36	291.00
30	6	5	10611.00	35553.00	220.00	0	Spot (Block30, Row5, Column6)	296.05	296.00	17.62	0.00	0.06	260.00	258.87	260.00	27.79	0.00	0.11	72.00	8.00	0.00	36.00	36.05	410623.00	1.34	274.70	277.00
30	7	5	10883.00	35558.00	140.95	0	Spot (Block30, Row5, Column7)	309.55	303.00	28.95	0.01	0.09	274.00	269.01	274.00	28.98	0.01	0.11	50.00	17.00	0.00	29.00	35.55	167469.00	1.40	290.74	292.00
30	8	5	11214.00	35512.00	130.60	0	Spot (Block30, Row5, Column8)	342.52	326.00	53.76	0.02	0.16	275.00	268.37	275.00	30.10	0.01	0.11	69.00	43.00	0.00	51.00	67.52	156191.00	2.46	301.27	300.50
30	1	6	9121.00	35826.00	186.60	0	Spot (Block30, Row6, Column1)	298.11	296.00	29.97	0.00	0.10	239.00	243.85	239.00	25.54	0.01	0.10	89.00	59.00	0.00	57.00	59.11	291252.00	2.12	270.73	274.00
30	2	6	9409.00	35839.00	196.15	0	Spot (Block30, Row6, Column2)	283.32	286.00	28.70	0.00	0.10	231.00	237.74	231.00	25.93	0.01	0.11	83.00	55.00	0.00	55.00	52.32	309103.00	1.76	254.91	256.00
30	3	6	9699.00	35853.00	187.30	0	Spot (Block30, Row6, Column3)	315.93	304.00	46.48	0.02	0.15	242.00	247.09	242.00	28.95	0.01	0.12	92.00	57.00	0.00	62.00	73.93	312135.00	2.38	270.88	276.00
30	4	6	10008.00	35829.00	184.45	0	Spot (Block30, Row6, Column4)	312.65	308.00	35.89	0.01	0.11	249.00	252.85	249.00	30.80	0.01	0.12	88.00	44.00	0.00	59.00	63.65	299835.00	1.94	280.40	289.00
30	5	6	10323.00	35847.00	171.30	0	Spot (Block30, Row6, Column5)	356.39	338.00	73.08	0.02	0.21	249.00	252.61	249.00	29.80	0.01	0.12	94.00	80.00	0.00	89.00	107.39	291171.00	3.48	292.52	294.00
30	6	6	10680.00	35895.00	222.00	0	Spot (Block30, Row6, Column6)	287.84	289.00	24.02	0.00	0.08	262.00	264.09	262.00	58.52	0.00	0.22	4.00	0.00	0.00	27.00	25.84	406713.00	0.41	271.91	280.50
30	7	6	10914.00	35837.00	227.45	0	Spot (Block30, Row6, Column7)	301.45	301.00	30.47	0.00	0.10	275.00	268.95	275.00	28.08	0.01	0.10	44.00	9.00	0.00	26.00	26.45	449165.00	1.16	278.16	284.50
30	8	6	11198.00	35865.00	170.20	0	Spot (Block30, Row6, Column8)	305.36	302.00	31.55	0.00	0.10	271.00	265.06	271.00	30.45	0.01	0.11	50.00	14.00	0.00	31.00	34.36	246427.00	1.32	285.96	287.00
30	1	7	9113.00	36146.00	210.80	0	Spot (Block30, Row7, Column1)	279.95	283.00	25.38	0.00	0.09	235.00	246.38	235.00	55.01	0.02	0.22	36.00	0.00	0.00	48.00	44.95	354135.00	0.61	254.41	263.00
30	2	7	9406.00	36138.00	196.50	0	Spot (Block30, Row7, Column2)	287.40	291.00	22.83	0.01	0.08	231.00	244.82	231.00	146.95	0.03	0.60	0.00	0.00	0.00	60.00	56.40	312980.00	0.29	261.43	265.00
30	3	7	9682.00	36153.00	235.25	0	Spot (Block30, Row7, Column3)	274.61	278.00	26.42	0.01	0.10	239.00	244.39	239.00	28.12	0.01	0.12	66.00	15.00	0.00	39.00	35.61	434986.00	1.07	257.91	258.00
30	4	7	10011.00	36185.00	156.90	0	Spot (Block30, Row7, Column4)	291.56	295.00	21.77	0.01	0.07	250.00	252.84	250.00	27.58	0.00	0.11	81.00	23.00	0.00	45.00	41.56	198549.00	1.40	266.51	271.50
30	5	7	10323.00	36130.00	266.95	0	Spot (Block30, Row7, Column5)	294.08	296.00	34.23	0.00	0.12	258.00	255.86	258.00	27.01	0.00	0.11	66.00	22.00	0.00	38.00	36.08	608750.00	1.42	265.42	275.00
30	6	7	10604.00	36138.00	205.15	0	Spot (Block30, Row7, Column6)	300.23	299.50	21.98	0.00	0.07	258.00	259.41	258.00	60.67	0.00	0.23	13.00	0.00	0.00	41.50	42.23	359673.00	0.67	272.95	276.00
30	7	7	10909.00	36149.00	147.00	-50	Spot (Block30, Row7, Column7)	366.34	312.00	279.96	0.07	0.76	261.00	260.29	261.00	57.58	0.00	0.22	43.00	17.00	0.00	51.00	105.34	217237.00	1.84	291.32	291.00
30	8	7	11216.00	36151.00	183.60	0	Spot (Block30, Row7, Column8)	445.45	433.00	75.24	0.01	0.17	266.00	262.07	266.00	29.72	0.01	0.11	99.00	96.00	0.00	167.00	179.45	420061.00	6.17	345.63	317.00
30	1	8	9100.00	36455.00	137.45	0	Spot (Block30, Row8, Column1)	16502.41	13345.00	13583.57	0.09	0.82	252.00	260.22	252.00	61.79	0.01	0.24	100.00	100.00	2.75	13093.00	16250.41	8399727.00	262.87	4366.10	2543.50
30	2	8	9388.00	36490.00	233.55	0	Spot (Block30, Row8, Column2)	278.06	282.00	27.60	0.01	0.10	255.00	266.59	255.00	146.62	0.02	0.55	0.00	0.00	0.00	27.00	23.06	437106.00	0.08	249.61	241.00
30	3	8	9698.00	36451.00	207.80	0	Spot (Block30, Row8, Column3)	294.54	298.00	35.17	0.01	0.12	246.00	249.09	246.00	28.11	0.01	0.11	78.00	40.00	0.00	52.00	48.54	361699.00	1.62	258.99	259.00
30	4	8	10010.00	36447.00	178.60	0	Spot (Block30, Row8, Column4)	337.80	328.00	44.83	0.01	0.13	251.00	253.58	251.00	28.63	0.00	0.11	92.00	73.00	0.00	77.00	86.80	301995.00	2.94	283.04	289.50
30	5	8	10308.00	36449.00	147.00	-50	Spot (Block30, Row8, Column5)	274.37	275.00	17.56	0.00	0.06	262.00	259.74	262.00	27.85	0.00	0.11	13.00	2.00	0.00	13.00	12.37	161328.00	0.53	275.81	278.50
30	6	8	10609.00	36441.00	201.05	0	Spot (Block30, Row8, Column6)	304.65	298.00	36.94	0.01	0.12	259.00	256.25	259.00	30.24	0.00	0.12	66.00	23.00	0.00	39.00	45.65	350652.00	1.60	267.01	273.00
30	7	8	10918.00	36442.00	192.30	0	Spot (Block30, Row8, Column7)	305.20	299.00	36.67	0.01	0.12	261.00	257.70	261.00	33.34	0.01	0.13	60.00	17.00	0.00	38.00	44.20	317409.00	1.42	277.00	283.50
30	8	8	11214.00	36446.00	149.50	0	Spot (Block30, Row8, Column8)	960.44	931.00	339.41	0.01	0.35	272.00	268.33	272.00	33.15	0.01	0.12	100.00	100.00	0.00	659.00	688.44	586831.00	20.88	448.47	385.00
31	1	1	13614.00	34345.00	152.45	0	Spot (Block31, Row1, Column1)	8441.74	7259.00	4749.35	0.07	0.56	741.00	763.43	741.00	137.06	0.01	0.18	100.00	100.00	0.00	6518.00	7700.74	5411154.00	56.02	2218.91	1891.50
31	2	1	13906.00	34352.00	170.10	0	Spot (Block31, Row1, Column2)	928.52	897.00	175.62	0.01	0.19	694.00	727.69	694.00	128.67	0.02	0.18	64.00	41.00	0.00	203.00	234.52	749316.00	1.56	808.90	798.00
31	3	1	14206.00	34350.00	207.70	0	Spot (Block31, Row1, Column3)	817.45	790.00	152.25	0.01	0.19	695.00	722.67	695.00	124.39	0.02	0.17	40.00	18.00	0.00	95.00	122.45	1004644.00	0.76	745.43	709.00
31	4	1	14505.00	34351.00	185.85	0	Spot (Block31, Row1, Column4)	901.87	892.00	188.89	0.00	0.21	690.00	714.13	690.00	120.05	0.01	0.17	58.00	39.00	0.00	202.00	211.87	875711.00	1.56	794.95	787.00
31	5	1	14818.00	34352.00	172.90	0	Spot (Block31, Row1, Column5)	897.93	901.00	171.65	0.00	0.19	691.00	726.95	691.00	127.25	0.02	0.18	58.00	37.00	0.00	210.00	206.93	748871.00	1.34	808.70	782.50
31	6	1	15107.00	34335.00	204.95	0	Spot (Block31, Row1, Column6)	905.03	886.00	177.03	0.01	0.20	703.00	753.64	703.00	135.64	0.03	0.18	59.00	32.00	0.00	183.00	202.03	1077887.00	1.12	800.78	795.50
31	7	1	15423.00	34338.00	185.85	0	Spot (Block31, Row1, Column7)	987.08	997.00	172.41	0.00	0.17	779.00	781.27	779.00	143.98	0.00	0.18	58.00	33.00	0.00	218.00	208.08	958459.00	1.43	864.22	813.00
31	8	1	15714.00	34345.00	211.95	0	Spot (Block31, Row1, Column8)	1025.45	997.00	169.76	0.01	0.17	787.00	819.14	787.00	149.00	0.02	0.18	67.00	37.00	0.00	210.00	238.45	1313603.00	1.38	882.48	883.00
31	1	2	13607.00	34657.00	214.60	0	Spot (Block31, Row2, Column1)	809.99	783.00	159.52	0.01	0.20	692.00	733.36	692.00	133.02	0.03	0.18	36.00	17.00	0.00	91.00	117.99	1056233.00	0.58	785.62	776.50
31	2	2	13897.00	34641.00	166.10	0	Spot (Block31, Row2, Column2)	864.09	856.00	161.19	0.00	0.19	690.00	707.42	690.00	120.70	0.01	0.17	54.00	26.00	0.00	166.00	174.09	660161.00	1.30	774.73	781.00
31	3	2	14208.00	34637.00	196.50	0	Spot (Block31, Row2, Column3)	871.56	875.00	154.04	0.00	0.18	691.00	717.20	691.00	126.72	0.02	0.18	55.00	28.00	0.00	184.00	180.56	953483.00	1.22	787.32	794.00
31	4	2	14514.00	34667.00	191.10	0	Spot (Block31, Row2, Column4)	880.61	886.00	158.19	0.00	0.18	689.00	717.04	689.00	125.53	0.02	0.18	55.00	33.00	0.00	197.00	191.61	908794.00	1.30	779.30	775.50
31	5	2	14814.00	34649.00	201.95	0	Spot (Block31, Row2, Column5)	968.90	981.50	194.66	0.01	0.20	695.00	733.19	695.00	122.81	0.02	0.17	70.00	51.00	0.00	286.50	273.90	1123924.00	1.92	849.68	789.00
31	6	2	15105.00	34655.00	190.20	0	Spot (Block31, Row2, Column6)	923.14	895.00	151.51	0.01	0.16	715.00	759.54	715.00	133.76	0.03	0.18	65.00	39.00	0.00	180.00	208.14	939758.00	1.22	854.69	833.00
31	7	2	15411.00	34662.00	207.25	0	Spot (Block31, Row2, Column7)	912.25	885.00	168.15	0.01	0.18	771.00	772.23	771.00	139.49	0.00	0.18	40.00	18.00	0.00	114.00	141.25	1117505.00	1.00	827.19	810.00
31	8	2	15709.00	34652.00	279.20	0	Spot (Block31, Row2, Column8)	908.62	889.00	220.76	0.01	0.24	780.00	807.86	780.00	152.09	0.02	0.19	39.00	17.00	0.00	109.00	128.62	2068029.00	0.66	808.58	786.00
31	1	3	13615.00	34945.00	186.80	0	Spot (Block31, Row3, Column1)	913.75	884.00	185.51	0.01	0.20	692.00	720.10	692.00	128.72	0.02	0.18	62.00	37.00	0.00	192.00	221.75	897299.00	1.50	817.57	793.50
31	2	3	13914.00	34949.00	210.50	0	Spot (Block31, Row3, Column2)	850.27	801.00	153.04	0.03	0.18	686.00	701.97	686.00	126.18	0.01	0.18	46.00	24.00	0.00	115.00	164.27	1072195.00	1.18	742.17	718.00
31	3	3	14206.00	34945.00	200.40	0	Spot (Block31, Row3, Column3)	872.30	871.00	180.30	0.00	0.21	688.00	718.72	688.00	125.12	0.02	0.17	52.00	28.00	0.00	183.00	184.30	994423.00	1.23	804.74	809.00
31	4	3	14503.00	34950.00	200.05	0	Spot (Block31, Row3, Column4)	908.27	885.00	159.28	0.01	0.18	689.00	726.90	689.00	125.02	0.02	0.17	60.00	37.00	0.00	196.00	219.27	1030892.00	1.45	781.26	782.00
31	5	3	14807.00	34945.00	183.60	0	Spot (Block31, Row3, Column5)	942.43	904.00	172.03	0.02	0.18	699.00	743.24	699.00	125.21	0.03	0.17	69.00	46.00	0.00	205.00	243.43	889650.00	1.59	821.36	799.50
31	6	3	15119.00	34946.00	208.05	0	Spot (Block31, Row3, Column6)	893.61	885.00	156.96	0.00	0.18	719.00	758.29	719.00	125.93	0.02	0.17	58.00	32.00	0.00	166.00	174.61	1096454.00	1.07	799.96	794.00
31	7	3	15409.00	34960.00	199.70	0	Spot (Block31, Row3, Column7)	932.98	900.00	152.72	0.02	0.16	776.00	773.44	776.00	129.35	0.00	0.17	48.00	23.00	0.00	124.00	156.98	1051473.00	1.23	837.00	812.50
31	8	3	15722.00	34944.00	238.50	0	Spot (Block31, Row3, Column8)	908.32	888.00	150.90	0.01	0.17	785.00	804.59	785.00	143.38	0.01	0.18	36.00	15.00	0.00	103.00	123.32	1487820.00	0.72	829.81	789.00
31	1	4	13608.00	35248.00	188.95	0	Spot (Block31, Row4, Column1)	886.48	881.00	142.15	0.00	0.16	693.00	730.38	693.00	136.02	0.02	0.19	55.00	30.00	0.00	188.00	193.48	893573.00	1.15	817.61	801.00
31	2	4	13925.00	35248.00	193.00	0	Spot (Block31, Row4, Column2)	851.09	792.00	156.87	0.03	0.18	692.00	720.30	692.00	155.06	0.02	0.22	45.00	24.00	0.00	100.00	159.09	896197.00	0.84	799.35	775.00
31	3	4	14212.00	35247.00	179.50	0	Spot (Block31, Row4, Column3)	1119.10	1069.00	289.78	0.02	0.26	697.00	739.27	697.00	147.50	0.03	0.20	81.00	62.00	0.00	372.00	422.10	1016142.00	2.58	850.07	804.50
31	4	4	14502.00	35252.00	203.80	0	Spot (Block31, Row4, Column4)	895.58	892.00	162.85	0.00	0.18	697.00	742.21	697.00	126.91	0.03	0.17	60.00	34.00	0.00	195.00	198.58	1053203.00	1.21	827.00	799.00
31	5	4	14792.00	35242.00	164.05	0	Spot (Block31, Row4, Column5)	977.33	1001.00	154.79	0.01	0.16	705.00	749.60	705.00	126.83	0.03	0.17	81.00	56.00	0.00	296.00	272.33	718334.00	1.80	861.95	814.00
31	6	4	15124.00	35242.00	205.80	0	Spot (Block31, Row4, Column6)	963.20	987.00	182.09	0.01	0.19	776.00	768.66	776.00	130.52	0.00	0.17	55.00	31.00	0.00	211.00	187.20	1158724.00	1.49	808.36	781.00
31	7	4	15405.00	35251.00	207.05	0	Spot (Block31, Row4, Column7)	939.15	896.00	175.12	0.02	0.19	782.00	788.47	782.00	135.79	0.00	0.17	42.00	23.00	0.00	114.00	157.15	1146707.00	1.11	863.72	881.50
31	8	4	15708.00	35254.00	211.10	0	Spot (Block31, Row4, Column8)	953.23	906.00	174.89	0.02	0.18	788.00	819.36	788.00	142.68	0.02	0.17	47.00	26.00	0.00	118.00	165.23	1213457.00	0.94	867.76	869.00
31	1	5	13613.00	35544.00	177.30	0	Spot (Block31, Row5, Column1)	954.70	912.00	198.09	0.02	0.21	687.00	724.51	687.00	131.64	0.02	0.18	70.00	47.00	0.00	225.00	267.70	837270.00	1.75	805.01	787.00
31	2	5	13898.00	35554.00	206.55	0	Spot (Block31, Row5, Column2)	917.04	884.00	189.77	0.02	0.21	705.00	752.83	705.00	177.62	0.03	0.24	50.00	23.00	0.00	179.00	212.04	1115117.00	0.92	808.84	795.00
31	3	5	14216.00	35555.00	222.30	0	Spot (Block31, Row5, Column3)	1135.62	1094.50	300.33	0.02	0.26	788.00	819.11	788.00	188.58	0.02	0.23	67.00	42.00	0.00	306.50	347.62	1608040.00	1.68	959.73	904.50
31	4	5	14516.00	35550.00	182.75	0	Spot (Block31, Row5, Column4)	1019.56	982.00	206.87	0.02	0.20	784.00	810.21	784.00	157.41	0.01	0.19	59.00	36.00	0.00	198.00	235.56	960426.00	1.33	914.89	890.00
31	5	5	14807.00	35545.00	163.40	0	Spot (Block31, Row5, Column5)	1190.12	1159.00	261.69	0.01	0.22	780.00	786.16	780.00	145.25	0.00	0.18	85.00	63.00	0.00	379.00	410.12	881878.00	2.78	910.57	896.00
31	6	5	15114.00	35546.00	209.80	0	Spot (Block31, Row5, Column6)	917.71	890.00	166.20	0.01	0.18	783.00	792.02	783.00	141.57	0.00	0.18	40.00	19.00	0.00	107.00	134.71	1149891.00	0.89	847.26	815.00
31	7	5	15403.00	35552.00	188.85	0	Spot (Block31, Row5, Column7)	969.27	966.50	174.25	0.00	0.18	787.00	813.22	787.00	145.64	0.01	0.18	52.00	28.00	0.00	179.50	182.27	977026.00	1.07	922.67	900.00
31	8	5	15719.00	35541.00	178.65	0	Spot (Block31, Row5, Column8)	1037.76	1000.00	198.20	0.02	0.19	795.00	838.34	795.00	149.69	0.02	0.18	62.00	35.00	0.00	205.00	242.76	929830.00	1.33	907.66	885.00
31	1	6	13613.00	35849.00	199.50	0	Spot (Block31, Row6, Column1)	856.52	803.00	158.70	0.03	0.19	683.00	710.91	683.00	132.40	0.02	0.19	47.00	24.00	0.00	120.00	173.52	964437.00	1.10	793.23	793.00
31	2	6	13916.00	35856.00	203.05	0	Spot (Block31, Row6, Column2)	871.21	878.00	162.05	0.00	0.19	690.00	726.56	690.00	142.56	0.02	0.20	53.00	29.00	0.00	188.00	181.21	1018448.00	1.01	794.22	796.00
31	3	6	14207.00	35847.00	158.15	0	Spot (Block31, Row6, Column3)	1012.35	981.00	209.67	0.01	0.21	781.00	795.88	781.00	163.93	0.01	0.21	55.00	34.00	0.00	200.00	231.35	699532.00	1.32	879.94	825.00
31	4	6	14512.00	35859.00	192.50	0	Spot (Block31, Row6, Column4)	1015.20	986.00	211.20	0.01	0.21	795.00	821.33	795.00	156.64	0.01	0.19	58.00	34.00	0.00	191.00	220.20	1061898.00	1.24	937.17	894.00
31	5	6	14806.00	35850.00	174.80	0	Spot (Block31, Row6, Column5)	1131.08	1094.00	225.01	0.01	0.20	790.00	823.05	790.00	149.12	0.02	0.18	78.00	52.00	0.00	304.00	341.08	967070.00	2.07	967.55	953.00
31	6	6	15120.00	35854.00	224.00	0	Spot (Block31, Row6, Column6)	951.99	893.00	183.22	0.03	0.19	792.00	837.89	792.00	148.86	0.02	0.18	47.00	23.00	0.00	101.00	159.99	1371816.00	0.77	865.71	798.50
31	7	6	15412.00	35847.00	196.15	0	Spot (Block31, Row6, Column7)	977.56	970.00	190.79	0.00	0.20	798.00	845.27	798.00	158.25	0.02	0.19	51.00	23.00	0.00	172.00	179.56	1067496.00	0.84	913.03	885.00
31	8	6	15709.00	35864.00	133.60	0	Spot (Block31, Row6, Column8)	998.51	989.00	235.42	0.00	0.24	858.00	862.45	858.00	159.88	0.00	0.19	35.00	11.00	0.00	131.00	140.51	483280.00	0.85	926.01	883.00
31	1	7	13600.00	36147.00	197.40	0	Spot (Block31, Row7, Column1)	878.54	892.00	162.23	0.01	0.18	693.00	731.44	693.00	144.54	0.02	0.20	55.00	28.00	0.00	199.00	185.54	968156.00	1.02	789.21	786.00
31	2	7	13920.00	36158.00	183.15	0	Spot (Block31, Row7, Column2)	821.10	788.00	167.28	0.02	0.20	686.00	701.00	686.00	119.41	0.01	0.17	43.00	29.00	0.00	102.00	135.10	776756.00	1.01	760.20	727.00
31	3	7	14204.00	36148.00	203.55	0	Spot (Block31, Row7, Column3)	852.16	804.00	142.09	0.03	0.17	690.00	716.02	690.00	125.01	0.02	0.17	46.00	25.00	0.00	114.00	162.16	1006396.00	1.09	783.89	784.00
31	4	7	14516.00	36146.00	213.80	0	Spot (Block31, Row7, Column4)	839.63	800.00	157.15	0.02	0.19	702.00	741.51	702.00	130.81	0.02	0.18	46.00	22.00	0.00	98.00	137.63	1094035.00	0.75	754.92	703.50
31	5	7	14807.00	36141.00	183.55	0	Spot (Block31, Row7, Column5)	905.49	885.50	160.49	0.01	0.18	776.50	785.63	776.50	145.76	0.01	0.19	35.00	18.00	0.00	109.00	128.99	854779.00	0.82	850.65	812.00
31	6	7	15113.00	36142.00	191.15	0	Spot (Block31, Row7, Column6)	1026.30	999.00	190.42	0.01	0.19	792.00	833.49	792.00	153.83	0.02	0.18	63.00	34.00	0.00	207.00	234.30	1059146.00	1.25	942.62	902.00
31	7	7	15391.00	36143.00	189.85	0	Spot (Block31, Row7, Column7)	1061.16	1001.00	204.34	0.03	0.19	872.00	882.68	872.00	163.56	0.01	0.19	47.00	28.00	0.00	129.00	189.16	1079204.00	1.09	985.33	946.50
31	8	7	15722.00	36156.00	187.65	0	Spot (Block31, Row7, Column8)	1396.89	1399.00	268.77	0.00	0.19	903.50	951.41	903.50	188.32	0.02	0.20	84.00	67.00	0.00	495.50	493.39	1384321.00	2.37	1081.98	1076.00
31	1	8	13601.00	36455.00	137.85	0	Spot (Block31, Row8, Column1)	15701.36	11640.00	15204.72	0.13	0.97	772.00	775.76	772.00	159.54	0.00	0.21	100.00	100.00	5.26	10868.00	14929.36	8054799.00	93.55	3984.81	3233.00
31	2	8	13911.00	36448.00	245.20	0	Spot (Block31, Row8, Column2)	813.85	783.00	140.74	0.02	0.17	692.00	730.42	692.00	140.72	0.02	0.19	35.00	15.00	0.00	91.00	121.85	1413658.00	0.59	735.05	703.00
31	3	8	14206.00	36446.00	207.75	0	Spot (Block31, Row8, Column3)	868.04	884.00	162.33	0.01	0.19	687.00	706.26	687.00	122.26	0.01	0.17	53.00	30.00	0.00	197.00	181.04	1068557.00	1.32	774.07	787.00
31	4	8	14508.00	36446.00	202.60	0	Spot (Block31, Row8, Column4)	852.17	804.00	166.23	0.03	0.20	689.00	713.37	689.00	129.09	0.02	0.18	47.00	26.00	0.00	115.00	163.17	991073.00	1.08	771.51	763.00
31	5	8	14808.00	36450.00	189.60	0	Spot (Block31, Row8, Column5)	871.83	880.00	163.35	0.00	0.19	697.00	737.82	697.00	133.51	0.02	0.18	51.00	28.00	0.00	183.00	174.83	882295.00	1.00	835.04	797.00
31	6	8	15115.00	36443.00	195.55	0	Spot (Block31, Row8, Column6)	904.37	881.00	180.77	0.01	0.20	778.00	783.38	778.00	140.41	0.00	0.18	38.00	20.00	0.00	103.00	126.37	977624.00	0.86	830.02	796.00
31	7	8	15417.00	36444.00	199.65	0	Spot (Block31, Row8, Column7)	1002.44	997.00	173.76	0.00	0.17	819.00	853.45	819.00	169.19	0.02	0.20	55.00	18.00	0.00	178.00	183.44	1136772.00	0.88	889.13	880.50
31	8	8	15721.00	36444.00	170.95	0	Spot (Block31, Row8, Column8)	1648.90	1555.00	422.55	0.03	0.26	969.00	981.18	969.00	193.92	0.01	0.20	92.00	73.00	0.00	586.00	679.90	1340555.00	3.44	1180.19	1192.00
32	1	1	18118.00	34347.00	152.55	0	Spot (Block32, Row1, Column1)	8119.52	7231.00	4233.54	0.05	0.52	1085.00	1101.44	1085.00	188.52	0.01	0.17	100.00	100.00	0.00	6146.00	7034.52	5180254.00	37.23	2697.53	2247.00
32	2	1	18419.00	34355.00	184.90	0	Spot (Block32, Row1, Column2)	1317.18	1297.00	234.02	0.01	0.18	1069.00	1076.20	1069.00	181.56	0.00	0.17	58.00	27.00	0.00	228.00	248.18	1267128.00	1.33	1188.04	1203.00
32	3	1	18716.00	34355.00	206.00	0	Spot (Block32, Row1, Column3)	1301.19	1286.00	214.55	0.01	0.16	1087.00	1095.06	1087.00	179.52	0.00	0.16	54.00	24.00	0.00	199.00	214.19	1573139.00	1.15	1212.03	1202.00
32	4	1	19019.00	34355.00	194.50	0	Spot (Block32, Row1, Column4)	1370.16	1393.50	237.32	0.01	0.17	1098.00	1134.35	1098.00	178.70	0.01	0.16	59.00	37.00	0.00	295.50	272.16	1466073.00	1.32	1215.40	1201.00
32	5	1	19316.00	34345.00	160.85	0	Spot (Block32, Row1, Column5)	1344.24	1286.00	230.77	0.02	0.17	1097.00	1132.01	1097.00	172.51	0.01	0.15	55.00	31.00	0.00	189.00	247.24	962478.00	1.23	1246.07	1197.50
32	6	1	19619.00	34332.00	201.85	0	Spot (Block32, Row1, Column6)	1345.04	1311.00	207.07	0.01	0.15	1091.00	1131.43	1091.00	174.75	0.02	0.15	63.00	30.00	0.00	220.00	254.04	1556206.00	1.22	1195.00	1185.00
32	7	1	19925.00	34347.00	192.25	0	Spot (Block32, Row1, Column7)	1364.21	1311.50	247.62	0.02	0.18	1081.00	1122.57	1081.00	180.47	0.02	0.16	60.00	36.00	0.00	230.50	283.21	1435154.00	1.34	1205.50	1162.50
32	8	1	20235.00	34344.00	186.10	0	Spot (Block32, Row1, Column8)	1446.22	1422.00	193.97	0.01	0.13	1103.00	1151.28	1103.00	178.97	0.02	0.16	72.00	47.00	0.00	319.00	343.22	1407172.00	1.65	1307.79	1300.50
32	1	2	18107.00	34651.00	183.20	0	Spot (Block32, Row2, Column1)	1284.38	1280.00	223.39	0.00	0.17	1077.00	1087.02	1077.00	189.79	0.00	0.17	52.00	20.00	0.00	203.00	207.38	1207321.00	1.04	1212.80	1215.50
32	2	2	18410.00	34650.00	167.40	0	Spot (Block32, Row2, Column2)	1322.33	1292.00	238.47	0.01	0.18	1061.50	1065.11	1061.50	174.07	0.00	0.16	58.00	40.00	0.00	230.50	260.83	1028771.00	1.48	1206.79	1186.00
32	3	2	18725.00	34663.00	216.80	0	Spot (Block32, Row2, Column3)	1359.83	1309.00	235.76	0.02	0.17	1087.00	1107.46	1087.00	181.01	0.01	0.16	57.00	32.00	0.00	222.00	272.83	1824896.00	1.39	1150.20	1098.00
32	4	2	19027.00	34664.00	200.80	0	Spot (Block32, Row2, Column4)	1363.96	1375.50	246.40	0.00	0.18	1096.00	1139.46	1096.00	178.36	0.02	0.16	57.00	35.00	0.00	279.50	267.96	1563097.00	1.26	1221.95	1179.00
32	5	2	19317.00	34651.00	198.00	0	Spot (Block32, Row2, Column5)	1434.09	1426.00	234.99	0.00	0.16	1093.00	1130.60	1093.00	177.68	0.01	0.16	68.00	48.00	0.00	333.00	341.09	1594713.00	1.71	1277.97	1283.00
32	6	2	19619.00	34660.00	210.35	0	Spot (Block32, Row2, Column6)	1350.46	1324.00	209.71	0.01	0.16	1085.00	1112.21	1085.00	167.74	0.01	0.15	64.00	34.00	0.00	239.00	265.46	1700223.00	1.42	1216.54	1207.00
32	7	2	19929.00	34647.00	203.60	0	Spot (Block32, Row2, Column7)	1329.02	1315.00	192.25	0.00	0.14	1076.00	1095.14	1076.00	161.35	0.01	0.15	65.00	39.00	0.00	239.00	253.02	1557613.00	1.45	1223.27	1207.50
32	8	2	20223.00	34651.00	216.60	0	Spot (Block32, Row2, Column8)	1278.74	1270.00	192.93	0.00	0.15	1079.00	1095.70	1079.00	158.95	0.01	0.15	52.00	32.00	0.00	191.00	199.74	1714795.00	1.15	1176.67	1177.00
32	1	3	18121.00	34956.00	179.70	0	Spot (Block32, Row3, Column1)	1359.14	1317.50	256.55	0.01	0.19	1074.00	1070.62	1074.00	180.29	0.00	0.17	59.00	32.00	0.00	243.50	285.14	1231378.00	1.60	1180.15	1199.50
32	2	3	18425.00	34951.00	206.95	0	Spot (Block32, Row3, Column2)	1295.86	1275.00	221.85	0.01	0.17	1075.00	1071.40	1075.00	174.78	0.00	0.16	54.00	27.00	0.00	200.00	220.86	1584842.00	1.28	1165.95	1170.00
32	3	3	18722.00	34946.00	228.25	0	Spot (Block32, Row3, Column3)	1348.33	1334.00	228.61	0.00	0.17	1088.00	1118.40	1088.00	182.64	0.01	0.16	60.00	30.00	0.00	246.00	260.33	2025187.00	1.26	1183.26	1174.00
32	4	3	19019.00	34955.00	205.90	0	Spot (Block32, Row3, Column4)	1411.55	1391.50	239.37	0.01	0.17	1097.00	1152.19	1097.00	183.44	0.02	0.16	63.00	41.00	0.00	294.50	314.55	1696683.00	1.41	1233.30	1206.00
32	5	3	19323.00	34952.00	180.00	0	Spot (Block32, Row3, Column5)	1465.60	1423.50	229.24	0.01	0.16	1091.00	1134.20	1091.00	176.29	0.02	0.16	76.00	48.00	0.00	332.50	374.60	1333700.00	1.88	1307.79	1288.00
32	6	3	19621.00	34951.00	199.25	0	Spot (Block32, Row3, Column6)	1512.73	1509.50	235.59	0.00	0.16	1090.00	1125.27	1090.00	169.31	0.01	0.15	82.00	58.00	0.00	419.50	422.73	1706355.00	2.29	1312.27	1295.50
32	7	3	19922.00	34952.00	212.55	0	Spot (Block32, Row3, Column7)	1315.05	1294.50	197.65	0.01	0.15	1088.00	1118.62	1088.00	167.65	0.01	0.15	57.00	27.00	0.00	206.50	227.05	1688518.00	1.17	1186.84	1187.00
32	8	3	20221.00	34955.00	206.40	0	Spot (Block32, Row3, Column8)	1295.12	1302.00	199.73	0.00	0.15	1081.00	1097.58	1081.00	160.00	0.01	0.15	59.00	33.00	0.00	221.00	214.12	1569683.00	1.23	1195.17	1200.50
32	1	4	18116.00	35250.00	196.20	0	Spot (Block32, Row4, Column1)	1294.08	1274.50	231.95	0.01	0.18	1066.00	1070.28	1066.00	186.68	0.00	0.17	53.00	29.00	0.00	208.50	228.08	1410542.00	1.20	1138.12	1093.00
32	2	4	18425.00	35245.00	199.40	0	Spot (Block32, Row4, Column2)	1374.35	1323.00	302.97	0.02	0.22	1081.00	1102.27	1081.00	187.88	0.01	0.17	64.00	33.00	0.00	242.00	293.35	1547522.00	1.45	1237.01	1200.00
32	3	4	18716.00	35252.00	186.85	0	Spot (Block32, Row4, Column3)	1572.70	1537.50	277.47	0.01	0.18	1089.50	1134.24	1089.50	183.34	0.02	0.16	86.00	62.00	0.00	448.00	483.20	1547541.00	2.39	1274.40	1284.00
32	4	4	19022.00	35267.00	208.75	0	Spot (Block32, Row4, Column4)	1409.02	1395.00	227.68	0.00	0.16	1092.00	1145.72	1092.00	184.16	0.02	0.16	64.00	42.00	0.00	303.00	317.02	1752827.00	1.43	1246.19	1207.00
32	5	4	19307.00	35246.00	199.40	0	Spot (Block32, Row4, Column5)	1372.31	1331.50	226.72	0.01	0.17	1094.00	1138.85	1094.00	173.88	0.02	0.15	58.00	35.00	0.00	237.50	278.31	1547966.00	1.34	1261.07	1269.00
32	6	4	19615.00	35248.00	190.95	0	Spot (Block32, Row4, Column6)	1456.73	1469.00	220.34	0.00	0.15	1093.00	1138.78	1093.00	172.00	0.02	0.15	72.00	51.00	0.00	376.00	363.73	1497517.00	1.85	1251.60	1236.00
32	7	4	19902.00	35263.00	132.70	0	Spot (Block32, Row4, Column7)	1710.05	1534.50	993.26	0.05	0.58	1092.00	1133.00	1092.00	172.35	0.02	0.15	80.00	56.00	0.00	442.50	618.05	810562.00	3.35	1380.30	1318.50
32	8	4	20218.00	35252.00	211.00	0	Spot (Block32, Row4, Column8)	1312.41	1292.00	185.33	0.01	0.14	1093.00	1123.54	1093.00	163.34	0.01	0.15	60.00	31.00	0.00	199.00	219.41	1672008.00	1.16	1168.70	1134.00
32	1	5	18126.00	35558.00	184.45	0	Spot (Block32, Row5, Column1)	1336.65	1317.00	205.56	0.01	0.15	1079.00	1083.57	1079.00	179.86	0.00	0.17	64.00	30.00	0.00	238.00	257.65	1277840.00	1.41	1164.49	1131.50
32	2	5	18424.00	35555.00	186.65	0	Spot (Block32, Row5, Column2)	1379.83	1373.00	242.97	0.00	0.18	1081.00	1104.64	1081.00	183.67	0.01	0.17	63.00	36.00	0.00	292.00	298.83	1350858.00	1.50	1225.49	1179.50
32	3	5	18724.00	35556.00	211.30	0	Spot (Block32, Row5, Column3)	1416.81	1382.00	247.96	0.01	0.18	1093.00	1135.64	1093.00	186.11	0.02	0.16	65.00	41.00	0.00	289.00	323.81	1806434.00	1.51	1259.67	1283.00
32	4	5	19021.00	35548.00	210.65	0	Spot (Block32, Row5, Column4)	1377.76	1350.00	237.76	0.01	0.17	1093.00	1135.59	1093.00	184.48	0.02	0.16	60.00	33.00	0.00	257.00	284.76	1744245.00	1.31	1216.94	1189.50
32	5	5	19316.00	35545.00	181.85	0	Spot (Block32, Row5, Column5)	1581.71	1593.00	284.36	0.00	0.18	1094.00	1137.96	1094.00	179.05	0.02	0.16	86.00	65.00	0.00	499.00	487.71	1469405.00	2.48	1337.58	1350.00
32	6	5	19621.00	35555.00	206.50	0	Spot (Block32, Row5, Column6)	1437.36	1369.00	343.71	0.02	0.24	1090.00	1128.71	1090.00	167.06	0.02	0.15	67.00	41.00	0.00	279.00	347.36	1743523.00	1.85	1253.76	1204.00
32	7	5	19917.00	35550.00	220.90	0	Spot (Block32, Row5, Column7)	1348.45	1301.00	221.25	0.02	0.16	1085.00	1124.78	1085.00	171.44	0.02	0.15	63.00	34.00	0.00	216.00	263.45	1893230.00	1.30	1210.86	1192.00
32	8	5	20219.00	35536.00	183.90	0	Spot (Block32, Row5, Column8)	1445.00	1380.00	339.67	0.02	0.24	1090.00	1135.25	1090.00	164.11	0.02	0.14	75.00	40.00	0.00	290.00	355.00	1377081.00	1.89	1244.17	1216.00
32	1	6	18121.00	35855.00	222.60	0	Spot (Block32, Row6, Column1)	1419.71	1385.00	265.20	0.01	0.19	1078.00	1080.81	1078.00	174.07	0.00	0.16	70.00	45.00	0.00	307.00	341.71	2020249.00	1.95	1171.03	1182.00
32	2	6	18424.00	35853.00	213.70	0	Spot (Block32, Row6, Column2)	1326.45	1293.50	225.70	0.01	0.17	1077.00	1087.23	1077.00	181.90	0.00	0.17	58.00	27.00	0.00	216.50	249.45	1732345.00	1.32	1163.86	1149.50
32	3	6	18709.00	35846.00	213.55	0	Spot (Block32, Row6, Column3)	1377.11	1378.00	234.57	0.00	0.17	1087.00	1113.27	1087.00	177.39	0.01	0.16	64.00	34.00	0.00	291.00	290.11	1797131.00	1.49	1180.14	1185.00
32	4	6	19023.00	35848.00	201.90	0	Spot (Block32, Row6, Column4)	1411.06	1385.00	239.86	0.01	0.17	1085.00	1119.89	1085.00	178.04	0.01	0.16	65.00	41.00	0.00	300.00	326.06	1629769.00	1.64	1241.70	1217.00
32	5	6	19321.00	35858.00	168.45	0	Spot (Block32, Row6, Column5)	1551.15	1518.00	250.59	0.01	0.16	1091.00	1128.04	1091.00	180.43	0.01	0.16	86.00	61.00	0.00	427.00	460.15	1226963.00	2.35	1304.02	1293.50
32	6	6	19625.00	35861.00	198.50	0	Spot (Block32, Row6, Column6)	1381.65	1391.00	223.07	0.00	0.16	1093.00	1132.52	1093.00	172.48	0.02	0.15	65.00	40.00	0.00	298.00	288.65	1540539.00	1.44	1212.49	1190.00
32	7	6	19926.00	35837.00	185.55	0	Spot (Block32, Row6, Column7)	1767.54	1406.00	2606.75	0.10	1.47	1088.00	1127.66	1088.00	166.81	0.02	0.15	76.00	45.00	0.00	318.00	679.54	1718050.00	3.84	1279.16	1229.00
32	8	6	20223.00	35842.00	201.20	0	Spot (Block32, Row6, Column8)	1319.03	1297.00	173.65	0.01	0.13	1092.00	1140.26	1092.00	162.11	0.02	0.14	61.00	31.00	0.00	205.00	227.03	1515569.00	1.10	1198.74	1182.00
32	1	7	18125.00	36153.00	205.10	0	Spot (Block32, Row7, Column1)	1328.75	1288.50	231.95	0.01	0.17	1078.00	1082.74	1078.00	185.09	0.00	0.17	56.00	30.00	0.00	210.50	250.75	1591837.00	1.33	1173.59	1184.00
32	2	7	18434.00	36145.00	192.85	0	Spot (Block32, Row7, Column2)	1313.02	1302.00	214.32	0.00	0.16	1063.00	1067.61	1063.00	177.49	0.00	0.17	59.00	35.00	0.00	239.00	250.02	1385240.00	1.38	1196.56	1193.00
32	3	7	18721.00	36154.00	230.95	0	Spot (Block32, Row7, Column3)	1285.01	1270.00	201.58	0.01	0.16	1076.00	1083.32	1076.00	172.65	0.00	0.16	51.00	29.00	0.00	194.00	209.01	1967343.00	1.17	1131.97	1094.00
32	4	7	19031.00	36148.00	201.70	0	Spot (Block32, Row7, Column4)	1357.07	1307.50	239.35	0.02	0.18	1084.00	1103.12	1084.00	171.69	0.01	0.16	61.00	37.00	0.00	223.50	273.07	1563344.00	1.48	1223.08	1193.50
32	5	7	19321.00	36147.00	201.80	0	Spot (Block32, Row7, Column5)	1368.91	1335.50	216.77	0.01	0.16	1086.00	1110.21	1086.00	173.38	0.01	0.16	64.00	37.00	0.00	249.50	282.91	1576989.00	1.49	1235.78	1204.00
32	6	7	19619.00	36142.00	210.75	0	Spot (Block32, Row7, Column6)	1366.24	1328.00	227.82	0.01	0.17	1084.00	1119.26	1084.00	172.58	0.01	0.15	66.00	32.00	0.00	244.00	282.24	1725560.00	1.43	1182.18	1159.00
32	7	7	19899.00	36160.00	202.65	0	Spot (Block32, Row7, Column7)	1337.90	1299.00	203.48	0.01	0.15	1089.00	1127.53	1089.00	169.69	0.02	0.15	61.00	35.00	0.00	210.00	248.90	1568019.00	1.24	1230.48	1194.00
32	8	7	20218.00	36145.00	187.35	0	Spot (Block32, Row7, Column8)	1585.31	1529.50	229.72	0.02	0.14	1092.00	1131.09	1092.00	166.71	0.02	0.15	97.00	71.00	0.00	437.50	493.31	1566286.00	2.72	1314.86	1327.50
32	1	8	18097.00	36455.00	148.20	0	Spot (Block32, Row8, Column1)	11926.42	8661.00	11169.62	0.14	0.94	1099.00	1140.52	1099.00	215.42	0.02	0.19	100.00	99.00	0.67	7562.00	10827.42	7132000.00	50.07	4007.12	2110.50
32	2	8	18426.00	36456.00	212.10	0	Spot (Block32, Row8, Column2)	1323.37	1298.00	228.88	0.01	0.17	1083.00	1088.02	1083.00	199.55	0.00	0.18	52.00	26.00	0.00	215.00	240.37	1695234.00	1.18	1157.71	1168.50
32	3	8	18712.00	36449.00	212.00	0	Spot (Block32, Row8, Column3)	1345.01	1312.50	226.39	0.01	0.17	1071.00	1069.51	1071.00	168.71	0.00	0.16	65.00	34.00	0.00	241.50	274.01	1726989.00	1.63	1151.23	1115.00
32	4	8	19020.00	36440.00	204.90	0	Spot (Block32, Row8, Column4)	1337.24	1305.00	235.66	0.01	0.18	1082.00	1081.53	1082.00	170.84	0.00	0.16	61.00	30.00	0.00	223.00	255.24	1603351.00	1.50	1134.82	1097.00
32	5	8	19311.00	36449.00	200.85	0	Spot (Block32, Row8, Column5)	1343.70	1308.00	211.53	0.01	0.16	1078.00	1083.94	1078.00	167.72	0.00	0.15	66.00	38.00	0.00	230.00	265.70	1538539.00	1.55	1176.99	1155.50
32	6	8	19619.00	36451.00	186.45	0	Spot (Block32, Row8, Column6)	1564.44	1548.00	253.47	0.00	0.16	1081.00	1092.75	1081.00	165.22	0.00	0.15	89.00	70.00	0.00	467.00	483.44	1525331.00	2.85	1282.44	1282.00
32	7	8	19906.00	36455.00	187.25	0	Spot (Block32, Row8, Column7)	1312.88	1276.00	203.14	0.01	0.15	1084.00	1093.98	1084.00	161.96	0.00	0.15	57.00	28.00	0.00	192.00	228.88	1295811.00	1.35	1172.92	1189.50
32	8	8	20218.00	36441.00	162.75	0	Spot (Block32, Row8, Column8)	1728.25	1676.50	319.26	0.01	0.18	1093.00	1126.93	1093.00	166.83	0.01	0.15	95.00	86.00	0.00	583.50	635.25	1268532.00	3.60	1340.56	1357.00
33	1	1	4615.00	38840.00	146.15	0	Spot (Block33, Row1, Column1)	11961.05	10585.50	6348.04	0.05	0.53	411.00	428.45	411.00	55.63	0.02	0.13	100.00	100.00	0.00	10174.50	11550.05	7009173.00	207.32	2652.25	2241.00
33	2	1	4905.00	38846.00	158.55	0	Spot (Block33, Row1, Column2)	488.44	490.00	51.38	0.00	0.11	402.00	412.86	402.00	45.78	0.01	0.11	78.00	45.00	0.00	88.00	86.44	338000.00	1.65	440.21	418.00
33	3	1	5206.00	38859.00	219.20	0	Spot (Block33, Row1, Column3)	457.27	447.00	48.46	0.01	0.11	402.00	409.77	402.00	38.09	0.01	0.09	51.00	39.00	0.00	45.00	55.27	628743.00	1.25	427.09	413.00
33	4	1	5503.00	38845.00	201.70	0	Spot (Block33, Row1, Column4)	494.31	490.00	60.15	0.00	0.12	409.00	423.48	409.00	45.56	0.02	0.11	77.00	32.00	0.00	81.00	85.31	571914.00	1.55	458.42	469.50
33	5	1	5812.00	38845.00	194.40	0	Spot (Block33, Row1, Column5)	497.15	496.00	48.21	0.00	0.10	417.00	439.07	417.00	53.80	0.02	0.12	81.00	15.00	0.00	79.00	80.15	529958.00	1.08	478.83	488.00
33	6	1	6087.00	38829.00	204.25	0	Spot (Block33, Row1, Column6)	514.91	497.00	65.98	0.02	0.13	418.00	440.00	418.00	53.01	0.02	0.12	83.00	27.00	0.00	79.00	96.91	609143.00	1.41	468.75	472.50
33	7	1	6422.00	38839.00	215.80	0	Spot (Block33, Row1, Column7)	534.08	502.00	80.01	0.03	0.15	458.00	456.43	458.00	57.05	0.00	0.12	38.00	27.00	0.00	44.00	76.08	710858.00	1.36	488.23	492.00
33	8	1	6705.00	38848.00	229.95	0	Spot (Block33, Row1, Column8)	556.02	573.00	87.20	0.01	0.16	483.00	471.10	483.00	64.82	0.01	0.14	52.00	18.00	0.00	90.00	73.02	844599.00	1.31	511.33	504.00
33	1	2	4594.00	39134.00	211.10	0	Spot (Block33, Row2, Column1)	474.56	486.00	41.30	0.01	0.09	406.00	419.40	406.00	47.41	0.01	0.11	68.00	21.00	0.00	80.00	68.56	603641.00	1.16	440.05	425.00
33	2	2	4911.00	39139.00	137.75	0	Spot (Block33, Row2, Column2)	493.87	495.00	37.22	0.00	0.08	402.00	411.34	402.00	37.02	0.01	0.09	90.00	77.00	0.00	93.00	91.87	253850.00	2.23	450.08	434.50
33	3	2	5206.00	39140.00	235.50	0	Spot (Block33, Row2, Column3)	505.10	499.00	56.24	0.01	0.11	409.00	420.37	409.00	39.95	0.01	0.10	85.00	67.00	0.00	90.00	96.10	806145.00	2.12	447.57	428.50
33	4	2	5532.00	39148.00	236.35	0	Spot (Block33, Row2, Column4)	513.50	499.00	52.54	0.01	0.10	435.00	451.24	435.00	52.72	0.02	0.12	73.00	24.00	0.00	64.00	78.50	826732.00	1.18	470.07	484.00
33	5	2	5812.00	39143.00	193.85	0	Spot (Block33, Row2, Column5)	605.33	593.50	77.43	0.01	0.13	483.00	467.41	483.00	51.98	0.01	0.11	81.00	58.00	0.00	110.50	122.33	640444.00	2.65	522.77	513.50
33	6	2	6124.00	39134.00	213.85	0	Spot (Block33, Row2, Column6)	533.22	511.00	66.81	0.02	0.13	487.00	473.90	487.00	57.88	0.01	0.12	39.00	14.00	0.00	24.00	46.22	697979.00	1.02	488.89	490.00
33	7	2	6405.00	39152.00	202.25	0	Spot (Block33, Row2, Column7)	562.68	581.00	66.15	0.01	0.12	487.00	478.56	487.00	58.56	0.01	0.12	54.00	28.00	0.00	94.00	75.68	654961.00	1.44	509.09	501.00
33	8	2	6725.00	39158.00	216.40	0	Spot (Block33, Row2, Column8)	532.05	503.00	71.32	0.02	0.13	490.00	487.68	490.00	65.33	0.00	0.13	36.00	8.00	0.00	13.00	42.05	710292.00	0.68	489.41	494.00
33	1	3	4603.00	39441.00	180.40	0	Spot (Block33, Row3, Column1)	511.67	503.00	61.04	0.01	0.12	409.00	421.70	409.00	39.29	0.01	0.09	87.00	73.00	0.00	94.00	102.67	466129.00	2.29	455.72	460.50
33	2	3	4910.00	39427.00	174.35	0	Spot (Block33, Row3, Column2)	523.60	500.00	64.88	0.02	0.12	410.00	424.94	410.00	40.73	0.02	0.10	89.00	63.00	0.00	90.00	113.60	444016.00	2.42	480.59	489.00
33	3	3	5205.00	39441.00	199.25	0	Spot (Block33, Row3, Column3)	551.52	534.00	63.21	0.01	0.11	429.00	447.08	429.00	50.88	0.02	0.11	91.00	51.00	0.00	105.00	122.52	618250.00	2.05	482.13	487.00
33	4	3	5505.00	39451.00	217.05	0	Spot (Block33, Row3, Column4)	553.84	568.50	71.54	0.01	0.13	484.00	474.83	484.00	59.10	0.01	0.12	51.00	22.00	0.00	84.50	69.84	746570.00	1.34	507.58	495.00
33	5	3	5823.00	39446.00	222.55	0	Spot (Block33, Row3, Column5)	568.72	587.00	64.83	0.01	0.11	495.00	497.59	495.00	56.01	0.00	0.11	58.00	23.00	0.00	92.00	73.72	805875.00	1.27	510.76	500.00
33	6	3	6124.00	39445.00	217.30	0	Spot (Block33, Row3, Column6)	622.10	599.00	80.65	0.02	0.13	498.00	510.73	498.00	57.98	0.01	0.11	82.00	41.00	0.00	101.00	124.10	838597.00	1.92	552.76	528.00
33	7	3	6403.00	39450.00	187.05	0	Spot (Block33, Row3, Column7)	612.09	602.00	78.64	0.01	0.13	498.00	514.27	498.00	62.01	0.01	0.12	77.00	31.00	0.00	104.00	114.09	604129.00	1.58	558.36	588.00
33	8	3	6700.00	39439.00	216.45	0	Spot (Block33, Row3, Column8)	566.97	575.00	99.66	0.01	0.18	497.00	515.45	497.00	66.04	0.02	0.13	51.00	18.00	0.00	78.00	69.97	758608.00	0.78	539.17	497.50
33	1	4	4605.00	39748.00	228.30	0	Spot (Block33, Row4, Column1)	487.51	491.00	41.69	0.00	0.09	414.00	426.50	414.00	38.75	0.01	0.09	82.00	49.00	0.00	77.00	73.51	731751.00	1.57	443.32	433.50
33	2	4	4904.00	39742.00	226.55	0	Spot (Block33, Row4, Column2)	508.76	499.00	47.70	0.01	0.09	419.00	437.57	419.00	46.67	0.02	0.11	88.00	30.00	0.00	80.00	89.76	748889.00	1.53	473.27	488.00
33	3	4	5208.00	39736.00	177.30	0	Spot (Block33, Row4, Column3)	636.76	613.00	104.25	0.02	0.16	477.00	464.89	477.00	50.09	0.01	0.11	80.00	70.00	0.00	136.00	159.76	559073.00	3.43	526.03	511.00
33	4	4	5490.00	39734.00	242.60	0	Spot (Block33, Row4, Column4)	552.29	551.00	65.25	0.00	0.12	493.00	491.83	493.00	56.28	0.00	0.11	50.00	17.00	0.00	58.00	59.29	940550.00	1.07	505.06	493.00
33	5	4	5798.00	39743.00	209.55	0	Spot (Block33, Row4, Column5)	622.43	596.00	90.92	0.02	0.15	498.00	515.46	498.00	62.03	0.01	0.12	80.00	34.00	0.00	98.00	124.43	778661.00	1.72	554.43	522.50
33	6	4	6108.00	39745.00	186.45	0	Spot (Block33, Row4, Column6)	685.91	686.00	124.95	0.00	0.18	502.00	528.58	502.00	67.07	0.02	0.13	86.00	56.00	0.00	184.00	183.91	670137.00	2.35	576.53	585.00
33	7	4	6406.00	39748.00	185.60	0	Spot (Block33, Row4, Column7)	671.83	686.00	119.82	0.01	0.18	508.00	537.40	508.00	69.14	0.02	0.13	80.00	55.00	0.00	178.00	163.83	649664.00	1.94	600.60	590.00
33	8	4	6705.00	39751.00	148.00	0	Spot (Block33, Row4, Column8)	711.61	690.00	120.90	0.01	0.17	511.00	541.22	511.00	74.18	0.02	0.14	89.00	70.00	0.00	179.00	200.61	425543.00	2.30	616.31	601.00
[truncated: 382,676 more chars]
