# Supplementary material for: An antigen microarray protocol for COVID-19 serological analysis
Source: STAR Protoc. 2021 Aug 26;2(3):100815. doi: 10.1016/j.xpro.2021.100815 (PMC8387221; doi:10.1016/j.xpro.2021.100815)
Supplement: Data S8. Slide_quantifications, related to step quantification and statistical analysis 2.e [file mmc8.zip › RPPA0141_12860A01-D12_IgM_785/Joseph_2021-04-02_17h02m57_5μm_785nmGain005.txt]

ATF	1.0
30	28
"Checksum_ImageFile=2f56487216a7ab8ee259edb16610156d"
"Checksum_ResultFile=3745d681de3148754177587280a2cb98"
"Type=Mapix Results 2"
"DateTime=2021/04/02 17:03:09"
"ConfigFile="
"GalFile=L:\RPPA Service\Platform_Projects\2021-02-09_JPL_CoV-Array-7\64 pad grid.gal"
"PixelSize=5"
"Wavelengths=785"
"ImageFiles=L:\RPPA Service\Platform_Projects\2021-03-24_JPL_CoV-Array-9\RPPA0141_12860A01-D12_IgM_785\Joseph_2021-04-02_17h02m57_5�m_785nmGain005.tif"
"GrinddingParameters=Find mode = Grid + Blocks + Spots | Max. diameter (% Dth) = 200.0 | Min. diameter (% Dth) = 50.0 | Max position offset (% pitch) = 30"
"QuantificationParameter=S/B border width (pixels) = 2.0 | Background diameter (pitch) = 2.0"
"JpegImage=L:\RPPA Service\Platform_Projects\2021-03-24_JPL_CoV-Array-9\RPPA0141_12860A01-D12_IgM_785\Joseph_2021-04-02_17h02m57_5�m_785nmGain005.jpg"
"FeatureType=Circular"
"Barcode="
"BackgroundSubtraction=LocalFeature"
"Normalization=None"
"ImageOrigin=3680, 2560"
"ImageSize=17760.0, 71040.0"
"JpegOrigin=4410, 2625"
"JpegBrightness=47"
"JpegContrast=35"
"JpegBalance=0"
"Creator=Mapix 9.0.0"
"Scanner=ir710IVD IR0H8_IVD 717045"
"Temperature=32.5"
"Comment="
"Velocity=35 l/s"
"LaserPower=20.0"
"PMTGain=5"
"BatchFilename=L:\RPPA Service\InnooScan\Batch methods\CoV_Array image_processing.mbt"
"Block"	"Column"	"Row"	"X"	"Y"	"Dia."	"Flags"	"ID"	"F785 Mean"	"F785 Median"	"F785 SD"	"F785 |log Mean/Median|"	"F785 CV"	"B785"	"B785 Mean"	"B785 Median"	"B785 SD"	"B785 |log Mean/Median|"	"B785 CV"	"% > B785+1SD"	"% > B785+2SD"	"F785 % Sat."	"F785 Median - B785"	"F785 Mean - B785"	"F785 Total Intensity"	"SNR 785"	"ExcludedMean 785"	"ExcludedMedian 785"
1	1	1	4611.00	2823.00	150.65	0	Spot (Block1, Row1, Column1)	21528.03	19796.50	10834.93	0.04	0.50	1197.00	1221.97	1197.00	156.36	0.01	0.13	100.00	100.00	0.64	18599.50	20331.03	13390433.00	129.87	5984.35	5024.00
1	2	1	4885.00	2830.00	251.10	0	Spot (Block1, Row1, Column2)	1304.49	1280.00	179.22	0.01	0.14	1153.00	1164.67	1153.00	140.62	0.00	0.12	44.00	19.00	0.00	127.00	151.49	2379381.00	0.99	1213.27	1185.00
1	3	1	5222.00	2829.00	161.10	0	Spot (Block1, Row1, Column3)	1283.54	1294.00	158.63	0.00	0.12	1098.00	1121.84	1098.00	117.29	0.01	0.10	57.00	36.00	0.00	196.00	185.54	916447.00	1.38	1193.42	1195.00
1	4	1	5499.00	2826.00	205.60	0	Spot (Block1, Row1, Column4)	1316.69	1287.00	164.11	0.01	0.12	1130.00	1155.66	1130.00	132.43	0.01	0.11	58.00	29.00	0.00	157.00	186.69	1585299.00	1.22	1212.65	1198.00
1	5	1	5809.00	2827.00	162.90	0	Spot (Block1, Row1, Column5)	1345.95	1306.00	156.46	0.01	0.12	1185.00	1186.10	1185.00	138.22	0.00	0.12	47.00	24.00	0.00	121.00	160.95	985234.00	1.16	1232.20	1200.00
1	6	1	6092.00	2816.00	187.10	0	Spot (Block1, Row1, Column6)	1348.35	1304.00	250.15	0.01	0.19	1179.00	1178.59	1179.00	134.94	0.00	0.11	46.00	27.00	0.00	125.00	169.35	1330824.00	1.26	1247.25	1207.00
1	7	1	6415.00	2825.00	177.00	0	Spot (Block1, Row1, Column7)	1489.00	1472.00	228.28	0.00	0.15	1150.00	1164.24	1150.00	143.06	0.01	0.12	77.00	52.00	0.00	322.00	339.00	1305857.00	2.27	1246.98	1220.50
1	8	1	6723.00	2805.00	192.75	0	Spot (Block1, Row1, Column8)	1383.40	1363.00	215.39	0.01	0.16	1192.00	1224.20	1192.00	185.23	0.01	0.15	46.00	19.00	0.00	171.00	191.40	1458100.00	0.86	1251.79	1230.00
1	1	2	4613.00	3126.00	147.00	-50	Spot (Block1, Row2, Column1)	1236.03	1216.00	147.47	0.01	0.12	1183.00	1189.72	1183.00	131.66	0.00	0.11	31.00	9.00	0.00	33.00	53.03	729258.00	0.35	1240.62	1214.50
1	2	2	4913.00	3126.00	147.00	-50	Spot (Block1, Row2, Column2)	1235.37	1198.00	150.50	0.01	0.12	1120.00	1145.21	1120.00	131.97	0.01	0.12	41.00	20.00	0.00	78.00	115.37	728866.00	0.68	1137.49	1126.00
1	3	2	5221.00	3120.00	207.00	0	Spot (Block1, Row2, Column3)	1225.72	1197.00	122.79	0.01	0.10	1096.00	1111.56	1096.00	117.26	0.01	0.11	41.00	17.00	0.00	101.00	129.72	1497824.00	0.97	1166.63	1142.00
1	4	2	5527.00	3138.00	174.70	0	Spot (Block1, Row2, Column4)	1295.12	1289.50	131.75	0.00	0.10	1159.00	1158.15	1159.00	129.51	0.00	0.11	50.00	19.00	0.00	130.50	136.12	1100850.00	1.06	1208.80	1181.00
1	5	2	5816.00	3127.00	206.20	0	Spot (Block1, Row2, Column5)	2193.70	2162.50	429.13	0.01	0.20	1193.00	1208.29	1193.00	140.79	0.01	0.12	99.00	97.00	0.00	969.50	1000.70	2649986.00	7.00	1522.03	1513.00
1	6	2	6097.00	3127.00	194.45	0	Spot (Block1, Row2, Column6)	1338.61	1305.00	161.02	0.01	0.12	1186.00	1190.35	1186.00	135.80	0.00	0.11	45.00	23.00	0.00	119.00	152.61	1418922.00	1.09	1251.17	1208.50
1	7	2	6397.00	3121.00	159.55	0	Spot (Block1, Row2, Column7)	1256.62	1205.00	136.92	0.02	0.11	1167.00	1163.84	1167.00	145.09	0.00	0.12	27.00	7.00	0.00	38.00	89.62	882144.00	0.64	1220.10	1185.00
1	8	2	6716.00	3127.00	147.00	-50	Spot (Block1, Row2, Column8)	1234.45	1189.00	173.85	0.02	0.14	1176.00	1187.33	1176.00	177.69	0.00	0.15	26.00	6.00	0.00	13.00	58.45	733266.00	0.27	1234.99	1193.00
1	1	3	4613.00	3419.00	173.55	0	Spot (Block1, Row3, Column1)	1389.61	1372.00	169.50	0.01	0.12	1110.00	1145.36	1110.00	192.06	0.01	0.17	58.00	29.00	0.00	262.00	279.61	1168658.00	1.27	1221.88	1197.50
1	2	3	4917.00	3428.00	150.20	0	Spot (Block1, Row3, Column2)	1250.79	1253.00	135.15	0.00	0.11	1101.00	1117.83	1101.00	122.69	0.01	0.11	51.00	22.00	0.00	152.00	149.79	772988.00	1.08	1195.85	1184.50
1	3	3	5202.00	3426.00	140.65	0	Spot (Block1, Row3, Column3)	1629.32	1499.00	420.14	0.04	0.26	1099.00	1120.45	1099.00	114.43	0.01	0.10	99.00	93.00	0.00	400.00	530.32	874947.00	4.45	1301.17	1313.00
1	4	3	5524.00	3429.00	204.60	0	Spot (Block1, Row3, Column4)	1356.94	1312.00	188.15	0.01	0.14	1129.00	1157.72	1129.00	135.20	0.01	0.12	64.00	37.00	0.00	183.00	227.94	1618827.00	1.47	1205.73	1192.00
1	5	3	5827.00	3429.00	169.10	0	Spot (Block1, Row3, Column5)	1453.10	1396.00	312.62	0.02	0.22	1187.00	1199.13	1187.00	143.60	0.00	0.12	63.00	39.00	0.00	209.00	266.10	1145040.00	1.77	1297.58	1297.00
1	6	3	6105.00	3410.00	141.60	0	Spot (Block1, Row3, Column6)	1400.84	1387.00	189.06	0.00	0.13	1187.00	1194.31	1187.00	144.22	0.00	0.12	59.00	38.00	0.00	200.00	213.84	769059.00	1.43	1293.88	1288.00
1	7	3	6404.00	3409.00	139.50	0	Spot (Block1, Row3, Column7)	1431.59	1411.00	206.81	0.01	0.14	1117.00	1156.48	1117.00	147.95	0.02	0.13	78.00	49.00	0.00	294.00	314.59	753018.00	1.86	1321.37	1315.00
1	8	3	6737.00	3416.00	248.30	0	Spot (Block1, Row3, Column8)	1213.43	1190.00	150.52	0.01	0.12	1105.00	1150.04	1105.00	152.00	0.02	0.13	35.00	10.00	0.00	85.00	108.43	2167188.00	0.42	1168.98	1142.00
1	1	4	4624.00	3735.00	160.40	0	Spot (Block1, Row4, Column1)	1315.09	1312.00	148.00	0.00	0.11	1089.00	1103.42	1089.00	190.85	0.01	0.17	62.00	16.00	0.00	223.00	226.09	931081.00	1.11	1207.93	1201.50
1	2	4	4912.00	3719.00	199.75	0	Spot (Block1, Row4, Column2)	1212.53	1189.00	118.90	0.01	0.10	1093.00	1104.18	1093.00	109.26	0.00	0.10	40.00	19.00	0.00	96.00	119.53	1377433.00	0.99	1151.25	1116.50
1	3	4	5204.00	3719.00	152.90	0	Spot (Block1, Row4, Column3)	1941.49	1887.00	387.97	0.01	0.20	1099.00	1125.37	1099.00	119.47	0.01	0.11	99.00	99.00	0.00	788.00	842.49	1248376.00	6.83	1333.69	1340.00
1	4	4	5505.00	3734.00	180.80	0	Spot (Block1, Row4, Column4)	1260.45	1232.00	159.20	0.01	0.13	1106.00	1146.16	1106.00	132.67	0.02	0.12	50.00	27.00	0.00	126.00	154.45	1152053.00	0.86	1208.99	1191.50
1	5	4	5791.00	3727.00	167.20	0	Spot (Block1, Row4, Column5)	1338.34	1316.00	167.92	0.01	0.13	1157.00	1166.72	1157.00	141.88	0.00	0.12	55.00	28.00	0.00	159.00	181.34	1042565.00	1.21	1236.71	1220.50
1	6	4	6106.00	3718.00	209.95	0	Spot (Block1, Row4, Column6)	2034.22	1966.00	366.94	0.01	0.18	1159.00	1164.44	1159.00	145.91	0.00	0.13	99.00	97.00	0.00	807.00	875.22	2559049.00	5.96	1443.44	1437.00
1	7	4	6421.00	3726.00	173.15	0	Spot (Block1, Row4, Column7)	1477.14	1318.00	712.07	0.05	0.48	1094.00	1132.90	1094.00	148.03	0.02	0.13	63.00	41.00	0.00	224.00	383.14	1236369.00	2.33	1200.06	1186.50
1	8	4	6709.00	3733.00	172.50	0	Spot (Block1, Row4, Column8)	1372.33	1371.00	207.11	0.00	0.15	1097.00	1135.38	1097.00	150.57	0.01	0.13	68.00	44.00	0.00	274.00	275.33	1140409.00	1.57	1213.83	1184.00
1	1	5	4616.00	4045.00	164.60	0	Spot (Block1, Row5, Column1)	1444.03	1420.50	183.07	0.01	0.13	1093.00	1108.92	1093.00	111.35	0.01	0.10	88.00	72.00	0.00	327.50	351.03	1085910.00	3.01	1245.88	1199.00
1	2	5	4914.00	4027.00	147.00	-50	Spot (Block1, Row5, Column2)	1246.56	1217.00	145.34	0.01	0.12	1106.00	1150.37	1106.00	180.87	0.02	0.16	47.00	4.00	0.00	111.00	140.56	736718.00	0.53	1226.59	1189.00
1	3	5	5214.00	4027.00	147.00	-50	Spot (Block1, Row5, Column3)	1600.24	1325.50	2135.84	0.08	1.33	1105.00	1145.19	1105.00	174.73	0.02	0.15	61.00	33.00	0.00	220.50	495.24	940941.00	2.60	1924.11	1196.50
1	4	5	5523.00	4006.00	176.40	0	Spot (Block1, Row5, Column4)	1297.83	1276.00	161.39	0.01	0.12	1104.00	1139.53	1104.00	131.85	0.01	0.12	53.00	35.00	0.00	172.00	193.83	1127813.00	1.20	1191.12	1195.00
1	5	5	5812.00	4021.00	153.80	0	Spot (Block1, Row5, Column5)	1939.46	1836.50	563.92	0.02	0.29	1107.50	1144.17	1107.50	134.30	0.01	0.12	99.00	91.00	0.00	729.00	831.96	1256770.00	5.92	1370.09	1330.50
1	6	5	6132.00	4029.00	195.50	0	Spot (Block1, Row5, Column6)	1316.34	1301.00	182.68	0.01	0.14	1092.00	1129.85	1092.00	143.36	0.01	0.13	61.00	40.00	0.00	209.00	224.34	1422960.00	1.30	1207.47	1191.00
1	7	5	6420.00	4031.00	193.20	0	Spot (Block1, Row5, Column7)	1293.23	1293.00	173.68	0.00	0.13	1091.00	1130.13	1091.00	154.02	0.02	0.14	56.00	33.00	0.00	202.00	202.23	1368239.00	1.06	1213.95	1202.00
1	8	5	6713.00	4050.00	167.15	0	Spot (Block1, Row5, Column8)	1507.10	1369.00	597.73	0.04	0.40	1118.00	1250.78	1118.00	1916.05	0.05	1.53	2.00	0.00	0.00	251.00	389.10	1168004.00	0.13	1274.97	1262.00
1	1	6	4595.00	4328.00	163.85	0	Spot (Block1, Row6, Column1)	1241.10	1202.00	174.41	0.01	0.14	1090.00	1107.12	1090.00	112.05	0.01	0.10	49.00	33.00	0.00	112.00	151.10	927101.00	1.20	1171.11	1114.50
1	2	6	4953.00	4380.00	127.35	0	Spot (Block1, Row6, Column2)	1375.76	1320.00	309.99	0.02	0.23	1094.00	1127.32	1094.00	169.76	0.01	0.15	65.00	22.00	0.00	226.00	281.76	590203.00	1.46	1194.01	1154.00
1	3	6	5227.00	4345.00	188.20	0	Spot (Block1, Row6, Column3)	1433.90	1381.00	611.59	0.02	0.43	1094.00	1121.72	1094.00	141.34	0.01	0.13	76.00	51.00	0.00	287.00	339.90	1428161.00	2.21	1271.32	1209.50
1	4	6	5515.00	4318.00	205.35	0	Spot (Block1, Row6, Column4)	1310.70	1292.00	165.68	0.01	0.13	1095.00	1122.53	1095.00	129.26	0.01	0.12	63.00	36.00	0.00	197.00	215.70	1568907.00	1.46	1207.03	1185.00
1	5	6	5805.00	4316.00	145.85	0	Spot (Block1, Row6, Column5)	1855.02	1804.00	343.62	0.01	0.19	1109.00	1146.96	1109.00	139.93	0.01	0.12	98.00	92.00	0.00	695.00	746.02	1070346.00	5.06	1340.36	1329.00
1	6	6	6129.00	4358.00	221.50	0	Spot (Block1, Row6, Column6)	1319.98	1293.00	337.74	0.01	0.26	1094.00	1140.36	1094.00	149.40	0.02	0.13	58.00	30.00	0.00	199.00	225.98	1859847.00	1.20	1198.79	1178.50
1	7	6	6410.00	4327.00	156.35	0	Spot (Block1, Row6, Column7)	1405.77	1381.00	187.86	0.01	0.13	1100.00	1151.50	1100.00	159.20	0.02	0.14	75.00	43.00	0.00	281.00	305.77	947487.00	1.60	1221.77	1187.50
1	8	6	6704.00	4326.00	183.00	0	Spot (Block1, Row6, Column8)	1402.14	1382.00	188.69	0.01	0.13	1184.00	1346.67	1184.00	2003.93	0.06	1.49	0.00	0.00	0.00	198.00	218.14	1315206.00	0.03	1235.42	1210.00
1	1	7	4622.00	4626.00	206.20	0	Spot (Block1, Row7, Column1)	1214.23	1200.00	158.68	0.01	0.13	1095.00	1124.10	1095.00	150.59	0.01	0.13	37.00	9.00	0.00	105.00	119.23	1466791.00	0.60	1141.68	1106.00
1	2	7	4926.00	4628.00	207.00	0	Spot (Block1, Row7, Column2)	1253.94	1204.00	160.29	0.02	0.13	1082.00	1092.48	1082.00	121.36	0.00	0.11	50.00	28.00	0.00	122.00	171.94	1527294.00	1.33	1150.14	1120.00
1	3	7	5209.00	4619.00	179.00	0	Spot (Block1, Row7, Column3)	1302.86	1220.00	639.79	0.03	0.49	1091.00	1106.21	1091.00	128.78	0.01	0.12	50.00	19.00	0.00	129.00	211.86	1155636.00	1.53	1198.94	1190.00
1	4	7	5520.00	4635.00	267.10	0	Spot (Block1, Row7, Column4)	1214.58	1180.00	164.33	0.01	0.14	1093.00	1113.73	1093.00	133.05	0.01	0.12	39.00	21.00	0.00	87.00	121.58	2521472.00	0.76	1141.61	1101.00
1	5	7	5784.00	4620.00	164.55	0	Spot (Block1, Row7, Column5)	1478.70	1295.00	1211.89	0.06	0.82	1102.00	1138.12	1102.00	145.45	0.01	0.13	61.00	33.00	0.00	193.00	376.70	1113463.00	2.34	1248.00	1200.00
1	6	7	6121.00	4617.00	194.20	0	Spot (Block1, Row7, Column6)	1361.66	1309.00	230.90	0.02	0.17	1116.00	1158.79	1116.00	160.87	0.02	0.14	60.00	30.00	0.00	193.00	245.66	1451530.00	1.26	1222.96	1201.00
1	7	7	6475.00	4643.00	135.65	0	Spot (Block1, Row7, Column7)	4308.18	3223.00	3122.84	0.13	0.72	1173.00	1333.88	1173.00	824.70	0.06	0.62	79.00	59.00	0.00	2050.00	3135.18	2141164.00	3.61	2100.65	1599.00
1	8	7	6718.00	4621.00	202.20	0	Spot (Block1, Row7, Column8)	2584.65	2600.00	490.05	0.00	0.19	1187.00	1316.17	1187.00	803.58	0.04	0.61	88.00	33.00	0.00	1413.00	1397.65	2995611.00	1.58	1638.76	1605.00
1	1	8	4609.00	4940.00	139.55	0	Spot (Block1, Row8, Column1)	28466.44	24309.00	18385.21	0.07	0.65	1155.00	1167.53	1155.00	168.91	0.00	0.14	100.00	100.00	11.81	23154.00	27311.44	14944881.00	161.62	7421.68	5519.00
1	2	8	4931.00	4946.00	198.75	0	Spot (Block1, Row8, Column2)	1283.38	1270.00	205.93	0.00	0.16	1099.00	1147.98	1099.00	397.60	0.02	0.35	8.00	1.00	0.00	171.00	184.38	1441231.00	0.34	1204.00	1177.50
1	3	8	5216.00	4900.00	168.10	0	Spot (Block1, Row8, Column3)	1418.87	1292.00	605.95	0.04	0.43	1091.00	1110.91	1091.00	146.05	0.01	0.13	60.00	36.00	0.00	201.00	327.87	1108139.00	2.11	1222.70	1183.00
1	4	8	5524.00	4940.00	175.70	0	Spot (Block1, Row8, Column4)	1316.53	1305.00	156.46	0.00	0.12	1093.00	1113.53	1093.00	137.41	0.01	0.12	66.00	39.00	0.00	212.00	223.53	1138799.00	1.48	1177.96	1183.00
1	5	8	5814.00	4905.00	232.55	0	Spot (Block1, Row8, Column5)	1232.71	1205.00	171.69	0.01	0.14	1098.00	1128.75	1098.00	138.01	0.01	0.12	44.00	21.00	0.00	107.00	134.71	1926720.00	0.75	1182.76	1193.00
1	6	8	6110.00	4922.00	183.80	0	Spot (Block1, Row8, Column6)	1348.40	1318.00	190.67	0.01	0.14	1094.00	1125.44	1094.00	144.24	0.01	0.13	67.00	44.00	0.00	224.00	254.40	1280977.00	1.55	1203.76	1187.00
1	7	8	6416.00	4927.00	147.00	-50	Spot (Block1, Row8, Column7)	1566.43	1404.50	861.35	0.05	0.55	1113.00	1299.71	1113.00	800.91	0.07	0.62	10.00	6.00	0.00	291.50	453.43	924195.00	0.33	1455.92	1297.00
1	8	8	6717.00	4925.00	160.45	0	Spot (Block1, Row8, Column8)	2354.32	2306.00	701.31	0.01	0.30	1180.00	1315.13	1180.00	788.83	0.05	0.60	70.00	20.00	0.00	1126.00	1174.32	1666860.00	1.32	1481.05	1385.50
2	1	1	9123.00	2835.00	152.40	0	Spot (Block2, Row1, Column1)	22734.48	20033.00	11653.12	0.05	0.51	1006.00	1040.41	1006.00	162.75	0.01	0.16	100.00	100.00	0.00	19027.00	21728.48	14504601.00	133.30	5593.12	4110.00
2	2	1	9428.00	2839.00	201.45	0	Spot (Block2, Row1, Column2)	1143.98	1107.50	178.40	0.01	0.16	985.00	990.11	985.00	138.78	0.00	0.14	46.00	22.00	0.00	122.50	158.98	1315576.00	1.11	1021.35	991.00
2	3	1	9742.00	2823.00	202.40	0	Spot (Block2, Row1, Column3)	1073.80	1093.00	145.12	0.01	0.14	973.00	976.11	973.00	130.41	0.00	0.13	45.00	16.00	0.00	120.00	100.80	1244539.00	0.75	1023.05	990.00
2	4	1	10023.00	2844.00	154.45	0	Spot (Block2, Row1, Column4)	1168.34	1100.00	181.76	0.03	0.16	981.00	987.98	981.00	133.49	0.00	0.14	46.00	31.00	0.00	119.00	187.34	764092.00	1.35	1031.30	999.00
2	5	1	10340.00	2809.00	201.35	0	Spot (Block2, Row1, Column5)	1118.97	1106.00	141.40	0.01	0.13	982.00	1008.51	982.00	150.99	0.01	0.15	41.00	15.00	0.00	124.00	136.97	1285694.00	0.73	1054.73	1000.50
2	6	1	10644.00	2817.00	198.65	0	Spot (Block2, Row1, Column6)	1166.60	1164.50	173.56	0.00	0.15	984.00	1018.98	984.00	157.03	0.02	0.15	50.00	22.00	0.00	180.50	182.60	1308921.00	0.94	1069.39	1074.50
2	7	1	10937.00	2829.00	173.90	0	Spot (Block2, Row1, Column7)	1262.38	1231.00	209.60	0.01	0.17	999.00	1043.56	999.00	152.82	0.02	0.15	66.00	39.00	0.00	232.00	263.38	1062927.00	1.43	1125.25	1085.00
2	8	1	11225.00	2810.00	187.80	0	Spot (Block2, Row1, Column8)	1272.01	1286.00	195.52	0.00	0.15	1013.00	1053.06	1013.00	154.10	0.02	0.15	68.00	37.00	0.00	273.00	259.01	1256741.00	1.42	1155.86	1153.50
2	1	2	9125.00	3129.00	147.00	-50	Spot (Block2, Row2, Column1)	1013.46	986.00	120.88	0.01	0.12	969.00	974.09	969.00	144.28	0.00	0.15	23.00	1.00	0.00	17.00	44.46	600980.00	0.27	993.46	976.00
2	2	2	9420.00	3122.00	121.90	0	Spot (Block2, Row2, Column2)	1072.02	1049.50	137.09	0.01	0.13	905.00	943.76	905.00	119.90	0.02	0.13	51.00	21.00	0.00	144.50	167.02	424519.00	1.07	995.15	973.50
2	3	2	9730.00	3128.00	169.55	0	Spot (Block2, Row2, Column3)	1067.67	1057.00	161.85	0.00	0.15	910.00	948.53	910.00	122.41	0.02	0.13	50.00	27.00	0.00	147.00	157.67	850933.00	0.97	1030.56	1002.50
2	4	2	10038.00	3106.00	162.35	0	Spot (Block2, Row2, Column4)	1064.72	1077.00	145.39	0.00	0.14	953.00	962.25	953.00	135.34	0.00	0.14	46.00	15.00	0.00	124.00	111.72	772986.00	0.76	1018.53	1015.00
2	5	2	10323.00	3134.00	193.85	0	Spot (Block2, Row2, Column5)	1531.88	1472.00	334.29	0.02	0.22	931.00	963.25	931.00	144.56	0.01	0.15	97.00	89.00	0.00	541.00	600.88	1629918.00	3.93	1136.61	1122.50
2	6	2	10620.00	3106.00	189.35	0	Spot (Block2, Row2, Column6)	1057.22	1071.00	142.13	0.01	0.13	913.00	963.90	913.00	152.33	0.02	0.16	50.00	14.00	0.00	158.00	144.22	1064624.00	0.61	1009.13	987.00
2	7	2	10920.00	3126.00	164.75	0	Spot (Block2, Row2, Column7)	1096.29	1082.00	161.34	0.01	0.15	970.00	980.54	970.00	153.32	0.00	0.16	38.00	16.00	0.00	112.00	126.29	826600.00	0.75	1050.04	1010.50
2	8	2	11206.00	3115.00	224.30	0	Spot (Block2, Row2, Column8)	1062.01	1069.50	147.33	0.00	0.14	979.00	993.01	979.00	144.96	0.01	0.15	30.00	10.00	0.00	90.50	83.01	1533544.00	0.48	1011.34	989.00
2	1	3	9130.00	3431.00	159.85	0	Spot (Block2, Row3, Column1)	1168.01	1139.00	159.47	0.01	0.14	893.00	925.32	893.00	128.27	0.02	0.14	82.00	46.00	0.00	246.00	275.01	821108.00	1.89	1007.23	997.50
2	2	3	9444.00	3408.00	198.55	0	Spot (Block2, Row3, Column2)	988.16	986.00	140.50	0.00	0.14	890.00	910.89	890.00	113.09	0.01	0.12	41.00	19.00	0.00	96.00	98.16	1100811.00	0.68	945.55	942.00
2	3	3	9709.00	3413.00	158.05	0	Spot (Block2, Row3, Column3)	1088.11	1085.00	180.00	0.00	0.17	899.00	925.83	899.00	123.50	0.01	0.13	53.00	34.00	0.00	186.00	189.11	751882.00	1.31	983.53	985.00
2	4	3	10020.00	3414.00	184.20	0	Spot (Block2, Row3, Column4)	1054.47	1006.50	160.46	0.02	0.15	898.00	925.70	898.00	129.26	0.01	0.14	46.00	23.00	0.00	108.50	156.47	1010182.00	1.00	967.66	962.00
2	5	3	10313.00	3410.00	189.45	0	Spot (Block2, Row3, Column5)	1017.60	992.00	151.79	0.01	0.15	892.00	914.00	892.00	124.65	0.01	0.14	39.00	20.00	0.00	100.00	125.60	1026758.00	0.83	962.38	919.50
2	6	3	10633.00	3423.00	187.55	0	Spot (Block2, Row3, Column6)	1052.46	1006.50	150.59	0.02	0.14	885.00	909.55	885.00	135.11	0.01	0.15	46.00	23.00	0.00	121.50	167.46	1046149.00	1.06	953.21	908.00
2	7	3	10935.00	3427.00	229.05	0	Spot (Block2, Row3, Column7)	995.08	986.00	129.94	0.00	0.13	892.00	924.90	892.00	138.51	0.02	0.15	31.00	9.00	0.00	94.00	103.08	1506546.00	0.51	950.94	897.00
2	8	3	11228.00	3415.00	186.85	0	Spot (Block2, Row3, Column8)	1056.52	1009.00	147.19	0.02	0.14	900.00	937.36	900.00	131.26	0.02	0.14	48.00	24.00	0.00	109.00	156.52	1035391.00	0.91	1009.23	996.00
2	1	4	9140.00	3727.00	227.10	0	Spot (Block2, Row4, Column1)	1000.79	991.00	134.78	0.00	0.13	881.00	886.07	881.00	113.20	0.00	0.13	47.00	23.00	0.00	110.00	119.79	1487172.00	1.01	911.73	899.00
2	2	4	9427.00	3747.00	209.25	0	Spot (Block2, Row4, Column2)	982.98	989.00	157.02	0.00	0.16	882.00	882.17	882.00	106.19	0.00	0.12	50.00	30.00	0.00	107.00	100.98	1234621.00	0.95	894.42	877.00
2	3	4	9726.00	3736.00	156.55	0	Spot (Block2, Row4, Column3)	1458.80	1438.50	247.81	0.01	0.17	887.00	899.34	887.00	114.20	0.01	0.13	98.00	95.00	0.00	551.50	571.80	983233.00	4.90	1073.41	1034.00
2	4	4	10017.00	3739.00	174.70	0	Spot (Block2, Row4, Column4)	998.72	995.00	156.50	0.00	0.16	882.00	884.77	882.00	117.02	0.00	0.13	48.00	28.00	0.00	113.00	116.72	842923.00	0.97	921.68	892.50
2	5	4	10329.00	3723.00	180.55	0	Spot (Block2, Row4, Column5)	1015.53	1006.00	151.12	0.00	0.15	866.00	864.03	866.00	111.94	0.00	0.13	65.00	36.00	0.00	140.00	149.53	927182.00	1.35	939.97	890.50
2	6	4	10629.00	3735.00	207.55	0	Spot (Block2, Row4, Column6)	1346.15	1269.00	261.77	0.03	0.19	866.00	873.30	866.00	121.88	0.00	0.14	97.00	88.00	0.00	403.00	480.15	1643643.00	3.88	998.41	1026.50
2	7	4	10926.00	3730.00	179.10	0	Spot (Block2, Row4, Column7)	1048.27	1010.50	147.36	0.02	0.14	884.00	903.97	884.00	123.04	0.01	0.14	51.00	22.00	0.00	126.50	164.27	939253.00	1.17	961.87	981.00
2	8	4	11225.00	3733.00	178.50	0	Spot (Block2, Row4, Column8)	1173.26	1174.00	191.19	0.00	0.16	892.00	923.04	892.00	125.97	0.01	0.14	74.00	52.00	0.00	282.00	281.26	1048891.00	1.99	1002.87	985.50
2	1	5	9127.00	4027.00	138.35	0	Spot (Block2, Row5, Column1)	1225.99	1187.50	446.09	0.01	0.36	880.00	874.23	880.00	116.12	0.00	0.13	70.00	56.00	0.00	307.50	345.99	642417.00	3.03	1021.75	986.00
2	2	5	9430.00	4040.00	179.60	0	Spot (Block2, Row5, Column2)	994.81	990.00	123.33	0.00	0.12	876.00	871.98	876.00	109.08	0.00	0.13	54.00	27.00	0.00	114.00	118.81	891353.00	1.13	899.51	896.50
2	3	5	9725.00	4033.00	162.10	0	Spot (Block2, Row5, Column3)	1139.32	1100.00	183.94	0.02	0.16	881.00	884.24	881.00	114.36	0.00	0.13	71.00	45.00	0.00	219.00	258.32	827147.00	2.23	966.05	936.50
2	4	5	10031.00	4025.00	155.85	0	Spot (Block2, Row5, Column4)	1063.06	1013.00	147.16	0.02	0.14	872.00	875.44	872.00	115.62	0.00	0.13	64.00	33.00	0.00	141.00	191.06	711184.00	1.62	948.62	902.50
2	5	5	10318.00	4044.00	157.45	0	Spot (Block2, Row5, Column5)	1345.90	1259.00	292.52	0.03	0.22	860.00	866.55	860.00	118.10	0.00	0.14	96.00	81.00	0.00	399.00	485.90	924631.00	4.06	1004.83	1000.00
2	6	5	10647.00	4022.00	203.70	0	Spot (Block2, Row5, Column6)	957.87	905.00	132.77	0.02	0.14	869.00	872.65	869.00	124.31	0.00	0.14	35.00	14.00	0.00	36.00	88.87	1124538.00	0.69	873.99	875.00
2	7	5	10926.00	4038.00	210.40	0	Spot (Block2, Row5, Column7)	1043.44	1016.00	170.29	0.01	0.16	886.00	900.03	886.00	126.52	0.01	0.14	51.00	29.00	0.00	130.00	157.44	1315778.00	1.13	969.30	975.00
2	8	5	11233.00	4026.00	138.75	0	Spot (Block2, Row5, Column8)	1260.39	1161.50	504.71	0.04	0.40	890.00	909.36	890.00	127.58	0.01	0.14	80.00	51.00	0.00	271.50	370.39	657925.00	2.75	1083.43	1016.00
2	1	6	9138.00	4328.00	162.40	0	Spot (Block2, Row6, Column1)	1042.83	1009.00	145.57	0.01	0.14	830.00	854.94	830.00	118.20	0.01	0.14	73.00	42.00	0.00	179.00	212.83	757097.00	1.59	933.60	905.00
2	2	6	9452.00	4325.00	188.05	0	Spot (Block2, Row6, Column2)	966.94	925.00	163.21	0.02	0.17	810.00	845.58	810.00	114.76	0.02	0.14	50.00	29.00	0.00	115.00	156.94	963077.00	1.06	926.21	895.00
2	3	6	9710.00	4328.00	170.15	0	Spot (Block2, Row6, Column3)	1092.75	1077.00	193.64	0.01	0.18	857.00	860.39	857.00	115.60	0.00	0.13	71.00	45.00	0.00	220.00	235.75	879664.00	2.01	942.91	899.00
2	4	6	10017.00	4309.00	194.25	0	Spot (Block2, Row6, Column4)	1055.22	1017.00	155.72	0.02	0.15	868.00	872.40	868.00	166.18	0.00	0.19	48.00	19.00	0.00	149.00	187.22	1124866.00	1.10	919.52	876.50
2	5	6	10322.00	4330.00	160.75	0	Spot (Block2, Row6, Column5)	1192.65	1145.00	196.65	0.02	0.16	854.00	866.51	854.00	168.69	0.01	0.19	80.00	42.00	0.00	291.00	338.65	847976.00	1.93	962.71	963.00
2	6	6	10619.00	4325.00	192.55	0	Spot (Block2, Row6, Column6)	1006.32	995.00	138.83	0.00	0.14	877.00	871.93	877.00	120.49	0.00	0.14	48.00	19.00	0.00	118.00	129.32	1052611.00	1.12	931.94	908.00
2	7	6	10929.00	4346.00	165.30	0	Spot (Block2, Row6, Column7)	1071.96	1068.00	150.04	0.00	0.14	873.00	870.30	873.00	124.90	0.00	0.14	62.00	28.00	0.00	195.00	198.96	813615.00	1.61	960.04	927.00
2	8	6	11237.00	4339.00	152.90	0	Spot (Block2, Row6, Column8)	1037.67	1013.00	139.11	0.01	0.13	878.00	884.17	878.00	127.94	0.00	0.14	51.00	21.00	0.00	135.00	159.67	664111.00	1.20	957.74	950.50
2	1	7	9123.00	4620.00	197.80	0	Spot (Block2, Row7, Column1)	990.40	991.00	142.52	0.00	0.14	813.00	850.61	813.00	133.27	0.02	0.16	61.00	25.00	0.00	178.00	177.40	1094389.00	1.05	864.10	859.00
2	2	7	9444.00	4645.00	176.60	0	Spot (Block2, Row7, Column2)	936.38	904.00	133.79	0.02	0.14	794.00	814.99	794.00	112.18	0.01	0.14	48.00	24.00	0.00	110.00	142.38	817462.00	1.08	849.59	844.50
2	3	7	9745.00	4613.00	172.55	0	Spot (Block2, Row7, Column3)	939.04	905.00	127.06	0.02	0.14	798.00	819.18	798.00	108.71	0.01	0.13	49.00	23.00	0.00	107.00	141.04	782224.00	1.10	899.41	892.00
2	4	7	10006.00	4648.00	174.05	0	Spot (Block2, Row7, Column4)	969.10	974.00	142.22	0.00	0.15	805.00	839.38	805.00	166.39	0.02	0.20	50.00	10.00	0.00	169.00	164.10	818890.00	0.78	893.03	887.00
2	5	7	10340.00	4662.00	216.20	0	Spot (Block2, Row7, Column5)	913.51	891.50	118.27	0.01	0.13	799.00	835.08	799.00	172.42	0.02	0.21	34.00	3.00	0.00	92.50	114.51	1220446.00	0.45	857.06	809.00
2	6	7	10626.00	4644.00	201.20	0	Spot (Block2, Row7, Column6)	970.84	959.50	154.86	0.01	0.16	801.00	837.54	801.00	115.48	0.02	0.14	51.00	26.00	0.00	158.50	169.84	1118413.00	1.15	900.81	878.50
2	7	7	10920.00	4626.00	208.10	0	Spot (Block2, Row7, Column7)	967.73	975.00	140.04	0.00	0.14	804.00	842.26	804.00	114.00	0.02	0.14	52.00	29.00	0.00	171.00	163.73	1194185.00	1.10	887.70	889.50
2	8	7	11222.00	4634.00	188.45	0	Spot (Block2, Row7, Column8)	1793.24	1740.00	499.93	0.01	0.28	847.00	862.49	847.00	130.48	0.01	0.15	100.00	99.00	0.00	893.00	946.24	1791449.00	7.13	1131.20	1133.50
2	1	8	9115.00	4942.00	141.25	0	Spot (Block2, Row8, Column1)	27210.41	24094.00	17628.28	0.05	0.65	869.00	878.18	869.00	154.93	0.00	0.18	100.00	100.00	9.09	23225.00	26341.41	14666413.00	169.97	7290.96	4783.00
2	2	8	9419.00	4961.00	194.05	0	Spot (Block2, Row8, Column2)	912.69	892.00	186.25	0.01	0.20	797.00	830.86	797.00	135.52	0.02	0.16	34.00	13.00	0.00	95.00	115.69	971102.00	0.60	856.24	874.50
2	3	8	9714.00	4955.00	182.05	0	Spot (Block2, Row8, Column3)	958.34	917.00	196.70	0.02	0.21	790.00	799.98	790.00	103.54	0.01	0.13	64.00	32.00	0.00	127.00	168.34	898919.00	1.53	853.73	859.50
2	4	8	10009.00	4925.00	158.05	0	Spot (Block2, Row8, Column4)	1004.40	986.00	145.17	0.01	0.14	792.00	807.44	792.00	106.22	0.01	0.13	72.00	41.00	0.00	194.00	212.40	688017.00	1.85	885.02	882.50
2	5	8	10292.00	4935.00	213.55	0	Spot (Block2, Row8, Column5)	883.77	871.00	147.10	0.01	0.17	790.00	810.29	790.00	112.64	0.01	0.14	33.00	13.00	0.00	81.00	93.77	1152433.00	0.65	819.58	796.00
2	6	8	10619.00	4941.00	179.75	0	Spot (Block2, Row8, Column6)	998.63	995.00	168.40	0.00	0.17	791.00	812.45	791.00	108.43	0.01	0.13	65.00	43.00	0.00	204.00	207.63	905758.00	1.72	890.91	882.50
2	7	8	10932.00	4942.00	166.90	0	Spot (Block2, Row8, Column7)	935.57	891.50	139.98	0.02	0.15	795.00	826.61	795.00	114.40	0.02	0.14	39.00	22.00	0.00	96.50	140.57	722260.00	0.95	867.86	875.00
2	8	8	11220.00	4937.00	162.60	0	Spot (Block2, Row8, Column8)	1809.25	1713.00	578.71	0.02	0.32	807.00	850.49	807.00	123.95	0.02	0.15	100.00	97.00	0.00	906.00	1002.25	1324369.00	7.74	1065.04	1028.00
3	1	1	13624.00	2838.00	153.45	0	Spot (Block3, Row1, Column1)	19095.02	17257.00	10237.88	0.04	0.54	1005.00	1046.66	1005.00	164.98	0.02	0.16	100.00	100.00	0.00	16252.00	18090.02	12411762.00	109.40	4516.19	3679.00
3	2	1	13921.00	2847.00	153.40	0	Spot (Block3, Row1, Column2)	2092.93	2008.00	538.13	0.02	0.26	983.00	987.18	983.00	141.91	0.00	0.14	99.00	98.00	0.00	1025.00	1109.93	1347848.00	7.79	1275.88	1236.00
3	3	1	14226.00	2844.00	179.60	0	Spot (Block3, Row1, Column3)	1247.20	1217.00	229.07	0.01	0.18	968.00	968.85	968.00	129.18	0.00	0.13	65.00	48.00	0.00	249.00	279.20	1127467.00	2.15	1023.60	995.00
3	4	1	14514.00	2844.00	154.80	0	Spot (Block3, Row1, Column4)	1868.79	1765.00	468.38	0.02	0.25	967.00	969.43	967.00	127.64	0.00	0.13	98.00	96.00	0.00	798.00	901.79	1239010.00	7.05	1205.66	1227.00
3	5	1	14825.00	2837.00	154.15	0	Spot (Block3, Row1, Column5)	1749.81	1665.00	447.65	0.02	0.26	941.00	962.66	941.00	131.07	0.01	0.14	99.00	92.00	0.00	724.00	808.81	1140874.00	6.01	1171.75	1156.00
3	6	1	15116.00	2836.00	159.20	0	Spot (Block3, Row1, Column6)	2157.81	2053.50	637.01	0.02	0.30	965.00	971.93	965.00	134.67	0.00	0.14	99.00	98.00	0.00	1088.50	1192.81	1514781.00	8.81	1259.67	1241.00
3	7	1	15430.00	2838.00	154.80	0	Spot (Block3, Row1, Column7)	3651.15	3361.00	1468.20	0.04	0.40	985.00	996.87	985.00	141.74	0.01	0.14	100.00	100.00	0.00	2376.00	2666.15	2398804.00	18.73	1624.93	1550.00
3	8	1	15727.00	2835.00	206.40	0	Spot (Block3, Row1, Column8)	1182.95	1162.00	183.92	0.01	0.16	987.00	1000.88	987.00	135.34	0.01	0.14	53.00	33.00	0.00	175.00	195.95	1433735.00	1.35	1058.24	1015.00
3	1	2	13609.00	3140.00	207.25	0	Spot (Block3, Row2, Column1)	1086.71	1085.00	173.24	0.00	0.16	982.00	991.23	982.00	154.99	0.00	0.16	31.00	12.00	0.00	103.00	104.71	1322530.00	0.62	1034.01	988.00
3	2	2	13921.00	3136.00	139.15	0	Spot (Block3, Row2, Column2)	1384.88	1364.00	244.79	0.01	0.18	933.00	956.45	933.00	132.24	0.01	0.14	93.00	74.00	0.00	431.00	451.88	724290.00	3.24	1094.51	1092.50
3	3	2	14221.00	3133.00	191.50	0	Spot (Block3, Row2, Column3)	1171.62	1167.00	166.05	0.00	0.14	922.00	957.55	922.00	128.66	0.02	0.13	77.00	48.00	0.00	245.00	249.62	1213796.00	1.66	1058.94	1046.00
3	4	2	14524.00	3142.00	184.75	0	Spot (Block3, Row2, Column4)	1308.52	1287.00	204.37	0.01	0.16	966.00	968.22	966.00	130.27	0.00	0.13	85.00	56.00	0.00	321.00	342.52	1252249.00	2.61	1104.44	1097.50
3	5	2	14824.00	3140.00	190.30	0	Spot (Block3, Row2, Column5)	1660.43	1646.00	309.92	0.00	0.19	973.00	973.02	973.00	136.00	0.00	0.14	98.00	90.00	0.00	673.00	687.43	1693639.00	5.05	1183.06	1183.00
3	6	2	15111.00	3143.00	189.00	0	Spot (Block3, Row2, Column6)	1230.63	1198.00	215.52	0.01	0.18	971.00	973.79	971.00	139.58	0.00	0.14	63.00	40.00	0.00	227.00	259.63	1241704.00	1.84	1060.38	1032.00
3	7	2	15425.00	3144.00	189.10	0	Spot (Block3, Row2, Column7)	1146.85	1098.00	181.34	0.02	0.16	963.00	966.57	963.00	133.65	0.00	0.14	50.00	25.00	0.00	135.00	183.85	1149142.00	1.35	1017.73	988.00
3	8	2	15721.00	3155.00	203.15	0	Spot (Block3, Row2, Column8)	1106.37	1091.00	171.23	0.01	0.15	976.00	979.43	976.00	127.05	0.00	0.13	45.00	25.00	0.00	115.00	130.37	1299982.00	1.00	1013.74	986.00
3	1	3	13625.00	3440.00	159.55	0	Spot (Block3, Row3, Column1)	1858.87	1747.50	505.20	0.03	0.27	963.00	970.69	963.00	152.17	0.00	0.16	98.00	91.00	0.00	784.50	895.87	1297489.00	5.84	1215.96	1234.50
3	2	3	13928.00	3441.00	153.95	0	Spot (Block3, Row3, Column2)	1208.64	1202.00	173.54	0.00	0.14	921.50	957.38	921.50	140.47	0.02	0.15	78.00	49.00	0.00	280.50	287.14	788031.00	1.79	1049.01	1012.00
3	3	3	14209.00	3435.00	179.10	0	Spot (Block3, Row3, Column3)	1213.64	1192.00	231.35	0.01	0.19	967.00	972.67	967.00	134.31	0.00	0.14	62.00	42.00	0.00	225.00	246.64	1087418.00	1.79	1036.64	996.00
3	4	3	14518.00	3435.00	148.45	0	Spot (Block3, Row3, Column4)	2036.85	1948.00	523.85	0.02	0.26	968.00	965.68	968.00	124.71	0.00	0.13	100.00	96.00	0.00	980.00	1068.85	1226186.00	8.59	1302.25	1297.00
3	5	3	14825.00	3426.00	149.30	0	Spot (Block3, Row3, Column5)	1332.09	1295.00	297.07	0.01	0.22	974.00	972.87	974.00	131.81	0.00	0.14	80.00	59.00	0.00	321.00	358.09	811240.00	2.73	1137.65	1100.50
3	6	3	15127.00	3443.00	176.70	0	Spot (Block3, Row3, Column6)	1187.24	1167.50	194.58	0.01	0.16	971.00	973.54	971.00	146.06	0.00	0.15	54.00	36.00	0.00	196.50	216.24	1037651.00	1.46	1040.16	990.50
3	7	3	15423.00	3447.00	157.90	0	Spot (Block3, Row3, Column7)	1446.97	1389.00	307.15	0.02	0.21	952.00	960.28	952.00	130.54	0.00	0.14	91.00	74.00	0.00	437.00	494.97	1001301.00	3.73	1112.10	1112.50
3	8	3	15733.00	3445.00	206.25	0	Spot (Block3, Row3, Column8)	1116.12	1105.00	164.50	0.00	0.15	979.00	980.00	979.00	125.73	0.00	0.13	50.00	26.00	0.00	126.00	137.12	1349389.00	1.08	1008.85	979.00
3	1	4	13623.00	3739.00	154.00	0	Spot (Block3, Row4, Column1)	2011.40	1934.50	559.01	0.02	0.28	932.50	962.03	932.50	144.24	0.01	0.15	99.00	98.00	0.00	1002.00	1078.90	1315458.00	7.28	1217.68	1204.50
3	2	4	13935.00	3732.00	197.35	0	Spot (Block3, Row4, Column2)	1129.43	1107.00	171.40	0.01	0.15	922.00	961.45	922.00	153.09	0.02	0.16	60.00	27.00	0.00	185.00	207.43	1243506.00	1.10	1013.20	996.00
3	3	4	14225.00	3737.00	145.70	0	Spot (Block3, Row4, Column3)	4685.84	4513.00	1747.49	0.02	0.37	962.00	971.81	962.00	140.05	0.00	0.14	100.00	100.00	0.00	3551.00	3723.84	2717790.00	26.52	1866.85	1630.00
3	4	4	14519.00	3745.00	203.35	0	Spot (Block3, Row4, Column4)	1070.40	1068.50	139.19	0.00	0.13	919.00	954.33	919.00	128.72	0.02	0.13	53.00	24.00	0.00	149.50	151.40	1260932.00	0.90	999.67	991.00
3	5	4	14818.00	3739.00	165.15	0	Spot (Block3, Row4, Column5)	1230.96	1185.00	182.71	0.02	0.15	919.00	954.68	919.00	135.80	0.02	0.14	85.00	48.00	0.00	266.00	311.96	933071.00	2.03	1062.43	1014.00
3	6	4	15125.00	3736.00	198.15	0	Spot (Block3, Row4, Column6)	1683.36	1649.00	328.18	0.01	0.19	914.00	955.07	914.00	134.60	0.02	0.14	99.00	98.00	0.00	735.00	769.36	1871897.00	5.41	1173.93	1175.00
3	7	4	15421.00	3743.00	163.05	0	Spot (Block3, Row4, Column7)	1611.25	1502.00	402.01	0.03	0.25	942.00	959.07	942.00	130.00	0.01	0.14	99.00	88.00	0.00	560.00	669.25	1176214.00	5.02	1121.87	1125.00
3	8	4	15726.00	3755.00	152.20	0	Spot (Block3, Row4, Column8)	1276.75	1245.00	186.52	0.01	0.15	971.00	976.23	971.00	132.33	0.00	0.14	79.00	51.00	0.00	274.00	305.75	810735.00	2.27	1091.25	1083.00
3	1	5	13631.00	4042.00	142.85	0	Spot (Block3, Row5, Column1)	2597.75	2506.50	742.88	0.02	0.29	904.00	947.76	904.00	144.92	0.02	0.15	100.00	99.00	0.00	1602.50	1693.75	1428761.00	11.39	1506.56	1463.50
3	2	5	13929.00	4036.00	184.05	0	Spot (Block3, Row5, Column2)	1136.24	1096.00	197.18	0.02	0.17	911.00	947.08	911.00	141.42	0.02	0.15	64.00	42.00	0.00	185.00	225.24	1079426.00	1.34	1021.92	983.00
3	3	5	14221.00	4053.00	162.90	0	Spot (Block3, Row5, Column3)	1250.19	1206.50	177.72	0.02	0.14	968.00	975.31	968.00	148.80	0.00	0.15	70.00	46.00	0.00	238.50	282.19	917637.00	1.85	1079.35	1075.00
3	4	5	14525.00	4038.00	169.95	0	Spot (Block3, Row5, Column4)	1403.62	1348.50	299.13	0.02	0.21	937.00	964.08	937.00	142.03	0.01	0.15	87.00	66.00	0.00	411.50	466.62	1128512.00	3.09	1083.49	1065.00
3	5	5	14827.00	4038.00	144.80	0	Spot (Block3, Row5, Column5)	5034.89	4583.00	1975.80	0.04	0.39	953.00	966.04	953.00	152.20	0.01	0.16	100.00	100.00	0.00	3630.00	4081.89	2864850.00	26.73	1905.41	1685.00
3	6	5	15125.00	4038.00	180.60	0	Spot (Block3, Row5, Column6)	1270.72	1221.00	237.11	0.02	0.19	923.00	956.77	923.00	135.76	0.02	0.14	78.00	56.00	0.00	298.00	347.72	1160169.00	2.31	1073.29	1063.50
3	7	5	15429.00	4049.00	204.15	0	Spot (Block3, Row5, Column7)	1141.24	1111.00	174.99	0.01	0.15	915.00	955.94	915.00	125.32	0.02	0.13	67.00	46.00	0.00	196.00	226.24	1359217.00	1.48	976.70	983.50
3	8	5	15726.00	4042.00	146.90	0	Spot (Block3, Row5, Column8)	2166.58	1978.50	795.18	0.04	0.37	965.00	970.86	965.00	134.29	0.00	0.14	95.00	88.00	0.00	1013.50	1201.58	1286948.00	8.90	1280.57	1267.00
3	1	6	13642.00	4335.00	187.95	0	Spot (Block3, Row6, Column1)	1163.21	1105.00	242.58	0.02	0.21	895.00	933.42	895.00	137.36	0.02	0.15	64.00	46.00	0.00	210.00	268.21	1156226.00	1.67	1028.42	985.00
3	2	6	13938.00	4343.00	230.05	0	Spot (Block3, Row6, Column2)	1113.85	1087.00	181.24	0.01	0.16	900.00	938.81	900.00	143.73	0.02	0.15	63.00	30.00	0.00	187.00	213.85	1694164.00	1.22	989.02	975.00
3	3	6	14218.00	4339.00	145.25	0	Spot (Block3, Row6, Column3)	3011.17	2737.00	1116.03	0.04	0.37	959.00	969.04	959.00	144.40	0.00	0.15	100.00	100.00	0.00	1778.00	2052.17	1728414.00	14.14	1487.52	1382.00
3	4	6	14525.00	4341.00	190.65	0	Spot (Block3, Row6, Column4)	1359.68	1315.00	286.89	0.01	0.21	976.00	975.66	976.00	144.27	0.00	0.15	77.00	56.00	0.00	339.00	383.68	1395035.00	2.66	1065.20	1063.00
3	5	6	14824.00	4339.00	145.70	0	Spot (Block3, Row6, Column5)	5834.69	5287.00	2686.65	0.04	0.46	975.00	974.24	975.00	145.75	0.00	0.15	100.00	100.00	0.00	4312.00	4859.69	3389956.00	33.35	1995.49	1798.00
3	6	6	15138.00	4340.00	172.60	0	Spot (Block3, Row6, Column6)	1154.62	1114.00	176.46	0.02	0.15	927.00	957.11	927.00	134.61	0.01	0.14	69.00	33.00	0.00	187.00	227.62	959490.00	1.47	1052.85	1015.00
3	7	6	15427.00	4342.00	159.75	0	Spot (Block3, Row6, Column7)	1726.51	1612.00	472.01	0.03	0.27	912.00	949.82	912.00	129.33	0.02	0.14	98.00	93.00	0.00	700.00	814.51	1220644.00	6.01	1123.39	1096.00
3	8	6	15726.00	4337.00	148.60	0	Spot (Block3, Row6, Column8)	2022.35	1925.50	659.98	0.02	0.33	934.00	960.81	934.00	129.48	0.01	0.13	100.00	93.00	0.00	991.50	1088.35	1233632.00	8.20	1229.18	1212.50
3	1	7	13631.00	4645.00	149.75	0	Spot (Block3, Row7, Column1)	1134.84	1109.50	160.47	0.01	0.14	903.00	941.93	903.00	147.80	0.02	0.16	66.00	38.00	0.00	206.50	231.84	692252.00	1.31	1071.59	1074.00
3	2	7	13916.00	4631.00	175.00	0	Spot (Block3, Row7, Column2)	1130.40	1082.50	440.21	0.02	0.39	887.00	910.48	887.00	135.18	0.01	0.15	55.00	32.00	0.00	195.50	243.40	965363.00	1.63	979.01	976.00
3	3	7	14226.00	4643.00	218.45	0	Spot (Block3, Row7, Column3)	1072.07	1088.00	140.57	0.01	0.13	898.00	938.20	898.00	138.70	0.02	0.15	55.00	25.00	0.00	190.00	174.07	1468741.00	0.97	990.75	976.50
3	4	7	14521.00	4651.00	126.05	0	Spot (Block3, Row7, Column4)	1257.64	1197.00	505.70	0.02	0.40	903.00	944.76	903.00	143.38	0.02	0.15	73.00	51.00	0.00	294.00	354.64	531982.00	2.18	1106.65	1094.00
3	5	7	14827.00	4641.00	176.25	0	Spot (Block3, Row7, Column5)	1286.94	1274.00	193.16	0.00	0.15	901.00	941.15	901.00	140.78	0.02	0.15	92.00	67.00	0.00	373.00	385.94	1111914.00	2.46	1076.56	1083.00
3	6	7	15122.00	4635.00	174.75	0	Spot (Block3, Row7, Column6)	1176.63	1187.00	160.98	0.00	0.14	908.00	944.08	908.00	133.30	0.02	0.14	78.00	56.00	0.00	279.00	268.63	998960.00	1.74	1023.89	985.00
3	7	7	15415.00	4646.00	147.60	0	Spot (Block3, Row7, Column7)	2155.69	2054.00	589.48	0.02	0.27	911.00	945.25	911.00	136.47	0.02	0.14	100.00	99.00	0.00	1143.00	1244.69	1280481.00	8.87	1339.06	1332.00
3	8	7	15728.00	4641.00	191.65	0	Spot (Block3, Row7, Column8)	2059.81	1996.00	401.73	0.01	0.20	910.00	947.98	910.00	133.93	0.02	0.14	100.00	99.00	0.00	1086.00	1149.81	2131908.00	8.30	1290.08	1295.00
3	1	8	13614.00	4945.00	144.60	0	Spot (Block3, Row8, Column1)	22032.42	18996.00	13697.99	0.06	0.62	966.00	972.15	966.00	166.29	0.00	0.17	100.00	100.00	2.98	18030.00	21066.42	12580509.00	126.65	5146.32	4120.50
3	2	8	13934.00	4946.00	170.50	0	Spot (Block3, Row8, Column2)	1142.41	1085.00	212.37	0.02	0.19	891.00	921.79	891.00	149.30	0.01	0.16	60.00	40.00	0.00	194.00	251.41	925349.00	1.48	1002.97	991.50
3	3	8	14221.00	4941.00	164.65	0	Spot (Block3, Row8, Column3)	1520.68	1425.00	448.42	0.03	0.29	890.00	911.37	890.00	132.57	0.01	0.15	93.00	81.00	0.00	535.00	630.68	1138987.00	4.60	1069.89	1023.00
3	4	8	14527.00	4940.00	163.25	0	Spot (Block3, Row8, Column4)	1159.09	1173.00	192.57	0.01	0.17	892.00	925.64	892.00	137.98	0.02	0.15	70.00	50.00	0.00	281.00	267.09	857724.00	1.69	994.35	980.00
3	5	8	14828.00	4940.00	172.25	0	Spot (Block3, Row8, Column5)	1049.59	1010.50	167.21	0.02	0.16	891.00	921.60	891.00	133.82	0.01	0.15	49.00	28.00	0.00	119.50	158.59	871162.00	0.96	971.55	946.00
3	6	8	15127.00	4941.00	186.15	0	Spot (Block3, Row8, Column6)	1150.82	1099.00	198.40	0.02	0.17	896.00	924.12	896.00	138.02	0.01	0.15	65.00	42.00	0.00	203.00	254.82	1122050.00	1.64	1010.28	986.50
3	7	8	15425.00	4948.00	155.35	0	Spot (Block3, Row8, Column7)	1592.84	1587.00	360.21	0.00	0.23	897.00	930.90	897.00	136.32	0.02	0.15	96.00	87.00	0.00	690.00	695.84	1056050.00	4.86	1156.51	1137.00
3	8	8	15724.00	4943.00	153.60	0	Spot (Block3, Row8, Column8)	1914.80	1876.00	544.20	0.01	0.28	903.00	937.93	903.00	132.88	0.02	0.14	99.00	95.00	0.00	973.00	1011.80	1244617.00	7.35	1176.17	1157.00
4	1	1	18128.00	2840.00	152.10	0	Spot (Block4, Row1, Column1)	18158.93	16960.50	9483.94	0.03	0.52	902.00	932.78	902.00	191.36	0.01	0.21	100.00	100.00	0.00	16058.50	17256.93	11549077.00	90.02	4868.59	3604.50
4	2	1	18422.00	2847.00	193.65	0	Spot (Block4, Row1, Column2)	1034.16	985.50	254.64	0.02	0.25	881.00	888.36	881.00	196.72	0.00	0.22	34.00	4.00	0.00	104.50	153.16	1087933.00	0.74	950.96	903.50
4	3	1	18715.00	2811.00	220.35	0	Spot (Block4, Row1, Column3)	941.22	912.00	236.89	0.01	0.25	834.00	862.42	834.00	165.68	0.01	0.19	17.00	1.00	0.00	78.00	107.22	1308292.00	0.48	870.37	874.00
4	4	1	19014.00	2839.00	165.45	0	Spot (Block4, Row1, Column4)	982.13	967.00	119.80	0.01	0.12	822.00	847.73	822.00	99.10	0.01	0.12	59.00	26.00	0.00	145.00	160.13	745433.00	1.36	877.13	875.00
4	5	1	19341.00	2860.00	153.50	0	Spot (Block4, Row1, Column5)	980.97	976.00	91.64	0.00	0.09	815.00	837.58	815.00	110.43	0.01	0.13	65.00	21.00	0.00	161.00	165.97	633708.00	1.30	902.22	890.50
4	6	1	19621.00	2824.00	265.25	0	Spot (Block4, Row1, Column6)	918.61	894.00	135.86	0.01	0.15	818.00	844.64	818.00	160.77	0.01	0.19	24.00	1.00	0.00	76.00	100.61	1878557.00	0.46	855.18	846.00
4	7	1	19935.00	2853.00	184.95	0	Spot (Block4, Row1, Column7)	1017.72	991.00	214.43	0.01	0.21	816.00	850.38	816.00	260.32	0.02	0.31	34.00	0.00	0.00	175.00	201.72	982096.00	0.64	886.60	871.00
4	8	1	20232.00	2857.00	187.10	0	Spot (Block4, Row1, Column8)	968.69	982.00	83.58	0.01	0.09	806.00	823.49	806.00	128.05	0.01	0.16	57.00	16.00	0.00	176.00	162.69	957063.00	1.13	890.28	894.00
4	1	2	18130.00	3149.00	179.85	0	Spot (Block4, Row2, Column1)	1055.98	1028.50	132.97	0.01	0.13	903.00	934.31	903.00	157.10	0.01	0.17	49.00	10.00	0.00	125.50	152.98	954604.00	0.77	972.03	981.00
4	2	2	18424.00	3144.00	145.45	0	Spot (Block4, Row2, Column2)	1023.43	996.00	109.38	0.01	0.11	883.00	885.50	883.00	99.93	0.00	0.11	61.00	30.00	0.00	113.00	140.43	593591.00	1.38	956.54	965.00
4	3	2	18679.00	3135.00	136.45	0	Spot (Block4, Row2, Column3)	1056.51	992.00	269.20	0.03	0.25	868.00	870.41	868.00	144.30	0.00	0.17	43.00	16.00	0.00	124.00	188.51	530366.00	1.29	924.85	896.00
4	4	2	19027.00	3165.00	214.40	0	Spot (Block4, Row2, Column4)	945.97	916.00	140.79	0.01	0.15	824.00	852.05	824.00	139.78	0.01	0.16	39.00	5.00	0.00	92.00	121.97	1242058.00	0.67	892.72	885.00
4	5	2	19338.00	3146.00	193.50	0	Spot (Block4, Row2, Column5)	1195.35	1199.00	153.94	0.00	0.13	819.00	842.05	819.00	78.04	0.01	0.09	99.00	94.00	0.00	380.00	376.35	1261095.00	4.53	962.80	914.50
4	6	2	19613.00	3150.00	179.65	0	Spot (Block4, Row2, Column6)	981.11	968.00	99.36	0.01	0.10	820.00	857.44	820.00	208.81	0.02	0.24	23.00	0.00	0.00	148.00	161.11	887906.00	0.59	881.83	887.00
4	7	2	19928.00	3142.00	147.00	-50	Spot (Block4, Row2, Column7)	978.11	982.50	89.36	0.00	0.09	818.00	854.72	818.00	254.92	0.02	0.30	18.00	0.00	0.00	164.50	160.11	582951.00	0.48	963.27	980.50
4	8	2	20232.00	3131.00	221.15	0	Spot (Block4, Row2, Column8)	901.97	898.50	103.04	0.00	0.11	803.00	827.14	803.00	192.47	0.01	0.23	9.00	0.00	0.00	95.50	98.97	1260952.00	0.39	838.17	818.00
4	1	3	18127.00	3445.00	156.50	0	Spot (Block4, Row3, Column1)	1146.43	1108.50	155.19	0.01	0.14	894.00	907.09	894.00	115.90	0.01	0.13	78.00	46.00	0.00	214.50	252.43	777279.00	2.07	986.06	985.50
4	2	3	18444.00	3460.00	156.90	0	Spot (Block4, Row3, Column2)	1043.35	1032.00	143.29	0.00	0.14	879.00	877.37	879.00	107.45	0.00	0.12	62.00	41.00	0.00	153.00	164.35	703217.00	1.54	983.20	976.00
4	3	3	18724.00	3439.00	202.20	0	Spot (Block4, Row3, Column3)	1012.51	994.00	146.91	0.01	0.15	881.00	889.05	881.00	157.77	0.00	0.18	35.00	11.00	0.00	113.00	131.51	1176540.00	0.78	901.94	887.00
4	4	3	19027.00	3419.00	176.65	0	Spot (Block4, Row3, Column4)	1017.80	1002.00	116.42	0.01	0.11	865.00	869.61	865.00	145.87	0.00	0.17	46.00	10.00	0.00	137.00	152.80	889557.00	1.02	915.13	902.00
4	5	3	19328.00	3435.00	141.90	0	Spot (Block4, Row3, Column5)	1108.89	1085.00	191.87	0.01	0.17	866.00	871.18	866.00	131.37	0.00	0.15	76.00	33.00	0.00	219.00	242.89	605455.00	1.81	970.11	980.00
4	6	3	19627.00	3442.00	147.00	-50	Spot (Block4, Row3, Column6)	1026.57	1011.00	281.90	0.01	0.27	871.00	887.43	871.00	231.64	0.01	0.26	13.00	3.00	0.00	140.00	155.57	607728.00	0.60	985.87	1006.50
4	7	3	19923.00	3451.00	191.55	0	Spot (Block4, Row3, Column7)	889.40	892.00	68.78	0.00	0.08	828.00	862.25	828.00	219.99	0.02	0.26	0.00	0.00	0.00	64.00	61.40	919635.00	0.12	838.29	821.00
4	8	3	20200.00	3438.00	162.55	0	Spot (Block4, Row3, Column8)	934.95	906.00	102.50	0.01	0.11	809.00	831.79	809.00	120.51	0.01	0.14	37.00	7.00	0.00	97.00	125.95	683452.00	0.86	867.93	852.50
4	1	4	18138.00	3765.00	176.70	0	Spot (Block4, Row4, Column1)	1018.46	994.00	125.48	0.01	0.12	873.00	871.35	873.00	116.83	0.00	0.13	52.00	25.00	0.00	121.00	145.46	886058.00	1.26	934.97	897.00
4	2	4	18431.00	3740.00	206.45	0	Spot (Block4, Row4, Column2)	980.92	991.00	112.79	0.00	0.11	865.00	870.34	865.00	124.93	0.00	0.14	50.00	11.00	0.00	126.00	115.92	1187889.00	0.89	921.07	894.50
4	3	4	18740.00	3748.00	106.55	0	Spot (Block4, Row4, Column3)	1947.98	1384.00	2765.69	0.15	1.42	874.00	886.23	874.00	170.16	0.01	0.19	99.00	69.00	0.00	510.00	1073.98	566861.00	6.24	1324.87	1293.00
4	4	4	19065.00	3743.00	131.35	0	Spot (Block4, Row4, Column4)	1004.21	993.00	112.53	0.00	0.11	876.00	884.75	876.00	165.64	0.00	0.19	40.00	1.00	0.00	117.00	128.21	465952.00	0.72	945.13	910.00
4	5	4	19323.00	3736.00	175.65	0	Spot (Block4, Row4, Column5)	1040.13	1003.00	131.39	0.02	0.13	883.00	888.86	883.00	147.65	0.00	0.17	44.00	18.00	0.00	120.00	157.13	896592.00	1.02	917.44	898.00
4	6	4	19630.00	3751.00	211.20	0	Spot (Block4, Row4, Column6)	1230.88	1208.00	177.15	0.01	0.14	883.00	898.51	883.00	219.16	0.01	0.24	74.00	29.00	0.00	325.00	347.88	1561985.00	1.52	1045.10	973.00
4	7	4	19912.00	3780.00	222.60	0	Spot (Block4, Row4, Column7)	1003.96	966.00	172.48	0.02	0.17	835.00	862.87	835.00	212.34	0.01	0.25	28.00	5.00	0.00	131.00	168.96	1426632.00	0.66	889.61	883.50
4	8	4	20222.00	3750.00	175.60	0	Spot (Block4, Row4, Column8)	1081.80	1090.00	139.87	0.00	0.13	853.50	860.06	853.50	92.46	0.00	0.11	86.00	58.00	0.00	236.50	228.30	926023.00	2.40	938.40	934.00
4	1	5	18132.00	4029.00	171.60	0	Spot (Block4, Row5, Column1)	1206.91	1092.50	741.17	0.04	0.61	818.00	847.60	818.00	90.37	0.02	0.11	86.00	69.00	0.00	274.50	388.91	989665.00	3.98	929.58	913.00
4	2	5	18393.00	4074.00	168.20	0	Spot (Block4, Row5, Column2)	972.39	964.00	195.42	0.00	0.20	822.00	863.32	822.00	307.76	0.02	0.36	9.00	0.00	0.00	142.00	150.39	761384.00	0.35	876.78	873.00
4	3	5	18746.00	4034.00	160.40	0	Spot (Block4, Row5, Column3)	1066.28	1018.00	165.88	0.02	0.16	830.00	871.46	830.00	313.37	0.02	0.36	31.00	0.00	0.00	188.00	236.28	757062.00	0.62	951.63	908.00
4	4	5	19023.00	4028.00	120.50	0	Spot (Block4, Row5, Column4)	1100.73	1004.50	373.25	0.04	0.34	836.00	866.64	836.00	176.63	0.02	0.20	46.00	14.00	0.00	168.50	264.73	422682.00	1.33	999.84	982.50
4	5	5	19334.00	4038.00	146.10	0	Spot (Block4, Row5, Column5)	1302.78	1283.00	179.94	0.01	0.14	869.00	870.16	869.00	152.42	0.00	0.18	97.00	73.00	0.00	414.00	433.78	755612.00	2.84	1071.45	1059.00
4	6	5	19611.00	4043.00	166.90	0	Spot (Block4, Row5, Column6)	1008.87	1004.00	132.95	0.00	0.13	841.00	856.28	841.00	94.31	0.01	0.11	65.00	40.00	0.00	163.00	167.87	777842.00	1.62	898.01	882.00
4	7	5	19925.00	4041.00	230.90	0	Spot (Block4, Row5, Column7)	962.84	938.00	169.14	0.01	0.18	833.00	849.64	833.00	74.76	0.01	0.09	62.00	39.00	0.00	105.00	129.84	1476997.00	1.51	859.56	851.50
4	8	5	20236.00	4038.00	161.50	0	Spot (Block4, Row5, Column8)	1108.41	1098.50	134.37	0.00	0.12	876.00	873.56	876.00	110.62	0.00	0.13	82.00	50.00	0.00	222.50	232.41	798055.00	2.12	948.61	915.00
4	1	6	18132.00	4339.00	191.60	0	Spot (Block4, Row6, Column1)	1016.27	997.00	190.81	0.01	0.19	812.00	840.76	812.00	103.64	0.02	0.12	65.00	40.00	0.00	185.00	204.27	1051838.00	1.69	904.58	898.50
4	2	6	18400.00	4339.00	217.25	0	Spot (Block4, Row6, Column2)	956.64	918.50	245.96	0.02	0.26	805.00	832.73	805.00	132.95	0.01	0.16	46.00	19.00	0.00	113.50	151.64	1295292.00	0.93	909.86	817.00
4	3	6	18731.00	4347.00	171.25	0	Spot (Block4, Row6, Column3)	1027.72	1003.00	121.49	0.01	0.12	802.00	822.15	802.00	124.25	0.01	0.15	75.00	39.00	0.00	201.00	225.72	837595.00	1.65	923.97	905.00
4	4	6	19014.00	4339.00	163.25	0	Spot (Block4, Row6, Column4)	1011.63	1001.00	174.32	0.00	0.17	800.00	819.27	800.00	123.90	0.01	0.15	67.00	35.00	0.00	201.00	211.63	751644.00	1.55	899.54	894.00
4	5	6	19335.00	4337.00	163.30	0	Spot (Block4, Row6, Column5)	1093.77	1092.00	138.05	0.00	0.13	807.00	828.38	807.00	92.66	0.01	0.11	94.00	72.00	0.00	285.00	286.77	811574.00	2.86	942.80	912.50
4	6	6	19629.00	4338.00	216.30	0	Spot (Block4, Row6, Column6)	941.40	907.50	115.36	0.02	0.12	811.00	830.93	811.00	80.34	0.01	0.10	61.00	40.00	0.00	96.50	130.40	1257711.00	1.38	848.85	846.00
4	7	6	19915.00	4332.00	205.25	0	Spot (Block4, Row6, Column7)	974.77	971.00	122.39	0.00	0.13	813.00	837.11	813.00	91.20	0.01	0.11	65.00	39.00	0.00	158.00	161.77	1165825.00	1.51	873.40	883.00
4	8	6	20228.00	4342.00	147.00	-50	Spot (Block4, Row6, Column8)	1410.02	1071.00	2214.98	0.12	1.57	869.00	877.95	869.00	212.40	0.00	0.24	46.00	14.00	0.00	202.00	541.02	833320.00	2.51	943.04	911.00
4	1	7	18126.00	4640.00	185.55	0	Spot (Block4, Row7, Column1)	985.74	995.00	138.47	0.00	0.14	809.00	840.02	809.00	123.01	0.02	0.15	56.00	31.00	0.00	186.00	176.74	956168.00	1.18	897.48	880.00
4	2	7	18425.00	4642.00	147.00	-50	Spot (Block4, Row7, Column2)	939.57	910.00	113.52	0.01	0.12	799.00	827.85	799.00	174.22	0.02	0.21	38.00	2.00	0.00	111.00	140.57	553405.00	0.64	905.37	889.00
4	3	7	18733.00	4633.00	194.15	0	Spot (Block4, Row7, Column3)	939.74	908.00	112.97	0.01	0.12	799.00	835.48	799.00	271.92	0.02	0.33	14.00	0.00	0.00	109.00	140.74	1003646.00	0.38	875.82	880.00
4	4	7	19045.00	4594.00	198.95	0	Spot (Block4, Row7, Column4)	895.85	882.00	126.81	0.01	0.14	796.00	812.20	796.00	207.23	0.01	0.26	16.00	0.00	0.00	86.00	99.85	1001558.00	0.40	836.76	816.50
4	5	7	19324.00	4659.00	202.90	0	Spot (Block4, Row7, Column5)	918.09	899.00	217.37	0.01	0.24	805.00	854.05	805.00	412.86	0.03	0.48	0.00	0.00	0.00	94.00	113.09	1079677.00	0.16	891.48	801.50
4	6	7	19626.00	4631.00	194.85	0	Spot (Block4, Row7, Column6)	967.20	933.00	160.05	0.02	0.17	806.00	854.86	806.00	407.98	0.03	0.48	2.00	0.00	0.00	127.00	161.20	1038769.00	0.28	878.18	867.00
4	7	7	19923.00	4650.00	222.25	0	Spot (Block4, Row7, Column7)	973.39	974.00	156.07	0.00	0.16	810.00	835.18	810.00	104.24	0.01	0.12	64.00	21.00	0.00	164.00	163.39	1380263.00	1.33	912.74	838.00
4	8	7	20226.00	4639.00	207.90	0	Spot (Block4, Row7, Column8)	1416.76	1397.00	291.92	0.01	0.21	874.00	880.50	874.00	208.62	0.00	0.24	91.00	66.00	0.00	523.00	542.76	1746863.00	2.57	1091.29	960.00
4	1	8	18122.00	4945.00	143.65	0	Spot (Block4, Row8, Column1)	20450.19	18396.00	14024.87	0.05	0.69	880.00	887.64	880.00	145.47	0.00	0.16	100.00	100.00	3.38	17516.00	19570.19	11493008.00	134.48	5327.35	3581.50
4	2	8	18423.00	4940.00	180.90	0	Spot (Block4, Row8, Column2)	979.22	987.00	135.72	0.00	0.14	802.00	833.49	802.00	116.79	0.02	0.14	55.00	25.00	0.00	185.00	177.22	897946.00	1.25	901.21	898.00
4	3	8	18707.00	4940.00	172.70	0	Spot (Block4, Row8, Column3)	991.80	994.00	134.93	0.00	0.14	799.00	830.43	799.00	200.35	0.02	0.24	47.00	7.00	0.00	195.00	192.80	827160.00	0.81	892.21	894.00
4	4	8	19041.00	4944.00	181.45	0	Spot (Block4, Row8, Column4)	1015.66	992.00	246.72	0.01	0.24	804.00	835.34	804.00	223.43	0.02	0.27	33.00	4.00	0.00	188.00	211.66	936434.00	0.81	897.82	893.00
4	5	8	19292.00	4934.00	227.45	0	Spot (Block4, Row8, Column5)	902.65	894.00	105.24	0.00	0.12	820.00	878.10	820.00	403.34	0.03	0.46	0.00	0.00	0.00	74.00	82.65	1341335.00	0.06	856.18	822.00
4	6	8	19655.00	4942.00	163.00	0	Spot (Block4, Row8, Column6)	1028.72	1001.00	136.33	0.01	0.13	855.00	884.27	855.00	373.72	0.01	0.42	5.00	0.00	0.00	146.00	173.72	755077.00	0.39	938.30	904.00
4	7	8	19951.00	4947.00	169.60	0	Spot (Block4, Row8, Column7)	1056.93	994.00	324.76	0.03	0.31	857.00	860.87	857.00	111.39	0.00	0.13	63.00	32.00	0.00	137.00	199.93	847656.00	1.76	939.09	903.50
4	8	8	20227.00	4942.00	153.90	0	Spot (Block4, Row8, Column8)	1797.46	1730.00	394.79	0.02	0.22	890.00	905.78	890.00	191.98	0.01	0.21	99.00	92.00	0.00	840.00	907.46	1164753.00	4.64	1225.68	1175.50
5	1	1	4615.00	7333.00	149.55	0	Spot (Block5, Row1, Column1)	19277.63	16995.50	11029.09	0.05	0.57	502.00	513.41	502.00	68.28	0.01	0.13	100.00	100.00	0.49	16493.50	18775.63	11836465.00	274.81	4690.73	3237.50
5	2	1	4919.00	7341.00	174.95	0	Spot (Block5, Row1, Column2)	717.13	679.00	140.36	0.02	0.20	497.00	503.61	497.00	66.48	0.01	0.13	94.00	64.00	0.00	182.00	220.13	613145.00	3.21	567.38	568.00
5	3	1	5217.00	7333.00	165.60	0	Spot (Block5, Row1, Column3)	890.26	801.50	275.21	0.05	0.31	504.00	512.21	504.00	49.38	0.01	0.10	99.00	93.00	0.00	297.50	386.26	676601.00	7.66	594.59	600.50
5	4	1	5521.00	7334.00	187.25	0	Spot (Block5, Row1, Column4)	673.25	661.00	100.88	0.01	0.15	518.00	533.69	518.00	53.01	0.01	0.10	92.00	62.00	0.00	143.00	155.25	663148.00	2.63	579.58	578.50
5	5	1	5820.00	7335.00	146.25	0	Spot (Block5, Row1, Column5)	4059.24	3367.50	2729.14	0.08	0.67	539.00	554.01	539.00	61.13	0.01	0.11	100.00	100.00	0.00	2828.50	3520.24	2370599.00	57.34	1176.60	1002.00
5	6	1	6113.00	7330.00	147.65	0	Spot (Block5, Row1, Column6)	2969.85	2607.50	1537.66	0.06	0.52	559.00	563.90	559.00	72.73	0.00	0.13	100.00	100.00	0.00	2048.50	2410.85	1770032.00	33.08	1097.49	991.00
5	7	1	6427.00	7332.00	150.35	0	Spot (Block5, Row1, Column7)	10913.81	9244.50	8046.53	0.07	0.74	559.00	566.51	559.00	81.89	0.01	0.14	100.00	100.00	0.00	8685.50	10354.81	6744733.00	126.36	2500.66	2055.00
5	8	1	6726.00	7331.00	211.25	0	Spot (Block5, Row1, Column8)	642.24	613.00	80.49	0.02	0.13	572.00	569.31	572.00	88.68	0.00	0.16	37.00	10.00	0.00	41.00	70.24	815641.00	0.82	577.86	581.00
5	1	2	4621.00	7621.00	186.55	0	Spot (Block5, Row2, Column1)	567.90	571.00	39.52	0.00	0.07	495.00	501.31	495.00	61.93	0.01	0.12	64.00	3.00	0.00	76.00	72.90	554835.00	1.08	541.23	541.50
5	2	2	4911.00	7637.00	124.90	0	Spot (Block5, Row2, Column2)	1239.68	1224.50	267.63	0.01	0.22	494.00	496.89	494.00	55.65	0.00	0.11	100.00	100.00	0.00	730.50	745.68	508269.00	13.35	712.82	698.00
5	3	2	5225.00	7643.00	194.00	0	Spot (Block5, Row2, Column3)	632.86	612.00	65.27	0.01	0.10	508.00	521.80	508.00	59.66	0.01	0.11	89.00	43.00	0.00	104.00	124.86	675895.00	1.86	552.03	555.50
5	4	2	5521.00	7636.00	174.85	0	Spot (Block5, Row2, Column4)	1114.25	1091.00	246.81	0.01	0.22	537.00	547.96	537.00	54.90	0.01	0.10	100.00	99.00	0.00	554.00	577.25	949344.00	10.31	703.64	691.00
5	5	2	5818.00	7634.00	197.55	0	Spot (Block5, Row2, Column5)	865.59	847.00	138.83	0.01	0.16	547.00	553.99	547.00	55.27	0.01	0.10	99.00	96.00	0.00	300.00	318.59	957343.00	5.64	649.96	655.00
5	6	2	6110.00	7634.00	172.75	0	Spot (Block5, Row2, Column6)	820.36	797.00	152.33	0.01	0.19	550.00	557.13	550.00	64.26	0.01	0.12	93.00	85.00	0.00	247.00	270.36	684183.00	4.10	621.85	605.00
5	7	2	6424.00	7634.00	195.80	0	Spot (Block5, Row2, Column7)	776.75	721.00	153.68	0.03	0.20	567.00	564.80	567.00	71.23	0.00	0.13	81.00	55.00	0.00	154.00	209.75	842771.00	2.98	620.92	610.00
5	8	2	6716.00	7628.00	223.65	0	Spot (Block5, Row2, Column8)	616.65	602.00	70.72	0.01	0.11	571.00	566.15	571.00	67.40	0.00	0.12	29.00	9.00	0.00	31.00	45.65	884271.00	0.75	583.50	582.50
5	1	3	4620.00	7936.00	143.30	0	Spot (Block5, Row3, Column1)	1888.84	1795.00	775.84	0.02	0.41	503.00	506.78	503.00	48.54	0.00	0.10	100.00	100.00	0.00	1292.00	1385.84	1061529.00	28.47	793.58	747.00
5	2	3	4922.00	7951.00	200.85	0	Spot (Block5, Row3, Column2)	624.54	612.00	56.10	0.01	0.09	500.00	507.08	500.00	47.69	0.01	0.09	91.00	67.00	0.00	112.00	124.54	714477.00	2.46	553.81	561.00
5	3	3	5212.00	7926.00	162.85	0	Spot (Block5, Row3, Column3)	722.72	716.00	109.02	0.00	0.15	528.00	545.61	528.00	64.68	0.01	0.12	93.00	77.00	0.00	188.00	194.72	526866.00	2.74	612.01	603.50
5	4	3	5519.00	7935.00	146.20	0	Spot (Block5, Row3, Column4)	1883.50	1701.00	715.69	0.04	0.38	568.00	561.06	568.00	53.66	0.01	0.10	100.00	100.00	0.00	1133.00	1315.50	1101846.00	24.65	856.95	807.00
5	5	3	5835.00	7954.00	173.05	0	Spot (Block5, Row3, Column5)	698.57	690.50	109.59	0.01	0.16	568.00	562.52	568.00	68.56	0.00	0.12	67.00	36.00	0.00	122.50	130.57	584005.00	1.98	622.76	610.00
5	6	3	6121.00	7936.00	184.45	0	Spot (Block5, Row3, Column6)	814.58	789.00	122.73	0.01	0.15	574.00	568.47	574.00	72.12	0.00	0.13	93.00	78.00	0.00	215.00	240.58	776290.00	3.41	654.03	655.50
5	7	3	6412.00	7936.00	151.50	0	Spot (Block5, Row3, Column7)	1456.81	1239.00	727.01	0.07	0.50	583.00	579.02	583.00	117.18	0.00	0.20	96.00	80.00	0.00	656.00	873.81	911961.00	7.49	786.70	714.00
5	8	3	6730.00	7930.00	190.15	0	Spot (Block5, Row3, Column8)	666.87	678.00	71.92	0.01	0.11	569.00	566.31	569.00	114.72	0.00	0.20	47.00	5.00	0.00	109.00	97.87	679537.00	0.88	604.19	595.00
5	1	4	4622.00	8233.00	146.45	0	Spot (Block5, Row4, Column1)	1631.85	1455.00	652.65	0.05	0.40	509.00	518.20	509.00	43.79	0.01	0.08	100.00	100.00	0.00	946.00	1122.85	959526.00	25.43	762.79	682.00
5	2	4	4915.00	8238.00	193.90	0	Spot (Block5, Row4, Column2)	718.87	706.00	92.01	0.01	0.13	521.00	539.40	521.00	78.24	0.02	0.15	90.00	63.00	0.00	185.00	197.87	764874.00	2.29	607.95	597.50
5	3	4	5219.00	8236.00	144.65	0	Spot (Block5, Row4, Column3)	9807.80	8748.50	5655.80	0.05	0.58	564.00	566.70	564.00	83.30	0.00	0.15	100.00	100.00	0.00	8184.50	9243.80	5590447.00	110.94	2378.11	1899.00
5	4	4	5532.00	8243.00	205.80	0	Spot (Block5, Row4, Column4)	660.51	666.50	57.75	0.00	0.09	583.00	579.04	583.00	64.92	0.00	0.11	56.00	11.00	0.00	83.50	77.51	795254.00	1.25	612.30	605.00
5	5	4	5809.00	8235.00	189.25	0	Spot (Block5, Row4, Column5)	704.75	696.50	83.99	0.01	0.12	584.00	583.54	584.00	82.59	0.00	0.14	69.00	27.00	0.00	112.50	120.75	710383.00	1.47	668.34	615.00
5	6	4	6121.00	8238.00	215.00	0	Spot (Block5, Row4, Column6)	837.46	801.00	133.42	0.02	0.16	588.00	588.28	588.00	72.19	0.00	0.12	93.00	78.00	0.00	213.00	249.46	1104608.00	3.45	647.39	623.50
5	7	4	6416.00	8241.00	148.45	0	Spot (Block5, Row4, Column7)	1728.03	1440.00	892.87	0.08	0.52	589.00	586.17	589.00	61.44	0.00	0.10	100.00	100.00	0.00	851.00	1139.03	1042001.00	18.58	827.45	803.00
5	8	4	6715.00	8243.00	164.15	0	Spot (Block5, Row4, Column8)	990.89	943.00	250.76	0.02	0.25	576.00	570.80	576.00	65.01	0.00	0.11	98.00	91.00	0.00	367.00	414.89	740196.00	6.46	669.16	652.50
5	1	5	4628.00	8539.00	158.80	0	Spot (Block5, Row5, Column1)	975.88	888.50	315.05	0.04	0.32	505.00	517.54	505.00	53.61	0.01	0.10	98.00	95.00	0.00	383.50	470.88	677264.00	8.55	628.80	607.00
5	2	5	4910.00	8559.00	212.35	0	Spot (Block5, Row5, Column2)	784.83	781.00	119.29	0.00	0.15	548.00	556.72	548.00	62.73	0.01	0.11	94.00	85.00	0.00	233.00	236.83	1013999.00	3.64	647.10	632.50
5	3	5	5226.00	8539.00	184.30	0	Spot (Block5, Row5, Column3)	834.26	808.00	142.76	0.01	0.17	588.00	589.49	588.00	80.38	0.00	0.14	88.00	67.00	0.00	220.00	246.26	797548.00	3.05	654.20	646.00
5	4	5	5519.00	8540.00	148.80	0	Spot (Block5, Row5, Column4)	1755.84	1473.00	782.79	0.08	0.45	595.00	601.92	595.00	83.66	0.01	0.14	100.00	100.00	0.00	878.00	1160.84	1058773.00	13.79	874.07	849.00
5	5	5	5818.00	8535.00	142.70	0	Spot (Block5, Row5, Column5)	21581.30	20479.00	11977.05	0.02	0.55	597.00	612.29	597.00	96.73	0.01	0.16	100.00	100.00	0.00	19882.00	20984.30	11956042.00	216.78	4696.93	3241.50
5	6	5	6114.00	8531.00	173.30	0	Spot (Block5, Row5, Column6)	897.86	865.00	191.51	0.02	0.21	593.00	598.76	593.00	64.29	0.00	0.11	94.00	83.00	0.00	272.00	304.86	750608.00	4.65	676.07	691.00
5	7	5	6428.00	8535.00	183.30	0	Spot (Block5, Row5, Column7)	751.04	712.00	111.65	0.02	0.15	588.00	585.13	588.00	65.86	0.00	0.11	84.00	45.00	0.00	124.00	163.04	705979.00	2.52	639.55	614.00
5	8	5	6720.00	8535.00	145.40	0	Spot (Block5, Row5, Column8)	4832.00	4027.00	3320.74	0.08	0.69	562.00	564.22	562.00	89.54	0.00	0.16	100.00	100.00	0.00	3465.00	4270.00	2797727.00	47.66	1310.75	1114.00
5	1	6	4623.00	8827.00	183.10	0	Spot (Block5, Row6, Column1)	654.65	645.00	79.73	0.01	0.12	494.00	497.91	494.00	46.79	0.00	0.09	94.00	78.00	0.00	151.00	160.65	616685.00	3.35	550.28	554.50
5	2	6	4936.00	8836.00	175.00	0	Spot (Block5, Row6, Column2)	678.09	672.00	127.72	0.00	0.19	522.00	540.40	522.00	69.10	0.02	0.13	90.00	54.00	0.00	150.00	156.09	579767.00	1.99	610.79	599.50
5	3	6	5207.00	8833.00	142.25	0	Spot (Block5, Row6, Column3)	6569.28	5807.50	3811.76	0.05	0.58	578.00	580.19	578.00	71.64	0.00	0.12	100.00	100.00	0.00	5229.50	5991.28	3586825.00	83.60	1981.40	1560.50
5	4	6	5522.00	8833.00	155.75	0	Spot (Block5, Row6, Column4)	1053.40	991.00	223.32	0.03	0.21	588.00	593.34	588.00	82.72	0.00	0.14	99.00	95.00	0.00	403.00	465.40	703668.00	5.56	729.48	724.00
5	5	6	5816.00	8838.00	140.15	0	Spot (Block5, Row6, Column5)	25044.63	23673.00	14610.14	0.02	0.58	595.00	608.27	595.00	98.30	0.01	0.16	100.00	100.00	0.00	23078.00	24449.63	13398878.00	248.59	5494.01	4528.00
5	6	6	6114.00	8843.00	176.15	0	Spot (Block5, Row6, Column6)	783.49	774.00	123.91	0.01	0.16	592.00	597.39	592.00	77.04	0.00	0.13	81.00	54.00	0.00	182.00	191.49	679282.00	2.42	674.74	672.00
5	7	6	6415.00	8835.00	145.85	0	Spot (Block5, Row6, Column7)	3291.85	2761.00	1822.00	0.08	0.55	580.00	575.10	580.00	71.03	0.00	0.12	100.00	100.00	0.00	2181.00	2711.85	1912563.00	38.25	1086.66	998.00
5	8	6	6724.00	8842.00	146.40	0	Spot (Block5, Row6, Column8)	4178.75	3499.00	2750.03	0.08	0.66	537.00	556.60	537.00	88.89	0.02	0.16	100.00	100.00	0.00	2962.00	3641.75	2448747.00	40.75	1216.03	1066.50
5	1	7	4621.00	9142.00	203.20	0	Spot (Block5, Row7, Column1)	615.81	613.00	53.55	0.00	0.09	494.00	497.58	494.00	53.63	0.00	0.11	87.00	63.00	0.00	119.00	121.81	720499.00	2.20	535.97	522.00
5	2	7	4924.00	9145.00	188.15	0	Spot (Block5, Row7, Column2)	584.45	584.00	54.75	0.00	0.09	498.00	502.86	498.00	36.38	0.00	0.07	75.00	62.00	0.00	86.00	86.45	580355.00	2.24	529.77	521.00
5	3	7	5211.00	9125.00	223.85	0	Spot (Block5, Row7, Column3)	614.44	604.00	53.89	0.01	0.09	522.00	539.82	522.00	68.46	0.01	0.13	69.00	23.00	0.00	82.00	92.44	884173.00	1.09	567.94	572.00
5	4	7	5512.00	9148.00	192.80	0	Spot (Block5, Row7, Column4)	625.31	612.00	53.87	0.01	0.09	570.00	568.43	570.00	67.65	0.00	0.12	34.00	7.00	0.00	42.00	55.31	652822.00	0.84	607.15	599.00
5	5	7	5823.00	9131.00	171.05	0	Spot (Block5, Row7, Column5)	974.47	924.50	175.68	0.02	0.18	579.00	575.36	579.00	77.15	0.00	0.13	99.00	94.00	0.00	345.50	395.47	793222.00	5.17	720.91	710.50
5	6	7	6116.00	9125.00	184.65	0	Spot (Block5, Row7, Column6)	727.83	695.50	103.48	0.02	0.14	580.00	575.79	580.00	63.56	0.00	0.11	81.00	43.00	0.00	115.50	147.83	698714.00	2.39	621.57	610.00
5	7	7	6411.00	9143.00	145.00	0	Spot (Block5, Row7, Column7)	2857.31	2565.50	1386.49	0.05	0.49	572.00	566.12	572.00	66.37	0.00	0.12	100.00	99.00	0.00	1993.50	2285.31	1640098.00	34.52	1160.36	960.00
5	8	7	6721.00	9135.00	183.40	0	Spot (Block5, Row7, Column8)	1138.80	1103.00	235.76	0.01	0.21	527.00	548.45	527.00	63.76	0.02	0.12	100.00	99.00	0.00	576.00	611.80	1081857.00	9.26	710.77	695.00
5	1	8	4610.00	9438.00	140.60	0	Spot (Block5, Row8, Column1)	27382.83	23965.00	16827.45	0.06	0.61	506.00	522.08	506.00	80.84	0.01	0.15	100.00	100.00	7.85	23459.00	26876.83	14649812.00	332.27	6288.29	4138.00
5	2	8	4919.00	9441.00	189.20	0	Spot (Block5, Row8, Column2)	662.97	659.00	82.87	0.00	0.13	500.00	511.15	500.00	66.85	0.01	0.13	90.00	53.00	0.00	159.00	162.97	669603.00	2.27	553.83	551.00
5	3	8	5217.00	9427.00	151.25	0	Spot (Block5, Row8, Column3)	1273.53	1070.50	626.11	0.08	0.49	508.00	519.07	508.00	49.84	0.01	0.10	98.00	96.00	0.00	562.50	765.53	794683.00	15.14	705.94	622.00
5	4	8	5521.00	9435.00	184.70	0	Spot (Block5, Row8, Column4)	678.69	667.00	95.23	0.01	0.14	517.00	533.45	517.00	54.82	0.01	0.10	95.00	60.00	0.00	150.00	161.69	652895.00	2.65	594.64	597.00
5	5	8	5817.00	9431.00	211.60	0	Spot (Block5, Row8, Column5)	624.32	608.00	65.23	0.01	0.10	529.00	544.79	529.00	58.61	0.01	0.11	74.00	31.00	0.00	79.00	95.32	796636.00	1.36	560.50	554.00
5	6	8	6126.00	9438.00	171.15	0	Spot (Block5, Row8, Column6)	893.33	885.00	170.71	0.00	0.19	543.00	552.96	543.00	56.01	0.01	0.10	99.00	92.00	0.00	342.00	350.33	728961.00	6.08	670.18	659.00
5	7	8	6422.00	9435.00	148.70	0	Spot (Block5, Row8, Column7)	1277.96	1245.50	348.22	0.01	0.27	546.00	555.80	546.00	63.70	0.01	0.11	100.00	99.00	0.00	699.50	731.96	774443.00	11.34	713.95	701.00
5	8	8	6719.00	9436.00	151.70	0	Spot (Block5, Row8, Column8)	2024.22	1894.00	957.29	0.03	0.47	561.00	560.30	561.00	66.09	0.00	0.12	100.00	100.00	0.00	1333.00	1463.22	1281333.00	22.15	888.47	843.50
6	1	1	9122.00	7337.00	152.20	0	Spot (Block6, Row1, Column1)	20340.35	17861.00	11448.21	0.06	0.56	1481.00	1497.61	1481.00	273.32	0.00	0.18	100.00	100.00	0.00	16380.00	18859.35	12855101.00	68.94	5860.05	5067.00
6	2	1	9421.00	7340.00	161.05	0	Spot (Block6, Row1, Column2)	2309.67	2199.50	529.40	0.02	0.23	1446.00	1479.38	1446.00	266.26	0.01	0.18	88.00	71.00	0.00	753.50	863.67	1662965.00	3.12	1693.74	1621.00
6	3	1	9723.00	7344.00	156.05	0	Spot (Block6, Row1, Column3)	2119.26	2074.00	473.73	0.01	0.22	1453.00	1480.53	1453.00	270.66	0.01	0.18	80.00	59.00	0.00	621.00	666.26	1419902.00	2.36	1690.39	1648.00
6	4	1	10013.00	7338.00	148.35	0	Spot (Block6, Row1, Column4)	2354.57	2274.00	501.76	0.02	0.21	1469.00	1487.48	1469.00	273.12	0.01	0.18	90.00	74.00	0.00	805.00	885.57	1426872.00	3.17	1747.90	1732.00
6	5	1	10323.00	7336.00	148.00	0	Spot (Block6, Row1, Column5)	4353.41	3944.00	1893.64	0.04	0.43	1483.50	1509.53	1483.50	270.81	0.01	0.18	96.00	91.00	0.00	2460.50	2869.91	2616402.00	10.50	2164.24	2070.00
6	6	1	10612.00	7331.00	156.35	0	Spot (Block6, Row1, Column6)	3606.58	3251.50	1335.45	0.05	0.37	1485.00	1526.62	1485.00	278.63	0.01	0.18	99.00	94.00	0.00	1766.50	2121.58	2430835.00	7.47	1952.93	1978.50
6	7	1	10924.00	7337.00	153.95	0	Spot (Block6, Row1, Column7)	6204.17	5705.50	2800.70	0.04	0.45	1492.00	1532.86	1492.00	286.86	0.01	0.19	100.00	99.00	0.00	4213.50	4712.17	4020305.00	16.28	2520.46	2340.50
6	8	1	11236.00	7343.00	198.50	0	Spot (Block6, Row1, Column8)	1818.77	1783.00	348.71	0.01	0.19	1517.00	1556.71	1517.00	282.00	0.01	0.18	47.00	23.00	0.00	266.00	301.77	2037023.00	0.93	1636.20	1586.00
6	1	2	9118.00	7646.00	181.50	0	Spot (Block6, Row2, Column1)	1628.21	1601.50	260.97	0.01	0.16	1410.00	1463.62	1410.00	260.93	0.02	0.18	42.00	16.00	0.00	191.50	218.21	1504469.00	0.63	1577.11	1527.50
6	2	2	9419.00	7640.00	124.90	0	Spot (Block6, Row2, Column2)	2353.24	2343.50	438.23	0.00	0.19	1394.00	1449.65	1394.00	261.79	0.02	0.18	98.00	80.00	0.00	949.50	959.24	978949.00	3.45	1714.46	1727.00
6	3	2	9731.00	7635.00	160.65	0	Spot (Block6, Row2, Column3)	1716.58	1674.50	299.66	0.01	0.17	1392.00	1441.11	1392.00	270.04	0.02	0.19	50.00	24.00	0.00	282.50	324.58	1222208.00	1.02	1630.94	1611.50
6	4	2	10029.00	7643.00	177.25	0	Spot (Block6, Row2, Column4)	1947.13	1916.00	357.11	0.01	0.18	1379.00	1417.82	1379.00	257.41	0.01	0.18	75.00	52.00	0.00	537.00	568.13	1707631.00	2.06	1639.68	1601.00
6	5	2	10323.00	7640.00	208.15	0	Spot (Block6, Row2, Column5)	1957.72	1928.00	373.17	0.01	0.19	1383.00	1429.69	1383.00	259.64	0.01	0.18	74.00	52.00	0.00	545.00	574.72	2413866.00	2.03	1591.61	1548.00
6	6	2	10618.00	7636.00	195.05	0	Spot (Block6, Row2, Column6)	1650.32	1594.00	301.48	0.02	0.18	1387.00	1433.13	1387.00	258.99	0.01	0.18	42.00	21.00	0.00	207.00	263.32	1775748.00	0.84	1519.04	1496.50
6	7	2	10916.00	7642.00	147.65	0	Spot (Block6, Row2, Column7)	1849.14	1816.00	315.26	0.01	0.17	1386.00	1431.08	1386.00	268.01	0.01	0.19	66.00	43.00	0.00	430.00	463.14	1107633.00	1.56	1541.82	1492.00
6	8	2	11216.00	7633.00	199.50	0	Spot (Block6, Row2, Column8)	1631.43	1621.00	292.13	0.00	0.18	1417.00	1458.80	1417.00	266.69	0.01	0.18	46.00	13.00	0.00	204.00	214.43	1841885.00	0.65	1536.42	1504.00
6	1	3	9122.00	7940.00	145.20	0	Spot (Block6, Row3, Column1)	2616.20	2486.50	772.71	0.02	0.30	1397.00	1452.95	1397.00	253.26	0.02	0.17	96.00	83.00	0.00	1089.50	1219.20	1496468.00	4.59	1900.72	1876.00
6	2	3	9430.00	7944.00	167.35	0	Spot (Block6, Row3, Column2)	1719.61	1675.00	292.17	0.01	0.17	1386.00	1420.14	1386.00	243.97	0.01	0.17	55.00	28.00	0.00	289.00	333.61	1336136.00	1.23	1615.29	1583.00
6	3	3	9710.00	7935.00	182.70	0	Spot (Block6, Row3, Column3)	1742.34	1706.50	325.76	0.01	0.19	1380.00	1409.89	1380.00	251.31	0.01	0.18	55.00	36.00	0.00	326.50	362.34	1641285.00	1.32	1612.64	1600.50
6	4	3	10018.00	7938.00	166.10	0	Spot (Block6, Row3, Column4)	2201.38	2134.00	503.51	0.01	0.23	1371.00	1395.35	1371.00	253.48	0.01	0.18	86.00	71.00	0.00	763.00	830.38	1681855.00	3.18	1564.24	1489.00
6	5	3	10322.00	7941.00	176.85	0	Spot (Block6, Row3, Column5)	1716.99	1668.00	312.07	0.01	0.18	1381.00	1415.92	1381.00	257.11	0.01	0.18	54.00	25.00	0.00	287.00	335.99	1505798.00	1.17	1508.97	1473.00
6	6	3	10612.00	7941.00	177.25	0	Spot (Block6, Row3, Column6)	2057.87	1985.00	410.34	0.02	0.20	1386.00	1430.62	1386.00	257.46	0.01	0.18	83.00	56.00	0.00	599.00	671.87	1815039.00	2.44	1674.39	1682.50
6	7	3	10928.00	7941.00	155.60	0	Spot (Block6, Row3, Column7)	2492.14	2342.50	682.26	0.03	0.27	1381.00	1418.37	1381.00	256.79	0.01	0.18	95.00	80.00	0.00	961.50	1111.14	1654780.00	4.18	1727.28	1725.00
6	8	3	11222.00	7930.00	188.15	0	Spot (Block6, Row3, Column8)	1677.19	1672.50	301.60	0.00	0.18	1397.00	1443.87	1397.00	266.43	0.01	0.18	50.00	21.00	0.00	275.50	280.19	1670477.00	0.88	1531.81	1503.00
6	1	4	9119.00	8235.00	161.10	0	Spot (Block6, Row4, Column1)	2324.56	2212.50	554.08	0.02	0.24	1418.00	1464.65	1418.00	249.28	0.01	0.17	95.00	72.00	0.00	794.50	906.56	1669036.00	3.45	1743.09	1753.50
6	2	4	9410.00	8240.00	205.60	0	Spot (Block6, Row4, Column2)	1868.90	1834.00	315.40	0.01	0.17	1396.00	1435.63	1396.00	253.48	0.01	0.18	73.00	42.00	0.00	438.00	472.90	2250152.00	1.71	1580.75	1568.00
6	3	4	9724.00	8239.00	146.10	0	Spot (Block6, Row4, Column3)	4823.07	4441.00	1587.01	0.04	0.33	1392.00	1430.58	1392.00	247.32	0.01	0.17	100.00	99.00	0.00	3049.00	3431.07	2811849.00	13.72	2332.21	2269.50
6	4	4	10010.00	8230.00	199.60	0	Spot (Block6, Row4, Column4)	1649.87	1581.00	304.49	0.02	0.18	1387.00	1424.39	1387.00	248.18	0.01	0.17	45.00	25.00	0.00	194.00	262.87	1852805.00	0.91	1471.54	1408.50
6	5	4	10304.00	8245.00	185.20	0	Spot (Block6, Row4, Column5)	1731.14	1686.00	451.86	0.01	0.26	1390.00	1422.54	1390.00	255.40	0.01	0.18	53.00	26.00	0.00	296.00	341.14	1668819.00	1.21	1553.30	1543.00
6	6	4	10618.00	8236.00	197.95	0	Spot (Block6, Row4, Column6)	2019.51	1980.00	373.96	0.01	0.19	1393.00	1435.55	1393.00	251.79	0.01	0.18	84.00	56.00	0.00	587.00	626.51	2241656.00	2.32	1646.51	1698.50
6	7	4	10915.00	8245.00	156.20	0	Spot (Block6, Row4, Column7)	2752.99	2508.00	979.56	0.04	0.36	1395.00	1439.78	1395.00	257.04	0.01	0.18	91.00	77.00	0.00	1113.00	1357.99	1850012.00	5.11	1765.85	1741.50
6	8	4	11209.00	8245.00	166.20	0	Spot (Block6, Row4, Column8)	2016.95	1943.00	434.04	0.02	0.22	1391.00	1438.44	1391.00	260.70	0.01	0.18	77.00	54.00	0.00	552.00	625.95	1542964.00	2.22	1627.18	1596.00
6	1	5	9125.00	8543.00	158.65	0	Spot (Block6, Row5, Column1)	2701.98	2664.00	675.82	0.01	0.25	1390.00	1436.74	1390.00	252.69	0.01	0.18	98.00	89.00	0.00	1274.00	1311.98	1872470.00	5.01	1762.07	1767.00
6	2	5	9426.00	8539.00	170.20	0	Spot (Block6, Row5, Column2)	1722.74	1672.50	304.85	0.01	0.18	1384.00	1427.17	1384.00	254.37	0.01	0.18	52.00	29.00	0.00	288.50	338.74	1388530.00	1.16	1557.99	1514.50
6	3	5	9721.00	8546.00	180.05	0	Spot (Block6, Row5, Column3)	2280.92	2112.00	872.11	0.03	0.38	1397.00	1444.14	1397.00	251.40	0.01	0.17	93.00	70.00	0.00	715.00	883.92	2073359.00	3.33	1734.40	1719.00
6	4	5	10029.00	8534.00	161.20	0	Spot (Block6, Row5, Column4)	1949.47	1931.50	318.33	0.00	0.16	1392.00	1439.56	1392.00	255.30	0.01	0.18	82.00	53.00	0.00	539.50	557.47	1399721.00	2.00	1671.73	1693.00
6	5	5	10324.00	8540.00	147.50	0	Spot (Block6, Row5, Column5)	6804.33	6260.00	2671.01	0.04	0.39	1395.00	1435.02	1395.00	262.55	0.01	0.18	100.00	99.00	0.00	4865.00	5409.33	4034966.00	20.45	2526.14	2384.00
6	6	5	10619.00	8536.00	197.05	0	Spot (Block6, Row5, Column6)	1696.64	1656.00	312.32	0.01	0.18	1386.00	1420.70	1386.00	252.95	0.01	0.18	50.00	29.00	0.00	270.00	310.64	1862916.00	1.09	1532.19	1540.00
6	7	5	10926.00	8535.00	169.05	0	Spot (Block6, Row5, Column7)	2008.48	1963.00	378.71	0.01	0.19	1383.00	1421.05	1383.00	260.05	0.01	0.18	80.00	54.00	0.00	580.00	625.48	1588711.00	2.26	1620.08	1604.00
6	8	5	11223.00	8540.00	148.35	0	Spot (Block6, Row5, Column8)	4864.72	4180.00	2415.47	0.07	0.50	1384.00	1413.14	1384.00	252.10	0.01	0.18	99.00	97.00	0.00	2796.00	3480.72	2923697.00	13.69	2164.98	2064.00
6	1	6	9118.00	8830.00	190.50	0	Spot (Block6, Row6, Column1)	1868.86	1808.00	374.48	0.01	0.20	1374.00	1402.42	1374.00	254.49	0.01	0.18	68.00	43.00	0.00	434.00	494.86	1909979.00	1.83	1535.51	1493.50
6	2	6	9423.00	8843.00	201.90	0	Spot (Block6, Row6, Column2)	1779.25	1736.00	312.76	0.01	0.18	1366.00	1387.96	1366.00	248.11	0.01	0.18	59.00	37.00	0.00	370.00	413.25	2053249.00	1.58	1514.69	1484.00
6	3	6	9711.00	8837.00	145.65	0	Spot (Block6, Row6, Column3)	4792.55	4509.50	1933.35	0.03	0.40	1386.00	1423.04	1386.00	254.43	0.01	0.18	100.00	99.00	0.00	3123.50	3406.55	2750921.00	13.24	2152.81	2165.50
6	4	6	10021.00	8835.00	187.00	0	Spot (Block6, Row6, Column4)	1956.65	1893.50	397.50	0.01	0.20	1383.00	1417.52	1383.00	253.29	0.01	0.18	77.00	50.00	0.00	510.50	573.65	1925343.00	2.13	1622.97	1629.00
6	5	6	10319.00	8834.00	144.10	0	Spot (Block6, Row6, Column5)	7386.43	6883.50	2788.16	0.03	0.38	1385.00	1410.24	1385.00	252.58	0.01	0.18	100.00	100.00	0.00	5498.50	6001.43	4180719.00	23.66	2819.92	2404.00
6	6	6	10621.00	8843.00	214.40	0	Spot (Block6, Row6, Column6)	1656.33	1646.00	330.38	0.00	0.20	1386.00	1406.08	1386.00	250.66	0.01	0.18	50.00	24.00	0.00	260.00	270.33	2174760.00	1.00	1484.37	1400.00
6	7	6	10919.00	8841.00	150.20	0	Spot (Block6, Row6, Column7)	3396.69	3195.00	1236.44	0.03	0.36	1379.00	1401.85	1379.00	254.61	0.01	0.18	99.00	92.00	0.00	1816.00	2017.69	2095757.00	7.83	1836.87	1833.50
6	8	6	11228.00	8840.00	145.50	0	Spot (Block6, Row6, Column8)	4141.71	3641.00	1895.15	0.06	0.46	1384.00	1401.61	1384.00	260.05	0.01	0.19	100.00	94.00	0.00	2257.00	2757.71	2381485.00	10.54	2140.00	1986.00
6	1	7	9091.00	9139.00	204.30	0	Spot (Block6, Row7, Column1)	1876.12	1826.00	348.86	0.01	0.19	1390.00	1442.21	1390.00	348.65	0.02	0.24	62.00	28.00	0.00	436.00	486.12	2226960.00	1.24	1590.01	1565.50
6	2	7	9437.00	9157.00	214.15	0	Spot (Block6, Row7, Column2)	1544.18	1499.00	260.69	0.01	0.17	1375.50	1397.01	1375.50	338.99	0.01	0.24	31.00	1.00	0.00	123.50	168.68	2004344.00	0.43	1431.00	1467.00
6	3	7	9718.00	9126.00	218.80	0	Spot (Block6, Row7, Column3)	1546.86	1503.00	258.33	0.01	0.17	1371.00	1386.23	1371.00	246.52	0.00	0.18	38.00	11.00	0.00	132.00	175.86	2123836.00	0.65	1449.41	1415.00
6	4	7	10025.00	9140.00	196.75	0	Spot (Block6, Row7, Column4)	1609.56	1579.00	264.48	0.01	0.16	1311.00	1370.68	1311.00	247.08	0.02	0.18	53.00	28.00	0.00	268.00	298.56	1765683.00	0.97	1504.68	1387.00
6	5	7	10329.00	9140.00	187.25	0	Spot (Block6, Row7, Column5)	1772.54	1720.50	338.19	0.01	0.19	1363.00	1381.36	1363.00	247.40	0.01	0.18	64.00	33.00	0.00	357.50	409.54	1744181.00	1.58	1501.05	1494.00
6	6	7	10623.00	9135.00	172.50	0	Spot (Block6, Row7, Column6)	1870.02	1851.50	325.39	0.00	0.17	1361.00	1376.63	1361.00	249.05	0.00	0.18	74.00	48.00	0.00	490.50	509.02	1559593.00	1.98	1578.63	1515.00
6	7	7	10911.00	9141.00	148.90	0	Spot (Block6, Row7, Column7)	3337.74	3190.00	1021.98	0.02	0.31	1381.00	1400.96	1381.00	257.58	0.01	0.18	99.00	97.00	0.00	1809.00	1956.74	2032682.00	7.52	1930.15	1902.00
6	8	7	11222.00	9149.00	193.50	0	Spot (Block6, Row7, Column8)	2551.05	2506.00	542.09	0.01	0.21	1386.00	1416.46	1386.00	255.26	0.01	0.18	98.00	90.00	0.00	1120.00	1165.05	2704113.00	4.44	1751.08	1746.00
6	1	8	9112.00	9446.00	141.45	0	Spot (Block6, Row8, Column1)	29642.92	24314.50	18338.12	0.09	0.62	1418.00	1474.22	1418.00	316.12	0.02	0.21	100.00	100.00	11.76	22896.50	28224.92	16125747.00	89.11	9619.04	6161.50
6	2	8	9421.00	9432.00	198.20	0	Spot (Block6, Row8, Column2)	1611.97	1575.50	306.93	0.01	0.19	1395.00	1420.63	1395.00	262.53	0.01	0.18	42.00	17.00	0.00	180.50	216.97	1802183.00	0.73	1514.79	1522.00
6	3	8	9713.00	9437.00	145.50	0	Spot (Block6, Row8, Column3)	2613.53	2411.50	814.94	0.03	0.31	1374.00	1379.16	1374.00	243.70	0.00	0.18	93.00	83.00	0.00	1037.50	1239.53	1500164.00	5.07	1777.96	1803.50
6	4	8	10012.00	9432.00	150.10	0	Spot (Block6, Row8, Column4)	1833.40	1830.00	335.77	0.00	0.18	1303.00	1363.72	1303.00	246.77	0.02	0.18	75.00	55.00	0.00	527.00	530.40	1129376.00	1.90	1506.20	1486.00
6	5	8	10321.00	9433.00	205.45	0	Spot (Block6, Row8, Column5)	1555.30	1513.50	306.96	0.01	0.20	1356.00	1377.05	1356.00	244.68	0.01	0.18	44.00	22.00	0.00	157.50	199.30	1863244.00	0.73	1424.13	1392.50
6	6	8	10627.00	9437.00	181.45	0	Spot (Block6, Row8, Column6)	2127.10	2055.50	469.40	0.01	0.22	1367.00	1396.81	1367.00	261.37	0.01	0.19	86.00	68.00	0.00	688.50	760.10	1961183.00	2.79	1641.39	1612.00
6	7	8	10927.00	9436.00	149.40	0	Spot (Block6, Row8, Column7)	2357.18	2303.50	492.89	0.01	0.21	1381.00	1412.68	1381.00	262.08	0.01	0.19	94.00	80.00	0.00	922.50	976.18	1442594.00	3.60	1723.30	1759.50
6	8	8	11220.00	9435.00	162.00	0	Spot (Block6, Row8, Column8)	2499.93	2387.00	621.99	0.02	0.25	1386.00	1420.85	1386.00	258.71	0.01	0.18	96.00	83.00	0.00	1001.00	1113.93	1819949.00	4.17	1718.01	1757.00
7	1	1	13621.00	7340.00	152.65	0	Spot (Block7, Row1, Column1)	18099.04	16426.00	9912.46	0.04	0.55	703.00	743.67	703.00	125.54	0.02	0.17	100.00	100.00	0.00	15723.00	17396.04	11565284.00	138.24	4412.20	3331.00
7	2	1	13932.00	7354.00	159.00	0	Spot (Block7, Row1, Column2)	952.26	898.00	178.32	0.03	0.19	695.00	715.87	695.00	114.66	0.01	0.16	69.00	47.00	0.00	203.00	257.26	663723.00	2.06	808.68	790.00
7	3	1	14232.00	7332.00	182.10	0	Spot (Block7, Row1, Column3)	815.26	799.00	126.70	0.01	0.16	687.00	700.66	687.00	108.71	0.01	0.16	51.00	23.00	0.00	112.00	128.26	759825.00	1.05	735.04	701.00
7	4	1	14514.00	7356.00	186.05	0	Spot (Block7, Row1, Column4)	872.51	867.00	135.83	0.00	0.16	687.00	694.63	687.00	102.78	0.00	0.15	70.00	38.00	0.00	180.00	185.51	848078.00	1.73	741.92	697.50
7	5	1	14830.00	7337.00	165.70	0	Spot (Block7, Row1, Column5)	802.48	783.00	130.86	0.01	0.16	687.00	697.91	687.00	111.77	0.01	0.16	38.00	23.00	0.00	96.00	115.48	613095.00	0.94	762.63	716.50
7	6	1	15131.00	7335.00	193.95	0	Spot (Block7, Row1, Column6)	802.96	795.00	119.54	0.00	0.15	681.00	681.15	681.00	97.45	0.00	0.14	61.00	29.00	0.00	114.00	121.96	856754.00	1.25	741.60	707.00
7	7	1	15429.00	7334.00	193.55	0	Spot (Block7, Row1, Column7)	836.95	797.00	139.61	0.02	0.17	680.00	675.84	680.00	88.31	0.00	0.13	68.00	40.00	0.00	117.00	156.95	887162.00	1.82	749.69	744.00
7	8	1	15730.00	7347.00	231.15	0	Spot (Block7, Row1, Column8)	797.20	790.00	120.21	0.00	0.15	686.00	682.87	686.00	92.82	0.00	0.14	57.00	29.00	0.00	104.00	111.20	1224492.00	1.23	709.75	695.00
7	1	2	13611.00	7657.00	210.40	0	Spot (Block7, Row2, Column1)	801.79	788.00	114.04	0.01	0.14	692.00	720.00	692.00	116.17	0.02	0.16	32.00	13.00	0.00	96.00	109.79	1015062.00	0.70	775.57	776.00
7	2	2	13922.00	7657.00	147.40	0	Spot (Block7, Row2, Column2)	800.24	795.00	131.10	0.00	0.16	684.00	690.23	684.00	103.48	0.00	0.15	53.00	26.00	0.00	111.00	116.24	480146.00	1.06	750.08	744.00
7	3	2	14227.00	7646.00	212.65	0	Spot (Block7, Row2, Column3)	788.30	789.00	128.37	0.00	0.16	684.00	683.32	684.00	104.50	0.00	0.15	50.00	21.00	0.00	105.00	104.30	1013758.00	1.00	704.61	692.50
7	4	2	14533.00	7647.00	155.40	0	Spot (Block7, Row2, Column4)	807.03	796.00	118.20	0.01	0.15	681.00	677.63	681.00	100.32	0.00	0.15	60.00	30.00	0.00	115.00	126.03	537482.00	1.29	763.34	711.00
7	5	2	14820.00	7640.00	192.60	0	Spot (Block7, Row2, Column5)	902.58	886.00	176.84	0.01	0.20	675.00	676.34	675.00	111.24	0.00	0.16	70.00	43.00	0.00	211.00	227.58	948616.00	2.03	756.13	717.00
7	6	2	15137.00	7641.00	150.85	0	Spot (Block7, Row2, Column6)	827.53	805.50	113.66	0.01	0.14	678.00	674.56	678.00	92.41	0.00	0.14	74.00	40.00	0.00	127.50	149.53	516377.00	1.66	747.73	710.00
7	7	2	15426.00	7647.00	177.70	0	Spot (Block7, Row2, Column7)	761.58	755.00	97.06	0.00	0.13	681.00	675.25	681.00	93.07	0.00	0.14	46.00	13.00	0.00	74.00	80.58	673240.00	0.93	721.31	697.50
7	8	2	15729.00	7647.00	179.15	0	Spot (Block7, Row2, Column8)	763.18	732.00	103.60	0.02	0.14	685.00	684.26	685.00	98.15	0.00	0.14	39.00	18.00	0.00	47.00	78.18	686866.00	0.80	724.52	702.00
7	1	3	13639.00	7943.00	160.30	0	Spot (Block7, Row3, Column1)	899.44	897.00	140.36	0.00	0.16	691.00	710.90	691.00	107.66	0.01	0.15	65.00	44.00	0.00	206.00	208.44	637701.00	1.75	809.25	801.00
7	2	3	13931.00	7939.00	199.65	0	Spot (Block7, Row3, Column2)	794.99	784.00	130.04	0.01	0.16	684.00	690.91	684.00	109.92	0.00	0.16	44.00	18.00	0.00	100.00	110.99	899137.00	0.95	720.68	700.50
7	3	3	14204.00	7917.00	180.80	0	Spot (Block7, Row3, Column3)	835.67	800.00	137.09	0.02	0.16	687.00	682.12	687.00	104.91	0.00	0.15	58.00	33.00	0.00	113.00	148.67	767142.00	1.46	753.88	731.00
7	4	3	14524.00	7947.00	236.25	0	Spot (Block7, Row3, Column4)	809.07	786.00	150.36	0.01	0.19	680.00	672.52	680.00	102.95	0.00	0.15	52.00	26.00	0.00	106.00	129.07	1305022.00	1.33	716.56	692.00
7	5	3	14825.00	7952.00	198.65	0	Spot (Block7, Row3, Column5)	776.29	757.00	127.10	0.01	0.16	673.00	664.88	673.00	93.77	0.01	0.14	46.00	23.00	0.00	84.00	103.29	867114.00	1.19	709.57	691.00
7	6	3	15130.00	7936.00	193.05	0	Spot (Block7, Row3, Column6)	851.99	822.50	149.72	0.02	0.18	678.00	672.76	678.00	87.92	0.00	0.13	76.00	47.00	0.00	144.50	173.99	899698.00	2.04	734.81	713.00
7	7	3	15425.00	7944.00	147.00	-50	Spot (Block7, Row3, Column7)	787.54	791.00	124.06	0.00	0.16	682.00	681.64	682.00	96.20	0.00	0.14	54.00	24.00	0.00	109.00	105.54	463071.00	1.10	720.54	691.00
7	8	3	15729.00	7960.00	138.95	0	Spot (Block7, Row3, Column8)	828.03	787.00	149.23	0.02	0.18	689.00	696.38	689.00	97.94	0.00	0.14	50.00	38.00	0.00	98.00	139.03	428092.00	1.34	735.91	689.50
7	1	4	13618.00	8252.00	181.70	0	Spot (Block7, Row4, Column1)	892.13	892.00	168.03	0.00	0.19	694.00	717.07	694.00	111.31	0.01	0.16	63.00	35.00	0.00	198.00	198.13	825217.00	1.57	784.41	778.00
7	2	4	13918.00	8241.00	215.00	0	Spot (Block7, Row4, Column2)	800.50	777.00	123.06	0.01	0.15	687.00	695.18	687.00	107.57	0.01	0.15	40.00	19.00	0.00	90.00	113.50	1057458.00	0.98	728.94	709.00
7	3	4	14225.00	8240.00	155.70	0	Spot (Block7, Row4, Column3)	1123.21	1080.00	215.43	0.02	0.19	688.00	694.65	688.00	102.06	0.00	0.15	98.00	86.00	0.00	392.00	435.21	750305.00	4.20	841.60	824.00
7	4	4	14510.00	8256.00	169.80	0	Spot (Block7, Row4, Column4)	818.80	803.00	117.97	0.01	0.14	682.00	678.54	682.00	101.39	0.00	0.15	65.00	33.00	0.00	121.00	136.80	657499.00	1.38	749.50	719.00
7	5	4	14810.00	8233.00	176.35	0	Spot (Block7, Row4, Column5)	788.83	788.00	101.88	0.00	0.13	682.00	674.07	682.00	100.04	0.01	0.15	53.00	24.00	0.00	106.00	106.83	685489.00	1.15	714.05	696.50
7	6	4	15125.00	8246.00	199.90	0	Spot (Block7, Row4, Column6)	951.51	912.00	174.19	0.02	0.18	686.00	685.40	686.00	99.42	0.00	0.15	80.00	59.00	0.00	226.00	265.51	1079968.00	2.68	765.37	745.00
7	7	4	15429.00	8242.00	161.10	0	Spot (Block7, Row4, Column7)	859.94	830.00	121.82	0.02	0.14	684.00	684.62	684.00	99.68	0.00	0.15	67.00	44.00	0.00	146.00	175.94	614855.00	1.76	750.49	719.00
7	8	4	15719.00	8249.00	178.80	0	Spot (Block7, Row4, Column8)	895.76	889.00	156.67	0.00	0.17	692.00	695.06	692.00	93.48	0.00	0.13	70.00	53.00	0.00	197.00	203.76	792746.00	2.15	749.72	705.50
7	1	5	13619.00	8526.00	165.80	0	Spot (Block7, Row5, Column1)	1001.28	982.00	193.79	0.01	0.19	693.00	716.11	693.00	106.79	0.01	0.15	86.00	58.00	0.00	289.00	308.28	766979.00	2.67	805.18	786.00
7	2	5	13923.00	8545.00	207.75	0	Spot (Block7, Row5, Column2)	856.72	873.00	119.21	0.01	0.14	688.00	698.50	688.00	100.82	0.01	0.14	68.00	41.00	0.00	185.00	168.72	1052910.00	1.57	768.20	752.00
7	3	5	14221.00	8543.00	180.25	0	Spot (Block7, Row5, Column3)	871.84	874.00	132.14	0.00	0.15	687.00	695.78	687.00	101.15	0.01	0.15	70.00	42.00	0.00	187.00	184.84	794245.00	1.74	765.08	774.00
7	4	5	14531.00	8528.00	164.30	0	Spot (Block7, Row5, Column4)	842.64	798.00	141.37	0.02	0.17	678.00	678.60	678.00	101.93	0.00	0.15	60.00	40.00	0.00	120.00	164.64	630296.00	1.61	754.92	719.00
7	5	5	14828.00	8545.00	169.45	0	Spot (Block7, Row5, Column5)	1060.66	995.00	238.47	0.03	0.22	679.00	678.64	679.00	100.70	0.00	0.15	93.00	76.00	0.00	316.00	381.66	844283.00	3.79	791.73	818.00
7	6	5	15128.00	8568.00	173.75	0	Spot (Block7, Row5, Column6)	837.64	797.00	120.99	0.02	0.14	686.00	688.43	686.00	103.48	0.00	0.15	56.00	32.00	0.00	111.00	151.64	704457.00	1.44	754.31	712.00
7	7	5	15428.00	8537.00	194.50	0	Spot (Block7, Row5, Column7)	829.92	813.00	113.87	0.01	0.14	688.00	687.37	688.00	97.68	0.00	0.14	64.00	36.00	0.00	125.00	141.92	884694.00	1.46	764.91	784.50
7	8	5	15731.00	8538.00	177.95	0	Spot (Block7, Row5, Column8)	843.03	796.00	131.66	0.02	0.16	690.00	693.70	690.00	94.54	0.00	0.14	57.00	38.00	0.00	106.00	153.03	750297.00	1.58	750.70	703.50
7	1	6	13625.00	8843.00	174.05	0	Spot (Block7, Row6, Column1)	928.84	893.00	166.08	0.02	0.18	695.00	716.00	695.00	103.89	0.01	0.15	74.00	46.00	0.00	198.00	233.84	789513.00	2.05	779.76	769.00
7	2	6	13914.00	8854.00	206.70	0	Spot (Block7, Row6, Column2)	851.52	791.00	274.74	0.03	0.32	691.00	700.72	691.00	102.91	0.01	0.15	48.00	29.00	0.00	100.00	160.52	1034600.00	1.47	742.46	702.50
7	3	6	14213.00	8846.00	190.80	0	Spot (Block7, Row6, Column3)	878.07	878.00	164.27	0.00	0.19	687.00	689.45	687.00	99.20	0.00	0.14	65.00	48.00	0.00	191.00	191.07	903538.00	1.90	720.83	703.00
7	4	6	14518.00	8842.00	184.10	0	Spot (Block7, Row6, Column4)	810.67	792.00	121.64	0.01	0.15	682.00	685.10	682.00	99.58	0.00	0.15	59.00	29.00	0.00	110.00	128.67	769328.00	1.26	771.56	792.00
7	5	6	14822.00	8845.00	146.25	0	Spot (Block7, Row6, Column5)	1101.76	1079.00	218.64	0.01	0.20	680.00	679.72	680.00	96.62	0.00	0.14	98.00	86.00	0.00	399.00	421.76	644528.00	4.37	824.38	789.00
7	6	6	15151.00	8859.00	215.65	0	Spot (Block7, Row6, Column6)	759.16	758.50	106.35	0.00	0.14	682.00	680.07	682.00	94.73	0.00	0.14	46.00	16.00	0.00	76.50	77.16	1006646.00	0.83	700.34	690.00
7	7	6	15419.00	8829.00	177.15	0	Spot (Block7, Row6, Column7)	838.91	805.00	137.02	0.02	0.16	688.00	688.23	688.00	92.55	0.00	0.13	61.00	43.00	0.00	117.00	150.91	736567.00	1.63	734.71	698.00
7	8	6	15717.00	8851.00	157.50	0	Spot (Block7, Row6, Column8)	885.04	897.00	114.85	0.01	0.13	692.00	699.90	692.00	92.24	0.00	0.13	82.00	58.00	0.00	205.00	193.04	608905.00	2.01	779.38	785.00
7	1	7	13613.00	9152.00	177.10	0	Spot (Block7, Row7, Column1)	829.30	789.00	135.23	0.02	0.16	701.00	732.99	701.00	116.79	0.02	0.16	38.00	22.00	0.00	88.00	128.30	728129.00	0.82	785.74	783.00
7	2	7	13922.00	9143.00	147.00	-50	Spot (Block7, Row7, Column2)	777.61	773.00	126.30	0.00	0.16	691.00	714.05	691.00	111.12	0.01	0.16	35.00	20.00	0.00	82.00	86.61	459568.00	0.57	771.94	714.00
7	3	7	14220.00	9135.00	247.70	0	Spot (Block7, Row7, Column3)	760.46	711.00	119.05	0.03	0.16	687.00	697.41	687.00	107.07	0.01	0.15	35.00	14.00	0.00	24.00	73.46	1348289.00	0.59	708.62	691.50
7	4	7	14516.00	9141.00	206.45	0	Spot (Block7, Row7, Column4)	789.32	783.00	122.24	0.00	0.15	686.00	687.15	686.00	92.43	0.00	0.13	53.00	28.00	0.00	97.00	103.32	956660.00	1.11	716.58	694.00
7	5	7	14826.00	9130.00	177.00	0	Spot (Block7, Row7, Column5)	786.38	778.00	136.57	0.00	0.17	686.00	688.01	686.00	94.45	0.00	0.14	49.00	29.00	0.00	92.00	100.38	688082.00	1.04	743.25	696.50
7	6	7	15130.00	9135.00	201.25	0	Spot (Block7, Row7, Column6)	822.52	803.00	127.43	0.01	0.15	688.00	686.31	688.00	97.78	0.00	0.14	61.00	36.00	0.00	115.00	134.52	944252.00	1.39	737.45	718.50
7	7	7	15414.00	9145.00	204.00	0	Spot (Block7, Row7, Column7)	850.43	798.00	147.10	0.03	0.17	693.00	695.91	693.00	95.00	0.00	0.14	57.00	39.00	0.00	105.00	157.43	1012864.00	1.63	744.35	712.50
7	8	7	15725.00	9143.00	194.95	0	Spot (Block7, Row7, Column8)	1183.38	1174.00	216.33	0.00	0.18	698.00	719.68	698.00	100.50	0.01	0.14	99.00	93.00	0.00	476.00	485.38	1272137.00	4.61	823.04	806.00
7	1	8	13609.00	9442.00	143.55	0	Spot (Block7, Row8, Column1)	27700.38	24800.50	18519.93	0.05	0.67	755.00	771.37	755.00	154.03	0.01	0.20	100.00	100.00	11.61	24045.50	26945.38	15512211.00	174.82	6166.02	4026.00
7	2	8	13926.00	9461.00	129.20	0	Spot (Block7, Row8, Column2)	866.92	885.00	152.87	0.01	0.18	704.00	743.65	704.00	130.95	0.02	0.18	54.00	25.00	0.00	181.00	162.92	387512.00	0.94	770.91	788.00
7	3	8	14225.00	9434.00	168.40	0	Spot (Block7, Row8, Column3)	875.20	870.00	159.82	0.00	0.18	695.00	714.95	695.00	103.39	0.01	0.14	63.00	36.00	0.00	175.00	180.20	685284.00	1.55	758.78	739.00
7	4	8	14528.00	9433.00	166.00	0	Spot (Block7, Row8, Column4)	903.91	886.00	159.05	0.01	0.18	687.50	697.78	687.50	98.55	0.01	0.14	71.00	51.00	0.00	198.50	216.41	689680.00	2.09	781.90	784.50
7	5	8	14815.00	9445.00	195.70	0	Spot (Block7, Row8, Column5)	819.09	793.00	117.98	0.01	0.14	688.00	698.39	688.00	100.30	0.01	0.14	53.00	33.00	0.00	105.00	131.09	887892.00	1.20	755.02	759.00
7	6	8	15130.00	9449.00	202.70	0	Spot (Block7, Row8, Column6)	935.69	886.00	206.56	0.02	0.22	689.00	697.94	689.00	105.62	0.01	0.15	66.00	46.00	0.00	197.00	246.69	1095697.00	2.25	756.41	714.00
7	7	8	15424.00	9441.00	190.80	0	Spot (Block7, Row8, Column7)	885.70	874.00	161.94	0.01	0.18	699.00	719.21	699.00	101.85	0.01	0.14	59.00	38.00	0.00	175.00	186.70	907838.00	1.63	795.10	788.00
7	8	8	15723.00	9443.00	157.30	0	Spot (Block7, Row8, Column8)	1867.30	1839.50	635.16	0.01	0.34	703.00	735.00	703.00	106.97	0.02	0.15	100.00	100.00	0.00	1136.50	1164.30	1269761.00	10.59	1051.16	1021.50
8	1	1	18127.00	7343.00	153.70	0	Spot (Block8, Row1, Column1)	15886.83	14257.00	8465.12	0.05	0.53	779.00	780.32	779.00	122.03	0.00	0.16	100.00	100.00	0.00	13478.00	15107.83	10262893.00	123.79	4432.64	3698.00
8	2	1	18424.00	7345.00	190.95	0	Spot (Block8, Row1, Column2)	946.67	901.00	146.80	0.02	0.16	772.00	765.03	772.00	105.50	0.00	0.14	59.00	36.00	0.00	129.00	174.67	971288.00	1.72	823.33	794.00
8	3	1	18719.00	7351.00	189.90	0	Spot (Block8, Row1, Column3)	872.96	896.50	121.89	0.01	0.14	773.00	768.56	773.00	99.52	0.00	0.13	53.00	27.00	0.00	123.50	99.96	886931.00	1.05	819.98	794.00
8	4	1	19021.00	7345.00	143.80	0	Spot (Block8, Row1, Column4)	990.49	997.00	118.93	0.00	0.12	783.00	779.83	783.00	94.19	0.00	0.12	81.00	58.00	0.00	214.00	207.49	560615.00	2.24	882.88	867.00
8	5	1	19318.00	7338.00	190.65	0	Spot (Block8, Row1, Column5)	900.57	887.00	103.92	0.01	0.12	782.00	779.54	782.00	90.84	0.00	0.12	62.00	30.00	0.00	105.00	118.57	924885.00	1.33	836.31	803.00
8	6	1	19606.00	7333.00	194.10	0	Spot (Block8, Row1, Column6)	943.08	924.00	116.55	0.01	0.12	791.00	800.62	791.00	139.17	0.01	0.17	48.00	15.00	0.00	133.00	152.08	1004383.00	1.02	831.97	803.00
8	7	1	19952.00	7322.00	117.60	0	Spot (Block8, Row1, Column7)	1686.63	1180.00	2634.92	0.16	1.56	804.00	830.28	804.00	105.12	0.01	0.13	90.00	75.00	0.00	376.00	882.63	625740.00	8.15	1060.45	1010.00
8	8	1	20249.00	7429.00	118.75	0	Spot (Block8, Row1, Column8)	1294.13	1008.00	952.93	0.11	0.74	804.00	833.99	804.00	100.43	0.02	0.12	73.00	52.00	0.00	204.00	490.13	480123.00	4.58	937.02	915.00
8	1	2	18122.00	7629.00	231.80	0	Spot (Block8, Row2, Column1)	838.36	803.00	105.94	0.02	0.13	728.00	758.91	728.00	107.92	0.02	0.14	44.00	16.00	0.00	75.00	110.36	1295271.00	0.74	779.44	779.00
8	2	2	18426.00	7641.00	138.40	0	Spot (Block8, Row2, Column2)	903.57	893.00	135.16	0.01	0.15	715.00	747.66	715.00	97.53	0.02	0.13	68.00	39.00	0.00	178.00	188.57	471661.00	1.60	777.79	782.00
8	3	2	18735.00	7643.00	187.10	0	Spot (Block8, Row2, Column3)	901.82	893.00	111.01	0.00	0.12	774.00	767.87	774.00	97.58	0.00	0.13	62.00	28.00	0.00	119.00	127.82	890101.00	1.37	805.54	796.00
8	4	2	19013.00	7647.00	211.45	0	Spot (Block8, Row2, Column4)	893.49	880.00	118.18	0.01	0.13	779.00	776.09	779.00	93.98	0.00	0.12	54.00	30.00	0.00	101.00	114.49	1140098.00	1.25	797.43	784.00
8	5	2	19325.00	7645.00	190.30	0	Spot (Block8, Row2, Column5)	1154.58	1114.00	174.09	0.02	0.15	785.00	785.22	785.00	95.28	0.00	0.12	96.00	83.00	0.00	329.00	369.58	1178828.00	3.88	903.54	883.00
8	6	2	19627.00	7649.00	218.60	0	Spot (Block8, Row2, Column6)	954.52	924.50	119.43	0.01	0.13	792.00	797.00	792.00	89.60	0.00	0.11	76.00	44.00	0.00	132.50	162.52	1305780.00	1.76	842.28	819.00
8	7	2	19928.00	7640.00	205.15	0	Spot (Block8, Row2, Column7)	901.76	889.00	106.06	0.01	0.12	795.00	810.74	795.00	95.65	0.01	0.12	48.00	23.00	0.00	94.00	106.76	1080312.00	0.95	828.06	804.00
8	8	2	20231.00	7642.00	206.10	0	Spot (Block8, Row2, Column8)	906.62	895.00	104.74	0.01	0.12	797.00	814.03	797.00	87.02	0.01	0.11	60.00	31.00	0.00	98.00	109.62	1094291.00	1.06	854.24	819.50
8	1	3	18124.00	7946.00	163.20	0	Spot (Block8, Row3, Column1)	1023.92	963.00	200.25	0.03	0.20	717.00	752.20	717.00	95.48	0.02	0.13	92.00	60.00	0.00	246.00	306.92	756679.00	2.85	818.70	804.00
8	2	3	18391.00	7955.00	242.25	0	Spot (Block8, Row3, Column2)	829.42	799.00	115.15	0.02	0.14	707.00	741.45	707.00	93.37	0.02	0.13	48.00	23.00	0.00	92.00	122.42	1407529.00	0.94	762.40	750.00
8	3	3	18709.00	7939.00	188.45	0	Spot (Block8, Row3, Column3)	959.09	920.00	141.81	0.02	0.15	769.00	764.07	769.00	95.58	0.00	0.13	77.00	45.00	0.00	151.00	190.09	956212.00	2.04	833.47	804.00
8	4	3	19020.00	7933.00	208.80	0	Spot (Block8, Row3, Column4)	947.79	903.00	148.37	0.02	0.16	783.00	783.54	783.00	111.51	0.00	0.14	55.00	28.00	0.00	120.00	164.79	1176206.00	1.47	814.51	787.00
8	5	3	19336.00	7947.00	159.30	0	Spot (Block8, Row3, Column5)	1080.28	1066.00	170.75	0.01	0.16	793.00	806.84	793.00	116.99	0.01	0.14	90.00	55.00	0.00	273.00	287.28	758356.00	2.34	954.25	934.00
8	6	3	19613.00	7942.00	221.35	0	Spot (Block8, Row3, Column6)	937.46	898.00	123.34	0.02	0.13	794.00	809.35	794.00	96.39	0.01	0.12	54.00	33.00	0.00	104.00	143.46	1315256.00	1.33	852.19	826.00
8	7	3	19929.00	7939.00	201.45	0	Spot (Block8, Row3, Column7)	909.48	888.00	111.09	0.01	0.12	795.00	810.64	795.00	89.63	0.01	0.11	53.00	31.00	0.00	93.00	114.48	1047716.00	1.10	834.73	798.00
8	8	3	20226.00	7940.00	160.70	0	Spot (Block8, Row3, Column8)	952.04	929.00	109.14	0.01	0.11	798.00	813.61	798.00	90.28	0.01	0.11	64.00	43.00	0.00	131.00	154.04	679754.00	1.53	895.82	889.00
8	1	4	18126.00	8248.00	190.40	0	Spot (Block8, Row4, Column1)	950.35	899.00	137.35	0.02	0.14	720.00	751.08	720.00	93.12	0.02	0.12	83.00	47.00	0.00	179.00	230.35	970311.00	2.14	829.75	802.00
8	2	4	18426.00	8253.00	203.95	0	Spot (Block8, Row4, Column2)	857.77	824.00	124.72	0.02	0.15	712.00	745.27	712.00	87.27	0.02	0.12	59.00	37.00	0.00	112.00	145.77	1015604.00	1.29	785.83	791.50
8	3	4	18725.00	8240.00	156.05	0	Spot (Block8, Row4, Column3)	1369.03	1349.00	247.43	0.01	0.18	775.00	767.43	775.00	90.80	0.00	0.12	99.00	96.00	0.00	574.00	594.03	918616.00	6.63	958.71	928.50
8	4	4	19000.00	8240.00	206.25	0	Spot (Block8, Row4, Column4)	901.93	889.00	115.94	0.01	0.13	787.00	791.76	787.00	109.22	0.00	0.14	45.00	19.00	0.00	102.00	114.93	1092243.00	1.01	836.68	822.00
8	5	4	19305.00	8239.00	190.00	0	Spot (Block8, Row4, Column5)	959.43	909.00	141.42	0.02	0.15	794.00	803.61	794.00	111.92	0.01	0.14	50.00	29.00	0.00	115.00	165.43	975742.00	1.39	863.96	854.50
8	6	4	19623.00	8240.00	199.80	0	Spot (Block8, Row4, Column6)	1198.99	1183.00	178.05	0.01	0.15	795.00	804.43	795.00	103.01	0.01	0.13	98.00	88.00	0.00	388.00	403.99	1352458.00	3.83	963.51	953.00
8	7	4	19913.00	8251.00	155.10	0	Spot (Block8, Row4, Column7)	1073.09	1002.50	211.40	0.03	0.20	797.00	813.28	797.00	102.25	0.01	0.13	85.00	50.00	0.00	205.50	276.09	710388.00	2.54	939.42	913.00
8	8	4	20228.00	8249.00	171.25	0	Spot (Block8, Row4, Column8)	1025.80	995.00	126.99	0.01	0.12	804.00	824.09	804.00	89.65	0.01	0.11	90.00	59.00	0.00	191.00	221.80	839102.00	2.25	897.30	896.00
8	1	5	18128.00	8545.00	155.85	0	Spot (Block8, Row5, Column1)	1154.18	1095.00	240.84	0.02	0.21	770.00	766.90	770.00	99.42	0.00	0.13	96.00	77.00	0.00	325.00	384.18	769835.00	3.90	887.14	892.00
8	2	5	18427.00	8536.00	184.15	0	Spot (Block8, Row5, Column2)	902.74	894.00	127.76	0.00	0.14	764.00	762.81	764.00	94.05	0.00	0.12	62.00	36.00	0.00	130.00	138.74	853992.00	1.49	837.96	811.50
8	3	5	18723.00	8545.00	198.75	0	Spot (Block8, Row5, Column3)	962.11	929.00	135.29	0.02	0.14	781.00	777.57	781.00	94.40	0.00	0.12	69.00	48.00	0.00	148.00	181.11	1074678.00	1.95	856.32	815.50
8	4	5	19019.00	8550.00	186.60	0	Spot (Block8, Row5, Column4)	925.22	898.00	140.76	0.01	0.15	787.00	790.23	787.00	95.20	0.00	0.12	59.00	39.00	0.00	111.00	138.22	907645.00	1.42	832.56	782.00
8	5	5	19320.00	8540.00	170.55	0	Spot (Block8, Row5, Column5)	1284.45	1223.00	344.93	0.02	0.27	788.00	788.06	788.00	91.08	0.00	0.12	97.00	90.00	0.00	435.00	496.45	1037832.00	5.45	946.93	935.00
8	6	5	19622.00	8534.00	211.45	0	Spot (Block8, Row5, Column6)	978.93	986.00	134.37	0.00	0.14	793.00	803.10	793.00	176.50	0.01	0.22	55.00	9.00	0.00	193.00	185.93	1245201.00	1.00	852.81	854.00
8	7	5	19927.00	8536.00	189.00	0	Spot (Block8, Row5, Column7)	940.16	912.00	119.86	0.01	0.13	798.00	811.63	798.00	99.63	0.01	0.12	54.00	30.00	0.00	114.00	142.16	953325.00	1.29	847.45	812.50
8	8	5	20234.00	8545.00	154.70	0	Spot (Block8, Row5, Column8)	1161.82	1094.00	229.58	0.03	0.20	803.00	819.93	803.00	86.10	0.01	0.11	96.00	84.00	0.00	291.00	358.82	769122.00	3.97	923.85	903.00
8	1	6	18119.00	8843.00	195.05	0	Spot (Block8, Row6, Column1)	917.89	893.00	139.94	0.01	0.15	779.00	776.09	779.00	103.55	0.00	0.13	58.00	34.00	0.00	114.00	138.89	987648.00	1.37	829.01	797.00
8	2	6	18430.00	8847.00	229.15	0	Spot (Block8, Row6, Column2)	865.80	876.00	91.58	0.01	0.11	773.00	763.09	773.00	88.49	0.01	0.12	53.00	18.00	0.00	103.00	92.80	1304754.00	1.16	794.06	793.50
8	3	6	18712.00	8844.00	182.35	0	Spot (Block8, Row6, Column3)	973.29	913.00	163.68	0.03	0.17	775.00	772.23	775.00	93.53	0.00	0.12	74.00	47.00	0.00	138.00	198.29	909055.00	2.15	849.95	867.00
8	4	6	19026.00	8845.00	182.75	0	Spot (Block8, Row6, Column4)	968.80	964.00	131.40	0.00	0.14	779.00	777.51	779.00	99.39	0.00	0.13	76.00	45.00	0.00	185.00	189.80	906795.00	1.92	855.10	852.00
8	5	6	19322.00	8839.00	157.45	0	Spot (Block8, Row6, Column5)	1162.13	1152.00	174.24	0.00	0.15	786.00	783.27	786.00	92.37	0.00	0.12	98.00	85.00	0.00	366.00	376.13	793735.00	4.10	894.14	889.00
8	6	6	19620.00	8870.00	223.40	0	Spot (Block8, Row6, Column6)	925.60	901.00	108.82	0.01	0.12	787.00	791.39	787.00	170.79	0.00	0.22	36.00	3.00	0.00	114.00	138.60	1329159.00	0.79	850.63	808.00
8	7	6	19923.00	8834.00	184.00	0	Spot (Block8, Row6, Column7)	950.30	915.50	116.90	0.02	0.12	786.00	781.91	786.00	79.21	0.00	0.10	77.00	48.00	0.00	129.50	164.30	906584.00	2.13	857.33	844.00
8	8	6	20213.00	8848.00	176.55	0	Spot (Block8, Row6, Column8)	917.82	893.00	121.19	0.01	0.13	793.00	800.40	793.00	88.33	0.00	0.11	55.00	38.00	0.00	100.00	124.82	800341.00	1.33	842.98	802.50
8	1	7	18120.00	9158.00	197.95	0	Spot (Block8, Row7, Column1)	899.72	881.00	118.67	0.01	0.13	780.00	782.47	780.00	109.84	0.00	0.14	43.00	21.00	0.00	101.00	119.72	999594.00	1.07	842.20	824.50
8	2	7	18410.00	9141.00	202.15	0	Spot (Block8, Row7, Column2)	868.58	877.00	116.93	0.00	0.13	773.00	762.90	773.00	90.19	0.01	0.12	52.00	24.00	0.00	104.00	95.58	1009293.00	1.17	797.45	798.00
8	3	7	18723.00	9145.00	215.75	0	Spot (Block8, Row7, Column3)	871.05	880.00	104.46	0.00	0.12	761.00	760.35	761.00	93.01	0.00	0.12	56.00	24.00	0.00	119.00	110.05	1159364.00	1.19	787.83	780.00
8	4	7	19023.00	9155.00	173.15	0	Spot (Block8, Row7, Column4)	881.88	892.00	107.71	0.00	0.12	764.00	763.33	764.00	92.18	0.00	0.12	56.00	22.00	0.00	128.00	117.88	737252.00	1.29	805.73	782.00
8	5	7	19311.00	9141.00	193.15	0	Spot (Block8, Row7, Column5)	897.39	885.00	128.01	0.01	0.14	780.00	772.19	780.00	91.48	0.00	0.12	56.00	28.00	0.00	105.00	117.39	942262.00	1.37	814.81	797.00
8	6	7	19609.00	9136.00	190.95	0	Spot (Block8, Row7, Column6)	936.21	905.00	133.70	0.01	0.14	783.00	775.85	783.00	83.12	0.00	0.11	68.00	44.00	0.00	122.00	153.21	959615.00	1.93	846.34	816.00
8	7	7	19906.00	9150.00	194.00	0	Spot (Block8, Row7, Column7)	907.10	893.00	120.88	0.01	0.13	783.00	777.79	783.00	79.09	0.00	0.10	62.00	32.00	0.00	110.00	124.10	967880.00	1.63	830.27	811.00
8	8	7	20229.00	9138.00	192.40	0	Spot (Block8, Row7, Column8)	1458.95	1397.00	270.35	0.02	0.19	790.00	798.82	790.00	85.79	0.00	0.11	99.00	99.00	0.00	607.00	668.95	1524606.00	7.70	1001.02	1011.00
8	1	8	18113.00	9446.00	146.00	0	Spot (Block8, Row8, Column1)	26981.09	22730.00	18357.13	0.07	0.68	790.00	809.19	790.00	149.33	0.01	0.18	100.00	100.00	10.33	21940.00	26191.09	15676015.00	175.26	7203.64	4264.00
8	2	8	18430.00	9444.00	193.35	0	Spot (Block8, Row8, Column2)	850.14	813.00	99.55	0.02	0.12	782.00	778.29	782.00	139.99	0.00	0.18	15.00	4.00	0.00	31.00	68.14	901144.00	0.51	812.02	800.00
8	3	8	18714.00	9443.00	144.55	0	Spot (Block8, Row8, Column3)	959.39	923.50	134.34	0.02	0.14	769.00	764.20	769.00	95.64	0.00	0.13	77.00	47.00	0.00	154.50	190.39	546855.00	2.04	845.26	807.00
8	4	8	19024.00	9432.00	182.45	0	Spot (Block8, Row8, Column4)	930.72	907.00	130.04	0.01	0.14	767.00	766.96	767.00	99.23	0.00	0.13	72.00	37.00	0.00	140.00	163.72	866498.00	1.65	848.76	808.00
8	5	8	19316.00	9453.00	192.05	0	Spot (Block8, Row8, Column5)	891.60	879.00	152.59	0.01	0.17	776.00	767.36	776.00	93.34	0.00	0.12	54.00	24.00	0.00	103.00	115.60	927260.00	1.33	825.78	803.00
8	6	8	19617.00	9444.00	142.55	0	Spot (Block8, Row8, Column6)	941.42	898.00	117.37	0.02	0.12	782.00	776.51	782.00	86.51	0.00	0.11	74.00	43.00	0.00	116.00	159.42	523432.00	1.91	847.21	807.00
8	7	8	19918.00	9443.00	173.20	0	Spot (Block8, Row8, Column7)	923.83	899.00	119.96	0.01	0.13	787.00	785.16	787.00	84.42	0.00	0.11	68.00	38.00	0.00	112.00	136.83	774172.00	1.64	857.16	887.00
8	8	8	20225.00	9443.00	160.05	0	Spot (Block8, Row8, Column8)	1737.63	1656.00	428.50	0.02	0.25	795.00	811.02	795.00	84.87	0.01	0.10	100.00	99.00	0.00	861.00	942.63	1230240.00	10.92	1069.17	1049.50
9	1	1	4617.00	11835.00	148.55	0	Spot (Block9, Row1, Column1)	19956.97	17696.00	10211.65	0.05	0.51	1215.00	1265.82	1215.00	271.86	0.02	0.21	100.00	100.00	0.00	16481.00	18741.97	12054008.00	68.75	6270.40	5650.50
9	2	1	4911.00	11844.00	165.90	0	Spot (Block9, Row1, Column2)	2266.23	2158.00	618.62	0.02	0.27	1192.00	1209.89	1192.00	136.68	0.01	0.11	99.00	95.00	0.00	966.00	1074.23	1733664.00	7.73	1440.62	1425.50
9	3	1	5227.00	11839.00	177.05	0	Spot (Block9, Row1, Column3)	1847.78	1729.50	431.52	0.03	0.23	1195.00	1226.89	1195.00	142.67	0.01	0.12	95.00	82.00	0.00	534.50	652.78	1626049.00	4.35	1410.38	1384.50
9	4	1	5509.00	11838.00	162.30	0	Spot (Block9, Row1, Column4)	2348.73	2187.00	574.29	0.03	0.24	1274.00	1282.39	1274.00	152.34	0.00	0.12	99.00	97.00	0.00	913.00	1074.73	1707529.00	7.00	1565.91	1543.00
9	5	1	5819.00	11834.00	145.45	0	Spot (Block9, Row1, Column5)	5920.43	5130.00	3494.66	0.06	0.59	1292.00	1321.84	1292.00	171.22	0.01	0.13	100.00	99.00	0.00	3838.00	4628.43	3416090.00	26.86	2162.52	2105.00
9	6	1	6111.00	11832.00	147.50	0	Spot (Block9, Row1, Column6)	4501.23	4034.50	1868.03	0.05	0.42	1296.00	1339.73	1296.00	190.52	0.01	0.14	100.00	99.00	0.00	2738.50	3205.23	2673731.00	16.59	2076.40	2014.00
9	7	1	6423.00	11836.00	148.55	0	Spot (Block9, Row1, Column7)	16391.80	13847.00	10188.65	0.07	0.62	1309.00	1356.74	1309.00	207.10	0.02	0.15	100.00	100.00	0.00	12538.00	15082.80	9884257.00	72.60	4537.01	3638.50
9	8	1	6721.00	11825.00	191.75	0	Spot (Block9, Row1, Column8)	1650.86	1607.00	219.32	0.01	0.13	1357.00	1368.57	1357.00	202.35	0.00	0.15	63.00	31.00	0.00	250.00	293.86	1716899.00	1.40	1514.45	1495.00
9	1	2	4611.00	12141.00	199.15	0	Spot (Block9, Row2, Column1)	1370.68	1376.00	164.75	0.00	0.12	1196.00	1224.16	1196.00	142.46	0.01	0.12	52.00	28.00	0.00	180.00	174.68	1544758.00	1.03	1296.53	1278.50
9	2	2	4911.00	12142.00	136.25	0	Spot (Block9, Row2, Column2)	2082.09	2061.50	357.17	0.00	0.17	1174.00	1175.52	1174.00	128.71	0.00	0.11	100.00	98.00	0.00	887.50	908.09	1041046.00	7.04	1481.13	1510.50
9	3	2	5217.00	12139.00	201.20	0	Spot (Block9, Row2, Column3)	1449.73	1400.00	192.26	0.02	0.13	1182.00	1193.53	1182.00	141.40	0.00	0.12	70.00	40.00	0.00	218.00	267.73	1667195.00	1.81	1298.80	1294.00
9	4	2	5521.00	12143.00	183.85	0	Spot (Block9, Row2, Column4)	1888.47	1854.00	313.71	0.01	0.17	1264.00	1267.58	1264.00	159.53	0.00	0.13	94.00	79.00	0.00	590.00	624.47	1788378.00	3.89	1477.52	1473.50
9	5	2	5824.00	12138.00	179.90	0	Spot (Block9, Row2, Column5)	1784.22	1790.00	249.91	0.00	0.14	1286.00	1313.16	1286.00	169.29	0.01	0.13	89.00	69.00	0.00	504.00	498.22	1620076.00	2.78	1472.88	1466.00
9	6	2	6110.00	12142.00	190.25	0	Spot (Block9, Row2, Column6)	1725.85	1690.00	261.19	0.01	0.15	1293.00	1335.86	1293.00	176.92	0.01	0.13	84.00	56.00	0.00	397.00	432.85	1756917.00	2.20	1473.92	1435.00
9	7	2	6418.00	12147.00	183.20	0	Spot (Block9, Row2, Column7)	1701.15	1638.50	272.66	0.02	0.16	1297.00	1332.62	1297.00	182.34	0.01	0.14	75.00	47.00	0.00	341.50	404.15	1599082.00	2.02	1465.33	1467.00
9	8	2	6723.00	12142.00	225.40	0	Spot (Block9, Row2, Column8)	1471.55	1471.00	199.86	0.00	0.14	1282.00	1304.48	1282.00	178.83	0.01	0.14	50.00	23.00	0.00	189.00	189.55	2145518.00	0.93	1364.29	1376.00
9	1	3	4624.00	12439.00	147.40	0	Spot (Block9, Row3, Column1)	2987.35	2705.00	1063.61	0.04	0.36	1183.00	1182.47	1183.00	119.85	0.00	0.10	100.00	100.00	0.00	1522.00	1804.35	1771501.00	15.06	1643.53	1542.00
9	2	3	4927.00	12442.00	208.55	0	Spot (Block9, Row3, Column2)	1457.25	1418.00	179.54	0.01	0.12	1167.00	1172.60	1167.00	127.42	0.00	0.11	80.00	49.00	0.00	251.00	290.25	1806993.00	2.23	1276.91	1277.50
9	3	3	5209.00	12440.00	155.35	0	Spot (Block9, Row3, Column3)	2044.22	1925.50	542.43	0.03	0.27	1193.00	1224.31	1193.00	154.63	0.01	0.13	99.00	92.00	0.00	732.50	851.22	1365540.00	5.30	1472.56	1462.50
9	4	3	5519.00	12439.00	149.20	0	Spot (Block9, Row3, Column4)	3531.17	3265.50	1338.16	0.03	0.38	1282.00	1297.60	1282.00	166.63	0.01	0.13	100.00	99.00	0.00	1983.50	2249.17	2146950.00	13.40	1830.81	1749.00
9	5	3	5823.00	12439.00	181.65	0	Spot (Block9, Row3, Column5)	1928.86	1830.00	477.85	0.02	0.25	1369.00	1380.07	1369.00	195.90	0.00	0.14	86.00	60.00	0.00	461.00	559.86	1780342.00	2.80	1555.75	1527.00
9	6	3	6123.00	12427.00	212.90	0	Spot (Block9, Row3, Column6)	1687.78	1680.00	235.26	0.00	0.14	1383.00	1400.34	1383.00	184.33	0.01	0.13	62.00	40.00	0.00	297.00	304.78	2175542.00	1.56	1551.53	1501.00
9	7	3	6420.00	12440.00	154.75	0	Spot (Block9, Row3, Column7)	2870.34	2458.00	1129.40	0.07	0.39	1351.00	1370.52	1351.00	184.90	0.01	0.13	99.00	84.00	0.00	1107.00	1519.34	1905904.00	8.11	1654.11	1644.50
9	8	3	6728.00	12429.00	184.30	0	Spot (Block9, Row3, Column8)	1564.81	1558.50	227.80	0.00	0.15	1282.00	1325.97	1282.00	185.32	0.01	0.14	64.00	33.00	0.00	276.50	282.81	1499090.00	1.29	1441.91	1394.50
9	1	4	4616.00	12740.00	147.55	0	Spot (Block9, Row4, Column1)	3102.04	2734.00	1225.63	0.05	0.40	1185.00	1184.65	1185.00	123.41	0.00	0.10	100.00	99.00	0.00	1549.00	1917.04	1848818.00	15.54	1587.14	1578.00
9	2	4	4926.00	12733.00	231.15	0	Spot (Block9, Row4, Column2)	1386.51	1368.00	168.14	0.01	0.12	1163.00	1172.83	1163.00	137.49	0.00	0.12	62.00	32.00	0.00	205.00	223.51	2132454.00	1.55	1237.49	1224.00
9	3	4	5219.00	12738.00	144.80	0	Spot (Block9, Row4, Column3)	11927.09	11187.00	6310.27	0.03	0.53	1195.00	1228.87	1195.00	158.66	0.01	0.13	100.00	100.00	0.00	9992.00	10732.09	6810366.00	67.43	3283.94	2854.50
9	4	4	5512.00	12739.00	231.20	0	Spot (Block9, Row4, Column4)	1571.31	1540.50	187.41	0.01	0.12	1298.00	1337.66	1298.00	190.24	0.01	0.14	62.00	29.00	0.00	242.50	273.31	2413533.00	1.23	1383.92	1381.50
9	5	4	5785.00	12718.00	119.30	0	Spot (Block9, Row4, Column5)	3209.82	2083.00	4780.11	0.19	1.49	1410.00	1443.60	1410.00	219.82	0.01	0.15	94.00	75.00	0.00	673.00	1799.82	1194053.00	8.03	2012.74	1826.00
9	6	4	6113.00	12735.00	183.60	0	Spot (Block9, Row4, Column6)	1961.65	1949.00	273.80	0.00	0.14	1450.50	1463.64	1450.50	196.70	0.00	0.13	86.00	63.00	0.00	498.50	511.15	1867492.00	2.53	1639.11	1647.00
9	7	4	6417.00	12740.00	146.75	0	Spot (Block9, Row4, Column7)	3737.65	3029.00	1913.57	0.09	0.51	1378.00	1396.10	1378.00	185.15	0.01	0.13	100.00	93.00	0.00	1651.00	2359.65	2197738.00	12.65	1955.19	1921.50
9	8	4	6720.00	12741.00	163.35	0	Spot (Block9, Row4, Column8)	2063.66	1984.00	433.99	0.02	0.21	1295.00	1339.54	1295.00	179.61	0.01	0.13	95.00	84.00	0.00	689.00	768.66	1527112.00	4.03	1533.41	1532.00
9	1	5	4622.00	13043.00	144.10	0	Spot (Block9, Row5, Column1)	3319.51	3007.00	1142.79	0.04	0.34	1186.00	1189.73	1186.00	126.20	0.00	0.11	100.00	100.00	0.00	1821.00	2133.51	1862246.00	16.88	1796.32	1706.00
9	2	5	4919.00	13045.00	194.35	0	Spot (Block9, Row5, Column2)	1538.01	1514.00	182.03	0.01	0.12	1178.00	1181.08	1178.00	133.60	0.00	0.11	88.00	66.00	0.00	336.00	360.01	1644133.00	2.67	1347.35	1326.00
9	3	5	5225.00	13044.00	217.65	0	Spot (Block9, Row5, Column3)	1523.36	1499.00	225.08	0.01	0.15	1213.00	1258.05	1213.00	172.36	0.02	0.14	66.00	43.00	0.00	286.00	310.36	2058065.00	1.54	1343.68	1307.00
9	4	5	5520.00	13039.00	152.70	0	Spot (Block9, Row5, Column4)	3089.78	2711.00	1146.97	0.06	0.37	1304.00	1342.86	1304.00	203.59	0.01	0.15	100.00	94.00	0.00	1407.00	1785.78	1986727.00	8.58	1686.50	1678.50
9	5	5	5819.00	13040.00	142.10	0	Spot (Block9, Row5, Column5)	34970.91	32011.00	20844.60	0.04	0.60	1408.00	1444.08	1408.00	228.68	0.01	0.16	100.00	100.00	14.16	30603.00	33562.91	19269008.00	146.61	7013.41	5140.00
9	6	5	6119.00	13036.00	177.20	0	Spot (Block9, Row5, Column6)	1878.48	1824.00	335.57	0.01	0.18	1396.00	1428.45	1396.00	184.48	0.01	0.13	85.00	59.00	0.00	428.00	482.48	1643670.00	2.44	1561.89	1502.00
9	7	5	6417.00	13030.00	193.55	0	Spot (Block9, Row5, Column7)	1664.32	1615.00	216.21	0.01	0.13	1370.00	1375.72	1370.00	178.47	0.00	0.13	67.00	35.00	0.00	245.00	294.32	1764180.00	1.62	1487.61	1487.50
9	8	5	6720.00	13038.00	145.20	0	Spot (Block9, Row5, Column8)	10643.23	8975.00	7699.26	0.07	0.72	1299.00	1331.13	1299.00	178.23	0.01	0.13	100.00	99.00	0.00	7676.00	9344.23	6119855.00	52.25	2796.98	2292.50
9	1	6	4617.00	13334.00	224.05	0	Spot (Block9, Row6, Column1)	1426.15	1400.00	162.46	0.01	0.11	1188.00	1199.63	1188.00	138.08	0.00	0.12	69.00	37.00	0.00	212.00	238.15	2047955.00	1.64	1245.51	1212.00
9	2	6	4923.00	13356.00	212.10	0	Spot (Block9, Row6, Column2)	1745.29	1705.00	290.18	0.01	0.17	1200.00	1233.57	1200.00	157.93	0.01	0.13	95.00	72.00	0.00	505.00	545.29	2239203.00	3.24	1461.15	1473.50
9	3	6	5207.00	13337.00	143.95	0	Spot (Block9, Row6, Column3)	7916.71	7157.50	4237.32	0.04	0.54	1233.00	1269.40	1233.00	175.97	0.01	0.14	100.00	100.00	0.00	5924.50	6683.71	4417522.00	37.77	2792.64	2292.50
9	4	6	5521.00	13338.00	188.85	0	Spot (Block9, Row6, Column4)	2052.01	1923.00	486.49	0.03	0.24	1292.00	1322.55	1292.00	212.31	0.01	0.16	90.00	74.00	0.00	631.00	760.01	2066378.00	3.44	1535.79	1515.00
9	5	6	5813.00	13335.00	139.95	0	Spot (Block9, Row6, Column5)	42208.96	44804.50	21270.33	0.03	0.50	1304.00	1358.31	1304.00	224.92	0.02	0.17	100.00	100.00	30.75	43500.50	40904.96	22370832.00	181.62	10251.98	7499.00
9	6	6	6127.00	13335.00	205.50	0	Spot (Block9, Row6, Column6)	1675.43	1616.00	279.47	0.02	0.17	1301.00	1346.73	1301.00	192.32	0.02	0.14	70.00	40.00	0.00	315.00	374.43	2018898.00	1.71	1469.35	1462.00
9	7	6	6420.00	13335.00	145.40	0	Spot (Block9, Row6, Column7)	4337.62	3873.00	2135.37	0.05	0.49	1293.00	1321.12	1293.00	179.74	0.01	0.14	100.00	97.00	0.00	2580.00	3044.62	2511483.00	16.78	2008.29	1863.00
9	8	6	6720.00	13343.00	143.25	0	Spot (Block9, Row6, Column8)	7462.59	6361.00	4627.39	0.07	0.62	1287.00	1295.91	1287.00	179.53	0.00	0.14	100.00	99.00	0.00	5074.00	6175.59	4171587.00	34.35	2434.64	2086.00
9	1	7	4611.00	13642.00	208.45	0	Spot (Block9, Row7, Column1)	1448.11	1405.00	148.12	0.01	0.10	1201.00	1227.06	1201.00	147.49	0.01	0.12	73.00	35.00	0.00	204.00	247.11	1801450.00	1.50	1295.59	1286.00
9	2	7	4921.00	13641.00	205.10	0	Spot (Block9, Row7, Column2)	1366.19	1380.00	148.06	0.00	0.11	1190.00	1202.23	1190.00	134.11	0.00	0.11	53.00	25.00	0.00	190.00	176.19	1632597.00	1.22	1299.98	1284.00
9	3	7	5217.00	13631.00	223.15	0	Spot (Block9, Row7, Column3)	1363.27	1342.00	158.60	0.01	0.12	1196.00	1219.38	1196.00	152.74	0.01	0.13	49.00	21.00	0.00	146.00	167.27	1944016.00	0.94	1263.24	1267.00
9	4	7	5511.00	13639.00	202.70	0	Spot (Block9, Row7, Column4)	1444.75	1424.00	178.35	0.01	0.12	1195.00	1222.36	1195.00	140.77	0.01	0.12	69.00	42.00	0.00	229.00	249.75	1684584.00	1.58	1328.15	1308.00
9	5	7	5816.00	13634.00	194.30	0	Spot (Block9, Row7, Column5)	1726.85	1671.00	282.09	0.01	0.16	1207.00	1255.92	1207.00	189.50	0.02	0.15	89.00	63.00	0.00	464.00	519.85	1847732.00	2.49	1413.89	1380.00
9	6	7	6115.00	13630.00	216.35	0	Spot (Block9, Row7, Column6)	1481.35	1465.00	194.68	0.00	0.13	1213.00	1260.55	1213.00	169.69	0.02	0.13	58.00	33.00	0.00	252.00	268.35	1985012.00	1.30	1348.09	1302.50
9	7	7	6413.00	13643.00	146.15	0	Spot (Block9, Row7, Column7)	5244.07	4789.00	2244.78	0.04	0.43	1266.50	1276.28	1266.50	175.61	0.00	0.14	100.00	100.00	0.00	3522.50	3977.57	3057295.00	22.59	2448.07	1975.00
9	8	7	6713.00	13640.00	171.40	0	Spot (Block9, Row7, Column8)	2091.90	2076.50	347.04	0.00	0.17	1275.00	1291.80	1275.00	185.35	0.01	0.14	99.00	94.00	0.00	801.50	816.90	1715356.00	4.32	1564.05	1599.00
9	1	8	4608.00	13942.00	138.15	0	Spot (Block9, Row8, Column1)	29164.86	26825.00	16992.79	0.04	0.58	1265.00	1277.10	1265.00	206.23	0.00	0.16	100.00	100.00	9.48	25560.00	27899.86	15078231.00	135.22	7754.95	5961.00
9	2	8	4919.00	13940.00	202.70	0	Spot (Block9, Row8, Column2)	1456.46	1418.00	206.11	0.01	0.14	1192.00	1220.00	1192.00	153.08	0.01	0.13	65.00	39.00	0.00	226.00	264.46	1711344.00	1.54	1318.12	1292.00
9	3	8	5210.00	13936.00	153.85	0	Spot (Block9, Row8, Column3)	2869.17	2446.00	1352.61	0.07	0.47	1187.00	1198.48	1187.00	141.31	0.00	0.12	97.00	88.00	0.00	1259.00	1682.17	1856353.00	11.82	1515.55	1532.50
9	4	8	5515.00	13931.00	194.65	0	Spot (Block9, Row8, Column4)	1503.88	1485.00	206.65	0.01	0.14	1188.00	1206.59	1188.00	142.22	0.01	0.12	76.00	52.00	0.00	297.00	315.88	1612157.00	2.09	1283.19	1287.50
9	5	8	5800.00	13947.00	206.75	0	Spot (Block9, Row8, Column5)	1410.76	1395.00	173.53	0.00	0.12	1185.00	1208.79	1185.00	143.52	0.01	0.12	60.00	38.00	0.00	210.00	225.76	1721124.00	1.41	1288.68	1266.00
9	6	8	6130.00	13941.00	198.40	0	Spot (Block9, Row8, Column6)	1540.38	1506.00	224.07	0.01	0.15	1196.00	1242.98	1196.00	162.89	0.02	0.13	74.00	47.00	0.00	310.00	344.38	1715982.00	1.83	1379.46	1391.50
9	7	8	6418.00	13935.00	153.05	0	Spot (Block9, Row8, Column7)	2533.47	2419.00	679.06	0.02	0.27	1263.00	1273.38	1263.00	171.91	0.00	0.14	99.00	97.00	0.00	1156.00	1270.47	1631556.00	7.33	1562.80	1521.00
9	8	8	6716.00	13936.00	149.95	0	Spot (Block9, Row8, Column8)	2373.68	2328.00	585.61	0.01	0.25	1294.00	1329.73	1294.00	192.32	0.01	0.14	100.00	87.00	0.00	1034.00	1079.68	1462189.00	5.43	1667.53	1687.50
10	1	1	9119.00	11838.00	151.15	0	Spot (Block10, Row1, Column1)	19636.44	16492.50	12397.01	0.08	0.63	490.00	497.33	490.00	67.72	0.01	0.14	100.00	100.00	1.28	16002.50	19146.44	12292413.00	282.62	4298.79	3268.50
10	2	1	9415.00	11834.00	174.70	0	Spot (Block10, Row1, Column2)	611.79	601.00	90.44	0.01	0.15	481.00	484.24	481.00	53.81	0.00	0.11	76.00	57.00	0.00	120.00	130.79	523084.00	2.37	514.92	504.00
10	3	1	9725.00	11821.00	181.95	0	Spot (Block10, Row1, Column3)	548.53	534.00	43.52	0.01	0.08	481.00	478.92	481.00	41.74	0.00	0.09	64.00	36.00	0.00	53.00	67.53	510134.00	1.67	518.61	515.00
10	4	1	10032.00	11843.00	187.15	0	Spot (Block10, Row1, Column4)	572.03	581.00	52.44	0.01	0.09	484.00	479.32	484.00	39.59	0.00	0.08	79.00	60.00	0.00	97.00	88.03	564592.00	2.34	513.15	509.00
10	5	1	10295.00	11830.00	213.85	0	Spot (Block10, Row1, Column5)	548.40	542.00	46.79	0.01	0.09	486.00	484.59	486.00	44.98	0.00	0.09	57.00	31.00	0.00	56.00	62.40	717860.00	1.42	502.07	500.00
10	6	1	10625.00	11834.00	214.25	0	Spot (Block10, Row1, Column6)	571.25	568.00	56.85	0.00	0.10	486.00	483.78	486.00	43.03	0.00	0.09	69.00	46.00	0.00	82.00	85.25	748915.00	2.03	515.01	510.50
10	7	1	10919.00	11846.00	173.60	0	Spot (Block10, Row1, Column7)	622.60	607.00	81.53	0.01	0.13	492.00	487.68	492.00	44.34	0.00	0.09	86.00	72.00	0.00	115.00	130.60	524231.00	3.04	536.73	527.00
10	8	1	11212.00	11841.00	200.20	0	Spot (Block10, Row1, Column8)	575.62	575.00	68.57	0.00	0.12	497.00	494.81	497.00	42.02	0.00	0.08	66.00	42.00	0.00	78.00	78.62	656787.00	1.92	519.88	514.00
10	1	2	9105.00	12142.00	201.15	0	Spot (Block10, Row2, Column1)	532.45	519.00	46.55	0.01	0.09	476.00	479.09	476.00	55.17	0.00	0.12	40.00	19.00	0.00	43.00	56.45	612850.00	0.97	491.93	495.00
10	2	2	9418.00	12114.00	168.05	0	Spot (Block10, Row2, Column2)	517.61	510.50	38.37	0.01	0.07	471.00	469.37	471.00	37.31	0.00	0.08	53.00	16.00	0.00	39.50	46.61	403734.00	1.29	496.28	500.00
10	3	2	9731.00	12138.00	192.65	0	Spot (Block10, Row2, Column3)	563.41	573.00	59.43	0.01	0.11	470.00	469.20	470.00	37.85	0.00	0.08	80.00	62.00	0.00	103.00	93.41	587634.00	2.49	494.47	488.00
10	4	2	10021.00	12147.00	196.10	0	Spot (Block10, Row2, Column4)	539.77	520.00	62.66	0.02	0.12	480.00	477.32	480.00	39.59	0.00	0.08	50.00	34.00	0.00	40.00	59.77	589427.00	1.58	512.38	505.50
10	5	2	10319.00	12145.00	199.40	0	Spot (Block10, Row2, Column5)	660.09	630.00	100.53	0.02	0.15	484.00	481.73	484.00	39.08	0.00	0.08	95.00	88.00	0.00	146.00	176.09	738642.00	4.56	535.28	526.00
10	6	2	10642.00	12131.00	200.75	0	Spot (Block10, Row2, Column6)	547.70	531.00	50.28	0.01	0.09	488.00	482.79	488.00	40.70	0.00	0.08	51.00	35.00	0.00	43.00	59.70	625471.00	1.59	510.11	500.50
10	7	2	10910.00	12142.00	192.65	0	Spot (Block10, Row2, Column7)	526.82	517.00	41.95	0.01	0.08	481.00	473.29	481.00	41.36	0.01	0.09	39.00	17.00	0.00	36.00	45.82	552106.00	1.29	494.84	495.00
10	8	2	11202.00	12129.00	205.30	0	Spot (Block10, Row2, Column8)	510.92	503.00	34.68	0.01	0.07	483.00	477.74	483.00	41.03	0.00	0.09	22.00	8.00	0.00	20.00	27.92	610544.00	0.81	500.26	493.00
10	1	3	9134.00	12440.00	191.25	0	Spot (Block10, Row3, Column1)	578.13	581.00	66.33	0.00	0.11	473.00	468.60	473.00	37.68	0.00	0.08	79.00	65.00	0.00	108.00	105.13	599523.00	2.91	507.69	498.50
10	2	3	9430.00	12437.00	195.25	0	Spot (Block10, Row3, Column2)	534.26	525.00	54.47	0.01	0.10	475.00	470.66	475.00	40.85	0.00	0.09	58.00	31.00	0.00	50.00	59.26	576997.00	1.56	498.07	495.00
10	3	3	9723.00	12432.00	191.45	0	Spot (Block10, Row3, Column3)	566.63	570.00	55.09	0.00	0.10	482.00	478.75	482.00	42.99	0.00	0.09	73.00	51.00	0.00	88.00	84.63	587030.00	2.04	505.76	505.00
10	4	3	10018.00	12434.00	174.90	0	Spot (Block10, Row3, Column4)	688.14	664.00	119.51	0.02	0.17	485.00	483.97	485.00	40.80	0.00	0.08	97.00	91.00	0.00	179.00	203.14	589734.00	5.00	544.79	536.00
10	5	3	10323.00	12445.00	195.75	0	Spot (Block10, Row3, Column5)	549.79	539.00	50.21	0.01	0.09	484.00	482.59	484.00	39.74	0.00	0.08	62.00	41.00	0.00	55.00	65.79	594327.00	1.69	501.99	499.50
10	6	3	10627.00	12427.00	188.60	0	Spot (Block10, Row3, Column6)	578.93	587.00	46.13	0.01	0.08	487.00	484.03	487.00	39.94	0.00	0.08	85.00	66.00	0.00	100.00	91.93	584716.00	2.38	525.97	524.00
10	7	3	10929.00	12414.00	186.90	0	Spot (Block10, Row3, Column7)	530.12	519.00	47.00	0.01	0.09	485.00	480.93	485.00	37.86	0.00	0.08	47.00	28.00	0.00	34.00	45.12	520582.00	1.30	512.73	503.00
10	8	3	11212.00	12441.00	219.65	0	Spot (Block10, Row3, Column8)	537.18	520.00	57.18	0.01	0.11	480.00	475.19	480.00	38.89	0.00	0.08	50.00	36.00	0.00	40.00	57.18	743996.00	1.59	483.62	486.00
10	1	4	9117.00	12742.00	188.25	0	Spot (Block10, Row4, Column1)	639.29	626.50	97.77	0.01	0.15	471.00	466.18	471.00	40.60	0.00	0.09	90.00	78.00	0.00	155.50	168.29	643126.00	4.26	512.77	501.00
10	2	4	9422.00	12740.00	185.50	0	Spot (Block10, Row4, Column2)	550.15	545.00	39.07	0.00	0.07	475.00	469.67	475.00	44.99	0.00	0.10	75.00	37.00	0.00	70.00	75.15	533099.00	1.79	520.05	513.00
10	3	4	9725.00	12740.00	149.40	0	Spot (Block10, Row4, Column3)	1132.98	1088.00	293.68	0.02	0.26	490.00	487.85	490.00	44.29	0.00	0.09	99.00	99.00	0.00	598.00	642.98	687721.00	14.57	670.43	641.50
10	4	4	10004.00	12757.00	249.85	0	Spot (Block10, Row4, Column4)	535.20	526.00	50.60	0.01	0.09	491.00	488.56	491.00	39.08	0.00	0.08	46.00	29.00	0.00	35.00	44.20	967647.00	1.19	498.28	497.00
10	5	4	10303.00	12738.00	188.25	0	Spot (Block10, Row4, Column5)	557.36	549.00	55.53	0.01	0.10	483.00	480.10	483.00	43.60	0.00	0.09	61.00	42.00	0.00	66.00	74.36	555687.00	1.77	506.52	502.00
10	6	4	10623.00	12738.00	202.65	0	Spot (Block10, Row4, Column6)	716.29	699.00	95.09	0.01	0.13	487.00	483.32	487.00	40.29	0.00	0.08	99.00	98.00	0.00	212.00	229.29	833048.00	5.78	555.49	540.50
10	7	4	10929.00	12753.00	189.75	0	Spot (Block10, Row4, Column7)	564.73	567.50	47.80	0.00	0.08	491.00	489.83	491.00	37.44	0.00	0.08	74.00	51.00	0.00	76.50	73.73	572633.00	2.00	526.98	517.00
10	8	4	11220.00	12746.00	204.00	0	Spot (Block10, Row4, Column8)	613.93	595.00	101.69	0.01	0.17	485.00	478.94	485.00	41.42	0.01	0.09	73.00	63.00	0.00	110.00	128.93	726281.00	3.26	508.56	504.00
10	1	5	9120.00	13040.00	153.05	0	Spot (Block10, Row5, Column1)	675.05	662.00	112.15	0.01	0.17	462.00	457.22	462.00	40.70	0.00	0.09	99.00	94.00	0.00	200.00	213.05	436759.00	5.35	522.67	516.00
10	2	5	9410.00	13046.00	177.65	0	Spot (Block10, Row5, Column2)	527.24	517.00	37.81	0.01	0.07	463.00	460.73	463.00	40.99	0.00	0.09	72.00	27.00	0.00	54.00	64.24	461864.00	1.62	484.81	486.00
10	3	5	9734.00	13043.00	216.80	0	Spot (Block10, Row5, Column3)	573.21	569.00	75.82	0.00	0.13	487.00	483.02	487.00	41.79	0.00	0.09	61.00	49.00	0.00	82.00	86.21	768673.00	2.16	516.67	506.00
10	4	5	10015.00	13054.00	190.95	0	Spot (Block10, Row5, Column4)	587.06	589.00	55.26	0.00	0.09	488.00	486.23	488.00	43.60	0.00	0.09	80.00	60.00	0.00	101.00	99.06	606429.00	2.31	516.24	509.00
10	5	5	10318.00	13042.00	152.85	0	Spot (Block10, Row5, Column5)	1027.27	944.50	326.24	0.04	0.32	485.00	480.95	485.00	46.20	0.00	0.10	100.00	99.00	0.00	459.50	542.27	655401.00	11.82	635.33	633.00
10	6	5	10626.00	13050.00	203.55	0	Spot (Block10, Row5, Column6)	556.41	563.00	44.99	0.01	0.08	485.00	479.61	485.00	38.77	0.00	0.08	71.00	50.00	0.00	78.00	71.41	654341.00	1.98	505.64	501.00
10	7	5	10931.00	13056.00	205.85	0	Spot (Block10, Row5, Column7)	560.31	556.00	57.26	0.00	0.10	486.00	482.67	486.00	41.43	0.00	0.09	61.00	46.00	0.00	70.00	74.31	674608.00	1.87	514.34	507.00
10	8	5	11216.00	13049.00	184.85	0	Spot (Block10, Row5, Column8)	591.33	588.00	75.09	0.00	0.13	478.00	472.38	478.00	41.54	0.01	0.09	85.00	70.00	0.00	110.00	113.33	569448.00	2.86	532.86	517.00
10	1	6	9123.00	13334.00	216.65	0	Spot (Block10, Row6, Column1)	550.65	535.00	58.34	0.01	0.11	474.00	468.13	474.00	42.27	0.01	0.09	64.00	40.00	0.00	61.00	76.65	737871.00	1.95	483.21	486.00
10	2	6	9418.00	13338.00	147.00	-50	Spot (Block10, Row6, Column2)	521.63	509.00	51.02	0.01	0.10	467.00	464.40	467.00	45.24	0.00	0.10	44.00	26.00	0.00	42.00	54.63	306195.00	1.26	520.83	514.00
10	3	6	9719.00	13326.00	162.55	0	Spot (Block10, Row6, Column3)	671.57	669.00	99.72	0.00	0.15	475.00	471.25	475.00	45.51	0.00	0.10	97.00	92.00	0.00	194.00	196.57	492260.00	4.40	549.92	562.00
10	4	6	10010.00	13346.00	161.50	0	Spot (Block10, Row6, Column4)	572.75	580.00	58.49	0.01	0.10	477.00	473.52	477.00	43.42	0.00	0.09	78.00	61.00	0.00	103.00	95.75	413523.00	2.29	518.01	515.00
10	5	6	10320.00	13333.00	154.50	0	Spot (Block10, Row6, Column5)	701.61	668.00	127.94	0.02	0.18	477.00	474.94	477.00	48.28	0.00	0.10	97.00	90.00	0.00	191.00	224.61	458853.00	4.70	547.42	533.00
10	6	6	10618.00	13335.00	206.95	0	Spot (Block10, Row6, Column6)	533.33	521.00	50.21	0.01	0.09	476.00	473.78	476.00	43.70	0.00	0.09	50.00	29.00	0.00	45.00	57.33	649595.00	1.36	498.55	493.00
10	7	6	10913.00	13339.00	166.50	0	Spot (Block10, Row6, Column7)	569.30	573.00	60.78	0.00	0.11	472.00	468.67	472.00	37.47	0.00	0.08	81.00	58.00	0.00	101.00	97.30	437225.00	2.69	523.81	513.00
10	8	6	11229.00	13350.00	224.55	0	Spot (Block10, Row6, Column8)	529.08	520.00	45.31	0.01	0.09	471.00	467.98	471.00	37.96	0.00	0.08	63.00	34.00	0.00	49.00	58.08	767702.00	1.61	487.16	484.00
10	1	7	9124.00	13646.00	153.65	0	Spot (Block10, Row7, Column1)	576.29	582.00	54.44	0.00	0.09	474.00	472.78	474.00	55.37	0.00	0.12	76.00	47.00	0.00	108.00	102.29	375165.00	1.87	524.82	511.00
10	2	7	9435.00	13621.00	204.05	0	Spot (Block10, Row7, Column2)	505.60	503.00	44.07	0.00	0.09	447.00	452.59	447.00	44.32	0.01	0.10	70.00	16.00	0.00	56.00	58.60	596613.00	1.20	471.19	472.00
10	3	7	9713.00	13636.00	186.20	0	Spot (Block10, Row7, Column3)	538.62	532.00	40.44	0.01	0.08	440.00	448.58	440.00	41.26	0.01	0.09	96.00	57.00	0.00	92.00	98.62	525155.00	2.18	483.02	488.00
10	4	7	10004.00	13628.00	179.70	0	Spot (Block10, Row7, Column4)	522.21	518.00	41.28	0.00	0.08	461.00	458.30	461.00	40.78	0.00	0.09	70.00	31.00	0.00	57.00	61.21	474165.00	1.57	504.08	499.00
10	5	7	10335.00	13632.00	195.75	0	Spot (Block10, Row7, Column5)	539.50	525.00	65.76	0.01	0.12	468.00	464.72	468.00	44.73	0.00	0.10	64.00	31.00	0.00	57.00	71.50	584283.00	1.67	490.47	494.00
10	6	7	10618.00	13630.00	217.25	0	Spot (Block10, Row7, Column6)	531.19	516.00	50.13	0.01	0.09	469.00	465.77	469.00	36.62	0.00	0.08	67.00	30.00	0.00	47.00	62.19	715515.00	1.79	491.27	497.00
10	7	7	10905.00	13651.00	191.05	0	Spot (Block10, Row7, Column7)	551.35	536.00	55.90	0.01	0.10	466.00	463.31	466.00	36.57	0.00	0.08	80.00	48.00	0.00	70.00	85.35	567335.00	2.41	488.46	490.00
10	8	7	11212.00	13642.00	188.70	0	Spot (Block10, Row7, Column8)	903.17	892.00	168.61	0.01	0.19	468.00	465.25	468.00	38.77	0.00	0.08	100.00	99.00	0.00	424.00	435.17	913101.00	11.29	591.30	584.00
10	1	8	9112.00	13942.00	139.25	0	Spot (Block10, Row8, Column1)	26563.54	23164.50	16652.54	0.06	0.63	489.00	499.09	489.00	132.62	0.01	0.27	100.00	100.00	6.98	22675.50	26074.54	14078679.00	196.54	7136.33	4291.00
10	2	8	9431.00	13930.00	225.70	0	Spot (Block10, Row8, Column2)	523.59	512.00	41.85	0.01	0.08	455.00	460.90	455.00	68.48	0.01	0.15	36.00	7.00	0.00	57.00	68.59	766543.00	0.92	484.91	489.00
10	3	8	9703.00	13935.00	186.35	0	Spot (Block10, Row8, Column3)	542.97	524.00	57.54	0.02	0.11	444.00	450.39	444.00	40.88	0.01	0.09	90.00	48.00	0.00	80.00	98.97	529393.00	2.26	495.76	495.00
10	4	8	10024.00	13935.00	152.45	0	Spot (Block10, Row8, Column4)	586.77	590.00	71.90	0.00	0.12	451.00	454.65	451.00	45.66	0.00	0.10	92.00	68.00	0.00	139.00	135.77	376122.00	2.89	503.97	501.50
10	5	8	10298.00	13948.00	187.15	0	Spot (Block10, Row8, Column5)	551.58	535.00	60.09	0.01	0.11	461.00	460.07	461.00	46.03	0.00	0.10	72.00	45.00	0.00	74.00	90.58	544414.00	1.99	494.52	492.00
10	6	8	10615.00	13925.00	202.45	0	Spot (Block10, Row8, Column6)	562.47	565.00	61.36	0.00	0.11	473.00	468.92	473.00	39.61	0.00	0.08	76.00	54.00	0.00	92.00	89.47	656405.00	2.36	511.46	506.50
10	7	8	10922.00	13946.00	172.35	0	Spot (Block10, Row8, Column7)	569.82	580.00	40.43	0.01	0.07	479.00	474.74	479.00	42.41	0.00	0.09	83.00	62.00	0.00	101.00	90.82	471237.00	2.24	510.83	508.00
10	8	8	11220.00	13939.00	157.60	0	Spot (Block10, Row8, Column8)	1372.76	1319.00	529.69	0.02	0.39	481.00	478.44	481.00	44.58	0.00	0.09	100.00	100.00	0.00	838.00	891.76	929360.00	20.06	710.96	679.00
11	1	1	13619.00	11842.00	151.80	0	Spot (Block11, Row1, Column1)	17835.00	15609.00	9591.78	0.06	0.54	776.00	785.84	776.00	119.64	0.01	0.15	100.00	100.00	0.00	14833.00	17059.00	11343061.00	142.50	4442.81	3443.50
11	2	1	13929.00	11848.00	155.25	0	Spot (Block11, Row1, Column2)	983.16	971.00	142.48	0.01	0.14	748.00	762.43	748.00	99.61	0.01	0.13	82.00	53.00	0.00	223.00	235.16	650851.00	2.22	868.63	882.00
11	3	1	14215.00	11839.00	183.35	0	Spot (Block11, Row1, Column3)	876.31	881.00	111.96	0.00	0.13	724.00	749.89	724.00	89.99	0.02	0.12	61.00	36.00	0.00	157.00	152.31	832496.00	1.40	821.06	802.00
11	4	1	14523.00	11854.00	201.25	0	Spot (Block11, Row1, Column4)	914.24	882.00	132.66	0.02	0.15	739.00	757.51	739.00	89.94	0.01	0.12	69.00	37.00	0.00	143.00	175.24	1053203.00	1.74	807.44	795.00
11	5	1	14822.00	11843.00	204.55	0	Spot (Block11, Row1, Column5)	927.73	906.00	122.72	0.01	0.13	786.00	785.98	786.00	95.57	0.00	0.12	66.00	35.00	0.00	120.00	141.73	1101210.00	1.48	830.96	795.00
11	6	1	15122.00	11821.00	161.35	0	Spot (Block11, Row1, Column6)	991.93	973.00	137.85	0.01	0.14	794.00	804.78	794.00	100.33	0.01	0.12	67.00	39.00	0.00	179.00	197.93	714189.00	1.87	893.66	885.50
11	7	1	15431.00	11836.00	191.75	0	Spot (Block11, Row1, Column7)	981.59	957.00	164.57	0.01	0.17	793.00	807.38	793.00	97.60	0.01	0.12	65.00	43.00	0.00	164.00	188.59	1017912.00	1.78	880.04	867.00
11	8	1	15726.00	11841.00	207.45	0	Spot (Block11, Row1, Column8)	951.58	907.00	130.10	0.02	0.14	797.00	811.80	797.00	93.14	0.01	0.11	61.00	36.00	0.00	110.00	154.58	1162828.00	1.50	867.57	874.00
11	1	2	13613.00	12147.00	231.00	0	Spot (Block11, Row2, Column1)	828.96	803.00	90.47	0.01	0.11	769.00	769.64	769.00	103.60	0.00	0.13	31.00	8.00	0.00	34.00	59.96	1272447.00	0.57	770.44	761.00
11	2	2	13901.00	12144.00	156.10	0	Spot (Block11, Row2, Column2)	841.82	808.00	107.98	0.02	0.13	722.00	748.22	722.00	81.63	0.02	0.11	54.00	33.00	0.00	86.00	119.82	564859.00	1.15	777.48	780.00
11	3	2	14219.00	12158.00	194.50	0	Spot (Block11, Row2, Column3)	892.43	873.00	153.44	0.01	0.17	714.00	739.92	714.00	83.00	0.02	0.11	62.00	45.00	0.00	159.00	178.43	956682.00	1.84	799.36	786.00
11	4	2	14514.00	12147.00	204.70	0	Spot (Block11, Row2, Column4)	872.08	855.00	125.55	0.01	0.14	720.00	749.94	720.00	89.60	0.02	0.12	60.00	31.00	0.00	135.00	152.08	1036026.00	1.36	786.61	781.50
11	5	2	14827.00	12143.00	205.45	0	Spot (Block11, Row2, Column5)	1043.72	988.00	156.55	0.02	0.15	763.00	766.74	763.00	91.17	0.00	0.12	93.00	69.00	0.00	225.00	280.72	1249332.00	3.04	839.24	819.00
11	6	2	15116.00	12142.00	195.25	0	Spot (Block11, Row2, Column6)	943.56	905.00	119.92	0.02	0.13	782.00	779.60	782.00	91.80	0.00	0.12	72.00	43.00	0.00	123.00	161.56	1019042.00	1.79	832.55	797.00
11	7	2	15436.00	12139.00	175.45	0	Spot (Block11, Row2, Column7)	934.08	887.00	156.34	0.02	0.17	786.00	787.89	786.00	91.25	0.00	0.12	54.00	39.00	0.00	101.00	148.08	806107.00	1.60	877.64	875.00
11	8	2	15731.00	12136.00	210.60	0	Spot (Block11, Row2, Column8)	905.22	891.00	113.67	0.01	0.13	790.00	797.10	790.00	89.47	0.00	0.11	61.00	27.00	0.00	101.00	115.22	1144192.00	1.21	843.87	817.00
11	1	3	13623.00	12439.00	185.10	0	Spot (Block11, Row3, Column1)	985.50	969.00	237.02	0.01	0.24	743.00	754.63	743.00	82.95	0.01	0.11	74.00	56.00	0.00	226.00	242.50	951008.00	2.78	816.06	799.00
11	2	3	13921.00	12448.00	183.60	0	Spot (Block11, Row3, Column2)	893.15	882.00	107.92	0.01	0.12	721.00	745.45	721.00	84.83	0.01	0.11	74.00	44.00	0.00	161.00	172.15	845810.00	1.74	810.66	795.50
11	3	3	14211.00	12426.00	183.10	0	Spot (Block11, Row3, Column3)	930.51	882.00	155.02	0.02	0.17	721.00	747.80	721.00	86.30	0.02	0.12	75.00	44.00	0.00	161.00	209.51	874682.00	2.12	810.39	800.50
11	4	3	14533.00	12443.00	193.65	0	Spot (Block11, Row3, Column4)	926.08	895.00	120.63	0.01	0.13	757.00	763.36	757.00	92.30	0.00	0.12	74.00	36.00	0.00	138.00	169.08	981648.00	1.76	837.23	822.00
11	5	3	14832.00	12445.00	172.85	0	Spot (Block11, Row3, Column5)	996.13	982.00	149.71	0.01	0.15	776.00	776.40	776.00	97.53	0.00	0.13	77.00	53.00	0.00	206.00	220.13	832764.00	2.25	875.44	845.00
11	6	3	15110.00	12435.00	196.10	0	Spot (Block11, Row3, Column6)	937.02	907.00	118.51	0.01	0.13	781.00	776.36	781.00	89.28	0.00	0.11	75.00	38.00	0.00	126.00	156.02	1023224.00	1.80	870.67	871.50
11	7	3	15443.00	12446.00	187.00	0	Spot (Block11, Row3, Column7)	913.11	896.00	117.18	0.01	0.13	787.00	784.38	787.00	82.09	0.00	0.10	65.00	34.00	0.00	109.00	126.11	899412.00	1.57	840.98	827.00
11	8	3	15714.00	12440.00	207.50	0	Spot (Block11, Row3, Column8)	894.29	890.00	104.57	0.00	0.12	787.00	788.67	787.00	83.17	0.00	0.11	58.00	27.00	0.00	103.00	107.29	1091924.00	1.27	820.91	800.00
11	1	4	13631.00	12731.00	174.60	0	Spot (Block11, Row4, Column1)	915.69	888.00	120.34	0.01	0.13	718.00	748.22	718.00	90.91	0.02	0.12	77.00	42.00	0.00	170.00	197.69	780166.00	1.84	848.42	802.00
11	2	4	13918.00	12728.00	221.35	0	Spot (Block11, Row4, Column2)	896.67	887.00	132.80	0.00	0.15	715.00	743.04	715.00	90.64	0.02	0.12	67.00	44.00	0.00	172.00	181.67	1258921.00	1.69	789.03	781.00
11	3	4	14228.00	12739.00	183.30	0	Spot (Block11, Row4, Column3)	1041.02	1005.50	180.10	0.02	0.17	762.00	763.30	762.00	94.03	0.00	0.12	84.00	66.00	0.00	243.50	279.02	986886.00	2.95	865.28	836.00
11	4	4	14522.00	12750.00	183.15	0	Spot (Block11, Row4, Column4)	923.19	897.00	119.12	0.01	0.13	780.00	777.51	780.00	90.78	0.00	0.12	69.00	34.00	0.00	117.00	143.19	867797.00	1.60	837.63	802.50
11	5	4	14809.00	12737.00	218.30	0	Spot (Block11, Row4, Column5)	946.07	906.00	151.15	0.02	0.16	783.00	789.09	783.00	98.12	0.00	0.12	62.00	42.00	0.00	123.00	163.07	1284763.00	1.60	834.12	796.00
11	6	4	15131.00	12738.00	200.55	0	Spot (Block11, Row4, Column6)	1064.19	1027.00	149.44	0.02	0.14	782.00	785.53	782.00	93.78	0.00	0.12	93.00	73.00	0.00	245.00	282.19	1215301.00	2.97	878.91	887.50
11	7	4	15416.00	12737.00	194.15	0	Spot (Block11, Row4, Column7)	968.27	958.50	131.73	0.00	0.14	785.00	784.17	785.00	85.31	0.00	0.11	78.00	50.00	0.00	173.50	183.27	1024425.00	2.16	854.67	861.00
11	8	4	15725.00	12757.00	166.45	0	Spot (Block11, Row4, Column8)	1006.40	993.00	137.42	0.01	0.14	784.00	786.13	784.00	87.01	0.00	0.11	80.00	62.00	0.00	209.00	222.40	774929.00	2.53	868.52	851.50
11	1	5	13619.00	13042.00	149.50	0	Spot (Block11, Row5, Column1)	1050.41	1050.00	164.37	0.00	0.16	725.00	752.35	725.00	91.46	0.02	0.12	91.00	78.00	0.00	325.00	325.41	643901.00	3.26	842.94	805.00
11	2	5	13917.00	13050.00	178.75	0	Spot (Block11, Row5, Column2)	931.12	901.00	131.49	0.01	0.14	725.00	753.92	725.00	94.04	0.02	0.12	75.00	45.00	0.00	176.00	206.12	836142.00	1.88	825.07	806.00
11	3	5	14224.00	13055.00	170.60	0	Spot (Block11, Row5, Column3)	1012.48	960.00	380.53	0.02	0.38	769.00	766.34	769.00	94.46	0.00	0.12	81.00	50.00	0.00	191.00	243.48	819096.00	2.61	871.99	865.00
11	4	5	14522.00	13032.00	199.15	0	Spot (Block11, Row5, Column4)	916.01	894.00	127.85	0.01	0.14	778.00	769.59	778.00	93.76	0.00	0.12	63.00	33.00	0.00	116.00	138.01	1029599.00	1.56	837.73	818.00
11	5	5	14823.00	13045.00	157.90	0	Spot (Block11, Row5, Column5)	1086.79	1072.00	170.16	0.01	0.16	785.00	782.64	785.00	90.85	0.00	0.12	95.00	77.00	0.00	287.00	301.79	745540.00	3.35	903.63	890.50
11	6	5	15135.00	13043.00	211.50	0	Spot (Block11, Row5, Column6)	971.67	951.00	154.98	0.01	0.16	782.00	781.86	782.00	87.28	0.00	0.11	77.00	48.00	0.00	169.00	189.67	1237908.00	2.17	822.34	797.00
11	7	5	15427.00	13038.00	203.65	0	Spot (Block11, Row5, Column7)	931.27	902.00	124.85	0.01	0.13	785.00	784.50	785.00	88.70	0.00	0.11	70.00	39.00	0.00	117.00	146.27	1097965.00	1.65	842.46	820.50
11	8	5	15721.00	13037.00	157.05	0	Spot (Block11, Row5, Column8)	1041.82	1005.00	171.61	0.02	0.16	789.00	798.54	789.00	94.86	0.01	0.12	80.00	56.00	0.00	216.00	252.82	712603.00	2.56	867.16	816.00
11	1	6	13612.00	13333.00	217.40	0	Spot (Block11, Row6, Column1)	890.16	882.00	193.18	0.00	0.22	723.00	751.06	723.00	92.13	0.02	0.12	59.00	41.00	0.00	159.00	167.16	1207054.00	1.51	774.05	766.00
11	2	6	13935.00	13347.00	214.35	0	Spot (Block11, Row6, Column2)	899.15	876.00	147.56	0.01	0.16	717.00	745.98	717.00	87.84	0.02	0.12	69.00	40.00	0.00	159.00	182.15	1178785.00	1.74	788.82	790.00
11	3	6	14223.00	13342.00	192.65	0	Spot (Block11, Row6, Column3)	917.15	899.00	129.41	0.01	0.14	720.00	750.47	720.00	88.14	0.02	0.12	72.00	51.00	0.00	179.00	197.15	958417.00	1.89	807.50	794.00
11	4	6	14526.00	13334.00	183.90	0	Spot (Block11, Row6, Column4)	889.67	879.00	121.74	0.01	0.14	733.00	755.82	733.00	94.53	0.01	0.13	60.00	31.00	0.00	146.00	156.67	846966.00	1.42	815.81	795.00
11	5	6	14825.00	13347.00	193.20	0	Spot (Block11, Row6, Column5)	999.38	985.00	173.57	0.01	0.17	779.00	773.10	779.00	97.02	0.00	0.13	78.00	54.00	0.00	206.00	220.38	1057347.00	2.33	829.96	810.00
11	6	6	15120.00	13344.00	189.90	0	Spot (Block11, Row6, Column6)	912.53	886.50	121.45	0.01	0.13	784.00	783.43	784.00	94.81	0.00	0.12	56.00	30.00	0.00	102.50	128.53	928956.00	1.36	838.26	806.00
11	7	6	15435.00	13338.00	164.70	0	Spot (Block11, Row6, Column7)	980.85	981.00	135.53	0.00	0.14	786.00	789.24	786.00	94.96	0.00	0.12	74.00	52.00	0.00	195.00	194.85	738582.00	2.02	875.10	837.00
11	8	6	15730.00	13359.00	169.90	0	Spot (Block11, Row6, Column8)	958.33	949.00	137.64	0.00	0.14	793.00	805.71	793.00	95.46	0.01	0.12	65.00	45.00	0.00	156.00	165.33	768581.00	1.60	861.39	817.00
11	1	7	13622.00	13635.00	205.25	0	Spot (Block11, Row7, Column1)	902.17	891.50	138.71	0.01	0.15	726.00	758.36	726.00	108.57	0.02	0.14	63.00	34.00	0.00	165.50	176.17	1078995.00	1.32	809.32	788.00
11	2	7	13943.00	13662.00	226.00	0	Spot (Block11, Row7, Column2)	862.93	886.00	111.85	0.01	0.13	713.00	744.96	713.00	88.61	0.02	0.12	62.00	48.00	0.00	173.00	149.93	1264198.00	1.33	788.13	782.00
11	3	7	14215.00	13643.00	192.55	0	Spot (Block11, Row7, Column3)	855.04	855.00	114.64	0.00	0.13	717.00	749.29	717.00	89.60	0.02	0.12	56.00	32.00	0.00	138.00	138.04	898645.00	1.18	811.42	790.50
11	4	7	14517.00	13637.00	197.40	0	Spot (Block11, Row7, Column4)	917.16	896.00	115.72	0.01	0.13	764.00	761.10	764.00	93.08	0.00	0.12	68.00	33.00	0.00	132.00	153.16	1023552.00	1.68	816.16	813.50
11	5	7	14822.00	13645.00	185.00	0	Spot (Block11, Row7, Column5)	935.48	925.00	111.63	0.00	0.12	766.00	764.38	766.00	93.95	0.00	0.12	75.00	41.00	0.00	159.00	169.48	900867.00	1.82	868.74	883.00
11	6	7	15123.00	13636.00	191.75	0	Spot (Block11, Row7, Column6)	977.41	957.00	162.50	0.01	0.17	781.00	776.01	781.00	90.89	0.00	0.12	71.00	48.00	0.00	176.00	196.41	1011620.00	2.22	847.20	815.00
11	7	7	15382.00	13645.00	218.90	0	Spot (Block11, Row7, Column7)	941.80	887.00	416.14	0.03	0.44	787.00	790.62	787.00	96.31	0.00	0.12	52.00	28.00	0.00	100.00	154.80	1288382.00	1.57	822.12	797.00
11	8	7	15727.00	13631.00	196.30	0	Spot (Block11, Row7, Column8)	1314.10	1300.00	226.77	0.00	0.17	791.00	805.75	791.00	98.36	0.01	0.12	99.00	93.00	0.00	509.00	523.10	1433682.00	5.17	974.72	952.50
11	1	8	13609.00	13951.00	143.35	0	Spot (Block11, Row8, Column1)	32093.22	27711.50	20356.89	0.06	0.63	786.50	802.80	786.50	133.75	0.01	0.17	100.00	100.00	16.96	26925.00	31306.72	17972220.00	233.95	6451.38	4879.00
11	2	8	13918.00	13937.00	196.70	0	Spot (Block11, Row8, Column2)	906.06	894.00	121.64	0.01	0.13	764.00	772.97	764.00	114.34	0.01	0.15	61.00	23.00	0.00	130.00	142.06	996669.00	1.16	834.73	810.50
11	3	8	14203.00	13937.00	193.85	0	Spot (Block11, Row8, Column3)	899.17	885.50	133.11	0.01	0.15	723.00	757.67	723.00	100.95	0.02	0.13	64.00	31.00	0.00	162.50	176.17	953124.00	1.40	836.07	859.00
11	4	8	14525.00	13941.00	171.30	0	Spot (Block11, Row8, Column4)	940.73	899.50	128.50	0.02	0.14	745.00	761.88	745.00	96.31	0.01	0.13	78.00	41.00	0.00	154.50	195.73	767636.00	1.86	802.08	792.50
11	5	8	14825.00	13945.00	208.05	0	Spot (Block11, Row8, Column5)	893.84	885.00	111.06	0.00	0.12	776.00	771.64	776.00	88.79	0.00	0.12	61.00	27.00	0.00	109.00	117.84	1096740.00	1.38	845.45	827.50
11	6	8	15134.00	13934.00	195.25	0	Spot (Block11, Row8, Column6)	970.53	974.00	146.38	0.00	0.15	780.00	778.41	780.00	92.51	0.00	0.12	74.00	51.00	0.00	194.00	190.53	1051085.00	2.08	858.83	829.00
11	7	8	15416.00	13949.00	160.40	0	Spot (Block11, Row8, Column7)	968.09	976.00	139.38	0.00	0.14	786.00	795.58	786.00	99.31	0.01	0.12	68.00	47.00	0.00	190.00	182.09	687343.00	1.74	861.62	839.00
11	8	8	15717.00	13941.00	160.15	0	Spot (Block11, Row8, Column8)	1661.52	1556.00	431.11	0.03	0.26	794.00	814.63	794.00	104.10	0.01	0.13	100.00	99.00	0.00	762.00	867.52	1176356.00	8.14	1079.70	1063.00
12	1	1	18121.00	11843.00	151.50	0	Spot (Block12, Row1, Column1)	19564.67	17541.00	9733.88	0.05	0.50	1838.00	1869.22	1838.00	279.36	0.01	0.15	100.00	100.00	0.00	15703.00	17726.67	12306178.00	63.34	6163.61	5287.00
12	2	1	18413.00	11841.00	175.90	0	Spot (Block12, Row1, Column2)	2494.16	2460.00	407.38	0.01	0.16	1794.00	1835.87	1794.00	264.25	0.01	0.14	85.00	62.00	0.00	666.00	700.16	2152456.00	2.49	2046.37	1983.00
12	3	1	18720.00	11849.00	204.05	0	Spot (Block12, Row1, Column3)	2077.49	2073.00	287.56	0.00	0.14	1807.00	1851.82	1807.00	252.84	0.01	0.14	51.00	24.00	0.00	266.00	270.49	2465976.00	0.89	1925.46	1899.50
12	4	1	19006.00	11846.00	159.80	0	Spot (Block12, Row1, Column4)	2573.87	2542.00	380.49	0.01	0.15	1872.00	1886.34	1872.00	257.64	0.00	0.14	85.00	63.00	0.00	670.00	701.87	1819725.00	2.67	2100.56	2098.00
12	5	1	19322.00	11848.00	211.15	0	Spot (Block12, Row1, Column5)	2235.30	2215.00	328.19	0.00	0.15	1887.00	1920.08	1887.00	256.23	0.01	0.13	56.00	32.00	0.00	328.00	348.30	2847767.00	1.23	2029.22	1991.00
12	6	1	19603.00	11845.00	180.70	0	Spot (Block12, Row1, Column6)	2503.58	2490.50	334.20	0.00	0.13	1905.00	1954.37	1905.00	266.13	0.01	0.14	81.00	56.00	0.00	585.50	598.58	2293275.00	2.06	2120.60	2117.00
12	7	1	19926.00	11844.00	159.35	0	Spot (Block12, Row1, Column7)	2868.94	2773.50	492.89	0.01	0.17	1973.00	1982.00	1973.00	261.80	0.00	0.13	91.00	75.00	0.00	800.50	895.94	2008259.00	3.39	2263.86	2251.00
12	8	1	20229.00	11841.00	196.70	0	Spot (Block12, Row1, Column8)	2396.52	2377.50	294.18	0.00	0.12	1987.00	2007.83	1987.00	250.89	0.00	0.12	64.00	38.00	0.00	390.50	409.52	2626586.00	1.55	2191.39	2179.00
12	1	2	18107.00	12160.00	215.70	0	Spot (Block12, Row2, Column1)	2052.56	2007.00	317.07	0.01	0.15	1786.00	1809.88	1786.00	255.52	0.01	0.14	48.00	25.00	0.00	221.00	266.56	2725795.00	0.95	1891.38	1879.00
12	2	2	18406.00	12141.00	132.40	0	Spot (Block12, Row2, Column2)	2177.18	2174.00	314.16	0.00	0.14	1773.00	1791.21	1773.00	253.07	0.00	0.14	64.00	37.00	0.00	401.00	404.18	1021097.00	1.53	1997.57	2006.50
12	3	2	18713.00	12142.00	189.60	0	Spot (Block12, Row2, Column3)	2136.58	2061.00	350.52	0.02	0.16	1783.00	1824.78	1783.00	257.12	0.01	0.14	52.00	32.00	0.00	278.00	353.58	2172904.00	1.21	1968.97	1928.00
12	4	2	19023.00	12136.00	190.25	0	Spot (Block12, Row2, Column4)	2221.74	2190.00	322.46	0.01	0.15	1862.00	1887.12	1862.00	262.90	0.01	0.14	56.00	33.00	0.00	328.00	359.74	2279509.00	1.27	2039.19	2017.00
12	5	2	19328.00	12145.00	206.95	0	Spot (Block12, Row2, Column5)	2731.57	2677.00	393.55	0.01	0.14	1895.00	1930.53	1895.00	257.48	0.01	0.13	95.00	77.00	0.00	782.00	836.57	3318855.00	3.11	2194.89	2184.00
12	6	2	19618.00	12145.00	195.95	0	Spot (Block12, Row2, Column6)	2291.47	2266.00	316.92	0.00	0.14	1899.00	1945.12	1899.00	252.22	0.01	0.13	62.00	37.00	0.00	367.00	392.47	2479374.00	1.37	2069.71	2056.00
12	7	2	19918.00	12146.00	184.25	0	Spot (Block12, Row2, Column7)	2254.73	2194.50	301.74	0.01	0.13	1920.00	1966.07	1920.00	254.65	0.01	0.13	54.00	30.00	0.00	274.50	334.73	2146501.00	1.13	2128.98	2094.00
12	8	2	20227.00	12141.00	220.65	0	Spot (Block12, Row2, Column8)	2227.74	2191.00	296.14	0.01	0.13	1976.00	2000.10	1976.00	252.71	0.01	0.13	45.00	20.00	0.00	215.00	251.74	3098781.00	0.90	2138.91	2143.00
12	1	3	18123.00	12445.00	187.85	0	Spot (Block12, Row3, Column1)	2232.41	2210.00	350.92	0.00	0.16	1706.00	1759.62	1706.00	246.57	0.01	0.14	77.00	51.00	0.00	504.00	526.41	2214555.00	1.92	1930.46	1880.00
12	2	3	18433.00	12452.00	204.95	0	Spot (Block12, Row3, Column2)	2122.51	2107.00	320.57	0.00	0.15	1768.00	1792.79	1768.00	260.71	0.01	0.15	59.00	29.00	0.00	339.00	354.51	2527912.00	1.26	1961.00	1902.00
12	3	3	18717.00	12433.00	202.15	0	Spot (Block12, Row3, Column3)	2292.17	2245.00	486.35	0.01	0.21	1789.00	1849.09	1789.00	267.94	0.01	0.14	68.00	40.00	0.00	456.00	503.17	2663503.00	1.65	1998.27	1991.50
12	4	3	19023.00	12442.00	178.45	0	Spot (Block12, Row3, Column4)	2468.66	2459.00	391.78	0.00	0.16	1864.00	1896.33	1864.00	263.04	0.01	0.14	78.00	55.00	0.00	595.00	604.66	2202045.00	2.18	2106.34	2059.00
12	5	3	19329.00	12446.00	168.30	0	Spot (Block12, Row3, Column5)	2498.01	2432.00	414.83	0.01	0.17	1896.00	1933.81	1896.00	257.34	0.01	0.13	78.00	52.00	0.00	536.00	602.01	1965931.00	2.19	2149.02	2090.00
12	6	3	19612.00	12446.00	183.40	0	Spot (Block12, Row3, Column6)	2282.64	2280.50	324.05	0.00	0.14	1917.00	1958.57	1917.00	253.12	0.01	0.13	59.00	34.00	0.00	363.50	365.64	2150245.00	1.28	2116.01	2085.50
12	7	3	19928.00	12442.00	194.35	0	Spot (Block12, Row3, Column7)	2222.32	2192.50	310.03	0.01	0.14	1919.00	1959.85	1919.00	251.50	0.01	0.13	53.00	33.00	0.00	273.50	303.32	2360102.00	1.04	2104.11	2097.50
12	8	3	20222.00	12443.00	207.45	0	Spot (Block12, Row3, Column8)	2280.46	2226.00	327.02	0.01	0.14	1976.00	1998.32	1976.00	252.54	0.00	0.13	49.00	28.00	0.00	250.00	304.46	2793562.00	1.12	2140.57	2110.50
12	1	4	18126.00	12747.00	188.55	0	Spot (Block12, Row4, Column1)	2326.41	2222.50	378.07	0.02	0.16	1753.00	1771.36	1753.00	253.67	0.00	0.14	83.00	46.00	0.00	469.50	573.41	2331060.00	2.19	1995.83	2019.00
12	2	4	18416.00	12745.00	211.05	0	Spot (Block12, Row4, Column2)	2107.28	2092.00	305.64	0.00	0.15	1789.00	1817.47	1789.00	265.46	0.01	0.15	53.00	28.00	0.00	303.00	318.28	2680457.00	1.09	1982.27	2004.00
12	3	4	18722.00	12746.00	153.00	0	Spot (Block12, Row4, Column3)	3930.15	3715.50	953.87	0.02	0.24	1857.00	1871.95	1857.00	279.58	0.00	0.15	99.00	98.00	0.00	1858.50	2073.15	2515293.00	7.36	2456.11	2456.00
12	4	4	19010.00	12734.00	214.25	0	Spot (Block12, Row4, Column4)	2108.83	2096.00	303.00	0.00	0.14	1855.00	1882.95	1855.00	273.40	0.01	0.15	46.00	19.00	0.00	241.00	253.83	2762571.00	0.83	2006.88	2003.50
12	5	4	19310.00	12733.00	190.50	0	Spot (Block12, Row4, Column5)	2388.50	2339.00	589.62	0.01	0.25	1893.50	1931.31	1893.50	264.34	0.01	0.14	66.00	38.00	0.00	445.50	495.00	2441045.00	1.73	2127.59	2113.00
12	6	4	19627.00	12745.00	190.95	0	Spot (Block12, Row4, Column6)	2979.03	2864.00	1132.80	0.02	0.38	1919.00	1956.64	1919.00	252.49	0.01	0.13	97.00	86.00	0.00	945.00	1060.03	3065427.00	4.05	2372.55	2348.00
12	7	4	19914.00	12754.00	162.70	0	Spot (Block12, Row4, Column7)	2462.99	2423.00	410.73	0.01	0.17	1957.00	1972.97	1957.00	252.26	0.00	0.13	66.00	47.00	0.00	466.00	505.99	1815221.00	1.94	2116.03	2075.00
12	8	4	20225.00	12756.00	189.55	0	Spot (Block12, Row4, Column8)	2433.61	2407.00	332.85	0.00	0.14	1993.00	2031.88	1993.00	258.36	0.01	0.13	65.00	40.00	0.00	414.00	440.61	2457946.00	1.55	2158.16	2107.50
12	1	5	18127.00	13049.00	152.30	0	Spot (Block12, Row5, Column1)	2793.98	2756.50	426.60	0.01	0.15	1780.00	1794.39	1780.00	251.26	0.00	0.14	97.00	89.00	0.00	976.50	1013.98	1782559.00	3.98	2086.83	2053.50
12	2	5	18417.00	13043.00	205.15	0	Spot (Block12, Row5, Column2)	2124.09	2098.50	310.75	0.01	0.15	1796.00	1826.45	1796.00	252.18	0.01	0.14	56.00	27.00	0.00	302.50	328.09	2536158.00	1.18	1992.12	2002.00
12	3	5	18730.00	13046.00	197.10	0	Spot (Block12, Row5, Column3)	2238.29	2204.00	290.98	0.01	0.13	1848.00	1860.15	1848.00	271.60	0.00	0.15	61.00	29.00	0.00	356.00	390.29	2462117.00	1.39	1991.14	1946.00
12	4	5	19014.00	13050.00	191.90	0	Spot (Block12, Row5, Column4)	2226.62	2203.00	321.44	0.00	0.14	1865.00	1871.32	1865.00	270.20	0.00	0.14	56.00	32.00	0.00	338.00	361.62	2317913.00	1.31	1992.62	1995.00
12	5	5	19325.00	13043.00	151.50	0	Spot (Block12, Row5, Column5)	3929.15	3867.50	991.35	0.01	0.25	1891.00	1925.83	1891.00	276.78	0.01	0.14	99.00	96.00	0.00	1976.50	2038.15	2475366.00	7.24	2427.57	2486.00
12	6	5	19627.00	13042.00	196.35	0	Spot (Block12, Row5, Column6)	2331.64	2330.00	308.38	0.00	0.13	1899.00	1941.99	1899.00	270.13	0.01	0.14	68.00	38.00	0.00	431.00	432.64	2560145.00	1.44	2131.72	2159.50
12	7	5	19932.00	13042.00	178.75	0	Spot (Block12, Row5, Column7)	2283.19	2270.50	276.67	0.00	0.12	1973.00	1984.51	1973.00	264.35	0.00	0.13	52.00	25.00	0.00	297.50	310.19	2064007.00	1.13	2120.20	2067.00
12	8	5	20219.00	13041.00	156.40	0	Spot (Block12, Row5, Column8)	2678.29	2608.00	381.88	0.01	0.14	1994.00	2026.22	1994.00	255.21	0.01	0.13	88.00	62.00	0.00	614.00	684.29	1805165.00	2.55	2255.82	2244.50
12	1	6	18118.00	13346.00	195.20	0	Spot (Block12, Row6, Column1)	2127.06	2098.00	281.87	0.01	0.13	1773.00	1789.25	1773.00	249.29	0.00	0.14	60.00	29.00	0.00	325.00	354.06	2292972.00	1.36	1899.45	1857.50
12	2	6	18427.00	13345.00	192.75	0	Spot (Block12, Row6, Column2)	2163.33	2135.50	334.52	0.01	0.15	1790.00	1826.22	1790.00	261.29	0.01	0.14	61.00	36.00	0.00	345.50	373.33	2275827.00	1.29	1973.06	1976.00
12	3	6	18710.00	13341.00	170.30	0	Spot (Block12, Row6, Column3)	2670.26	2624.00	454.77	0.01	0.17	1830.00	1859.92	1830.00	271.79	0.01	0.15	88.00	74.00	0.00	794.00	840.26	2154902.00	2.98	2116.98	2096.00
12	4	6	19022.00	13338.00	209.50	0	Spot (Block12, Row6, Column4)	2289.60	2249.50	330.10	0.01	0.14	1873.00	1891.88	1873.00	275.15	0.00	0.15	60.00	33.00	0.00	376.50	416.60	2866581.00	1.45	1950.64	1939.00
12	5	6	19322.00	13343.00	148.30	0	Spot (Block12, Row6, Column5)	3530.99	3447.00	724.54	0.01	0.21	1889.00	1939.72	1889.00	283.61	0.01	0.15	99.00	97.00	0.00	1558.00	1641.99	2136250.00	5.61	2441.99	2443.50
12	6	6	19625.00	13353.00	214.60	0	Spot (Block12, Row6, Column6)	2175.48	2105.00	284.62	0.01	0.13	1902.50	1959.67	1902.50	290.07	0.01	0.15	42.00	17.00	0.00	202.50	272.98	2865106.00	0.74	1998.36	1988.00
12	7	6	19927.00	13351.00	168.25	0	Spot (Block12, Row6, Column7)	2514.19	2499.00	332.62	0.00	0.13	1979.00	1985.24	1979.00	261.06	0.00	0.13	75.00	49.00	0.00	520.00	535.19	1988724.00	2.03	2208.82	2187.50
12	8	6	20241.00	13348.00	186.65	0	Spot (Block12, Row6, Column8)	2397.27	2388.00	329.15	0.00	0.14	1996.00	2031.34	1996.00	249.44	0.01	0.12	67.00	37.00	0.00	392.00	401.27	2342135.00	1.47	2179.03	2192.00
12	1	7	18121.00	13644.00	189.45	0	Spot (Block12, Row7, Column1)	2121.20	2065.00	332.44	0.01	0.16	1780.00	1819.22	1780.00	274.30	0.01	0.15	51.00	28.00	0.00	285.00	341.20	2136052.00	1.10	1973.54	1990.00
12	2	7	18425.00	13649.00	193.05	0	Spot (Block12, Row7, Column2)	2111.79	2089.00	315.15	0.00	0.15	1781.00	1824.12	1781.00	264.69	0.01	0.15	54.00	30.00	0.00	308.00	330.79	2227942.00	1.09	1956.65	1961.00
12	3	7	18714.00	13643.00	201.75	0	Spot (Block12, Row7, Column3)	2216.13	2203.50	267.34	0.00	0.12	1835.00	1865.59	1835.00	276.86	0.01	0.15	60.00	26.00	0.00	368.50	381.13	2561848.00	1.27	2022.57	2004.00
12	4	7	19016.00	13635.00	205.90	0	Spot (Block12, Row7, Column4)	2226.02	2201.00	268.71	0.00	0.12	1876.00	1913.64	1876.00	276.86	0.01	0.14	59.00	24.00	0.00	325.00	350.02	2691264.00	1.13	2022.33	1998.50
12	5	7	19316.00	13648.00	214.90	0	Spot (Block12, Row7, Column5)	2349.69	2327.00	316.48	0.00	0.13	1894.50	1955.71	1894.50	284.19	0.01	0.15	66.00	37.00	0.00	432.50	455.19	3103938.00	1.39	2072.14	2081.00
12	6	7	19608.00	13640.00	193.50	0	Spot (Block12, Row7, Column6)	2378.92	2308.50	710.46	0.01	0.30	1957.00	1972.62	1957.00	273.15	0.00	0.14	57.00	32.00	0.00	351.50	421.92	2521653.00	1.49	2065.04	2036.00
12	7	7	19912.00	13647.00	189.15	0	Spot (Block12, Row7, Column7)	2429.01	2412.50	323.83	0.00	0.13	1986.00	1995.68	1986.00	269.39	0.00	0.13	65.00	36.00	0.00	426.50	443.01	2463014.00	1.61	2199.38	2189.50
12	8	7	20227.00	13638.00	189.85	0	Spot (Block12, Row7, Column8)	3444.19	3387.00	504.56	0.01	0.15	1996.00	2034.82	1996.00	261.06	0.01	0.13	99.00	99.00	0.00	1391.00	1448.19	3516523.00	5.40	2518.26	2519.00
12	1	8	18114.00	13953.00	145.70	0	Spot (Block12, Row8, Column1)	32438.65	28494.00	20615.18	0.06	0.64	1867.00	1896.63	1867.00	309.53	0.01	0.16	100.00	100.00	18.23	26627.00	30571.65	18684688.00	98.67	9280.99	5787.00
12	2	8	18417.00	13943.00	219.95	0	Spot (Block12, Row8, Column2)	2092.92	2016.50	306.69	0.02	0.15	1807.00	1863.79	1807.00	286.82	0.01	0.15	45.00	20.00	0.00	209.50	285.92	2900784.00	0.80	1910.15	1898.00
12	3	8	18718.00	13942.00	196.50	0	Spot (Block12, Row8, Column3)	2334.53	2272.50	398.87	0.01	0.17	1874.00	1890.02	1874.00	284.11	0.00	0.15	62.00	34.00	0.00	398.50	460.53	2549305.00	1.56	2048.35	2052.00
12	4	8	19023.00	13941.00	172.45	0	Spot (Block12, Row8, Column4)	2370.50	2335.00	341.48	0.01	0.14	1886.00	1932.68	1886.00	276.28	0.01	0.14	71.00	39.00	0.00	449.00	484.50	1955664.00	1.58	2115.81	2116.00
12	5	8	19302.00	13938.00	212.90	0	Spot (Block12, Row8, Column5)	2215.60	2207.50	293.49	0.00	0.13	1896.00	1949.76	1896.00	281.45	0.01	0.14	53.00	21.00	0.00	311.50	319.60	2858128.00	0.94	2067.03	2088.00
12	6	8	19619.00	13945.00	192.15	0	Spot (Block12, Row8, Column6)	2378.09	2325.00	366.89	0.01	0.15	1972.00	1985.07	1972.00	279.48	0.00	0.14	56.00	34.00	0.00	353.00	406.09	2475593.00	1.41	2222.51	2222.00
12	7	8	19925.00	13944.00	174.95	0	Spot (Block12, Row8, Column7)	2444.75	2404.00	309.87	0.01	0.13	1989.00	2021.74	1989.00	274.51	0.01	0.14	67.00	37.00	0.00	415.00	455.75	2100042.00	1.54	2153.87	2139.50
12	8	8	20223.00	13942.00	159.85	0	Spot (Block12, Row8, Column8)	3424.46	3313.00	760.55	0.01	0.22	2000.00	2055.45	2000.00	268.13	0.01	0.13	98.00	89.00	0.00	1313.00	1424.46	2421093.00	5.11	2437.88	2418.00
13	1	1	4616.00	16338.00	147.65	0	Spot (Block13, Row1, Column1)	20060.68	18027.50	10392.46	0.05	0.52	906.00	933.67	906.00	112.11	0.01	0.12	100.00	100.00	0.00	17121.50	19154.68	11916045.00	170.62	5590.89	4331.00
13	2	1	4910.00	16343.00	181.50	0	Spot (Block13, Row1, Column2)	1155.75	1113.50	163.73	0.02	0.14	900.00	916.61	900.00	88.31	0.01	0.10	89.00	65.00	0.00	213.50	255.75	1063294.00	2.71	984.34	986.00
13	3	1	5220.00	16345.00	193.30	0	Spot (Block13, Row1, Column3)	1083.51	1065.00	134.55	0.01	0.12	898.00	908.51	898.00	78.06	0.01	0.09	80.00	52.00	0.00	167.00	185.51	1149599.00	2.24	954.27	955.50
13	4	1	5510.00	16348.00	160.55	0	Spot (Block13, Row1, Column4)	1201.57	1188.00	151.08	0.00	0.13	903.00	923.84	903.00	93.34	0.01	0.10	95.00	74.00	0.00	285.00	298.57	853112.00	2.98	1004.62	1001.00
13	5	1	5820.00	16342.00	156.10	0	Spot (Block13, Row1, Column5)	1615.50	1564.00	376.69	0.01	0.23	907.00	934.98	907.00	105.83	0.01	0.11	100.00	94.00	0.00	657.00	708.50	1084000.00	6.43	1110.71	1100.00
13	6	1	6107.00	16333.00	166.50	0	Spot (Block13, Row1, Column6)	1441.67	1422.00	270.64	0.01	0.19	944.00	961.11	944.00	105.45	0.01	0.11	93.00	82.00	0.00	478.00	497.67	1108642.00	4.56	1098.48	1097.00
13	7	1	6418.00	16333.00	172.30	0	Spot (Block13, Row1, Column7)	1704.55	1613.00	474.37	0.02	0.28	979.50	981.24	979.50	107.47	0.00	0.11	98.00	89.00	0.00	633.50	725.05	1409660.00	6.73	1137.25	1118.00
13	8	1	6721.00	16336.00	187.40	0	Spot (Block13, Row1, Column8)	1203.18	1187.00	149.69	0.01	0.12	978.00	981.84	978.00	111.29	0.00	0.11	74.00	44.00	0.00	209.00	225.18	1185134.00	1.99	1065.16	1079.00
13	1	2	4615.00	16636.00	216.05	0	Spot (Block13, Row2, Column1)	1055.59	1044.00	78.70	0.00	0.07	910.00	932.42	910.00	95.98	0.01	0.10	70.00	25.00	0.00	134.00	145.59	1409216.00	1.28	992.48	993.00
13	2	2	4901.00	16639.00	132.75	0	Spot (Block13, Row2, Column2)	1178.17	1160.00	125.89	0.01	0.11	895.00	902.14	895.00	71.23	0.00	0.08	97.00	88.00	0.00	265.00	283.17	554920.00	3.88	1016.79	1009.50
13	3	2	5226.00	16624.00	200.90	0	Spot (Block13, Row2, Column3)	1128.92	1102.00	147.46	0.01	0.13	896.00	908.43	896.00	79.41	0.01	0.09	89.00	69.00	0.00	206.00	232.92	1290356.00	2.78	971.95	970.00
13	4	2	5528.00	16634.00	190.95	0	Spot (Block13, Row2, Column4)	1116.88	1090.00	134.53	0.01	0.12	908.00	933.50	908.00	94.07	0.01	0.10	77.00	45.00	0.00	182.00	208.88	1147031.00	1.95	991.88	989.00
13	5	2	5818.00	16636.00	180.40	0	Spot (Block13, Row2, Column5)	1537.16	1498.00	235.78	0.01	0.15	925.00	954.52	925.00	105.45	0.01	0.11	100.00	97.00	0.00	573.00	612.16	1403425.00	5.53	1177.39	1183.50
13	6	2	6124.00	16642.00	173.30	0	Spot (Block13, Row2, Column6)	1198.78	1197.00	159.68	0.00	0.13	949.00	962.13	949.00	103.04	0.01	0.11	80.00	60.00	0.00	248.00	249.78	1002177.00	2.30	1084.70	1054.00
13	7	2	6408.00	16642.00	187.60	0	Spot (Block13, Row2, Column7)	1182.42	1180.00	160.57	0.00	0.14	975.00	973.92	975.00	106.51	0.00	0.11	75.00	46.00	0.00	205.00	207.42	1170593.00	1.96	1079.56	1096.50
13	8	2	6718.00	16640.00	147.00	-50	Spot (Block13, Row2, Column8)	1114.06	1112.00	132.06	0.00	0.12	978.00	981.17	978.00	111.73	0.00	0.11	63.00	24.00	0.00	134.00	136.06	657294.00	1.19	1067.19	1092.00
13	1	3	4621.00	16942.00	156.45	0	Spot (Block13, Row3, Column1)	1481.76	1401.00	330.43	0.02	0.22	903.00	917.11	903.00	81.28	0.01	0.09	99.00	95.00	0.00	498.00	578.76	995745.00	6.95	1060.66	1038.00
13	2	3	4922.00	16943.00	209.20	0	Spot (Block13, Row3, Column2)	1096.22	1080.00	121.42	0.01	0.11	904.00	915.99	904.00	74.72	0.01	0.08	89.00	64.00	0.00	176.00	192.22	1371365.00	2.41	968.45	970.00
13	3	3	5205.00	16932.00	191.20	0	Spot (Block13, Row3, Column3)	1193.82	1176.00	163.79	0.01	0.14	918.00	946.37	918.00	118.78	0.01	0.13	80.00	55.00	0.00	258.00	275.82	1232025.00	2.08	1026.74	1001.50
13	4	3	5516.00	16941.00	195.30	0	Spot (Block13, Row3, Column4)	1271.06	1225.00	195.55	0.02	0.15	943.00	963.61	943.00	136.84	0.01	0.14	86.00	53.00	0.00	282.00	328.06	1375292.00	2.25	1096.45	1089.00
13	5	3	5813.00	16935.00	168.00	0	Spot (Block13, Row3, Column5)	1257.25	1247.00	158.35	0.00	0.13	971.00	972.74	971.00	116.57	0.00	0.12	88.00	56.00	0.00	276.00	286.25	981914.00	2.44	1082.61	1086.00
13	6	3	6124.00	16927.00	205.95	0	Spot (Block13, Row3, Column6)	1189.87	1178.00	154.32	0.00	0.13	977.00	979.57	977.00	115.35	0.00	0.12	69.00	36.00	0.00	201.00	212.87	1439737.00	1.82	1067.40	1024.00
13	7	3	6423.00	16938.00	167.05	0	Spot (Block13, Row3, Column7)	1320.91	1295.00	266.63	0.01	0.20	982.00	985.55	982.00	111.68	0.00	0.11	86.00	67.00	0.00	313.00	338.91	1023708.00	3.00	1117.80	1114.50
13	8	3	6721.00	16929.00	226.30	0	Spot (Block13, Row3, Column8)	1121.11	1096.00	132.65	0.01	0.12	986.00	1023.04	986.00	477.20	0.02	0.47	1.00	0.00	0.00	110.00	135.11	1648034.00	0.21	1033.09	1008.00
13	1	4	4614.00	17245.00	185.05	0	Spot (Block13, Row4, Column1)	1227.52	1204.00	188.43	0.01	0.15	904.00	918.70	904.00	78.87	0.01	0.09	95.00	80.00	0.00	300.00	323.52	1182097.00	3.92	1019.16	1004.00
13	2	4	4924.00	17233.00	232.30	0	Spot (Block13, Row4, Column2)	1073.68	1072.00	97.34	0.00	0.09	911.00	932.13	911.00	93.81	0.01	0.10	70.00	33.00	0.00	161.00	162.68	1665280.00	1.51	972.05	955.00
13	3	4	5218.00	17242.00	147.00	0	Spot (Block13, Row4, Column3)	2134.43	2045.00	537.10	0.02	0.25	961.00	967.61	961.00	123.51	0.00	0.13	100.00	99.00	0.00	1084.00	1173.43	1269987.00	9.45	1284.79	1253.00
13	4	4	5503.00	17248.00	201.30	0	Spot (Block13, Row4, Column4)	1158.70	1160.00	114.88	0.00	0.10	970.00	972.29	970.00	132.96	0.00	0.14	63.00	22.00	0.00	190.00	188.70	1331346.00	1.40	1063.79	1076.00
13	5	4	5813.00	17246.00	224.05	0	Spot (Block13, Row4, Column5)	1179.30	1180.00	143.26	0.00	0.12	986.00	989.68	986.00	120.86	0.00	0.12	58.00	31.00	0.00	194.00	193.30	1697015.00	1.57	1078.33	1086.00
13	6	4	6120.00	17233.00	181.75	0	Spot (Block13, Row4, Column6)	1665.59	1601.00	272.83	0.02	0.16	991.00	1002.62	991.00	116.49	0.01	0.12	99.00	99.00	0.00	610.00	674.59	1545668.00	5.69	1267.83	1264.00
13	7	4	6413.00	17244.00	173.00	0	Spot (Block13, Row4, Column7)	1559.79	1405.00	464.94	0.05	0.30	990.00	999.07	990.00	107.66	0.00	0.11	94.00	77.00	0.00	415.00	569.79	1300866.00	5.21	1145.42	1118.00
13	8	4	6715.00	17248.00	173.75	0	Spot (Block13, Row4, Column8)	1407.47	1369.00	275.32	0.01	0.20	992.00	1029.87	992.00	463.31	0.02	0.45	37.00	2.00	0.00	377.00	415.47	1186498.00	0.82	1099.96	1098.00
13	1	5	4615.00	17542.00	177.00	0	Spot (Block13, Row5, Column1)	1292.79	1234.00	218.11	0.02	0.17	917.00	936.84	917.00	75.77	0.01	0.08	98.00	87.00	0.00	317.00	375.79	1133774.00	4.70	1081.07	1060.00
13	2	5	4910.00	17524.00	207.10	0	Spot (Block13, Row5, Column2)	1201.84	1138.00	291.22	0.02	0.24	935.00	951.53	935.00	88.37	0.01	0.09	82.00	54.00	0.00	203.00	266.84	1461435.00	2.83	1029.54	1007.00
13	3	5	5220.00	17560.00	202.45	0	Spot (Block13, Row5, Column3)	1251.10	1218.00	163.25	0.01	0.13	985.00	986.51	985.00	96.16	0.00	0.10	85.00	64.00	0.00	233.00	266.10	1460039.00	2.75	1063.54	1028.00
13	4	5	5514.00	17538.00	190.10	0	Spot (Block13, Row5, Column4)	1307.11	1281.50	178.54	0.01	0.14	985.00	990.10	985.00	104.86	0.00	0.11	93.00	70.00	0.00	296.50	322.11	1328023.00	3.02	1107.20	1097.00
13	5	5	5820.00	17541.00	145.95	0	Spot (Block13, Row5, Column5)	2646.78	2600.00	756.26	0.01	0.29	996.00	1014.30	996.00	113.77	0.01	0.11	100.00	99.00	0.00	1604.00	1650.78	1527190.00	14.35	1422.88	1391.50
13	6	5	6117.00	17542.00	182.20	0	Spot (Block13, Row5, Column6)	1262.67	1234.00	167.83	0.01	0.13	998.00	1014.60	998.00	109.01	0.01	0.11	81.00	53.00	0.00	236.00	264.67	1176807.00	2.28	1127.97	1096.00
13	7	5	6438.00	17539.00	164.05	0	Spot (Block13, Row5, Column7)	1238.35	1214.00	165.27	0.01	0.13	999.00	1016.21	999.00	117.47	0.01	0.12	69.00	46.00	0.00	215.00	239.35	926285.00	1.89	1118.70	1089.50
13	8	5	6719.00	17539.00	142.95	0	Spot (Block13, Row5, Column8)	2035.54	2044.00	516.91	0.00	0.25	993.00	1009.20	993.00	119.31	0.01	0.12	100.00	98.00	0.00	1051.00	1042.54	1135831.00	8.60	1299.80	1299.00
13	1	6	4619.00	17832.00	185.75	0	Spot (Block13, Row6, Column1)	1177.82	1180.00	121.55	0.00	0.10	928.00	957.72	928.00	235.68	0.01	0.25	55.00	5.00	0.00	252.00	249.82	1147195.00	0.93	1028.53	1010.00
13	2	6	4909.00	17842.00	212.70	0	Spot (Block13, Row6, Column2)	1147.89	1108.00	124.63	0.02	0.11	973.00	971.62	973.00	91.82	0.00	0.09	76.00	42.00	0.00	135.00	174.89	1481932.00	1.92	1058.77	1050.00
13	3	6	5209.00	17840.00	153.90	0	Spot (Block13, Row6, Column3)	1858.18	1817.00	397.91	0.01	0.21	994.00	1005.60	994.00	96.79	0.01	0.10	100.00	98.00	0.00	823.00	864.18	1213391.00	8.81	1227.85	1209.00
13	4	6	5519.00	17841.00	166.40	0	Spot (Block13, Row6, Column4)	1406.63	1366.00	229.87	0.01	0.16	1001.00	1021.31	1001.00	104.92	0.01	0.10	98.00	80.00	0.00	365.00	405.63	1081699.00	3.67	1156.52	1144.00
13	5	6	5815.00	17838.00	140.60	0	Spot (Block13, Row6, Column5)	2420.53	2260.00	665.70	0.03	0.28	1005.00	1031.45	1005.00	118.78	0.01	0.12	100.00	100.00	0.00	1255.00	1415.53	1299824.00	11.69	1431.60	1395.00
13	6	6	6114.00	17835.00	196.35	0	Spot (Block13, Row6, Column6)	1270.06	1263.00	146.93	0.00	0.12	1007.00	1032.35	1007.00	115.71	0.01	0.11	81.00	52.00	0.00	256.00	263.06	1388178.00	2.05	1151.93	1136.00
13	7	6	6405.00	17846.00	149.65	0	Spot (Block13, Row6, Column7)	1638.32	1636.00	286.11	0.00	0.17	1008.00	1036.50	1008.00	119.48	0.01	0.12	98.00	96.00	0.00	628.00	630.32	1007567.00	5.04	1233.32	1236.00
13	8	6	6726.00	17845.00	144.15	0	Spot (Block13, Row6, Column8)	1570.67	1593.00	299.27	0.01	0.19	1001.00	1028.65	1001.00	125.79	0.01	0.12	91.00	84.00	0.00	592.00	569.67	890570.00	4.31	1174.56	1133.00
13	1	7	4641.00	18129.00	174.25	0	Spot (Block13, Row7, Column1)	1115.09	1103.00	98.35	0.00	0.09	965.00	978.49	965.00	255.45	0.01	0.26	11.00	0.00	0.00	138.00	150.09	944483.00	0.53	1046.07	1047.00
13	2	7	4915.00	18138.00	210.75	0	Spot (Block13, Row7, Column2)	1138.51	1108.00	148.53	0.01	0.13	954.00	962.41	954.00	96.82	0.00	0.10	74.00	42.00	0.00	154.00	184.51	1442488.00	1.82	1047.24	1020.50
13	3	7	5215.00	18150.00	223.90	0	Spot (Block13, Row7, Column3)	1189.52	1187.00	175.15	0.00	0.15	987.00	999.61	987.00	112.61	0.01	0.11	69.00	39.00	0.00	200.00	202.52	1716475.00	1.69	1058.69	1024.50
13	4	7	5516.00	18146.00	177.90	0	Spot (Block13, Row7, Column4)	1192.81	1191.00	148.91	0.00	0.12	991.00	1013.27	991.00	167.25	0.01	0.17	56.00	21.00	0.00	200.00	201.81	1058023.00	1.07	1110.85	1104.50
13	5	7	5813.00	18141.00	216.40	0	Spot (Block13, Row7, Column5)	1235.40	1202.00	200.07	0.01	0.16	994.00	1015.78	994.00	115.14	0.01	0.11	75.00	42.00	0.00	208.00	241.40	1652965.00	1.91	1144.60	1090.50
13	6	7	6120.00	18142.00	211.40	0	Spot (Block13, Row7, Column6)	1204.79	1188.00	130.71	0.01	0.11	996.00	1026.39	996.00	122.60	0.01	0.12	69.00	32.00	0.00	192.00	208.79	1536113.00	1.46	1121.55	1103.00
13	7	7	6405.00	18149.00	159.15	0	Spot (Block13, Row7, Column7)	1460.69	1457.00	237.30	0.00	0.16	1002.00	1034.43	1002.00	130.34	0.01	0.13	90.00	76.00	0.00	455.00	458.69	1015182.00	3.27	1185.51	1167.00
13	8	7	6710.00	18144.00	182.35	0	Spot (Block13, Row7, Column8)	2268.83	2216.50	463.40	0.01	0.20	998.00	1032.73	998.00	140.51	0.01	0.14	100.00	100.00	0.00	1218.50	1270.83	2132699.00	8.80	1360.74	1355.00
13	1	8	4610.00	18444.00	135.30	0	Spot (Block13, Row8, Column1)	33030.24	31219.00	18786.71	0.02	0.57	990.00	996.76	990.00	126.88	0.00	0.13	100.00	100.00	14.00	30229.00	32040.24	16283908.00	252.47	7507.67	5348.00
13	2	8	4925.00	18442.00	225.90	0	Spot (Block13, Row8, Column2)	1172.65	1160.00	131.30	0.00	0.11	989.00	998.88	989.00	118.48	0.00	0.12	56.00	27.00	0.00	171.00	183.65	1716759.00	1.47	1071.42	1080.50
13	3	8	5206.00	18440.00	159.85	0	Spot (Block13, Row8, Column3)	1563.59	1493.00	317.79	0.02	0.20	1008.50	1041.09	1008.50	133.01	0.01	0.13	96.00	79.00	0.00	484.50	555.09	1099204.00	3.93	1173.98	1162.50
13	4	8	5524.00	18431.00	145.00	0	Spot (Block13, Row8, Column4)	1333.14	1286.50	169.22	0.02	0.13	1002.00	1048.56	1002.00	185.92	0.02	0.18	81.00	36.00	0.00	284.50	331.14	765222.00	1.53	1183.59	1196.00
13	5	8	5817.00	18442.00	227.05	0	Spot (Block13, Row8, Column5)	1186.50	1181.50	154.11	0.00	0.13	1012.00	1053.67	1012.00	177.32	0.02	0.17	47.00	14.00	0.00	169.50	174.50	1753646.00	0.75	1086.96	1076.00
13	6	8	6121.00	18436.00	167.85	0	Spot (Block13, Row8, Column6)	1371.35	1319.00	228.50	0.02	0.17	1011.00	1050.70	1011.00	128.24	0.02	0.12	85.00	64.00	0.00	308.00	360.35	1077878.00	2.50	1163.46	1157.00
13	7	8	6413.00	18435.00	183.35	0	Spot (Block13, Row8, Column7)	1420.90	1382.00	255.34	0.01	0.18	1001.00	1044.04	1001.00	140.21	0.02	0.13	88.00	63.00	0.00	381.00	419.90	1344176.00	2.69	1138.95	1100.00
13	8	8	6710.00	18441.00	159.70	0	Spot (Block13, Row8, Column8)	2110.34	2034.00	571.21	0.02	0.27	1013.00	1058.07	1013.00	144.99	0.02	0.14	99.00	97.00	0.00	1021.00	1097.34	1475127.00	7.26	1281.39	1276.00
14	1	1	9119.00	16341.00	149.75	0	Spot (Block14, Row1, Column1)	20651.02	19121.00	10858.75	0.03	0.53	1499.50	1536.80	1499.50	260.13	0.01	0.17	100.00	100.00	0.00	17621.50	19151.52	12679724.00	73.48	5959.96	4802.00
14	2	1	9418.00	16348.00	146.05	0	Spot (Block14, Row1, Column2)	2563.16	2514.00	532.95	0.01	0.21	1484.00	1502.70	1484.00	244.54	0.01	0.16	96.00	85.00	0.00	1030.00	1079.16	1489194.00	4.34	1873.60	1854.00
14	3	1	9720.00	16347.00	154.05	0	Spot (Block14, Row1, Column3)	3009.56	2709.50	1078.62	0.05	0.36	1480.00	1498.93	1480.00	233.35	0.01	0.16	96.00	87.00	0.00	1229.50	1529.56	1956214.00	6.47	1822.74	1860.00
14	4	1	10015.00	16348.00	164.95	0	Spot (Block14, Row1, Column4)	2241.24	2206.50	437.37	0.01	0.20	1479.00	1491.32	1479.00	240.59	0.00	0.16	88.00	70.00	0.00	727.50	762.24	1694374.00	3.12	1747.97	1771.00
14	5	1	10311.00	16345.00	147.15	0	Spot (Block14, Row1, Column5)	5863.28	4866.00	3355.17	0.08	0.57	1452.00	1477.84	1452.00	237.85	0.01	0.16	100.00	96.00	0.00	3414.00	4411.28	3465196.00	18.44	2323.74	2259.50
14	6	1	10610.00	16339.00	149.85	0	Spot (Block14, Row1, Column6)	5140.91	4792.00	2118.58	0.03	0.41	1476.00	1499.93	1476.00	249.39	0.01	0.17	100.00	100.00	0.00	3316.00	3664.91	3161661.00	14.60	2261.23	2105.50
14	7	1	10923.00	16341.00	148.95	0	Spot (Block14, Row1, Column7)	16829.53	14633.00	9634.22	0.06	0.57	1486.00	1517.82	1486.00	258.74	0.01	0.17	100.00	100.00	0.00	13147.00	15343.53	10266011.00	59.18	5069.39	4177.00
14	8	1	11227.00	16340.00	200.45	0	Spot (Block14, Row1, Column8)	1850.93	1835.00	287.05	0.00	0.16	1495.00	1548.36	1495.00	258.91	0.02	0.17	59.00	31.00	0.00	340.00	355.93	2117460.00	1.17	1705.71	1703.00
14	1	2	9115.00	16645.00	224.05	0	Spot (Block14, Row2, Column1)	1671.24	1656.00	239.27	0.00	0.14	1413.00	1470.61	1413.00	241.30	0.02	0.16	50.00	20.00	0.00	243.00	258.24	2414948.00	0.83	1512.84	1487.00
14	2	2	9412.00	16643.00	126.25	0	Spot (Block14, Row2, Column2)	4154.49	4029.00	1024.04	0.01	0.25	1408.50	1462.84	1408.50	223.09	0.02	0.15	100.00	100.00	0.00	2620.50	2745.99	1761505.00	12.07	2295.43	2310.00
14	3	2	9721.00	16644.00	202.00	0	Spot (Block14, Row2, Column3)	1717.86	1695.00	281.59	0.01	0.16	1461.00	1474.32	1461.00	229.09	0.00	0.16	50.00	28.00	0.00	234.00	256.86	1984125.00	1.06	1517.50	1497.50
14	4	2	10018.00	16640.00	185.75	0	Spot (Block14, Row2, Column4)	2883.05	2784.00	728.49	0.02	0.25	1437.50	1465.31	1437.50	237.96	0.01	0.16	99.00	93.00	0.00	1346.50	1445.55	2793679.00	5.96	1920.17	1922.00
14	5	2	10317.00	16639.00	202.10	0	Spot (Block14, Row2, Column5)	1756.77	1713.00	286.41	0.01	0.16	1382.00	1432.67	1382.00	229.47	0.02	0.16	61.00	37.00	0.00	331.00	374.77	2034335.00	1.41	1532.96	1515.00
14	6	2	10615.00	16645.00	187.00	0	Spot (Block14, Row2, Column6)	1940.21	1890.00	398.45	0.01	0.21	1391.00	1437.41	1391.00	229.51	0.01	0.16	74.00	53.00	0.00	499.00	549.21	1899466.00	2.19	1616.97	1588.50
14	7	2	10915.00	16645.00	173.45	0	Spot (Block14, Row2, Column7)	2175.34	2117.00	477.28	0.01	0.22	1472.50	1485.23	1472.50	240.13	0.00	0.16	83.00	62.00	0.00	644.50	702.84	1835983.00	2.87	1644.55	1607.50
14	8	2	11218.00	16651.00	205.80	0	Spot (Block14, Row2, Column8)	1766.41	1732.50	284.58	0.01	0.16	1473.00	1511.79	1473.00	248.62	0.01	0.16	50.00	28.00	0.00	259.50	293.41	2126754.00	1.02	1631.00	1583.50
14	1	3	9124.00	16945.00	148.95	0	Spot (Block14, Row3, Column1)	4631.78	4049.00	2192.98	0.06	0.47	1391.00	1420.46	1391.00	216.89	0.01	0.15	98.00	96.00	0.00	2658.00	3240.78	2783699.00	14.81	2093.95	2079.50
14	2	3	9427.00	16929.00	201.25	0	Spot (Block14, Row3, Column2)	1710.17	1698.50	268.38	0.00	0.16	1392.00	1433.30	1392.00	216.41	0.01	0.15	58.00	35.00	0.00	306.50	318.17	1963273.00	1.28	1516.42	1504.50
14	3	3	9711.00	16933.00	219.50	0	Spot (Block14, Row3, Column3)	1740.26	1716.00	272.83	0.01	0.16	1398.00	1445.84	1398.00	234.85	0.01	0.16	61.00	29.00	0.00	318.00	342.26	2401558.00	1.25	1514.49	1488.50
14	4	3	10016.00	16942.00	147.40	0	Spot (Block14, Row3, Column4)	4755.12	4702.00	1867.22	0.00	0.39	1386.00	1420.29	1386.00	230.29	0.01	0.16	100.00	100.00	0.00	3316.00	3369.12	2848319.00	14.48	2105.85	2090.00
14	5	3	10322.00	16943.00	176.20	0	Spot (Block14, Row3, Column5)	1634.04	1606.00	281.19	0.01	0.17	1369.00	1389.35	1369.00	223.12	0.01	0.16	52.00	26.00	0.00	237.00	265.04	1416709.00	1.10	1507.70	1407.00
14	6	3	10627.00	16937.00	200.20	0	Spot (Block14, Row3, Column6)	1691.96	1668.00	263.67	0.01	0.16	1386.00	1416.35	1386.00	224.09	0.01	0.16	54.00	31.00	0.00	282.00	305.96	1901762.00	1.23	1514.89	1474.00
14	7	3	10923.00	16946.00	146.05	0	Spot (Block14, Row3, Column7)	5021.91	4367.50	2318.99	0.06	0.46	1466.00	1485.53	1466.00	235.62	0.01	0.16	100.00	100.00	0.00	2901.50	3555.91	2912710.00	15.01	2265.86	2200.00
14	8	3	11225.00	16948.00	200.70	0	Spot (Block14, Row3, Column8)	1760.99	1682.00	291.93	0.02	0.17	1488.00	1532.14	1488.00	251.95	0.01	0.16	45.00	24.00	0.00	194.00	272.99	2011049.00	0.91	1634.11	1597.50
14	1	4	9121.00	17239.00	148.55	0	Spot (Block14, Row4, Column1)	4582.56	4125.00	1921.37	0.05	0.42	1400.00	1426.27	1400.00	211.88	0.01	0.15	100.00	100.00	0.00	2725.00	3182.56	2758701.00	14.90	2092.56	2011.50
14	2	4	9413.00	17238.00	215.90	0	Spot (Block14, Row4, Column2)	1711.58	1689.00	272.70	0.01	0.16	1399.00	1441.41	1399.00	228.33	0.01	0.16	54.00	31.00	0.00	290.00	312.58	2274691.00	1.18	1555.04	1553.00
14	3	4	9717.00	17243.00	142.05	0	Spot (Block14, Row4, Column3)	16770.45	16232.50	7376.52	0.01	0.44	1417.50	1467.70	1417.50	247.40	0.02	0.17	100.00	100.00	0.00	14815.00	15352.95	9156666.00	61.85	5338.22	4721.50
14	4	4	10004.00	17230.00	219.30	0	Spot (Block14, Row4, Column4)	1667.16	1650.50	271.50	0.00	0.16	1390.00	1430.16	1390.00	241.91	0.01	0.17	51.00	21.00	0.00	260.50	277.16	2284004.00	0.98	1563.11	1604.50
14	5	4	10314.00	17235.00	182.55	0	Spot (Block14, Row4, Column5)	1611.48	1580.00	252.69	0.01	0.16	1369.00	1390.11	1369.00	226.02	0.01	0.16	45.00	24.00	0.00	211.00	242.48	1513178.00	0.98	1535.04	1506.50
14	6	4	10619.00	17239.00	211.70	0	Spot (Block14, Row4, Column6)	1689.62	1681.00	254.18	0.00	0.15	1374.00	1397.83	1374.00	220.02	0.01	0.16	60.00	30.00	0.00	307.00	315.62	2154263.00	1.33	1468.50	1474.00
14	7	4	10914.00	17250.00	151.85	0	Spot (Block14, Row4, Column7)	4392.10	3660.50	2344.73	0.08	0.53	1472.00	1484.66	1472.00	242.66	0.00	0.16	99.00	93.00	0.00	2188.50	2920.10	2784594.00	11.98	2000.73	2025.00
14	8	4	11213.00	17246.00	167.90	0	Spot (Block14, Row4, Column8)	2256.70	2171.00	494.10	0.02	0.22	1488.00	1528.48	1488.00	245.67	0.01	0.16	85.00	67.00	0.00	683.00	768.70	1776021.00	2.96	1756.08	1715.00
14	1	5	9123.00	17547.00	152.50	0	Spot (Block14, Row5, Column1)	3144.16	2828.50	1119.70	0.05	0.36	1388.00	1412.23	1388.00	210.43	0.01	0.15	99.00	92.00	0.00	1440.50	1756.16	1993400.00	8.23	1761.46	1739.00
14	2	5	9414.00	17549.00	207.30	0	Spot (Block14, Row5, Column2)	1715.22	1665.50	288.14	0.01	0.17	1382.00	1419.05	1382.00	217.40	0.01	0.15	57.00	33.00	0.00	283.50	333.22	2085709.00	1.36	1530.03	1516.00
14	3	5	9715.00	17546.00	206.15	0	Spot (Block14, Row5, Column3)	1785.23	1783.00	288.60	0.00	0.16	1458.00	1472.16	1458.00	234.61	0.00	0.16	58.00	28.00	0.00	325.00	327.23	2158340.00	1.33	1629.36	1604.00
14	4	5	10018.00	17544.00	149.95	0	Spot (Block14, Row5, Column4)	2837.92	2663.50	873.05	0.03	0.31	1398.00	1452.32	1398.00	243.97	0.02	0.17	96.00	88.00	0.00	1265.50	1439.92	1748161.00	5.68	1848.14	1863.00
14	5	5	10321.00	17545.00	141.50	0	Spot (Block14, Row5, Column5)	22734.16	22727.00	11516.26	0.00	0.51	1405.00	1458.98	1405.00	266.87	0.02	0.18	100.00	100.00	0.00	21322.00	21329.16	12299181.00	79.72	5999.71	4880.50
14	6	5	10620.00	17546.00	193.65	0	Spot (Block14, Row5, Column6)	2016.24	1959.00	469.23	0.01	0.23	1391.00	1435.93	1391.00	233.68	0.01	0.16	76.00	58.00	0.00	568.00	625.24	2143265.00	2.48	1643.64	1617.00
14	7	5	10930.00	17542.00	219.30	0	Spot (Block14, Row5, Column7)	1807.44	1772.00	321.14	0.01	0.18	1483.00	1503.01	1483.00	255.59	0.01	0.17	52.00	25.00	0.00	289.00	324.44	2485230.00	1.19	1526.92	1484.50
14	8	5	11219.00	17545.00	146.35	0	Spot (Block14, Row5, Column8)	10236.71	8122.00	7002.79	0.10	0.68	1486.00	1522.66	1486.00	242.93	0.01	0.16	100.00	100.00	0.00	6636.00	8750.71	5998715.00	35.87	2905.14	2483.00
14	1	6	9128.00	17841.00	215.80	0	Spot (Block14, Row6, Column1)	1653.34	1626.00	232.62	0.01	0.14	1377.00	1389.78	1377.00	209.89	0.00	0.15	58.00	28.00	0.00	249.00	276.34	2197294.00	1.26	1463.97	1403.50
14	2	6	9423.00	17865.00	246.25	0	Spot (Block14, Row6, Column2)	1713.45	1684.00	294.88	0.01	0.17	1390.00	1423.63	1390.00	233.44	0.01	0.16	57.00	31.00	0.00	294.00	323.45	3000248.00	1.24	1526.12	1486.00
14	3	6	9705.00	17839.00	143.55	0	Spot (Block14, Row6, Column3)	9575.43	8939.00	4624.19	0.03	0.48	1407.00	1462.59	1407.00	235.74	0.02	0.16	100.00	100.00	0.00	7532.00	8168.43	5352666.00	34.41	2979.28	2582.00
14	4	6	10015.00	17851.00	182.45	0	Spot (Block14, Row6, Column4)	2050.62	1994.00	412.43	0.01	0.20	1422.00	1480.16	1422.00	269.88	0.02	0.18	82.00	55.00	0.00	572.00	628.62	1915275.00	2.11	1648.20	1646.00
14	5	6	10318.00	17843.00	139.10	0	Spot (Block14, Row6, Column5)	38331.32	37349.00	19173.97	0.01	0.50	1476.00	1505.25	1476.00	295.05	0.01	0.20	100.00	100.00	11.07	35873.00	36855.32	20085660.00	124.81	9712.11	7655.00
14	6	6	10618.00	17842.00	210.40	0	Spot (Block14, Row6, Column6)	1822.71	1749.00	341.75	0.02	0.19	1484.00	1509.07	1484.00	266.59	0.01	0.18	49.00	29.00	0.00	265.00	338.71	2303907.00	1.18	1563.21	1517.00
14	7	6	10918.00	17842.00	145.80	0	Spot (Block14, Row6, Column7)	8178.38	7337.00	3983.07	0.05	0.49	1489.00	1523.54	1489.00	257.82	0.01	0.17	100.00	100.00	0.00	5848.00	6689.38	4735282.00	25.81	2860.67	2553.00
14	8	6	11223.00	17849.00	144.65	0	Spot (Block14, Row6, Column8)	12041.08	10532.00	7208.58	0.06	0.60	1481.00	1506.21	1481.00	253.22	0.01	0.17	100.00	100.00	0.00	9051.00	10560.08	6875457.00	41.60	3388.14	2912.00
14	1	7	9120.00	18144.00	196.80	0	Spot (Block14, Row7, Column1)	1622.56	1609.50	250.61	0.00	0.15	1352.00	1377.79	1352.00	237.54	0.01	0.17	52.00	25.00	0.00	257.50	270.56	1781574.00	1.03	1483.93	1483.00
14	2	7	9428.00	18140.00	192.60	0	Spot (Block14, Row7, Column2)	1594.85	1591.00	260.06	0.00	0.16	1307.50	1366.89	1307.50	228.58	0.02	0.17	52.00	29.00	0.00	283.50	287.35	1669813.00	1.00	1459.86	1390.00
14	3	7	9711.00	18136.00	203.55	0	Spot (Block14, Row7, Column3)	1598.77	1583.00	225.62	0.00	0.14	1380.00	1407.65	1380.00	236.79	0.01	0.17	41.00	17.00	0.00	203.00	218.77	1883346.00	0.81	1481.11	1480.00
14	4	7	10026.00	18142.00	187.60	0	Spot (Block14, Row7, Column4)	1644.10	1588.00	280.01	0.02	0.17	1386.00	1424.53	1386.00	230.25	0.01	0.16	46.00	28.00	0.00	202.00	258.10	1635878.00	0.95	1518.83	1469.50
14	5	7	10320.00	18139.00	189.45	0	Spot (Block14, Row7, Column5)	2618.10	2557.00	589.96	0.01	0.23	1418.00	1464.64	1418.00	274.01	0.01	0.19	97.00	88.00	0.00	1139.00	1200.10	2636426.00	4.21	1871.98	1881.00
14	6	7	10618.00	18144.00	199.80	0	Spot (Block14, Row7, Column6)	1756.00	1727.00	260.85	0.01	0.15	1417.00	1460.40	1417.00	240.90	0.01	0.16	60.00	34.00	0.00	310.00	339.00	1989548.00	1.23	1590.97	1599.50
14	7	7	10911.00	18148.00	145.80	0	Spot (Block14, Row7, Column7)	6117.94	5691.00	2553.78	0.03	0.42	1429.00	1469.77	1429.00	244.40	0.01	0.17	100.00	100.00	0.00	4262.00	4688.94	3542290.00	19.02	2555.63	2235.00
14	8	7	11217.00	18142.00	186.80	0	Spot (Block14, Row7, Column8)	2078.22	2070.00	341.59	0.00	0.16	1410.00	1463.05	1410.00	244.73	0.02	0.17	92.00	63.00	0.00	660.00	668.22	2036659.00	2.51	1626.58	1624.00
14	1	8	9107.00	18446.00	139.35	0	Spot (Block14, Row8, Column1)	25862.65	23769.00	14739.02	0.04	0.57	1390.00	1424.57	1390.00	263.71	0.01	0.19	100.00	100.00	3.40	22379.00	24472.65	13707205.00	92.67	7375.73	5510.50
14	2	8	9419.00	18451.00	192.05	0	Spot (Block14, Row8, Column2)	1847.06	1775.00	367.30	0.02	0.20	1348.00	1369.10	1348.00	228.82	0.01	0.17	71.00	45.00	0.00	427.00	499.06	1919096.00	2.09	1522.38	1471.00
14	3	8	9712.00	18442.00	147.80	0	Spot (Block14, Row8, Column3)	3378.69	2876.50	1564.33	0.07	0.46	1301.00	1352.17	1301.00	215.31	0.02	0.16	97.00	91.00	0.00	1575.50	2077.69	2054245.00	9.41	1771.21	1759.50
14	4	8	10023.00	18455.00	219.50	0	Spot (Block14, Row8, Column4)	1569.60	1553.00	260.62	0.00	0.17	1337.00	1363.05	1337.00	213.09	0.01	0.16	50.00	24.00	0.00	216.00	232.60	2166050.00	0.97	1428.13	1419.00
14	5	8	10316.00	18434.00	188.20	0	Spot (Block14, Row8, Column5)	1583.20	1586.00	249.30	0.00	0.16	1363.50	1380.01	1363.50	229.49	0.01	0.17	48.00	20.00	0.00	222.50	219.70	1581618.00	0.89	1477.66	1487.00
14	6	8	10618.00	18439.00	206.75	0	Spot (Block14, Row8, Column6)	1724.77	1676.00	348.23	0.01	0.20	1378.00	1399.20	1378.00	238.01	0.01	0.17	57.00	34.00	0.00	298.00	346.77	2097316.00	1.37	1482.26	1476.00
14	7	8	10916.00	18441.00	146.95	0	Spot (Block14, Row8, Column7)	2786.70	2732.00	713.56	0.01	0.26	1394.00	1433.24	1394.00	245.43	0.01	0.17	99.00	93.00	0.00	1338.00	1392.70	1649729.00	5.51	1795.60	1752.50
14	8	8	11219.00	18439.00	157.10	0	Spot (Block14, Row8, Column8)	2749.15	2708.00	655.14	0.01	0.24	1456.00	1475.96	1456.00	250.04	0.01	0.17	98.00	92.00	0.00	1252.00	1293.15	1863923.00	5.09	1814.26	1777.00
15	1	1	13621.00	16344.00	152.15	0	Spot (Block15, Row1, Column1)	20058.86	17539.00	10437.60	0.06	0.52	1949.00	1979.20	1949.00	352.10	0.01	0.18	100.00	100.00	0.00	15590.00	18109.86	12777492.00	51.35	5725.76	4551.00
15	2	1	13919.00	16352.00	185.35	0	Spot (Block15, Row1, Column2)	2866.04	2751.50	749.72	0.02	0.26	1930.00	1971.80	1930.00	325.00	0.01	0.16	84.00	62.00	0.00	821.50	936.04	2768591.00	2.75	2265.45	2205.00
15	3	1	14225.00	16352.00	164.80	0	Spot (Block15, Row1, Column3)	2620.25	2634.00	443.07	0.00	0.17	1894.00	1939.37	1894.00	318.58	0.01	0.16	78.00	56.00	0.00	740.00	726.25	1978289.00	2.14	2139.14	2110.50
15	4	1	14513.00	16340.00	174.45	0	Spot (Block15, Row1, Column4)	2682.56	2693.00	521.75	0.00	0.19	1882.00	1928.64	1882.00	330.94	0.01	0.17	80.00	58.00	0.00	811.00	800.56	2282858.00	2.28	2218.73	2210.00
15	5	1	14814.00	16348.00	180.00	0	Spot (Block15, Row1, Column5)	2791.95	2703.00	690.41	0.01	0.25	1887.00	1934.23	1887.00	310.97	0.01	0.16	79.00	61.00	0.00	816.00	904.95	2537881.00	2.76	2175.42	2176.00
15	6	1	15115.00	16340.00	170.05	0	Spot (Block15, Row1, Column6)	2912.76	2789.00	626.13	0.02	0.21	1937.00	1984.74	1937.00	423.28	0.01	0.21	80.00	50.00	0.00	852.00	975.76	2327295.00	2.19	2204.51	2202.00
15	7	1	15426.00	16340.00	155.50	0	Spot (Block15, Row1, Column7)	4548.75	3863.00	2581.25	0.07	0.57	1978.00	2010.22	1978.00	436.65	0.01	0.22	97.00	85.00	0.00	1885.00	2570.75	3029466.00	5.81	2670.01	2664.00
15	8	1	15721.00	16348.00	204.00	0	Spot (Block15, Row1, Column8)	2436.29	2399.00	380.48	0.01	0.16	1979.00	2004.16	1979.00	339.94	0.01	0.17	57.00	31.00	0.00	420.00	457.29	2882126.00	1.27	2153.57	2084.00
15	1	2	13609.00	16649.00	188.10	0	Spot (Block15, Row2, Column1)	2211.53	2182.00	348.06	0.01	0.16	1899.00	1939.99	1899.00	341.46	0.01	0.18	42.00	15.00	0.00	283.00	312.53	2193839.00	0.80	2113.68	2111.50
15	2	2	13912.00	16644.00	145.95	0	Spot (Block15, Row2, Column2)	2622.66	2591.00	405.40	0.01	0.15	1886.00	1905.22	1886.00	308.86	0.00	0.16	88.00	59.00	0.00	705.00	736.66	1523765.00	2.32	2176.11	2195.50
15	3	2	14222.00	16645.00	197.05	0	Spot (Block15, Row2, Column3)	2300.13	2250.00	408.87	0.01	0.18	1877.00	1909.77	1877.00	317.39	0.01	0.17	54.00	30.00	0.00	373.00	423.13	2525544.00	1.23	2108.62	2116.00
15	4	2	14522.00	16655.00	202.65	0	Spot (Block15, Row2, Column4)	2439.08	2386.50	409.92	0.01	0.17	1876.00	1926.33	1876.00	340.08	0.01	0.18	67.00	34.00	0.00	510.50	563.08	2848846.00	1.51	2087.29	2103.00
15	5	2	14821.00	16653.00	194.15	0	Spot (Block15, Row2, Column5)	2954.07	2886.50	465.27	0.01	0.16	1917.00	1974.09	1917.00	320.87	0.01	0.16	98.00	78.00	0.00	969.50	1037.07	3143131.00	3.05	2362.09	2379.00
15	6	2	15118.00	16652.00	194.25	0	Spot (Block15, Row2, Column6)	2422.51	2332.00	429.39	0.02	0.18	1975.00	2030.78	1975.00	441.55	0.01	0.22	45.00	17.00	0.00	357.00	447.51	2577552.00	0.89	2271.31	2293.00
15	7	2	15438.00	16643.00	147.45	0	Spot (Block15, Row2, Column7)	2463.21	2422.50	339.46	0.01	0.14	1993.00	2033.58	1993.00	428.79	0.01	0.21	50.00	11.00	0.00	429.50	470.21	1463144.00	1.00	2356.68	2324.50
15	8	2	15729.00	16651.00	217.90	0	Spot (Block15, Row2, Column8)	2302.22	2271.00	367.16	0.01	0.16	1992.00	2022.06	1992.00	322.50	0.01	0.16	43.00	21.00	0.00	279.00	310.22	3119513.00	0.87	2146.01	2080.50
15	1	3	13627.00	16952.00	150.05	0	Spot (Block15, Row3, Column1)	3453.72	3233.00	1465.48	0.03	0.42	1891.00	1927.06	1891.00	315.94	0.01	0.16	98.00	86.00	0.00	1342.00	1562.72	2124035.00	4.83	2469.52	2444.00
15	2	3	13925.00	16947.00	181.60	0	Spot (Block15, Row3, Column2)	2301.10	2268.50	356.35	0.01	0.15	1864.00	1881.07	1864.00	315.08	0.00	0.17	61.00	28.00	0.00	404.50	437.10	2126220.00	1.33	2064.50	2024.00
15	3	3	14210.00	16947.00	155.80	0	Spot (Block15, Row3, Column3)	2478.71	2437.00	375.13	0.01	0.15	1900.00	1945.07	1900.00	325.32	0.01	0.17	73.00	34.00	0.00	537.00	578.71	1650818.00	1.64	2174.10	2107.00
15	4	3	14518.00	16943.00	183.70	0	Spot (Block15, Row3, Column4)	2963.86	2816.00	728.70	0.02	0.25	1949.00	1984.82	1949.00	325.51	0.01	0.16	84.00	65.00	0.00	867.00	1014.86	2806775.00	3.01	2266.25	2190.00
15	5	3	14789.00	16943.00	176.10	0	Spot (Block15, Row3, Column5)	2540.55	2504.00	485.55	0.01	0.19	2022.00	2191.24	2022.00	2309.16	0.03	1.05	0.00	0.00	0.00	482.00	518.55	2195033.00	0.15	2223.52	2203.00
15	6	3	15152.00	16939.00	220.90	0	Spot (Block15, Row3, Column6)	2327.95	2285.00	403.38	0.01	0.17	2002.00	2180.43	2002.00	2358.05	0.04	1.08	0.00	0.00	0.00	283.00	325.95	3256798.00	0.06	2122.75	2055.50
15	7	3	15419.00	16949.00	177.35	0	Spot (Block15, Row3, Column7)	2684.31	2592.00	539.58	0.02	0.20	1983.00	2012.94	1983.00	334.54	0.01	0.17	73.00	46.00	0.00	609.00	701.31	2362192.00	2.01	2220.15	2196.00
15	8	3	15733.00	16948.00	163.05	0	Spot (Block15, Row3, Column8)	2480.67	2402.00	404.06	0.01	0.16	2005.00	2049.27	2005.00	331.26	0.01	0.16	57.00	27.00	0.00	397.00	475.67	1818329.00	1.30	2293.47	2329.00
15	1	4	13620.00	17245.00	162.10	0	Spot (Block15, Row4, Column1)	3191.05	3061.00	665.71	0.02	0.21	1913.00	1958.55	1913.00	307.53	0.01	0.16	98.00	85.00	0.00	1148.00	1278.05	2332658.00	4.01	2340.35	2329.00
15	2	4	13919.00	17241.00	196.60	0	Spot (Block15, Row4, Column2)	2253.63	2212.00	361.92	0.01	0.16	1886.00	1918.67	1886.00	312.87	0.01	0.16	52.00	23.00	0.00	326.00	367.63	2465473.00	1.07	2104.69	2120.00
15	3	4	14220.00	17245.00	147.70	0	Spot (Block15, Row4, Column3)	6052.89	5721.00	1978.09	0.02	0.33	1921.00	1963.10	1921.00	320.45	0.01	0.16	100.00	100.00	0.00	3800.00	4131.89	3601468.00	12.76	3098.75	2940.00
15	4	4	14518.00	17265.00	235.45	0	Spot (Block15, Row4, Column4)	2330.29	2300.00	424.71	0.01	0.18	1973.00	2004.00	1973.00	326.38	0.01	0.16	50.00	23.00	0.00	327.00	357.29	3733120.00	1.00	2154.67	2100.00
15	5	4	14808.00	17232.00	185.00	0	Spot (Block15, Row4, Column5)	2534.58	2504.00	481.94	0.01	0.19	1998.00	2170.09	1998.00	2319.54	0.04	1.07	0.00	0.00	0.00	506.00	536.58	2420523.00	0.16	2318.92	2325.50
15	6	4	15125.00	17247.00	196.25	0	Spot (Block15, Row4, Column6)	2905.55	2882.00	484.70	0.00	0.17	1935.00	2111.98	1935.00	2374.97	0.04	1.12	0.00	0.00	0.00	947.00	970.55	3158328.00	0.33	2295.64	2264.00
15	7	4	15416.00	17249.00	191.90	0	Spot (Block15, Row4, Column7)	2845.66	2736.00	727.71	0.02	0.26	1898.00	1941.96	1898.00	330.84	0.01	0.17	79.00	62.00	0.00	838.00	947.66	2956642.00	2.73	2148.42	2122.50
15	8	4	15723.00	17255.00	168.90	0	Spot (Block15, Row4, Column8)	2457.59	2403.00	406.04	0.01	0.17	1968.00	1996.91	1968.00	344.97	0.01	0.17	57.00	28.00	0.00	435.00	489.59	1936578.00	1.34	2143.66	2092.50
15	1	5	13622.00	17541.00	170.45	0	Spot (Block15, Row5, Column1)	3312.36	3217.00	880.58	0.01	0.27	1912.00	1954.60	1912.00	310.83	0.01	0.16	91.00	80.00	0.00	1305.00	1400.36	2679703.00	4.37	2321.40	2240.00
15	2	5	13910.00	17546.00	192.70	0	Spot (Block15, Row5, Column2)	2282.89	2193.00	378.90	0.02	0.17	1892.00	1925.70	1892.00	309.85	0.01	0.16	49.00	29.00	0.00	301.00	390.89	2401602.00	1.15	2058.35	1986.00
15	3	5	14228.00	17548.00	186.15	0	Spot (Block15, Row5, Column3)	2433.56	2364.00	390.33	0.01	0.16	1902.00	1933.91	1902.00	314.24	0.01	0.16	63.00	37.00	0.00	462.00	531.56	2372718.00	1.59	2171.53	2199.00
15	4	5	14514.00	17538.00	163.60	0	Spot (Block15, Row5, Column4)	2738.05	2691.00	473.15	0.01	0.17	1903.00	1943.53	1903.00	324.99	0.01	0.17	88.00	59.00	0.00	788.00	835.05	2031632.00	2.44	2274.49	2246.00
15	5	5	14819.00	17546.00	147.80	0	Spot (Block15, Row5, Column5)	8374.53	7512.00	4025.32	0.05	0.48	1889.00	1935.81	1889.00	340.54	0.01	0.18	100.00	99.00	0.00	5623.00	6485.53	4991222.00	18.91	3201.50	2958.50
15	6	5	15140.00	17541.00	207.40	0	Spot (Block15, Row5, Column6)	2341.98	2279.00	762.02	0.01	0.33	1816.00	1874.60	1816.00	313.71	0.01	0.17	59.00	35.00	0.00	463.00	525.98	2859554.00	1.49	2096.98	2041.00
15	7	5	15416.00	17538.00	166.65	0	Spot (Block15, Row5, Column7)	2252.16	2184.50	374.16	0.01	0.17	1868.00	1890.19	1868.00	318.22	0.01	0.17	49.00	27.00	0.00	316.50	384.16	1734163.00	1.14	2059.96	1994.00
15	8	5	15720.00	17546.00	151.95	0	Spot (Block15, Row5, Column8)	4225.86	3878.00	1492.70	0.04	0.35	1929.00	1965.34	1929.00	333.04	0.01	0.17	99.00	91.00	0.00	1949.00	2296.86	2683419.00	6.79	2451.83	2444.00
15	1	6	13607.00	17848.00	198.35	0	Spot (Block15, Row6, Column1)	2360.44	2273.50	383.07	0.02	0.16	1898.00	2030.10	1898.00	1590.70	0.03	0.78	0.00	0.00	0.00	375.50	462.44	2638971.00	0.21	2106.41	2110.50
15	2	6	13918.00	17846.00	147.00	-50	Spot (Block15, Row6, Column2)	2416.51	2390.00	395.85	0.00	0.16	1914.00	2026.81	1914.00	1603.18	0.02	0.79	0.00	0.00	0.00	476.00	502.51	1423326.00	0.24	2199.44	2175.00
15	3	6	14212.00	17844.00	153.75	0	Spot (Block15, Row6, Column3)	3634.04	3436.50	969.20	0.02	0.27	1900.00	1933.62	1900.00	321.57	0.01	0.17	98.00	88.00	0.00	1536.50	1734.04	2347591.00	5.29	2410.48	2380.00
15	4	6	14520.00	17850.00	195.90	0	Spot (Block15, Row6, Column4)	2497.63	2487.00	450.62	0.00	0.18	1914.00	1942.99	1914.00	321.93	0.01	0.17	70.00	42.00	0.00	573.00	583.63	2717417.00	1.72	2101.88	2127.00
15	5	6	14818.00	17844.00	144.55	0	Spot (Block15, Row6, Column5)	8972.97	8118.00	5450.55	0.04	0.61	1903.00	1931.52	1903.00	330.03	0.01	0.17	100.00	100.00	0.00	6215.00	7069.97	5132537.00	21.34	3337.07	2857.50
15	6	6	15131.00	17849.00	191.15	0	Spot (Block15, Row6, Column6)	2267.65	2216.00	378.24	0.01	0.17	1872.00	1904.28	1872.00	317.79	0.01	0.17	53.00	24.00	0.00	344.00	395.65	2337945.00	1.14	2025.89	2000.00
15	7	6	15426.00	17840.00	199.50	0	Spot (Block15, Row6, Column7)	2574.35	2457.50	540.60	0.02	0.21	1894.00	1939.42	1894.00	325.76	0.01	0.17	71.00	44.00	0.00	563.50	680.35	2903872.00	1.95	2139.90	2130.00
15	8	6	15727.00	17850.00	161.90	0	Spot (Block15, Row6, Column8)	3185.96	3128.50	644.58	0.01	0.20	2001.00	2041.77	2001.00	341.30	0.01	0.17	93.00	76.00	0.00	1127.50	1184.96	2306632.00	3.35	2302.06	2275.00
15	1	7	13614.00	18147.00	191.25	0	Spot (Block15, Row7, Column1)	2394.52	2372.00	447.71	0.00	0.19	1979.50	2021.87	1979.50	348.68	0.01	0.17	52.00	26.00	0.00	392.50	415.02	2475931.00	1.07	2192.59	2132.00
15	2	7	13922.00	18152.00	171.75	0	Spot (Block15, Row7, Column2)	2410.63	2324.00	562.83	0.02	0.23	1952.00	2069.48	1952.00	1645.88	0.03	0.80	1.00	0.00	0.00	372.00	458.63	1969486.00	0.21	2196.66	2203.00
15	3	7	14209.00	18145.00	198.15	0	Spot (Block15, Row7, Column3)	2223.47	2180.50	395.87	0.01	0.18	1920.00	1971.83	1920.00	333.81	0.01	0.17	42.00	19.00	0.00	260.50	303.47	2463600.00	0.75	2124.26	2125.00
15	4	7	14508.00	18135.00	187.30	0	Spot (Block15, Row7, Column4)	2392.63	2320.00	495.41	0.01	0.21	1909.00	1964.43	1909.00	327.06	0.01	0.17	59.00	29.00	0.00	411.00	483.63	2356736.00	1.31	2200.54	2209.00
15	5	7	14816.00	18141.00	200.55	0	Spot (Block15, Row7, Column5)	2479.04	2467.00	430.44	0.00	0.17	1932.00	1970.00	1932.00	336.90	0.01	0.17	63.00	39.00	0.00	535.00	547.04	2833546.00	1.51	2122.56	2092.50
15	6	7	15124.00	18148.00	190.40	0	Spot (Block15, Row7, Column6)	2353.09	2316.00	388.04	0.01	0.16	1953.00	1978.66	1953.00	329.45	0.01	0.17	52.00	28.00	0.00	363.00	400.09	2400153.00	1.14	2168.47	2185.00
15	7	7	15411.00	18145.00	182.60	0	Spot (Block15, Row7, Column7)	3322.52	3100.00	1496.00	0.03	0.45	2015.00	2066.04	2015.00	356.96	0.01	0.17	88.00	72.00	0.00	1085.00	1307.52	3119850.00	3.52	2414.73	2360.00
15	8	7	15718.00	18148.00	193.85	0	Spot (Block15, Row7, Column8)	4125.20	4121.00	671.05	0.00	0.16	2105.00	2147.89	2105.00	352.17	0.01	0.16	99.00	99.00	0.00	2016.00	2020.20	4376838.00	5.61	2787.46	2854.00
15	1	8	13606.00	18445.00	141.95	0	Spot (Block15, Row8, Column1)	31676.73	28688.00	17655.84	0.04	0.56	2014.00	2074.37	2014.00	388.06	0.01	0.19	100.00	100.00	12.64	26674.00	29662.73	17295500.00	76.28	10271.18	6256.00
15	2	8	13911.00	18447.00	189.80	0	Spot (Block15, Row8, Column2)	2421.60	2355.00	418.10	0.01	0.17	1996.00	2040.51	1996.00	365.69	0.01	0.18	49.00	25.00	0.00	359.00	425.60	2465192.00	1.04	2231.56	2231.50
15	3	8	14204.00	18446.00	147.35	0	Spot (Block15, Row8, Column3)	3269.21	3180.00	722.43	0.01	0.22	1985.00	2005.30	1985.00	338.76	0.00	0.17	94.00	80.00	0.00	1195.00	1284.21	1935373.00	3.73	2373.39	2358.00
15	4	8	14526.00	18444.00	182.95	0	Spot (Block15, Row8, Column4)	2412.87	2360.00	406.56	0.01	0.17	1973.00	2004.64	1973.00	347.59	0.01	0.17	53.00	30.00	0.00	387.00	439.87	2265686.00	1.17	2176.07	2101.00
15	5	8	14806.00	18441.00	195.60	0	Spot (Block15, Row8, Column5)	2282.51	2286.50	365.94	0.00	0.16	1976.00	1999.20	1976.00	348.85	0.01	0.17	45.00	14.00	0.00	310.50	306.51	2469680.00	0.81	2077.61	2084.50
15	6	8	15114.00	18446.00	187.45	0	Spot (Block15, Row8, Column6)	2608.70	2512.50	546.03	0.02	0.21	2000.00	2034.13	2000.00	331.25	0.01	0.16	67.00	37.00	0.00	512.50	608.70	2577393.00	1.73	2301.56	2294.00
15	7	8	15425.00	18445.00	170.20	0	Spot (Block15, Row8, Column7)	2842.41	2754.50	528.18	0.01	0.19	2098.00	2144.04	2098.00	345.52	0.01	0.16	74.00	48.00	0.00	656.50	744.41	2285300.00	2.02	2384.91	2392.50
15	8	8	15723.00	18441.00	161.05	0	Spot (Block15, Row8, Column8)	3547.45	3434.00	729.79	0.01	0.21	2193.00	2213.89	2193.00	355.73	0.00	0.16	97.00	80.00	0.00	1241.00	1354.45	2543523.00	3.75	2641.96	2634.50
16	1	1	18118.00	16344.00	153.70	0	Spot (Block16, Row1, Column1)	18412.37	14959.50	10814.15	0.09	0.59	488.00	495.06	488.00	61.25	0.01	0.12	100.00	100.00	0.31	14471.50	17924.37	12041689.00	292.53	3808.99	2809.00
16	2	1	18423.00	16345.00	182.45	0	Spot (Block16, Row1, Column2)	632.97	610.50	88.55	0.02	0.14	480.00	479.82	480.00	48.40	0.00	0.10	86.00	72.00	0.00	130.50	152.97	592464.00	3.16	514.74	506.00
16	3	1	18732.00	16353.00	181.10	0	Spot (Block16, Row1, Column3)	546.19	526.00	58.79	0.02	0.11	479.00	476.04	479.00	34.42	0.00	0.07	61.00	41.00	0.00	47.00	67.19	503040.00	2.04	498.99	499.00
16	4	1	19013.00	16342.00	162.95	0	Spot (Block16, Row1, Column4)	699.46	689.50	116.50	0.01	0.17	489.00	488.28	489.00	31.22	0.00	0.06	99.00	96.00	0.00	200.50	210.46	513400.00	6.77	561.86	562.00
16	5	1	19329.00	16346.00	188.70	0	Spot (Block16, Row1, Column5)	701.04	676.50	126.19	0.02	0.18	503.00	503.38	503.00	32.68	0.00	0.06	96.00	88.00	0.00	173.50	198.04	702443.00	6.05	551.34	544.00
16	6	1	19612.00	16340.00	169.85	0	Spot (Block16, Row1, Column6)	749.04	717.00	127.81	0.02	0.17	505.00	505.53	505.00	31.03	0.00	0.06	100.00	98.00	0.00	212.00	244.04	600727.00	7.85	571.52	574.00
16	7	1	19930.00	16347.00	153.95	0	Spot (Block16, Row1, Column7)	1093.00	1016.00	323.26	0.03	0.30	512.00	516.58	512.00	35.44	0.00	0.07	100.00	100.00	0.00	504.00	581.00	707168.00	16.26	676.47	653.50
16	8	1	20223.00	16378.00	200.20	0	Spot (Block16, Row1, Column8)	612.33	611.00	58.97	0.00	0.10	526.00	533.65	526.00	62.32	0.01	0.12	67.00	27.00	0.00	85.00	86.33	696837.00	1.26	559.11	546.00
16	1	2	18115.00	16651.00	223.60	0	Spot (Block16, Row2, Column1)	533.64	520.00	44.83	0.01	0.08	484.00	484.94	484.00	52.43	0.00	0.11	37.00	11.00	0.00	36.00	49.64	766843.00	0.93	502.87	501.00
16	2	2	18418.00	16647.00	160.75	0	Spot (Block16, Row2, Column2)	578.51	581.50	53.60	0.00	0.09	481.00	478.91	481.00	30.83	0.00	0.06	88.00	71.00	0.00	100.50	97.51	414212.00	3.23	510.97	502.00
16	3	2	18721.00	16650.00	206.95	0	Spot (Block16, Row2, Column3)	577.26	584.00	50.93	0.01	0.09	495.00	496.18	495.00	36.38	0.00	0.07	74.00	60.00	0.00	89.00	82.26	705417.00	2.23	519.60	515.50
16	4	2	19022.00	16643.00	212.05	0	Spot (Block16, Row2, Column4)	597.68	593.00	54.27	0.00	0.09	501.00	501.65	501.00	36.11	0.00	0.07	88.00	73.00	0.00	92.00	96.68	766227.00	2.66	533.97	532.00
16	5	2	19325.00	16648.00	201.75	0	Spot (Block16, Row2, Column5)	653.58	649.00	50.77	0.00	0.08	507.00	507.32	507.00	33.81	0.00	0.07	98.00	96.00	0.00	142.00	146.58	752925.00	4.33	568.65	574.00
16	6	2	19612.00	16636.00	198.80	0	Spot (Block16, Row2, Column6)	566.82	570.00	44.59	0.00	0.08	507.00	507.51	507.00	30.45	0.00	0.06	71.00	52.00	0.00	63.00	59.82	635968.00	1.95	524.89	517.00
16	7	2	19915.00	16645.00	195.65	0	Spot (Block16, Row2, Column7)	600.10	595.00	69.16	0.00	0.12	503.00	506.97	503.00	33.18	0.00	0.07	90.00	75.00	0.00	92.00	97.10	653513.00	2.81	542.96	539.50
16	8	2	20191.00	16660.00	227.45	0	Spot (Block16, Row2, Column8)	551.16	551.00	31.91	0.00	0.06	510.00	514.31	510.00	35.61	0.00	0.07	54.00	20.00	0.00	41.00	41.16	819028.00	1.03	517.73	513.00
16	1	3	18130.00	16945.00	167.45	0	Spot (Block16, Row3, Column1)	661.75	658.00	104.50	0.00	0.16	484.00	482.44	484.00	34.97	0.00	0.07	95.00	84.00	0.00	174.00	177.75	515501.00	5.13	528.70	518.00
16	2	3	18412.00	16950.00	169.65	0	Spot (Block16, Row3, Column2)	581.49	586.00	41.16	0.00	0.07	486.00	484.83	486.00	33.52	0.00	0.07	90.00	76.00	0.00	100.00	95.49	465193.00	2.88	517.11	509.00
16	3	3	18713.00	16946.00	162.70	0	Spot (Block16, Row3, Column3)	624.68	609.00	98.23	0.01	0.16	506.00	510.43	506.00	41.94	0.00	0.08	91.00	72.00	0.00	103.00	118.68	454769.00	2.72	548.54	546.00
16	4	3	19018.00	16949.00	158.05	0	Spot (Block16, Row3, Column4)	812.60	801.00	111.92	0.01	0.14	515.00	520.40	515.00	35.76	0.00	0.07	100.00	99.00	0.00	286.00	297.60	559067.00	8.17	624.64	611.00
16	5	3	19314.00	16939.00	184.75	0	Spot (Block16, Row3, Column5)	648.69	625.00	117.90	0.02	0.18	517.00	520.83	517.00	36.32	0.00	0.07	95.00	84.00	0.00	108.00	131.69	624041.00	3.52	562.44	564.00
16	6	3	19608.00	16953.00	198.85	0	Spot (Block16, Row3, Column6)	627.60	625.00	52.31	0.00	0.08	512.00	516.12	512.00	33.41	0.00	0.06	92.00	85.00	0.00	113.00	115.60	706048.00	3.34	561.23	561.00
16	7	3	19925.00	16942.00	187.60	0	Spot (Block16, Row3, Column7)	599.02	600.00	50.21	0.00	0.08	503.00	506.37	503.00	30.21	0.00	0.06	84.00	76.00	0.00	97.00	96.02	593627.00	3.07	531.73	520.50
16	8	3	20229.00	16947.00	212.05	0	Spot (Block16, Row3, Column8)	567.60	570.00	33.00	0.00	0.06	507.00	511.69	507.00	33.94	0.00	0.07	77.00	45.00	0.00	63.00	60.60	726527.00	1.65	524.03	520.00
16	1	4	18124.00	17247.00	155.85	0	Spot (Block16, Row4, Column1)	748.68	722.00	131.35	0.02	0.18	481.00	479.50	481.00	34.78	0.00	0.07	99.00	98.00	0.00	241.00	267.68	500117.00	7.74	564.82	563.00
16	2	4	18425.00	17238.00	201.40	0	Spot (Block16, Row4, Column2)	588.41	589.00	51.72	0.00	0.09	491.00	491.70	491.00	40.25	0.00	0.08	86.00	68.00	0.00	98.00	97.41	676078.00	2.40	523.11	517.00
16	3	4	18721.00	17247.00	150.90	0	Spot (Block16, Row4, Column3)	1903.75	1828.00	741.04	0.02	0.39	508.00	517.03	508.00	44.43	0.01	0.09	100.00	100.00	0.00	1320.00	1395.75	1187943.00	31.21	821.42	777.00
16	4	4	19012.00	17247.00	225.55	0	Spot (Block16, Row4, Column4)	580.37	581.00	33.99	0.00	0.06	521.00	527.59	521.00	38.77	0.01	0.07	73.00	23.00	0.00	60.00	59.37	843864.00	1.36	545.37	538.50
16	5	4	19300.00	17238.00	177.65	0	Spot (Block16, Row4, Column5)	635.87	626.00	48.22	0.01	0.08	520.00	525.05	520.00	35.03	0.00	0.07	97.00	85.00	0.00	106.00	115.87	557660.00	3.16	581.43	582.00
16	6	4	19618.00	17241.00	196.95	0	Spot (Block16, Row4, Column6)	707.33	703.00	62.75	0.00	0.09	514.00	518.87	514.00	33.43	0.00	0.06	99.00	98.00	0.00	189.00	193.33	776647.00	5.64	583.02	577.00
16	7	4	19921.00	17252.00	174.90	0	Spot (Block16, Row4, Column7)	667.53	679.00	57.32	0.01	0.09	504.00	507.91	504.00	31.91	0.00	0.06	97.00	96.00	0.00	175.00	163.53	568738.00	5.00	563.79	574.00
16	8	4	20211.00	17254.00	171.15	0	Spot (Block16, Row4, Column8)	717.49	707.00	83.64	0.01	0.12	506.00	508.38	506.00	34.35	0.00	0.07	98.00	96.00	0.00	201.00	211.49	585473.00	6.09	566.74	567.00
16	1	5	18123.00	17547.00	160.30	0	Spot (Block16, Row5, Column1)	774.30	758.00	145.77	0.01	0.19	471.00	470.79	471.00	37.86	0.00	0.08	100.00	99.00	0.00	287.00	303.30	551299.00	8.02	562.74	560.50
16	2	5	18423.00	17545.00	152.65	0	Spot (Block16, Row5, Column2)	596.97	601.00	39.22	0.00	0.07	489.00	486.74	489.00	38.16	0.00	0.08	93.00	82.00	0.00	112.00	107.97	382063.00	2.89	533.47	528.00
16	3	5	18731.00	17552.00	191.70	0	Spot (Block16, Row5, Column3)	638.21	632.00	42.91	0.00	0.07	508.00	516.06	508.00	39.14	0.01	0.08	98.00	90.00	0.00	124.00	130.21	661185.00	3.12	566.09	567.50
16	4	5	19020.00	17546.00	172.45	0	Spot (Block16, Row5, Column4)	674.48	683.00	70.23	0.01	0.10	518.00	525.33	518.00	36.83	0.01	0.07	94.00	88.00	0.00	165.00	156.48	560497.00	4.05	559.34	561.00
16	5	5	19319.00	17545.00	148.55	0	Spot (Block16, Row5, Column5)	2270.44	2137.00	1079.81	0.03	0.48	521.00	529.03	521.00	39.17	0.01	0.07	100.00	100.00	0.00	1616.00	1749.44	1369075.00	44.46	917.56	864.00
16	6	5	19608.00	17549.00	214.30	0	Spot (Block16, Row5, Column6)	603.05	595.00	52.68	0.01	0.09	521.00	527.97	521.00	37.97	0.01	0.07	82.00	47.00	0.00	74.00	82.05	794816.00	1.98	549.83	544.50
16	7	5	19909.00	17555.00	192.35	0	Spot (Block16, Row5, Column7)	607.97	610.00	36.93	0.00	0.06	516.00	522.14	516.00	36.86	0.01	0.07	91.00	74.00	0.00	94.00	91.97	635937.00	2.33	550.72	553.00
16	8	5	20221.00	17556.00	164.35	0	Spot (Block16, Row5, Column8)	806.53	755.00	209.45	0.03	0.26	510.00	515.31	510.00	36.77	0.00	0.07	100.00	98.00	0.00	245.00	296.53	601673.00	7.92	590.42	592.00
16	1	6	18111.00	17852.00	180.50	0	Spot (Block16, Row6, Column1)	577.01	573.00	60.80	0.00	0.11	471.00	469.12	471.00	35.33	0.00	0.08	88.00	65.00	0.00	102.00	106.01	528541.00	3.05	519.13	506.00
16	2	6	18429.00	17824.00	207.75	0	Spot (Block16, Row6, Column2)	572.33	582.00	39.16	0.01	0.07	490.00	490.26	490.00	102.65	0.00	0.21	35.00	0.00	0.00	92.00	82.33	701681.00	0.80	526.59	520.00
16	3	6	18712.00	17847.00	154.30	0	Spot (Block16, Row6, Column3)	1060.99	1023.50	296.16	0.02	0.28	503.00	506.54	503.00	36.60	0.00	0.07	100.00	100.00	0.00	520.50	557.99	687523.00	15.15	658.41	634.50
16	4	6	19027.00	17840.00	189.40	0	Spot (Block16, Row6, Column4)	664.10	674.00	61.40	0.01	0.09	513.00	518.39	513.00	36.64	0.00	0.07	94.00	91.00	0.00	161.00	151.10	672073.00	3.98	565.81	574.00
16	5	6	19323.00	17846.00	144.20	0	Spot (Block16, Row6, Column5)	1737.76	1653.00	615.65	0.02	0.35	517.00	525.99	517.00	40.41	0.01	0.08	100.00	100.00	0.00	1136.00	1220.76	981833.00	29.98	848.21	757.50
16	6	6	19608.00	17840.00	225.60	0	Spot (Block16, Row6, Column6)	586.94	586.00	43.52	0.00	0.07	524.00	531.52	524.00	38.31	0.01	0.07	71.00	32.00	0.00	62.00	62.94	857523.00	1.45	540.71	534.00
16	7	6	19927.00	17848.00	169.05	0	Spot (Block16, Row6, Column7)	729.46	723.00	70.38	0.00	0.10	535.00	540.70	535.00	37.93	0.00	0.07	99.00	96.00	0.00	188.00	194.46	581380.00	4.98	608.64	608.00
16	8	6	20223.00	17855.00	150.30	0	Spot (Block16, Row6, Column8)	737.91	721.50	83.38	0.01	0.11	536.00	541.15	536.00	37.79	0.00	0.07	99.00	95.00	0.00	185.50	201.91	456026.00	5.21	609.06	601.00
16	1	7	18132.00	18151.00	200.60	0	Spot (Block16, Row7, Column1)	564.27	567.00	48.46	0.00	0.09	484.00	483.65	484.00	50.52	0.00	0.10	67.00	34.00	0.00	83.00	80.27	644960.00	1.60	513.39	512.00
16	2	7	18435.00	18155.00	201.00	0	Spot (Block16, Row7, Column2)	543.48	530.00	44.60	0.01	0.08	486.00	487.45	486.00	110.22	0.00	0.23	7.00	1.00	0.00	44.00	57.48	623910.00	0.51	505.72	502.00
16	3	7	18721.00	18141.00	230.95	0	Spot (Block16, Row7, Column3)	551.09	551.00	38.29	0.00	0.07	494.00	495.45	494.00	38.70	0.00	0.08	62.00	33.00	0.00	57.00	57.09	845926.00	1.44	516.91	506.00
16	4	7	19015.00	18116.00	175.20	0	Spot (Block16, Row7, Column4)	571.85	578.00	38.03	0.00	0.07	499.00	499.78	499.00	37.22	0.00	0.07	78.00	56.00	0.00	79.00	72.85	491219.00	1.94	539.96	531.00
16	5	7	19310.00	18136.00	191.80	0	Spot (Block16, Row7, Column5)	616.14	605.50	58.83	0.01	0.10	506.00	511.44	506.00	40.10	0.00	0.08	87.00	70.00	0.00	99.50	110.14	640784.00	2.61	561.58	563.00
16	6	7	19607.00	18136.00	189.05	0	Spot (Block16, Row7, Column6)	610.61	607.00	48.23	0.00	0.08	508.00	511.49	508.00	36.15	0.00	0.07	89.00	76.00	0.00	99.00	102.61	617936.00	2.74	552.45	555.00
16	7	7	19909.00	18147.00	156.00	0	Spot (Block16, Row7, Column7)	747.05	730.00	89.92	0.01	0.12	516.00	523.69	516.00	42.79	0.01	0.08	99.00	98.00	0.00	214.00	231.05	501272.00	5.22	606.82	597.50
16	8	7	20225.00	18145.00	195.50	0	Spot (Block16, Row7, Column8)	840.39	850.00	87.31	0.00	0.10	525.00	532.59	525.00	37.74	0.01	0.07	100.00	99.00	0.00	325.00	315.39	913500.00	8.16	628.69	615.00
16	1	8	18113.00	18452.00	144.30	0	Spot (Block16, Row8, Column1)	27869.80	22867.00	19769.91	0.09	0.71	492.00	503.31	492.00	107.71	0.01	0.21	100.00	100.00	13.12	22375.00	27377.80	15718568.00	254.08	6778.01	4131.50
16	2	8	18405.00	18439.00	239.50	0	Spot (Block16, Row8, Column2)	533.33	529.00	36.22	0.00	0.07	485.00	482.52	485.00	48.12	0.00	0.10	45.00	9.00	0.00	44.00	48.33	881053.00	1.06	488.63	493.00
16	3	8	18712.00	18451.00	176.20	0	Spot (Block16, Row8, Column3)	608.17	598.00	65.93	0.01	0.11	483.00	478.11	483.00	34.10	0.00	0.07	94.00	81.00	0.00	115.00	125.17	529104.00	3.81	523.62	514.50
16	4	8	19011.00	18439.00	165.00	0	Spot (Block16, Row8, Column4)	598.04	591.00	51.90	0.01	0.09	484.00	482.64	484.00	36.92	0.00	0.08	94.00	84.00	0.00	107.00	114.04	450919.00	3.13	533.84	521.00
16	5	8	19294.00	18435.00	230.45	0	Spot (Block16, Row8, Column5)	561.20	566.00	38.05	0.00	0.07	495.00	495.96	495.00	39.63	0.00	0.08	71.00	42.00	0.00	71.00	66.20	856394.00	1.65	532.27	524.00
16	6	8	19625.00	18437.00	181.30	0	Spot (Block16, Row8, Column6)	605.42	598.00	55.78	0.01	0.09	498.00	499.66	498.00	33.36	0.00	0.07	91.00	82.00	0.00	100.00	107.42	558193.00	3.17	547.71	545.00
16	7	8	19928.00	18438.00	174.45	0	Spot (Block16, Row8, Column7)	647.12	627.00	72.42	0.01	0.11	503.00	508.92	503.00	39.10	0.01	0.08	95.00	85.00	0.00	124.00	144.12	549403.00	3.53	560.83	570.00
16	8	8	20224.00	18443.00	156.35	0	Spot (Block16, Row8, Column8)	1507.38	1431.50	476.42	0.02	0.32	522.00	532.97	522.00	45.63	0.01	0.09	100.00	100.00	0.00	909.50	985.38	1015974.00	21.35	761.71	729.00
17	1	1	4614.00	20839.00	147.60	0	Spot (Block17, Row1, Column1)	23679.77	21294.50	12680.00	0.05	0.54	1134.00	1161.37	1134.00	135.60	0.01	0.12	100.00	100.00	0.00	20160.50	22545.77	14018421.00	166.06	6608.99	5453.00
17	2	1	4923.00	20840.00	187.45	0	Spot (Block17, Row1, Column2)	1427.51	1402.00	198.65	0.01	0.14	1152.00	1161.30	1152.00	119.39	0.00	0.10	78.00	52.00	0.00	250.00	275.51	1411810.00	2.23	1230.91	1207.00
17	3	1	5215.00	20840.00	214.65	0	Spot (Block17, Row1, Column3)	1420.27	1394.00	175.19	0.01	0.12	1164.00	1164.59	1164.00	112.58	0.00	0.10	76.00	52.00	0.00	230.00	256.27	1867659.00	2.27	1247.19	1238.00
17	4	1	5512.00	20843.00	207.15	0	Spot (Block17, Row1, Column4)	1502.74	1494.00	223.47	0.00	0.15	1184.00	1194.35	1184.00	165.92	0.00	0.14	73.00	44.00	0.00	310.00	318.74	1831843.00	1.86	1326.83	1314.00
17	5	1	5815.00	20839.00	147.35	0	Spot (Block17, Row1, Column5)	3714.92	3321.00	1831.77	0.05	0.49	1190.00	1209.94	1190.00	174.57	0.01	0.14	100.00	94.00	0.00	2131.00	2524.92	2202949.00	14.35	1699.71	1630.00
17	6	1	6111.00	20833.00	153.90	0	Spot (Block17, Row1, Column6)	2867.04	2834.00	972.59	0.01	0.34	1204.00	1240.57	1204.00	154.98	0.01	0.12	100.00	97.00	0.00	1630.00	1663.04	1866443.00	10.49	1578.33	1536.50
17	7	1	6424.00	20839.00	151.80	0	Spot (Block17, Row1, Column7)	4221.42	3939.50	1754.58	0.03	0.42	1214.00	1254.36	1214.00	177.06	0.01	0.14	100.00	100.00	0.00	2725.50	3007.42	2667938.00	16.76	1821.07	1758.00
17	8	1	6721.00	20840.00	249.95	0	Spot (Block17, Row1, Column8)	1440.57	1406.00	186.71	0.01	0.13	1228.00	1262.31	1228.00	193.81	0.01	0.15	46.00	17.00	0.00	178.00	212.57	2604552.00	0.92	1270.22	1236.00
17	1	2	4620.00	21146.00	230.35	0	Spot (Block17, Row2, Column1)	1273.53	1277.00	150.25	0.00	0.12	1113.00	1143.14	1113.00	142.47	0.01	0.12	54.00	12.00	0.00	164.00	160.53	1938319.00	0.92	1194.06	1196.00
17	2	2	4913.00	21141.00	129.75	0	Spot (Block17, Row2, Column2)	1679.62	1683.50	218.13	0.00	0.13	1159.00	1159.26	1159.00	110.29	0.00	0.10	98.00	94.00	0.00	524.50	520.62	755827.00	4.72	1344.86	1343.50
17	3	2	5217.00	21142.00	215.95	0	Spot (Block17, Row2, Column3)	1431.22	1399.00	168.03	0.01	0.12	1185.00	1186.83	1185.00	116.27	0.00	0.10	78.00	44.00	0.00	214.00	246.22	1917831.00	2.10	1259.67	1270.00
17	4	2	5524.00	21147.00	210.50	0	Spot (Block17, Row2, Column4)	1570.00	1561.00	205.62	0.00	0.13	1195.00	1216.20	1195.00	127.47	0.01	0.10	87.00	69.00	0.00	366.00	375.00	1981344.00	2.78	1335.89	1307.00
17	5	2	5818.00	21141.00	190.95	0	Spot (Block17, Row2, Column5)	1915.79	1907.00	311.61	0.00	0.16	1207.00	1249.92	1207.00	144.54	0.02	0.12	99.00	92.00	0.00	700.00	708.79	1975175.00	4.61	1452.68	1437.00
17	6	2	6101.00	21146.00	207.85	0	Spot (Block17, Row2, Column6)	1495.57	1484.00	174.92	0.00	0.12	1260.00	1272.11	1260.00	189.61	0.00	0.15	57.00	18.00	0.00	224.00	235.57	1844034.00	1.18	1364.70	1374.00
17	7	2	6424.00	21136.00	219.45	0	Spot (Block17, Row2, Column7)	1513.03	1475.00	199.71	0.01	0.13	1222.00	1260.75	1222.00	204.67	0.01	0.16	59.00	25.00	0.00	253.00	291.03	2089499.00	1.23	1358.43	1369.50
17	8	2	6724.00	21134.00	227.95	0	Spot (Block17, Row2, Column8)	1407.14	1390.00	187.03	0.01	0.13	1198.00	1231.68	1198.00	155.23	0.01	0.13	57.00	29.00	0.00	192.00	209.14	2095230.00	1.13	1258.77	1261.00
17	1	3	4625.00	21446.00	149.75	0	Spot (Block17, Row3, Column1)	2490.49	2220.00	1002.62	0.05	0.40	1121.00	1163.45	1121.00	286.95	0.02	0.25	94.00	71.00	0.00	1099.00	1369.49	1534139.00	4.62	1485.56	1411.00
17	2	3	4922.00	21446.00	222.20	0	Spot (Block17, Row3, Column2)	1384.11	1369.00	162.80	0.00	0.12	1167.00	1183.16	1167.00	288.72	0.01	0.24	30.00	0.00	0.00	202.00	217.11	1955754.00	0.70	1235.09	1197.00
17	3	3	5199.00	21439.00	233.55	0	Spot (Block17, Row3, Column3)	1456.72	1406.00	259.87	0.02	0.18	1200.00	1225.60	1200.00	141.19	0.01	0.12	65.00	37.00	0.00	206.00	256.72	2292872.00	1.64	1311.32	1289.00
17	4	3	5516.00	21438.00	201.40	0	Spot (Block17, Row3, Column4)	1665.28	1633.00	244.83	0.01	0.15	1218.00	1254.31	1218.00	134.08	0.01	0.11	93.00	74.00	0.00	415.00	447.28	1916738.00	3.07	1406.65	1394.00
17	5	3	5816.00	21437.00	205.80	0	Spot (Block17, Row3, Column5)	1539.20	1491.50	184.56	0.01	0.12	1271.00	1271.03	1271.00	137.49	0.00	0.11	69.00	42.00	0.00	220.50	268.20	1847043.00	1.95	1383.48	1381.50
17	6	3	6126.00	21426.00	237.10	0	Spot (Block17, Row3, Column6)	1487.98	1490.00	193.47	0.00	0.13	1265.00	1269.33	1265.00	144.20	0.00	0.11	56.00	36.00	0.00	225.00	222.98	2409033.00	1.52	1408.65	1297.50
17	7	3	6418.00	21442.00	164.00	0	Spot (Block17, Row3, Column7)	1924.18	1790.50	445.38	0.03	0.23	1274.00	1275.59	1274.00	166.03	0.00	0.13	93.00	73.00	0.00	516.50	650.18	1423894.00	3.91	1475.13	1459.00
17	8	3	6716.00	21435.00	214.25	0	Spot (Block17, Row3, Column8)	1451.07	1401.00	157.45	0.02	0.11	1207.00	1250.91	1207.00	156.02	0.02	0.12	68.00	27.00	0.00	194.00	244.07	1905249.00	1.28	1331.97	1304.50
17	1	4	4615.00	21734.00	209.00	0	Spot (Block17, Row4, Column1)	1469.20	1411.00	372.28	0.02	0.25	1118.00	1161.88	1118.00	287.44	0.02	0.25	51.00	12.00	0.00	293.00	351.20	1821802.00	1.07	1261.58	1260.50
17	2	4	4934.00	21736.00	202.40	0	Spot (Block17, Row4, Column2)	1401.62	1390.00	134.43	0.00	0.10	1177.00	1194.35	1177.00	240.70	0.01	0.20	35.00	2.00	0.00	213.00	224.62	1627283.00	0.86	1305.00	1286.00
17	3	4	5220.00	21742.00	152.45	0	Spot (Block17, Row4, Column3)	2983.30	2832.00	955.95	0.02	0.32	1221.00	1254.44	1221.00	167.82	0.01	0.13	100.00	98.00	0.00	1611.00	1762.30	1900363.00	10.30	1660.43	1660.00
17	4	4	5517.00	21741.00	216.80	0	Spot (Block17, Row4, Column4)	1522.68	1487.00	183.68	0.01	0.12	1282.00	1290.78	1282.00	174.84	0.00	0.14	61.00	25.00	0.00	205.00	240.68	2046483.00	1.33	1375.30	1366.00
17	5	4	5800.00	21743.00	226.00	0	Spot (Block17, Row4, Column5)	1537.48	1485.00	188.61	0.02	0.12	1285.00	1300.96	1285.00	212.70	0.01	0.16	47.00	22.00	0.00	200.00	252.48	2246260.00	1.11	1385.65	1391.50
17	6	4	6117.00	21742.00	176.75	0	Spot (Block17, Row4, Column6)	2045.04	2034.50	322.55	0.00	0.16	1263.00	1280.19	1263.00	191.48	0.01	0.15	100.00	92.00	0.00	771.50	782.04	1787369.00	3.99	1576.12	1567.50
17	7	4	6411.00	21747.00	150.10	0	Spot (Block17, Row4, Column7)	2912.76	2436.50	1228.24	0.08	0.42	1287.00	1309.03	1287.00	174.52	0.01	0.13	98.00	87.00	0.00	1149.50	1625.76	1800088.00	9.19	1715.51	1679.00
17	8	4	6712.00	21748.00	166.35	0	Spot (Block17, Row4, Column8)	1941.54	1852.50	390.48	0.02	0.20	1286.00	1295.40	1286.00	163.55	0.00	0.13	95.00	76.00	0.00	566.50	655.54	1491104.00	3.95	1488.60	1514.00
17	1	5	4619.00	22045.00	137.45	0	Spot (Block17, Row5, Column1)	2047.01	2021.00	380.35	0.01	0.19	1102.00	1129.28	1102.00	192.22	0.01	0.17	100.00	99.00	0.00	919.00	945.01	1037833.00	4.77	1454.31	1430.00
17	2	5	4917.00	22042.00	219.35	0	Spot (Block17, Row5, Column2)	1343.58	1305.00	150.40	0.01	0.11	1161.00	1169.56	1161.00	197.91	0.00	0.17	40.00	9.00	0.00	144.00	182.58	1856831.00	0.88	1228.17	1212.50
17	3	5	5218.00	22044.00	222.85	0	Spot (Block17, Row5, Column3)	1501.25	1483.00	156.13	0.01	0.10	1213.00	1254.07	1213.00	170.22	0.01	0.14	75.00	30.00	0.00	270.00	288.25	2136278.00	1.45	1363.95	1308.50
17	4	5	5516.00	22047.00	210.90	0	Spot (Block17, Row5, Column4)	1556.30	1519.00	166.50	0.01	0.11	1278.00	1294.25	1278.00	191.67	0.01	0.15	68.00	25.00	0.00	241.00	278.30	1978059.00	1.37	1425.16	1405.00
17	5	5	5816.00	22042.00	142.70	0	Spot (Block17, Row5, Column5)	5342.91	4864.00	2035.54	0.04	0.38	1301.00	1342.34	1301.00	234.60	0.01	0.17	100.00	100.00	0.00	3563.00	4041.91	2933260.00	17.05	2246.06	2083.00
17	6	5	6122.00	22046.00	187.80	0	Spot (Block17, Row5, Column6)	1604.75	1590.00	247.51	0.00	0.15	1290.00	1323.48	1290.00	197.01	0.01	0.15	60.00	36.00	0.00	300.00	314.75	1598327.00	1.43	1468.38	1484.00
17	7	5	6423.00	22044.00	197.30	0	Spot (Block17, Row5, Column7)	1691.39	1663.00	243.66	0.01	0.14	1294.00	1329.06	1294.00	178.73	0.01	0.13	80.00	51.00	0.00	369.00	397.39	1860531.00	2.03	1487.34	1477.00
17	8	5	6716.00	22042.00	142.40	0	Spot (Block17, Row5, Column8)	3876.80	3566.50	1698.14	0.04	0.44	1292.00	1312.43	1292.00	162.80	0.01	0.12	100.00	100.00	0.00	2274.50	2584.80	2124486.00	15.75	1888.41	1812.00
17	1	6	4610.00	22339.00	213.05	0	Spot (Block17, Row6, Column1)	1322.11	1287.00	145.04	0.01	0.11	1097.00	1121.36	1097.00	204.29	0.01	0.18	42.00	12.00	0.00	190.00	225.11	1717422.00	0.98	1204.18	1190.00
17	2	6	4941.00	22336.00	232.95	0	Spot (Block17, Row6, Column2)	1466.89	1464.00	187.39	0.00	0.13	1166.00	1181.78	1166.00	220.35	0.01	0.19	65.00	21.00	0.00	298.00	300.89	2281014.00	1.29	1282.53	1280.00
17	3	6	5209.00	22343.00	145.80	0	Spot (Block17, Row6, Column3)	3929.78	3692.00	1447.11	0.03	0.37	1214.00	1255.55	1214.00	178.13	0.01	0.14	100.00	100.00	0.00	2478.00	2715.78	2275340.00	15.01	1893.35	1799.50
17	4	6	5511.00	22339.00	198.20	0	Spot (Block17, Row6, Column4)	1752.52	1678.00	301.84	0.02	0.17	1290.00	1308.48	1290.00	181.97	0.01	0.14	86.00	55.00	0.00	388.00	462.52	1947048.00	2.44	1481.85	1480.00
17	5	6	5814.00	22340.00	138.60	0	Spot (Block17, Row6, Column5)	6662.79	6374.50	2316.95	0.02	0.35	1306.00	1348.08	1306.00	178.24	0.01	0.13	100.00	100.00	0.00	5068.50	5356.79	3424674.00	29.82	2789.50	2503.50
17	6	6	6116.00	22339.00	195.05	0	Spot (Block17, Row6, Column6)	1712.88	1691.50	318.47	0.01	0.19	1291.00	1331.86	1291.00	171.21	0.01	0.13	84.00	58.00	0.00	400.50	421.88	1846480.00	2.23	1518.35	1514.00
17	7	6	6414.00	22343.00	151.60	0	Spot (Block17, Row6, Column7)	3183.55	2868.50	1217.24	0.05	0.38	1288.00	1322.42	1288.00	172.68	0.01	0.13	100.00	98.00	0.00	1580.50	1895.55	2012003.00	10.78	1748.86	1700.00
17	8	6	6724.00	22347.00	148.15	0	Spot (Block17, Row6, Column8)	3324.48	3062.00	1393.56	0.04	0.42	1293.00	1319.35	1293.00	172.64	0.01	0.13	97.00	93.00	0.00	1769.00	2031.48	1988039.00	11.61	1746.41	1773.00
17	1	7	4630.00	22642.00	216.70	0	Spot (Block17, Row7, Column1)	1294.64	1282.00	171.18	0.00	0.13	1082.00	1098.49	1082.00	146.57	0.01	0.13	61.00	27.00	0.00	200.00	212.64	1737408.00	1.34	1168.63	1168.00
17	2	7	4927.00	22632.00	238.60	0	Spot (Block17, Row7, Column2)	1298.01	1270.50	217.95	0.01	0.17	1098.00	1127.02	1098.00	152.73	0.01	0.14	55.00	21.00	0.00	172.50	200.01	2144316.00	1.12	1176.83	1144.50
17	3	7	5208.00	22643.00	203.10	0	Spot (Block17, Row7, Column3)	1409.79	1371.00	235.39	0.01	0.17	1189.00	1214.37	1189.00	157.21	0.01	0.13	56.00	24.00	0.00	182.00	220.79	1652272.00	1.24	1326.84	1298.00
17	4	7	5520.00	22631.00	198.85	0	Spot (Block17, Row7, Column4)	1496.29	1493.00	229.51	0.00	0.15	1218.00	1264.63	1218.00	168.17	0.02	0.13	67.00	33.00	0.00	275.00	278.29	1671354.00	1.38	1381.01	1390.50
17	5	7	5817.00	22637.00	204.70	0	Spot (Block17, Row7, Column5)	1606.46	1520.00	333.15	0.02	0.21	1258.00	1284.26	1258.00	175.81	0.01	0.14	70.00	37.00	0.00	262.00	348.46	1902052.00	1.83	1434.04	1393.00
17	6	7	6113.00	22627.00	214.90	0	Spot (Block17, Row7, Column6)	1616.70	1584.00	209.55	0.01	0.13	1229.00	1268.85	1229.00	156.91	0.01	0.12	87.00	59.00	0.00	355.00	387.70	2125956.00	2.22	1410.90	1404.00
17	7	7	6403.00	22642.00	168.35	0	Spot (Block17, Row7, Column7)	2476.89	2131.00	864.52	0.07	0.35	1270.00	1287.92	1270.00	172.19	0.01	0.13	99.00	92.00	0.00	861.00	1206.89	1969125.00	6.91	1591.43	1598.00
17	8	7	6719.00	22647.00	178.25	0	Spot (Block17, Row7, Column8)	2410.54	2369.50	459.67	0.01	0.19	1285.00	1297.31	1285.00	180.48	0.00	0.14	100.00	99.00	0.00	1084.50	1125.54	2145378.00	6.17	1637.90	1630.50
17	1	8	4608.00	22950.00	135.10	0	Spot (Block17, Row8, Column1)	35573.93	33941.50	17791.14	0.02	0.50	1161.00	1177.60	1161.00	177.63	0.01	0.15	100.00	100.00	14.37	32780.50	34412.93	17573536.00	193.64	8856.60	7208.50
17	2	8	4917.00	22940.00	225.35	0	Spot (Block17, Row8, Column2)	1315.51	1296.50	147.02	0.01	0.11	1109.00	1152.25	1109.00	180.10	0.02	0.16	53.00	16.00	0.00	187.50	206.51	1915380.00	0.91	1187.81	1187.00
17	3	8	5207.00	22942.00	162.20	0	Spot (Block17, Row8, Column3)	2251.12	1966.00	833.08	0.06	0.37	1173.00	1186.91	1173.00	164.79	0.01	0.14	98.00	85.00	0.00	793.00	1078.12	1643317.00	6.46	1412.21	1394.00
17	4	8	5516.00	22935.00	181.80	0	Spot (Block17, Row8, Column4)	1432.70	1410.00	167.16	0.01	0.12	1189.00	1214.54	1189.00	150.56	0.01	0.12	67.00	36.00	0.00	221.00	243.70	1329547.00	1.45	1309.22	1300.00
17	5	8	5807.00	22942.00	220.60	0	Spot (Block17, Row8, Column5)	1409.06	1397.00	183.38	0.00	0.13	1190.00	1222.76	1190.00	149.33	0.01	0.12	59.00	34.00	0.00	207.00	219.06	1964224.00	1.25	1296.51	1281.00
17	6	8	6131.00	22943.00	211.90	0	Spot (Block17, Row8, Column6)	1525.05	1511.00	195.96	0.00	0.13	1199.00	1238.36	1199.00	149.15	0.01	0.12	81.00	55.00	0.00	312.00	326.05	1950539.00	1.92	1342.61	1295.50
17	7	8	6419.00	22946.00	175.95	0	Spot (Block17, Row8, Column7)	1967.81	1868.00	497.56	0.02	0.25	1265.00	1270.82	1265.00	161.03	0.00	0.13	92.00	79.00	0.00	603.00	702.81	1702157.00	4.33	1485.95	1483.50
17	8	8	6715.00	22943.00	151.60	0	Spot (Block17, Row8, Column8)	3546.40	3145.00	2182.35	0.05	0.62	1290.00	1309.10	1290.00	182.77	0.01	0.14	100.00	100.00	0.00	1855.00	2256.40	2237779.00	12.24	1845.81	1797.00
18	1	1	9116.00	20843.00	148.20	0	Spot (Block18, Row1, Column1)	22166.16	20107.00	11642.50	0.04	0.53	894.00	911.53	894.00	136.07	0.01	0.15	100.00	100.00	0.33	19213.00	21272.16	13299695.00	156.20	6170.84	4471.50
18	2	1	9412.00	20842.00	219.50	0	Spot (Block18, Row1, Column2)	1020.38	996.00	131.24	0.01	0.13	891.00	894.80	891.00	111.16	0.00	0.12	46.00	18.00	0.00	105.00	129.38	1412202.00	1.13	906.22	896.00
18	3	1	9725.00	20844.00	204.15	0	Spot (Block18, Row1, Column3)	1065.91	1028.00	141.15	0.02	0.13	887.00	886.99	887.00	97.59	0.00	0.11	71.00	41.00	0.00	141.00	178.91	1270567.00	1.83	954.18	937.50
18	4	1	10014.00	20851.00	185.30	0	Spot (Block18, Row1, Column4)	1081.46	1050.00	149.24	0.01	0.14	889.00	893.45	889.00	95.78	0.00	0.11	70.00	43.00	0.00	161.00	192.46	1045774.00	1.96	964.13	973.00
18	5	1	10316.00	20841.00	204.70	0	Spot (Block18, Row1, Column5)	1070.39	1075.00	152.52	0.00	0.14	892.00	905.06	892.00	105.04	0.01	0.12	61.00	39.00	0.00	183.00	178.39	1275906.00	1.57	972.04	985.00
18	6	1	10615.00	20832.00	204.70	0	Spot (Block18, Row1, Column6)	1130.13	1100.00	166.30	0.01	0.15	892.00	909.36	892.00	115.17	0.01	0.13	77.00	43.00	0.00	208.00	238.13	1343727.00	1.92	995.18	993.00
18	7	1	10931.00	20838.00	163.00	0	Spot (Block18, Row1, Column7)	1378.73	1355.00	233.33	0.01	0.17	901.00	931.71	901.00	116.46	0.01	0.12	97.00	85.00	0.00	454.00	477.73	1013370.00	3.84	1082.02	1077.00
18	8	1	11224.00	20843.00	229.10	0	Spot (Block18, Row1, Column8)	1114.31	1082.00	158.20	0.01	0.14	961.00	963.32	961.00	120.50	0.00	0.13	50.00	29.00	0.00	121.00	153.31	1678157.00	1.25	997.30	992.00
18	1	2	9111.00	21139.00	215.40	0	Spot (Block18, Row2, Column1)	991.73	992.00	128.51	0.00	0.13	872.00	872.21	872.00	116.98	0.00	0.13	52.00	19.00	0.00	120.00	119.73	1318006.00	1.02	916.26	897.00
18	2	2	9416.00	21133.00	171.70	0	Spot (Block18, Row2, Column2)	1071.80	1046.50	145.45	0.01	0.14	859.00	858.99	859.00	94.74	0.00	0.11	82.00	49.00	0.00	187.50	212.80	878877.00	2.25	937.92	922.00
18	3	2	9723.00	21128.00	182.40	0	Spot (Block18, Row2, Column3)	1035.39	1014.00	117.03	0.01	0.11	881.00	879.47	881.00	94.88	0.00	0.11	68.00	38.00	0.00	133.00	154.39	966015.00	1.64	933.54	899.00
18	4	2	10016.00	21147.00	206.40	0	Spot (Block18, Row2, Column4)	1083.53	1066.00	153.60	0.01	0.14	885.00	886.70	885.00	89.44	0.00	0.10	74.00	51.00	0.00	181.00	198.53	1311068.00	2.20	977.74	966.00
18	5	2	10319.00	21153.00	193.25	0	Spot (Block18, Row2, Column5)	1184.65	1172.00	174.49	0.00	0.15	885.00	892.74	885.00	98.08	0.00	0.11	89.00	61.00	0.00	287.00	299.65	1252178.00	2.98	1031.29	1009.00
18	6	2	10620.00	21129.00	207.95	0	Spot (Block18, Row2, Column6)	1046.05	1016.00	144.41	0.01	0.14	888.00	894.51	888.00	101.20	0.00	0.11	62.00	42.00	0.00	128.00	158.05	1279320.00	1.50	965.73	951.50
18	7	2	10929.00	21142.00	243.90	0	Spot (Block18, Row2, Column7)	1031.56	1005.00	144.00	0.01	0.14	894.00	913.32	894.00	106.22	0.01	0.12	51.00	29.00	0.00	111.00	137.56	1774288.00	1.11	938.17	903.50
18	8	2	11233.00	21135.00	253.40	0	Spot (Block18, Row2, Column8)	1033.18	999.00	138.39	0.01	0.13	906.00	941.49	906.00	109.23	0.02	0.12	42.00	19.00	0.00	93.00	127.18	1917584.00	0.84	962.58	961.50
18	1	3	9119.00	21441.00	194.35	0	Spot (Block18, Row3, Column1)	1076.09	1041.00	169.30	0.01	0.16	829.00	853.32	829.00	90.32	0.01	0.11	85.00	55.00	0.00	212.00	247.09	1150338.00	2.47	923.95	905.00
18	2	3	9421.00	21441.00	205.70	0	Spot (Block18, Row3, Column2)	1013.27	1005.00	109.06	0.00	0.11	816.00	841.05	816.00	89.23	0.01	0.11	79.00	57.00	0.00	189.00	197.27	1216938.00	1.93	919.35	897.50
18	3	3	9703.00	21432.00	215.55	0	Spot (Block18, Row3, Column3)	1019.36	986.00	128.02	0.01	0.13	876.00	872.72	876.00	95.66	0.00	0.11	59.00	34.00	0.00	110.00	143.36	1351671.00	1.53	917.46	904.00
18	4	3	10024.00	21448.00	161.05	0	Spot (Block18, Row3, Column4)	1206.98	1184.50	188.30	0.01	0.16	888.00	890.42	888.00	93.60	0.00	0.11	89.00	71.00	0.00	296.50	318.98	864195.00	3.38	1007.80	1000.00
18	5	3	10321.00	21440.00	188.55	0	Spot (Block18, Row3, Column5)	1091.37	1078.00	141.29	0.01	0.13	893.00	902.95	893.00	95.87	0.00	0.11	70.00	46.00	0.00	185.00	198.37	1090275.00	1.97	980.92	975.00
18	6	3	10619.00	21439.00	189.90	0	Spot (Block18, Row3, Column6)	1135.32	1097.00	158.25	0.01	0.14	893.00	906.40	893.00	100.29	0.01	0.11	84.00	51.00	0.00	204.00	242.32	1154617.00	2.28	982.01	978.00
18	7	3	10926.00	21444.00	186.35	0	Spot (Block18, Row3, Column7)	1125.59	1091.00	165.80	0.01	0.15	892.00	908.17	892.00	104.70	0.01	0.12	73.00	45.00	0.00	199.00	233.59	1098578.00	2.08	1003.04	994.00
18	8	3	11223.00	21436.00	205.35	0	Spot (Block18, Row3, Column8)	1081.53	1074.00	157.72	0.00	0.15	899.00	926.01	899.00	111.59	0.01	0.12	58.00	31.00	0.00	175.00	182.53	1295678.00	1.39	962.31	966.00
18	1	4	9110.00	21749.00	172.25	0	Spot (Block18, Row4, Column1)	1116.33	1071.50	193.58	0.02	0.17	843.00	856.17	843.00	87.97	0.01	0.10	82.00	59.00	0.00	228.50	273.33	922089.00	2.96	932.99	918.00
18	2	4	9419.00	21748.00	228.25	0	Spot (Block18, Row4, Column2)	963.36	963.00	111.72	0.00	0.12	811.00	835.12	811.00	85.05	0.01	0.10	70.00	43.00	0.00	152.00	152.36	1444074.00	1.51	869.34	860.00
18	3	4	9716.00	21747.00	166.05	0	Spot (Block18, Row4, Column3)	1543.68	1461.00	364.43	0.02	0.24	859.00	861.79	859.00	93.08	0.00	0.11	98.00	97.00	0.00	602.00	684.68	1180913.00	7.33	1021.70	1015.00
18	4	4	10005.00	21751.00	219.95	0	Spot (Block18, Row4, Column4)	1033.85	1009.00	126.05	0.01	0.12	878.00	880.70	878.00	96.67	0.00	0.11	69.00	39.00	0.00	131.00	155.85	1429815.00	1.58	910.94	896.50
18	5	4	10302.00	21738.00	213.90	0	Spot (Block18, Row4, Column5)	1062.16	1030.00	138.03	0.01	0.13	890.00	902.02	890.00	100.83	0.01	0.11	70.00	34.00	0.00	140.00	172.16	1380813.00	1.59	960.41	969.00
18	6	4	10623.00	21743.00	184.65	0	Spot (Block18, Row4, Column6)	1156.15	1113.00	151.00	0.02	0.13	890.00	900.30	890.00	99.04	0.00	0.11	90.00	59.00	0.00	223.00	266.15	1108748.00	2.58	1008.09	978.00
18	7	4	10923.00	21759.00	194.65	0	Spot (Block18, Row4, Column7)	1090.17	1088.00	155.47	0.00	0.14	887.00	896.66	887.00	102.53	0.00	0.11	70.00	47.00	0.00	201.00	203.17	1166483.00	1.89	957.24	924.50
18	8	4	11212.00	21750.00	192.95	0	Spot (Block18, Row4, Column8)	1104.99	1105.00	152.72	0.00	0.14	889.00	909.39	889.00	114.34	0.01	0.13	71.00	44.00	0.00	216.00	215.99	1162450.00	1.71	971.75	980.00
18	1	5	9123.00	22034.00	194.55	0	Spot (Block18, Row5, Column1)	1031.32	994.00	147.40	0.02	0.14	821.00	842.20	821.00	86.77	0.01	0.10	78.00	49.00	0.00	173.00	210.32	1105578.00	2.18	899.44	887.00
18	2	5	9424.00	22036.00	204.30	0	Spot (Block18, Row5, Column2)	964.90	976.00	106.79	0.00	0.11	809.00	832.84	809.00	83.82	0.01	0.10	73.00	49.00	0.00	167.00	155.90	1145331.00	1.58	885.93	888.50
18	3	5	9716.00	22035.00	184.05	0	Spot (Block18, Row5, Column3)	1044.83	1017.00	139.26	0.01	0.13	835.00	854.85	835.00	92.93	0.01	0.11	75.00	48.00	0.00	182.00	209.83	995721.00	2.04	917.04	899.00
18	4	5	10027.00	22045.00	201.55	0	Spot (Block18, Row5, Column4)	1065.62	1052.00	157.75	0.01	0.15	871.00	870.69	871.00	95.50	0.00	0.11	70.00	48.00	0.00	181.00	194.62	1229727.00	2.04	952.65	909.00
18	5	5	10313.00	22047.00	148.80	0	Spot (Block18, Row5, Column5)	1631.96	1605.00	345.62	0.01	0.21	884.00	888.92	884.00	101.67	0.00	0.11	100.00	99.00	0.00	721.00	747.96	992232.00	7.31	1108.85	1097.00
18	6	5	10623.00	22029.00	162.75	0	Spot (Block18, Row5, Column6)	1085.44	1080.00	130.54	0.00	0.12	886.00	888.78	886.00	100.11	0.00	0.11	69.00	46.00	0.00	194.00	199.44	798887.00	1.96	995.55	986.00
18	7	5	10912.00	22040.00	201.10	0	Spot (Block18, Row5, Column7)	1071.88	1056.50	132.23	0.01	0.12	880.00	883.23	880.00	102.08	0.00	0.12	72.00	46.00	0.00	176.50	191.88	1228377.00	1.85	942.83	903.00
18	8	5	11210.00	22045.00	164.05	0	Spot (Block18, Row5, Column8)	1166.81	1136.00	181.90	0.01	0.16	882.00	893.44	882.00	110.06	0.01	0.12	85.00	57.00	0.00	254.00	284.81	873943.00	2.48	987.99	982.00
18	1	6	9106.00	22348.00	199.00	0	Spot (Block18, Row6, Column1)	1047.08	1024.00	142.33	0.01	0.14	819.00	844.30	819.00	97.21	0.01	0.12	77.00	51.00	0.00	205.00	228.08	1177970.00	2.09	935.49	913.00
18	2	6	9419.00	22339.00	208.80	0	Spot (Block18, Row6, Column2)	1006.94	991.00	111.56	0.01	0.11	807.00	828.41	807.00	92.54	0.01	0.11	77.00	48.00	0.00	184.00	199.94	1245580.00	1.93	894.54	879.00
18	3	6	9699.00	22330.00	169.85	0	Spot (Block18, Row6, Column3)	1155.77	1113.00	194.91	0.02	0.17	824.00	850.12	824.00	93.77	0.01	0.11	90.00	79.00	0.00	289.00	331.77	925771.00	3.26	952.69	962.00
18	4	6	10035.00	22331.00	184.95	0	Spot (Block18, Row6, Column4)	1046.19	998.00	127.92	0.02	0.12	847.00	861.26	847.00	95.11	0.01	0.11	80.00	44.00	0.00	151.00	199.19	1007480.00	1.94	964.52	971.00
18	5	6	10318.00	22348.00	153.05	0	Spot (Block18, Row6, Column5)	1480.13	1445.00	295.44	0.01	0.20	869.00	866.74	869.00	99.28	0.00	0.11	98.00	94.00	0.00	576.00	611.13	947281.00	6.18	1045.31	1042.00
18	6	6	10614.00	22352.00	215.00	0	Spot (Block18, Row6, Column6)	989.15	984.50	126.46	0.00	0.13	865.00	865.17	865.00	97.17	0.00	0.11	58.00	26.00	0.00	119.50	124.15	1307657.00	1.28	906.86	899.00
18	7	6	10914.00	22345.00	150.25	0	Spot (Block18, Row6, Column7)	1281.43	1276.00	225.28	0.00	0.18	871.00	873.83	871.00	101.61	0.00	0.12	94.00	77.00	0.00	405.00	410.43	785516.00	4.01	984.96	988.00
18	8	6	11222.00	22351.00	153.60	0	Spot (Block18, Row6, Column8)	1245.85	1254.00	170.47	0.00	0.14	878.00	884.87	878.00	104.38	0.00	0.12	97.00	77.00	0.00	376.00	367.85	801082.00	3.46	1027.80	1009.00
18	1	7	9117.00	22653.00	187.55	0	Spot (Block18, Row7, Column1)	1004.75	988.00	113.51	0.01	0.11	842.00	860.80	842.00	117.45	0.01	0.14	64.00	27.00	0.00	146.00	162.75	994703.00	1.23	936.57	929.00
18	2	7	9416.00	22650.00	192.75	0	Spot (Block18, Row7, Column2)	990.01	991.00	113.44	0.00	0.11	808.00	824.11	808.00	90.97	0.01	0.11	75.00	51.00	0.00	183.00	182.01	1041488.00	1.82	902.06	895.00
18	3	7	9720.00	22645.00	208.85	0	Spot (Block18, Row7, Column3)	996.21	994.00	205.16	0.00	0.21	810.00	835.20	810.00	95.66	0.01	0.11	70.00	45.00	0.00	184.00	186.21	1235306.00	1.68	914.97	905.50
18	4	7	10022.00	22652.00	190.90	0	Spot (Block18, Row7, Column4)	955.27	935.50	124.07	0.01	0.13	809.00	835.01	809.00	92.66	0.01	0.11	60.00	42.00	0.00	126.50	146.27	982015.00	1.30	897.45	886.00
18	5	7	10318.00	22639.00	220.20	0	Spot (Block18, Row7, Column5)	1002.90	991.00	133.67	0.01	0.13	814.00	838.78	814.00	94.14	0.01	0.11	70.00	44.00	0.00	177.00	188.90	1393033.00	1.74	891.66	872.00
18	6	7	10621.00	22640.00	201.90	0	Spot (Block18, Row7, Column6)	1019.15	1003.00	132.00	0.01	0.13	819.00	845.70	819.00	97.01	0.01	0.11	73.00	44.00	0.00	184.00	200.15	1182213.00	1.79	949.83	957.50
18	7	7	10892.00	22647.00	169.85	0	Spot (Block18, Row7, Column7)	1066.40	1012.50	156.86	0.02	0.15	850.00	859.23	850.00	102.95	0.00	0.12	75.00	47.00	0.00	162.50	216.40	861650.00	2.01	959.40	916.50
18	8	7	11220.00	22653.00	184.30	0	Spot (Block18, Row7, Column8)	1343.29	1310.00	192.12	0.01	0.14	870.00	873.47	870.00	103.73	0.00	0.12	99.00	93.00	0.00	440.00	473.29	1282839.00	4.53	1029.33	1018.00
18	1	8	9110.00	22951.00	137.65	0	Spot (Block18, Row8, Column1)	34615.37	31721.00	18511.28	0.04	0.53	885.00	910.18	885.00	209.62	0.01	0.23	100.00	100.00	14.68	30836.00	33730.37	17688464.00	160.79	8388.36	6247.50
18	2	8	9416.00	22948.00	212.45	0	Spot (Block18, Row8, Column2)	979.29	993.00	113.82	0.01	0.12	811.00	843.80	811.00	110.97	0.02	0.13	62.00	26.00	0.00	182.00	168.29	1260344.00	1.22	876.35	887.50
18	3	8	9725.00	22947.00	187.35	0	Spot (Block18, Row8, Column3)	999.98	991.00	133.53	0.00	0.13	807.00	832.48	807.00	97.40	0.01	0.12	69.00	43.00	0.00	184.00	192.98	987984.00	1.72	897.88	883.00
18	4	8	10012.00	22943.00	181.75	0	Spot (Block18, Row8, Column4)	1024.65	987.00	170.30	0.02	0.17	807.00	832.78	807.00	95.15	0.01	0.11	67.00	46.00	0.00	180.00	217.65	948825.00	2.02	916.61	894.00
18	5	8	10308.00	22940.00	197.55	0	Spot (Block18, Row8, Column5)	979.47	980.00	131.53	0.00	0.13	809.00	835.66	809.00	96.88	0.01	0.12	62.00	36.00	0.00	171.00	170.47	1082312.00	1.48	896.50	890.00
18	6	8	10623.00	22942.00	177.90	0	Spot (Block18, Row8, Column6)	1147.62	1122.00	173.17	0.01	0.15	826.00	851.58	826.00	102.97	0.01	0.12	88.00	75.00	0.00	296.00	321.62	1019090.00	2.88	968.19	942.00
18	7	8	10920.00	22943.00	188.75	0	Spot (Block18, Row8, Column7)	1079.41	1077.00	166.72	0.00	0.15	874.00	872.75	874.00	114.95	0.00	0.13	64.00	41.00	0.00	203.00	205.41	1080491.00	1.80	923.56	898.00
18	8	8	11219.00	22946.00	152.70	0	Spot (Block18, Row8, Column8)	3052.45	2655.50	2542.95	0.06	0.83	877.00	887.70	877.00	118.09	0.01	0.13	100.00	100.00	0.00	1778.50	2175.45	1953566.00	18.33	1351.29	1269.00
19	1	1	13616.00	20844.00	151.30	0	Spot (Block19, Row1, Column1)	20674.24	18454.00	10835.93	0.05	0.52	1186.00	1207.70	1186.00	190.77	0.01	0.16	100.00	100.00	0.00	17268.00	19488.24	13004095.00	102.04	5377.96	4254.00
19	2	1	13919.00	20844.00	185.85	0	Spot (Block19, Row1, Column2)	1424.30	1383.00	215.04	0.01	0.15	1122.00	1168.75	1122.00	172.29	0.02	0.15	66.00	39.00	0.00	261.00	302.30	1382997.00	1.48	1278.90	1292.00
19	3	1	14222.00	20849.00	182.45	0	Spot (Block19, Row1, Column3)	1402.06	1356.00	244.50	0.01	0.17	1161.00	1172.32	1161.00	160.95	0.00	0.14	51.00	38.00	0.00	195.00	241.06	1310922.00	1.43	1274.17	1205.00
19	4	1	14502.00	20844.00	186.45	0	Spot (Block19, Row1, Column4)	1421.57	1391.00	208.09	0.01	0.15	1175.00	1180.93	1175.00	160.21	0.00	0.14	59.00	37.00	0.00	216.00	246.57	1393135.00	1.50	1328.67	1300.00
19	5	1	14825.00	20848.00	192.40	0	Spot (Block19, Row1, Column5)	1497.43	1487.00	231.62	0.00	0.15	1185.00	1199.67	1185.00	151.45	0.01	0.13	72.00	49.00	0.00	302.00	312.43	1567804.00	1.97	1285.80	1255.00
19	6	1	15115.00	20841.00	191.25	0	Spot (Block19, Row1, Column6)	1472.84	1412.50	294.15	0.02	0.20	1199.00	1232.36	1199.00	178.42	0.01	0.14	60.00	26.00	0.00	213.50	273.84	1517027.00	1.35	1310.28	1285.50
19	7	1	15425.00	20813.00	110.25	0	Spot (Block19, Row1, Column7)	3851.44	1842.00	8756.17	0.32	2.27	1249.00	1277.38	1249.00	208.14	0.01	0.16	82.00	60.00	0.95	593.00	2602.44	1213205.00	12.37	1599.14	1556.00
19	8	1	15720.00	20847.00	200.10	0	Spot (Block19, Row1, Column8)	1502.76	1475.00	222.38	0.01	0.15	1273.00	1289.12	1273.00	219.93	0.01	0.17	45.00	19.00	0.00	202.00	229.76	1710143.00	0.97	1344.28	1350.50
19	1	2	13602.00	21154.00	243.50	0	Spot (Block19, Row2, Column1)	1291.97	1272.50	179.23	0.01	0.14	1151.00	1173.80	1151.00	178.77	0.01	0.15	34.00	13.00	0.00	121.50	140.97	2217015.00	0.66	1175.37	1172.00
19	2	2	13921.00	21136.00	140.35	0	Spot (Block19, Row2, Column2)	1395.99	1359.50	233.88	0.01	0.17	1112.00	1155.48	1112.00	160.20	0.02	0.14	58.00	41.00	0.00	247.50	283.99	745461.00	1.50	1319.59	1302.00
19	3	2	14220.00	21138.00	175.05	0	Spot (Block19, Row2, Column3)	1450.19	1414.00	217.42	0.01	0.15	1172.00	1185.15	1172.00	171.20	0.00	0.14	65.00	35.00	0.00	242.00	278.19	1248616.00	1.55	1299.52	1273.50
19	4	2	14521.00	21138.00	165.80	0	Spot (Block19, Row2, Column4)	1468.32	1430.00	217.84	0.01	0.15	1174.00	1192.24	1174.00	169.50	0.01	0.14	66.00	40.00	0.00	256.00	294.32	1115924.00	1.63	1334.35	1294.00
19	5	2	14823.00	21147.00	185.20	0	Spot (Block19, Row2, Column5)	1594.40	1540.00	289.84	0.02	0.18	1184.00	1196.59	1184.00	163.15	0.00	0.14	85.00	51.00	0.00	356.00	410.40	1535411.00	2.44	1388.19	1384.00
19	6	2	15125.00	21145.00	197.75	0	Spot (Block19, Row2, Column6)	1458.05	1396.00	240.52	0.02	0.16	1182.00	1193.11	1182.00	159.17	0.00	0.13	63.00	37.00	0.00	214.00	276.05	1612599.00	1.66	1304.60	1289.00
19	7	2	15432.00	21149.00	201.80	0	Spot (Block19, Row2, Column7)	1461.47	1437.50	220.06	0.01	0.15	1194.00	1244.12	1194.00	203.96	0.02	0.16	54.00	25.00	0.00	243.50	267.47	1683612.00	1.07	1307.92	1289.50
19	8	2	15725.00	21135.00	202.25	0	Spot (Block19, Row2, Column8)	1435.73	1412.00	195.44	0.01	0.14	1194.00	1236.57	1194.00	184.83	0.02	0.15	59.00	27.00	0.00	218.00	241.73	1669756.00	1.08	1292.25	1292.00
19	1	3	13619.00	21447.00	161.30	0	Spot (Block19, Row3, Column1)	1556.61	1524.00	234.36	0.01	0.15	1139.00	1166.02	1139.00	166.36	0.01	0.14	85.00	62.00	0.00	385.00	417.61	1119201.00	2.35	1335.32	1327.50
19	2	3	13918.00	21448.00	186.25	0	Spot (Block19, Row3, Column2)	1368.29	1339.00	192.43	0.01	0.14	1114.00	1159.30	1114.00	170.79	0.02	0.15	57.00	31.00	0.00	225.00	254.29	1334078.00	1.22	1260.56	1205.50
19	3	3	14203.00	21440.00	188.10	0	Spot (Block19, Row3, Column3)	1513.39	1492.00	253.60	0.01	0.17	1172.00	1180.26	1172.00	178.32	0.00	0.15	72.00	40.00	0.00	320.00	341.39	1501278.00	1.87	1304.27	1295.00
19	4	3	14528.00	21441.00	185.70	0	Spot (Block19, Row3, Column4)	1520.27	1492.00	231.31	0.01	0.15	1175.00	1191.35	1175.00	171.53	0.01	0.14	76.00	43.00	0.00	317.00	345.27	1471623.00	1.92	1323.05	1307.00
19	5	3	14819.00	21450.00	190.45	0	Spot (Block19, Row3, Column5)	1527.17	1484.00	253.34	0.01	0.17	1188.00	1214.93	1188.00	164.13	0.01	0.14	70.00	44.00	0.00	296.00	339.17	1562296.00	1.90	1299.16	1274.00
19	6	3	15115.00	21446.00	205.35	0	Spot (Block19, Row3, Column6)	1523.54	1488.00	225.20	0.01	0.15	1187.00	1211.94	1187.00	161.20	0.01	0.13	73.00	44.00	0.00	301.00	336.54	1831290.00	1.93	1313.85	1290.00
19	7	3	15425.00	21445.00	197.95	0	Spot (Block19, Row3, Column7)	1459.52	1449.00	197.83	0.00	0.14	1184.00	1216.65	1184.00	163.93	0.01	0.13	69.00	36.00	0.00	265.00	275.52	1611309.00	1.48	1324.10	1277.00
19	8	3	15716.00	21452.00	205.05	0	Spot (Block19, Row3, Column8)	1465.14	1430.00	211.75	0.01	0.14	1199.00	1245.41	1199.00	171.84	0.02	0.14	59.00	33.00	0.00	231.00	266.14	1747917.00	1.28	1334.51	1298.00
19	1	4	13626.00	21748.00	196.20	0	Spot (Block19, Row4, Column1)	1422.65	1397.00	227.55	0.01	0.16	1154.00	1169.15	1154.00	159.49	0.01	0.14	62.00	41.00	0.00	243.00	268.65	1546418.00	1.59	1294.88	1282.00
19	2	4	13924.00	21747.00	205.55	0	Spot (Block19, Row4, Column2)	1382.09	1376.00	193.44	0.00	0.14	1172.00	1176.54	1172.00	169.19	0.00	0.14	52.00	25.00	0.00	204.00	210.09	1666800.00	1.21	1230.77	1209.00
19	3	4	14218.00	21744.00	172.05	0	Spot (Block19, Row4, Column3)	1747.92	1700.00	339.28	0.01	0.19	1168.50	1178.08	1168.50	174.50	0.00	0.15	89.00	71.00	0.00	531.50	579.42	1445532.00	3.27	1333.71	1296.00
19	4	4	14517.00	21744.00	237.30	0	Spot (Block19, Row4, Column4)	1396.04	1379.50	219.39	0.01	0.16	1170.00	1189.49	1170.00	175.55	0.01	0.15	54.00	25.00	0.00	209.50	226.04	2272760.00	1.18	1264.23	1269.00
19	5	4	14807.00	21744.00	193.95	0	Spot (Block19, Row4, Column5)	1507.70	1481.50	245.44	0.01	0.16	1189.00	1230.40	1189.00	177.50	0.01	0.14	74.00	34.00	0.00	292.50	318.70	1604188.00	1.56	1374.78	1354.50
19	6	4	15128.00	21747.00	200.85	0	Spot (Block19, Row4, Column6)	1566.91	1565.00	243.59	0.00	0.16	1188.00	1222.24	1188.00	166.28	0.01	0.14	77.00	55.00	0.00	377.00	378.91	1794108.00	2.07	1351.10	1330.50
19	7	4	15410.00	21745.00	204.25	0	Spot (Block19, Row4, Column7)	1515.37	1489.00	288.49	0.01	0.19	1189.00	1224.74	1189.00	162.76	0.01	0.13	71.00	44.00	0.00	300.00	326.37	1800257.00	1.79	1322.92	1296.00
19	8	4	15717.00	21750.00	188.45	0	Spot (Block19, Row4, Column8)	1535.38	1518.00	219.62	0.00	0.14	1204.00	1257.48	1204.00	174.35	0.02	0.14	74.00	42.00	0.00	314.00	331.38	1529240.00	1.59	1362.97	1290.00
19	1	5	13629.00	22047.00	134.60	0	Spot (Block19, Row5, Column1)	1770.30	1663.50	1066.23	0.03	0.60	1159.00	1173.61	1159.00	162.02	0.01	0.14	86.00	70.00	0.00	504.50	611.30	863904.00	3.68	1461.16	1438.00
19	2	5	13925.00	22044.00	179.10	0	Spot (Block19, Row5, Column2)	1404.05	1372.50	197.53	0.01	0.14	1168.00	1172.29	1168.00	153.27	0.00	0.13	55.00	37.00	0.00	204.50	236.05	1252417.00	1.51	1322.59	1300.50
19	3	5	14220.00	22051.00	197.15	0	Spot (Block19, Row5, Column3)	1455.68	1405.00	247.48	0.02	0.17	1174.00	1184.63	1174.00	161.69	0.00	0.14	62.00	38.00	0.00	231.00	281.68	1599787.00	1.68	1321.28	1305.50
19	4	5	14544.00	22049.00	188.90	0	Spot (Block19, Row5, Column4)	1427.90	1396.00	200.85	0.01	0.14	1181.00	1210.42	1181.00	175.73	0.01	0.15	60.00	29.00	0.00	215.00	246.90	1433612.00	1.24	1319.41	1287.50
19	5	5	14818.00	22045.00	146.70	0	Spot (Block19, Row5, Column5)	3251.58	2944.00	1354.64	0.04	0.42	1193.00	1239.80	1193.00	181.39	0.02	0.15	100.00	96.00	0.00	1751.00	2058.58	1895671.00	11.09	1789.10	1724.00
19	6	5	15127.00	22045.00	207.60	0	Spot (Block19, Row5, Column6)	1475.25	1408.00	270.85	0.02	0.18	1189.00	1230.63	1189.00	169.43	0.01	0.14	64.00	36.00	0.00	219.00	286.25	1814553.00	1.44	1334.53	1317.50
19	7	5	15418.00	22043.00	176.75	0	Spot (Block19, Row5, Column7)	1511.24	1473.00	229.75	0.01	0.15	1188.00	1227.45	1188.00	171.39	0.01	0.14	73.00	39.00	0.00	285.00	323.24	1322338.00	1.66	1355.50	1304.00
19	8	5	15721.00	22045.00	157.45	0	Spot (Block19, Row5, Column8)	1922.87	1815.00	393.73	0.03	0.20	1212.00	1259.97	1212.00	175.83	0.02	0.14	98.00	85.00	0.00	603.00	710.87	1309473.00	3.77	1472.34	1461.00
19	1	6	13619.00	22349.00	197.50	0	Spot (Block19, Row6, Column1)	1513.13	1486.00	262.52	0.01	0.17	1174.00	1189.94	1174.00	165.50	0.01	0.14	72.00	46.00	0.00	312.00	339.13	1670491.00	1.95	1330.65	1281.50
19	2	6	13920.00	22353.00	209.10	0	Spot (Block19, Row6, Column2)	1407.78	1386.00	236.14	0.01	0.17	1156.50	1171.84	1156.50	157.66	0.01	0.13	58.00	39.00	0.00	229.50	251.28	1751284.00	1.50	1307.72	1246.00
19	3	6	14214.00	22348.00	196.80	0	Spot (Block19, Row6, Column3)	1548.99	1496.00	268.66	0.02	0.17	1163.00	1179.73	1163.00	166.27	0.01	0.14	79.00	50.00	0.00	333.00	385.99	1702337.00	2.22	1301.78	1289.50
19	4	6	14525.00	22341.00	186.70	0	Spot (Block19, Row6, Column4)	1539.17	1488.00	234.68	0.01	0.15	1190.00	1224.63	1190.00	179.90	0.01	0.15	71.00	43.00	0.00	298.00	349.17	1506843.00	1.75	1351.64	1317.00
19	5	6	14822.00	22348.00	155.25	0	Spot (Block19, Row6, Column5)	2623.56	2413.00	945.06	0.04	0.36	1195.00	1237.49	1195.00	178.16	0.02	0.14	99.00	96.00	0.00	1218.00	1428.56	1739418.00	7.78	1585.08	1575.50
19	6	6	15119.00	22343.00	176.80	0	Spot (Block19, Row6, Column6)	1506.75	1533.00	207.40	0.01	0.14	1181.00	1216.45	1181.00	180.58	0.01	0.15	72.00	47.00	0.00	352.00	325.75	1318406.00	1.61	1345.64	1295.00
19	7	6	15430.00	22349.00	170.10	0	Spot (Block19, Row6, Column7)	1500.70	1489.50	216.48	0.00	0.14	1191.00	1231.11	1191.00	177.33	0.01	0.14	68.00	39.00	0.00	298.50	309.70	1200561.00	1.52	1340.68	1311.50
19	8	6	15721.00	22344.00	185.15	0	Spot (Block19, Row6, Column8)	1472.93	1471.00	205.63	0.00	0.14	1254.00	1271.81	1254.00	185.43	0.01	0.15	52.00	23.00	0.00	217.00	218.93	1419901.00	1.08	1312.11	1291.00
19	1	7	13608.00	22655.00	219.90	0	Spot (Block19, Row7, Column1)	1401.15	1394.00	202.65	0.00	0.14	1184.00	1220.99	1184.00	223.14	0.01	0.18	44.00	14.00	0.00	210.00	217.15	1936384.00	0.81	1279.90	1299.00
19	2	7	13923.00	22640.00	199.40	0	Spot (Block19, Row7, Column2)	1373.48	1358.50	189.72	0.00	0.14	1173.00	1182.35	1173.00	169.43	0.00	0.14	51.00	24.00	0.00	185.50	200.48	1549284.00	1.13	1311.18	1284.50
19	3	7	14206.00	22649.00	208.10	0	Spot (Block19, Row7, Column3)	1380.73	1359.00	219.56	0.01	0.16	1175.00	1193.49	1175.00	173.48	0.01	0.15	51.00	29.00	0.00	184.00	205.73	1702443.00	1.08	1281.54	1255.50
19	4	7	14524.00	22645.00	185.05	0	Spot (Block19, Row7, Column4)	1392.95	1383.00	202.29	0.00	0.15	1185.00	1209.84	1185.00	168.49	0.01	0.14	55.00	30.00	0.00	198.00	207.95	1351161.00	1.09	1319.56	1298.00
19	5	7	14823.00	22641.00	212.85	0	Spot (Block19, Row7, Column5)	1444.10	1412.00	213.02	0.01	0.15	1187.00	1221.85	1187.00	173.87	0.01	0.14	63.00	31.00	0.00	225.00	257.10	1858563.00	1.28	1323.81	1305.00
19	6	7	15122.00	22641.00	190.00	0	Spot (Block19, Row7, Column6)	1496.59	1460.00	223.54	0.01	0.15	1179.00	1213.60	1179.00	183.79	0.01	0.15	66.00	36.00	0.00	281.00	317.59	1529516.00	1.54	1334.83	1309.00
19	7	7	15407.00	22641.00	229.25	0	Spot (Block19, Row7, Column7)	1450.02	1418.00	213.61	0.01	0.15	1194.00	1237.19	1194.00	180.06	0.02	0.15	61.00	32.00	0.00	224.00	256.02	2189531.00	1.18	1278.37	1227.00
19	8	7	15725.00	22640.00	184.05	0	Spot (Block19, Row7, Column8)	1889.17	1828.00	314.08	0.01	0.17	1276.00	1289.50	1276.00	187.69	0.00	0.15	92.00	75.00	0.00	552.00	613.17	1804160.00	3.19	1499.97	1507.00
19	1	8	13610.00	22958.00	138.75	0	Spot (Block19, Row8, Column1)	34398.08	31366.00	18220.87	0.04	0.53	1254.00	1291.44	1254.00	255.20	0.01	0.20	100.00	100.00	15.61	30112.00	33144.08	17852620.00	129.73	9662.70	6817.00
19	2	8	13914.00	22944.00	190.75	0	Spot (Block19, Row8, Column2)	1385.22	1340.00	229.83	0.01	0.17	1196.00	1240.60	1196.00	209.42	0.02	0.17	38.00	17.00	0.00	144.00	189.22	1419852.00	0.69	1269.42	1189.00
19	3	8	14207.00	22949.00	199.85	0	Spot (Block19, Row8, Column3)	1509.66	1488.00	243.86	0.01	0.16	1195.00	1239.61	1195.00	183.47	0.02	0.15	62.00	39.00	0.00	293.00	314.66	1711954.00	1.47	1303.42	1289.00
19	4	8	14512.00	22945.00	170.60	0	Spot (Block19, Row8, Column4)	1511.43	1467.00	235.72	0.01	0.16	1191.00	1239.95	1191.00	184.16	0.02	0.15	64.00	38.00	0.00	276.00	320.43	1233324.00	1.47	1353.58	1312.00
19	5	8	14798.00	22947.00	235.95	0	Spot (Block19, Row8, Column5)	1384.72	1377.00	194.10	0.00	0.14	1204.00	1265.06	1204.00	196.06	0.02	0.15	41.00	14.00	0.00	173.00	180.72	2218327.00	0.61	1293.01	1286.50
19	6	8	15123.00	22950.00	179.20	0	Spot (Block19, Row8, Column6)	1678.79	1643.00	278.56	0.01	0.17	1241.00	1268.57	1241.00	189.58	0.01	0.15	80.00	51.00	0.00	402.00	437.79	1510910.00	2.16	1448.99	1417.00
19	7	8	15418.00	22947.00	178.35	0	Spot (Block19, Row8, Column7)	1505.34	1466.00	268.22	0.01	0.18	1265.00	1280.42	1265.00	186.67	0.01	0.15	50.00	32.00	0.00	201.00	240.34	1347276.00	1.20	1373.39	1301.00
19	8	8	15723.00	22946.00	163.35	0	Spot (Block19, Row8, Column8)	2377.59	2278.00	532.63	0.02	0.22	1293.00	1333.28	1293.00	199.89	0.01	0.15	99.00	93.00	0.00	985.00	1084.59	1745151.00	5.22	1630.62	1636.00
20	1	1	18120.00	20846.00	153.05	0	Spot (Block20, Row1, Column1)	18988.83	16292.00	10473.81	0.07	0.55	1195.00	1228.30	1195.00	163.18	0.01	0.13	100.00	100.00	0.00	15097.00	17793.83	12247795.00	108.84	4850.69	3888.00
20	2	1	18415.00	20853.00	161.75	0	Spot (Block20, Row1, Column2)	2096.70	2040.50	495.82	0.01	0.24	1201.00	1228.78	1201.00	155.41	0.01	0.13	98.00	93.00	0.00	839.50	895.70	1509621.00	5.58	1445.67	1433.50
20	3	1	18713.00	20851.00	163.25	0	Spot (Block20, Row1, Column3)	2170.99	1977.00	716.34	0.04	0.33	1185.00	1193.99	1185.00	142.79	0.00	0.12	93.00	84.00	0.00	792.00	985.99	1591339.00	6.84	1541.52	1364.00
20	4	1	19009.00	20852.00	167.25	0	Spot (Block20, Row1, Column4)	1751.18	1656.00	333.85	0.02	0.19	1187.00	1196.93	1187.00	132.46	0.00	0.11	96.00	84.00	0.00	469.00	564.18	1360666.00	4.18	1373.89	1375.00
20	5	1	19320.00	20851.00	151.60	0	Spot (Block20, Row1, Column5)	3317.07	2901.00	1456.03	0.06	0.44	1193.00	1215.43	1193.00	131.78	0.01	0.11	100.00	98.00	0.00	1708.00	2124.07	2096389.00	15.95	1638.87	1599.00
20	6	1	19610.00	20841.00	152.90	0	Spot (Block20, Row1, Column6)	3550.91	3259.00	1362.37	0.04	0.38	1207.00	1236.93	1207.00	131.81	0.01	0.11	100.00	100.00	0.00	2052.00	2343.91	2283234.00	17.56	1778.19	1720.00
20	7	1	19927.00	20846.00	153.95	0	Spot (Block20, Row1, Column7)	4574.89	4066.50	1870.36	0.05	0.41	1227.00	1250.77	1227.00	128.81	0.01	0.10	100.00	100.00	0.00	2839.50	3347.89	2973678.00	25.81	2077.55	1905.50
20	8	1	20218.00	20843.00	215.85	0	Spot (Block20, Row1, Column8)	1482.07	1477.00	178.31	0.00	0.12	1280.00	1276.82	1280.00	127.08	0.00	0.10	61.00	30.00	0.00	197.00	202.07	1969674.00	1.62	1305.03	1301.00
20	1	2	18121.00	21149.00	218.95	0	Spot (Block20, Row2, Column1)	1351.53	1334.00	173.62	0.01	0.13	1186.00	1202.47	1186.00	152.41	0.01	0.13	49.00	28.00	0.00	148.00	165.53	1852946.00	0.98	1225.78	1184.00
20	2	2	18406.00	21151.00	133.30	0	Spot (Block20, Row2, Column2)	2557.34	2486.00	537.32	0.01	0.21	1191.00	1202.46	1191.00	136.67	0.00	0.11	100.00	100.00	0.00	1295.00	1366.34	1222409.00	9.91	1572.34	1587.00
20	3	2	18726.00	21149.00	194.80	0	Spot (Block20, Row2, Column3)	1455.78	1468.00	174.21	0.00	0.12	1188.00	1201.26	1188.00	138.91	0.00	0.12	73.00	50.00	0.00	280.00	267.78	1564961.00	1.83	1263.83	1274.50
20	4	2	19018.00	21150.00	180.95	0	Spot (Block20, Row2, Column4)	2253.46	2223.00	469.16	0.01	0.21	1194.00	1210.71	1194.00	139.54	0.01	0.12	99.00	98.00	0.00	1029.00	1059.46	2066426.00	7.47	1500.42	1468.00
20	5	2	19325.00	21150.00	201.65	0	Spot (Block20, Row2, Column5)	1646.44	1597.00	213.70	0.01	0.13	1201.00	1228.38	1201.00	132.67	0.01	0.11	98.00	76.00	0.00	396.00	445.44	1898343.00	3.15	1381.97	1368.00
20	6	2	19601.00	21145.00	193.10	0	Spot (Block20, Row2, Column6)	1583.54	1488.00	747.77	0.03	0.47	1199.00	1227.95	1199.00	127.77	0.01	0.10	82.00	57.00	0.00	289.00	384.54	1670638.00	2.78	1368.93	1377.50
20	7	2	19921.00	21150.00	168.80	0	Spot (Block20, Row2, Column7)	1896.89	1807.00	534.60	0.02	0.28	1205.00	1233.12	1205.00	130.95	0.01	0.11	98.00	85.00	0.00	602.00	691.89	1500439.00	5.07	1424.03	1425.00
20	8	2	20217.00	21151.00	214.00	0	Spot (Block20, Row2, Column8)	1383.46	1364.00	150.91	0.01	0.11	1259.00	1263.11	1259.00	137.05	0.00	0.11	36.00	17.00	0.00	105.00	124.46	1809570.00	0.88	1294.51	1287.50
20	1	3	18126.00	21451.00	162.25	0	Spot (Block20, Row3, Column1)	2651.86	2352.00	939.82	0.05	0.35	1182.00	1198.28	1182.00	144.47	0.01	0.12	99.00	99.00	0.00	1170.00	1469.86	1919945.00	10.06	1496.16	1507.00
20	2	3	18417.00	21447.00	220.05	0	Spot (Block20, Row3, Column2)	1433.04	1399.00	207.25	0.01	0.14	1179.00	1184.21	1179.00	138.55	0.00	0.12	66.00	42.00	0.00	220.00	254.04	2000526.00	1.80	1242.59	1214.50
20	3	3	18706.00	21448.00	186.95	0	Spot (Block20, Row3, Column3)	1677.05	1502.00	1323.45	0.05	0.79	1193.00	1218.68	1193.00	146.51	0.01	0.12	83.00	56.00	0.00	309.00	484.05	1648543.00	3.13	1395.22	1403.00
20	4	3	19017.00	21445.00	148.45	0	Spot (Block20, Row3, Column4)	3243.00	2901.50	1187.98	0.05	0.37	1200.00	1230.53	1200.00	135.89	0.01	0.11	100.00	100.00	0.00	1701.50	2043.00	1952286.00	14.81	1761.83	1736.00
20	5	3	19327.00	21442.00	169.30	0	Spot (Block20, Row3, Column5)	1628.96	1598.00	237.08	0.01	0.15	1207.00	1260.66	1207.00	441.25	0.02	0.35	41.00	2.00	0.00	391.00	421.96	1309682.00	0.83	1360.18	1328.50
20	6	3	19617.00	21450.00	202.05	0	Spot (Block20, Row3, Column6)	1543.80	1514.00	192.52	0.01	0.12	1208.00	1239.54	1208.00	130.72	0.01	0.11	87.00	62.00	0.00	306.00	335.80	1793895.00	2.33	1386.40	1392.00
20	7	3	19925.00	21452.00	148.80	0	Spot (Block20, Row3, Column7)	2826.81	2746.00	888.42	0.01	0.31	1208.00	1238.97	1208.00	127.07	0.01	0.10	100.00	99.00	0.00	1538.00	1618.81	1718698.00	12.50	1626.38	1573.50
20	8	3	20215.00	21450.00	185.70	0	Spot (Block20, Row3, Column8)	1448.49	1395.00	202.01	0.02	0.14	1224.00	1261.74	1224.00	164.97	0.01	0.13	53.00	21.00	0.00	171.00	224.49	1403590.00	1.13	1337.87	1300.00
20	1	4	18119.00	21746.00	158.35	0	Spot (Block20, Row4, Column1)	2836.11	2734.50	1079.00	0.02	0.38	1187.00	1200.96	1187.00	145.23	0.01	0.12	100.00	96.00	0.00	1547.50	1649.11	1956913.00	11.26	1545.24	1511.50
20	2	4	18424.00	21755.00	208.60	0	Spot (Block20, Row4, Column2)	1535.91	1492.00	206.92	0.01	0.13	1179.00	1189.83	1179.00	158.90	0.00	0.13	83.00	49.00	0.00	313.00	356.91	1896852.00	2.18	1331.57	1312.00
20	3	4	18717.00	21749.00	148.30	0	Spot (Block20, Row4, Column3)	8166.41	7623.50	3914.02	0.03	0.48	1195.00	1216.95	1195.00	156.06	0.01	0.13	100.00	100.00	0.00	6428.50	6971.41	4899844.00	44.53	2874.79	2419.50
20	4	4	19003.00	21754.00	210.90	0	Spot (Block20, Row4, Column4)	1441.60	1392.00	193.57	0.02	0.13	1195.00	1220.32	1195.00	137.63	0.01	0.11	63.00	40.00	0.00	197.00	246.60	1829390.00	1.61	1312.34	1302.00
20	5	4	19296.00	21784.00	235.35	0	Spot (Block20, Row4, Column5)	1409.68	1394.00	219.25	0.00	0.16	1198.00	1249.32	1198.00	459.02	0.02	0.37	11.00	0.00	0.00	196.00	211.68	2251252.00	0.35	1292.55	1267.50
20	6	4	19618.00	21747.00	197.75	0	Spot (Block20, Row4, Column6)	1740.77	1692.00	267.00	0.01	0.15	1208.00	1258.72	1208.00	449.76	0.02	0.36	57.00	11.00	0.00	484.00	532.77	1927036.00	1.07	1430.14	1443.00
20	7	4	19917.00	21752.00	156.00	0	Spot (Block20, Row4, Column7)	2445.35	2142.00	818.39	0.06	0.33	1212.00	1249.82	1212.00	127.22	0.01	0.10	100.00	95.00	0.00	930.00	1233.35	1648163.00	9.40	1528.33	1499.00
20	8	4	20221.00	21754.00	168.50	0	Spot (Block20, Row4, Column8)	1878.90	1778.00	361.73	0.02	0.19	1242.00	1270.06	1242.00	164.90	0.01	0.13	96.00	84.00	0.00	536.00	636.90	1480572.00	3.69	1444.44	1453.00
20	1	5	18123.00	22049.00	152.20	0	Spot (Block20, Row5, Column1)	3158.94	2779.50	1219.24	0.06	0.39	1187.00	1197.85	1187.00	143.85	0.00	0.12	100.00	99.00	0.00	1592.50	1971.94	2009084.00	13.63	1631.94	1617.50
20	2	5	18424.00	22040.00	192.00	0	Spot (Block20, Row5, Column2)	1452.66	1408.00	258.31	0.01	0.18	1192.00	1201.54	1192.00	149.15	0.00	0.12	65.00	38.00	0.00	216.00	260.66	1512216.00	1.68	1315.71	1306.50
20	3	5	18720.00	22055.00	195.95	0	Spot (Block20, Row5, Column3)	1704.53	1690.00	259.21	0.00	0.15	1206.00	1240.51	1206.00	159.47	0.01	0.13	93.00	73.00	0.00	484.00	498.53	1857941.00	2.91	1416.91	1388.00
20	4	5	19019.00	22052.00	160.05	0	Spot (Block20, Row5, Column4)	2077.96	2013.00	485.57	0.01	0.23	1207.00	1239.57	1207.00	144.56	0.01	0.12	99.00	90.00	0.00	806.00	870.96	1462887.00	5.80	1444.73	1432.00
20	5	5	19320.00	22052.00	147.45	0	Spot (Block20, Row5, Column5)	10495.32	9599.00	5381.22	0.04	0.51	1209.00	1256.12	1209.00	157.94	0.02	0.13	100.00	100.00	0.00	8390.00	9286.32	6171247.00	58.50	3316.54	2775.50
20	6	5	19623.00	22034.00	212.10	0	Spot (Block20, Row5, Column6)	1510.30	1484.00	184.80	0.01	0.12	1206.00	1242.57	1206.00	137.94	0.01	0.11	83.00	50.00	0.00	278.00	304.30	1937718.00	1.94	1313.31	1303.00
20	7	5	19918.00	22046.00	187.55	0	Spot (Block20, Row5, Column7)	1551.59	1490.00	209.45	0.02	0.13	1212.00	1250.16	1212.00	127.46	0.01	0.10	87.00	55.00	0.00	278.00	339.59	1540732.00	2.36	1360.24	1322.00
20	8	5	20222.00	22052.00	145.60	0	Spot (Block20, Row5, Column8)	3836.55	3404.00	1576.86	0.05	0.41	1273.50	1277.59	1273.50	133.77	0.00	0.10	100.00	100.00	0.00	2130.50	2563.05	2206017.00	19.13	1922.41	1856.50
20	1	6	18120.00	22347.00	182.50	0	Spot (Block20, Row6, Column1)	1539.59	1480.00	223.59	0.02	0.15	1186.00	1202.30	1186.00	147.87	0.01	0.12	81.00	49.00	0.00	294.00	353.59	1434899.00	2.28	1336.90	1309.00
20	2	6	18419.00	22347.00	206.35	0	Spot (Block20, Row6, Column2)	1449.07	1418.00	197.49	0.01	0.14	1190.00	1213.61	1190.00	156.79	0.01	0.13	65.00	39.00	0.00	228.00	259.07	1762071.00	1.50	1256.16	1218.00
20	3	6	18709.00	22348.00	146.75	0	Spot (Block20, Row6, Column3)	5279.17	4843.00	2302.51	0.04	0.44	1238.00	1262.47	1238.00	164.87	0.01	0.13	100.00	100.00	0.00	3605.00	4041.17	3098872.00	24.36	2200.99	2069.50
20	4	6	19016.00	22349.00	151.50	0	Spot (Block20, Row6, Column4)	1895.43	1872.00	294.96	0.01	0.16	1275.00	1299.40	1275.00	502.41	0.01	0.39	63.00	10.00	0.00	597.00	620.43	1182749.00	1.19	1502.89	1475.00
20	5	6	19320.00	22348.00	146.15	0	Spot (Block20, Row6, Column5)	6358.00	5704.00	2840.32	0.05	0.45	1267.00	1284.06	1267.00	174.21	0.01	0.14	100.00	100.00	0.00	4437.00	5091.00	3700356.00	29.13	2452.75	2151.00
20	6	6	19614.00	22346.00	175.90	0	Spot (Block20, Row6, Column6)	1602.63	1573.00	249.95	0.01	0.16	1221.00	1254.06	1221.00	142.43	0.01	0.11	84.00	58.00	0.00	352.00	381.63	1383069.00	2.45	1398.84	1390.00
20	7	6	19921.00	22349.00	151.95	0	Spot (Block20, Row6, Column7)	3174.22	2888.00	1076.33	0.04	0.34	1232.00	1258.98	1232.00	139.37	0.01	0.11	100.00	100.00	0.00	1656.00	1942.22	2015628.00	13.74	1719.79	1641.00
20	8	6	20228.00	22350.00	148.85	0	Spot (Block20, Row6, Column8)	3616.21	3258.00	1359.82	0.05	0.38	1283.00	1291.23	1283.00	140.27	0.00	0.11	100.00	99.00	0.00	1975.00	2333.21	2195042.00	16.58	1882.38	1781.00
20	1	7	18119.00	22664.00	226.25	0	Spot (Block20, Row7, Column1)	1547.31	1522.00	224.22	0.01	0.14	1196.50	1239.19	1196.50	178.01	0.02	0.14	77.00	46.00	0.00	325.50	350.81	2277633.00	1.73	1340.18	1295.00
20	2	7	18420.00	22648.00	214.35	0	Spot (Block20, Row7, Column2)	1369.12	1362.00	177.14	0.00	0.13	1191.00	1222.30	1191.00	145.21	0.01	0.12	50.00	27.00	0.00	171.00	178.12	1799028.00	1.01	1293.45	1295.50
20	3	7	18703.00	22646.00	201.25	0	Spot (Block20, Row7, Column3)	1431.58	1397.00	169.82	0.01	0.12	1205.00	1250.41	1205.00	166.92	0.02	0.13	59.00	24.00	0.00	192.00	226.58	1644889.00	1.09	1337.26	1304.50
20	4	7	19017.00	22649.00	147.00	-50	Spot (Block20, Row7, Column4)	1481.10	1485.00	159.14	0.00	0.11	1221.00	1282.74	1221.00	523.42	0.02	0.41	5.00	0.00	0.00	264.00	260.10	870887.00	0.38	1422.06	1394.00
20	5	7	19298.00	22651.00	187.45	0	Spot (Block20, Row7, Column5)	2048.62	1980.00	415.83	0.01	0.20	1233.00	1341.84	1233.00	1341.09	0.04	1.00	13.00	0.00	0.00	747.00	815.62	2017889.00	0.53	1533.51	1531.00
20	6	7	19641.00	22647.00	193.70	0	Spot (Block20, Row7, Column6)	1515.98	1486.00	206.37	0.01	0.14	1232.00	1315.07	1232.00	1244.81	0.03	0.95	0.00	0.00	0.00	254.00	283.98	1605419.00	0.16	1349.59	1319.00
20	7	7	19907.00	22650.00	153.80	0	Spot (Block20, Row7, Column7)	3276.87	3085.00	925.59	0.03	0.28	1224.00	1260.52	1224.00	147.54	0.01	0.12	100.00	100.00	0.00	1861.00	2052.87	2120133.00	13.67	1850.79	1794.00
20	8	7	20222.00	22650.00	191.05	0	Spot (Block20, Row7, Column8)	2271.46	2295.50	365.24	0.00	0.16	1279.00	1296.06	1279.00	147.86	0.01	0.11	99.00	99.00	0.00	1016.50	992.46	2339601.00	6.60	1631.41	1635.00
20	1	8	18103.00	22958.00	143.40	0	Spot (Block20, Row8, Column1)	27954.78	23342.00	18650.65	0.08	0.67	1288.00	1310.55	1288.00	203.16	0.01	0.16	100.00	100.00	10.95	22054.00	26666.78	15570811.00	131.15	7755.52	5488.00
20	2	8	18416.00	22949.00	200.80	0	Spot (Block20, Row8, Column2)	1648.10	1597.00	289.02	0.01	0.18	1258.00	1272.76	1258.00	175.96	0.01	0.14	74.00	46.00	0.00	339.00	390.10	1888722.00	2.13	1387.87	1403.00
20	3	8	18706.00	22948.00	160.65	0	Spot (Block20, Row8, Column3)	2594.02	2180.00	1161.76	0.08	0.45	1216.00	1263.36	1216.00	163.76	0.02	0.13	100.00	91.00	0.00	964.00	1378.02	1849533.00	8.13	1557.97	1564.50
20	4	8	19022.00	22938.00	178.70	0	Spot (Block20, Row8, Column4)	1542.99	1503.00	199.23	0.01	0.13	1198.00	1238.22	1198.00	152.51	0.01	0.12	85.00	49.00	0.00	305.00	344.99	1382517.00	2.00	1346.55	1330.50
20	5	8	19309.00	22946.00	228.60	0	Spot (Block20, Row8, Column5)	1429.09	1402.00	193.36	0.01	0.14	1213.00	1252.62	1213.00	144.84	0.01	0.12	60.00	33.00	0.00	189.00	216.09	2147923.00	1.22	1293.18	1283.00
20	6	8	19621.00	22953.00	194.80	0	Spot (Block20, Row8, Column6)	1674.76	1637.00	235.25	0.01	0.14	1277.00	1277.77	1277.00	145.36	0.00	0.11	84.00	62.00	0.00	360.00	397.76	1805389.00	2.73	1420.06	1394.00
20	7	8	19919.00	22948.00	149.00	0	Spot (Block20, Row8, Column7)	2710.35	2632.50	722.98	0.01	0.27	1283.00	1294.50	1283.00	149.96	0.00	0.12	100.00	100.00	0.00	1349.50	1427.35	1647893.00	9.44	1661.46	1633.00
20	8	8	20223.00	22952.00	153.25	0	Spot (Block20, Row8, Column8)	2385.34	2299.00	544.99	0.02	0.23	1296.00	1326.79	1296.00	145.93	0.01	0.11	100.00	96.00	0.00	1003.00	1089.34	1529003.00	7.25	1749.88	1707.00
21	1	1	4616.00	25340.00	146.95	0	Spot (Block21, Row1, Column1)	25255.85	22698.00	13699.15	0.05	0.54	1022.00	1051.53	1022.00	118.64	0.01	0.11	100.00	100.00	0.00	21676.00	24233.85	14875696.00	204.02	6087.82	4722.00
21	2	1	4916.00	25345.00	207.25	0	Spot (Block21, Row1, Column2)	1215.54	1196.00	111.64	0.01	0.09	1022.00	1041.57	1022.00	88.47	0.01	0.08	79.00	48.00	0.00	174.00	193.54	1486603.00	1.97	1087.04	1085.50
21	3	1	5212.00	25338.00	212.90	0	Spot (Block21, Row1, Column3)	1192.02	1192.00	96.62	0.00	0.08	1010.00	1021.31	1010.00	68.37	0.00	0.07	89.00	63.00	0.00	182.00	182.02	1537712.00	2.50	1087.09	1090.00
21	4	1	5506.00	25342.00	206.90	0	Spot (Block21, Row1, Column4)	1182.92	1166.00	117.43	0.01	0.10	1010.00	1019.57	1010.00	72.28	0.00	0.07	86.00	53.00	0.00	156.00	172.92	1441977.00	2.26	1079.27	1086.00
21	5	1	5821.00	25343.00	191.00	0	Spot (Block21, Row1, Column5)	1235.55	1216.00	117.37	0.01	0.09	1013.00	1034.58	1013.00	84.18	0.01	0.08	90.00	67.00	0.00	203.00	222.55	1270145.00	2.39	1135.61	1144.00
21	6	1	6112.00	25329.00	218.30	0	Spot (Block21, Row1, Column6)	1210.64	1200.00	103.71	0.00	0.09	1014.00	1043.19	1014.00	192.91	0.01	0.18	45.00	4.00	0.00	186.00	196.64	1652525.00	0.87	1095.01	1090.00
21	7	1	6420.00	25344.00	210.05	0	Spot (Block21, Row1, Column7)	1230.11	1206.00	144.01	0.01	0.12	1022.00	1045.30	1022.00	103.77	0.01	0.10	73.00	42.00	0.00	184.00	208.11	1543793.00	1.78	1089.17	1090.00
21	8	1	6721.00	25342.00	208.90	0	Spot (Block21, Row1, Column8)	1350.25	1304.50	156.66	0.01	0.12	1091.00	1102.81	1091.00	114.52	0.00	0.10	82.00	47.00	0.00	213.50	259.25	1685112.00	2.16	1200.06	1192.00
21	1	2	4622.00	25624.00	246.05	0	Spot (Block21, Row2, Column1)	1172.88	1180.00	112.83	0.00	0.10	1019.00	1042.11	1019.00	100.15	0.01	0.10	66.00	26.00	0.00	161.00	153.88	2051372.00	1.31	1086.93	1084.00
21	2	2	4908.00	25641.00	144.75	0	Spot (Block21, Row2, Column2)	1249.09	1219.00	134.87	0.01	0.11	1012.00	1025.56	1012.00	61.89	0.01	0.06	94.00	78.00	0.00	207.00	237.09	711981.00	3.61	1125.65	1103.50
21	3	2	5214.00	25640.00	219.30	0	Spot (Block21, Row2, Column3)	1227.57	1202.00	129.73	0.01	0.11	1018.00	1033.25	1018.00	71.85	0.01	0.07	87.00	66.00	0.00	184.00	209.57	1686678.00	2.70	1095.41	1080.00
21	4	2	5514.00	25635.00	218.00	0	Spot (Block21, Row2, Column4)	1229.66	1204.00	101.47	0.01	0.08	1029.00	1044.73	1029.00	79.62	0.01	0.08	91.00	61.00	0.00	175.00	200.66	1671113.00	2.32	1105.58	1098.00
21	5	2	5826.00	25647.00	200.60	0	Spot (Block21, Row2, Column5)	1423.43	1392.00	199.02	0.01	0.14	1069.00	1067.49	1069.00	88.67	0.00	0.08	97.00	80.00	0.00	323.00	354.43	1626975.00	4.01	1176.97	1161.00
21	6	2	6104.00	25635.00	212.75	0	Spot (Block21, Row2, Column6)	1251.09	1255.00	114.31	0.00	0.09	1071.00	1067.53	1071.00	91.84	0.00	0.09	81.00	50.00	0.00	184.00	180.09	1617662.00	2.00	1148.70	1126.00
21	7	2	6425.00	25637.00	218.90	0	Spot (Block21, Row2, Column7)	1250.78	1245.00	121.79	0.00	0.10	1078.00	1079.74	1078.00	102.42	0.00	0.09	74.00	38.00	0.00	167.00	172.78	1713573.00	1.67	1142.46	1121.00
21	8	2	6728.00	25641.00	190.10	0	Spot (Block21, Row2, Column8)	1280.53	1268.00	141.74	0.00	0.11	1093.00	1108.88	1093.00	110.56	0.01	0.10	62.00	31.00	0.00	175.00	187.53	1303584.00	1.55	1203.63	1193.00
21	1	3	4622.00	25939.00	193.95	0	Spot (Block21, Row3, Column1)	1268.97	1235.50	167.70	0.01	0.13	1011.00	1021.28	1011.00	74.65	0.00	0.07	95.00	79.00	0.00	224.50	257.97	1347646.00	3.32	1132.96	1109.00
21	2	3	4929.00	25933.00	205.45	0	Spot (Block21, Row3, Column2)	1252.94	1239.50	116.94	0.00	0.09	1017.00	1030.77	1017.00	65.74	0.01	0.06	92.00	83.00	0.00	222.50	235.94	1508538.00	3.38	1107.61	1104.00
21	3	3	5200.00	25933.00	206.50	0	Spot (Block21, Row3, Column3)	1316.35	1290.00	171.98	0.01	0.13	1047.00	1055.24	1047.00	77.14	0.00	0.07	90.00	73.00	0.00	243.00	269.35	1595421.00	3.39	1156.13	1149.00
21	4	3	5517.00	25945.00	202.90	0	Spot (Block21, Row3, Column4)	1340.04	1317.50	129.12	0.01	0.10	1094.00	1097.96	1094.00	91.52	0.00	0.08	92.00	64.00	0.00	223.50	246.04	1565167.00	2.65	1191.14	1186.50
21	5	3	5826.00	25953.00	183.95	0	Spot (Block21, Row3, Column5)	1379.27	1359.00	141.53	0.01	0.10	1113.00	1128.59	1113.00	92.67	0.01	0.08	91.00	62.00	0.00	246.00	266.27	1315824.00	2.71	1258.72	1230.00
21	6	3	6114.00	25941.00	205.55	0	Spot (Block21, Row3, Column6)	1336.75	1293.00	144.07	0.01	0.11	1104.00	1121.05	1104.00	94.20	0.01	0.08	82.00	50.00	0.00	189.00	232.75	1608107.00	2.29	1224.15	1190.00
21	7	3	6405.00	25947.00	234.45	0	Spot (Block21, Row3, Column7)	1261.11	1265.00	123.23	0.00	0.10	1095.00	1108.86	1095.00	102.49	0.01	0.09	65.00	35.00	0.00	170.00	166.11	1990031.00	1.49	1164.66	1174.00
21	8	3	6727.00	25934.00	194.30	0	Spot (Block21, Row3, Column8)	1326.06	1315.50	130.54	0.00	0.10	1094.00	1107.15	1094.00	107.09	0.01	0.10	81.00	53.00	0.00	221.50	232.06	1410928.00	2.04	1202.39	1186.00
21	1	4	4620.00	26241.00	211.30	0	Spot (Block21, Row4, Column1)	1187.09	1165.00	120.41	0.01	0.10	1004.00	1012.96	1004.00	62.29	0.00	0.06	93.00	67.00	0.00	161.00	183.09	1512359.00	2.80	1087.64	1082.00
21	2	4	4910.00	26248.00	226.85	0	Spot (Block21, Row4, Column2)	1196.26	1186.00	130.50	0.00	0.11	1017.00	1035.27	1017.00	71.67	0.01	0.07	90.00	60.00	0.00	169.00	179.26	1763294.00	2.25	1076.35	1080.00
21	3	4	5222.00	26243.00	182.70	0	Spot (Block21, Row4, Column3)	1482.05	1472.00	205.41	0.00	0.14	1084.00	1083.19	1084.00	88.14	0.00	0.08	94.00	85.00	0.00	388.00	398.05	1387201.00	4.53	1219.76	1194.50
21	4	4	5512.00	26238.00	229.60	0	Spot (Block21, Row4, Column4)	1350.99	1338.00	134.95	0.00	0.10	1114.00	1137.20	1114.00	100.25	0.01	0.09	81.00	52.00	0.00	224.00	236.99	2046750.00	2.13	1193.66	1189.00
21	5	4	5802.00	26245.00	212.70	0	Spot (Block21, Row4, Column5)	1429.99	1388.00	154.96	0.01	0.11	1170.00	1171.06	1170.00	101.89	0.00	0.09	88.00	58.00	0.00	218.00	259.99	1850411.00	2.54	1309.62	1298.00
21	6	4	6116.00	26242.00	201.55	0	Spot (Block21, Row4, Column6)	1504.88	1479.50	193.87	0.01	0.13	1150.00	1163.30	1150.00	106.60	0.00	0.09	93.00	73.00	0.00	329.50	354.88	1730609.00	3.20	1253.58	1230.00
21	7	4	6406.00	26240.00	185.85	0	Spot (Block21, Row4, Column7)	1393.42	1358.00	180.53	0.01	0.13	1119.00	1146.76	1119.00	111.58	0.01	0.10	78.00	52.00	0.00	239.00	274.42	1355795.00	2.21	1253.26	1252.00
21	8	4	6707.00	26252.00	203.10	0	Spot (Block21, Row4, Column8)	1395.47	1352.00	208.54	0.01	0.15	1106.00	1131.46	1106.00	112.32	0.01	0.10	77.00	52.00	0.00	246.00	289.47	1631309.00	2.35	1249.84	1234.00
21	1	5	4620.00	26545.00	203.55	0	Spot (Block21, Row5, Column1)	1270.89	1236.00	143.59	0.01	0.11	1001.00	1008.80	1001.00	62.77	0.00	0.06	96.00	85.00	0.00	235.00	269.89	1507273.00	4.18	1118.21	1102.00
21	2	5	4921.00	26523.00	227.05	0	Spot (Block21, Row5, Column2)	1235.97	1212.00	97.27	0.01	0.08	1020.00	1041.12	1020.00	80.00	0.01	0.08	95.00	70.00	0.00	192.00	215.97	1828007.00	2.44	1106.62	1104.00
21	3	5	5223.00	26555.00	192.65	0	Spot (Block21, Row5, Column3)	1350.09	1307.00	135.44	0.01	0.10	1094.00	1101.87	1094.00	96.05	0.00	0.09	93.00	61.00	0.00	213.00	256.09	1413543.00	2.58	1236.72	1212.00
21	4	5	5516.00	26551.00	178.90	0	Spot (Block21, Row5, Column4)	1439.28	1404.00	129.00	0.01	0.09	1135.00	1155.41	1135.00	104.73	0.01	0.09	96.00	73.00	0.00	269.00	304.28	1292470.00	2.71	1299.26	1299.00
21	5	5	5824.00	26539.00	175.25	0	Spot (Block21, Row5, Column5)	1686.98	1606.00	264.67	0.02	0.16	1179.00	1182.35	1179.00	113.55	0.00	0.10	97.00	88.00	0.00	427.00	507.98	1452492.00	4.44	1349.40	1326.00
21	6	5	6125.00	26532.00	195.75	0	Spot (Block21, Row5, Column6)	1455.82	1422.00	165.85	0.01	0.11	1179.00	1185.04	1179.00	116.78	0.00	0.10	80.00	53.00	0.00	243.00	276.82	1579570.00	2.32	1312.35	1303.00
21	7	5	6418.00	26541.00	189.15	0	Spot (Block21, Row5, Column7)	1391.85	1395.00	135.46	0.00	0.10	1155.00	1162.29	1155.00	111.18	0.00	0.10	83.00	56.00	0.00	240.00	236.85	1404374.00	2.06	1271.77	1276.00
21	8	5	6708.00	26544.00	190.60	0	Spot (Block21, Row5, Column8)	1429.33	1395.50	185.33	0.01	0.13	1122.00	1149.31	1122.00	113.08	0.01	0.10	84.00	62.00	0.00	273.50	307.33	1460775.00	2.48	1252.88	1247.00
21	1	6	4622.00	26844.00	199.45	0	Spot (Block21, Row6, Column1)	1187.66	1188.00	94.39	0.00	0.08	1002.00	1011.36	1002.00	64.50	0.00	0.06	91.00	67.00	0.00	186.00	185.66	1345623.00	2.73	1088.46	1089.00
21	2	6	4927.00	26847.00	215.80	0	Spot (Block21, Row6, Column2)	1258.92	1225.50	102.72	0.01	0.08	1026.00	1045.46	1026.00	76.03	0.01	0.07	99.00	80.00	0.00	199.50	232.92	1674358.00	2.81	1149.10	1130.00
21	3	6	5199.00	26847.00	201.40	0	Spot (Block21, Row6, Column3)	1358.96	1358.00	129.91	0.00	0.10	1088.00	1091.81	1088.00	89.93	0.00	0.08	92.00	77.00	0.00	270.00	270.96	1561443.00	2.97	1197.56	1195.00
21	4	6	5516.00	26841.00	155.35	0	Spot (Block21, Row6, Column4)	1976.35	1814.50	530.29	0.04	0.27	1121.00	1141.10	1121.00	104.64	0.01	0.09	99.00	98.00	0.00	693.50	855.35	1312295.00	7.98	1353.77	1338.50
21	5	6	5822.00	26840.00	192.15	0	Spot (Block21, Row6, Column5)	1491.21	1427.00	217.22	0.02	0.15	1149.00	1161.82	1149.00	105.45	0.00	0.09	92.00	67.00	0.00	278.00	342.21	1555331.00	3.12	1279.10	1274.00
21	6	6	6124.00	26841.00	224.20	0	Spot (Block21, Row6, Column6)	1418.70	1411.00	153.50	0.00	0.11	1125.00	1152.53	1125.00	105.32	0.01	0.09	88.00	67.00	0.00	286.00	293.70	2044345.00	2.53	1272.11	1228.00
21	7	6	6422.00	26846.00	183.00	0	Spot (Block21, Row6, Column7)	1448.19	1402.00	252.57	0.01	0.17	1108.00	1136.13	1108.00	105.00	0.01	0.09	88.00	65.00	0.00	294.00	340.19	1359846.00	2.97	1269.22	1271.50
21	8	6	6724.00	26838.00	196.10	0	Spot (Block21, Row6, Column8)	1272.52	1260.00	140.41	0.00	0.11	1115.00	1142.84	1115.00	114.23	0.01	0.10	53.00	22.00	0.00	145.00	157.52	1380680.00	1.14	1223.14	1203.00
21	1	7	4617.00	27151.00	209.65	0	Spot (Block21, Row7, Column1)	1176.89	1176.50	80.77	0.00	0.07	1002.00	1024.57	1002.00	107.92	0.01	0.11	77.00	25.00	0.00	174.50	174.89	1473461.00	1.41	1089.18	1079.50
21	2	7	4920.00	27145.00	215.90	0	Spot (Block21, Row7, Column2)	1212.83	1196.00	85.85	0.01	0.07	1015.00	1030.04	1015.00	80.50	0.01	0.08	93.00	67.00	0.00	181.00	197.83	1616703.00	2.27	1110.52	1092.00
21	3	7	5212.00	27133.00	217.60	0	Spot (Block21, Row7, Column3)	1283.13	1284.00	120.70	0.00	0.09	1065.00	1068.69	1065.00	81.23	0.00	0.08	88.00	62.00	0.00	219.00	218.13	1742488.00	2.64	1152.73	1139.00
21	4	7	5520.00	27148.00	222.50	0	Spot (Block21, Row7, Column4)	1305.64	1289.00	123.79	0.01	0.09	1100.00	1109.23	1100.00	104.48	0.00	0.09	78.00	39.00	0.00	189.00	205.64	1856614.00	1.88	1186.93	1176.00
21	5	7	5817.00	27145.00	209.35	0	Spot (Block21, Row7, Column5)	1320.38	1300.00	134.48	0.01	0.10	1103.00	1116.08	1103.00	96.26	0.01	0.09	75.00	52.00	0.00	197.00	217.38	1647839.00	2.12	1236.76	1219.50
21	6	7	6122.00	27135.00	198.05	0	Spot (Block21, Row7, Column6)	1345.08	1313.50	143.78	0.01	0.11	1099.00	1116.31	1099.00	95.77	0.01	0.09	85.00	60.00	0.00	214.50	246.08	1493038.00	2.39	1254.06	1252.00
21	7	7	6408.00	27138.00	202.20	0	Spot (Block21, Row7, Column7)	1305.35	1289.00	146.55	0.01	0.11	1101.00	1123.32	1101.00	109.91	0.01	0.10	68.00	38.00	0.00	188.00	204.35	1511593.00	1.66	1221.78	1193.00
21	8	7	6716.00	27150.00	185.00	0	Spot (Block21, Row7, Column8)	1742.12	1720.50	273.73	0.01	0.16	1124.00	1151.71	1124.00	126.37	0.01	0.11	98.00	90.00	0.00	596.50	618.12	1679403.00	4.67	1297.70	1261.50
21	1	8	4605.00	27445.00	136.45	0	Spot (Block21, Row8, Column1)	34173.39	31859.00	19012.28	0.03	0.56	1048.00	1068.39	1048.00	153.13	0.01	0.14	100.00	100.00	13.97	30811.00	33125.39	17120872.00	216.19	8374.06	5157.00
21	2	8	4915.00	27441.00	216.55	0	Spot (Block21, Row8, Column2)	1197.10	1194.00	87.32	0.00	0.07	1025.00	1044.60	1025.00	107.21	0.01	0.10	72.00	29.00	0.00	169.00	172.10	1605311.00	1.42	1111.49	1097.00
21	3	8	5210.00	27439.00	194.40	0	Spot (Block21, Row8, Column3)	1285.89	1276.00	142.81	0.00	0.11	1070.00	1070.72	1070.00	89.82	0.00	0.08	84.00	56.00	0.00	206.00	215.89	1373333.00	2.40	1162.68	1164.00
21	4	8	5521.00	27441.00	193.15	0	Spot (Block21, Row8, Column4)	1322.34	1309.00	135.64	0.00	0.10	1088.00	1092.38	1088.00	97.00	0.00	0.09	84.00	65.00	0.00	221.00	234.34	1391103.00	2.37	1200.50	1190.00
21	5	8	5811.00	27447.00	213.50	0	Spot (Block21, Row8, Column5)	1310.89	1293.00	130.88	0.01	0.10	1096.00	1108.38	1096.00	100.41	0.00	0.09	78.00	47.00	0.00	197.00	214.89	1705465.00	2.02	1208.74	1203.00
21	6	8	6112.00	27442.00	231.70	0	Spot (Block21, Row8, Column6)	1327.24	1291.00	166.19	0.01	0.13	1095.00	1109.27	1095.00	108.12	0.01	0.10	75.00	42.00	0.00	196.00	232.24	2050591.00	2.02	1162.22	1166.00
21	7	8	6426.00	27449.00	214.70	0	Spot (Block21, Row8, Column7)	1310.30	1283.00	163.40	0.01	0.12	1099.00	1119.88	1099.00	119.03	0.01	0.11	64.00	36.00	0.00	184.00	211.30	1732217.00	1.60	1167.39	1145.00
21	8	8	6713.00	27441.00	156.75	0	Spot (Block21, Row8, Column8)	2361.48	2310.00	595.22	0.01	0.25	1167.00	1165.02	1167.00	137.10	0.00	0.12	99.00	99.00	0.00	1143.00	1194.48	1594001.00	8.73	1429.22	1409.00
22	1	1	9115.00	25343.00	148.30	0	Spot (Block22, Row1, Column1)	25908.24	22780.00	14884.65	0.06	0.57	2088.00	2117.43	2088.00	319.83	0.01	0.15	100.00	100.00	3.16	20692.00	23820.24	15596760.00	74.39	7812.94	6187.00
22	2	1	9410.00	25348.00	158.10	0	Spot (Block22, Row1, Column2)	3068.36	2987.50	527.43	0.01	0.17	1998.00	2027.67	1998.00	300.38	0.01	0.15	95.00	80.00	0.00	989.50	1070.36	2111030.00	3.46	2356.65	2336.50
22	3	1	9721.00	25344.00	192.80	0	Spot (Block22, Row1, Column3)	2781.41	2648.50	624.96	0.02	0.22	1926.00	1965.92	1926.00	288.79	0.01	0.15	81.00	62.00	0.00	722.50	855.41	2942728.00	2.82	2203.67	2182.00
22	4	1	10008.00	25343.00	178.85	0	Spot (Block22, Row1, Column4)	3011.48	2712.00	2664.58	0.05	0.88	1905.00	1948.50	1905.00	283.54	0.01	0.15	89.00	73.00	0.00	807.00	1106.48	2701296.00	3.75	2210.15	2241.50
22	5	1	10313.00	25343.00	158.85	0	Spot (Block22, Row1, Column5)	3364.32	3130.00	868.68	0.03	0.26	1931.00	1963.73	1931.00	293.04	0.01	0.15	98.00	84.00	0.00	1199.00	1433.32	2351658.00	4.78	2300.73	2298.00
22	6	1	10606.00	25340.00	157.15	0	Spot (Block22, Row1, Column6)	4030.05	3896.50	1086.92	0.01	0.27	1970.00	1990.65	1970.00	309.48	0.00	0.16	99.00	92.00	0.00	1926.50	2060.05	2756554.00	6.59	2480.79	2479.00
22	7	1	10921.00	25342.00	148.35	0	Spot (Block22, Row1, Column7)	6788.81	6403.00	2360.20	0.03	0.35	2014.00	2071.83	2014.00	317.93	0.01	0.15	100.00	100.00	0.00	4389.00	4774.81	4093651.00	14.84	3312.84	3097.00
22	8	1	11211.00	25344.00	216.15	0	Spot (Block22, Row1, Column8)	2545.51	2474.00	351.06	0.01	0.14	2084.00	2130.58	2084.00	326.61	0.01	0.15	57.00	31.00	0.00	390.00	461.51	3400795.00	1.27	2254.04	2246.00
22	1	2	9111.00	25651.00	205.85	0	Spot (Block22, Row2, Column1)	2354.36	2350.00	329.11	0.00	0.14	2012.00	2047.74	2012.00	303.74	0.01	0.15	54.00	24.00	0.00	338.00	342.36	2837001.00	1.01	2194.20	2218.00
22	2	2	9407.00	25650.00	131.80	0	Spot (Block22, Row2, Column2)	3576.11	3580.00	681.45	0.00	0.19	1990.00	1995.94	1990.00	294.50	0.00	0.15	99.00	96.00	0.00	1590.00	1586.11	1662892.00	5.37	2524.89	2535.00
22	3	2	9714.00	25642.00	192.50	0	Spot (Block22, Row2, Column3)	2397.89	2359.00	353.07	0.01	0.15	1956.00	1983.17	1956.00	302.11	0.01	0.15	58.00	32.00	0.00	403.00	441.89	2515382.00	1.37	2192.47	2166.00
22	4	2	10015.00	25650.00	195.40	0	Spot (Block22, Row2, Column4)	2924.23	2858.00	544.17	0.01	0.19	1957.00	1978.41	1957.00	295.56	0.00	0.15	91.00	73.00	0.00	901.00	967.23	3152325.00	3.20	2308.03	2305.50
22	5	2	10318.00	25651.00	209.05	0	Spot (Block22, Row2, Column5)	2908.99	2856.00	514.43	0.01	0.18	1891.00	1940.15	1891.00	289.70	0.01	0.15	94.00	78.00	0.00	965.00	1017.99	3633330.00	3.34	2158.28	2107.00
22	6	2	10603.00	25645.00	209.70	0	Spot (Block22, Row2, Column6)	2454.41	2404.00	412.54	0.01	0.17	1891.00	1940.20	1891.00	290.59	0.01	0.15	71.00	44.00	0.00	513.00	563.41	3080290.00	1.77	2109.00	2083.00
22	7	2	10920.00	25650.00	199.95	0	Spot (Block22, Row2, Column7)	2460.67	2454.00	410.85	0.00	0.17	1959.00	1992.42	1959.00	299.04	0.01	0.15	64.00	36.00	0.00	495.00	501.67	2778097.00	1.57	2100.98	2001.00
22	8	2	11212.00	25644.00	235.05	0	Spot (Block22, Row2, Column8)	2348.17	2286.00	347.70	0.01	0.15	1992.00	2038.50	1992.00	298.57	0.01	0.15	49.00	26.00	0.00	294.00	356.17	3738282.00	1.04	2082.15	2101.00
22	1	3	9118.00	25947.00	147.40	0	Spot (Block22, Row3, Column1)	4340.34	4009.00	1345.44	0.03	0.31	1979.00	1995.28	1979.00	279.20	0.00	0.14	100.00	99.00	0.00	2030.00	2361.34	2586842.00	8.40	2639.45	2670.50
22	2	3	9417.00	25944.00	200.95	0	Spot (Block22, Row3, Column2)	2360.49	2313.00	355.74	0.01	0.15	1939.00	1969.82	1939.00	287.64	0.01	0.15	58.00	37.00	0.00	374.00	421.49	2700397.00	1.36	2143.03	2148.50
22	3	3	9711.00	25955.00	158.65	0	Spot (Block22, Row3, Column3)	2663.00	2581.00	756.04	0.01	0.28	1981.00	2015.74	1981.00	305.80	0.01	0.15	70.00	48.00	0.00	600.00	682.00	1840135.00	2.12	2278.15	2207.00
22	4	3	10011.00	25948.00	150.55	0	Spot (Block22, Row3, Column4)	4068.27	3898.50	1077.36	0.02	0.26	1984.00	2017.73	1984.00	294.79	0.01	0.15	100.00	97.00	0.00	1914.50	2084.27	2530467.00	6.96	2495.03	2451.00
22	5	3	10321.00	25950.00	178.15	0	Spot (Block22, Row3, Column5)	2566.62	2527.50	419.87	0.01	0.16	1963.00	1986.87	1963.00	303.64	0.01	0.15	70.00	46.00	0.00	564.50	603.62	2268888.00	1.91	2228.56	2224.50
22	6	3	10609.00	25949.00	194.05	0	Spot (Block22, Row3, Column6)	2832.23	2758.50	493.78	0.01	0.17	1932.00	1969.29	1932.00	286.34	0.01	0.15	94.00	66.00	0.00	826.50	900.23	3013493.00	3.01	2320.36	2316.00
22	7	3	10920.00	25950.00	156.00	0	Spot (Block22, Row3, Column7)	3499.34	3324.00	937.77	0.02	0.27	1946.00	1972.84	1946.00	285.68	0.01	0.14	98.00	88.00	0.00	1378.00	1553.34	2355053.00	5.34	2346.23	2268.50
22	8	3	11220.00	25942.00	209.70	0	Spot (Block22, Row3, Column8)	2460.25	2434.50	384.22	0.00	0.16	1992.00	2027.90	1992.00	298.75	0.01	0.15	58.00	37.00	0.00	442.50	468.25	3080229.00	1.45	2151.34	2093.50
22	1	4	9115.00	26245.00	146.50	0	Spot (Block22, Row4, Column1)	3800.92	3638.00	906.32	0.02	0.24	1998.00	2035.82	1998.00	316.58	0.01	0.16	99.00	94.00	0.00	1640.00	1802.92	2231142.00	5.58	2515.06	2535.00
22	2	4	9409.00	26255.00	202.85	0	Spot (Block22, Row4, Column2)	2953.04	2840.00	484.13	0.02	0.16	1971.00	2000.07	1971.00	311.62	0.01	0.16	97.00	71.00	0.00	869.00	982.04	3469824.00	3.06	2394.16	2401.00
22	3	4	9713.00	26245.00	143.25	0	Spot (Block22, Row4, Column3)	9569.84	9138.00	3625.13	0.02	0.38	1985.00	2025.04	1985.00	307.65	0.01	0.15	100.00	100.00	0.00	7153.00	7584.84	5359109.00	24.52	3768.17	3358.00
22	4	4	10012.00	26254.00	198.70	0	Spot (Block22, Row4, Column4)	2482.88	2451.00	354.16	0.01	0.14	1977.00	2020.06	1977.00	304.32	0.01	0.15	67.00	38.00	0.00	474.00	505.88	2783305.00	1.52	2255.14	2231.00
22	5	4	10301.00	26242.00	202.30	0	Spot (Block22, Row4, Column5)	2440.26	2369.50	358.50	0.01	0.15	1960.00	1998.96	1960.00	307.83	0.01	0.15	66.00	32.00	0.00	409.50	480.26	2825824.00	1.43	2181.31	2191.00
22	6	4	10615.00	26245.00	200.00	0	Spot (Block22, Row4, Column6)	2918.14	2883.50	438.92	0.01	0.15	1915.00	1966.54	1915.00	295.68	0.01	0.15	98.00	79.00	0.00	968.50	1003.14	3297500.00	3.22	2266.75	2260.00
22	7	4	10911.00	26251.00	164.10	0	Spot (Block22, Row4, Column7)	3581.38	3165.00	1391.91	0.05	0.39	1966.00	1996.14	1966.00	295.53	0.01	0.15	96.00	80.00	0.00	1199.00	1615.38	2671712.00	5.36	2327.46	2314.00
22	8	4	11215.00	26250.00	174.60	0	Spot (Block22, Row4, Column8)	2548.50	2528.00	417.51	0.00	0.16	2008.00	2054.27	2008.00	302.55	0.01	0.15	67.00	42.00	0.00	520.00	540.50	2178968.00	1.63	2229.91	2228.00
22	1	5	9121.00	26552.00	145.15	0	Spot (Block22, Row5, Column1)	3752.85	3628.00	832.72	0.01	0.22	1987.00	2012.79	1987.00	320.67	0.01	0.16	99.00	97.00	0.00	1641.00	1765.85	2142880.00	5.43	2613.72	2665.00
22	2	5	9420.00	26548.00	186.80	0	Spot (Block22, Row5, Column2)	2511.43	2448.00	341.94	0.01	0.14	1965.00	1992.53	1965.00	307.88	0.01	0.15	71.00	37.00	0.00	483.00	546.43	2458693.00	1.69	2227.30	2206.00
22	3	5	9710.00	26552.00	177.35	0	Spot (Block22, Row5, Column3)	3397.01	3330.00	628.70	0.01	0.19	1985.00	2022.89	1985.00	302.55	0.01	0.15	99.00	91.00	0.00	1345.00	1412.01	2992764.00	4.54	2595.58	2550.00
22	4	5	10019.00	26547.00	166.55	0	Spot (Block22, Row5, Column4)	3130.42	2957.00	687.37	0.02	0.22	1974.00	2023.31	1974.00	308.78	0.01	0.15	95.00	76.00	0.00	983.00	1156.42	2416685.00	3.59	2329.33	2303.50
22	5	5	10315.00	26546.00	139.50	0	Spot (Block22, Row5, Column5)	11999.18	11421.00	5029.28	0.02	0.42	1976.00	2010.09	1976.00	306.74	0.01	0.15	100.00	100.00	0.00	9445.00	10023.18	6311567.00	32.57	4478.65	3788.00
22	6	5	10619.00	26541.00	191.10	0	Spot (Block22, Row5, Column6)	2579.69	2553.50	416.60	0.00	0.16	1914.00	1969.42	1914.00	295.92	0.01	0.15	80.00	54.00	0.00	639.50	665.69	2662236.00	2.06	2228.03	2215.50
22	7	5	10912.00	26553.00	187.90	0	Spot (Block22, Row5, Column7)	2859.08	2741.00	531.50	0.02	0.19	1968.00	2003.32	1968.00	312.34	0.01	0.16	87.00	64.00	0.00	773.00	891.08	2850498.00	2.74	2270.91	2227.00
22	8	5	11216.00	26551.00	146.40	0	Spot (Block22, Row5, Column8)	4723.08	4426.00	1609.71	0.03	0.34	2027.00	2062.15	2027.00	315.22	0.01	0.15	99.00	98.00	0.00	2399.00	2696.08	2762999.00	8.44	2691.99	2671.00
22	1	6	9107.00	26848.00	196.30	0	Spot (Block22, Row6, Column1)	2716.79	2697.00	482.36	0.00	0.18	1968.00	1998.91	1968.00	295.01	0.01	0.15	79.00	63.00	0.00	729.00	748.79	2972171.00	2.43	2289.30	2315.50
22	2	6	9409.00	26845.00	192.10	0	Spot (Block22, Row6, Column2)	2590.91	2563.00	396.20	0.00	0.15	1897.00	1944.73	1897.00	286.37	0.01	0.15	86.00	57.00	0.00	666.00	693.91	2702321.00	2.26	2205.28	2180.50
22	3	6	9707.00	26847.00	145.75	0	Spot (Block22, Row6, Column3)	5785.12	5540.50	2034.87	0.02	0.35	1958.00	1984.26	1958.00	287.86	0.01	0.15	100.00	100.00	0.00	3582.50	3827.12	3343798.00	13.20	2870.99	2834.00
22	4	6	10013.00	26844.00	175.40	0	Spot (Block22, Row6, Column4)	2731.62	2668.00	489.09	0.01	0.18	1976.00	1995.31	1976.00	277.68	0.00	0.14	83.00	57.00	0.00	692.00	755.62	2349192.00	2.65	2265.95	2306.00
22	5	6	10316.00	26846.00	138.45	0	Spot (Block22, Row6, Column5)	10188.14	9396.00	4048.88	0.04	0.40	1981.00	1992.27	1981.00	309.00	0.00	0.16	100.00	100.00	0.00	7415.00	8207.14	5297831.00	26.52	4023.36	3664.50
22	6	6	10615.00	26838.00	178.35	0	Spot (Block22, Row6, Column6)	2418.49	2318.00	650.72	0.02	0.27	1924.00	1971.12	1924.00	303.59	0.01	0.15	63.00	28.00	0.00	394.00	494.49	2154876.00	1.47	2147.09	2071.00
22	7	6	10915.00	26850.00	148.65	0	Spot (Block22, Row6, Column7)	4009.41	3889.00	1039.07	0.01	0.26	1975.00	2001.73	1975.00	305.74	0.01	0.15	99.00	93.00	0.00	1914.00	2034.41	2401637.00	6.57	2560.51	2548.00
22	8	6	11224.00	26848.00	147.20	0	Spot (Block22, Row6, Column8)	4527.08	4223.00	1438.28	0.03	0.32	2038.00	2063.12	2038.00	315.40	0.01	0.15	99.00	98.00	0.00	2185.00	2489.08	2666451.00	7.81	2694.53	2649.00
22	1	7	9105.00	27152.00	203.10	0	Spot (Block22, Row7, Column1)	3008.62	2999.00	441.58	0.00	0.15	1987.00	2026.55	1987.00	329.43	0.01	0.16	96.00	75.00	0.00	1012.00	1021.62	3520087.00	2.98	2382.19	2390.50
22	2	7	9427.00	27148.00	198.75	0	Spot (Block22, Row7, Column2)	2318.62	2291.00	320.31	0.01	0.14	1877.00	1908.96	1877.00	282.25	0.01	0.15	64.00	33.00	0.00	414.00	441.62	2603815.00	1.45	2069.75	2070.00
22	3	7	9713.00	27142.00	195.80	0	Spot (Block22, Row7, Column3)	2264.95	2214.00	317.54	0.01	0.14	1892.00	1930.06	1892.00	293.67	0.01	0.15	54.00	26.00	0.00	322.00	372.95	2452937.00	1.14	2126.61	2119.00
22	4	7	10012.00	27136.00	202.90	0	Spot (Block22, Row7, Column4)	2392.12	2358.50	346.36	0.01	0.14	1887.50	1931.54	1887.50	290.94	0.01	0.15	69.00	39.00	0.00	471.00	504.62	2784429.00	1.58	2093.35	2055.00
22	5	7	10311.00	27150.00	183.60	0	Spot (Block22, Row7, Column5)	2956.19	2886.00	544.40	0.01	0.18	1901.50	1941.06	1901.50	312.55	0.01	0.16	94.00	74.00	0.00	984.50	1054.69	2802470.00	3.25	2387.36	2373.00
22	6	7	10611.00	27144.00	194.10	0	Spot (Block22, Row7, Column6)	2604.61	2560.00	421.46	0.01	0.16	1915.50	1948.77	1915.50	308.53	0.01	0.16	82.00	51.00	0.00	644.50	689.11	2779116.00	2.13	2248.58	2303.50
22	7	7	10903.00	27148.00	148.80	0	Spot (Block22, Row7, Column7)	4278.17	3991.50	1248.15	0.03	0.29	1980.00	2029.30	1980.00	879.77	0.01	0.43	92.00	58.00	0.00	2011.50	2298.17	2601127.00	2.56	2541.83	2521.00
22	8	7	11224.00	27149.00	187.70	0	Spot (Block22, Row7, Column8)	4320.37	4191.00	934.92	0.01	0.22	2039.00	2103.22	2039.00	862.43	0.01	0.41	97.00	70.00	0.00	2152.00	2281.37	4272845.00	2.57	2890.14	2787.00
22	1	8	9106.00	27451.00	137.60	0	Spot (Block22, Row8, Column1)	36779.23	34406.00	17106.56	0.03	0.47	2029.00	2072.18	2029.00	351.65	0.01	0.17	100.00	100.00	13.50	32377.00	34750.23	18794216.00	98.70	11291.57	8530.00
22	2	8	9417.00	27445.00	193.65	0	Spot (Block22, Row8, Column2)	2399.30	2320.00	382.80	0.01	0.16	1905.00	1957.87	1905.00	311.63	0.01	0.16	60.00	31.00	0.00	415.00	494.30	2538464.00	1.42	2125.78	2072.50
22	3	8	9714.00	27443.00	153.65	0	Spot (Block22, Row8, Column3)	3606.35	3278.00	1351.03	0.04	0.37	1893.00	1936.42	1893.00	298.94	0.01	0.15	98.00	88.00	0.00	1385.00	1713.35	2354949.00	5.59	2325.93	2331.50
22	4	8	10014.00	27447.00	178.45	0	Spot (Block22, Row8, Column4)	2645.99	2578.50	461.88	0.01	0.17	1898.00	1950.77	1898.00	302.22	0.01	0.15	84.00	59.00	0.00	680.50	747.99	2365515.00	2.30	2245.52	2244.00
22	5	8	10304.00	27450.00	191.40	0	Spot (Block22, Row8, Column5)	2350.55	2310.00	355.67	0.01	0.15	1935.00	1966.41	1935.00	305.95	0.01	0.16	56.00	28.00	0.00	375.00	415.55	2425771.00	1.26	2127.14	2102.50
22	6	8	10616.00	27450.00	175.25	0	Spot (Block22, Row8, Column6)	3123.10	3017.00	645.98	0.02	0.21	1935.00	1966.47	1935.00	307.43	0.01	0.16	95.00	81.00	0.00	1082.00	1188.10	2688986.00	3.76	2332.48	2309.00
22	7	8	10916.00	27449.00	164.55	0	Spot (Block22, Row8, Column7)	3230.83	3108.00	770.35	0.02	0.24	1992.00	2070.17	1992.00	868.86	0.02	0.42	59.00	27.00	0.00	1116.00	1238.83	2432812.00	1.34	2323.83	2291.50
22	8	8	11212.00	27448.00	160.15	0	Spot (Block22, Row8, Column8)	4282.84	4102.00	1157.19	0.02	0.27	2105.00	2179.85	2105.00	858.71	0.02	0.39	89.00	59.00	0.00	1997.00	2177.84	3036537.00	2.45	2600.53	2608.00
23	1	1	13618.00	25347.00	148.35	0	Spot (Block23, Row1, Column1)	21788.69	19275.00	11570.81	0.05	0.53	1486.00	1529.90	1486.00	230.83	0.01	0.15	100.00	100.00	0.00	17789.00	20302.69	13203948.00	87.77	6480.65	5435.00
23	2	1	13913.00	25351.00	185.80	0	Spot (Block23, Row1, Column2)	1890.81	1832.00	322.26	0.01	0.17	1472.00	1488.15	1472.00	201.20	0.00	0.14	73.00	46.00	0.00	360.00	418.81	1837871.00	2.00	1633.12	1619.00
23	3	1	14225.00	25348.00	178.95	0	Spot (Block23, Row1, Column3)	1935.75	1882.00	317.76	0.01	0.16	1470.00	1489.73	1470.00	197.47	0.01	0.13	80.00	52.00	0.00	412.00	465.75	1742177.00	2.26	1672.65	1675.00
23	4	1	14512.00	25356.00	179.85	0	Spot (Block23, Row1, Column4)	1947.62	1902.00	292.42	0.01	0.15	1496.00	1535.63	1496.00	206.87	0.01	0.13	77.00	48.00	0.00	406.00	451.62	1772335.00	1.99	1657.65	1638.50
23	5	1	14810.00	25350.00	152.80	0	Spot (Block23, Row1, Column5)	2885.08	2738.00	834.01	0.02	0.29	1508.00	1550.09	1508.00	203.71	0.01	0.13	99.00	89.00	0.00	1230.00	1377.08	1860877.00	6.55	1876.34	1842.50
23	6	1	15109.00	25342.00	172.65	0	Spot (Block23, Row1, Column6)	2595.69	2466.00	669.11	0.02	0.26	1523.00	1565.67	1523.00	209.73	0.01	0.13	94.00	84.00	0.00	943.00	1072.69	2157022.00	4.91	1826.91	1802.00
23	7	1	15423.00	25347.00	160.50	0	Spot (Block23, Row1, Column7)	3489.85	3236.50	1101.60	0.03	0.32	1578.00	1629.27	1578.00	1125.94	0.01	0.69	71.00	32.00	0.00	1658.50	1911.85	2498735.00	1.65	2061.47	2068.00
23	8	1	15721.00	25358.00	204.95	0	Spot (Block23, Row1, Column8)	1949.81	1904.00	310.47	0.01	0.16	1584.00	1635.78	1584.00	1156.80	0.01	0.71	0.00	0.00	0.00	320.00	365.81	2330018.00	0.27	1695.10	1604.00
23	1	2	13611.00	25646.00	233.55	0	Spot (Block23, Row2, Column1)	1717.00	1683.00	231.34	0.01	0.13	1479.00	1501.64	1479.00	224.72	0.01	0.15	45.00	21.00	0.00	204.00	238.00	2697410.00	0.96	1534.80	1489.00
23	2	2	13905.00	25647.00	138.95	0	Spot (Block23, Row2, Column2)	2216.88	2179.00	377.30	0.01	0.17	1460.00	1477.03	1460.00	199.41	0.01	0.14	95.00	80.00	0.00	719.00	756.88	1154992.00	3.71	1698.29	1697.00
23	3	2	14216.00	25651.00	197.00	0	Spot (Block23, Row2, Column3)	1850.55	1802.00	367.58	0.01	0.20	1478.00	1499.79	1478.00	207.38	0.01	0.14	64.00	41.00	0.00	324.00	372.55	2033755.00	1.69	1678.33	1669.00
23	4	2	14520.00	25652.00	195.50	0	Spot (Block23, Row2, Column4)	1981.32	1949.00	294.01	0.01	0.15	1492.00	1529.10	1492.00	213.69	0.01	0.14	81.00	51.00	0.00	457.00	489.32	2143793.00	2.12	1709.05	1674.00
23	5	2	14823.00	25647.00	207.55	0	Spot (Block23, Row2, Column5)	2090.58	2069.00	320.95	0.00	0.15	1490.00	1532.18	1490.00	233.98	0.01	0.15	88.00	60.00	0.00	579.00	600.58	2571410.00	2.39	1687.29	1707.50
23	6	2	15117.00	25646.00	188.20	0	Spot (Block23, Row2, Column6)	1891.79	1835.50	283.13	0.01	0.15	1512.00	1563.02	1512.00	232.75	0.01	0.15	63.00	37.00	0.00	323.50	379.79	1895572.00	1.41	1723.26	1690.00
23	7	2	15416.00	25649.00	199.80	0	Spot (Block23, Row2, Column7)	1953.25	1923.00	272.24	0.01	0.14	1559.00	1573.25	1559.00	214.85	0.00	0.14	73.00	40.00	0.00	364.00	394.25	2205214.00	1.77	1658.77	1671.00
23	8	2	15713.00	25647.00	228.00	0	Spot (Block23, Row2, Column8)	1759.76	1700.00	227.55	0.02	0.13	1527.00	1556.40	1527.00	214.31	0.01	0.14	45.00	20.00	0.00	173.00	232.76	2632606.00	0.95	1587.92	1564.00
23	1	3	13618.00	25951.00	167.25	0	Spot (Block23, Row3, Column1)	2341.74	2177.00	578.75	0.03	0.25	1400.00	1454.36	1400.00	213.07	0.02	0.15	97.00	85.00	0.00	777.00	941.74	1826556.00	4.16	1664.82	1667.00
23	2	3	13924.00	25943.00	196.40	0	Spot (Block23, Row3, Column2)	1746.67	1706.00	251.64	0.01	0.14	1391.00	1453.46	1391.00	211.29	0.02	0.15	64.00	37.00	0.00	315.00	355.67	1905617.00	1.39	1566.71	1502.00
23	3	3	14208.00	25938.00	176.50	0	Spot (Block23, Row3, Column3)	1942.51	1882.00	387.64	0.01	0.20	1473.00	1493.91	1473.00	219.04	0.01	0.15	72.00	46.00	0.00	409.00	469.51	1689980.00	2.05	1677.55	1590.50
23	4	3	14513.00	25944.00	165.25	0	Spot (Block23, Row3, Column4)	2399.62	2280.00	502.42	0.02	0.21	1479.00	1498.70	1479.00	217.68	0.01	0.15	98.00	82.00	0.00	801.00	920.62	1826113.00	4.14	1766.67	1765.00
23	5	3	14823.00	25950.00	183.75	0	Spot (Block23, Row3, Column5)	1900.01	1840.00	319.92	0.01	0.17	1477.00	1498.83	1477.00	234.16	0.01	0.16	67.00	37.00	0.00	363.00	423.01	1808809.00	1.71	1688.16	1680.00
23	6	3	15121.00	25937.00	183.90	0	Spot (Block23, Row3, Column6)	1893.10	1887.00	245.15	0.00	0.13	1492.00	1532.64	1492.00	213.12	0.01	0.14	69.00	44.00	0.00	395.00	401.10	1787082.00	1.69	1759.11	1738.00
23	7	3	15421.00	25947.00	167.85	0	Spot (Block23, Row3, Column7)	2364.47	2323.00	473.10	0.01	0.20	1564.00	1569.37	1564.00	214.80	0.00	0.14	91.00	77.00	0.00	759.00	800.47	1858474.00	3.70	1812.05	1804.00
23	8	3	15721.00	25955.00	192.80	0	Spot (Block23, Row3, Column8)	1830.55	1807.00	247.04	0.01	0.13	1567.00	1574.79	1567.00	215.75	0.00	0.14	55.00	25.00	0.00	240.00	263.55	1920250.00	1.19	1727.78	1718.00
23	1	4	13612.00	26254.00	188.40	0	Spot (Block23, Row4, Column1)	2152.42	2065.00	498.04	0.02	0.23	1406.00	1454.25	1406.00	215.25	0.01	0.15	88.00	70.00	0.00	659.00	746.42	2148117.00	3.24	1631.59	1611.00
23	2	4	13913.00	26245.00	207.45	0	Spot (Block23, Row4, Column2)	1787.70	1768.00	252.64	0.00	0.14	1419.00	1460.88	1419.00	208.60	0.01	0.14	68.00	38.00	0.00	349.00	368.70	2197081.00	1.57	1582.83	1585.00
23	3	4	14215.00	26248.00	153.40	0	Spot (Block23, Row4, Column3)	3966.13	3680.00	1295.63	0.03	0.33	1462.00	1484.84	1462.00	217.23	0.01	0.15	100.00	99.00	0.00	2218.00	2504.13	2558153.00	11.42	2109.92	2105.50
23	4	4	14504.00	26253.00	208.15	0	Spot (Block23, Row4, Column4)	1735.40	1704.00	248.48	0.01	0.14	1449.00	1473.62	1449.00	212.23	0.01	0.14	59.00	30.00	0.00	255.00	286.40	2136273.00	1.23	1579.75	1569.50
23	5	4	14802.00	26192.00	209.05	0	Spot (Block23, Row4, Column5)	1668.56	1636.50	281.11	0.01	0.17	1479.00	1502.28	1479.00	438.03	0.01	0.29	20.00	0.00	0.00	157.50	189.56	2082360.00	0.38	1588.29	1567.50
23	6	4	15125.00	26246.00	210.50	0	Spot (Block23, Row4, Column6)	1988.25	1949.00	316.18	0.01	0.16	1481.00	1508.37	1481.00	435.13	0.01	0.29	53.00	13.00	0.00	468.00	507.25	2509173.00	1.10	1571.05	1519.00
23	7	4	15406.00	26250.00	165.00	0	Spot (Block23, Row4, Column7)	2445.57	2204.00	744.07	0.05	0.30	1500.00	1538.95	1500.00	206.10	0.01	0.13	93.00	80.00	0.00	704.00	945.57	1848853.00	4.40	1736.36	1709.00
23	8	4	15715.00	26256.00	187.90	0	Spot (Block23, Row4, Column8)	2009.53	2002.00	315.85	0.00	0.16	1505.00	1557.47	1505.00	206.66	0.01	0.13	78.00	57.00	0.00	497.00	504.53	1997475.00	2.19	1695.10	1602.00
23	1	5	13620.00	26550.00	165.00	0	Spot (Block23, Row5, Column1)	2195.28	2063.00	408.80	0.03	0.19	1452.00	1472.55	1452.00	208.72	0.01	0.14	96.00	80.00	0.00	611.00	743.28	1664021.00	3.46	1694.48	1669.00
23	2	5	13912.00	26548.00	202.35	0	Spot (Block23, Row5, Column2)	1767.21	1784.00	244.08	0.00	0.14	1401.00	1446.48	1401.00	204.30	0.01	0.14	67.00	45.00	0.00	383.00	366.21	2055270.00	1.57	1625.25	1549.50
23	3	5	14216.00	26552.00	206.65	0	Spot (Block23, Row5, Column3)	1821.99	1799.50	282.85	0.01	0.16	1461.50	1482.11	1461.50	220.90	0.01	0.15	63.00	39.00	0.00	338.00	360.49	2211896.00	1.54	1590.33	1560.50
23	4	5	14522.00	26550.00	172.25	0	Spot (Block23, Row5, Column4)	2159.16	2077.00	406.45	0.02	0.19	1445.50	1469.81	1445.50	215.81	0.01	0.15	91.00	71.00	0.00	631.50	713.66	1787782.00	3.19	1681.16	1643.00
23	5	5	14821.00	26550.00	145.15	0	Spot (Block23, Row5, Column5)	4687.38	4604.50	1512.77	0.01	0.32	1485.00	1515.73	1485.00	425.44	0.01	0.28	100.00	100.00	0.00	3119.50	3202.38	2681181.00	7.45	2363.08	2216.00
23	6	5	15133.00	26551.00	217.15	0	Spot (Block23, Row5, Column6)	1767.38	1733.00	257.03	0.01	0.15	1479.00	1504.24	1479.00	321.99	0.01	0.21	43.00	9.00	0.00	254.00	288.38	2377121.00	0.82	1635.68	1637.00
23	7	5	15423.00	26540.00	195.70	0	Spot (Block23, Row5, Column7)	1814.72	1808.00	250.64	0.00	0.14	1493.00	1537.87	1493.00	202.04	0.01	0.13	66.00	37.00	0.00	315.00	321.72	1965344.00	1.37	1613.09	1616.00
23	8	5	15719.00	26553.00	155.70	0	Spot (Block23, Row5, Column8)	2982.93	2731.50	871.67	0.04	0.29	1551.00	1576.78	1551.00	217.30	0.01	0.14	99.00	95.00	0.00	1180.50	1431.93	1986630.00	6.47	1939.52	1918.50
23	1	6	13612.00	26852.00	199.70	0	Spot (Block23, Row6, Column1)	1796.64	1782.00	255.46	0.00	0.14	1463.00	1486.46	1463.00	221.35	0.01	0.15	59.00	33.00	0.00	319.00	333.64	2030208.00	1.40	1627.32	1596.50
23	2	6	13915.00	26839.00	216.50	0	Spot (Block23, Row6, Column2)	1787.57	1699.00	384.94	0.02	0.22	1406.00	1456.87	1406.00	202.83	0.02	0.14	65.00	40.00	0.00	293.00	381.57	2395343.00	1.63	1571.66	1513.00
23	3	6	14206.00	26847.00	153.55	0	Spot (Block23, Row6, Column3)	3187.09	2980.00	1006.74	0.03	0.32	1474.00	1490.07	1474.00	209.25	0.00	0.14	100.00	99.00	0.00	1506.00	1713.09	2046110.00	8.11	1928.17	1898.00
23	4	6	14520.00	26842.00	188.85	0	Spot (Block23, Row6, Column4)	2037.22	1964.00	323.54	0.02	0.16	1480.00	1503.22	1480.00	227.53	0.01	0.15	86.00	55.00	0.00	484.00	557.22	2049443.00	2.35	1669.73	1673.00
23	5	6	14819.00	26848.00	148.50	0	Spot (Block23, Row6, Column5)	4384.33	4290.00	1359.39	0.01	0.31	1492.00	1525.46	1492.00	230.50	0.01	0.15	100.00	100.00	0.00	2798.00	2892.33	2634984.00	12.40	2171.43	2150.00
23	6	6	15112.00	26845.00	210.05	0	Spot (Block23, Row6, Column6)	1862.40	1803.00	267.58	0.01	0.14	1500.00	1534.44	1500.00	214.46	0.01	0.14	64.00	34.00	0.00	303.00	362.40	2331722.00	1.53	1635.38	1612.50
23	7	6	15419.00	26847.00	158.10	0	Spot (Block23, Row6, Column7)	2718.91	2533.00	704.09	0.03	0.26	1537.50	1569.89	1537.50	226.36	0.01	0.14	99.00	87.00	0.00	995.50	1181.41	1876045.00	5.08	1858.72	1831.00
23	8	6	15723.00	26851.00	154.25	0	Spot (Block23, Row6, Column8)	2954.19	2775.50	929.66	0.03	0.31	1573.00	1602.98	1573.00	235.38	0.01	0.15	93.00	85.00	0.00	1202.50	1381.19	1932038.00	5.74	1936.54	1906.00
23	1	7	13614.00	27151.00	199.85	0	Spot (Block23, Row7, Column1)	1769.84	1781.00	233.21	0.00	0.13	1490.00	1530.47	1490.00	247.05	0.01	0.16	52.00	18.00	0.00	291.00	279.84	2005233.00	0.97	1651.74	1631.50
23	2	7	13921.00	27157.00	198.75	0	Spot (Block23, Row7, Column2)	1776.40	1754.00	246.39	0.01	0.14	1467.00	1482.03	1467.00	216.77	0.00	0.15	56.00	31.00	0.00	287.00	309.40	1993118.00	1.36	1620.20	1572.00
23	3	7	14221.00	27140.00	210.70	0	Spot (Block23, Row7, Column3)	1754.54	1721.00	223.02	0.01	0.13	1479.00	1504.61	1479.00	212.48	0.01	0.14	56.00	27.00	0.00	242.00	275.54	2224756.00	1.18	1593.18	1517.50
23	4	7	14522.00	27147.00	219.10	0	Spot (Block23, Row7, Column4)	1756.03	1700.50	281.31	0.01	0.16	1479.00	1505.05	1479.00	224.54	0.01	0.15	49.00	29.00	0.00	221.50	277.03	2426833.00	1.12	1599.09	1515.00
23	5	7	14814.00	27139.00	201.70	0	Spot (Block23, Row7, Column5)	1994.71	1927.00	285.85	0.01	0.14	1489.00	1520.12	1489.00	222.58	0.01	0.15	84.00	49.00	0.00	438.00	505.71	2303892.00	2.13	1685.75	1680.00
23	6	7	15113.00	27139.00	212.35	0	Spot (Block23, Row7, Column6)	1793.72	1759.00	236.08	0.01	0.13	1493.00	1538.13	1493.00	220.08	0.01	0.14	54.00	25.00	0.00	266.00	300.72	2306728.00	1.16	1643.23	1603.50
23	7	7	15405.00	27152.00	154.45	0	Spot (Block23, Row7, Column7)	2855.54	2757.50	685.89	0.02	0.24	1575.00	1581.53	1575.00	232.50	0.00	0.15	99.00	90.00	0.00	1182.50	1280.54	1867525.00	5.48	1929.75	1929.50
23	8	7	15722.00	27150.00	191.85	0	Spot (Block23, Row7, Column8)	2595.28	2531.00	440.52	0.01	0.17	1587.00	1605.27	1587.00	230.53	0.00	0.14	98.00	91.00	0.00	944.00	1008.28	2701688.00	4.29	1846.38	1826.00
23	1	8	13609.00	27455.00	142.10	0	Spot (Block23, Row8, Column1)	25847.37	22861.00	15246.97	0.05	0.59	1568.00	1596.92	1568.00	272.04	0.01	0.17	100.00	100.00	5.42	21293.00	24279.37	14293596.00	89.14	6400.74	4665.50
23	2	8	13908.00	27457.00	187.55	0	Spot (Block23, Row8, Column2)	1834.92	1789.50	298.13	0.01	0.16	1492.00	1541.74	1492.00	245.45	0.01	0.16	55.00	30.00	0.00	297.50	342.92	1820245.00	1.19	1701.19	1694.00
23	3	8	14212.00	27447.00	176.00	0	Spot (Block23, Row8, Column3)	2300.24	2188.00	557.06	0.02	0.24	1485.00	1528.66	1485.00	228.47	0.01	0.15	88.00	73.00	0.00	703.00	815.24	1992005.00	3.38	1720.77	1711.50
23	4	8	14512.00	27436.00	201.50	0	Spot (Block23, Row8, Column4)	1842.97	1819.00	275.73	0.01	0.15	1483.00	1532.47	1483.00	227.50	0.01	0.15	60.00	38.00	0.00	336.00	359.97	2117573.00	1.36	1678.38	1688.00
23	5	8	14802.00	27460.00	199.90	0	Spot (Block23, Row8, Column5)	1805.13	1749.50	361.75	0.01	0.20	1493.00	1535.70	1493.00	241.18	0.01	0.16	51.00	22.00	0.00	256.50	312.13	2054242.00	1.12	1618.06	1600.00
23	6	8	15121.00	27452.00	173.15	0	Spot (Block23, Row8, Column6)	1970.92	1923.50	284.54	0.01	0.14	1496.00	1552.14	1496.00	243.02	0.02	0.16	77.00	44.00	0.00	427.50	474.92	1639803.00	1.72	1793.92	1786.50
23	7	8	15414.00	27449.00	177.45	0	Spot (Block23, Row8, Column7)	2190.19	2169.00	398.00	0.00	0.18	1589.00	1609.75	1589.00	243.51	0.01	0.15	77.00	59.00	0.00	580.00	601.19	1925179.00	2.38	1807.84	1794.00
23	8	8	15723.00	27446.00	162.25	0	Spot (Block23, Row8, Column8)	2952.98	2867.00	646.71	0.01	0.22	1605.00	1649.06	1605.00	245.98	0.01	0.15	99.00	95.00	0.00	1262.00	1347.98	2143867.00	5.30	2030.72	2038.00
24	1	1	18116.00	25348.00	152.55	0	Spot (Block24, Row1, Column1)	18217.32	15972.50	10944.81	0.06	0.60	1000.00	1023.46	1000.00	125.50	0.01	0.12	100.00	100.00	0.32	14972.50	17217.32	11549782.00	137.00	4896.83	4291.00
24	2	1	18412.00	25352.00	158.50	0	Spot (Block24, Row1, Column2)	1679.02	1552.00	355.69	0.03	0.21	990.00	999.71	990.00	97.26	0.00	0.10	100.00	97.00	0.00	562.00	689.02	1173632.00	6.98	1203.08	1213.00
24	3	1	18722.00	25349.00	206.45	0	Spot (Block24, Row1, Column3)	1216.25	1168.00	163.30	0.02	0.13	995.00	1003.06	995.00	78.45	0.00	0.08	88.00	54.00	0.00	173.00	221.25	1480181.00	2.72	1075.97	1076.50
24	4	1	19012.00	25353.00	172.45	0	Spot (Block24, Row1, Column4)	1440.81	1389.00	234.01	0.02	0.16	1014.00	1030.67	1014.00	79.71	0.01	0.08	98.00	91.00	0.00	375.00	426.81	1194434.00	5.15	1154.91	1138.00
24	5	1	19319.00	25350.00	159.50	0	Spot (Block24, Row1, Column5)	1627.40	1530.50	376.00	0.03	0.23	1040.00	1051.53	1040.00	84.76	0.00	0.08	96.00	89.00	0.00	490.50	587.40	1139182.00	6.79	1179.24	1177.00
24	6	1	19609.00	25343.00	157.95	0	Spot (Block24, Row1, Column6)	2311.08	2091.50	752.94	0.04	0.33	1082.00	1085.54	1082.00	85.21	0.00	0.08	100.00	100.00	0.00	1009.50	1229.08	1590024.00	14.38	1357.21	1315.00
24	7	1	19924.00	25347.00	157.35	0	Spot (Block24, Row1, Column7)	2402.05	2199.00	782.10	0.04	0.33	1099.00	1110.17	1099.00	87.23	0.00	0.08	100.00	100.00	0.00	1100.00	1303.05	1645401.00	14.81	1415.42	1411.50
24	8	1	20226.00	25336.00	216.80	0	Spot (Block24, Row1, Column8)	1306.22	1292.00	117.20	0.00	0.09	1138.00	1145.76	1138.00	86.40	0.00	0.08	71.00	39.00	0.00	154.00	168.22	1756864.00	1.86	1184.75	1187.00
24	1	2	18099.00	25654.00	223.85	0	Spot (Block24, Row2, Column1)	1089.23	1083.00	108.56	0.00	0.10	979.00	979.66	979.00	105.76	0.00	0.11	49.00	19.00	0.00	104.00	110.23	1569577.00	1.04	1009.58	1002.00
24	2	2	18405.00	25650.00	131.40	0	Spot (Block24, Row2, Column2)	1328.32	1302.00	155.30	0.01	0.12	977.00	976.49	977.00	83.35	0.00	0.09	97.00	92.00	0.00	325.00	351.32	622982.00	4.22	1126.83	1135.00
24	3	2	18727.00	25645.00	180.50	0	Spot (Block24, Row2, Column3)	1225.44	1219.50	134.04	0.00	0.11	989.00	993.07	989.00	83.77	0.00	0.08	86.00	68.00	0.00	230.50	236.44	1120054.00	2.77	1094.07	1081.50
24	4	2	19021.00	25652.00	192.60	0	Spot (Block24, Row2, Column4)	1312.21	1283.00	204.54	0.01	0.16	1007.00	1021.68	1007.00	80.22	0.01	0.08	98.00	83.00	0.00	276.00	305.21	1369951.00	3.62	1122.68	1108.00
24	5	2	19314.00	25648.00	197.35	0	Spot (Block24, Row2, Column5)	1254.61	1245.00	115.55	0.00	0.09	1020.00	1033.85	1020.00	76.93	0.01	0.07	92.00	77.00	0.00	225.00	234.61	1387594.00	2.87	1129.02	1111.00
24	6	2	19616.00	25653.00	187.50	0	Spot (Block24, Row2, Column6)	1285.79	1293.00	123.05	0.00	0.10	1054.00	1063.27	1054.00	87.30	0.00	0.08	84.00	64.00	0.00	239.00	231.79	1272931.00	2.55	1130.23	1111.50
24	7	2	19907.00	25652.00	198.95	0	Spot (Block24, Row2, Column7)	1353.21	1334.00	142.55	0.01	0.11	1092.00	1097.32	1092.00	88.12	0.00	0.08	90.00	72.00	0.00	242.00	261.21	1518300.00	2.90	1185.52	1173.50
24	8	2	20228.00	25653.00	192.95	0	Spot (Block24, Row2, Column8)	1269.40	1273.00	115.72	0.00	0.09	1106.00	1118.41	1106.00	80.51	0.00	0.07	72.00	51.00	0.00	167.00	163.40	1332873.00	1.88	1194.82	1175.00
24	1	3	18122.00	25950.00	158.45	0	Spot (Block24, Row3, Column1)	1385.31	1351.50	237.25	0.01	0.17	935.00	951.94	935.00	88.24	0.01	0.09	98.00	87.00	0.00	416.50	450.31	961407.00	4.91	1074.57	1058.50
24	2	3	18419.00	25954.00	185.60	0	Spot (Block24, Row3, Column2)	1191.37	1188.00	112.56	0.00	0.09	969.00	970.73	969.00	113.23	0.00	0.12	86.00	44.00	0.00	219.00	222.37	1153247.00	1.95	1067.62	1053.50
24	3	3	18708.00	25942.00	188.80	0	Spot (Block24, Row3, Column3)	1243.58	1206.00	155.50	0.01	0.13	1003.00	1018.39	1003.00	119.11	0.01	0.12	79.00	43.00	0.00	203.00	240.58	1251042.00	1.89	1099.83	1085.00
24	4	3	19019.00	25948.00	148.10	0	Spot (Block24, Row3, Column4)	2887.90	2732.50	1085.65	0.02	0.38	1029.00	1050.29	1029.00	89.54	0.01	0.09	100.00	100.00	0.00	1703.50	1858.90	1721188.00	20.52	1524.68	1426.00
24	5	3	19313.00	25952.00	202.95	0	Spot (Block24, Row3, Column5)	1267.82	1271.50	133.77	0.00	0.11	1055.00	1060.72	1055.00	91.40	0.00	0.09	80.00	54.00	0.00	216.50	212.82	1483355.00	2.27	1145.60	1124.50
24	6	3	19618.00	25943.00	210.25	0	Spot (Block24, Row3, Column6)	1245.11	1236.00	95.22	0.00	0.08	1069.00	1068.59	1069.00	90.02	0.00	0.08	80.00	47.00	0.00	167.00	176.11	1568844.00	1.96	1159.12	1164.50
24	7	3	19922.00	25956.00	187.35	0	Spot (Block24, Row3, Column7)	1439.05	1393.00	193.84	0.01	0.13	1092.00	1096.59	1092.00	84.48	0.00	0.08	96.00	80.00	0.00	301.00	347.05	1424662.00	4.05	1196.56	1196.50
24	8	3	20214.00	25943.00	200.45	0	Spot (Block24, Row3, Column8)	1308.42	1293.00	116.57	0.01	0.09	1099.00	1106.51	1099.00	69.76	0.00	0.06	92.00	71.00	0.00	194.00	209.42	1492908.00	2.89	1164.81	1177.50
24	1	4	18117.00	26252.00	155.85	0	Spot (Block24, Row4, Column1)	2384.52	2235.50	837.66	0.03	0.35	963.00	971.57	963.00	94.52	0.00	0.10	100.00	100.00	0.00	1272.50	1421.52	1588087.00	14.95	1288.12	1259.00
24	2	4	18411.00	26247.00	217.90	0	Spot (Block24, Row4, Column2)	1168.16	1166.00	113.09	0.00	0.10	979.00	982.73	979.00	96.20	0.00	0.10	79.00	47.00	0.00	187.00	189.16	1589867.00	1.93	1050.84	1032.00
24	3	4	18712.00	26251.00	146.70	0	Spot (Block24, Row4, Column3)	8201.08	7908.00	4424.83	0.02	0.54	1008.00	1026.82	1008.00	94.29	0.01	0.09	100.00	100.00	0.00	6900.00	7193.08	4830436.00	76.08	2653.04	2263.50
24	4	4	19007.00	26242.00	209.40	0	Spot (Block24, Row4, Column4)	1240.96	1228.00	91.73	0.00	0.07	1033.50	1053.42	1033.50	87.35	0.01	0.08	91.00	58.00	0.00	194.50	207.46	1558649.00	2.15	1144.61	1125.50
24	5	4	19299.00	26241.00	196.00	0	Spot (Block24, Row4, Column5)	1262.84	1240.00	177.16	0.01	0.14	1069.00	1069.54	1069.00	90.72	0.00	0.08	76.00	48.00	0.00	171.00	193.84	1371446.00	2.13	1134.38	1116.00
24	6	4	19618.00	26245.00	194.25	0	Spot (Block24, Row4, Column6)	1369.78	1371.00	132.58	0.00	0.10	1081.00	1080.17	1081.00	85.69	0.00	0.08	93.00	82.00	0.00	290.00	288.78	1462923.00	3.38	1188.09	1190.00
24	7	4	19919.00	26250.00	199.80	0	Spot (Block24, Row4, Column7)	1448.52	1380.00	247.58	0.02	0.17	1090.00	1096.48	1090.00	83.87	0.00	0.08	93.00	77.00	0.00	290.00	358.52	1632482.00	4.20	1211.23	1194.00
24	8	4	20211.00	26257.00	181.20	0	Spot (Block24, Row4, Column8)	1404.21	1388.00	162.29	0.01	0.12	1105.00	1121.46	1105.00	80.13	0.01	0.07	94.00	79.00	0.00	283.00	299.21	1294678.00	3.53	1209.59	1205.00
24	1	5	18120.00	26554.00	152.70	0	Spot (Block24, Row5, Column1)	2345.32	2066.50	998.46	0.05	0.43	987.00	988.41	987.00	85.65	0.00	0.09	100.00	100.00	0.00	1079.50	1358.32	1505696.00	15.84	1259.94	1215.00
24	2	5	18421.00	26549.00	205.50	0	Spot (Block24, Row5, Column2)	1171.50	1140.00	121.20	0.01	0.10	993.00	994.82	993.00	84.41	0.00	0.08	80.00	47.00	0.00	147.00	178.50	1410484.00	2.09	1053.06	1069.00
24	3	5	18709.00	26565.00	230.95	0	Spot (Block24, Row5, Column3)	1270.08	1204.00	434.68	0.02	0.34	1015.00	1036.99	1015.00	95.20	0.01	0.09	76.00	49.00	0.00	189.00	255.08	1945761.00	2.45	1087.55	1083.00
24	4	5	19016.00	26558.00	166.25	0	Spot (Block24, Row5, Column4)	1684.57	1607.00	329.91	0.02	0.20	1040.00	1053.32	1040.00	83.99	0.01	0.08	100.00	99.00	0.00	567.00	644.57	1285325.00	7.52	1218.89	1222.00
24	5	5	19319.00	26549.00	147.00	0	Spot (Block24, Row5, Column5)	7078.32	6610.00	3759.49	0.03	0.53	1069.00	1070.55	1069.00	99.13	0.00	0.09	100.00	100.00	0.00	5541.00	6009.32	4190365.00	60.60	2321.48	2086.50
24	6	5	19615.00	26535.00	200.10	0	Spot (Block24, Row5, Column6)	1315.98	1287.00	136.74	0.01	0.10	1081.00	1085.37	1081.00	93.60	0.00	0.09	89.00	56.00	0.00	206.00	234.98	1485746.00	2.46	1187.11	1187.00
24	7	5	19915.00	26544.00	200.75	0	Spot (Block24, Row5, Column7)	1293.55	1299.00	115.81	0.00	0.09	1094.00	1103.94	1094.00	87.80	0.00	0.08	84.00	63.00	0.00	205.00	199.55	1475936.00	2.16	1165.53	1167.00
24	8	5	20217.00	26550.00	166.20	0	Spot (Block24, Row5, Column8)	1823.01	1698.00	474.14	0.03	0.26	1107.00	1126.67	1107.00	91.56	0.01	0.08	99.00	92.00	0.00	591.00	716.01	1392777.00	7.61	1275.77	1253.00
24	1	6	18110.00	26858.00	207.15	0	Spot (Block24, Row6, Column1)	1143.97	1113.00	128.67	0.01	0.11	995.00	1001.24	995.00	93.13	0.00	0.09	63.00	40.00	0.00	118.00	148.97	1400223.00	1.53	1038.95	1017.00
24	2	6	18425.00	26853.00	210.20	0	Spot (Block24, Row6, Column2)	1226.34	1209.00	108.69	0.01	0.09	1005.00	1022.00	1005.00	103.35	0.01	0.10	85.00	48.00	0.00	204.00	221.34	1545194.00	1.98	1127.43	1121.00
24	3	6	18708.00	26849.00	152.25	0	Spot (Block24, Row6, Column3)	3426.87	2982.50	1500.35	0.06	0.44	1047.00	1063.34	1047.00	105.97	0.01	0.10	100.00	100.00	0.00	1935.50	2379.87	2186341.00	22.30	1544.74	1543.00
24	4	6	19020.00	26850.00	199.70	0	Spot (Block24, Row6, Column4)	1355.89	1312.00	174.83	0.01	0.13	1073.00	1072.55	1073.00	95.70	0.00	0.09	87.00	65.00	0.00	239.00	282.89	1524016.00	2.96	1161.36	1168.50
24	5	6	19318.00	26851.00	146.35	0	Spot (Block24, Row6, Column5)	3652.14	3249.00	1576.91	0.05	0.43	1074.00	1072.89	1074.00	92.52	0.00	0.09	100.00	100.00	0.00	2175.00	2578.14	2125544.00	27.88	1681.40	1566.00
24	6	6	19618.00	26859.00	199.10	0	Spot (Block24, Row6, Column6)	1271.01	1282.00	116.82	0.00	0.09	1082.00	1082.43	1082.00	87.76	0.00	0.08	82.00	53.00	0.00	200.00	189.01	1426069.00	2.15	1182.71	1187.00
24	7	6	19921.00	26854.00	166.70	0	Spot (Block24, Row6, Column7)	1736.49	1726.50	321.45	0.00	0.19	1101.00	1111.40	1101.00	88.23	0.00	0.08	99.00	96.00	0.00	625.50	635.49	1340571.00	7.08	1286.54	1278.00
24	8	6	20226.00	26847.00	160.05	0	Spot (Block24, Row6, Column8)	1762.13	1683.00	390.38	0.02	0.22	1100.00	1109.20	1100.00	91.72	0.00	0.08	99.00	94.00	0.00	583.00	662.13	1252872.00	7.12	1274.05	1254.00
24	1	7	18116.00	27147.00	199.35	0	Spot (Block24, Row7, Column1)	1177.97	1166.00	121.12	0.00	0.10	993.00	1007.52	993.00	123.28	0.01	0.12	58.00	25.00	0.00	173.00	184.97	1329930.00	1.38	1054.97	1049.00
24	2	7	18423.00	27149.00	183.50	0	Spot (Block24, Row7, Column2)	1173.55	1181.00	108.39	0.00	0.09	997.00	1003.74	997.00	96.04	0.00	0.10	76.00	46.00	0.00	184.00	176.55	1114875.00	1.77	1095.03	1090.00
24	3	7	18719.00	27150.00	198.95	0	Spot (Block24, Row7, Column3)	1219.18	1196.00	131.39	0.01	0.11	1034.00	1051.43	1034.00	105.12	0.01	0.10	70.00	38.00	0.00	162.00	185.18	1367918.00	1.60	1149.29	1161.00
24	4	7	19018.00	27148.00	206.95	0	Spot (Block24, Row7, Column4)	1257.12	1260.00	125.24	0.00	0.10	1056.00	1058.34	1056.00	100.84	0.00	0.10	79.00	50.00	0.00	204.00	201.12	1533682.00	1.97	1146.94	1143.50
24	5	7	19316.00	27149.00	207.90	0	Spot (Block24, Row7, Column5)	1368.07	1321.00	165.13	0.02	0.12	1071.00	1066.84	1071.00	96.93	0.00	0.09	94.00	71.00	0.00	250.00	297.07	1686832.00	3.11	1183.00	1192.00
24	6	7	19611.00	27149.00	204.75	0	Spot (Block24, Row7, Column6)	1328.10	1298.00	138.43	0.01	0.10	1079.00	1074.80	1079.00	82.58	0.00	0.08	91.00	68.00	0.00	219.00	249.10	1584424.00	3.07	1157.93	1138.00
24	7	7	19904.00	27149.00	168.70	0	Spot (Block24, Row7, Column7)	1749.40	1708.00	338.71	0.01	0.19	1082.00	1084.47	1082.00	88.28	0.00	0.08	99.00	97.00	0.00	626.00	667.40	1380273.00	7.53	1284.68	1295.00
24	8	7	20221.00	27144.00	192.00	0	Spot (Block24, Row7, Column8)	1564.43	1554.50	182.83	0.00	0.12	1082.00	1081.91	1082.00	90.46	0.00	0.08	99.00	96.00	0.00	472.50	482.43	1633264.00	5.33	1227.63	1209.00
24	1	8	18104.00	27457.00	140.80	0	Spot (Block24, Row8, Column1)	23332.95	20258.00	15730.02	0.06	0.67	1013.00	1052.20	1013.00	165.94	0.02	0.16	100.00	100.00	5.56	19245.00	22319.95	12599794.00	134.27	7804.05	5660.50
24	2	8	18416.00	27454.00	199.55	0	Spot (Block24, Row8, Column2)	1230.57	1207.00	137.37	0.01	0.11	996.00	1013.39	996.00	146.42	0.01	0.14	72.00	37.00	0.00	211.00	234.57	1384387.00	1.48	1114.80	1098.00
24	3	8	18715.00	27447.00	194.45	0	Spot (Block24, Row8, Column3)	1325.47	1306.00	188.32	0.01	0.14	1007.00	1022.71	1007.00	100.88	0.01	0.10	88.00	71.00	0.00	299.00	318.47	1415600.00	3.00	1118.16	1102.00
24	4	8	19008.00	27443.00	170.25	0	Spot (Block24, Row8, Column4)	1399.24	1404.00	164.56	0.00	0.12	1011.00	1035.57	1011.00	104.47	0.01	0.10	96.00	84.00	0.00	393.00	388.24	1129184.00	3.48	1168.65	1173.00
24	5	8	19306.00	27454.00	197.15	0	Spot (Block24, Row8, Column5)	1269.80	1251.50	136.46	0.01	0.11	1017.00	1040.85	1017.00	101.48	0.01	0.10	89.00	53.00	0.00	234.50	252.80	1394237.00	2.26	1124.77	1101.00
24	6	8	19620.00	27446.00	184.25	0	Spot (Block24, Row8, Column6)	1325.90	1301.00	133.13	0.01	0.10	1034.00	1051.00	1034.00	86.00	0.01	0.08	97.00	78.00	0.00	267.00	291.90	1268887.00	3.20	1155.83	1166.50
24	7	8	19913.00	27451.00	159.85	0	Spot (Block24, Row8, Column7)	1836.03	1788.00	398.20	0.01	0.22	1032.00	1053.53	1032.00	88.78	0.01	0.08	100.00	99.00	0.00	756.00	804.03	1298075.00	8.81	1285.81	1268.00
24	8	8	20224.00	27447.00	157.00	0	Spot (Block24, Row8, Column8)	2234.60	2137.00	598.87	0.02	0.27	1057.00	1060.35	1057.00	85.01	0.00	0.08	100.00	100.00	0.00	1080.00	1177.60	1521760.00	13.81	1358.67	1343.00
25	1	1	4615.00	29840.00	147.00	0	Spot (Block25, Row1, Column1)	26178.37	23808.00	14068.72	0.04	0.54	1010.00	1049.14	1010.00	134.12	0.02	0.13	100.00	100.00	0.17	22798.00	25168.37	15419059.00	187.36	6214.47	5390.00
25	2	1	4911.00	29846.00	142.85	0	Spot (Block25, Row1, Column2)	4114.62	3880.50	1627.90	0.03	0.40	1005.00	1034.01	1005.00	118.14	0.01	0.11	100.00	100.00	0.00	2875.50	3109.62	2263039.00	26.08	1737.71	1620.00
25	3	1	5218.00	29845.00	159.40	0	Spot (Block25, Row1, Column3)	1649.75	1509.50	446.62	0.04	0.27	996.00	1009.87	996.00	106.38	0.01	0.11	97.00	90.00	0.00	513.50	653.75	1151526.00	6.01	1144.83	1110.00
25	4	1	5503.00	29843.00	141.25	0	Spot (Block25, Row1, Column4)	3289.97	2929.00	1215.85	0.05	0.37	995.00	1010.49	995.00	121.20	0.01	0.12	100.00	100.00	0.00	1934.00	2294.97	1786454.00	18.81	1523.39	1510.00
25	5	1	5812.00	29848.00	143.75	0	Spot (Block25, Row1, Column5)	4367.67	3771.00	2394.73	0.06	0.55	1004.00	1032.40	1004.00	143.11	0.01	0.14	100.00	100.00	0.00	2767.00	3363.67	2428422.00	23.31	1717.99	1553.00
25	6	1	6103.00	29833.00	145.50	0	Spot (Block25, Row1, Column6)	4012.80	3745.50	1562.27	0.03	0.39	1042.00	1064.29	1042.00	149.38	0.01	0.14	100.00	100.00	0.00	2703.50	2970.80	2311375.00	19.74	1750.13	1682.50
25	7	1	6418.00	29839.00	147.45	0	Spot (Block25, Row1, Column7)	12512.21	10883.00	7009.36	0.06	0.56	1072.00	1081.69	1072.00	162.99	0.00	0.15	100.00	100.00	0.00	9811.00	11440.21	7444762.00	70.13	3274.83	2797.00
25	8	1	6716.00	29839.00	220.35	0	Spot (Block25, Row1, Column8)	1271.50	1258.00	181.15	0.00	0.14	1078.00	1093.86	1078.00	153.41	0.01	0.14	51.00	29.00	0.00	180.00	193.50	1768658.00	1.16	1136.47	1095.00
25	1	2	4603.00	30150.00	217.75	0	Spot (Block25, Row2, Column1)	1171.29	1199.00	112.79	0.01	0.10	1004.00	1032.99	1004.00	114.89	0.01	0.11	58.00	28.00	0.00	195.00	167.29	1581235.00	1.20	1084.52	1076.50
25	2	2	4900.00	30148.00	123.90	0	Spot (Block25, Row2, Column2)	2814.13	2712.50	670.45	0.02	0.24	994.00	1008.95	994.00	112.89	0.01	0.11	100.00	100.00	0.00	1718.50	1820.13	1142535.00	15.99	1584.34	1571.00
25	3	2	5207.00	30130.00	207.10	0	Spot (Block25, Row2, Column3)	1165.84	1188.50	140.93	0.01	0.12	984.00	987.34	984.00	104.36	0.00	0.11	69.00	48.00	0.00	204.50	181.84	1426994.00	1.71	1069.26	1091.00
25	4	2	5516.00	30144.00	203.20	0	Spot (Block25, Row2, Column4)	1706.69	1643.00	382.73	0.02	0.22	985.00	997.45	985.00	116.64	0.01	0.12	99.00	91.00	0.00	658.00	721.69	2010481.00	6.08	1266.24	1258.00
25	5	2	5823.00	30138.00	196.35	0	Spot (Block25, Row2, Column5)	1274.61	1271.00	167.45	0.00	0.13	997.00	1021.02	997.00	124.27	0.01	0.12	78.00	53.00	0.00	274.00	277.61	1390598.00	2.04	1082.40	1084.00
25	6	2	6106.00	30144.00	142.50	0	Spot (Block25, Row2, Column6)	3603.09	3340.00	1419.44	0.03	0.39	1034.00	1056.57	1034.00	134.34	0.01	0.13	100.00	100.00	0.00	2306.00	2569.09	1992511.00	18.96	1608.31	1563.50
25	7	2	6419.00	30145.00	170.15	0	Spot (Block25, Row2, Column7)	1523.45	1494.50	255.17	0.01	0.17	1074.00	1083.03	1074.00	149.15	0.00	0.14	88.00	69.00	0.00	420.50	449.45	1215715.00	2.95	1208.16	1190.00
25	8	2	6704.00	30131.00	196.05	0	Spot (Block25, Row2, Column8)	1268.20	1209.00	179.27	0.02	0.14	1083.00	1106.54	1083.00	150.79	0.01	0.14	48.00	29.00	0.00	126.00	185.20	1378532.00	1.07	1193.82	1173.00
25	1	3	4613.00	30442.00	138.45	0	Spot (Block25, Row3, Column1)	7758.70	7466.50	3507.33	0.02	0.45	998.00	1015.25	998.00	110.75	0.01	0.11	100.00	100.00	0.00	6468.50	6760.70	4034526.00	60.89	2659.99	2301.00
25	2	3	4922.00	30440.00	186.20	0	Spot (Block25, Row3, Column2)	1192.12	1197.00	147.91	0.00	0.12	992.00	998.48	992.00	108.61	0.00	0.11	65.00	45.00	0.00	205.00	200.12	1167083.00	1.78	1048.31	1026.50
25	3	3	5196.00	30435.00	202.45	0	Spot (Block25, Row3, Column3)	1221.16	1194.00	221.06	0.01	0.18	994.00	1013.65	994.00	124.17	0.01	0.12	70.00	33.00	0.00	200.00	227.16	1421425.00	1.67	1114.11	1099.00
25	4	3	5511.00	30441.00	137.95	0	Spot (Block25, Row3, Column4)	5469.58	5229.00	2348.68	0.02	0.43	997.00	1027.62	997.00	122.04	0.01	0.12	100.00	100.00	0.00	4232.00	4472.58	2805896.00	36.40	2099.31	1816.50
25	5	3	5815.00	30446.00	208.50	0	Spot (Block25, Row3, Column5)	1187.86	1175.00	134.00	0.00	0.11	993.00	1018.61	993.00	116.71	0.01	0.11	59.00	31.00	0.00	182.00	194.86	1465824.00	1.45	1106.75	1084.00
25	6	3	6107.00	30432.00	203.15	0	Spot (Block25, Row3, Column6)	1256.79	1219.00	167.94	0.01	0.13	1011.00	1044.02	1011.00	125.13	0.01	0.12	70.00	47.00	0.00	208.00	245.79	1467933.00	1.70	1134.93	1095.00
25	7	3	6418.00	30445.00	142.10	0	Spot (Block25, Row3, Column7)	2579.62	2296.50	931.12	0.05	0.36	1081.00	1084.02	1081.00	141.20	0.00	0.13	100.00	99.00	0.00	1215.50	1498.62	1413630.00	10.59	1475.57	1459.00
25	8	3	6710.00	30450.00	189.25	0	Spot (Block25, Row3, Column8)	1277.12	1280.00	187.21	0.00	0.15	1090.00	1117.39	1090.00	147.58	0.01	0.13	53.00	31.00	0.00	190.00	187.12	1286056.00	1.08	1222.35	1205.00
25	1	4	4615.00	30744.00	139.80	0	Spot (Block25, Row4, Column1)	5001.45	4668.00	2226.39	0.03	0.45	999.00	1013.57	999.00	111.51	0.01	0.11	100.00	100.00	0.00	3669.00	4002.45	2645768.00	35.76	1942.84	1706.50
25	2	4	4904.00	30732.00	216.35	0	Spot (Block25, Row4, Column2)	1241.43	1205.00	153.26	0.01	0.12	998.00	1011.81	998.00	116.88	0.01	0.12	77.00	46.00	0.00	207.00	243.43	1661027.00	1.96	1104.40	1098.00
25	3	4	5213.00	30743.00	138.20	0	Spot (Block25, Row4, Column3)	22461.30	20672.00	11858.08	0.04	0.53	1005.00	1030.34	1005.00	129.25	0.01	0.13	100.00	100.00	0.00	19667.00	21456.30	11679878.00	165.81	5837.13	4311.50
25	4	4	5510.00	30745.00	199.40	0	Spot (Block25, Row4, Column4)	1299.09	1279.00	179.81	0.01	0.14	1016.00	1047.67	1016.00	128.28	0.01	0.12	80.00	51.00	0.00	263.00	283.09	1454981.00	1.96	1139.10	1111.50
25	5	4	5802.00	30743.00	201.40	0	Spot (Block25, Row4, Column5)	1226.18	1204.50	151.02	0.01	0.12	1002.00	1038.52	1002.00	135.72	0.02	0.13	68.00	39.00	0.00	202.50	224.18	1407656.00	1.38	1113.68	1095.00
25	6	4	6118.00	30743.00	184.15	0	Spot (Block25, Row4, Column6)	1363.46	1338.00	159.24	0.01	0.12	1012.00	1053.74	1012.00	138.44	0.02	0.13	92.00	65.00	0.00	326.00	351.46	1296646.00	2.24	1150.52	1114.00
25	7	4	6404.00	30748.00	142.45	0	Spot (Block25, Row4, Column7)	2801.07	2436.00	1216.42	0.06	0.43	1084.00	1086.10	1084.00	147.21	0.00	0.14	97.00	92.00	0.00	1352.00	1717.07	1546188.00	11.65	1437.81	1364.00
25	8	4	6715.00	30751.00	158.05	0	Spot (Block25, Row4, Column8)	1824.61	1769.00	383.53	0.01	0.21	1097.00	1124.04	1097.00	146.11	0.01	0.13	97.00	87.00	0.00	672.00	727.61	1260805.00	4.79	1334.36	1308.00
25	1	5	4614.00	31047.00	138.20	0	Spot (Block25, Row5, Column1)	8268.86	7239.00	4790.59	0.06	0.58	992.00	1001.50	992.00	104.82	0.00	0.10	100.00	100.00	0.00	6247.00	7276.86	4283268.00	69.33	2519.50	2186.00
25	2	5	4916.00	31038.00	213.80	0	Spot (Block25, Row5, Column2)	1156.81	1115.00	125.02	0.02	0.11	985.00	987.97	985.00	99.00	0.00	0.10	66.00	37.00	0.00	130.00	171.81	1508480.00	1.71	1073.42	1074.00
25	3	5	5223.00	31042.00	214.05	0	Spot (Block25, Row5, Column3)	1264.98	1265.00	170.13	0.00	0.13	1006.00	1044.92	1006.00	138.60	0.02	0.13	76.00	43.00	0.00	259.00	258.98	1650794.00	1.59	1119.69	1094.50
25	4	5	5514.00	31046.00	144.10	0	Spot (Block25, Row5, Column4)	2926.04	2636.00	1086.97	0.05	0.37	1072.00	1079.17	1072.00	150.08	0.00	0.14	100.00	99.00	0.00	1564.00	1854.04	1664915.00	12.31	1504.68	1468.00
25	5	5	5815.00	31045.00	138.95	0	Spot (Block25, Row5, Column5)	21705.26	20552.00	11903.70	0.02	0.55	1087.00	1102.30	1087.00	174.53	0.01	0.16	100.00	100.00	0.00	19465.00	20618.26	11395260.00	118.05	5315.83	4001.00
25	6	5	6110.00	31043.00	144.35	0	Spot (Block25, Row5, Column6)	3770.50	3538.00	1489.53	0.03	0.40	1088.00	1095.93	1088.00	143.95	0.00	0.13	100.00	100.00	0.00	2450.00	2682.50	2152954.00	18.58	1616.79	1595.50
25	7	5	6417.00	31030.00	194.15	0	Spot (Block25, Row5, Column7)	1328.16	1286.50	192.08	0.01	0.14	1097.00	1121.09	1097.00	151.47	0.01	0.14	58.00	38.00	0.00	189.50	231.16	1413160.00	1.37	1213.57	1183.50
25	8	5	6713.00	31044.00	138.60	0	Spot (Block25, Row5, Column8)	6429.71	5515.00	3821.44	0.07	0.59	1113.00	1157.20	1113.00	159.27	0.02	0.14	100.00	100.00	0.00	4402.00	5316.71	3330589.00	33.10	2409.31	1984.50
25	1	6	4618.00	31344.00	204.00	0	Spot (Block25, Row6, Column1)	1162.82	1170.00	108.91	0.00	0.09	979.00	977.69	979.00	90.30	0.00	0.09	84.00	52.00	0.00	191.00	183.82	1374449.00	2.05	1057.22	1033.50
25	2	6	4917.00	31343.00	211.75	0	Spot (Block25, Row6, Column2)	1185.86	1189.00	132.22	0.00	0.11	986.00	994.81	986.00	107.62	0.00	0.11	67.00	43.00	0.00	203.00	199.86	1515535.00	1.78	1107.90	1107.00
25	3	6	5202.00	31342.00	137.85	0	Spot (Block25, Row6, Column3)	7570.42	7053.00	3808.28	0.03	0.50	1009.00	1057.13	1009.00	149.47	0.02	0.14	100.00	100.00	0.00	6044.00	6561.42	3898768.00	43.58	2615.03	2137.00
25	4	6	5506.00	31346.00	194.25	0	Spot (Block25, Row6, Column4)	1700.30	1596.50	415.77	0.03	0.24	1098.00	1123.55	1098.00	175.06	0.01	0.16	86.00	69.00	0.00	498.50	602.30	1812522.00	3.29	1315.98	1303.00
25	5	6	5812.00	31344.00	137.35	0	Spot (Block25, Row6, Column5)	30145.36	28383.50	16166.46	0.03	0.54	1097.00	1132.11	1097.00	185.09	0.01	0.16	100.00	100.00	0.97	27286.50	29048.36	15494717.00	156.75	6478.16	5250.00
25	6	6	6104.00	31345.00	194.95	0	Spot (Block25, Row6, Column6)	1419.70	1373.00	237.01	0.01	0.17	1093.00	1112.60	1093.00	158.93	0.01	0.14	74.00	39.00	0.00	280.00	326.70	1529018.00	1.93	1243.62	1212.50
25	7	6	6413.00	31345.00	144.10	0	Spot (Block25, Row6, Column7)	4140.67	3523.50	1952.80	0.07	0.47	1106.00	1137.02	1106.00	161.36	0.01	0.14	100.00	100.00	0.00	2417.50	3034.67	2351903.00	18.61	1725.25	1666.50
25	8	6	6719.00	31347.00	140.65	0	Spot (Block25, Row6, Column8)	5512.42	4725.00	2963.82	0.07	0.54	1156.00	1164.14	1156.00	164.14	0.00	0.14	99.00	99.00	0.00	3569.00	4356.42	2949147.00	26.49	2166.74	1950.00
25	1	7	4617.00	31646.00	196.75	0	Spot (Block25, Row7, Column1)	1172.10	1177.50	163.34	0.00	0.14	925.00	953.96	925.00	118.80	0.01	0.12	80.00	52.00	0.00	252.50	247.10	1291654.00	1.84	1050.82	1028.50
25	2	7	4913.00	31639.00	211.35	0	Spot (Block25, Row7, Column2)	1172.84	1158.00	137.70	0.01	0.12	945.00	957.97	945.00	92.18	0.01	0.10	85.00	53.00	0.00	213.00	227.84	1495368.00	2.33	1054.19	1070.50
25	3	7	5213.00	31642.00	218.00	0	Spot (Block25, Row7, Column3)	1187.74	1187.00	146.98	0.00	0.12	993.00	1009.00	993.00	124.95	0.01	0.12	59.00	33.00	0.00	194.00	194.74	1621265.00	1.43	1084.61	1074.00
25	4	7	5517.00	31642.00	212.65	0	Spot (Block25, Row7, Column4)	1257.53	1212.50	160.79	0.02	0.13	1016.00	1048.31	1016.00	136.90	0.01	0.13	71.00	43.00	0.00	196.50	241.53	1619693.00	1.53	1122.25	1102.00
25	5	7	5812.00	31641.00	193.90	0	Spot (Block25, Row7, Column5)	1814.37	1691.00	451.71	0.03	0.25	1072.00	1081.58	1072.00	168.44	0.00	0.16	93.00	83.00	0.00	619.00	742.37	1926860.00	4.35	1318.36	1304.50
25	6	7	6127.00	31638.00	224.60	0	Spot (Block25, Row7, Column6)	1317.21	1294.00	199.34	0.01	0.15	1082.00	1091.70	1082.00	167.59	0.00	0.15	56.00	31.00	0.00	212.00	235.21	1907314.00	1.35	1173.78	1145.50
25	7	7	6398.00	31646.00	141.50	0	Spot (Block25, Row7, Column7)	5564.71	5176.00	2552.48	0.03	0.46	1099.00	1127.17	1099.00	179.46	0.01	0.16	100.00	100.00	0.00	4077.00	4465.71	3027200.00	24.73	2321.25	1781.00
25	8	7	6716.00	31651.00	189.80	0	Spot (Block25, Row7, Column8)	1749.69	1763.00	265.48	0.00	0.15	1109.00	1150.51	1109.00	172.25	0.02	0.15	97.00	85.00	0.00	654.00	640.69	1781182.00	3.48	1261.34	1236.00
25	1	8	4604.00	31949.00	135.40	0	Spot (Block25, Row8, Column1)	35997.15	35220.00	16559.22	0.01	0.46	904.00	941.24	904.00	145.02	0.02	0.15	100.00	100.00	9.92	34316.00	35093.15	17782608.00	241.73	9329.65	7107.00
25	2	8	4913.00	31938.00	198.65	0	Spot (Block25, Row8, Column2)	1238.83	1205.00	198.76	0.01	0.16	913.00	946.93	913.00	107.67	0.02	0.11	85.00	62.00	0.00	292.00	325.83	1391201.00	2.71	1051.50	1059.00
25	3	8	5202.00	31942.00	157.50	0	Spot (Block25, Row8, Column3)	1994.36	1719.00	751.14	0.06	0.38	976.00	972.36	976.00	111.25	0.00	0.11	98.00	93.00	0.00	743.00	1018.36	1366134.00	9.19	1189.17	1180.00
25	4	8	5516.00	31929.00	198.65	0	Spot (Block25, Row8, Column4)	1187.40	1187.00	173.50	0.00	0.15	987.00	1003.97	987.00	113.67	0.01	0.11	61.00	39.00	0.00	200.00	200.40	1326327.00	1.61	1090.98	1085.00
25	5	8	5801.00	31946.00	206.25	0	Spot (Block25, Row8, Column5)	1255.94	1220.00	176.34	0.01	0.14	1000.00	1038.23	1000.00	128.92	0.02	0.12	70.00	47.00	0.00	220.00	255.94	1517175.00	1.69	1130.60	1112.00
25	6	8	6120.00	31954.00	211.10	0	Spot (Block25, Row8, Column6)	1326.72	1299.00	195.08	0.01	0.15	1064.00	1069.00	1064.00	159.36	0.00	0.15	65.00	35.00	0.00	235.00	262.72	1683612.00	1.62	1158.84	1142.00
25	7	8	6416.00	31944.00	138.55	0	Spot (Block25, Row8, Column7)	5867.02	5289.00	2830.39	0.05	0.48	1088.00	1109.87	1088.00	179.37	0.01	0.16	100.00	100.00	0.00	4201.00	4779.02	3044982.00	26.52	2245.83	1977.00
25	8	8	6716.00	31935.00	154.40	0	Spot (Block25, Row8, Column8)	2733.70	2492.50	1413.24	0.04	0.52	1108.00	1155.66	1108.00	176.47	0.02	0.15	98.00	97.00	0.00	1384.50	1625.70	1787842.00	8.94	1503.80	1432.50
26	1	1	9118.00	29843.00	147.35	0	Spot (Block26, Row1, Column1)	23827.02	21044.50	12806.78	0.05	0.54	697.00	712.57	697.00	113.19	0.01	0.16	100.00	100.00	0.00	20347.50	23130.02	14248560.00	204.21	5612.35	3906.00
26	2	1	9409.00	29856.00	151.95	0	Spot (Block26, Row1, Column2)	1465.12	1470.50	357.58	0.00	0.24	692.00	697.25	692.00	91.60	0.00	0.13	100.00	99.00	0.00	778.50	773.12	925954.00	8.38	917.60	906.00
26	3	1	9715.00	29850.00	146.80	0	Spot (Block26, Row1, Column3)	1290.71	1183.00	445.28	0.04	0.34	676.00	674.14	676.00	80.46	0.00	0.12	92.00	87.00	0.00	507.00	614.71	760229.00	7.66	801.34	792.00
26	4	1	10005.00	29848.00	146.30	0	Spot (Block26, Row1, Column4)	1449.49	1453.00	294.43	0.00	0.20	675.00	676.53	675.00	88.05	0.00	0.13	100.00	99.00	0.00	778.00	774.49	843601.00	8.78	899.59	887.50
26	5	1	10312.00	29849.00	141.80	0	Spot (Block26, Row1, Column5)	2772.51	2382.00	1468.27	0.07	0.53	682.00	682.54	682.00	86.63	0.00	0.13	100.00	100.00	0.00	1700.00	2090.51	1527654.00	24.12	1116.77	1043.00
26	6	1	10606.00	29838.00	145.45	0	Spot (Block26, Row1, Column6)	2723.61	2526.00	1079.03	0.03	0.40	685.00	689.27	685.00	90.23	0.00	0.13	100.00	100.00	0.00	1841.00	2038.61	1576972.00	22.55	1162.57	1080.50
26	7	1	10921.00	29842.00	148.60	0	Spot (Block26, Row1, Column7)	5632.18	5057.00	3100.31	0.05	0.55	688.00	701.33	688.00	93.97	0.01	0.13	100.00	100.00	0.00	4369.00	4944.18	3407468.00	52.47	1825.45	1510.00
26	8	1	11221.00	29839.00	204.05	0	Spot (Block26, Row1, Column8)	878.96	879.00	127.01	0.00	0.14	696.00	712.27	696.00	91.50	0.01	0.13	73.00	49.00	0.00	183.00	182.96	1039813.00	1.82	778.90	778.00
26	1	2	9099.00	30134.00	218.35	0	Spot (Block26, Row2, Column1)	777.55	779.00	86.41	0.00	0.11	697.00	713.86	697.00	107.36	0.01	0.15	30.00	5.00	0.00	82.00	80.55	1056694.00	0.59	725.58	707.00
26	2	2	9403.00	30147.00	133.40	0	Spot (Block26, Row2, Column2)	1489.55	1449.00	343.56	0.01	0.23	689.00	685.15	689.00	76.73	0.00	0.11	100.00	99.00	0.00	760.00	800.55	712003.00	10.48	920.57	910.00
26	3	2	9713.00	30125.00	164.95	0	Spot (Block26, Row2, Column3)	848.77	812.00	118.32	0.02	0.14	671.00	661.93	671.00	72.13	0.01	0.11	80.00	48.00	0.00	141.00	177.77	641670.00	2.59	754.01	718.00
26	4	2	10015.00	30149.00	184.60	0	Spot (Block26, Row2, Column4)	1074.25	1020.00	237.27	0.02	0.22	655.00	662.94	655.00	84.34	0.01	0.13	95.00	84.00	0.00	365.00	419.25	1030210.00	4.88	796.16	779.00
26	5	2	10319.00	30145.00	192.05	0	Spot (Block26, Row2, Column5)	1154.87	1135.00	180.61	0.01	0.16	669.00	668.30	669.00	80.79	0.00	0.12	99.00	98.00	0.00	466.00	485.87	1202218.00	6.02	802.88	791.50
26	6	2	10606.00	30141.00	195.20	0	Spot (Block26, Row2, Column6)	908.82	879.00	174.11	0.01	0.19	678.00	685.38	678.00	120.74	0.00	0.18	69.00	37.00	0.00	201.00	230.82	980618.00	1.85	764.39	774.00
26	7	2	10922.00	30149.00	181.45	0	Spot (Block26, Row2, Column7)	1013.98	971.00	211.68	0.02	0.21	683.00	695.70	683.00	130.60	0.01	0.19	80.00	52.00	0.00	288.00	330.98	933879.00	2.44	781.38	785.00
26	8	2	11211.00	30147.00	229.75	0	Spot (Block26, Row2, Column8)	829.97	799.00	146.69	0.02	0.18	693.00	708.74	693.00	114.40	0.01	0.16	43.00	18.00	0.00	106.00	136.97	1262378.00	1.06	735.75	708.00
26	1	3	9117.00	30450.00	142.60	0	Spot (Block26, Row3, Column1)	2352.00	2137.50	1045.57	0.04	0.44	685.00	688.29	685.00	82.70	0.00	0.12	100.00	99.00	0.00	1452.50	1667.00	1303007.00	20.12	1086.03	1026.00
26	2	3	9410.00	30442.00	190.95	0	Spot (Block26, Row3, Column2)	838.43	814.00	101.64	0.01	0.12	676.00	674.29	676.00	82.05	0.00	0.12	76.00	43.00	0.00	138.00	162.43	862748.00	2.00	737.49	715.00
26	3	3	9703.00	30449.00	153.50	0	Spot (Block26, Row3, Column3)	899.82	876.00	138.09	0.01	0.15	661.00	661.39	661.00	80.69	0.00	0.12	91.00	64.00	0.00	215.00	238.82	582182.00	2.95	753.27	767.00
26	4	3	10014.00	30445.00	144.25	0	Spot (Block26, Row3, Column4)	2314.50	2170.00	906.62	0.03	0.39	665.00	664.68	665.00	81.19	0.00	0.12	100.00	100.00	0.00	1505.00	1649.50	1307695.00	20.32	1035.04	1000.00
26	5	3	10320.00	30449.00	173.90	0	Spot (Block26, Row3, Column5)	858.49	815.50	134.61	0.02	0.16	684.00	680.69	684.00	76.18	0.00	0.11	74.00	46.00	0.00	131.50	174.49	727996.00	2.33	740.93	710.50
26	6	3	10601.00	30447.00	176.40	0	Spot (Block26, Row3, Column6)	1184.88	1145.00	243.31	0.01	0.21	690.00	697.44	690.00	115.95	0.00	0.17	97.00	82.00	0.00	455.00	494.88	1029658.00	4.20	866.71	860.00
26	7	3	10920.00	30446.00	151.35	0	Spot (Block26, Row3, Column7)	1586.69	1491.00	538.23	0.03	0.34	688.00	696.45	688.00	124.07	0.01	0.18	99.00	91.00	0.00	803.00	898.69	998025.00	7.18	899.39	840.00
26	8	3	11222.00	30435.00	172.45	0	Spot (Block26, Row3, Column8)	927.84	886.00	159.17	0.02	0.17	697.00	710.18	697.00	91.57	0.01	0.13	76.00	52.00	0.00	189.00	230.84	770109.00	2.38	785.72	775.50
26	1	4	9113.00	30747.00	144.25	0	Spot (Block26, Row4, Column1)	2272.42	2144.00	885.94	0.03	0.39	676.00	678.07	676.00	79.65	0.00	0.12	100.00	100.00	0.00	1468.00	1596.42	1281646.00	20.02	1058.63	981.50
26	2	4	9416.00	30756.00	211.40	0	Spot (Block26, Row4, Column2)	1003.43	941.00	200.96	0.03	0.20	669.00	669.21	669.00	83.89	0.00	0.13	97.00	77.00	0.00	272.00	334.43	1277367.00	3.98	780.18	781.00
26	3	4	9714.00	30746.00	140.45	0	Spot (Block26, Row4, Column3)	6206.70	5775.00	2762.21	0.03	0.45	674.00	673.26	674.00	90.50	0.00	0.13	100.00	100.00	0.00	5101.00	5532.70	3320586.00	61.15	1934.05	1547.00
26	4	4	10006.00	30744.00	207.60	0	Spot (Block26, Row4, Column4)	791.94	784.00	88.33	0.00	0.11	665.00	667.87	665.00	87.91	0.00	0.13	65.00	25.00	0.00	119.00	126.94	970121.00	1.41	710.26	695.00
26	5	4	10289.00	30740.00	209.50	0	Spot (Block26, Row4, Column5)	823.22	793.00	165.00	0.02	0.20	675.00	676.68	675.00	92.54	0.00	0.14	64.00	30.00	0.00	118.00	148.22	1026556.00	1.58	732.18	716.50
26	6	4	10620.00	30745.00	184.90	0	Spot (Block26, Row4, Column6)	1297.61	1273.00	249.65	0.01	0.19	688.00	689.65	688.00	89.87	0.00	0.13	100.00	99.00	0.00	585.00	609.61	1249596.00	6.77	949.96	968.00
26	7	4	10906.00	30749.00	144.35	0	Spot (Block26, Row4, Column7)	1821.06	1610.00	767.54	0.05	0.42	689.00	692.05	689.00	91.76	0.00	0.13	98.00	96.00	0.00	921.00	1132.06	1038004.00	12.30	982.95	941.00
26	8	4	11209.00	30757.00	151.75	0	Spot (Block26, Row4, Column8)	1198.17	1155.50	258.09	0.02	0.22	693.00	702.82	693.00	97.61	0.01	0.14	98.00	95.00	0.00	462.50	505.17	759637.00	5.07	862.48	842.50
26	1	5	9116.00	31051.00	142.30	0	Spot (Block26, Row5, Column1)	2133.43	2046.00	696.31	0.02	0.33	682.00	682.15	682.00	80.56	0.00	0.12	100.00	100.00	0.00	1364.00	1451.43	1166984.00	18.01	1080.04	994.00
26	2	5	9423.00	31038.00	199.50	0	Spot (Block26, Row5, Column2)	875.72	867.00	122.35	0.00	0.14	682.00	681.41	682.00	85.46	0.00	0.13	85.00	52.00	0.00	185.00	193.72	991315.00	2.27	765.15	742.50
26	3	5	9716.00	31054.00	181.80	0	Spot (Block26, Row5, Column3)	1259.41	1218.00	283.36	0.01	0.22	689.00	697.42	689.00	97.76	0.01	0.14	99.00	93.00	0.00	529.00	570.41	1163691.00	5.75	887.96	881.00
26	4	5	10010.00	31052.00	145.55	0	Spot (Block26, Row5, Column4)	1660.73	1614.50	527.75	0.01	0.32	688.00	694.57	688.00	103.72	0.00	0.15	100.00	99.00	0.00	926.50	972.73	959903.00	9.32	943.09	916.50
26	5	5	10313.00	31047.00	141.85	0	Spot (Block26, Row5, Column5)	9572.23	9048.00	4919.48	0.02	0.51	686.00	694.12	686.00	111.01	0.01	0.16	100.00	100.00	0.00	8362.00	8886.23	5216867.00	79.98	2676.89	2093.00
26	6	5	10619.00	31048.00	167.10	0	Spot (Block26, Row5, Column6)	1003.31	959.00	187.96	0.02	0.19	685.00	687.32	685.00	97.11	0.00	0.14	95.00	74.00	0.00	274.00	318.31	775555.00	3.25	794.90	804.00
26	7	5	10914.00	31051.00	189.75	0	Spot (Block26, Row5, Column7)	1059.44	998.00	212.82	0.03	0.20	687.00	694.00	687.00	109.95	0.00	0.16	95.00	72.00	0.00	311.00	372.44	1074276.00	3.32	814.48	808.00
26	8	5	11217.00	31051.00	142.95	0	Spot (Block26, Row5, Column8)	4313.64	3513.00	2705.44	0.09	0.63	691.00	701.76	691.00	115.66	0.01	0.16	100.00	99.00	0.00	2822.00	3622.64	2381127.00	31.23	1478.09	1226.00
26	1	6	9115.00	31354.00	159.85	0	Spot (Block26, Row6, Column1)	1149.20	1123.00	222.36	0.01	0.19	683.00	683.65	683.00	89.54	0.00	0.13	98.00	92.00	0.00	440.00	466.20	807891.00	5.20	839.47	813.00
26	2	6	9415.00	31342.00	167.10	0	Spot (Block26, Row6, Column2)	959.27	896.50	185.50	0.03	0.19	681.00	682.64	681.00	89.55	0.00	0.13	88.00	64.00	0.00	215.50	278.27	742478.00	3.09	801.71	803.50
26	3	6	9705.00	31346.00	139.40	0	Spot (Block26, Row6, Column3)	4724.33	4580.50	2176.58	0.01	0.46	690.00	699.75	690.00	100.46	0.01	0.14	100.00	100.00	0.00	3890.50	4034.33	2494445.00	40.06	1627.66	1394.00
26	4	6	10013.00	31343.00	169.00	0	Spot (Block26, Row6, Column4)	1076.76	1027.00	228.25	0.02	0.21	694.00	707.19	694.00	106.02	0.01	0.15	92.00	72.00	0.00	333.00	382.76	859255.00	3.49	795.65	794.00
26	5	6	10314.00	31347.00	138.70	0	Spot (Block26, Row6, Column5)	13210.74	12222.50	7076.32	0.03	0.54	695.00	714.68	695.00	118.84	0.01	0.17	100.00	100.00	0.00	11527.50	12515.74	6816741.00	105.15	3559.80	2561.50
26	6	6	10607.00	31362.00	185.00	0	Spot (Block26, Row6, Column6)	898.77	887.00	161.20	0.01	0.18	694.00	709.77	694.00	104.88	0.01	0.15	65.00	43.00	0.00	193.00	204.77	861925.00	1.80	765.42	740.00
26	7	6	10914.00	31348.00	149.60	0	Spot (Block26, Row6, Column7)	2420.56	2192.00	1085.46	0.04	0.45	687.00	696.32	687.00	112.64	0.01	0.16	100.00	100.00	0.00	1505.00	1733.56	1478965.00	15.31	1050.38	1044.00
26	8	6	11218.00	31351.00	141.60	0	Spot (Block26, Row6, Column8)	3135.44	2839.50	1655.09	0.04	0.53	686.00	701.21	686.00	113.97	0.01	0.16	100.00	100.00	0.00	2153.50	2449.44	1705682.00	21.36	1286.42	1109.50
26	1	7	9118.00	31665.00	212.15	0	Spot (Block26, Row7, Column1)	1069.62	1035.00	196.23	0.01	0.18	685.00	693.07	685.00	107.61	0.01	0.16	95.00	81.00	0.00	350.00	384.62	1370177.00	3.50	826.28	817.00
26	2	7	9426.00	31645.00	155.20	0	Spot (Block26, Row7, Column2)	832.27	804.00	104.56	0.02	0.13	655.00	663.56	655.00	87.37	0.01	0.13	78.00	42.00	0.00	149.00	177.27	550128.00	1.93	749.97	736.00
26	3	7	9710.00	31651.00	159.10	0	Spot (Block26, Row7, Column3)	742.48	714.00	92.75	0.02	0.12	640.00	657.28	640.00	86.61	0.01	0.13	45.00	16.00	0.00	74.00	102.48	515278.00	0.98	718.34	698.50
26	4	7	10009.00	31644.00	196.20	0	Spot (Block26, Row7, Column4)	831.22	797.00	111.68	0.02	0.13	669.00	666.97	669.00	82.43	0.00	0.12	75.00	40.00	0.00	128.00	162.22	907695.00	1.99	753.97	710.00
26	5	7	10309.00	31642.00	171.40	0	Spot (Block26, Row7, Column5)	1167.71	1129.00	242.97	0.01	0.21	682.00	689.19	682.00	115.17	0.00	0.17	97.00	86.00	0.00	447.00	485.71	961029.00	4.15	836.14	803.00
26	6	7	10615.00	31645.00	173.95	0	Spot (Block26, Row7, Column6)	1112.71	1092.00	201.17	0.01	0.18	695.00	714.78	695.00	109.48	0.01	0.15	96.00	82.00	0.00	397.00	417.71	943578.00	3.63	871.67	859.50
26	7	7	10904.00	31650.00	144.45	0	Spot (Block26, Row7, Column7)	2659.09	2403.00	1066.88	0.04	0.40	694.00	710.70	694.00	104.76	0.01	0.15	100.00	100.00	0.00	1709.00	1965.09	1510366.00	18.60	1198.31	993.50
26	8	7	11219.00	31647.00	187.25	0	Spot (Block26, Row7, Column8)	1648.88	1600.00	327.27	0.01	0.20	687.00	691.38	687.00	89.99	0.00	0.13	100.00	100.00	0.00	913.00	961.88	1629091.00	10.64	1023.92	1006.00
26	1	8	9104.00	31950.00	137.05	0	Spot (Block26, Row8, Column1)	31020.98	29741.00	15935.58	0.02	0.51	693.00	712.20	693.00	133.56	0.01	0.19	100.00	100.00	5.35	29048.00	30327.98	15665596.00	226.93	8219.94	4916.00
26	2	8	9413.00	31957.00	159.65	0	Spot (Block26, Row8, Column2)	892.86	869.00	159.90	0.01	0.18	662.00	671.10	662.00	106.85	0.01	0.16	81.00	47.00	0.00	207.00	230.86	628572.00	2.08	767.03	733.00
26	3	8	9703.00	31945.00	146.15	0	Spot (Block26, Row8, Column3)	1614.26	1505.00	607.85	0.03	0.38	627.00	649.16	627.00	81.43	0.02	0.13	100.00	100.00	0.00	878.00	987.26	937884.00	11.85	876.58	851.00
26	4	8	10015.00	31946.00	161.85	0	Spot (Block26, Row8, Column4)	969.07	913.00	180.01	0.03	0.19	630.50	654.18	630.50	82.98	0.02	0.13	98.00	86.00	0.00	282.50	338.57	706452.00	3.79	763.89	740.00
26	5	8	10301.00	31962.00	221.35	0	Spot (Block26, Row8, Column5)	774.34	769.00	120.43	0.00	0.16	626.00	653.49	626.00	86.09	0.02	0.13	59.00	33.00	0.00	143.00	148.34	1087954.00	1.40	696.59	684.00
26	6	8	10616.00	31950.00	152.20	0	Spot (Block26, Row8, Column6)	1554.78	1423.00	419.52	0.04	0.27	679.00	686.07	679.00	107.89	0.00	0.16	100.00	99.00	0.00	744.00	875.78	991952.00	8.05	925.22	911.00
26	7	8	10910.00	31945.00	153.25	0	Spot (Block26, Row8, Column7)	1608.95	1497.00	508.03	0.03	0.32	691.00	704.17	691.00	103.92	0.01	0.15	99.00	98.00	0.00	806.00	917.95	1045818.00	8.71	944.19	913.00
26	8	8	11215.00	31949.00	153.70	0	Spot (Block26, Row8, Column8)	2237.56	2084.00	812.94	0.03	0.36	685.00	685.71	685.00	93.26	0.00	0.14	100.00	100.00	0.00	1399.00	1552.56	1465601.00	16.64	1068.73	1016.00
27	1	1	13612.00	29844.00	148.70	0	Spot (Block27, Row1, Column1)	20810.34	18700.00	11021.05	0.05	0.53	1613.00	1667.71	1613.00	308.48	0.01	0.18	100.00	100.00	0.00	17087.00	19197.34	12548633.00	62.05	6929.48	5526.00
27	2	1	13910.00	29845.00	172.60	0	Spot (Block27, Row1, Column2)	2041.82	2026.50	344.27	0.00	0.17	1566.00	1590.18	1566.00	275.06	0.01	0.17	68.00	40.00	0.00	460.50	475.82	1694713.00	1.64	1777.60	1705.50
27	3	1	14211.00	29847.00	188.20	0	Spot (Block27, Row1, Column3)	1910.82	1874.00	327.33	0.01	0.17	1548.00	1575.06	1548.00	261.65	0.01	0.17	54.00	32.00	0.00	326.00	362.82	1905085.00	1.28	1690.12	1682.50
27	4	1	14507.00	29849.00	192.05	0	Spot (Block27, Row1, Column4)	1966.01	1908.00	333.55	0.01	0.17	1578.00	1609.54	1578.00	270.00	0.01	0.17	57.00	32.00	0.00	330.00	388.01	2060378.00	1.32	1794.56	1784.50
27	5	1	14810.00	29848.00	166.35	0	Spot (Block27, Row1, Column5)	2553.90	2343.00	666.11	0.04	0.26	1595.00	1641.03	1595.00	261.53	0.01	0.16	86.00	72.00	0.00	748.00	958.90	1963949.00	3.49	1893.15	1928.00
27	6	1	15118.00	29848.00	204.25	0	Spot (Block27, Row1, Column6)	2418.83	2238.00	1292.86	0.03	0.53	1594.00	1650.28	1594.00	266.32	0.02	0.16	79.00	60.00	0.00	644.00	824.83	2871148.00	2.89	1849.99	1822.00
27	7	1	15422.00	29844.00	161.30	0	Spot (Block27, Row1, Column7)	3548.71	3170.00	1236.54	0.05	0.35	1624.00	1669.12	1624.00	262.73	0.01	0.16	100.00	91.00	0.00	1546.00	1924.71	2547975.00	7.15	2130.66	2132.00
27	8	1	15713.00	29844.00	219.05	0	Spot (Block27, Row1, Column8)	1999.97	1947.00	296.15	0.01	0.15	1688.00	1720.63	1688.00	268.58	0.01	0.16	49.00	25.00	0.00	259.00	311.97	2741961.00	1.04	1802.71	1759.50
27	1	2	13613.00	30143.00	212.70	0	Spot (Block27, Row2, Column1)	1828.05	1808.00	298.76	0.00	0.16	1569.00	1594.60	1569.00	289.71	0.01	0.18	46.00	16.00	0.00	239.00	259.05	2350875.00	0.81	1684.62	1696.50
27	2	2	13910.00	30145.00	146.55	0	Spot (Block27, Row2, Column2)	2123.84	2103.50	332.68	0.00	0.16	1536.00	1574.52	1536.00	269.41	0.01	0.17	78.00	53.00	0.00	567.50	587.84	1244571.00	2.04	1775.05	1791.00
27	3	2	14224.00	30140.00	182.70	0	Spot (Block27, Row2, Column3)	1957.56	1914.00	335.84	0.01	0.17	1575.00	1604.57	1575.00	272.97	0.01	0.17	58.00	34.00	0.00	339.00	382.56	1842061.00	1.29	1780.08	1740.00
27	4	2	14516.00	30147.00	189.35	0	Spot (Block27, Row2, Column4)	2117.00	2079.00	345.20	0.01	0.16	1593.00	1634.29	1593.00	272.57	0.01	0.17	71.00	44.00	0.00	486.00	524.00	2148757.00	1.77	1866.72	1811.00
27	5	2	14826.00	30139.00	205.25	0	Spot (Block27, Row2, Column5)	2051.93	2023.00	343.27	0.01	0.17	1604.00	1649.84	1604.00	266.14	0.01	0.16	63.00	41.00	0.00	419.00	447.93	2452057.00	1.51	1807.13	1761.00
27	6	2	15110.00	30145.00	202.75	0	Spot (Block27, Row2, Column6)	1963.01	1993.00	321.93	0.01	0.16	1605.00	1661.34	1605.00	271.78	0.01	0.16	56.00	34.00	0.00	388.00	358.01	2302616.00	1.11	1793.53	1774.50
27	7	2	15416.00	30143.00	191.85	0	Spot (Block27, Row2, Column7)	2087.54	2084.50	335.58	0.00	0.16	1654.00	1677.01	1654.00	270.55	0.01	0.16	65.00	39.00	0.00	430.50	433.54	2166863.00	1.52	1854.76	1804.00
27	8	2	15717.00	30143.00	197.70	0	Spot (Block27, Row2, Column8)	2031.65	2000.00	330.59	0.01	0.16	1682.00	1704.42	1682.00	265.90	0.01	0.16	53.00	31.00	0.00	318.00	349.65	2255131.00	1.23	1861.62	1821.00
27	1	3	13604.00	30440.00	173.55	0	Spot (Block27, Row3, Column1)	2783.63	2366.00	3628.36	0.07	1.30	1576.00	1587.70	1576.00	268.85	0.00	0.17	84.00	67.00	0.00	790.00	1207.63	2352164.00	4.45	1938.73	1877.00
27	2	3	13913.00	30451.00	181.50	0	Spot (Block27, Row3, Column2)	1898.01	1872.00	329.32	0.01	0.17	1573.00	1587.78	1573.00	263.84	0.00	0.17	52.00	30.00	0.00	299.00	325.01	1759459.00	1.18	1696.19	1666.50
27	3	3	14199.00	30436.00	190.05	0	Spot (Block27, Row3, Column3)	1981.43	1988.00	328.83	0.00	0.17	1590.00	1637.81	1590.00	261.40	0.01	0.16	64.00	34.00	0.00	398.00	391.43	2011153.00	1.31	1797.72	1789.00
27	4	3	14513.00	30446.00	194.00	0	Spot (Block27, Row3, Column4)	2216.33	2205.50	438.28	0.00	0.20	1630.00	1671.04	1630.00	274.30	0.01	0.16	72.00	52.00	0.00	575.50	586.33	2358170.00	1.99	1815.38	1766.50
27	5	3	14814.00	30451.00	188.80	0	Spot (Block27, Row3, Column5)	1979.98	1976.00	295.43	0.00	0.15	1665.00	1685.46	1665.00	272.20	0.01	0.16	52.00	24.00	0.00	311.00	314.98	1989875.00	1.08	1798.14	1773.00
27	6	3	15111.00	30441.00	195.10	0	Spot (Block27, Row3, Column6)	2041.28	2015.00	298.04	0.01	0.15	1655.00	1677.87	1655.00	268.96	0.01	0.16	61.00	33.00	0.00	360.00	386.28	2198459.00	1.35	1866.87	1882.00
27	7	3	15415.00	30445.00	184.55	0	Spot (Block27, Row3, Column7)	2242.55	2218.00	478.69	0.00	0.21	1661.00	1678.25	1661.00	273.50	0.00	0.16	68.00	50.00	0.00	557.00	581.55	2157335.00	2.06	1946.86	1920.00
27	8	3	15712.00	30451.00	202.40	0	Spot (Block27, Row3, Column8)	2027.05	1988.00	351.51	0.01	0.17	1663.00	1693.35	1663.00	279.11	0.01	0.16	55.00	30.00	0.00	325.00	364.05	2351377.00	1.20	1799.65	1733.00
27	1	4	13618.00	30746.00	184.30	0	Spot (Block27, Row4, Column1)	2193.41	2133.50	440.61	0.01	0.20	1579.00	1599.86	1579.00	260.50	0.01	0.16	75.00	54.00	0.00	554.50	614.41	2088126.00	2.28	1799.63	1791.00
27	2	4	13916.00	30750.00	203.35	0	Spot (Block27, Row4, Column2)	2014.54	1983.00	311.43	0.01	0.15	1581.00	1599.99	1581.00	262.24	0.01	0.16	66.00	36.00	0.00	402.00	433.54	2371110.00	1.58	1822.82	1805.00
27	3	4	14216.00	30748.00	154.35	0	Spot (Block27, Row4, Column3)	3972.12	3681.00	1410.46	0.03	0.36	1602.00	1647.18	1602.00	264.84	0.01	0.16	100.00	99.00	0.00	2079.00	2370.12	2597768.00	8.78	2178.27	2200.00
27	4	4	14508.00	30750.00	212.75	0	Spot (Block27, Row4, Column4)	1982.20	1973.00	322.69	0.00	0.16	1667.00	1690.39	1667.00	273.03	0.01	0.16	51.00	28.00	0.00	306.00	315.20	2559017.00	1.07	1840.28	1814.00
27	5	4	14802.00	30744.00	193.45	0	Spot (Block27, Row4, Column5)	2052.35	1995.00	315.25	0.01	0.15	1678.00	1702.53	1678.00	273.51	0.01	0.16	59.00	32.00	0.00	317.00	374.35	2173442.00	1.28	1873.93	1879.00
27	6	4	15124.00	30743.00	196.20	0	Spot (Block27, Row4, Column6)	2158.46	2111.00	334.21	0.01	0.15	1668.00	1704.03	1668.00	277.06	0.01	0.16	71.00	40.00	0.00	443.00	490.46	2344084.00	1.64	1891.75	1889.00
27	7	4	15406.00	30750.00	198.60	0	Spot (Block27, Row4, Column7)	2281.70	2188.00	529.70	0.02	0.23	1676.00	1703.64	1676.00	281.50	0.01	0.17	73.00	44.00	0.00	512.00	605.70	2544095.00	2.05	1908.53	1883.00
27	8	4	15714.00	30752.00	207.25	0	Spot (Block27, Row4, Column8)	2050.25	2057.50	324.12	0.00	0.16	1673.00	1703.45	1673.00	276.16	0.01	0.16	59.00	29.00	0.00	384.50	377.25	2513608.00	1.26	1877.86	1900.50
27	1	5	13611.00	31047.00	182.45	0	Spot (Block27, Row5, Column1)	2199.63	2141.00	434.16	0.01	0.20	1579.00	1618.89	1579.00	390.34	0.01	0.24	65.00	34.00	0.00	562.00	620.63	2054456.00	1.49	1811.38	1799.00
27	2	5	13913.00	31050.00	190.60	0	Spot (Block27, Row5, Column2)	1925.59	1935.00	303.35	0.00	0.16	1575.00	1611.96	1575.00	399.68	0.01	0.25	45.00	2.00	0.00	360.00	350.59	1969877.00	0.78	1751.14	1732.00
27	3	5	14220.00	31054.00	203.75	0	Spot (Block27, Row5, Column3)	2171.01	2136.00	358.57	0.01	0.17	1622.00	1666.24	1622.00	279.22	0.01	0.17	74.00	47.00	0.00	514.00	549.01	2568299.00	1.81	1879.63	1895.00
27	4	5	14515.00	31044.00	161.05	0	Spot (Block27, Row5, Column4)	2356.47	2315.00	438.72	0.01	0.19	1680.50	1716.83	1680.50	286.54	0.01	0.17	78.00	53.00	0.00	634.50	675.97	1689586.00	2.23	1960.20	1950.00
27	5	5	14815.00	31049.00	152.50	0	Spot (Block27, Row5, Column5)	4527.83	4212.00	1580.36	0.03	0.35	1689.00	1735.86	1689.00	285.15	0.01	0.16	100.00	97.00	0.00	2523.00	2838.83	2893284.00	9.79	2371.60	2371.00
27	6	5	15116.00	31044.00	203.65	0	Spot (Block27, Row5, Column6)	2102.08	2081.00	377.06	0.00	0.18	1685.00	1733.29	1685.00	289.95	0.01	0.17	56.00	36.00	0.00	396.00	417.08	2467838.00	1.27	1919.35	1884.00
27	7	5	15421.00	31045.00	190.25	0	Spot (Block27, Row5, Column7)	2155.26	2130.00	337.87	0.01	0.16	1689.00	1725.09	1689.00	278.87	0.01	0.16	68.00	35.00	0.00	441.00	466.26	2191902.00	1.54	1916.55	1908.00
27	8	5	15721.00	31048.00	168.70	0	Spot (Block27, Row5, Column8)	2776.91	2590.00	804.46	0.03	0.29	1697.00	1735.74	1697.00	275.75	0.01	0.16	85.00	70.00	0.00	893.00	1079.91	2199316.00	3.78	1924.15	1917.00
27	1	6	13607.00	31347.00	197.70	0	Spot (Block27, Row6, Column1)	1990.50	1950.50	342.24	0.01	0.17	1568.00	1614.01	1568.00	397.42	0.01	0.25	49.00	15.00	0.00	382.50	422.50	2221399.00	0.95	1786.34	1766.00
27	2	6	13912.00	31337.00	205.35	0	Spot (Block27, Row6, Column2)	1890.25	1871.50	302.03	0.00	0.16	1569.00	1616.59	1569.00	402.87	0.01	0.25	38.00	6.00	0.00	302.50	321.25	2256964.00	0.68	1727.87	1695.50
27	3	6	14201.00	31349.00	164.50	0	Spot (Block27, Row6, Column3)	3003.43	2878.00	798.41	0.02	0.27	1615.50	1665.77	1615.50	285.18	0.01	0.17	96.00	84.00	0.00	1262.50	1387.93	2255577.00	4.69	2021.48	1955.50
27	4	6	14513.00	31345.00	188.40	0	Spot (Block27, Row6, Column4)	2159.38	2079.00	414.75	0.02	0.19	1682.00	1708.81	1682.00	289.48	0.01	0.17	57.00	37.00	0.00	397.00	477.38	2157220.00	1.56	1896.55	1844.50
27	5	6	14817.00	31349.00	145.00	0	Spot (Block27, Row6, Column5)	5282.03	4819.50	2142.21	0.04	0.41	1690.00	1726.44	1690.00	294.86	0.01	0.17	100.00	99.00	0.00	3129.50	3592.03	3021323.00	12.06	2543.37	2532.50
27	6	6	15118.00	31349.00	186.90	0	Spot (Block27, Row6, Column6)	2049.26	2018.00	321.84	0.01	0.16	1679.00	1716.56	1679.00	289.62	0.01	0.17	55.00	29.00	0.00	339.00	370.26	2008278.00	1.15	1890.47	1870.00
27	7	6	15414.00	31351.00	164.80	0	Spot (Block27, Row6, Column7)	2695.91	2582.00	684.45	0.02	0.25	1687.50	1722.88	1687.50	281.10	0.01	0.16	88.00	70.00	0.00	894.50	1008.41	2035410.00	3.46	2022.13	2014.00
27	8	6	15720.00	31351.00	157.90	0	Spot (Block27, Row6, Column8)	2867.27	2688.50	785.90	0.03	0.27	1695.00	1733.07	1695.00	275.92	0.01	0.16	88.00	77.00	0.00	993.50	1172.27	1972685.00	4.11	2009.22	1985.00
27	1	7	13615.00	31648.00	198.50	0	Spot (Block27, Row7, Column1)	2112.95	2104.50	346.86	0.00	0.16	1602.00	1643.98	1602.00	297.64	0.01	0.18	67.00	43.00	0.00	502.50	510.95	2349598.00	1.58	1833.56	1782.00
27	2	7	13925.00	31644.00	179.95	0	Spot (Block27, Row7, Column2)	1863.68	1823.00	315.11	0.01	0.17	1555.00	1585.40	1555.00	267.84	0.01	0.17	50.00	21.00	0.00	268.00	308.68	1686629.00	1.04	1716.24	1699.00
27	3	7	14215.00	31651.00	171.00	0	Spot (Block27, Row7, Column3)	1924.03	1879.00	363.02	0.01	0.19	1587.00	1635.48	1587.00	275.82	0.01	0.17	53.00	30.00	0.00	292.00	337.03	1564240.00	1.05	1814.67	1784.50
27	4	7	14512.00	31640.00	192.85	0	Spot (Block27, Row7, Column4)	1954.22	1898.00	317.57	0.01	0.16	1628.00	1665.01	1628.00	281.97	0.01	0.17	48.00	24.00	0.00	270.00	326.22	2053887.00	1.03	1835.22	1775.00
27	5	7	14818.00	31651.00	201.15	0	Spot (Block27, Row7, Column5)	2118.39	2099.00	376.15	0.00	0.18	1654.00	1677.88	1654.00	285.73	0.01	0.17	61.00	40.00	0.00	445.00	464.39	2429792.00	1.54	1872.19	1842.00
27	6	7	15119.00	31639.00	210.20	0	Spot (Block27, Row7, Column6)	2081.76	2083.00	341.98	0.00	0.16	1676.00	1694.63	1676.00	284.90	0.00	0.17	62.00	31.00	0.00	407.00	405.76	2618856.00	1.36	1841.38	1826.50
27	7	7	15402.00	31646.00	186.95	0	Spot (Block27, Row7, Column7)	2472.55	2376.00	591.64	0.02	0.24	1665.00	1680.94	1665.00	282.13	0.00	0.17	78.00	57.00	0.00	711.00	807.55	2437931.00	2.81	1919.31	1882.50
27	8	7	15721.00	31643.00	181.50	0	Spot (Block27, Row7, Column8)	2829.91	2532.00	2086.68	0.05	0.74	1688.00	1717.65	1688.00	284.22	0.01	0.17	94.00	75.00	0.00	844.00	1141.91	2614837.00	3.91	2086.05	2073.00
27	1	8	13601.00	31952.00	136.90	0	Spot (Block27, Row8, Column1)	32049.87	27880.00	17850.80	0.06	0.56	1710.50	1760.60	1710.50	357.52	0.01	0.20	100.00	100.00	12.82	26169.50	30339.37	16249282.00	84.72	12482.71	8850.50
27	2	8	13912.00	31954.00	201.90	0	Spot (Block27, Row8, Column2)	1939.24	1900.50	325.27	0.01	0.17	1603.00	1657.53	1603.00	344.78	0.01	0.21	44.00	18.00	0.00	297.50	336.24	2241757.00	0.82	1719.27	1693.00
27	3	8	14207.00	31953.00	188.45	0	Spot (Block27, Row8, Column3)	2199.01	2161.00	428.90	0.01	0.20	1590.00	1646.49	1590.00	282.96	0.02	0.17	77.00	50.00	0.00	571.00	609.01	2205607.00	1.95	1774.57	1787.00
27	4	8	14507.00	31946.00	182.00	0	Spot (Block27, Row8, Column4)	2078.46	2073.00	360.79	0.00	0.17	1654.00	1674.71	1654.00	282.32	0.01	0.17	59.00	39.00	0.00	419.00	424.46	1928809.00	1.43	1825.54	1799.50
27	5	8	14806.00	31954.00	194.40	0	Spot (Block27, Row8, Column5)	1953.59	1904.00	357.55	0.01	0.18	1660.50	1690.15	1660.50	289.50	0.01	0.17	46.00	25.00	0.00	243.50	293.09	2090336.00	0.91	1841.65	1828.00
27	6	8	15121.00	31952.00	179.30	0	Spot (Block27, Row8, Column6)	2230.37	2178.50	366.13	0.01	0.16	1676.50	1699.08	1676.50	291.69	0.01	0.17	73.00	43.00	0.00	502.00	553.87	2011793.00	1.82	1921.76	1920.00
27	7	8	15415.00	31956.00	168.95	0	Spot (Block27, Row8, Column7)	2308.54	2299.00	388.98	0.00	0.17	1681.00	1707.26	1681.00	297.97	0.01	0.17	79.00	52.00	0.00	618.00	627.54	1830672.00	2.02	1914.91	1947.00
27	8	8	15721.00	31948.00	160.25	0	Spot (Block27, Row8, Column8)	2963.64	2801.50	749.99	0.02	0.25	1713.00	1755.85	1713.00	295.61	0.01	0.17	98.00	81.00	0.00	1088.50	1250.64	2110110.00	4.09	2148.96	2148.00
28	1	1	18121.00	29848.00	152.60	0	Spot (Block28, Row1, Column1)	16032.86	13803.00	9548.01	0.07	0.60	601.00	613.66	601.00	79.71	0.01	0.13	100.00	100.00	0.00	13202.00	15431.86	10164835.00	193.45	4055.58	3252.00
28	2	1	18412.00	29851.00	149.85	0	Spot (Block28, Row1, Column2)	1592.92	1505.00	604.25	0.02	0.38	591.00	592.75	591.00	68.07	0.00	0.11	100.00	100.00	0.00	914.00	1001.92	981239.00	14.69	833.20	813.00
28	3	1	18715.00	29852.00	162.90	0	Spot (Block28, Row1, Column3)	1102.41	1009.00	363.86	0.04	0.33	585.00	581.79	585.00	55.61	0.00	0.10	99.00	97.00	0.00	424.00	517.41	810271.00	9.36	703.09	702.50
28	4	1	19005.00	29854.00	160.05	0	Spot (Block28, Row1, Column4)	1166.35	1015.00	411.63	0.06	0.35	593.00	593.38	593.00	54.18	0.00	0.09	99.00	98.00	0.00	422.00	573.35	825777.00	10.58	708.58	693.50
28	5	1	19319.00	29849.00	156.10	0	Spot (Block28, Row1, Column5)	1585.73	1284.00	752.81	0.09	0.47	607.00	616.50	607.00	57.85	0.01	0.09	100.00	100.00	0.00	677.00	978.73	1064028.00	16.76	824.96	805.50
28	6	1	19609.00	29842.00	151.60	0	Spot (Block28, Row1, Column6)	1900.36	1662.00	813.85	0.06	0.43	618.00	636.46	618.00	61.17	0.01	0.10	100.00	100.00	0.00	1044.00	1282.36	1195327.00	20.66	932.19	875.00
28	7	1	19925.00	29845.00	152.65	0	Spot (Block28, Row1, Column7)	4409.29	3794.50	2586.56	0.07	0.59	634.00	647.32	634.00	57.92	0.01	0.09	100.00	100.00	0.00	3160.50	3775.29	2839582.00	64.95	1348.70	1231.00
28	8	1	20230.00	29847.00	210.95	0	Spot (Block28, Row1, Column8)	784.87	781.00	76.14	0.00	0.10	659.00	658.97	659.00	50.83	0.00	0.08	83.00	59.00	0.00	122.00	125.87	990506.00	2.48	708.16	706.00
28	1	2	18107.00	30158.00	223.40	0	Spot (Block28, Row2, Column1)	652.14	649.00	60.49	0.00	0.09	592.00	593.82	592.00	60.63	0.00	0.10	49.00	11.00	0.00	57.00	60.14	927337.00	0.96	602.29	600.00
28	2	2	18410.00	30154.00	138.50	0	Spot (Block28, Row2, Column2)	1246.66	1240.00	277.30	0.00	0.22	584.00	578.53	584.00	50.01	0.00	0.09	100.00	100.00	0.00	656.00	662.66	642031.00	13.36	778.69	785.50
28	3	2	18718.00	30147.00	183.25	0	Spot (Block28, Row2, Column3)	693.07	687.00	54.00	0.00	0.08	580.00	576.00	580.00	57.99	0.00	0.10	85.00	40.00	0.00	107.00	113.07	651483.00	2.02	631.44	623.00
28	4	2	19016.00	30150.00	177.45	0	Spot (Block28, Row2, Column4)	1141.12	1146.00	217.82	0.00	0.19	589.00	590.78	589.00	58.32	0.00	0.10	100.00	99.00	0.00	557.00	552.12	998483.00	9.44	750.32	717.00
28	5	2	19312.00	30151.00	199.45	0	Spot (Block28, Row2, Column5)	782.46	788.00	77.16	0.00	0.10	593.00	595.06	593.00	48.93	0.00	0.08	97.00	90.00	0.00	195.00	189.46	884966.00	3.83	655.65	643.50
28	6	2	19609.00	30148.00	181.80	0	Spot (Block28, Row2, Column6)	884.28	827.00	182.17	0.03	0.21	602.00	606.65	602.00	47.51	0.00	0.08	97.00	87.00	0.00	225.00	282.28	818843.00	5.84	680.37	674.00
28	7	2	19919.00	30155.00	159.40	0	Spot (Block28, Row2, Column7)	982.17	954.00	202.25	0.01	0.21	613.00	624.35	613.00	48.15	0.01	0.08	99.00	94.00	0.00	341.00	369.17	686537.00	7.43	725.01	704.00
28	8	2	20207.00	30158.00	220.35	0	Spot (Block28, Row2, Column8)	740.82	731.00	61.46	0.01	0.08	624.00	634.37	624.00	48.53	0.01	0.08	91.00	54.00	0.00	107.00	116.82	1030481.00	2.19	662.31	668.50
28	1	3	18121.00	30451.00	149.10	0	Spot (Block28, Row3, Column1)	2026.99	1856.00	860.23	0.04	0.42	592.00	595.00	592.00	62.68	0.00	0.11	100.00	100.00	0.00	1264.00	1434.99	1234437.00	22.85	936.85	881.50
28	2	3	18428.00	30445.00	157.35	0	Spot (Block28, Row3, Column2)	729.11	720.50	71.99	0.01	0.10	580.00	577.01	580.00	52.32	0.00	0.09	88.00	72.00	0.00	140.50	149.11	500169.00	2.91	639.76	635.00
28	3	3	18706.00	30447.00	189.95	0	Spot (Block28, Row3, Column3)	837.31	784.00	186.37	0.03	0.22	593.00	597.11	593.00	66.37	0.00	0.11	95.00	68.00	0.00	191.00	244.31	854893.00	3.62	673.93	676.00
28	4	3	19016.00	30447.00	147.00	0	Spot (Block28, Row3, Column4)	3459.47	2819.50	1963.78	0.09	0.57	601.00	609.15	601.00	56.25	0.01	0.09	100.00	100.00	0.00	2218.50	2858.47	2054928.00	50.67	1189.28	1043.00
28	5	3	19313.00	30459.00	197.95	0	Spot (Block28, Row3, Column5)	778.82	762.50	111.37	0.01	0.14	599.00	605.00	599.00	51.22	0.00	0.08	91.00	68.00	0.00	163.50	179.82	864488.00	3.39	650.77	627.50
28	6	3	19611.00	30449.00	206.25	0	Spot (Block28, Row3, Column6)	739.10	717.00	79.07	0.01	0.11	607.00	613.77	607.00	49.68	0.00	0.08	88.00	60.00	0.00	110.00	132.10	893567.00	2.52	647.01	635.00
28	7	3	19921.00	30454.00	152.60	0	Spot (Block28, Row3, Column7)	1450.75	1400.00	528.44	0.02	0.36	622.00	634.15	622.00	50.86	0.01	0.08	100.00	100.00	0.00	778.00	828.75	929928.00	16.06	810.76	796.50
28	8	3	20227.00	30445.00	205.05	0	Spot (Block28, Row3, Column8)	751.67	732.00	68.23	0.01	0.09	631.00	642.19	631.00	52.19	0.01	0.08	90.00	48.00	0.00	101.00	120.67	899001.00	2.10	692.03	696.00
28	1	4	18117.00	30750.00	148.15	0	Spot (Block28, Row4, Column1)	3231.02	2728.00	1841.70	0.07	0.57	618.00	631.06	618.00	75.79	0.01	0.12	100.00	100.00	0.00	2110.00	2613.02	1919223.00	34.31	1200.51	1036.50
28	2	4	18419.00	30758.00	214.60	0	Spot (Block28, Row4, Column2)	709.67	698.00	69.15	0.01	0.10	596.00	600.80	596.00	74.22	0.00	0.12	76.00	26.00	0.00	102.00	113.67	935342.00	1.47	634.31	620.00
28	3	4	18718.00	30752.00	147.45	0	Spot (Block28, Row4, Column3)	19159.71	16693.00	12894.43	0.06	0.67	605.00	618.92	605.00	76.45	0.01	0.12	100.00	100.00	0.00	16088.00	18554.71	11438344.00	242.51	3756.50	3073.00
28	4	4	19003.00	30762.00	205.80	0	Spot (Block28, Row4, Column4)	764.24	760.50	72.88	0.00	0.10	612.00	627.32	612.00	65.72	0.01	0.10	93.00	54.00	0.00	148.50	152.24	918618.00	2.08	677.56	676.00
28	5	4	19301.00	30738.00	213.10	0	Spot (Block28, Row4, Column5)	764.73	736.00	115.94	0.02	0.15	609.00	622.94	609.00	64.98	0.01	0.10	90.00	49.00	0.00	127.00	155.73	988037.00	2.18	677.31	683.00
28	6	4	19611.00	30743.00	199.55	0	Spot (Block28, Row4, Column6)	900.23	864.00	310.37	0.02	0.34	618.00	630.44	618.00	52.27	0.01	0.08	99.00	90.00	0.00	246.00	282.23	1019062.00	5.16	710.49	696.00
28	7	4	19911.00	30753.00	162.25	0	Spot (Block28, Row4, Column7)	1208.10	1066.00	403.64	0.05	0.33	642.00	647.97	642.00	51.58	0.00	0.08	100.00	98.00	0.00	424.00	566.10	880702.00	10.86	776.54	770.00
28	8	4	20215.00	30760.00	164.45	0	Spot (Block28, Row4, Column8)	960.81	939.00	138.95	0.01	0.14	666.00	661.81	666.00	52.63	0.00	0.08	98.00	96.00	0.00	273.00	294.81	721565.00	5.68	773.90	779.50
28	1	5	18113.00	31051.00	149.10	0	Spot (Block28, Row5, Column1)	3212.81	2614.00	2041.97	0.09	0.64	647.00	657.64	647.00	68.89	0.01	0.10	100.00	100.00	0.00	1967.00	2565.81	1959814.00	37.09	1171.37	1054.00
28	2	5	18406.00	31048.00	171.40	0	Spot (Block28, Row5, Column2)	769.56	768.00	94.48	0.00	0.12	611.00	625.60	611.00	57.72	0.01	0.09	91.00	56.00	0.00	157.00	158.56	630270.00	2.49	689.45	692.00
28	3	5	18721.00	31048.00	192.20	0	Spot (Block28, Row5, Column3)	777.17	782.00	83.10	0.00	0.11	614.00	633.49	614.00	68.54	0.01	0.11	90.00	60.00	0.00	168.00	163.17	809812.00	2.10	676.45	673.00
28	4	5	19015.00	31051.00	153.70	0	Spot (Block28, Row5, Column4)	1473.81	1390.00	520.16	0.03	0.35	628.00	646.85	628.00	65.69	0.01	0.10	100.00	99.00	0.00	762.00	845.81	957977.00	12.59	829.94	797.50
28	5	5	19316.00	31049.00	146.20	0	Spot (Block28, Row5, Column5)	14691.81	12620.50	9953.18	0.07	0.68	654.00	661.22	654.00	78.70	0.00	0.12	100.00	100.00	0.00	11966.50	14037.81	8521249.00	178.27	3246.87	2489.00
28	6	5	19623.00	31052.00	179.05	0	Spot (Block28, Row5, Column6)	961.91	903.00	181.22	0.03	0.19	660.00	661.91	660.00	65.41	0.00	0.10	94.00	86.00	0.00	243.00	301.91	863791.00	4.59	742.81	733.50
28	7	5	19906.00	31056.00	204.45	0	Spot (Block28, Row5, Column7)	781.53	791.00	60.98	0.01	0.08	656.00	656.57	656.00	53.93	0.00	0.08	86.00	62.00	0.00	135.00	125.53	926899.00	2.32	695.92	693.00
28	8	5	20218.00	31051.00	147.00	0	Spot (Block28, Row5, Column8)	2136.37	1747.00	1136.32	0.09	0.53	672.00	666.92	672.00	53.88	0.00	0.08	100.00	100.00	0.00	1075.00	1464.37	1258322.00	27.27	961.82	915.00
28	1	6	18120.00	31351.00	192.55	0	Spot (Block28, Row6, Column1)	803.48	791.00	99.67	0.01	0.12	642.00	653.74	642.00	66.55	0.01	0.10	81.00	59.00	0.00	149.00	161.48	842047.00	2.25	712.84	700.00
28	2	6	18403.00	31348.00	225.05	0	Spot (Block28, Row6, Column2)	742.41	719.00	79.43	0.01	0.11	619.00	637.49	619.00	61.54	0.01	0.10	84.00	42.00	0.00	100.00	123.41	1077237.00	1.70	667.92	676.50
28	3	6	18708.00	31350.00	146.40	0	Spot (Block28, Row6, Column3)	3584.51	3009.00	2136.18	0.08	0.60	615.00	631.20	615.00	62.95	0.01	0.10	100.00	100.00	0.00	2394.00	2969.51	2089769.00	46.91	1234.21	1150.00
28	4	6	19027.00	31346.00	158.10	0	Spot (Block28, Row6, Column4)	938.45	930.00	161.59	0.00	0.17	630.00	646.97	630.00	64.86	0.01	0.10	96.00	84.00	0.00	300.00	308.45	649407.00	4.49	756.45	730.50
28	5	6	19316.00	31350.00	144.50	0	Spot (Block28, Row6, Column5)	9775.08	8734.50	5636.93	0.05	0.58	679.00	678.18	679.00	75.11	0.00	0.11	100.00	100.00	0.00	8055.50	9096.08	5571798.00	121.12	2361.34	2032.00
28	6	6	19625.00	31355.00	171.00	0	Spot (Block28, Row6, Column6)	888.43	896.00	101.09	0.00	0.11	690.00	686.53	690.00	61.25	0.00	0.09	90.00	75.00	0.00	206.00	198.43	721402.00	3.30	775.52	774.00
28	7	6	19921.00	31350.00	148.80	0	Spot (Block28, Row6, Column7)	2045.61	1814.00	868.83	0.05	0.42	676.50	672.60	676.50	57.90	0.00	0.09	100.00	100.00	0.00	1137.50	1369.11	1239637.00	23.72	1014.79	913.50
28	8	6	20224.00	31354.00	148.05	0	Spot (Block28, Row6, Column8)	2529.14	2113.00	1302.46	0.08	0.51	681.00	676.86	681.00	54.20	0.00	0.08	100.00	100.00	0.00	1432.00	1848.14	1507365.00	34.17	1064.14	934.00
28	1	7	18121.00	31653.00	184.00	0	Spot (Block28, Row7, Column1)	781.24	791.00	89.31	0.01	0.11	666.00	665.61	666.00	99.85	0.00	0.15	58.00	20.00	0.00	125.00	115.24	742960.00	1.16	718.89	708.00
28	2	7	18413.00	31655.00	185.40	0	Spot (Block28, Row7, Column2)	761.36	765.00	65.04	0.00	0.09	608.00	624.51	608.00	66.18	0.01	0.11	96.00	54.00	0.00	157.00	153.36	736237.00	2.07	699.76	699.00
28	3	7	18715.00	31655.00	196.70	0	Spot (Block28, Row7, Column3)	712.47	703.00	59.61	0.01	0.08	604.00	616.12	604.00	61.61	0.01	0.10	79.00	33.00	0.00	99.00	108.47	783004.00	1.56	674.54	670.00
28	4	7	19028.00	31643.00	226.05	0	Spot (Block28, Row7, Column4)	742.10	713.00	83.48	0.02	0.11	613.00	625.49	613.00	59.11	0.01	0.09	85.00	41.00	0.00	100.00	129.10	1088660.00	1.97	668.36	681.00
28	5	7	19317.00	31655.00	194.05	0	Spot (Block28, Row7, Column5)	1073.07	1047.00	206.63	0.01	0.19	650.00	656.08	650.00	70.21	0.00	0.11	99.00	96.00	0.00	397.00	423.07	1139599.00	5.94	798.11	791.50
28	6	7	19612.00	31660.00	187.20	0	Spot (Block28, Row7, Column6)	851.93	814.50	104.18	0.02	0.12	685.00	676.53	685.00	65.69	0.01	0.10	86.00	49.00	0.00	129.50	166.93	841704.00	2.67	746.20	739.00
28	7	7	19907.00	31654.00	148.30	0	Spot (Block28, Row7, Column7)	2164.31	1972.50	821.99	0.04	0.38	684.00	680.29	684.00	66.12	0.00	0.10	100.00	100.00	0.00	1288.50	1480.31	1302914.00	22.45	1096.07	995.50
28	8	7	20221.00	31652.00	189.55	0	Spot (Block28, Row7, Column8)	1206.27	1210.00	195.27	0.00	0.16	677.00	670.61	677.00	56.35	0.00	0.08	100.00	99.00	0.00	533.00	529.27	1225574.00	9.51	823.95	805.00
28	1	8	18105.00	31960.00	146.50	0	Spot (Block28, Row8, Column1)	23618.80	18401.00	18655.36	0.11	0.79	688.00	693.18	688.00	109.43	0.00	0.16	100.00	100.00	9.06	17713.00	22930.80	13817000.00	209.49	5939.10	3202.00
28	2	8	18415.00	31953.00	183.10	0	Spot (Block28, Row8, Column2)	900.06	869.00	164.88	0.02	0.18	614.00	633.66	614.00	92.44	0.01	0.15	92.00	65.00	0.00	255.00	286.06	846961.00	2.88	720.59	712.00
28	3	8	18707.00	31947.00	171.30	0	Spot (Block28, Row8, Column3)	1045.72	884.50	367.15	0.07	0.35	605.00	616.15	605.00	56.64	0.01	0.09	98.00	88.00	0.00	279.50	440.72	849122.00	7.58	699.23	694.50
28	4	8	19004.00	31943.00	165.95	0	Spot (Block28, Row8, Column4)	826.57	797.00	118.02	0.02	0.14	605.00	616.14	605.00	54.37	0.01	0.09	95.00	79.00	0.00	192.00	221.57	633982.00	3.87	688.74	680.00
28	5	8	19315.00	31948.00	226.05	0	Spot (Block28, Row8, Column5)	731.09	704.00	80.29	0.02	0.11	609.00	623.41	609.00	57.12	0.01	0.09	85.00	38.00	0.00	95.00	122.09	1071047.00	1.89	662.95	675.00
28	6	8	19625.00	31946.00	191.10	0	Spot (Block28, Row8, Column6)	794.08	792.00	85.01	0.00	0.11	647.00	654.24	647.00	65.29	0.00	0.10	83.00	60.00	0.00	145.00	147.08	816316.00	2.14	708.60	702.50
28	7	8	19920.00	31954.00	166.85	0	Spot (Block28, Row8, Column7)	1327.23	1223.50	408.79	0.04	0.31	688.00	686.50	688.00	70.59	0.00	0.10	99.00	95.00	0.00	535.50	639.23	1024618.00	9.08	849.02	821.00
28	8	8	20220.00	31948.00	154.25	0	Spot (Block28, Row8, Column8)	1664.14	1577.00	567.36	0.02	0.34	680.00	675.27	680.00	58.02	0.00	0.09	100.00	100.00	0.00	897.00	984.14	1088347.00	17.04	963.69	898.00
29	1	1	4613.00	34338.00	147.75	0	Spot (Block29, Row1, Column1)	23993.90	21230.00	14047.99	0.05	0.59	69.00	76.35	69.00	50.06	0.04	0.66	100.00	100.00	0.67	21161.00	23924.90	14276369.00	477.76	4425.90	3417.00
29	2	1	4979.00	34360.00	176.70	0	Spot (Block29, Row1, Column2)	73.52	74.00	7.74	0.00	0.11	64.00	64.36	64.00	16.67	0.00	0.26	17.00	0.00	0.00	10.00	9.52	64253.00	0.55	69.62	71.00
29	3	1	5218.00	34304.00	186.20	0	Spot (Block29, Row1, Column3)	68.90	69.00	5.85	0.00	0.08	62.00	62.19	62.00	9.05	0.00	0.15	31.00	2.00	0.00	7.00	6.90	67108.00	0.74	63.13	63.00
29	4	1	5506.00	34339.00	147.00	-50	Spot (Block29, Row1, Column4)	67.69	67.00	6.83	0.00	0.10	65.00	64.79	65.00	9.97	0.00	0.15	17.00	0.00	0.00	2.00	2.69	39939.00	0.29	66.54	66.00
29	5	1	5799.00	34343.00	147.45	0	Spot (Block29, Row1, Column5)	92.57	92.00	10.59	0.00	0.11	65.00	64.43	65.00	9.67	0.00	0.15	95.00	75.00	0.00	27.00	27.57	54892.00	2.91	76.81	77.00
29	6	1	6107.00	34339.00	147.00	-50	Spot (Block29, Row1, Column6)	67.64	66.00	9.40	0.01	0.14	64.00	63.95	64.00	9.46	0.00	0.15	26.00	7.00	0.00	2.00	3.64	39842.00	0.39	69.10	70.00
29	7	1	6405.00	34349.00	184.35	0	Spot (Block29, Row1, Column7)	82.49	83.00	10.77	0.00	0.13	64.00	63.95	64.00	10.15	0.00	0.16	78.00	45.00	0.00	19.00	18.49	79195.00	1.83	67.58	67.50
29	8	1	6712.00	34349.00	189.75	0	Spot (Block29, Row1, Column8)	96.55	98.00	12.84	0.01	0.13	64.00	63.76	64.00	10.90	0.00	0.17	94.00	80.00	0.00	34.00	32.55	98000.00	3.01	77.98	77.50
29	1	2	4605.00	34639.00	147.00	-50	Spot (Block29, Row2, Column1)	67.89	69.00	10.03	0.01	0.15	67.00	71.24	67.00	40.92	0.03	0.57	0.00	0.00	0.00	2.00	0.89	39986.00	-0.08	68.32	67.50
29	2	2	4906.00	34639.00	147.00	-50	Spot (Block29, Row2, Column2)	62.88	62.00	8.08	0.01	0.13	64.00	63.69	64.00	9.16	0.00	0.14	9.00	1.00	0.00	-2.00	-1.12	36971.00	-0.09	68.70	67.00
29	3	2	5206.00	34639.00	147.00	-50	Spot (Block29, Row2, Column3)	65.45	67.00	12.12	0.01	0.19	64.00	63.53	64.00	8.65	0.00	0.14	35.00	7.00	0.00	3.00	1.45	38482.00	0.22	65.67	64.00
29	4	2	5506.00	34639.00	147.00	-50	Spot (Block29, Row2, Column4)	75.57	76.00	6.99	0.00	0.09	64.00	64.60	64.00	9.34	0.00	0.14	62.00	16.00	0.00	12.00	11.57	44584.00	1.17	67.74	68.00
29	5	2	5807.00	34639.00	147.00	-50	Spot (Block29, Row2, Column5)	64.67	66.00	10.73	0.01	0.17	64.00	63.22	64.00	8.90	0.01	0.14	25.00	4.00	0.00	2.00	0.67	38092.00	0.16	67.81	69.00
29	6	2	6107.00	34639.00	147.00	-50	Spot (Block29, Row2, Column6)	68.74	69.00	6.52	0.00	0.09	62.00	61.99	62.00	9.12	0.00	0.15	34.00	4.00	0.00	7.00	6.74	40418.00	0.74	61.38	62.00
29	7	2	6408.00	34639.00	147.00	-50	Spot (Block29, Row2, Column7)	64.67	64.00	8.89	0.00	0.14	64.00	64.03	64.00	9.72	0.00	0.15	20.00	0.00	0.00	0.00	0.67	38155.00	0.07	61.18	61.00
29	8	2	6708.00	34639.00	147.00	-50	Spot (Block29, Row2, Column8)	63.19	62.00	7.69	0.01	0.12	66.00	65.52	66.00	9.87	0.00	0.15	6.00	0.00	0.00	-4.00	-2.81	37217.00	-0.24	62.95	62.00
29	1	3	4605.00	34939.00	147.00	-50	Spot (Block29, Row3, Column1)	66.56	67.00	7.36	0.00	0.11	63.00	63.39	63.00	9.75	0.00	0.15	21.00	1.00	0.00	4.00	3.56	39206.00	0.33	63.47	63.00
29	2	3	4906.00	34939.00	147.00	-50	Spot (Block29, Row3, Column2)	64.22	63.00	9.38	0.01	0.15	62.00	62.20	62.00	9.29	0.00	0.15	20.00	8.00	0.00	1.00	2.22	37826.00	0.22	62.05	61.00
29	3	3	5248.00	34933.00	257.05	0	Spot (Block29, Row3, Column3)	68.01	67.00	9.21	0.01	0.14	63.00	63.02	63.00	7.57	0.00	0.12	35.00	14.00	0.00	4.00	5.01	130305.00	0.66	63.24	64.00
29	4	3	5485.00	34946.00	180.55	0	Spot (Block29, Row3, Column4)	73.53	73.00	7.41	0.00	0.10	63.00	62.45	63.00	9.17	0.00	0.15	55.00	15.00	0.00	10.00	10.53	67276.00	1.21	67.93	68.00
29	5	3	5770.00	34947.00	100.75	0	Spot (Block29, Row3, Column5)	82.94	84.00	9.20	0.01	0.11	63.00	62.26	63.00	9.34	0.01	0.15	89.00	59.00	0.00	21.00	19.94	21565.00	2.21	73.24	73.50
29	6	3	6107.00	34939.00	147.00	-50	Spot (Block29, Row3, Column6)	67.40	70.00	11.92	0.02	0.18	62.00	62.21	62.00	9.57	0.00	0.15	44.00	8.00	0.00	8.00	5.40	39634.00	0.54	60.92	62.00
29	7	3	6408.00	34939.00	147.00	-50	Spot (Block29, Row3, Column7)	67.40	68.00	7.70	0.00	0.11	63.00	63.10	63.00	10.02	0.00	0.16	21.00	0.00	0.00	5.00	4.40	39766.00	0.43	69.51	70.00
29	8	3	6708.00	34939.00	147.00	-50	Spot (Block29, Row3, Column8)	65.81	66.00	6.03	0.00	0.09	65.00	65.00	65.00	10.23	0.00	0.16	4.00	0.00	0.00	1.00	0.81	38827.00	0.08	64.11	64.50
29	1	4	4605.00	35239.00	147.00	-50	Spot (Block29, Row4, Column1)	64.44	65.00	9.02	0.00	0.14	63.00	62.84	63.00	9.87	0.00	0.16	16.00	1.00	0.00	2.00	1.44	37957.00	0.16	65.07	65.00
29	2	4	4906.00	35239.00	147.00	-50	Spot (Block29, Row4, Column2)	68.81	69.00	7.93	0.00	0.12	63.00	63.27	63.00	9.49	0.00	0.15	32.00	5.00	0.00	6.00	5.81	40529.00	0.58	66.14	66.00
29	3	4	5213.00	35221.00	171.60	0	Spot (Block29, Row4, Column3)	88.71	89.00	10.21	0.00	0.12	63.00	62.20	63.00	8.02	0.01	0.13	95.00	80.00	0.00	26.00	25.71	72651.00	3.31	73.50	73.00
29	4	4	5506.00	35239.00	147.00	-50	Spot (Block29, Row4, Column4)	66.00	66.00	6.48	0.00	0.10	62.00	61.84	62.00	8.94	0.00	0.14	26.00	1.00	0.00	4.00	4.00	38873.00	0.46	66.30	67.00
29	5	4	5807.00	35239.00	147.00	-50	Spot (Block29, Row4, Column5)	66.01	66.00	11.88	0.00	0.18	61.00	60.71	61.00	9.77	0.00	0.16	31.00	11.00	0.00	5.00	5.01	38880.00	0.54	63.78	65.00
29	6	4	6081.00	35251.00	250.50	0	Spot (Block29, Row4, Column6)	68.93	69.00	9.41	0.00	0.14	63.00	62.85	63.00	10.75	0.00	0.17	30.00	4.00	0.00	6.00	5.93	125241.00	0.57	63.72	64.00
29	7	4	6408.00	35239.00	147.00	-50	Spot (Block29, Row4, Column7)	68.09	68.00	7.73	0.00	0.11	63.00	63.12	63.00	10.55	0.00	0.17	22.00	0.00	0.00	5.00	5.09	40103.00	0.47	66.34	66.00
29	8	4	6703.00	35255.00	151.30	0	Spot (Block29, Row4, Column8)	252.94	257.00	61.23	0.01	0.24	64.00	63.50	64.00	11.27	0.00	0.18	100.00	100.00	0.00	193.00	188.94	158593.00	16.81	111.14	106.00
29	1	5	4605.00	35539.00	147.00	-50	Spot (Block29, Row5, Column1)	74.80	76.00	7.89	0.01	0.11	63.00	62.80	63.00	9.52	0.00	0.15	65.00	16.00	0.00	13.00	11.80	44055.00	1.26	68.46	68.00
29	2	5	4906.00	35539.00	147.00	-50	Spot (Block29, Row5, Column2)	62.66	63.00	11.62	0.00	0.19	63.00	63.18	63.00	8.95	0.00	0.14	24.00	7.00	0.00	0.00	-0.34	36904.00	-0.06	65.18	67.00
29	3	5	5186.00	35496.00	227.10	0	Spot (Block29, Row5, Column3)	68.45	69.00	8.51	0.00	0.12	61.00	60.63	61.00	7.96	0.00	0.13	50.00	16.00	0.00	8.00	7.45	101371.00	0.98	62.10	61.00
29	4	5	5507.00	35539.00	147.00	-50	Spot (Block29, Row5, Column4)	73.90	73.00	8.60	0.01	0.12	62.00	61.86	62.00	8.92	0.00	0.14	63.00	25.00	0.00	11.00	11.90	43453.00	1.35	64.01	65.00
29	5	5	5808.00	35541.00	161.30	0	Spot (Block29, Row5, Column5)	104.92	105.00	12.43	0.00	0.12	62.00	62.32	62.00	9.75	0.00	0.16	99.00	95.00	0.00	43.00	42.92	75545.00	4.37	80.51	79.00
29	6	5	6107.00	35539.00	147.00	-50	Spot (Block29, Row5, Column6)	66.39	67.00	7.63	0.00	0.11	63.00	63.24	63.00	9.43	0.00	0.15	19.00	0.00	0.00	4.00	3.39	39036.00	0.33	66.40	67.00
29	7	5	6408.00	35539.00	147.00	-50	Spot (Block29, Row5, Column7)	64.41	65.00	7.25	0.00	0.11	63.00	63.21	63.00	10.03	0.00	0.16	11.00	0.00	0.00	2.00	1.41	37938.00	0.12	63.97	63.50
29	8	5	6704.00	35551.00	184.85	0	Spot (Block29, Row5, Column8)	76.68	77.00	8.52	0.00	0.11	65.00	64.95	65.00	10.63	0.00	0.16	56.00	13.00	0.00	12.00	11.68	73845.00	1.10	67.80	67.00
29	1	6	4605.00	35839.00	147.00	-50	Spot (Block29, Row6, Column1)	64.30	66.00	8.97	0.01	0.14	64.00	63.74	64.00	9.28	0.00	0.15	15.00	0.00	0.00	2.00	0.30	37871.00	0.06	64.09	66.00
29	2	6	4906.00	35839.00	147.00	-50	Spot (Block29, Row6, Column2)	65.67	65.00	8.78	0.00	0.13	63.00	62.73	63.00	8.83	0.00	0.14	22.00	6.00	0.00	2.00	2.67	38681.00	0.33	65.57	65.00
29	3	6	5216.00	35851.00	143.70	0	Spot (Block29, Row6, Column3)	82.88	83.00	7.44	0.00	0.09	62.00	61.81	62.00	8.64	0.00	0.14	95.00	67.00	0.00	21.00	20.88	46082.00	2.44	72.22	72.00
29	4	6	5507.00	35839.00	147.00	-50	Spot (Block29, Row6, Column4)	76.54	77.00	9.60	0.00	0.13	63.00	63.33	63.00	8.68	0.00	0.14	73.00	34.00	0.00	14.00	13.54	45006.00	1.52	66.54	67.00
29	5	6	5812.00	35838.00	147.65	0	Spot (Block29, Row6, Column5)	114.20	115.00	13.54	0.00	0.12	65.00	64.79	65.00	9.72	0.00	0.15	100.00	99.00	0.00	50.00	49.20	68404.00	5.09	87.47	87.00
29	6	6	6107.00	35839.00	147.00	-50	Spot (Block29, Row6, Column6)	63.54	63.00	10.64	0.00	0.17	65.00	64.43	65.00	9.18	0.00	0.14	16.00	1.00	0.00	-2.00	-1.46	37428.00	-0.10	62.20	62.00
29	7	6	6433.00	35825.00	177.50	0	Spot (Block29, Row6, Column7)	73.50	74.00	9.57	0.00	0.13	64.00	63.88	64.00	10.03	0.00	0.16	49.00	10.00	0.00	10.00	9.50	64462.00	0.96	69.01	68.00
29	8	6	6708.00	35839.00	147.00	-50	Spot (Block29, Row6, Column8)	80.09	80.00	9.48	0.00	0.12	67.00	66.30	67.00	10.69	0.00	0.16	60.00	18.00	0.00	13.00	13.09	47171.00	1.29	74.45	75.00
29	1	7	4650.00	36140.00	193.80	0	Spot (Block29, Row7, Column1)	72.24	71.00	8.46	0.01	0.12	63.00	65.78	63.00	30.24	0.02	0.46	0.00	0.00	0.00	8.00	9.24	76937.00	0.21	66.69	67.00
29	2	7	4906.00	36139.00	147.00	-50	Spot (Block29, Row7, Column2)	62.56	63.00	9.04	0.00	0.14	63.00	63.27	63.00	8.65	0.00	0.14	14.00	3.00	0.00	0.00	-0.44	36848.00	-0.08	61.41	62.00
29	3	7	5286.00	36179.00	116.40	0	Spot (Block29, Row7, Column3)	79.45	80.00	9.81	0.00	0.12	63.00	62.70	63.00	8.32	0.00	0.13	80.00	51.00	0.00	17.00	16.45	28205.00	2.01	70.34	71.00
29	4	7	5529.00	36135.00	140.40	0	Spot (Block29, Row7, Column4)	78.23	78.00	8.62	0.00	0.11	64.00	63.15	64.00	8.48	0.01	0.13	74.00	39.00	0.00	14.00	14.23	41694.00	1.78	68.28	69.00
29	5	7	5807.00	36139.00	147.00	-50	Spot (Block29, Row7, Column5)	66.61	66.50	9.82	0.00	0.15	65.00	63.90	65.00	10.25	0.01	0.16	21.00	2.00	0.00	1.50	1.61	39169.00	0.26	69.94	72.00
29	6	7	6107.00	36139.00	147.00	-50	Spot (Block29, Row7, Column6)	67.23	69.00	9.36	0.01	0.14	65.00	64.11	65.00	10.04	0.01	0.16	15.00	1.00	0.00	4.00	2.23	39598.00	0.31	64.11	66.00
29	7	7	6389.00	36146.00	196.60	0	Spot (Block29, Row7, Column7)	79.24	79.00	9.95	0.00	0.13	65.00	64.58	65.00	9.59	0.00	0.15	66.00	27.00	0.00	14.00	14.24	86848.00	1.53	72.35	74.00
29	8	7	6715.00	36141.00	195.55	0	Spot (Block29, Row7, Column8)	92.20	92.00	13.57	0.00	0.15	68.00	68.47	68.00	10.17	0.00	0.15	84.00	58.00	0.00	24.00	24.20	99755.00	2.33	77.21	78.00
29	1	8	4602.00	36449.00	136.70	0	Spot (Block29, Row8, Column1)	34827.25	32276.00	18995.49	0.03	0.55	66.00	74.90	66.00	56.07	0.05	0.75	100.00	100.00	15.91	32210.00	34761.25	17727084.00	619.86	5839.42	4337.00
29	2	8	4906.00	36439.00	147.00	-50	Spot (Block29, Row8, Column2)	63.01	65.00	7.42	0.01	0.12	65.00	68.56	65.00	43.92	0.02	0.64	0.00	0.00	0.00	0.00	-1.99	37049.00	-0.13	63.01	65.00
29	3	8	5138.00	36415.00	129.75	0	Spot (Block29, Row8, Column3)	74.38	75.00	6.47	0.00	0.09	63.00	62.42	63.00	8.54	0.00	0.14	68.00	16.00	0.00	12.00	11.38	33471.00	1.40	67.91	68.00
29	4	8	5507.00	36439.00	147.00	-50	Spot (Block29, Row8, Column4)	66.18	66.00	8.65	0.00	0.13	63.00	63.10	63.00	8.77	0.00	0.14	25.00	5.00	0.00	3.00	3.18	38916.00	0.35	69.65	70.00
29	5	8	5755.00	36402.00	190.25	0	Spot (Block29, Row8, Column5)	71.26	72.00	10.14	0.00	0.14	64.00	63.96	64.00	9.61	0.00	0.15	43.00	10.00	0.00	8.00	7.26	72685.00	0.76	66.73	66.00
29	6	8	6037.00	36443.00	155.85	0	Spot (Block29, Row8, Column6)	75.64	76.00	8.45	0.00	0.11	66.00	65.57	66.00	10.57	0.00	0.16	45.00	7.00	0.00	10.00	9.64	50527.00	0.95	72.61	73.00
29	7	8	6408.00	36439.00	147.00	-50	Spot (Block29, Row8, Column7)	66.40	67.00	11.89	0.00	0.18	65.00	65.84	65.00	10.79	0.01	0.16	24.00	3.00	0.00	2.00	1.40	39110.00	0.05	64.09	63.00
29	8	8	6711.00	36444.00	147.05	0	Spot (Block29, Row8, Column8)	933.91	833.00	409.74	0.05	0.44	65.00	66.50	65.00	11.62	0.01	0.17	100.00	100.00	0.00	768.00	868.91	548204.00	74.67	277.96	178.00
30	1	1	9116.00	34343.00	147.85	0	Spot (Block30, Row1, Column1)	22540.63	20032.00	12276.41	0.05	0.54	476.00	481.07	476.00	87.13	0.00	0.18	100.00	100.00	0.00	19556.00	22064.63	13456756.00	253.17	5375.70	3830.50
30	2	1	9409.00	34347.00	210.90	0	Spot (Block30, Row1, Column2)	546.11	526.00	63.52	0.02	0.12	480.00	478.44	480.00	60.08	0.00	0.13	42.00	16.00	0.00	46.00	66.11	692468.00	1.13	499.65	502.00
30	3	1	9703.00	34347.00	195.45	0	Spot (Block30, Row1, Column3)	548.66	542.00	47.52	0.01	0.09	471.00	467.82	471.00	44.66	0.00	0.10	73.00	40.00	0.00	71.00	77.66	592553.00	1.81	512.11	501.50
30	4	1	10003.00	34351.00	132.80	0	Spot (Block30, Row1, Column4)	588.06	587.00	47.01	0.00	0.08	478.00	473.82	478.00	45.58	0.00	0.10	92.00	68.00	0.00	109.00	110.06	277562.00	2.51	540.55	533.00
30	5	1	10308.00	34345.00	166.05	0	Spot (Block30, Row1, Column5)	577.30	575.00	61.39	0.00	0.11	482.00	479.12	482.00	43.86	0.00	0.09	74.00	51.00	0.00	93.00	95.30	442208.00	2.24	520.79	511.00
30	6	1	10606.00	34345.00	223.75	0	Spot (Block30, Row1, Column6)	576.92	580.00	67.81	0.00	0.12	481.00	478.14	481.00	46.30	0.00	0.10	74.00	54.00	0.00	99.00	95.92	829612.00	2.13	497.17	495.00
30	7	1	10929.00	34343.00	185.15	0	Spot (Block30, Row1, Column7)	619.15	608.00	57.06	0.01	0.09	486.00	484.54	486.00	49.06	0.00	0.10	92.00	72.00	0.00	122.00	133.15	598103.00	2.74	543.05	531.00
30	8	1	11206.00	34355.00	205.30	0	Spot (Block30, Row1, Column8)	671.08	618.00	352.58	0.04	0.53	497.00	501.79	497.00	45.68	0.00	0.09	94.00	74.00	0.00	121.00	174.08	805292.00	3.71	558.43	562.00
30	1	2	9085.00	34635.00	167.00	0	Spot (Block30, Row2, Column1)	565.68	576.00	40.63	0.01	0.07	478.00	480.83	478.00	75.89	0.00	0.16	66.00	2.00	0.00	98.00	87.68	436706.00	1.12	501.64	500.00
30	2	2	9404.00	34703.00	78.40	0	Spot (Block30, Row2, Column2)	1559.10	738.00	2470.74	0.32	1.58	477.00	475.88	477.00	54.17	0.00	0.11	96.00	93.00	0.00	261.00	1082.10	229188.00	20.00	666.72	599.50
30	3	2	9720.00	34647.00	227.85	0	Spot (Block30, Row2, Column3)	523.51	517.00	41.42	0.01	0.08	465.00	464.96	465.00	50.56	0.00	0.11	51.00	19.00	0.00	52.00	58.51	780030.00	1.16	474.81	478.00
30	4	2	10012.00	34637.00	206.60	0	Spot (Block30, Row2, Column4)	562.46	559.00	54.10	0.00	0.10	465.00	465.57	465.00	45.11	0.00	0.10	82.00	51.00	0.00	94.00	97.46	685080.00	2.15	503.84	494.00
30	5	2	10304.00	34645.00	204.15	0	Spot (Block30, Row2, Column5)	685.10	678.00	100.90	0.00	0.15	469.00	466.43	469.00	41.46	0.00	0.09	96.00	93.00	0.00	209.00	216.10	817323.00	5.27	537.25	521.00
30	6	2	10607.00	34639.00	212.35	0	Spot (Block30, Row2, Column6)	551.37	538.00	59.15	0.01	0.11	475.00	471.42	475.00	44.07	0.00	0.09	60.00	41.00	0.00	63.00	76.37	709610.00	1.81	503.29	496.00
30	7	2	10908.00	34647.00	199.10	0	Spot (Block30, Row2, Column7)	553.18	549.00	44.80	0.00	0.08	487.00	483.91	487.00	44.82	0.00	0.09	60.00	35.00	0.00	62.00	66.18	620673.00	1.55	517.53	506.00
30	8	2	11225.00	34634.00	231.25	0	Spot (Block30, Row2, Column8)	550.61	539.00	56.08	0.01	0.10	495.00	499.11	495.00	44.06	0.00	0.09	49.00	30.00	0.00	44.00	55.61	848495.00	1.17	519.45	512.00
30	1	3	9115.00	34955.00	153.55	0	Spot (Block30, Row3, Column1)	634.65	611.50	80.65	0.02	0.13	477.00	473.13	477.00	61.38	0.00	0.13	89.00	59.00	0.00	134.50	157.65	413789.00	2.63	517.76	514.00
30	2	3	9412.00	34928.00	203.60	0	Spot (Block30, Row3, Column2)	557.30	546.00	61.53	0.01	0.11	474.00	473.37	474.00	67.89	0.00	0.14	51.00	16.00	0.00	72.00	83.30	657614.00	1.24	504.66	494.00
30	3	3	9701.00	34953.00	188.75	0	Spot (Block30, Row3, Column3)	626.12	583.50	267.40	0.03	0.43	465.00	463.75	465.00	41.80	0.00	0.09	85.00	62.00	0.00	118.50	161.12	629873.00	3.88	519.85	503.00
30	4	3	10007.00	34947.00	177.35	0	Spot (Block30, Row3, Column4)	615.32	604.00	77.46	0.01	0.13	463.00	463.76	463.00	42.59	0.00	0.09	95.00	80.00	0.00	141.00	152.32	541478.00	3.56	527.52	516.00
30	5	3	10314.00	34940.00	224.95	0	Spot (Block30, Row3, Column5)	560.85	543.00	70.20	0.01	0.13	469.00	465.30	469.00	41.21	0.00	0.09	67.00	48.00	0.00	74.00	91.85	816043.00	2.32	494.38	493.00
30	6	3	10606.00	34938.00	200.45	0	Spot (Block30, Row3, Column6)	565.45	563.00	61.69	0.00	0.11	478.00	472.75	478.00	42.82	0.00	0.09	67.00	49.00	0.00	85.00	87.45	645747.00	2.16	494.35	494.00
30	7	3	10912.00	34947.00	142.55	0	Spot (Block30, Row3, Column7)	631.34	613.00	92.33	0.01	0.15	490.00	487.42	490.00	46.64	0.00	0.10	92.00	78.00	0.00	123.00	141.34	347239.00	3.09	562.81	570.50
30	8	3	11205.00	34940.00	195.00	0	Spot (Block30, Row3, Column8)	595.83	598.00	62.72	0.00	0.11	495.00	497.68	495.00	49.83	0.00	0.10	75.00	52.00	0.00	103.00	100.83	645883.00	1.97	524.37	514.00
30	1	4	9121.00	35248.00	228.30	0	Spot (Block30, Row4, Column1)	543.09	537.00	49.51	0.00	0.09	473.00	472.23	473.00	62.75	0.00	0.13	51.00	10.00	0.00	64.00	70.09	813556.00	1.13	492.19	494.00
30	2	4	9408.00	35250.00	198.60	0	Spot (Block30, Row4, Column2)	545.78	532.00	52.26	0.01	0.10	471.00	470.41	471.00	68.94	0.00	0.15	45.00	6.00	0.00	61.00	74.78	608541.00	1.09	499.63	497.00
30	3	4	9712.00	35245.00	170.65	0	Spot (Block30, Row4, Column3)	737.33	735.50	149.75	0.00	0.20	469.00	466.05	469.00	46.36	0.00	0.10	97.00	90.00	0.00	266.50	268.33	600187.00	5.85	541.54	529.50
30	4	4	10004.00	35251.00	256.45	0	Spot (Block30, Row4, Column4)	538.87	525.00	60.46	0.01	0.11	474.00	469.34	474.00	42.98	0.00	0.09	56.00	36.00	0.00	51.00	64.87	1028704.00	1.62	483.00	483.00
30	5	4	10310.00	35246.00	147.00	-50	Spot (Block30, Row4, Column5)	838.03	569.50	1707.16	0.17	2.04	472.00	468.86	472.00	43.19	0.00	0.09	81.00	55.00	0.00	97.50	366.03	494438.00	8.55	640.37	535.00
30	6	4	10616.00	35245.00	202.80	0	Spot (Block30, Row4, Column6)	698.72	688.00	125.81	0.01	0.18	482.00	476.89	482.00	44.07	0.00	0.09	91.00	83.00	0.00	206.00	216.72	814710.00	5.03	543.88	532.00
30	7	4	10899.00	35261.00	176.60	0	Spot (Block30, Row4, Column7)	624.56	599.00	90.78	0.02	0.15	498.00	497.05	498.00	47.16	0.00	0.09	86.00	58.00	0.00	101.00	126.56	543991.00	2.70	550.23	537.00
30	8	4	11208.00	35256.00	166.55	0	Spot (Block30, Row4, Column8)	719.56	701.00	105.20	0.01	0.15	501.00	505.79	501.00	47.25	0.00	0.09	97.00	90.00	0.00	200.00	218.56	551899.00	4.52	571.15	563.00
30	1	5	9111.00	35537.00	176.55	0	Spot (Block30, Row5, Column1)	628.00	605.00	93.36	0.02	0.15	475.00	472.84	475.00	40.64	0.00	0.09	92.00	78.00	0.00	130.00	153.00	548873.00	3.82	526.01	507.50
30	2	5	9400.00	35545.00	169.40	0	Spot (Block30, Row5, Column2)	613.12	601.00	69.55	0.01	0.11	479.00	477.09	479.00	44.77	0.00	0.09	89.00	77.00	0.00	122.00	134.12	485591.00	3.04	521.38	509.00
30	3	5	9696.00	35548.00	201.00	0	Spot (Block30, Row5, Column3)	603.90	593.00	75.47	0.01	0.12	483.00	479.41	483.00	45.46	0.00	0.09	84.00	65.00	0.00	110.00	120.90	692071.00	2.74	525.67	513.00
30	4	5	10021.00	35533.00	182.85	0	Spot (Block30, Row5, Column4)	597.37	590.00	78.63	0.01	0.13	486.00	483.22	486.00	38.53	0.00	0.08	78.00	66.00	0.00	104.00	111.37	559732.00	2.96	509.38	509.00
30	5	5	10313.00	35544.00	154.85	0	Spot (Block30, Row5, Column5)	802.19	786.50	158.26	0.01	0.20	489.00	488.96	489.00	43.50	0.00	0.09	98.00	96.00	0.00	297.50	313.19	526238.00	7.20	567.58	579.00
30	6	5	10623.00	35550.00	202.20	0	Spot (Block30, Row5, Column6)	580.23	583.00	69.28	0.00	0.12	500.00	501.71	500.00	47.98	0.00	0.10	67.00	37.00	0.00	83.00	80.23	674809.00	1.64	541.25	536.00
30	7	5	10935.00	35541.00	176.55	0	Spot (Block30, Row5, Column7)	610.58	600.00	74.25	0.01	0.12	509.00	515.64	509.00	47.39	0.01	0.09	78.00	46.00	0.00	91.00	101.58	531202.00	2.00	557.15	559.00
30	8	5	11210.00	35546.00	138.90	0	Spot (Block30, Row5, Column8)	735.05	713.00	113.60	0.01	0.15	511.00	520.76	511.00	45.12	0.01	0.09	97.00	88.00	0.00	202.00	224.05	382962.00	4.75	590.39	591.00
30	1	6	9108.00	35834.00	201.90	0	Spot (Block30, Row6, Column1)	580.20	584.00	70.52	0.00	0.12	484.00	479.58	484.00	38.88	0.00	0.08	74.00	59.00	0.00	100.00	96.20	672450.00	2.59	523.39	510.00
30	2	6	9419.00	35860.00	184.90	0	Spot (Block30, Row6, Column2)	558.60	557.00	52.05	0.00	0.09	485.00	479.14	485.00	42.45	0.01	0.09	63.00	45.00	0.00	72.00	73.60	537374.00	1.87	513.90	509.50
30	3	6	9692.00	35840.00	175.40	0	Spot (Block30, Row6, Column3)	634.89	616.00	77.74	0.01	0.12	495.00	493.66	495.00	46.27	0.00	0.09	87.00	71.00	0.00	121.00	139.89	542194.00	3.05	551.93	534.50
30	4	6	9999.00	35834.00	167.30	0	Spot (Block30, Row6, Column4)	602.63	594.00	52.05	0.01	0.09	497.00	497.14	497.00	46.00	0.00	0.09	92.00	56.00	0.00	97.00	105.63	468847.00	2.29	547.00	548.00
30	5	6	10312.00	35851.00	167.80	0	Spot (Block30, Row6, Column5)	727.83	696.00	137.59	0.02	0.19	501.00	504.86	501.00	46.47	0.00	0.09	97.00	92.00	0.00	195.00	226.83	572072.00	4.80	579.90	586.00
30	6	6	10605.00	35857.00	162.50	0	Spot (Block30, Row6, Column6)	581.81	582.00	55.63	0.00	0.10	510.00	515.96	510.00	44.79	0.01	0.09	63.00	33.00	0.00	72.00	71.81	424720.00	1.47	554.98	539.50
30	7	6	10915.00	35843.00	185.00	0	Spot (Block30, Row6, Column7)	619.15	608.00	78.34	0.01	0.13	515.00	521.95	515.00	60.40	0.01	0.12	82.00	29.00	0.00	93.00	104.15	597475.00	1.61	562.79	550.00
30	8	6	11218.00	35847.00	152.55	0	Spot (Block30, Row6, Column8)	644.63	629.00	66.49	0.01	0.10	506.00	514.46	506.00	49.20	0.01	0.10	93.00	70.00	0.00	123.00	138.63	409983.00	2.65	564.03	573.00
30	1	7	9114.00	36136.00	196.80	0	Spot (Block30, Row7, Column1)	566.21	575.00	38.64	0.01	0.07	483.00	483.93	483.00	81.42	0.00	0.17	59.00	0.00	0.00	92.00	83.21	620564.00	1.01	519.92	510.00
30	2	7	9411.00	36140.00	190.80	0	Spot (Block30, Row7, Column2)	543.69	536.00	40.95	0.01	0.08	487.00	501.98	487.00	349.56	0.01	0.70	0.00	0.00	0.00	49.00	56.69	556736.00	0.12	509.41	503.00
30	3	7	9724.00	36156.00	193.80	0	Spot (Block30, Row7, Column3)	564.23	571.00	59.28	0.01	0.11	492.00	491.51	492.00	43.53	0.00	0.09	64.00	42.00	0.00	79.00	72.23	599208.00	1.67	528.36	512.00
30	4	7	10030.00	36151.00	215.05	0	Spot (Block30, Row7, Column4)	556.35	565.00	53.36	0.01	0.10	498.00	498.79	498.00	44.36	0.00	0.09	55.00	32.00	0.00	67.00	58.35	734933.00	1.30	527.44	511.00
30	5	7	10327.00	36149.00	211.65	0	Spot (Block30, Row7, Column5)	584.59	589.00	60.14	0.00	0.10	503.00	509.09	503.00	44.48	0.01	0.09	69.00	47.00	0.00	86.00	81.59	747111.00	1.70	537.03	518.50
30	6	7	10607.00	36145.00	185.20	0	Spot (Block30, Row7, Column6)	619.67	610.00	56.34	0.01	0.09	509.00	518.28	509.00	109.55	0.01	0.21	40.00	2.00	0.00	101.00	110.67	597984.00	0.93	566.84	574.00
30	7	7	10911.00	36146.00	147.00	-50	Spot (Block30, Row7, Column7)	768.48	657.50	682.48	0.07	0.89	505.00	514.27	505.00	108.04	0.01	0.21	69.00	22.00	0.00	152.50	263.48	450328.00	2.35	601.53	599.00
30	8	7	11213.00	36149.00	194.75	0	Spot (Block30, Row7, Column8)	910.78	886.00	167.95	0.01	0.18	504.00	513.17	504.00	51.40	0.01	0.10	99.00	98.00	0.00	382.00	406.78	977263.00	7.74	614.38	595.00
30	1	8	9101.00	36455.00	137.40	0	Spot (Block30, Row8, Column1)	32803.86	29567.00	18257.97	0.05	0.56	492.00	508.09	492.00	108.30	0.01	0.21	100.00	100.00	13.16	29075.00	32311.86	16697165.00	298.22	8918.85	6160.00
30	2	8	9408.00	36446.00	147.00	-50	Spot (Block30, Row8, Column2)	597.11	601.00	49.40	0.00	0.08	490.00	513.74	490.00	335.15	0.02	0.65	0.00	0.00	0.00	111.00	107.11	350506.00	0.25	557.16	538.00
30	3	8	9691.00	36449.00	178.85	0	Spot (Block30, Row8, Column3)	601.29	600.00	58.29	0.00	0.10	492.00	494.28	492.00	46.35	0.00	0.09	85.00	68.00	0.00	108.00	109.29	539361.00	2.31	537.29	523.00
30	4	8	10009.00	36438.00	165.40	0	Spot (Block30, Row8, Column4)	662.46	651.00	97.79	0.01	0.15	495.00	495.30	495.00	47.18	0.00	0.10	91.00	81.00	0.00	156.00	167.46	504795.00	3.54	548.29	546.50
30	5	8	10312.00	36434.00	218.70	0	Spot (Block30, Row8, Column5)	564.91	560.00	59.52	0.00	0.11	498.00	500.74	498.00	46.94	0.00	0.09	56.00	28.00	0.00	62.00	66.91	772793.00	1.37	520.82	515.50
30	6	8	10616.00	36438.00	200.10	0	Spot (Block30, Row8, Column6)	640.87	606.00	110.65	0.02	0.17	498.00	499.81	498.00	49.15	0.00	0.10	83.00	58.00	0.00	108.00	142.87	728671.00	2.87	533.75	515.50
30	7	8	10912.00	36445.00	170.45	0	Spot (Block30, Row8, Column7)	639.96	620.00	77.57	0.01	0.12	500.00	508.41	500.00	52.89	0.01	0.10	88.00	57.00	0.00	120.00	139.96	519009.00	2.49	551.97	558.00
30	8	8	11215.00	36445.00	150.55	0	Spot (Block30, Row8, Column8)	2140.47	2030.00	755.00	0.02	0.35	510.00	525.51	510.00	62.55	0.01	0.12	100.00	100.00	0.00	1520.00	1630.47	1322812.00	25.82	939.23	868.00
31	1	1	13614.00	34346.00	150.15	0	Spot (Block31, Row1, Column1)	19783.73	17554.00	11189.39	0.05	0.57	1589.00	1629.79	1589.00	295.93	0.01	0.18	100.00	100.00	0.00	15965.00	18194.73	12127428.00	61.35	6118.39	4844.00
31	2	1	13912.00	34355.00	201.35	0	Spot (Block31, Row1, Column2)	1918.25	1899.00	348.80	0.00	0.18	1488.00	1552.40	1488.00	270.38	0.02	0.17	62.00	37.00	0.00	411.00	430.25	2211739.00	1.35	1707.01	1686.50
31	3	1	14216.00	34345.00	185.80	0	Spot (Block31, Row1, Column3)	1792.59	1785.00	316.21	0.00	0.18	1489.00	1534.42	1489.00	237.84	0.01	0.16	54.00	31.00	0.00	296.00	303.59	1742395.00	1.09	1652.36	1593.50
31	4	1	14496.00	34356.00	197.45	0	Spot (Block31, Row1, Column4)	1885.58	1862.50	321.08	0.01	0.17	1476.00	1508.57	1476.00	231.01	0.01	0.15	67.00	39.00	0.00	386.50	409.58	2089220.00	1.63	1631.46	1587.00
31	5	1	14818.00	34349.00	187.20	0	Spot (Block31, Row1, Column5)	1922.63	1843.00	322.38	0.02	0.17	1484.00	1526.37	1484.00	246.92	0.01	0.16	64.00	39.00	0.00	359.00	438.63	1897640.00	1.60	1697.42	1676.00
31	6	1	15106.00	34331.00	211.15	0	Spot (Block31, Row1, Column6)	1920.46	1871.50	323.51	0.01	0.17	1581.00	1608.82	1581.00	260.05	0.01	0.16	53.00	29.00	0.00	290.50	339.46	2438984.00	1.20	1688.42	1701.00
31	7	1	15422.00	34341.00	187.70	0	Spot (Block31, Row1, Column7)	2117.36	2064.50	357.12	0.01	0.17	1660.00	1676.81	1660.00	268.29	0.00	0.16	65.00	38.00	0.00	404.50	457.36	2104658.00	1.64	1834.30	1803.50
31	8	1	15712.00	34346.00	211.90	0	Spot (Block31, Row1, Column8)	2141.65	2100.00	357.39	0.01	0.17	1729.00	1764.94	1729.00	280.90	0.01	0.16	59.00	31.00	0.00	371.00	412.65	2741313.00	1.34	1925.73	1903.00
31	1	2	13598.00	34642.00	209.55	0	Spot (Block31, Row2, Column1)	1791.26	1740.00	308.35	0.01	0.17	1525.00	1574.01	1525.00	264.08	0.01	0.17	45.00	25.00	0.00	215.00	266.26	2242654.00	0.82	1626.06	1583.50
31	2	2	13905.00	34645.00	156.20	0	Spot (Block31, Row2, Column2)	1850.64	1819.00	337.88	0.01	0.18	1474.00	1515.95	1474.00	243.74	0.01	0.16	60.00	35.00	0.00	345.00	376.64	1245478.00	1.37	1637.12	1602.00
31	3	2	14209.00	34649.00	191.80	0	Spot (Block31, Row2, Column3)	1922.21	1899.50	298.65	0.01	0.16	1480.00	1524.71	1480.00	248.78	0.01	0.16	70.00	41.00	0.00	419.50	442.21	1991412.00	1.60	1740.94	1722.00
31	4	2	14515.00	34655.00	199.15	0	Spot (Block31, Row2, Column4)	1901.15	1883.00	276.66	0.00	0.15	1483.00	1517.58	1483.00	241.39	0.01	0.16	66.00	39.00	0.00	400.00	418.15	2125487.00	1.59	1722.52	1713.00
31	5	2	14813.00	34645.00	200.75	0	Spot (Block31, Row2, Column5)	2015.94	1985.00	309.70	0.01	0.15	1503.00	1551.66	1503.00	250.65	0.01	0.16	76.00	47.00	0.00	482.00	512.94	2306239.00	1.85	1751.60	1746.00
31	6	2	15109.00	34655.00	202.95	0	Spot (Block31, Row2, Column6)	1988.20	1995.00	329.12	0.00	0.17	1581.50	1610.31	1581.50	255.27	0.01	0.16	63.00	41.00	0.00	413.50	406.70	2338120.00	1.48	1737.17	1708.00
31	7	2	15422.00	34647.00	186.25	0	Spot (Block31, Row2, Column7)	1999.03	1995.00	310.23	0.00	0.16	1623.00	1661.24	1623.00	261.93	0.01	0.16	58.00	33.00	0.00	372.00	376.03	1941055.00	1.29	1788.50	1795.00
31	8	2	15709.00	34642.00	218.15	0	Spot (Block31, Row2, Column8)	2035.00	1986.00	476.37	0.01	0.23	1701.00	1735.20	1701.00	276.71	0.01	0.16	51.00	27.00	0.00	285.00	334.00	2765571.00	1.08	1835.37	1822.00
31	1	3	13610.00	34952.00	184.70	0	Spot (Block31, Row3, Column1)	1947.25	1901.00	337.02	0.01	0.17	1492.00	1538.53	1492.00	242.85	0.01	0.16	66.00	44.00	0.00	409.00	455.25	1871312.00	1.68	1669.75	1635.00
31	2	3	13914.00	34957.00	183.95	0	Spot (Block31, Row3, Column2)	1843.97	1816.00	302.51	0.01	0.16	1476.00	1504.29	1476.00	245.63	0.01	0.16	60.00	30.00	0.00	340.00	367.97	1744396.00	1.38	1675.93	1684.50
31	3	3	14205.00	34949.00	198.85	0	Spot (Block31, Row3, Column3)	1884.49	1859.00	348.42	0.01	0.18	1484.00	1526.38	1484.00	246.47	0.01	0.16	59.00	38.00	0.00	375.00	400.49	2101204.00	1.45	1689.33	1687.00
31	4	3	14501.00	34947.00	210.75	0	Spot (Block31, Row3, Column4)	1887.46	1874.00	288.79	0.00	0.15	1495.00	1546.81	1495.00	246.77	0.01	0.16	65.00	35.00	0.00	379.00	392.46	2391415.00	1.38	1629.45	1614.00
31	5	3	14810.00	34957.00	186.80	0	Spot (Block31, Row3, Column5)	2041.76	1996.00	346.45	0.01	0.17	1569.00	1592.42	1569.00	259.14	0.01	0.16	68.00	42.00	0.00	427.00	472.76	2013178.00	1.73	1776.92	1800.00
31	6	3	15114.00	34943.00	202.00	0	Spot (Block31, Row3, Column6)	1971.07	1961.00	317.59	0.00	0.16	1578.00	1627.62	1578.00	264.90	0.01	0.16	61.00	36.00	0.00	383.00	393.07	2286439.00	1.30	1775.42	1714.00
31	7	3	15426.00	34953.00	187.80	0	Spot (Block31, Row3, Column7)	1994.58	1981.00	319.13	0.00	0.16	1593.00	1662.57	1593.00	264.51	0.02	0.16	60.00	35.00	0.00	388.00	401.58	1988593.00	1.26	1814.31	1801.00
31	8	3	15714.00	34947.00	231.15	0	Spot (Block31, Row3, Column8)	1990.95	1954.50	326.25	0.01	0.16	1694.00	1751.53	1694.00	293.19	0.01	0.17	47.00	20.00	0.00	260.50	296.95	3054114.00	0.82	1793.61	1753.50
31	1	4	13609.00	35247.00	189.30	0	Spot (Block31, Row4, Column1)	1954.96	1908.50	345.25	0.01	0.18	1495.00	1548.96	1495.00	255.63	0.02	0.17	67.00	41.00	0.00	413.50	459.96	1962775.00	1.59	1731.40	1684.00
31	2	4	13907.00	35245.00	196.95	0	Spot (Block31, Row4, Column2)	1875.03	1835.50	284.85	0.01	0.15	1497.00	1523.25	1497.00	314.75	0.01	0.21	53.00	22.00	0.00	338.50	378.03	2051280.00	1.12	1707.28	1681.50
31	3	4	14214.00	35249.00	187.55	0	Spot (Block31, Row4, Column3)	2380.69	2246.00	590.52	0.03	0.25	1589.00	1616.85	1589.00	354.14	0.01	0.22	71.00	46.00	0.00	657.00	791.69	2349744.00	2.16	1819.49	1806.00
31	4	4	14504.00	35250.00	219.75	0	Spot (Block31, Row4, Column4)	1899.44	1870.50	317.90	0.01	0.17	1549.00	1575.73	1549.00	256.32	0.01	0.16	53.00	30.00	0.00	321.50	350.44	2609829.00	1.26	1688.87	1655.00
31	5	4	14793.00	35250.00	203.85	0	Spot (Block31, Row4, Column5)	1997.15	1965.00	323.67	0.01	0.16	1580.00	1605.14	1580.00	257.82	0.01	0.16	61.00	35.00	0.00	385.00	417.15	2366622.00	1.52	1756.36	1738.00
31	6	4	15120.00	35246.00	195.05	0	Spot (Block31, Row4, Column6)	2120.27	2113.00	344.13	0.00	0.16	1589.00	1648.73	1589.00	275.38	0.02	0.17	69.00	47.00	0.00	524.00	531.27	2279289.00	1.71	1816.91	1808.50
31	7	4	15401.00	35256.00	211.95	0	Spot (Block31, Row4, Column7)	2045.10	2019.00	329.84	0.01	0.16	1638.00	1683.03	1638.00	280.82	0.01	0.17	60.00	37.00	0.00	381.00	407.10	2613644.00	1.29	1860.08	1839.00
31	8	4	15716.00	35255.00	181.60	0	Spot (Block31, Row4, Column8)	2118.94	2092.00	336.82	0.01	0.16	1700.00	1761.81	1700.00	288.75	0.02	0.16	58.00	33.00	0.00	392.00	418.94	1953662.00	1.24	1919.52	1881.00
31	1	5	13620.00	35548.00	180.55	0	Spot (Block31, Row5, Column1)	2040.23	1990.00	388.70	0.01	0.19	1494.00	1549.08	1494.00	251.45	0.02	0.16	72.00	49.00	0.00	496.00	546.23	1858653.00	1.95	1693.16	1670.00
31	2	5	13908.00	35562.00	222.45	0	Spot (Block31, Row5, Column2)	1995.33	1983.00	413.92	0.00	0.21	1616.00	1645.98	1616.00	397.04	0.01	0.24	46.00	15.00	0.00	367.00	379.33	2819397.00	0.88	1604.96	1571.00
31	3	5	14211.00	35549.00	147.00	-50	Spot (Block31, Row5, Column3)	2625.92	2566.50	611.57	0.01	0.23	1770.00	1810.62	1770.00	421.41	0.01	0.23	77.00	45.00	0.00	796.50	855.92	1549294.00	1.93	2643.90	2574.00
31	4	5	14508.00	35562.00	207.90	0	Spot (Block31, Row5, Column4)	2128.35	2117.00	358.03	0.00	0.17	1691.00	1762.35	1691.00	346.34	0.02	0.20	56.00	23.00	0.00	426.00	437.35	2624250.00	1.06	1890.57	1819.50
31	5	5	14804.00	35550.00	169.15	0	Spot (Block31, Row5, Column5)	2592.01	2498.00	535.35	0.02	0.21	1633.00	1689.02	1633.00	293.57	0.01	0.17	89.00	72.00	0.00	865.00	959.01	2055463.00	3.08	1940.17	1902.00
31	6	5	15116.00	35550.00	189.95	0	Spot (Block31, Row5, Column6)	2058.85	2012.00	335.95	0.01	0.16	1662.00	1708.96	1662.00	297.27	0.01	0.17	57.00	28.00	0.00	350.00	396.85	2093848.00	1.18	1869.96	1774.00
31	7	5	15419.00	35547.00	199.75	0	Spot (Block31, Row5, Column7)	2042.18	2016.00	349.47	0.01	0.17	1682.00	1733.03	1682.00	296.07	0.01	0.17	52.00	32.00	0.00	334.00	360.18	2319917.00	1.04	1829.66	1767.00
31	8	5	15711.00	35548.00	173.05	0	Spot (Block31, Row5, Column8)	2250.56	2198.50	360.76	0.01	0.16	1706.00	1765.87	1706.00	283.52	0.01	0.16	70.00	45.00	0.00	492.50	544.56	1876963.00	1.71	1934.79	1887.00
31	1	6	13608.00	35849.00	200.95	0	Spot (Block31, Row6, Column1)	1834.25	1791.00	324.60	0.01	0.18	1493.00	1534.37	1493.00	248.34	0.01	0.16	55.00	34.00	0.00	298.00	341.25	2096549.00	1.21	1630.25	1643.00
31	2	6	13913.00	35846.00	221.75	0	Spot (Block31, Row6, Column2)	1823.55	1785.00	300.62	0.01	0.16	1503.00	1544.30	1503.00	280.23	0.01	0.18	50.00	23.00	0.00	282.00	320.55	2563905.00	1.00	1635.27	1637.00
31	3	6	14205.00	35840.00	174.65	0	Spot (Block31, Row6, Column3)	2182.57	2182.50	379.41	0.00	0.17	1664.00	1722.69	1664.00	360.60	0.02	0.21	59.00	32.00	0.00	518.50	518.57	1868283.00	1.28	1926.13	1919.00
31	4	6	14525.00	35830.00	184.85	0	Spot (Block31, Row6, Column4)	2231.91	2231.50	382.59	0.00	0.17	1694.00	1754.40	1694.00	320.65	0.02	0.18	63.00	41.00	0.00	537.50	537.91	2147100.00	1.49	1968.94	1927.50
31	5	6	14816.00	35845.00	176.90	0	Spot (Block31, Row6, Column5)	2505.53	2389.50	476.22	0.02	0.19	1744.00	1780.13	1744.00	302.12	0.01	0.17	88.00	54.00	0.00	645.50	761.53	2189835.00	2.40	2010.54	2024.50
31	6	6	15117.00	35867.00	180.40	0	Spot (Block31, Row6, Column6)	2167.90	2122.50	395.60	0.01	0.18	1794.00	1829.91	1794.00	314.30	0.01	0.17	51.00	28.00	0.00	328.50	373.90	1977125.00	1.08	1955.88	1859.00
31	7	6	15414.00	35849.00	197.55	0	Spot (Block31, Row6, Column7)	2171.06	2129.00	332.97	0.01	0.15	1787.00	1835.35	1787.00	314.01	0.01	0.17	53.00	24.00	0.00	342.00	384.06	2392508.00	1.07	1987.42	1993.00
31	8	6	15710.00	35857.00	156.05	0	Spot (Block31, Row6, Column8)	2220.92	2162.00	550.70	0.01	0.25	1802.00	1855.90	1802.00	317.24	0.01	0.17	52.00	29.00	0.00	360.00	418.92	1492456.00	1.15	1975.33	1912.50
31	1	7	13607.00	36152.00	200.15	0	Spot (Block31, Row7, Column1)	1900.22	1889.00	348.76	0.00	0.18	1519.00	1569.21	1519.00	286.06	0.01	0.18	55.00	30.00	0.00	370.00	381.22	2154854.00	1.16	1673.23	1650.50
31	2	7	13919.00	36152.00	211.60	0	Spot (Block31, Row7, Column2)	1743.11	1687.00	283.50	0.01	0.16	1474.00	1487.09	1474.00	241.08	0.00	0.16	46.00	27.00	0.00	213.00	269.11	2224205.00	1.06	1563.09	1499.00
31	3	7	14207.00	36146.00	190.30	0	Spot (Block31, Row7, Column3)	1816.53	1797.50	307.57	0.00	0.17	1491.00	1518.82	1491.00	258.89	0.01	0.17	56.00	30.00	0.00	306.50	325.53	1860130.00	1.15	1738.54	1736.00
31	4	7	14518.00	36156.00	202.65	0	Spot (Block31, Row7, Column4)	1816.67	1783.00	277.36	0.01	0.15	1559.00	1594.37	1559.00	278.47	0.01	0.17	42.00	16.00	0.00	224.00	257.67	2109152.00	0.80	1670.46	1661.00
31	5	7	14815.00	36147.00	205.35	0	Spot (Block31, Row7, Column5)	1983.74	1955.00	326.11	0.01	0.16	1643.00	1683.91	1643.00	285.18	0.01	0.17	51.00	26.00	0.00	312.00	340.74	2384456.00	1.05	1853.63	1793.00
31	6	7	15112.00	36142.00	205.85	0	Spot (Block31, Row7, Column6)	2201.32	2185.00	335.90	0.00	0.15	1778.00	1814.21	1778.00	310.40	0.01	0.17	56.00	28.00	0.00	407.00	423.32	2659200.00	1.25	2005.16	1997.00
31	7	7	15401.00	36148.00	198.65	0	Spot (Block31, Row7, Column7)	2320.82	2301.00	399.93	0.00	0.17	1885.00	1925.05	1885.00	326.63	0.01	0.17	56.00	31.00	0.00	416.00	435.82	2603963.00	1.21	2100.05	2058.00
31	8	7	15723.00	36152.00	188.60	0	Spot (Block31, Row7, Column8)	3089.83	2993.00	496.49	0.01	0.16	2029.00	2075.50	2029.00	374.10	0.01	0.18	95.00	65.00	0.00	964.00	1060.83	3102188.00	2.71	2409.80	2439.50
31	1	8	13601.00	36456.00	138.45	0	Spot (Block31, Row8, Column1)	29396.23	26255.00	17874.96	0.05	0.61	1607.00	1661.52	1607.00	310.84	0.01	0.19	100.00	100.00	12.64	24648.00	27789.23	15344832.00	89.23	8251.80	6887.00
31	2	8	13902.00	36456.00	197.20	0	Spot (Block31, Row8, Column2)	1872.11	1842.00	315.63	0.01	0.17	1513.00	1564.78	1513.00	280.35	0.01	0.18	56.00	28.00	0.00	329.00	359.11	2066813.00	1.10	1743.70	1730.00
31	3	8	14209.00	36450.00	181.40	0	Spot (Block31, Row8, Column3)	1900.59	1883.00	330.81	0.00	0.17	1494.00	1528.80	1494.00	252.30	0.01	0.17	62.00	40.00	0.00	389.00	406.59	1763746.00	1.47	1689.48	1711.00
31	4	8	14510.00	36445.00	150.60	0	Spot (Block31, Row8, Column4)	1963.50	2008.00	318.47	0.01	0.16	1492.00	1544.82	1492.00	253.31	0.02	0.16	70.00	50.00	0.00	516.00	471.50	1211482.00	1.65	1740.50	1689.00
31	5	8	14804.00	36451.00	188.25	0	Spot (Block31, Row8, Column5)	1896.40	1866.50	311.78	0.01	0.16	1566.00	1589.67	1566.00	258.82	0.01	0.16	53.00	31.00	0.00	300.50	330.40	1896402.00	1.19	1746.97	1689.00
31	6	8	15113.00	36447.00	200.15	0	Spot (Block31, Row8, Column6)	1990.77	1978.00	306.71	0.00	0.15	1666.00	1700.13	1666.00	291.14	0.01	0.17	51.00	22.00	0.00	312.00	324.77	2261513.00	1.00	1752.22	1714.00
31	7	8	15418.00	36440.00	198.90	0	Spot (Block31, Row8, Column7)	2123.70	2078.00	358.58	0.01	0.17	1815.00	1869.88	1815.00	346.28	0.01	0.19	41.00	16.00	0.00	263.00	308.70	2372177.00	0.73	1965.81	1979.00
31	8	8	15721.00	36445.00	165.75	0	Spot (Block31, Row8, Column8)	3622.38	3475.00	931.71	0.02	0.26	2110.00	2141.85	2110.00	387.63	0.01	0.18	93.00	78.00	0.00	1365.00	1512.38	2763875.00	3.82	2562.37	2567.50
32	1	1	18118.00	34348.00	152.40	0	Spot (Block32, Row1, Column1)	18619.66	16947.00	9696.35	0.04	0.52	2383.00	2398.31	2383.00	362.67	0.00	0.15	100.00	100.00	0.00	14564.00	16236.66	11823487.00	44.73	6083.78	5414.00
32	2	1	18414.00	34348.00	203.85	0	Spot (Block32, Row1, Column2)	2853.21	2841.00	397.23	0.00	0.14	2305.00	2347.71	2305.00	338.79	0.01	0.14	62.00	38.00	0.00	536.00	548.21	3369637.00	1.49	2613.27	2594.50
32	3	1	18725.00	34359.00	209.20	0	Spot (Block32, Row1, Column3)	2810.07	2818.50	415.64	0.00	0.15	2309.00	2359.76	2309.00	324.92	0.01	0.14	60.00	38.00	0.00	509.50	501.07	3484481.00	1.39	2515.68	2490.00
32	4	1	19013.00	34353.00	211.35	0	Spot (Block32, Row1, Column4)	2856.64	2856.00	425.29	0.00	0.15	2375.00	2396.89	2375.00	333.04	0.00	0.14	61.00	34.00	0.00	481.00	481.64	3630784.00	1.38	2548.04	2500.00
32	5	1	19320.00	34348.00	195.05	0	Spot (Block32, Row1, Column5)	2855.02	2797.00	357.56	0.01	0.13	2394.00	2425.85	2394.00	340.86	0.01	0.14	56.00	26.00	0.00	403.00	461.02	3080562.00	1.26	2622.27	2594.50
32	6	1	19616.00	34337.00	191.50	0	Spot (Block32, Row1, Column6)	2962.44	2945.50	381.36	0.00	0.13	2430.00	2452.79	2430.00	338.22	0.00	0.14	63.00	39.00	0.00	515.50	532.44	3063166.00	1.51	2745.67	2696.50
32	7	1	19927.00	34343.00	190.25	0	Spot (Block32, Row1, Column7)	2971.09	2900.50	426.25	0.01	0.14	2377.00	2413.29	2377.00	339.24	0.01	0.14	69.00	37.00	0.00	523.50	594.09	3042401.00	1.64	2632.08	2606.00
32	8	1	20227.00	34346.00	211.60	0	Spot (Block32, Row1, Column8)	3080.53	3041.00	442.61	0.01	0.14	2425.00	2466.93	2425.00	354.20	0.01	0.14	71.00	40.00	0.00	616.00	655.53	3936914.00	1.73	2622.55	2575.00
32	1	2	18109.00	34652.00	221.90	0	Spot (Block32, Row2, Column1)	2765.93	2773.00	395.97	0.00	0.14	2309.00	2343.32	2309.00	350.27	0.01	0.15	59.00	28.00	0.00	464.00	456.93	3916554.00	1.21	2463.81	2477.50
32	2	2	18408.00	34656.00	177.00	0	Spot (Block32, Row2, Column2)	2813.37	2788.00	360.27	0.00	0.13	2271.50	2305.11	2271.50	329.69	0.01	0.14	66.00	36.00	0.00	516.50	541.87	2464513.00	1.54	2567.80	2537.50
32	3	2	18721.00	34654.00	205.90	0	Spot (Block32, Row2, Column3)	2924.81	2860.00	459.59	0.01	0.16	2369.50	2398.42	2369.50	343.98	0.01	0.14	59.00	38.00	0.00	490.50	555.31	3533165.00	1.53	2616.32	2563.00
32	4	2	19022.00	34663.00	214.55	0	Spot (Block32, Row2, Column4)	2947.79	2888.00	419.20	0.01	0.14	2391.00	2434.79	2391.00	342.43	0.01	0.14	65.00	36.00	0.00	497.00	556.79	3855714.00	1.50	2643.43	2594.50
32	5	2	19319.00	34651.00	210.30	0	Spot (Block32, Row2, Column5)	3083.82	3059.00	446.05	0.00	0.14	2369.00	2395.67	2369.00	342.25	0.00	0.14	76.00	50.00	0.00	690.00	714.82	3891779.00	2.01	2581.82	2580.00
32	6	2	19612.00	34648.00	204.70	0	Spot (Block32, Row2, Column6)	2900.55	2836.00	402.34	0.01	0.14	2378.00	2388.19	2378.00	330.40	0.00	0.14	59.00	36.00	0.00	458.00	522.55	3454558.00	1.55	2596.62	2573.00
32	7	2	19918.00	34661.00	204.45	0	Spot (Block32, Row2, Column7)	2821.77	2782.00	365.86	0.01	0.13	2286.00	2332.29	2286.00	317.71	0.01	0.14	70.00	35.00	0.00	496.00	535.77	3349441.00	1.54	2565.68	2554.50
32	8	2	20226.00	34644.00	211.50	0	Spot (Block32, Row2, Column8)	2752.45	2728.50	357.06	0.00	0.13	2286.00	2338.74	2286.00	317.27	0.01	0.14	61.00	34.00	0.00	442.50	466.45	3517625.00	1.30	2518.47	2513.00
32	1	3	18113.00	34955.00	204.80	0	Spot (Block32, Row3, Column1)	2828.03	2786.00	411.92	0.01	0.15	2278.00	2299.74	2278.00	344.42	0.00	0.15	65.00	32.00	0.00	508.00	550.03	3371016.00	1.53	2533.32	2522.00
32	2	3	18436.00	34953.00	201.95	0	Spot (Block32, Row3, Column2)	2856.99	2834.00	411.67	0.00	0.14	2290.00	2338.85	2290.00	347.99	0.01	0.15	65.00	37.00	0.00	544.00	566.99	3302686.00	1.49	2554.12	2490.50
32	3	3	18720.00	34948.00	191.25	0	Spot (Block32, Row3, Column3)	3032.56	3016.00	426.95	0.00	0.14	2385.00	2435.73	2385.00	356.33	0.01	0.15	71.00	43.00	0.00	631.00	647.56	3132633.00	1.67	2701.15	2683.00
32	4	3	19022.00	34954.00	199.55	0	Spot (Block32, Row3, Column4)	3058.73	3036.00	411.36	0.00	0.13	2450.00	2477.53	2450.00	359.31	0.00	0.15	69.00	39.00	0.00	586.00	608.73	3462488.00	1.62	2739.94	2714.00
32	5	3	19323.00	34958.00	201.70	0	Spot (Block32, Row3, Column5)	3085.09	3028.50	458.04	0.01	0.15	2383.00	2423.19	2383.00	341.88	0.01	0.14	74.00	47.00	0.00	645.50	702.09	3560198.00	1.94	2628.97	2574.00
32	6	3	19623.00	34951.00	206.25	0	Spot (Block32, Row3, Column6)	3234.31	3188.00	444.92	0.01	0.14	2387.00	2408.23	2387.00	329.98	0.00	0.14	87.00	62.00	0.00	801.00	847.31	3900583.00	2.50	2702.97	2666.00
32	7	3	19916.00	34951.00	194.95	0	Spot (Block32, Row3, Column7)	2861.39	2803.50	367.00	0.01	0.13	2353.50	2383.14	2353.50	340.03	0.01	0.14	63.00	30.00	0.00	450.00	507.89	3078851.00	1.41	2601.68	2598.00
32	8	3	20221.00	34952.00	198.15	0	Spot (Block32, Row3, Column8)	2852.07	2829.00	364.07	0.00	0.13	2299.00	2354.22	2299.00	329.34	0.01	0.14	68.00	39.00	0.00	530.00	553.07	3174351.00	1.51	2585.90	2534.50
32	1	4	18117.00	35256.00	210.75	0	Spot (Block32, Row4, Column1)	2794.66	2794.00	422.33	0.00	0.15	2283.00	2323.84	2283.00	346.58	0.01	0.15	61.00	34.00	0.00	511.00	511.66	3532455.00	1.36	2471.46	2448.50
32	2	4	18421.00	35263.00	170.70	0	Spot (Block32, Row4, Column2)	3105.51	3025.00	635.83	0.01	0.20	2335.00	2371.33	2335.00	335.31	0.01	0.14	76.00	52.00	0.00	690.00	770.51	2527888.00	2.19	2813.88	2710.50
32	3	4	18719.00	35251.00	186.35	0	Spot (Block32, Row4, Column3)	3421.58	3307.50	584.91	0.01	0.17	2415.00	2451.43	2415.00	340.95	0.01	0.14	89.00	67.00	0.00	892.50	1006.58	3339464.00	2.85	2758.19	2738.50
32	4	4	19014.00	35257.00	214.75	0	Spot (Block32, Row4, Column4)	2956.06	2896.00	416.54	0.01	0.14	2462.50	2483.10	2462.50	355.47	0.00	0.14	57.00	33.00	0.00	433.50	493.56	3890177.00	1.33	2690.06	2658.50
32	5	4	19303.00	35250.00	205.50	0	Spot (Block32, Row4, Column5)	3018.20	3000.00	374.03	0.00	0.12	2405.00	2449.52	2405.00	340.08	0.01	0.14	75.00	39.00	0.00	595.00	613.20	3633912.00	1.67	2691.23	2673.00
32	6	4	19616.00	35244.00	202.35	0	Spot (Block32, Row4, Column6)	3130.60	3095.00	405.36	0.00	0.13	2406.00	2452.14	2406.00	342.60	0.01	0.14	77.00	50.00	0.00	689.00	724.60	3634632.00	1.98	2655.09	2613.00
32	7	4	19907.00	35260.00	126.40	0	Spot (Block32, Row4, Column7)	3939.91	3348.50	2709.63	0.07	0.69	2404.00	2448.49	2404.00	350.51	0.01	0.14	95.00	64.00	0.00	944.50	1535.91	1670523.00	4.26	3239.72	3129.50
32	8	4	20213.00	35258.00	221.30	0	Spot (Block32, Row4, Column8)	2824.66	2783.00	375.90	0.01	0.13	2389.00	2436.18	2389.00	333.35	0.01	0.14	56.00	29.00	0.00	394.00	435.66	3960169.00	1.17	2526.57	2470.00
32	1	5	18115.00	35559.00	193.15	0	Spot (Block32, Row5, Column1)	2927.56	2857.00	465.90	0.01	0.16	2307.00	2348.90	2307.00	339.88	0.01	0.14	70.00	42.00	0.00	550.00	620.56	3100283.00	1.70	2535.85	2492.00
32	2	5	18425.00	35559.00	207.85	0	Spot (Block32, Row5, Column2)	2975.72	2960.50	452.65	0.00	0.15	2342.00	2371.96	2342.00	334.88	0.01	0.14	71.00	44.00	0.00	618.50	633.72	3642280.00	1.80	2602.55	2617.00
32	3	5	18726.00	35559.00	203.25	0	Spot (Block32, Row5, Column3)	3175.44	3119.00	451.53	0.01	0.14	2409.00	2436.36	2409.00	332.97	0.00	0.14	82.00	54.00	0.00	710.00	766.44	3727969.00	2.22	2767.76	2725.50
32	4	5	19030.00	35549.00	210.85	0	Spot (Block32, Row5, Column4)	3027.44	3009.00	435.53	0.00	0.14	2423.00	2467.72	2423.00	340.68	0.01	0.14	68.00	44.00	0.00	586.00	604.44	3847874.00	1.64	2676.11	2644.00
32	5	5	19314.00	35550.00	205.95	0	Spot (Block32, Row5, Column5)	3304.64	3253.00	566.57	0.01	0.17	2419.00	2468.70	2419.00	335.92	0.01	0.14	82.00	61.00	0.00	834.00	885.64	3978789.00	2.49	2722.87	2729.50
32	6	5	19620.00	35545.00	200.50	0	Spot (Block32, Row5, Column6)	3120.07	3008.00	685.15	0.02	0.22	2403.00	2461.27	2403.00	328.44	0.01	0.13	71.00	47.00	0.00	605.00	717.07	3547525.00	2.01	2789.66	2830.50
[truncated: 402,821 more chars]
