# Supplementary material for: An antigen microarray protocol for COVID-19 serological analysis
Source: STAR Protoc. 2021 Aug 26;2(3):100815. doi: 10.1016/j.xpro.2021.100815 (PMC8387221; doi:10.1016/j.xpro.2021.100815)
Supplement: Data S8. Slide_quantifications, related to step quantification and statistical analysis 2.e [file mmc8.zip › RPPA0141_12860A01-D12_IgM_785/Joseph_2021-04-02_17h10m57_785nmGain010.txt]

ATF	1.0
30	28
"Checksum_ImageFile=42c663cc15b61c02035be52c74b017f5"
"Checksum_ResultFile=c55876f450878f09aa1491cdff4f4517"
"Type=Mapix Results 2"
"DateTime=2021/04/02 17:11:09"
"ConfigFile="
"GalFile=L:\RPPA Service\Platform_Projects\2021-02-09_JPL_CoV-Array-7\64 pad grid.gal"
"PixelSize=5"
"Wavelengths=785"
"ImageFiles=L:\RPPA Service\Platform_Projects\2021-03-24_JPL_CoV-Array-9\RPPA0141_12860A01-D12_IgM_785\Joseph_2021-04-02_17h10m57_785nmGain010.tif"
"GrinddingParameters=Find mode = Grid + Blocks + Spots | Max. diameter (% Dth) = 200.0 | Min. diameter (% Dth) = 50.0 | Max position offset (% pitch) = 30"
"QuantificationParameter=S/B border width (pixels) = 2.0 | Background diameter (pitch) = 2.0"
"JpegImage=L:\RPPA Service\Platform_Projects\2021-03-24_JPL_CoV-Array-9\RPPA0141_12860A01-D12_IgM_785\Joseph_2021-04-02_17h10m57_785nmGain010.jpg"
"FeatureType=Circular"
"Barcode="
"BackgroundSubtraction=LocalFeature"
"Normalization=None"
"ImageOrigin=3680, 2560"
"ImageSize=17760.0, 71040.0"
"JpegOrigin=4410, 2625"
"JpegBrightness=46"
"JpegContrast=28"
"JpegBalance=0"
"Creator=Mapix 9.0.0"
"Scanner=ir710IVD IR0H8_IVD 717045"
"Temperature=32.5"
"Comment="
"Velocity=35 l/s"
"LaserPower=20.0"
"PMTGain=10"
"BatchFilename=L:\RPPA Service\InnooScan\Batch methods\CoV_Array image_processing.mbt"
"Block"	"Column"	"Row"	"X"	"Y"	"Dia."	"Flags"	"ID"	"F785 Mean"	"F785 Median"	"F785 SD"	"F785 |log Mean/Median|"	"F785 CV"	"B785"	"B785 Mean"	"B785 Median"	"B785 SD"	"B785 |log Mean/Median|"	"B785 CV"	"% > B785+1SD"	"% > B785+2SD"	"F785 % Sat."	"F785 Median - B785"	"F785 Mean - B785"	"F785 Total Intensity"	"SNR 785"	"ExcludedMean 785"	"ExcludedMedian 785"
1	1	1	4611.00	2824.00	151.30	0	Spot (Block1, Row1, Column1)	32516.84	30729.00	15307.50	0.02	0.47	1788.00	1809.20	1788.00	219.80	0.01	0.12	100.00	100.00	2.73	28941.00	30728.84	20258004.00	139.71	9285.23	7209.00
1	2	1	4884.00	2831.00	202.70	0	Spot (Block1, Row1, Column2)	2014.82	2017.00	285.20	0.00	0.14	1691.00	1710.59	1691.00	191.71	0.01	0.11	68.00	42.00	0.00	326.00	323.82	2345256.00	1.59	1861.45	1812.00
1	3	1	5203.00	2820.00	185.40	0	Spot (Block1, Row1, Column3)	1832.68	1769.50	229.44	0.02	0.13	1674.00	1677.34	1674.00	159.95	0.00	0.10	39.00	20.00	0.00	95.50	158.68	1774031.00	0.97	1704.54	1682.00
1	4	1	5506.00	2828.00	168.05	0	Spot (Block1, Row1, Column4)	1986.25	1951.00	232.12	0.01	0.12	1687.00	1713.46	1687.00	174.07	0.01	0.10	66.00	34.00	0.00	264.00	299.25	1559204.00	1.57	1805.27	1765.00
1	5	1	5801.00	2832.00	155.60	0	Spot (Block1, Row1, Column5)	1991.93	1985.00	214.53	0.00	0.11	1769.00	1772.72	1769.00	193.93	0.00	0.11	53.00	24.00	0.00	216.00	222.93	1324634.00	1.13	1853.22	1802.00
1	6	1	6090.00	2819.00	164.70	0	Spot (Block1, Row1, Column6)	2120.63	2084.50	290.95	0.01	0.14	1725.50	1758.45	1725.50	191.92	0.01	0.11	69.00	45.00	0.00	359.00	395.13	1598958.00	1.89	1972.59	1835.00
1	7	1	6416.00	2824.00	148.65	0	Spot (Block1, Row1, Column7)	2332.74	2358.00	299.54	0.00	0.13	1686.00	1727.33	1686.00	193.56	0.01	0.11	94.00	77.00	0.00	672.00	646.74	1411308.00	3.13	1987.67	1934.00
1	8	1	6722.00	2816.00	193.75	0	Spot (Block1, Row1, Column8)	2074.49	2075.00	283.69	0.00	0.14	1778.00	1813.08	1778.00	267.90	0.01	0.15	52.00	17.00	0.00	297.00	296.49	2186517.00	0.98	1859.48	1838.50
1	1	2	4609.00	3100.00	193.45	0	Spot (Block1, Row2, Column1)	1863.07	1881.00	155.14	0.00	0.08	1746.00	1772.78	1746.00	205.27	0.01	0.12	26.00	2.00	0.00	135.00	117.07	1969265.00	0.44	1788.14	1768.50
1	2	2	4912.00	3127.00	147.00	-50	Spot (Block1, Row2, Column2)	1856.91	1839.00	200.49	0.00	0.11	1678.00	1687.69	1678.00	173.97	0.00	0.10	47.00	18.00	0.00	161.00	178.91	1104864.00	0.97	1719.57	1689.00
1	3	2	5216.00	3118.00	193.60	0	Spot (Block1, Row2, Column3)	1833.62	1788.00	168.64	0.01	0.09	1633.00	1655.54	1633.00	156.46	0.01	0.09	49.00	23.00	0.00	155.00	200.62	1939970.00	1.14	1759.81	1719.00
1	4	2	5533.00	3124.00	207.65	0	Spot (Block1, Row2, Column4)	1927.10	1905.00	216.62	0.01	0.11	1693.00	1724.75	1693.00	174.20	0.01	0.10	58.00	25.00	0.00	212.00	234.10	2372263.00	1.16	1783.85	1761.00
1	5	2	5816.00	3126.00	206.55	0	Spot (Block1, Row2, Column5)	3291.12	3283.00	586.15	0.00	0.18	1786.00	1802.20	1786.00	201.28	0.00	0.11	99.00	99.00	0.00	1497.00	1505.12	3988837.00	7.40	2278.58	2246.00
1	6	2	6076.00	3125.00	146.15	0	Spot (Block1, Row2, Column6)	2070.25	2029.00	228.23	0.01	0.11	1783.00	1799.04	1783.00	201.19	0.00	0.11	56.00	34.00	0.00	246.00	287.25	1194534.00	1.35	1950.87	1927.50
1	7	2	6432.00	3127.00	178.80	0	Spot (Block1, Row2, Column7)	1857.20	1811.00	234.05	0.01	0.13	1702.00	1748.57	1702.00	209.94	0.01	0.12	37.00	15.00	0.00	109.00	155.20	1667768.00	0.52	1832.54	1816.00
1	8	2	6713.00	3166.00	223.90	0	Spot (Block1, Row2, Column8)	1842.22	1818.00	203.56	0.01	0.11	1715.00	1775.23	1715.00	260.51	0.01	0.15	28.00	2.00	0.00	103.00	127.22	2641747.00	0.26	1763.57	1717.00
1	1	3	4623.00	3405.00	180.50	0	Spot (Block1, Row3, Column1)	2090.78	2086.50	269.91	0.00	0.13	1679.00	1701.61	1679.00	214.31	0.01	0.13	73.00	46.00	0.00	407.50	411.78	1910969.00	1.82	1846.52	1812.50
1	2	3	4921.00	3437.00	179.10	0	Spot (Block1, Row3, Column2)	1860.00	1820.00	188.38	0.01	0.10	1614.00	1655.99	1614.00	165.44	0.01	0.10	63.00	27.00	0.00	206.00	246.00	1670282.00	1.23	1729.95	1694.50
1	3	3	5206.00	3424.00	140.60	0	Spot (Block1, Row3, Column3)	2471.27	2341.00	669.21	0.02	0.27	1662.00	1669.21	1662.00	161.36	0.00	0.10	99.00	94.00	0.00	679.00	809.27	1322130.00	4.97	1945.01	1932.00
1	4	3	5519.00	3426.00	191.25	0	Spot (Block1, Row3, Column4)	2097.36	2068.50	246.57	0.01	0.12	1692.00	1722.62	1692.00	169.11	0.01	0.10	82.00	53.00	0.00	376.50	405.36	2160277.00	2.22	1825.19	1785.00
1	5	3	5822.00	3430.00	155.35	0	Spot (Block1, Row3, Column5)	2284.60	2224.00	452.81	0.01	0.20	1773.00	1795.23	1773.00	199.46	0.01	0.11	84.00	58.00	0.00	451.00	511.60	1514693.00	2.45	1932.79	1900.00
1	6	3	6112.00	3413.00	138.05	0	Spot (Block1, Row3, Column6)	2052.55	2022.00	222.97	0.01	0.11	1788.00	1807.55	1788.00	204.39	0.00	0.11	58.00	28.00	0.00	234.00	264.55	1061169.00	1.20	1963.43	1909.00
1	7	3	6409.00	3407.00	146.75	0	Spot (Block1, Row3, Column7)	2089.41	2097.00	249.03	0.00	0.12	1717.00	1748.68	1717.00	198.48	0.01	0.11	71.00	46.00	0.00	380.00	372.41	1232750.00	1.72	1904.05	1874.00
1	8	3	6715.00	3427.00	147.00	-50	Spot (Block1, Row3, Column8)	1841.24	1809.50	213.84	0.01	0.12	1699.00	1739.46	1699.00	203.82	0.01	0.12	43.00	13.00	0.00	110.50	142.24	1082649.00	0.50	1825.78	1787.00
1	1	4	4624.00	3725.00	148.30	0	Spot (Block1, Row4, Column1)	2024.88	2005.00	209.15	0.00	0.10	1604.00	1648.10	1604.00	317.90	0.01	0.19	65.00	9.00	0.00	401.00	420.88	1212905.00	1.19	1881.10	1870.50
1	2	4	4925.00	3744.00	183.45	0	Spot (Block1, Row4, Column2)	1816.60	1810.00	149.33	0.00	0.08	1604.00	1643.37	1604.00	143.72	0.01	0.09	66.00	35.00	0.00	206.00	212.60	1725766.00	1.21	1723.18	1706.00
1	3	4	5204.00	3717.00	161.95	0	Spot (Block1, Row4, Column3)	2787.06	2741.50	550.70	0.01	0.20	1670.00	1677.79	1670.00	166.66	0.00	0.10	97.00	93.00	0.00	1071.50	1117.06	2023402.00	6.66	1933.06	1933.50
1	4	4	5496.00	3743.00	237.60	0	Spot (Block1, Row4, Column4)	1834.21	1797.00	186.11	0.01	0.10	1684.00	1697.16	1684.00	167.88	0.00	0.10	42.00	17.00	0.00	113.00	150.21	2987922.00	0.82	1747.59	1718.00
1	5	4	5784.00	3722.00	183.65	0	Spot (Block1, Row4, Column5)	1979.56	1963.50	202.12	0.00	0.10	1699.00	1737.52	1699.00	190.21	0.01	0.11	56.00	31.00	0.00	264.50	280.56	1868703.00	1.27	1844.57	1859.50
1	6	4	6109.00	3718.00	208.75	0	Spot (Block1, Row4, Column6)	3146.65	3071.50	476.83	0.01	0.15	1747.00	1766.25	1747.00	196.40	0.00	0.11	99.00	98.00	0.00	1324.50	1399.65	3901845.00	7.03	2233.99	2206.00
1	7	4	6416.00	3726.00	164.80	0	Spot (Block1, Row4, Column7)	2289.35	2042.00	1019.25	0.05	0.45	1698.00	1718.15	1698.00	183.71	0.01	0.11	68.00	48.00	0.00	344.00	591.35	1717014.00	3.11	1843.15	1811.00
1	8	4	6711.00	3730.00	146.80	0	Spot (Block1, Row4, Column8)	2130.68	2113.00	237.19	0.00	0.11	1690.00	1724.05	1690.00	201.52	0.01	0.12	83.00	53.00	0.00	423.00	440.68	1250712.00	2.02	1839.53	1845.00
1	1	5	4621.00	4033.00	152.95	0	Spot (Block1, Row5, Column1)	2194.64	2178.00	270.97	0.00	0.12	1616.00	1650.93	1616.00	148.77	0.01	0.09	96.00	84.00	0.00	562.00	578.64	1395793.00	3.65	1839.25	1820.00
1	2	5	4914.00	4043.00	204.15	0	Spot (Block1, Row5, Column2)	1903.47	1847.00	266.56	0.01	0.14	1684.00	1709.24	1684.00	262.33	0.01	0.15	34.00	9.00	0.00	163.00	219.47	2251801.00	0.74	1780.65	1724.00
1	3	5	5213.00	4027.00	147.00	-50	Spot (Block1, Row5, Column3)	2392.85	2010.00	3806.24	0.08	1.59	1697.00	1728.80	1697.00	258.71	0.01	0.15	59.00	21.00	0.00	313.00	695.85	1418963.00	2.57	3276.06	1880.00
1	4	5	5515.00	4026.00	175.90	0	Spot (Block1, Row5, Column4)	1985.43	1973.00	199.99	0.00	0.10	1692.00	1700.27	1692.00	185.66	0.00	0.11	70.00	32.00	0.00	281.00	293.43	1713423.00	1.54	1744.75	1725.00
1	5	5	5811.00	4022.00	148.55	0	Spot (Block1, Row5, Column5)	3051.14	2861.00	861.88	0.03	0.28	1684.00	1702.28	1684.00	182.18	0.00	0.11	100.00	99.00	0.00	1177.00	1367.14	1855094.00	7.40	2098.44	2061.00
1	6	5	6132.00	4021.00	178.20	0	Spot (Block1, Row5, Column6)	1960.94	1943.00	223.94	0.00	0.11	1700.00	1732.93	1700.00	185.43	0.01	0.11	60.00	28.00	0.00	243.00	260.94	1743275.00	1.23	1813.48	1771.00
1	7	5	6411.00	4024.00	208.65	0	Spot (Block1, Row5, Column7)	1874.47	1847.00	192.79	0.01	0.10	1703.00	1726.58	1703.00	196.00	0.01	0.11	40.00	15.00	0.00	144.00	171.47	2318725.00	0.75	1789.12	1812.00
1	8	5	6716.00	4044.00	138.40	0	Spot (Block1, Row5, Column8)	2461.66	2200.00	1068.38	0.05	0.43	1713.00	1872.97	1713.00	2311.47	0.04	1.23	5.00	1.00	0.00	487.00	748.66	1267755.00	0.25	1962.64	1917.00
1	1	6	4599.00	4345.00	151.35	0	Spot (Block1, Row6, Column1)	1896.30	1872.00	256.59	0.01	0.14	1618.00	1652.46	1618.00	147.29	0.01	0.09	75.00	35.00	0.00	254.00	278.30	1185188.00	1.66	1769.44	1783.00
1	2	6	4912.00	4327.00	147.00	-50	Spot (Block1, Row6, Column2)	1881.72	1835.00	274.91	0.01	0.15	1667.00	1689.42	1667.00	256.79	0.01	0.15	37.00	10.00	0.00	168.00	214.72	1119621.00	0.75	1849.02	1813.00
1	3	6	5221.00	4336.00	211.80	0	Spot (Block1, Row6, Column3)	2044.46	1976.50	785.77	0.01	0.38	1683.00	1707.52	1683.00	244.35	0.01	0.14	54.00	26.00	0.00	293.50	361.46	2608731.00	1.38	1833.08	1697.00
1	4	6	5514.00	4335.00	225.30	0	Spot (Block1, Row6, Column4)	1892.20	1869.00	225.57	0.01	0.12	1658.00	1667.25	1658.00	173.60	0.00	0.10	54.00	31.00	0.00	211.00	234.20	2760723.00	1.30	1753.52	1707.00
1	5	6	5807.00	4318.00	150.60	0	Spot (Block1, Row6, Column5)	2733.91	2703.50	468.39	0.00	0.17	1691.00	1718.39	1691.00	206.77	0.01	0.12	99.00	92.00	0.00	1012.50	1042.91	1695025.00	4.91	1954.22	1985.00
1	6	6	6120.00	4362.00	184.95	0	Spot (Block1, Row6, Column6)	2055.77	1996.00	522.89	0.01	0.25	1690.00	1726.38	1690.00	189.54	0.01	0.11	66.00	40.00	0.00	306.00	365.77	1979706.00	1.74	1857.65	1861.50
1	7	6	6409.00	4322.00	158.00	0	Spot (Block1, Row6, Column7)	2056.71	2037.50	251.25	0.00	0.12	1698.00	1732.69	1698.00	202.10	0.01	0.12	66.00	42.00	0.00	339.50	358.71	1419132.00	1.60	1827.60	1784.00
1	8	6	6704.00	4343.00	171.85	0	Spot (Block1, Row6, Column8)	2102.96	2091.50	289.91	0.00	0.14	1775.00	2002.55	1775.00	2522.29	0.05	1.26	0.00	0.00	0.00	316.50	327.96	1737043.00	0.04	1887.22	1845.00
1	1	7	4627.00	4623.00	181.55	0	Spot (Block1, Row7, Column1)	1835.10	1799.00	205.69	0.01	0.11	1634.00	1671.58	1634.00	188.89	0.01	0.11	44.00	17.00	0.00	165.00	201.10	1695631.00	0.87	1748.80	1698.00
1	2	7	4934.00	4635.00	229.30	0	Spot (Block1, Row7, Column2)	1795.43	1783.00	182.49	0.00	0.10	1597.00	1651.84	1597.00	208.92	0.01	0.13	40.00	10.00	0.00	186.00	198.43	2691353.00	0.69	1687.40	1695.50
1	3	7	5213.00	4627.00	147.00	-50	Spot (Block1, Row7, Column3)	1962.01	1786.00	1153.74	0.04	0.59	1603.00	1647.90	1603.00	175.31	0.01	0.11	51.00	25.00	0.00	183.00	359.01	1165434.00	1.79	1822.26	1778.00
1	4	7	5509.00	4629.00	209.95	0	Spot (Block1, Row7, Column4)	1845.06	1817.00	193.05	0.01	0.10	1667.00	1679.82	1667.00	201.85	0.00	0.12	44.00	13.00	0.00	150.00	178.06	2310012.00	0.82	1756.87	1769.00
1	5	7	5782.00	4610.00	77.20	0	Spot (Block1, Row7, Column5)	3329.38	2131.00	3606.19	0.19	1.08	1691.00	1722.54	1691.00	216.78	0.01	0.13	78.00	50.00	0.00	440.00	1638.38	469442.00	7.41	2030.81	1927.00
1	6	7	6114.00	4620.00	208.45	0	Spot (Block1, Row7, Column6)	1982.28	1962.50	324.76	0.00	0.16	1698.00	1746.76	1698.00	228.68	0.01	0.13	52.00	21.00	0.00	264.50	284.28	2446139.00	1.03	1837.56	1885.00
1	7	7	6475.00	4647.00	140.65	0	Spot (Block1, Row7, Column7)	6420.86	5117.50	4839.23	0.10	0.75	1742.00	2011.24	1742.00	1287.45	0.06	0.64	77.00	59.00	0.00	3375.50	4678.86	3428739.00	3.43	3172.36	2359.00
1	8	7	6718.00	4622.00	198.00	0	Spot (Block1, Row7, Column8)	4000.93	3994.00	693.30	0.00	0.17	1771.00	1973.34	1771.00	1255.89	0.05	0.64	92.00	34.00	0.00	2223.00	2229.93	4449036.00	1.61	2518.32	2435.00
1	1	8	4610.00	4941.00	139.20	0	Spot (Block1, Row8, Column1)	38499.95	37624.00	19460.95	0.01	0.51	1700.00	1739.76	1700.00	228.82	0.01	0.13	100.00	100.00	20.27	35924.00	36799.95	20135524.00	160.65	12093.53	9426.00
1	2	8	4922.00	4932.00	226.30	0	Spot (Block1, Row8, Column2)	1870.58	1872.50	231.86	0.00	0.12	1675.00	1713.99	1675.00	591.13	0.01	0.34	2.00	0.00	0.00	197.50	195.58	2753500.00	0.26	1749.69	1697.50
1	3	8	5220.00	4909.00	182.30	0	Spot (Block1, Row8, Column3)	2058.35	1892.00	801.33	0.04	0.39	1602.00	1654.97	1602.00	203.91	0.01	0.12	62.00	35.00	0.00	290.00	456.35	1930729.00	1.98	1778.65	1778.50
1	4	8	5514.00	4930.00	192.55	0	Spot (Block1, Row8, Column4)	1920.41	1884.00	251.41	0.01	0.13	1648.50	1662.34	1648.50	187.33	0.00	0.11	56.00	35.00	0.00	235.50	271.91	2006825.00	1.38	1801.96	1797.00
1	5	8	5818.00	4906.00	220.00	0	Spot (Block1, Row8, Column5)	1849.23	1806.00	224.14	0.01	0.12	1682.00	1694.01	1682.00	207.28	0.00	0.12	41.00	15.00	0.00	124.00	167.23	2559329.00	0.75	1760.95	1716.00
1	6	8	6107.00	4939.00	195.60	0	Spot (Block1, Row8, Column6)	1952.89	1912.00	217.22	0.01	0.11	1673.00	1685.15	1673.00	199.81	0.00	0.12	59.00	28.00	0.00	239.00	279.89	2111079.00	1.34	1807.63	1786.00
1	7	8	6415.00	4928.00	147.00	-50	Spot (Block1, Row8, Column7)	2417.92	2079.00	1384.56	0.07	0.57	1697.00	1962.09	1697.00	1254.07	0.06	0.64	8.00	6.00	0.00	382.00	720.92	1424154.00	0.36	2364.31	1986.00
1	8	8	6717.00	4925.00	160.00	0	Spot (Block1, Row8, Column8)	3584.96	3489.00	1056.21	0.01	0.29	1724.00	1980.14	1724.00	1240.09	0.06	0.63	70.00	20.00	0.00	1765.00	1860.96	2530982.00	1.29	2262.34	2133.50
2	1	1	9123.00	2835.00	152.30	0	Spot (Block2, Row1, Column1)	34486.18	31144.00	17265.29	0.04	0.50	1520.00	1557.84	1520.00	224.92	0.01	0.14	100.00	100.00	5.65	29624.00	32966.18	21967732.00	146.40	8510.90	6362.50
2	2	1	9423.00	2836.00	143.95	0	Spot (Block2, Row1, Column2)	1818.26	1820.00	238.24	0.00	0.13	1479.00	1496.72	1479.00	195.40	0.01	0.13	69.00	43.00	0.00	341.00	339.26	1027315.00	1.65	1604.89	1554.00
2	3	1	9739.00	2839.00	223.35	0	Spot (Block2, Row1, Column3)	1601.43	1582.00	199.62	0.01	0.12	1455.00	1472.29	1455.00	170.47	0.01	0.12	38.00	17.00	0.00	127.00	146.43	2294847.00	0.76	1514.77	1506.00
2	4	1	10017.00	2832.00	195.20	0	Spot (Block2, Row1, Column4)	1687.80	1673.00	240.00	0.00	0.14	1463.00	1476.35	1463.00	180.64	0.00	0.12	54.00	22.00	0.00	210.00	224.80	1812692.00	1.17	1541.22	1503.50
2	5	1	10320.00	2824.00	186.30	0	Spot (Block2, Row1, Column5)	1707.39	1687.50	191.77	0.01	0.11	1475.00	1493.03	1475.00	183.23	0.01	0.12	58.00	25.00	0.00	212.50	232.39	1663001.00	1.17	1621.37	1616.00
2	6	1	10607.00	2818.00	197.75	0	Spot (Block2, Row1, Column6)	1697.93	1673.00	197.64	0.01	0.12	1500.00	1536.84	1500.00	194.90	0.01	0.13	44.00	21.00	0.00	173.00	197.93	1884698.00	0.83	1585.78	1544.00
2	7	1	10930.00	2833.00	156.15	0	Spot (Block2, Row1, Column7)	1882.43	1804.00	313.51	0.02	0.17	1530.00	1566.40	1530.00	205.27	0.01	0.13	61.00	37.00	0.00	274.00	352.43	1264995.00	1.54	1681.26	1701.00
2	8	1	11230.00	2827.00	166.15	0	Spot (Block2, Row1, Column8)	1957.84	1922.00	301.29	0.01	0.15	1543.00	1571.39	1543.00	207.91	0.01	0.13	68.00	46.00	0.00	379.00	414.84	1499708.00	1.86	1686.02	1669.50
2	1	2	9130.00	3128.00	214.10	0	Spot (Block2, Row2, Column1)	1534.81	1503.00	202.79	0.01	0.13	1403.00	1441.00	1403.00	195.04	0.01	0.14	38.00	10.00	0.00	100.00	131.81	2012141.00	0.48	1481.31	1488.00
2	2	2	9425.00	3125.00	161.90	0	Spot (Block2, Row2, Column2)	1569.56	1494.00	225.42	0.02	0.14	1385.00	1412.98	1385.00	167.62	0.01	0.12	45.00	28.00	0.00	109.00	184.56	1137932.00	0.93	1486.63	1485.00
2	3	2	9730.00	3129.00	195.50	0	Spot (Block2, Row2, Column3)	1615.63	1583.00	202.52	0.01	0.13	1397.00	1432.22	1397.00	170.06	0.01	0.12	54.00	27.00	0.00	186.00	218.63	1752956.00	1.08	1514.83	1490.00
2	4	2	10030.00	3143.00	193.30	0	Spot (Block2, Row2, Column4)	1601.97	1580.00	188.47	0.01	0.12	1400.00	1435.56	1400.00	171.03	0.01	0.12	53.00	21.00	0.00	180.00	201.97	1688481.00	0.97	1493.00	1488.00
2	5	2	10325.00	3137.00	189.00	0	Spot (Block2, Row2, Column5)	2350.68	2321.00	481.54	0.01	0.20	1396.00	1428.55	1396.00	165.65	0.01	0.12	99.00	97.00	0.00	925.00	954.68	2350681.00	5.57	1723.53	1742.50
2	6	2	10625.00	3132.00	147.00	-50	Spot (Block2, Row2, Column6)	1630.65	1602.00	211.06	0.01	0.13	1406.00	1445.75	1406.00	178.14	0.01	0.12	55.00	24.00	0.00	196.00	224.65	958820.00	1.04	1519.48	1514.50
2	7	2	10923.00	3109.00	232.60	0	Spot (Block2, Row2, Column7)	1567.86	1551.50	201.74	0.00	0.13	1467.00	1472.35	1467.00	187.00	0.00	0.13	31.00	12.00	0.00	84.50	100.86	2445868.00	0.51	1525.30	1521.00
2	8	2	11228.00	3106.00	140.10	0	Spot (Block2, Row2, Column8)	1643.08	1603.00	229.57	0.01	0.14	1474.00	1486.44	1474.00	186.11	0.00	0.13	47.00	22.00	0.00	129.00	169.08	880693.00	0.84	1556.04	1486.00
2	1	3	9119.00	3435.00	148.35	0	Spot (Block2, Row3, Column1)	1759.87	1741.50	197.57	0.00	0.11	1376.00	1392.01	1376.00	164.16	0.01	0.12	88.00	56.00	0.00	365.50	383.87	1055921.00	2.24	1530.45	1505.50
2	2	3	9444.00	3423.00	146.90	0	Spot (Block2, Row3, Column2)	1536.32	1498.00	183.28	0.01	0.12	1318.00	1355.61	1318.00	154.52	0.01	0.11	62.00	33.00	0.00	180.00	218.32	903359.00	1.17	1442.91	1407.00
2	3	3	9717.00	3417.00	166.90	0	Spot (Block2, Row3, Column3)	1616.81	1603.50	209.98	0.00	0.13	1374.00	1382.95	1374.00	170.60	0.00	0.12	60.00	31.00	0.00	229.50	242.81	1248176.00	1.37	1449.24	1402.50
2	4	3	10056.00	3419.00	178.45	0	Spot (Block2, Row3, Column4)	1589.67	1595.00	206.21	0.00	0.13	1336.00	1360.55	1336.00	161.82	0.01	0.12	59.00	35.00	0.00	259.00	253.67	1413216.00	1.42	1478.13	1423.50
2	5	3	10319.00	3420.00	203.50	0	Spot (Block2, Row3, Column5)	1565.26	1532.00	187.60	0.01	0.12	1304.00	1342.34	1304.00	160.43	0.01	0.12	66.00	31.00	0.00	228.00	261.26	1845442.00	1.39	1427.39	1391.00
2	6	3	10634.00	3430.00	233.10	0	Spot (Block2, Row3, Column6)	1505.36	1495.00	190.77	0.00	0.13	1311.00	1352.92	1311.00	170.66	0.01	0.13	54.00	23.00	0.00	184.00	194.36	2361911.00	0.89	1389.72	1382.00
2	7	3	10921.00	3424.00	212.50	0	Spot (Block2, Row3, Column7)	1517.20	1490.00	189.61	0.01	0.12	1372.00	1392.55	1372.00	179.76	0.01	0.13	41.00	16.00	0.00	118.00	145.20	1952636.00	0.69	1442.40	1399.50
2	8	3	11231.00	3440.00	161.65	0	Spot (Block2, Row3, Column8)	1615.39	1587.00	196.76	0.01	0.12	1395.00	1429.59	1395.00	169.54	0.01	0.12	56.00	25.00	0.00	192.00	220.39	1169544.00	1.10	1500.31	1475.50
2	1	4	9119.00	3725.00	181.05	0	Spot (Block2, Row4, Column1)	1591.08	1587.00	195.60	0.00	0.12	1308.00	1342.37	1308.00	147.65	0.01	0.11	74.00	45.00	0.00	279.00	283.08	1459017.00	1.68	1441.18	1432.50
2	2	4	9420.00	3721.00	207.90	0	Spot (Block2, Row4, Column2)	1490.84	1490.00	174.58	0.00	0.12	1291.00	1315.69	1291.00	145.20	0.01	0.11	57.00	30.00	0.00	199.00	199.84	1833735.00	1.21	1380.98	1372.50
2	3	4	9724.00	3736.00	162.90	0	Spot (Block2, Row4, Column3)	2150.17	2100.50	409.28	0.01	0.19	1291.00	1319.54	1291.00	155.25	0.01	0.12	98.00	95.00	0.00	809.50	859.17	1582525.00	5.35	1537.45	1540.00
2	4	4	10007.00	3733.00	207.10	0	Spot (Block2, Row4, Column4)	1491.32	1488.00	172.08	0.00	0.12	1283.00	1306.39	1283.00	152.68	0.01	0.12	55.00	32.00	0.00	205.00	208.32	1820901.00	1.21	1358.36	1310.00
2	5	4	10313.00	3729.00	137.45	0	Spot (Block2, Row4, Column5)	1567.20	1543.00	197.39	0.01	0.13	1280.00	1291.58	1280.00	152.59	0.00	0.12	71.00	47.00	0.00	263.00	287.20	793002.00	1.81	1442.91	1425.00
2	6	4	10628.00	3736.00	207.60	0	Spot (Block2, Row4, Column6)	2041.03	2009.00	355.12	0.01	0.17	1284.50	1304.10	1284.50	157.49	0.01	0.12	98.00	92.00	0.00	724.50	756.53	2506390.00	4.68	1477.75	1466.00
2	7	4	10918.00	3736.00	141.75	0	Spot (Block2, Row4, Column7)	1669.05	1638.00	236.22	0.01	0.14	1312.00	1354.16	1312.00	163.91	0.01	0.12	83.00	49.00	0.00	326.00	357.05	911303.00	1.92	1436.30	1421.00
2	8	4	11230.00	3737.00	163.40	0	Spot (Block2, Row4, Column8)	1796.39	1752.00	259.02	0.01	0.14	1382.00	1390.63	1382.00	158.69	0.00	0.11	83.00	55.00	0.00	370.00	414.39	1325734.00	2.56	1510.64	1507.00
2	1	5	9128.00	4030.00	155.85	0	Spot (Block2, Row5, Column1)	1730.43	1631.00	462.49	0.03	0.27	1283.00	1301.27	1283.00	149.60	0.01	0.11	83.00	58.00	0.00	348.00	447.43	1157661.00	2.87	1424.48	1409.50
2	2	5	9427.00	4039.00	162.00	0	Spot (Block2, Row5, Column2)	1527.86	1516.50	185.94	0.00	0.12	1279.00	1289.49	1279.00	139.61	0.00	0.11	65.00	46.00	0.00	237.50	248.86	1109226.00	1.71	1397.47	1387.50
2	3	5	9732.00	4032.00	180.55	0	Spot (Block2, Row5, Column3)	1688.61	1671.00	253.41	0.00	0.15	1282.00	1301.71	1282.00	151.43	0.01	0.12	84.00	61.00	0.00	389.00	406.61	1541699.00	2.55	1415.43	1380.00
2	4	5	10016.00	4045.00	226.15	0	Spot (Block2, Row5, Column4)	1514.39	1492.00	174.57	0.01	0.12	1277.00	1294.32	1277.00	159.18	0.01	0.12	62.00	30.00	0.00	215.00	237.39	2218585.00	1.38	1382.15	1377.00
2	5	5	10321.00	4041.00	149.05	0	Spot (Block2, Row5, Column5)	2156.74	2167.00	403.34	0.00	0.19	1277.00	1287.67	1277.00	156.88	0.00	0.12	100.00	92.00	0.00	890.00	879.74	1317769.00	5.54	1533.86	1507.50
2	6	5	10626.00	4036.00	191.85	0	Spot (Block2, Row5, Column6)	1490.22	1468.00	181.12	0.01	0.12	1285.00	1300.02	1285.00	154.95	0.01	0.12	54.00	26.00	0.00	183.00	205.22	1545363.00	1.23	1376.24	1390.00
2	7	5	10939.00	4021.00	223.70	0	Spot (Block2, Row5, Column7)	1502.14	1500.00	181.38	0.00	0.12	1293.00	1328.43	1293.00	163.61	0.01	0.12	60.00	22.00	0.00	207.00	209.14	2157066.00	1.06	1401.51	1392.00
2	8	5	11222.00	4025.00	147.10	0	Spot (Block2, Row5, Column8)	1838.39	1687.00	657.15	0.04	0.36	1314.00	1351.48	1314.00	154.63	0.01	0.11	83.00	56.00	0.00	373.00	524.39	1084650.00	3.15	1497.88	1482.50
2	1	6	9132.00	4336.00	209.10	0	Spot (Block2, Row6, Column1)	1450.69	1403.50	186.07	0.01	0.13	1278.00	1281.89	1278.00	144.99	0.00	0.11	46.00	26.00	0.00	125.50	172.69	1810460.00	1.16	1330.43	1296.00
2	2	6	9429.00	4334.00	165.00	0	Spot (Block2, Row6, Column2)	1508.30	1483.00	170.28	0.01	0.11	1277.00	1276.55	1277.00	144.98	0.00	0.11	63.00	30.00	0.00	206.00	231.30	1143288.00	1.60	1386.24	1386.00
2	3	6	9712.00	4332.00	176.50	0	Spot (Block2, Row6, Column3)	1587.50	1583.50	207.14	0.00	0.13	1277.00	1283.65	1277.00	143.68	0.00	0.11	77.00	52.00	0.00	306.50	310.50	1384300.00	2.11	1420.25	1405.50
2	4	6	10021.00	4316.00	193.50	0	Spot (Block2, Row6, Column4)	1515.35	1473.00	238.62	0.01	0.16	1269.00	1287.41	1269.00	242.54	0.01	0.19	44.00	18.00	0.00	204.00	246.35	1594147.00	0.94	1381.50	1375.00
2	5	6	10325.00	4335.00	174.85	0	Spot (Block2, Row6, Column5)	1730.51	1681.00	279.64	0.01	0.16	1269.00	1283.69	1269.00	242.38	0.00	0.19	79.00	40.00	0.00	412.00	461.51	1483050.00	1.84	1414.43	1396.00
2	6	6	10622.00	4334.00	193.05	0	Spot (Block2, Row6, Column6)	1486.67	1467.50	175.49	0.01	0.12	1280.00	1296.20	1280.00	152.35	0.01	0.12	54.00	24.00	0.00	187.50	206.67	1563972.00	1.25	1408.76	1390.50
2	7	6	10920.00	4337.00	190.20	0	Spot (Block2, Row6, Column7)	1535.62	1516.00	205.03	0.01	0.13	1277.00	1294.65	1277.00	156.99	0.01	0.12	65.00	37.00	0.00	239.00	258.62	1566331.00	1.53	1415.32	1392.50
2	8	6	11214.00	4331.00	196.85	0	Spot (Block2, Row6, Column8)	1502.28	1490.00	195.27	0.00	0.13	1287.00	1312.88	1287.00	162.05	0.01	0.12	58.00	33.00	0.00	203.00	215.28	1646502.00	1.17	1378.15	1369.00
2	1	7	9140.00	4620.00	187.10	0	Spot (Block2, Row7, Column1)	1448.54	1397.00	205.90	0.02	0.14	1275.00	1293.01	1275.00	182.69	0.01	0.14	43.00	19.00	0.00	122.00	173.54	1423918.00	0.85	1349.91	1308.00
2	2	7	9445.00	4631.00	196.15	0	Spot (Block2, Row7, Column2)	1396.83	1353.00	193.08	0.01	0.14	1202.00	1239.71	1202.00	152.55	0.01	0.12	49.00	24.00	0.00	151.00	194.83	1518350.00	1.03	1290.61	1274.00
2	3	7	9734.00	4621.00	218.30	0	Spot (Block2, Row7, Column3)	1408.53	1393.50	170.98	0.00	0.12	1191.00	1226.02	1191.00	147.11	0.01	0.12	63.00	34.00	0.00	202.50	217.53	1915603.00	1.24	1297.08	1276.00
2	4	7	10032.00	4646.00	188.00	0	Spot (Block2, Row7, Column4)	1472.03	1479.00	191.22	0.00	0.13	1196.00	1241.57	1196.00	244.21	0.02	0.20	54.00	13.00	0.00	283.00	276.03	1466140.00	0.94	1321.18	1283.50
2	5	7	10321.00	4633.00	194.65	0	Spot (Block2, Row7, Column5)	1414.86	1375.50	197.94	0.01	0.14	1206.00	1250.47	1206.00	247.41	0.02	0.20	37.00	13.00	0.00	169.50	208.86	1511069.00	0.66	1331.15	1298.00
2	6	7	10614.00	4632.00	203.50	0	Spot (Block2, Row7, Column6)	1494.50	1457.50	195.11	0.01	0.13	1210.00	1251.06	1210.00	148.77	0.01	0.12	73.00	38.00	0.00	247.50	284.50	1748569.00	1.64	1343.89	1329.00
2	7	7	10927.00	4638.00	243.80	0	Spot (Block2, Row7, Column7)	1390.36	1359.00	201.31	0.01	0.14	1251.00	1265.66	1251.00	151.62	0.01	0.12	40.00	20.00	0.00	108.00	139.36	2385863.00	0.82	1291.32	1279.50
2	8	7	11224.00	4636.00	188.65	0	Spot (Block2, Row7, Column8)	2706.76	2580.00	848.81	0.02	0.31	1278.50	1293.70	1278.50	174.90	0.01	0.14	100.00	99.00	0.00	1301.50	1428.26	2714880.00	8.08	1711.74	1678.50
2	1	8	9115.00	4942.00	141.45	0	Spot (Block2, Row8, Column1)	38278.38	39196.00	19192.45	0.01	0.50	1287.00	1318.58	1287.00	209.33	0.01	0.16	100.00	100.00	17.46	37909.00	36991.38	20823500.00	176.56	10711.51	7935.50
2	2	8	9419.00	4991.00	136.35	0	Spot (Block2, Row8, Column2)	1486.27	1422.50	330.16	0.02	0.22	1208.00	1249.64	1208.00	181.40	0.01	0.15	53.00	33.00	0.00	214.50	278.27	746109.00	1.30	1324.61	1290.00
2	3	8	9716.00	4936.00	167.95	0	Spot (Block2, Row8, Column3)	1475.76	1415.00	247.61	0.02	0.17	1183.00	1207.14	1183.00	148.81	0.01	0.12	69.00	41.00	0.00	232.00	292.76	1158472.00	1.81	1293.09	1295.00
2	4	8	10025.00	4933.00	155.40	0	Spot (Block2, Row8, Column4)	1511.77	1480.00	213.00	0.01	0.14	1183.00	1203.46	1183.00	154.04	0.01	0.13	78.00	44.00	0.00	297.00	328.77	1002301.00	2.00	1291.15	1290.00
2	5	8	10310.00	4940.00	196.90	0	Spot (Block2, Row8, Column5)	1348.39	1298.00	196.42	0.02	0.15	1191.00	1214.49	1191.00	153.72	0.01	0.13	43.00	25.00	0.00	107.00	157.39	1479189.00	0.87	1290.80	1291.00
2	6	8	10621.00	4944.00	161.85	0	Spot (Block2, Row8, Column6)	1565.96	1495.00	252.01	0.02	0.16	1192.00	1224.93	1192.00	153.19	0.01	0.13	79.00	49.00	0.00	303.00	373.96	1135323.00	2.23	1343.35	1326.00
2	7	8	10929.00	4933.00	184.35	0	Spot (Block2, Row8, Column7)	1407.85	1399.00	171.84	0.00	0.12	1198.00	1239.61	1198.00	157.35	0.01	0.13	61.00	28.00	0.00	201.00	209.85	1348717.00	1.07	1317.06	1298.00
2	8	8	11221.00	4936.00	156.80	0	Spot (Block2, Row8, Column8)	2938.43	2743.00	958.75	0.03	0.33	1263.00	1270.28	1263.00	162.62	0.00	0.13	100.00	97.00	0.00	1480.00	1675.43	1992258.00	10.26	1679.56	1663.00
3	1	1	13624.00	2838.00	152.95	0	Spot (Block3, Row1, Column1)	29584.28	26423.50	15659.73	0.05	0.53	1518.00	1563.80	1518.00	235.39	0.01	0.15	100.00	100.00	1.40	24905.50	28066.28	19052292.00	119.04	7394.64	5450.00
3	2	1	13921.00	2842.00	153.60	0	Spot (Block3, Row1, Column2)	3171.92	2990.00	788.30	0.03	0.25	1482.00	1500.61	1482.00	204.03	0.01	0.14	100.00	99.00	0.00	1508.00	1689.92	2045886.00	8.19	2047.31	1983.00
3	3	1	14223.00	2831.00	162.50	0	Spot (Block3, Row1, Column3)	1940.35	1935.50	293.96	0.00	0.15	1469.00	1480.20	1469.00	173.63	0.00	0.12	82.00	59.00	0.00	466.50	471.35	1416455.00	2.65	1670.87	1626.00
3	4	1	14512.00	2844.00	153.00	0	Spot (Block3, Row1, Column4)	2814.82	2727.00	654.01	0.01	0.23	1416.00	1454.43	1416.00	171.36	0.01	0.12	100.00	99.00	0.00	1311.00	1398.82	1804298.00	7.94	1887.39	1826.00
3	5	1	14824.00	2840.00	159.30	0	Spot (Block3, Row1, Column5)	2513.56	2320.00	673.56	0.03	0.27	1454.00	1462.47	1454.00	173.78	0.00	0.12	95.00	89.00	0.00	866.00	1059.56	1751948.00	6.05	1712.16	1689.00
3	6	1	15115.00	2836.00	157.70	0	Spot (Block3, Row1, Column6)	3199.01	3025.50	942.99	0.02	0.29	1466.00	1473.40	1466.00	172.67	0.00	0.12	99.00	97.00	0.00	1559.50	1733.01	2181723.00	9.99	1879.15	1862.50
3	7	1	15430.00	2838.00	155.05	0	Spot (Block3, Row1, Column7)	5662.00	5027.00	2550.37	0.05	0.45	1478.00	1492.03	1478.00	178.53	0.00	0.12	100.00	100.00	0.00	3549.00	4184.00	3731260.00	23.36	2403.53	2182.50
3	8	1	15736.00	2837.00	212.60	0	Spot (Block3, Row1, Column8)	1766.92	1741.50	251.08	0.01	0.14	1483.00	1510.74	1483.00	176.54	0.01	0.12	61.00	38.00	0.00	258.50	283.92	2272260.00	1.45	1603.29	1587.50
3	1	2	13605.00	3140.00	204.90	0	Spot (Block3, Row2, Column1)	1629.22	1610.00	209.54	0.01	0.13	1472.00	1495.45	1472.00	205.67	0.01	0.14	44.00	13.00	0.00	138.00	157.22	1956699.00	0.65	1517.50	1478.00
3	2	2	13918.00	3139.00	137.40	0	Spot (Block3, Row2, Column2)	2156.05	2156.00	323.12	0.00	0.15	1404.00	1441.13	1404.00	174.85	0.01	0.12	98.00	91.00	0.00	752.00	752.05	1097431.00	4.09	1663.14	1626.00
3	3	2	14210.00	3137.00	196.50	0	Spot (Block3, Row2, Column3)	1708.41	1684.00	229.34	0.01	0.13	1412.00	1449.88	1412.00	168.95	0.01	0.12	65.00	40.00	0.00	272.00	296.41	1858748.00	1.53	1553.39	1570.00
3	4	2	14525.00	3144.00	187.45	0	Spot (Block3, Row2, Column4)	1945.91	1894.00	310.38	0.01	0.16	1454.00	1463.18	1454.00	174.71	0.00	0.12	84.00	64.00	0.00	440.00	491.91	1916721.00	2.76	1602.95	1589.00
3	5	2	14828.00	3144.00	191.50	0	Spot (Block3, Row2, Column5)	2553.94	2527.00	426.99	0.00	0.17	1468.50	1468.60	1468.50	170.45	0.00	0.12	99.00	98.00	0.00	1058.50	1085.44	2643324.00	6.37	1820.93	1806.00
3	6	2	15115.00	3141.00	182.10	0	Spot (Block3, Row2, Column6)	1920.73	1823.00	331.63	0.02	0.17	1413.00	1445.64	1413.00	165.50	0.01	0.11	88.00	65.00	0.00	410.00	507.73	1784356.00	2.87	1600.36	1570.00
3	7	2	15423.00	3142.00	183.75	0	Spot (Block3, Row2, Column7)	1768.48	1739.00	237.86	0.01	0.13	1401.00	1440.17	1401.00	164.29	0.01	0.11	75.00	50.00	0.00	338.00	367.48	1672980.00	2.00	1573.54	1589.50
3	8	2	15721.00	3152.00	202.50	0	Spot (Block3, Row2, Column8)	1643.02	1600.50	202.91	0.01	0.12	1471.00	1480.63	1471.00	172.45	0.00	0.12	45.00	19.00	0.00	129.50	172.02	1912471.00	0.94	1572.50	1501.00
3	1	3	13623.00	3441.00	148.60	0	Spot (Block3, Row3, Column1)	2951.82	2797.00	705.02	0.02	0.24	1457.00	1470.32	1457.00	190.49	0.00	0.13	100.00	100.00	0.00	1340.00	1494.82	1791755.00	7.78	1928.24	1908.00
3	2	3	13922.00	3438.00	195.45	0	Spot (Block3, Row3, Column2)	1744.43	1755.00	200.55	0.00	0.11	1389.00	1420.43	1389.00	165.99	0.01	0.12	80.00	54.00	0.00	366.00	355.43	1883982.00	1.95	1556.85	1507.00
3	3	3	14207.00	3428.00	205.80	0	Spot (Block3, Row3, Column3)	1765.60	1724.00	294.42	0.01	0.17	1413.00	1451.91	1413.00	175.83	0.01	0.12	71.00	45.00	0.00	311.00	352.60	2116956.00	1.78	1577.60	1594.00
3	4	3	14518.00	3438.00	152.85	0	Spot (Block3, Row3, Column4)	3122.60	2957.00	994.10	0.02	0.32	1455.50	1461.76	1455.50	177.06	0.00	0.12	100.00	98.00	0.00	1501.50	1667.10	1985976.00	9.38	1842.17	1817.00
3	5	3	14821.00	3440.00	158.10	0	Spot (Block3, Row3, Column5)	2019.23	1946.00	403.45	0.02	0.20	1445.00	1461.73	1445.00	179.08	0.00	0.12	92.00	67.00	0.00	501.00	574.23	1387211.00	3.11	1622.32	1596.00
3	6	3	15141.00	3443.00	209.35	0	Spot (Block3, Row3, Column6)	1703.58	1645.00	247.33	0.02	0.15	1394.00	1433.88	1394.00	167.48	0.01	0.12	62.00	38.00	0.00	251.00	309.58	2136286.00	1.61	1522.95	1501.00
3	7	3	15424.00	3443.00	182.65	0	Spot (Block3, Row3, Column7)	2040.56	1963.00	421.36	0.02	0.21	1402.00	1443.76	1402.00	170.20	0.01	0.12	91.00	70.00	0.00	561.00	638.56	1912002.00	3.51	1633.05	1611.50
3	8	3	15727.00	3430.00	194.05	0	Spot (Block3, Row3, Column8)	1674.29	1666.00	186.54	0.00	0.11	1453.00	1472.98	1453.00	173.04	0.01	0.12	55.00	23.00	0.00	213.00	221.29	1776425.00	1.16	1590.32	1599.00
3	1	4	13621.00	3740.00	156.45	0	Spot (Block3, Row4, Column1)	3022.51	2830.00	857.06	0.03	0.28	1403.00	1444.65	1403.00	187.49	0.01	0.13	100.00	99.00	0.00	1427.00	1619.51	2031125.00	8.42	1821.13	1832.50
3	2	4	13920.00	3738.00	195.90	0	Spot (Block3, Row4, Column2)	1668.72	1648.00	218.80	0.01	0.13	1405.00	1445.68	1405.00	172.25	0.01	0.12	67.00	29.00	0.00	243.00	263.72	1812227.00	1.29	1513.28	1501.50
3	3	4	14226.00	3738.00	145.60	0	Spot (Block3, Row4, Column3)	7219.12	6989.00	2685.44	0.01	0.37	1418.00	1452.70	1418.00	176.46	0.01	0.12	100.00	100.00	0.00	5571.00	5801.12	4179873.00	32.68	2966.69	2716.00
3	4	4	14518.00	3740.00	148.50	0	Spot (Block3, Row4, Column4)	1684.62	1675.00	208.41	0.00	0.12	1408.00	1441.31	1408.00	171.41	0.01	0.12	62.00	39.00	0.00	267.00	276.62	1014142.00	1.42	1603.24	1581.00
3	5	4	14809.00	3735.00	180.50	0	Spot (Block3, Row4, Column5)	1784.41	1764.00	273.97	0.00	0.15	1400.00	1443.95	1400.00	176.80	0.01	0.12	73.00	50.00	0.00	364.00	384.41	1627385.00	1.93	1554.47	1540.50
3	6	4	15129.00	3738.00	195.70	0	Spot (Block3, Row4, Column6)	2579.10	2556.00	460.47	0.00	0.18	1397.00	1442.30	1397.00	177.54	0.01	0.12	99.00	98.00	0.00	1159.00	1182.10	2793169.00	6.40	1784.46	1777.00
3	7	4	15418.00	3744.00	161.55	0	Spot (Block3, Row4, Column7)	2430.89	2299.00	607.79	0.02	0.25	1403.00	1446.62	1403.00	182.98	0.01	0.13	98.00	91.00	0.00	896.00	1027.89	1752675.00	5.38	1715.90	1700.00
3	8	4	15728.00	3756.00	190.30	0	Spot (Block3, Row4, Column8)	1885.45	1826.00	281.01	0.01	0.15	1465.00	1468.92	1465.00	177.21	0.00	0.12	82.00	50.00	0.00	361.00	420.45	1932583.00	2.35	1567.55	1561.50
3	1	5	13628.00	4044.00	147.70	0	Spot (Block3, Row5, Column1)	3862.67	3529.00	1198.87	0.04	0.31	1389.00	1424.06	1389.00	184.59	0.01	0.13	100.00	100.00	0.00	2140.00	2473.67	2298287.00	13.21	2078.05	1982.50
3	2	5	13925.00	4042.00	171.50	0	Spot (Block3, Row5, Column2)	1752.90	1703.00	196.75	0.01	0.11	1401.00	1437.82	1401.00	172.02	0.01	0.12	80.00	45.00	0.00	302.00	351.90	1444391.00	1.83	1585.57	1591.50
3	3	5	14231.00	4053.00	148.70	0	Spot (Block3, Row5, Column3)	1854.97	1815.00	235.26	0.01	0.13	1468.00	1472.39	1468.00	184.58	0.00	0.13	80.00	47.00	0.00	347.00	386.97	1125965.00	2.07	1636.38	1605.00
3	4	5	14525.00	4041.00	162.15	0	Spot (Block3, Row5, Column4)	2238.81	2140.50	431.85	0.02	0.19	1453.00	1466.23	1453.00	179.48	0.00	0.12	98.00	84.00	0.00	687.50	785.81	1634329.00	4.30	1691.27	1651.50
3	5	5	14827.00	4036.00	144.55	0	Spot (Block3, Row5, Column5)	7852.19	7175.00	3120.58	0.04	0.40	1416.00	1463.93	1416.00	190.45	0.01	0.13	100.00	100.00	0.00	5759.00	6436.19	4420785.00	33.54	3029.50	2530.00
3	6	5	15129.00	4043.00	177.20	0	Spot (Block3, Row5, Column6)	1912.43	1855.00	317.61	0.01	0.17	1405.00	1446.07	1405.00	178.91	0.01	0.12	86.00	62.00	0.00	450.00	507.43	1681030.00	2.61	1579.36	1571.50
3	7	5	15429.00	4037.00	183.10	0	Spot (Block3, Row5, Column7)	1729.33	1675.00	217.94	0.01	0.13	1410.00	1448.57	1410.00	182.35	0.01	0.13	65.00	41.00	0.00	265.00	319.33	1625571.00	1.54	1565.08	1529.00
3	8	5	15730.00	4042.00	150.25	0	Spot (Block3, Row5, Column8)	3263.18	2890.50	1077.81	0.05	0.33	1425.00	1460.36	1425.00	180.81	0.01	0.12	99.00	99.00	0.00	1465.50	1838.18	2023173.00	9.97	1899.67	1910.00
3	1	6	13634.00	4336.00	198.20	0	Spot (Block3, Row6, Column1)	1696.28	1661.00	349.06	0.01	0.21	1378.00	1402.83	1378.00	178.18	0.01	0.13	65.00	37.00	0.00	283.00	318.28	1884569.00	1.65	1535.64	1510.00
3	2	6	13927.00	4330.00	206.90	0	Spot (Block3, Row6, Column2)	1710.84	1681.00	239.42	0.01	0.14	1383.00	1409.85	1383.00	182.55	0.01	0.13	67.00	41.00	0.00	298.00	327.84	2087227.00	1.65	1506.70	1476.00
3	3	6	14217.00	4341.00	145.15	0	Spot (Block3, Row6, Column3)	4655.22	4493.50	1592.58	0.02	0.34	1429.00	1456.99	1429.00	183.69	0.01	0.13	100.00	100.00	0.00	3064.50	3226.22	2662788.00	17.41	2276.62	2187.50
3	4	6	14525.00	4343.00	174.00	0	Spot (Block3, Row6, Column4)	2136.69	2085.00	334.74	0.01	0.16	1421.00	1459.79	1421.00	188.58	0.01	0.13	97.00	84.00	0.00	664.00	715.69	1805504.00	3.59	1667.05	1652.00
3	5	6	14823.00	4339.00	144.60	0	Spot (Block3, Row6, Column5)	9075.12	8447.50	4104.87	0.03	0.45	1405.00	1455.54	1405.00	197.58	0.02	0.14	100.00	100.00	0.00	7042.50	7670.12	5190969.00	38.56	3087.10	2464.00
3	6	6	15135.00	4339.00	191.40	0	Spot (Block3, Row6, Column6)	1713.32	1690.00	205.18	0.01	0.12	1398.00	1432.37	1398.00	173.43	0.01	0.12	69.00	40.00	0.00	292.00	315.32	1776717.00	1.62	1528.81	1486.00
3	7	6	15430.00	4341.00	155.95	0	Spot (Block3, Row6, Column7)	2619.71	2533.00	713.24	0.01	0.27	1404.00	1435.61	1404.00	173.01	0.01	0.12	99.00	92.00	0.00	1129.00	1215.71	1755207.00	6.84	1725.47	1683.00
3	8	6	15729.00	4339.00	156.05	0	Spot (Block3, Row6, Column8)	2882.56	2609.00	907.01	0.04	0.31	1413.00	1452.20	1413.00	174.76	0.01	0.12	99.00	92.00	0.00	1196.00	1469.56	1931316.00	8.18	1789.61	1771.00
3	1	7	13621.00	4644.00	210.60	0	Spot (Block3, Row7, Column1)	1620.76	1581.00	203.72	0.01	0.13	1384.50	1419.25	1384.50	199.12	0.01	0.14	49.00	21.00	0.00	196.50	236.26	2047024.00	1.01	1508.71	1504.50
3	2	7	13922.00	4635.00	186.45	0	Spot (Block3, Row7, Column2)	1673.86	1595.00	561.03	0.02	0.34	1345.00	1367.94	1345.00	169.81	0.01	0.12	61.00	40.00	0.00	250.00	328.86	1647082.00	1.80	1469.62	1401.00
3	3	7	14227.00	4644.00	200.95	0	Spot (Block3, Row7, Column3)	1609.69	1591.00	198.89	0.01	0.12	1388.00	1404.34	1388.00	181.93	0.01	0.13	55.00	22.00	0.00	203.00	221.69	1844710.00	1.13	1500.61	1496.00
3	4	7	14522.00	4642.00	138.35	0	Spot (Block3, Row7, Column4)	1873.70	1764.00	866.72	0.03	0.46	1391.00	1414.18	1391.00	183.94	0.01	0.13	80.00	50.00	0.00	373.00	482.70	976196.00	2.50	1658.65	1615.00
3	5	7	14827.00	4641.00	191.15	0	Spot (Block3, Row7, Column5)	1858.69	1795.00	285.35	0.02	0.15	1384.00	1413.03	1384.00	187.20	0.01	0.13	86.00	57.00	0.00	411.00	474.69	1916306.00	2.38	1590.39	1555.00
3	6	7	15124.00	4643.00	196.90	0	Spot (Block3, Row7, Column6)	1688.19	1657.00	238.77	0.01	0.14	1385.00	1405.42	1385.00	177.81	0.01	0.13	66.00	36.00	0.00	272.00	303.19	1851944.00	1.59	1490.22	1469.00
3	7	7	15416.00	4648.00	149.50	0	Spot (Block3, Row7, Column7)	3205.17	3146.00	903.52	0.01	0.28	1396.00	1421.40	1396.00	178.95	0.01	0.13	100.00	100.00	0.00	1750.00	1809.17	1964772.00	9.97	1948.45	1872.00
3	8	7	15727.00	4641.00	191.15	0	Spot (Block3, Row7, Column8)	3129.35	3065.00	576.21	0.01	0.18	1396.00	1419.95	1396.00	182.57	0.01	0.13	99.00	99.00	0.00	1669.00	1733.35	3235750.00	9.36	1890.78	1883.00
3	1	8	13614.00	4945.00	144.50	0	Spot (Block3, Row8, Column1)	32853.91	30923.50	17289.95	0.03	0.53	1429.00	1466.32	1429.00	226.61	0.01	0.15	100.00	100.00	6.84	29494.50	31424.91	18726756.00	138.51	7917.62	6365.50
3	2	8	13922.00	4937.00	199.60	0	Spot (Block3, Row8, Column2)	1682.45	1657.00	248.35	0.01	0.15	1372.00	1387.06	1372.00	192.22	0.00	0.14	62.00	35.00	0.00	285.00	310.45	1891079.00	1.54	1494.10	1418.50
3	3	8	14219.00	4943.00	173.40	0	Spot (Block3, Row8, Column3)	2255.47	2173.00	589.13	0.02	0.26	1369.00	1372.70	1369.00	179.43	0.00	0.13	92.00	80.00	0.00	804.00	886.47	1899106.00	4.92	1538.55	1503.00
3	4	8	14529.00	4943.00	179.95	0	Spot (Block3, Row8, Column4)	1721.86	1709.00	237.57	0.00	0.14	1373.00	1386.43	1373.00	192.79	0.00	0.14	71.00	42.00	0.00	336.00	348.86	1561729.00	1.74	1488.32	1478.50
3	5	8	14822.00	4943.00	189.25	0	Spot (Block3, Row8, Column5)	1588.59	1588.00	207.68	0.00	0.13	1364.00	1375.94	1364.00	186.85	0.00	0.14	54.00	25.00	0.00	224.00	224.59	1610827.00	1.14	1463.77	1407.50
3	6	8	15122.00	4941.00	181.65	0	Spot (Block3, Row8, Column6)	1741.58	1700.00	267.71	0.01	0.15	1376.00	1391.29	1376.00	186.36	0.00	0.13	70.00	45.00	0.00	324.00	365.58	1612705.00	1.88	1537.56	1494.00
3	7	8	15428.00	4942.00	156.35	0	Spot (Block3, Row8, Column7)	2388.30	2352.00	528.08	0.01	0.22	1388.00	1404.20	1388.00	179.76	0.01	0.13	98.00	88.00	0.00	964.00	1000.30	1602550.00	5.47	1707.64	1676.50
3	8	8	15724.00	4945.00	164.35	0	Spot (Block3, Row8, Column8)	2749.16	2615.00	776.66	0.02	0.28	1386.00	1403.00	1386.00	181.80	0.01	0.13	99.00	92.00	0.00	1229.00	1363.16	2059121.00	7.40	1686.40	1705.00
4	1	1	18128.00	2841.00	152.45	0	Spot (Block4, Row1, Column1)	27974.10	25743.00	14620.53	0.04	0.52	1325.00	1380.78	1325.00	295.68	0.02	0.21	100.00	100.00	0.47	24418.00	26649.10	17735576.00	89.94	7423.30	5638.50
4	2	1	18415.00	2845.00	179.00	0	Spot (Block4, Row1, Column2)	1616.74	1599.00	460.87	0.00	0.29	1286.00	1316.97	1286.00	275.30	0.01	0.21	55.00	9.00	0.00	313.00	330.74	1430814.00	1.09	1429.26	1335.00
4	3	1	18722.00	2826.00	209.60	0	Spot (Block4, Row1, Column3)	1405.43	1373.00	409.26	0.01	0.29	1272.00	1285.65	1272.00	249.02	0.00	0.19	15.00	1.00	0.00	101.00	133.43	1763809.00	0.48	1323.18	1288.00
4	4	1	19021.00	2838.00	151.65	0	Spot (Block4, Row1, Column4)	1508.81	1485.00	171.34	0.01	0.11	1230.50	1255.39	1230.50	140.75	0.01	0.11	79.00	39.00	0.00	254.50	278.31	950550.00	1.80	1343.60	1321.00
4	5	1	19347.00	2845.00	195.40	0	Spot (Block4, Row1, Column5)	1375.28	1366.00	129.48	0.00	0.09	1223.00	1248.22	1223.00	171.93	0.01	0.14	36.00	9.00	0.00	143.00	152.28	1486675.00	0.74	1266.98	1244.00
4	6	1	19619.00	2815.00	228.25	0	Spot (Block4, Row1, Column6)	1394.20	1383.00	224.81	0.00	0.16	1221.50	1244.41	1221.50	210.89	0.01	0.17	29.00	4.00	0.00	161.50	172.70	2078755.00	0.71	1291.55	1285.50
4	7	1	19942.00	2857.00	178.75	0	Spot (Block4, Row1, Column7)	1521.93	1492.00	307.02	0.01	0.20	1222.00	1268.65	1222.00	399.14	0.02	0.31	24.00	0.00	0.00	270.00	299.93	1366690.00	0.63	1343.66	1297.00
4	8	1	20229.00	2848.00	174.20	0	Spot (Block4, Row1, Column8)	1426.79	1412.00	118.57	0.00	0.08	1210.00	1237.04	1210.00	188.11	0.01	0.15	56.00	12.00	0.00	202.00	216.79	1211342.00	1.01	1342.82	1330.00
4	1	2	18102.00	3164.00	223.85	0	Spot (Block4, Row2, Column1)	1520.59	1492.00	160.76	0.01	0.11	1370.00	1391.65	1370.00	242.48	0.01	0.17	25.00	2.00	0.00	122.00	150.59	2179010.00	0.53	1432.00	1393.00
4	2	2	18411.00	3154.00	151.95	0	Spot (Block4, Row2, Column2)	1500.80	1506.00	145.57	0.00	0.10	1294.00	1314.51	1294.00	129.95	0.01	0.10	61.00	39.00	0.00	212.00	206.80	944004.00	1.43	1412.63	1398.00
4	3	2	18684.00	3130.00	163.30	0	Spot (Block4, Row2, Column3)	1543.95	1487.00	368.22	0.02	0.24	1284.00	1294.03	1284.00	211.22	0.00	0.16	46.00	10.00	0.00	203.00	259.95	1144067.00	1.18	1379.16	1371.00
4	4	2	19027.00	3143.00	178.20	0	Spot (Block4, Row2, Column4)	1448.42	1408.00	185.11	0.01	0.13	1268.00	1278.05	1268.00	207.82	0.00	0.16	41.00	9.00	0.00	140.00	180.42	1286196.00	0.82	1400.79	1301.50
4	5	2	19334.00	3142.00	188.70	0	Spot (Block4, Row2, Column5)	1806.10	1789.00	222.92	0.00	0.12	1263.00	1264.15	1263.00	104.27	0.00	0.08	99.00	96.00	0.00	526.00	543.10	1807902.00	5.20	1458.98	1441.00
4	6	2	19620.00	3152.00	165.95	0	Spot (Block4, Row2, Column6)	1480.37	1477.00	131.92	0.00	0.09	1248.00	1276.25	1248.00	332.14	0.01	0.26	20.00	0.00	0.00	229.00	232.37	1132484.00	0.61	1331.12	1327.00
4	7	2	19929.00	3140.00	147.00	-50	Spot (Block4, Row2, Column7)	1386.22	1370.00	135.30	0.01	0.10	1216.00	1265.37	1216.00	401.84	0.02	0.32	6.00	0.00	0.00	154.00	170.22	815100.00	0.30	1377.45	1360.00
4	8	2	20238.00	3132.00	185.80	0	Spot (Block4, Row2, Column8)	1350.98	1319.50	114.58	0.01	0.08	1200.00	1228.14	1200.00	270.41	0.01	0.22	14.00	0.00	0.00	119.50	150.98	1313151.00	0.45	1330.82	1269.00
4	1	3	18121.00	3439.00	157.65	0	Spot (Block4, Row3, Column1)	1719.52	1671.50	206.71	0.01	0.12	1326.00	1352.76	1326.00	154.51	0.01	0.11	90.00	58.00	0.00	345.50	393.52	1179591.00	2.37	1465.95	1452.50
4	2	3	18438.00	3443.00	143.70	0	Spot (Block4, Row3, Column2)	1576.70	1571.50	182.95	0.00	0.12	1300.00	1317.31	1300.00	139.34	0.01	0.11	73.00	48.00	0.00	271.50	276.70	886108.00	1.86	1436.51	1410.50
4	3	3	18727.00	3449.00	158.85	0	Spot (Block4, Row3, Column3)	1578.06	1567.50	198.67	0.00	0.13	1294.00	1313.94	1294.00	221.05	0.01	0.17	57.00	14.00	0.00	273.50	284.06	1101487.00	1.19	1412.49	1410.00
4	4	3	19027.00	3426.00	189.65	0	Spot (Block4, Row3, Column4)	1516.95	1500.00	154.08	0.00	0.10	1282.00	1300.44	1282.00	224.69	0.01	0.17	47.00	7.00	0.00	218.00	234.95	1545777.00	0.96	1379.23	1388.50
4	5	3	19342.00	3460.00	212.45	0	Spot (Block4, Row3, Column5)	1541.11	1492.00	301.90	0.01	0.20	1294.00	1308.27	1294.00	170.38	0.00	0.13	57.00	22.00	0.00	198.00	247.11	1986490.00	1.37	1411.80	1333.00
4	6	3	19635.00	3422.00	182.90	0	Spot (Block4, Row3, Column6)	1552.29	1469.50	474.75	0.02	0.31	1283.00	1309.46	1283.00	344.67	0.01	0.26	19.00	2.00	0.00	186.50	269.29	1452948.00	0.70	1367.77	1370.00
4	7	3	19926.00	3444.00	171.10	0	Spot (Block4, Row3, Column7)	1365.53	1361.00	118.15	0.00	0.09	1215.00	1259.85	1215.00	328.81	0.02	0.26	6.00	0.00	0.00	146.00	150.53	1115634.00	0.32	1287.20	1276.00
4	8	3	20222.00	3429.00	191.00	0	Spot (Block4, Row3, Column8)	1380.66	1369.00	174.73	0.00	0.13	1204.00	1226.33	1204.00	181.93	0.01	0.15	43.00	7.00	0.00	165.00	176.66	1420699.00	0.85	1275.60	1274.00
4	1	4	18132.00	3734.00	182.80	0	Spot (Block4, Row4, Column1)	1503.84	1491.00	159.96	0.00	0.11	1285.00	1295.58	1285.00	157.56	0.00	0.12	61.00	26.00	0.00	206.00	218.84	1409096.00	1.32	1348.35	1325.00
4	2	4	18426.00	3739.00	147.00	-50	Spot (Block4, Row4, Column2)	1488.19	1485.50	138.44	0.00	0.09	1287.00	1300.83	1287.00	154.53	0.00	0.12	57.00	23.00	0.00	198.50	201.19	872080.00	1.21	1464.77	1473.50
4	3	4	18737.00	3743.00	124.65	0	Spot (Block4, Row4, Column3)	2690.86	1985.00	3666.25	0.13	1.36	1289.00	1315.61	1289.00	224.68	0.01	0.17	100.00	84.00	0.00	696.00	1401.86	1108635.00	6.12	1895.54	1868.50
4	4	4	19062.00	3736.00	198.95	0	Spot (Block4, Row4, Column4)	1458.47	1423.00	178.31	0.01	0.12	1282.00	1315.09	1282.00	245.69	0.01	0.19	25.00	2.00	0.00	141.00	176.47	1639316.00	0.58	1390.92	1360.00
4	5	4	19305.00	3735.00	178.25	0	Spot (Block4, Row4, Column5)	1579.82	1585.00	156.31	0.00	0.10	1296.00	1317.36	1296.00	164.99	0.01	0.13	77.00	30.00	0.00	289.00	283.82	1398139.00	1.59	1389.95	1365.00
4	6	4	19630.00	3753.00	212.50	0	Spot (Block4, Row4, Column6)	1809.25	1813.00	242.02	0.00	0.13	1304.00	1339.83	1304.00	316.35	0.01	0.24	78.00	25.00	0.00	509.00	505.25	2332118.00	1.48	1625.91	1452.00
4	7	4	19919.00	3747.00	186.20	0	Spot (Block4, Row4, Column7)	1605.97	1581.00	288.91	0.01	0.18	1265.00	1286.55	1265.00	309.71	0.01	0.24	51.00	7.00	0.00	316.00	340.97	1572242.00	1.03	1383.46	1374.00
4	8	4	20231.00	3753.00	180.25	0	Spot (Block4, Row4, Column8)	1613.82	1588.00	241.95	0.01	0.15	1257.00	1269.51	1257.00	121.35	0.00	0.10	89.00	73.00	0.00	331.00	356.82	1470189.00	2.84	1363.32	1347.00
4	1	5	18130.00	4028.00	173.00	0	Spot (Block4, Row5, Column1)	1786.83	1647.50	1056.17	0.04	0.59	1262.00	1262.99	1262.00	130.46	0.00	0.10	90.00	66.00	0.00	385.50	524.83	1490214.00	4.02	1429.95	1413.50
4	2	5	18401.00	4042.00	165.30	0	Spot (Block4, Row5, Column2)	1473.81	1422.00	296.28	0.02	0.20	1265.00	1295.76	1265.00	485.33	0.01	0.37	11.00	1.00	0.00	157.00	208.81	1114201.00	0.37	1359.75	1374.50
4	3	5	18746.00	4031.00	149.80	0	Spot (Block4, Row5, Column3)	1585.88	1561.50	250.20	0.01	0.16	1251.00	1302.92	1251.00	506.33	0.02	0.39	21.00	0.00	0.00	310.50	334.88	976904.00	0.56	1422.07	1417.50
4	4	5	19019.00	4044.00	161.55	0	Spot (Block4, Row5, Column4)	1525.51	1479.00	460.78	0.01	0.30	1221.00	1269.08	1221.00	256.56	0.02	0.20	50.00	7.00	0.00	258.00	304.51	1101421.00	1.00	1343.78	1320.50
4	5	5	19330.00	4040.00	150.30	0	Spot (Block4, Row5, Column5)	1957.62	1907.50	307.17	0.01	0.16	1268.00	1282.66	1268.00	216.15	0.00	0.17	98.00	73.00	0.00	639.50	689.62	1205897.00	3.12	1549.17	1544.50
4	6	5	19625.00	4038.00	172.75	0	Spot (Block4, Row5, Column6)	1526.44	1487.00	161.65	0.01	0.11	1276.00	1276.08	1276.00	136.72	0.00	0.11	69.00	39.00	0.00	211.00	250.44	1273048.00	1.83	1373.54	1382.00
4	7	5	19923.00	4037.00	200.90	0	Spot (Block4, Row5, Column7)	1495.91	1431.50	314.53	0.02	0.21	1253.00	1263.59	1253.00	122.66	0.00	0.10	68.00	35.00	0.00	178.50	242.91	1711318.00	1.89	1334.82	1344.50
4	8	5	20229.00	4047.00	180.10	0	Spot (Block4, Row5, Column8)	1582.54	1525.00	215.24	0.02	0.14	1283.00	1301.10	1283.00	144.10	0.01	0.11	75.00	42.00	0.00	242.00	299.54	1438530.00	1.95	1377.01	1383.00
4	1	6	18130.00	4326.00	166.20	0	Spot (Block4, Row6, Column1)	1557.67	1500.00	309.95	0.02	0.20	1219.00	1250.54	1219.00	160.59	0.01	0.13	83.00	38.00	0.00	281.00	338.67	1196291.00	1.91	1404.92	1388.00
4	2	6	18413.00	4339.00	247.15	0	Spot (Block4, Row6, Column2)	1416.47	1391.00	356.48	0.01	0.25	1198.00	1224.55	1198.00	128.68	0.01	0.11	59.00	34.00	0.00	193.00	218.47	2502903.00	1.49	1299.90	1282.00
4	3	6	18726.00	4341.00	208.20	0	Spot (Block4, Row6, Column3)	1440.17	1405.50	191.95	0.01	0.13	1199.00	1228.76	1199.00	289.79	0.01	0.24	35.00	6.00	0.00	206.50	241.17	1780045.00	0.73	1297.68	1285.00
4	4	6	19024.00	4338.00	177.95	0	Spot (Block4, Row6, Column4)	1493.23	1461.00	210.81	0.01	0.14	1198.00	1219.65	1198.00	180.34	0.01	0.15	74.00	29.00	0.00	263.00	295.23	1324499.00	1.52	1288.02	1281.00
4	5	6	19326.00	4342.00	160.25	0	Spot (Block4, Row6, Column5)	1669.26	1621.00	278.70	0.01	0.17	1202.00	1224.67	1202.00	148.38	0.01	0.12	97.00	72.00	0.00	419.00	467.26	1188512.00	3.00	1380.46	1369.50
4	6	6	19624.00	4334.00	172.20	0	Spot (Block4, Row6, Column6)	1390.24	1379.00	127.03	0.00	0.09	1203.00	1222.50	1203.00	106.54	0.01	0.09	70.00	35.00	0.00	176.00	187.24	1151119.00	1.57	1298.09	1303.00
4	7	6	19929.00	4329.00	244.80	0	Spot (Block4, Row6, Column7)	1381.95	1376.00	126.46	0.00	0.09	1222.00	1250.80	1222.00	133.19	0.01	0.11	54.00	19.00	0.00	154.00	159.95	2394919.00	0.98	1275.82	1277.00
4	8	6	20256.00	4336.00	93.05	0	Spot (Block4, Row6, Column8)	3075.35	1639.50	5447.85	0.27	1.77	1298.00	1331.90	1298.00	326.03	0.01	0.24	51.00	27.00	0.00	341.50	1777.35	670426.00	5.35	1672.62	1597.00
4	1	7	18124.00	4635.00	191.75	0	Spot (Block4, Row7, Column1)	1475.00	1439.00	199.96	0.01	0.14	1227.00	1261.96	1227.00	144.08	0.01	0.11	68.00	34.00	0.00	212.00	248.00	1535473.00	1.48	1343.47	1321.50
4	2	7	18466.00	4621.00	222.50	0	Spot (Block4, Row7, Column2)	1415.96	1387.00	436.13	0.01	0.31	1197.00	1212.18	1197.00	118.90	0.01	0.10	59.00	34.00	0.00	190.00	218.96	2004997.00	1.71	1319.67	1244.00
4	3	7	18727.00	4634.00	177.65	0	Spot (Block4, Row7, Column3)	1391.99	1375.50	156.99	0.01	0.11	1196.00	1228.69	1196.00	358.62	0.01	0.29	15.00	0.00	0.00	179.50	195.99	1233303.00	0.46	1285.69	1272.00
4	4	7	19027.00	4640.00	147.00	-50	Spot (Block4, Row7, Column4)	1345.10	1302.00	129.28	0.01	0.10	1192.00	1229.55	1192.00	341.72	0.01	0.28	10.00	0.00	0.00	110.00	153.10	790916.00	0.34	1328.94	1289.00
4	5	7	19339.00	4662.00	203.55	0	Spot (Block4, Row7, Column5)	1399.35	1384.00	443.24	0.00	0.32	1202.00	1272.35	1202.00	595.19	0.02	0.47	1.00	0.00	0.00	182.00	197.35	1641442.00	0.21	1297.33	1246.00
4	6	7	19608.00	4633.00	180.05	0	Spot (Block4, Row7, Column6)	1470.85	1439.00	311.45	0.01	0.21	1203.00	1272.07	1203.00	607.22	0.02	0.48	1.00	0.00	0.00	236.00	267.85	1337003.00	0.33	1306.60	1299.00
4	7	7	19925.00	4638.00	202.45	0	Spot (Block4, Row7, Column7)	1431.31	1402.00	221.68	0.01	0.15	1211.00	1246.17	1211.00	227.15	0.01	0.18	38.00	3.00	0.00	191.00	220.31	1671768.00	0.82	1300.53	1278.00
4	8	7	20228.00	4636.00	205.40	0	Spot (Block4, Row7, Column8)	2169.10	2217.00	337.34	0.01	0.16	1294.00	1329.97	1294.00	358.68	0.01	0.27	92.00	67.00	0.00	923.00	875.10	2600753.00	2.34	1603.93	1481.50
4	1	8	18122.00	4945.00	144.15	0	Spot (Block4, Row8, Column1)	29892.82	27219.00	17158.56	0.04	0.57	1289.00	1312.44	1289.00	191.18	0.01	0.15	100.00	100.00	7.96	25930.00	28603.82	16889444.00	149.50	7560.34	5252.00
4	2	8	18419.00	4939.00	188.35	0	Spot (Block4, Row8, Column2)	1401.41	1395.00	176.03	0.00	0.13	1210.00	1242.36	1210.00	141.99	0.01	0.11	56.00	31.00	0.00	185.00	191.41	1400012.00	1.12	1297.99	1288.00
4	3	8	18704.00	4937.00	205.10	0	Spot (Block4, Row8, Column3)	1420.56	1400.00	171.89	0.01	0.12	1201.00	1237.71	1201.00	303.54	0.01	0.25	35.00	0.00	0.00	199.00	219.56	1696154.00	0.60	1276.70	1232.00
4	4	8	19043.00	4942.00	156.85	0	Spot (Block4, Row8, Column4)	1605.47	1514.00	446.76	0.03	0.28	1197.00	1237.59	1197.00	322.09	0.01	0.26	49.00	12.00	0.00	317.00	408.47	1086905.00	1.14	1343.60	1328.00
4	5	8	19328.00	4940.00	147.00	-50	Spot (Block4, Row8, Column5)	1400.44	1391.50	129.22	0.00	0.09	1231.00	1300.82	1231.00	580.07	0.02	0.45	0.00	0.00	0.00	160.50	169.44	826259.00	0.17	1367.00	1381.00
4	6	8	19656.00	4934.00	192.30	0	Spot (Block4, Row8, Column6)	1437.67	1392.00	189.38	0.01	0.13	1254.00	1310.20	1254.00	575.50	0.02	0.44	0.00	0.00	0.00	138.00	183.67	1502370.00	0.22	1332.61	1301.00
4	7	8	19945.00	4948.00	171.50	0	Spot (Block4, Row8, Column7)	1594.59	1488.00	468.78	0.03	0.29	1256.00	1279.28	1256.00	194.14	0.01	0.15	61.00	26.00	0.00	232.00	338.59	1309162.00	1.62	1385.03	1343.00
4	8	8	20226.00	4939.00	152.15	0	Spot (Block4, Row8, Column8)	2751.45	2719.00	613.73	0.01	0.22	1306.00	1351.69	1306.00	334.32	0.01	0.25	100.00	88.00	0.00	1413.00	1445.45	1747173.00	4.19	1802.84	1760.50
5	1	1	4615.00	7334.00	150.50	0	Spot (Block5, Row1, Column1)	29118.51	26869.50	15925.01	0.03	0.55	728.00	746.92	728.00	91.90	0.01	0.12	100.00	100.00	2.60	26141.50	28390.51	17937020.00	308.73	6747.13	4897.00
5	2	1	4917.00	7340.00	172.80	0	Spot (Block5, Row1, Column2)	1046.54	985.00	185.64	0.03	0.18	721.00	736.55	721.00	71.32	0.01	0.10	99.00	87.00	0.00	264.00	325.54	874909.00	4.35	817.58	815.50
5	3	1	5222.00	7338.00	148.30	0	Spot (Block5, Row1, Column3)	1437.62	1371.50	434.36	0.02	0.30	733.00	747.70	733.00	64.64	0.01	0.09	100.00	98.00	0.00	638.50	704.62	868323.00	10.67	912.91	887.00
5	4	1	5518.00	7336.00	173.90	0	Spot (Block5, Row1, Column4)	1061.21	1019.00	156.14	0.02	0.15	785.00	784.85	785.00	70.32	0.00	0.09	96.00	78.00	0.00	234.00	276.21	895659.00	3.93	865.53	874.00
5	5	1	5819.00	7335.00	145.20	0	Spot (Block5, Row1, Column5)	6299.30	5235.00	4296.42	0.08	0.68	799.00	807.80	799.00	74.33	0.00	0.09	100.00	100.00	0.00	4436.00	5500.30	3634694.00	73.88	1819.10	1544.00
5	6	1	6113.00	7331.00	147.95	0	Spot (Block5, Row1, Column6)	4548.67	3881.00	2391.22	0.07	0.53	804.00	821.64	804.00	98.05	0.01	0.12	100.00	100.00	0.00	3077.00	3744.67	2724656.00	38.01	1583.52	1390.00
5	7	1	6427.00	7332.00	150.90	0	Spot (Block5, Row1, Column7)	16859.45	13737.50	12189.08	0.09	0.72	812.00	836.97	812.00	119.99	0.01	0.14	100.00	100.00	0.65	12925.50	16047.45	10452860.00	133.53	3822.56	3320.00
5	8	1	6720.00	7333.00	201.00	0	Spot (Block5, Row1, Column8)	1003.16	1000.00	113.20	0.00	0.11	814.00	836.93	814.00	116.63	0.01	0.14	71.00	31.00	0.00	186.00	189.16	1150620.00	1.43	885.04	879.00
5	1	2	4620.00	7632.00	220.45	0	Spot (Block5, Row2, Column1)	802.33	800.00	52.40	0.00	0.07	705.00	716.33	705.00	76.50	0.01	0.11	72.00	18.00	0.00	95.00	97.33	1117648.00	1.12	729.87	725.50
5	2	2	4911.00	7637.00	123.00	0	Spot (Block5, Row2, Column2)	1921.49	1875.00	385.46	0.01	0.20	713.00	724.13	713.00	64.41	0.01	0.09	100.00	100.00	0.00	1162.00	1208.49	762833.00	18.59	1072.31	1049.50
5	3	2	5221.00	7645.00	192.85	0	Spot (Block5, Row2, Column3)	912.60	892.00	92.48	0.01	0.10	758.00	762.27	758.00	62.92	0.00	0.08	88.00	54.00	0.00	134.00	154.60	960059.00	2.39	804.63	801.00
5	4	2	5523.00	7638.00	169.45	0	Spot (Block5, Row2, Column4)	1614.40	1592.00	349.73	0.01	0.22	797.00	804.16	797.00	72.57	0.00	0.09	100.00	99.00	0.00	795.00	817.40	1293137.00	11.17	1017.17	992.50
5	5	2	5824.00	7639.00	199.70	0	Spot (Block5, Row2, Column5)	1253.00	1237.00	193.02	0.01	0.15	803.00	817.82	803.00	73.68	0.01	0.09	99.00	94.00	0.00	434.00	450.00	1408374.00	5.91	947.22	922.00
5	6	2	6117.00	7637.00	183.45	0	Spot (Block5, Row2, Column6)	1184.15	1117.00	235.42	0.03	0.20	803.00	815.03	803.00	78.01	0.01	0.10	94.00	82.00	0.00	314.00	381.15	1117833.00	4.73	912.08	882.50
5	7	2	6424.00	7640.00	187.20	0	Spot (Block5, Row2, Column7)	1142.29	1093.00	206.04	0.02	0.18	809.00	828.36	809.00	93.83	0.01	0.11	93.00	76.00	0.00	284.00	333.29	1122868.00	3.35	920.74	909.00
5	8	2	6735.00	7623.00	259.30	0	Spot (Block5, Row2, Column8)	903.88	899.00	96.87	0.00	0.11	805.00	820.18	805.00	86.52	0.01	0.11	55.00	22.00	0.00	94.00	98.88	1764380.00	0.97	846.66	829.00
5	1	3	4620.00	7937.00	142.10	0	Spot (Block5, Row3, Column1)	2830.21	2624.50	1146.09	0.03	0.40	723.00	742.57	723.00	73.92	0.01	0.10	100.00	100.00	0.00	1901.50	2107.21	1556614.00	28.24	1213.42	1123.50
5	2	3	4926.00	7948.00	179.45	0	Spot (Block5, Row3, Column2)	934.38	918.00	99.75	0.01	0.11	738.00	745.35	738.00	70.58	0.00	0.09	91.00	71.00	0.00	180.00	196.38	843749.00	2.68	796.67	796.00
5	3	3	5220.00	7934.00	173.00	0	Spot (Block5, Row3, Column3)	1052.03	1024.00	155.69	0.01	0.15	792.00	795.09	792.00	75.78	0.00	0.10	94.00	75.00	0.00	232.00	260.03	879501.00	3.39	876.84	880.50
5	4	3	5519.00	7935.00	146.45	0	Spot (Block5, Row3, Column4)	2858.44	2583.00	1183.14	0.04	0.41	809.00	821.85	809.00	63.84	0.01	0.08	100.00	100.00	0.00	1774.00	2049.44	1695053.00	31.90	1254.77	1207.50
5	5	3	5827.00	7945.00	196.15	0	Spot (Block5, Row3, Column5)	991.91	976.00	154.77	0.01	0.16	812.00	829.02	812.00	84.39	0.01	0.10	73.00	47.00	0.00	164.00	179.91	1078202.00	1.93	865.70	868.50
5	6	3	6122.00	7935.00	174.20	0	Spot (Block5, Row3, Column6)	1202.93	1172.00	180.67	0.01	0.15	819.00	837.75	819.00	88.03	0.01	0.11	98.00	91.00	0.00	353.00	383.93	1020084.00	4.15	962.13	981.00
5	7	3	6418.00	7937.00	142.70	0	Spot (Block5, Row3, Column7)	2383.75	2179.00	1001.72	0.04	0.42	829.00	852.78	829.00	174.86	0.01	0.21	100.00	95.00	0.00	1350.00	1554.75	1306295.00	8.76	1262.18	1165.50
5	8	3	6732.00	7940.00	273.05	0	Spot (Block5, Row3, Column8)	898.63	893.00	92.24	0.00	0.10	812.00	830.20	812.00	180.83	0.01	0.22	13.00	0.00	0.00	81.00	86.63	1952726.00	0.38	850.92	823.00
5	1	4	4622.00	8233.00	146.90	0	Spot (Block5, Row4, Column1)	2384.42	2154.00	967.59	0.04	0.41	725.00	745.28	725.00	71.45	0.01	0.10	100.00	100.00	0.00	1429.00	1659.42	1404426.00	22.94	1090.57	1001.00
5	2	4	4915.00	8243.00	212.25	0	Spot (Block5, Row4, Column2)	1039.09	1006.00	130.20	0.01	0.13	784.00	792.15	784.00	138.31	0.00	0.17	77.00	44.00	0.00	222.00	255.09	1336265.00	1.79	868.61	877.00
5	3	4	5218.00	8237.00	144.80	0	Spot (Block5, Row4, Column3)	15218.52	13804.50	8988.62	0.04	0.59	809.00	829.00	809.00	131.60	0.01	0.16	100.00	100.00	0.00	12995.50	14409.52	8613684.00	109.34	4051.93	3129.00
5	4	4	5525.00	8242.00	217.30	0	Spot (Block5, Row4, Column4)	986.88	977.00	101.32	0.00	0.10	824.00	845.82	824.00	76.54	0.01	0.09	81.00	49.00	0.00	153.00	162.88	1333275.00	1.84	891.03	895.50
5	5	4	5805.00	8230.00	222.35	0	Spot (Block5, Row4, Column5)	982.17	967.00	136.99	0.01	0.14	840.00	864.11	840.00	107.72	0.01	0.12	55.00	21.00	0.00	127.00	142.17	1396643.00	1.10	888.54	886.50
5	6	4	6119.00	8234.00	200.20	0	Spot (Block5, Row4, Column6)	1261.59	1225.00	159.18	0.01	0.13	868.00	870.06	868.00	91.71	0.00	0.11	98.00	91.00	0.00	357.00	393.59	1428125.00	4.27	988.19	996.00
5	7	4	6417.00	8242.00	145.25	0	Spot (Block5, Row4, Column7)	2687.70	2354.50	1418.19	0.06	0.53	847.00	857.11	847.00	80.01	0.01	0.09	100.00	100.00	0.00	1507.50	1840.70	1548115.00	22.88	1261.70	1199.50
5	8	4	6715.00	8243.00	156.70	0	Spot (Block5, Row4, Column8)	1574.83	1530.00	380.30	0.01	0.24	811.00	827.89	811.00	81.55	0.01	0.10	100.00	98.00	0.00	719.00	763.83	1064586.00	9.16	1026.55	1026.00
5	1	5	4627.00	8538.00	154.10	0	Spot (Block5, Row5, Column1)	1487.22	1359.50	438.72	0.04	0.29	716.00	737.02	716.00	76.05	0.01	0.10	100.00	100.00	0.00	643.50	771.22	963721.00	9.86	914.11	899.00
5	2	5	4899.00	8561.00	234.10	0	Spot (Block5, Row5, Column2)	1143.34	1148.00	157.10	0.00	0.14	796.00	802.62	796.00	89.67	0.00	0.11	94.00	85.00	0.00	352.00	347.34	1803053.00	3.80	914.79	887.00
5	3	5	5224.00	8548.00	187.75	0	Spot (Block5, Row5, Column3)	1203.35	1167.00	191.70	0.01	0.16	830.50	859.18	830.50	133.39	0.01	0.16	92.00	68.00	0.00	336.50	372.85	1193719.00	2.58	975.49	979.00
5	4	5	5519.00	8542.00	151.55	0	Spot (Block5, Row5, Column4)	2595.77	2223.00	1232.72	0.07	0.47	867.00	882.50	867.00	118.01	0.01	0.13	100.00	99.00	0.00	1356.00	1728.77	1640529.00	14.52	1227.82	1191.00
5	5	5	5818.00	8535.00	142.75	0	Spot (Block5, Row5, Column5)	33221.73	32351.00	17728.51	0.01	0.53	887.00	908.76	887.00	141.57	0.01	0.16	100.00	100.00	3.25	31464.00	32334.73	18371636.00	228.25	7214.91	5350.50
5	6	5	6114.00	8534.00	145.35	0	Spot (Block5, Row5, Column6)	1543.83	1504.00	291.30	0.01	0.19	885.00	887.73	885.00	93.36	0.00	0.11	100.00	99.00	0.00	619.00	658.83	889248.00	7.03	1094.36	1097.00
5	7	5	6423.00	8541.00	183.55	0	Spot (Block5, Row5, Column7)	1117.00	1090.00	140.14	0.01	0.13	853.00	859.94	853.00	84.76	0.00	0.10	93.00	68.00	0.00	237.00	264.00	1057801.00	3.03	952.97	967.50
5	8	5	6721.00	8535.00	145.45	0	Spot (Block5, Row5, Column8)	7543.37	6223.50	5297.95	0.08	0.70	811.00	831.95	811.00	122.15	0.01	0.15	100.00	100.00	0.00	5412.50	6732.37	4329896.00	54.94	2071.39	1736.00
5	1	6	4622.00	8832.00	191.40	0	Spot (Block5, Row6, Column1)	945.63	933.50	106.88	0.01	0.11	705.00	713.61	705.00	60.04	0.01	0.08	97.00	85.00	0.00	228.50	240.63	977780.00	3.86	785.87	778.50
5	2	6	4932.00	8835.00	184.15	0	Spot (Block5, Row6, Column2)	1024.54	1010.00	210.46	0.01	0.21	773.00	777.98	773.00	101.50	0.00	0.13	91.00	67.00	0.00	237.00	251.54	976390.00	2.43	866.45	872.00
5	3	6	5208.00	8833.00	142.20	0	Spot (Block5, Row6, Column3)	10147.29	9289.00	5819.11	0.04	0.57	821.00	845.72	821.00	99.43	0.01	0.12	100.00	100.00	0.00	8468.00	9326.29	5550568.00	93.55	2904.55	2326.50
5	4	6	5522.00	8829.00	160.40	0	Spot (Block5, Row6, Column4)	1576.49	1481.50	376.60	0.03	0.24	858.00	877.32	858.00	124.98	0.01	0.14	100.00	93.00	0.00	623.50	718.49	1116156.00	5.59	1072.66	1043.50
5	5	6	5816.00	8838.00	140.40	0	Spot (Block5, Row6, Column5)	37288.58	36452.00	20553.47	0.01	0.55	875.00	895.76	875.00	143.05	0.01	0.16	100.00	100.00	15.61	35577.00	36413.58	20061308.00	254.41	8310.45	6827.00
5	6	6	6117.00	8830.00	194.95	0	Spot (Block5, Row6, Column6)	1133.55	1113.50	178.74	0.01	0.16	870.00	875.06	870.00	102.54	0.00	0.12	79.00	58.00	0.00	243.50	263.55	1215170.00	2.52	962.08	952.50
5	7	6	6414.00	8834.00	146.20	0	Spot (Block5, Row6, Column7)	4970.74	4419.00	2779.02	0.05	0.56	827.00	851.44	827.00	87.42	0.01	0.10	100.00	100.00	0.00	3592.00	4143.74	2907883.00	47.12	1624.95	1360.00
5	8	6	6724.00	8843.00	145.95	0	Spot (Block5, Row6, Column8)	6388.72	5607.50	4224.92	0.06	0.66	812.00	832.87	812.00	118.70	0.01	0.14	100.00	100.00	0.00	4795.50	5576.72	3692680.00	46.81	1845.90	1581.50
5	1	7	4618.00	9144.00	201.45	0	Spot (Block5, Row7, Column1)	909.58	896.00	96.60	0.01	0.11	701.00	711.48	701.00	86.34	0.01	0.12	92.00	59.00	0.00	195.00	208.58	1047840.00	2.29	778.37	784.00
5	2	7	4923.00	9136.00	219.60	0	Spot (Block5, Row7, Column2)	826.27	814.00	64.65	0.01	0.08	716.00	729.13	716.00	65.35	0.01	0.09	78.00	36.00	0.00	98.00	110.27	1140256.00	1.49	748.03	746.00
5	3	7	5216.00	9125.00	209.55	0	Spot (Block5, Row7, Column3)	897.20	899.00	67.51	0.00	0.08	782.00	792.90	782.00	96.38	0.01	0.12	66.00	15.00	0.00	117.00	115.20	1120601.00	1.08	839.43	833.00
5	4	7	5509.00	9124.00	213.95	0	Spot (Block5, Row7, Column4)	934.17	911.00	93.94	0.01	0.10	803.00	819.83	803.00	91.56	0.01	0.11	62.00	29.00	0.00	108.00	131.17	1221889.00	1.25	865.54	861.50
5	5	7	5819.00	9135.00	190.45	0	Spot (Block5, Row7, Column5)	1406.69	1366.50	290.75	0.01	0.21	813.00	840.49	813.00	106.75	0.01	0.13	99.00	93.00	0.00	553.50	593.69	1437638.00	5.30	1010.22	1009.00
5	6	7	6114.00	9126.00	197.85	0	Spot (Block5, Row7, Column6)	1080.63	1068.00	126.30	0.01	0.12	824.00	841.35	824.00	77.39	0.01	0.09	96.00	85.00	0.00	244.00	256.63	1194093.00	3.09	930.80	918.00
5	7	7	6412.00	9143.00	145.80	0	Spot (Block5, Row7, Column7)	4454.31	3979.00	2038.52	0.05	0.46	817.00	837.09	817.00	85.97	0.01	0.10	100.00	100.00	0.00	3162.00	3637.31	2583498.00	42.07	1774.94	1420.00
5	8	7	6721.00	9139.00	185.95	0	Spot (Block5, Row7, Column8)	1659.08	1608.00	316.20	0.01	0.19	803.00	815.11	803.00	85.50	0.01	0.10	100.00	99.00	0.00	805.00	856.08	1610965.00	9.87	1064.27	1042.00
5	1	8	4610.00	9439.00	141.50	0	Spot (Block5, Row8, Column1)	38326.17	37886.00	18687.51	0.01	0.49	730.00	753.70	730.00	112.65	0.01	0.15	100.00	100.00	18.11	37156.00	37596.17	20734516.00	333.53	8506.48	6017.50
5	2	8	4917.00	9441.00	191.90	0	Spot (Block5, Row8, Column2)	945.42	924.00	118.55	0.01	0.13	723.00	738.73	723.00	79.83	0.01	0.11	87.00	67.00	0.00	201.00	222.42	979450.00	2.59	783.66	773.50
5	3	8	5215.00	9434.00	147.10	0	Spot (Block5, Row8, Column3)	1959.64	1690.00	956.58	0.06	0.49	758.00	761.85	758.00	76.56	0.00	0.10	98.00	95.00	0.00	932.00	1201.64	1162066.00	15.64	998.10	935.50
5	4	8	5531.00	9430.00	184.65	0	Spot (Block5, Row8, Column4)	1000.48	985.00	123.69	0.01	0.12	777.00	776.68	777.00	82.48	0.00	0.11	92.00	58.00	0.00	208.00	223.48	961462.00	2.71	869.91	875.00
5	5	8	5820.00	9430.00	202.25	0	Spot (Block5, Row8, Column5)	931.74	917.00	78.53	0.01	0.08	790.00	791.32	790.00	74.74	0.00	0.09	80.00	39.00	0.00	127.00	141.74	1083618.00	1.88	856.85	847.00
5	6	8	6127.00	9437.00	162.60	0	Spot (Block5, Row8, Column6)	1354.53	1347.50	252.02	0.00	0.19	802.00	811.35	802.00	78.79	0.01	0.10	99.00	97.00	0.00	545.50	552.53	991514.00	6.89	980.63	951.50
5	7	8	6423.00	9434.00	147.65	0	Spot (Block5, Row8, Column7)	1932.06	1835.00	579.88	0.02	0.30	816.00	835.73	816.00	87.35	0.01	0.10	100.00	100.00	0.00	1019.00	1116.06	1145712.00	12.55	1090.66	1063.50
5	8	8	6717.00	9437.00	153.75	0	Spot (Block5, Row8, Column8)	3058.65	2674.00	1470.15	0.06	0.48	811.00	828.26	811.00	88.77	0.01	0.11	100.00	100.00	0.00	1863.00	2247.65	1982003.00	25.13	1364.20	1266.50
6	1	1	9122.00	7337.00	152.60	0	Spot (Block6, Row1, Column1)	30997.63	27822.50	17046.95	0.05	0.55	2194.00	2250.38	2194.00	357.33	0.01	0.16	100.00	100.00	3.91	25628.50	28803.63	19838508.00	80.45	8783.41	7474.50
6	2	1	9419.00	7343.00	153.65	0	Spot (Block6, Row1, Column2)	3696.41	3526.00	734.35	0.02	0.20	2173.00	2212.51	2173.00	340.68	0.01	0.15	98.00	89.00	0.00	1353.00	1523.41	2406364.00	4.36	2555.48	2541.50
6	3	1	9721.00	7344.00	171.10	0	Spot (Block6, Row1, Column3)	3100.96	3004.00	625.18	0.01	0.20	2180.00	2227.18	2180.00	345.74	0.01	0.16	80.00	60.00	0.00	824.00	920.96	2527285.00	2.53	2420.44	2401.00
6	4	1	10015.00	7336.00	147.40	0	Spot (Block6, Row1, Column4)	3725.79	3616.00	736.04	0.01	0.20	2194.00	2244.80	2194.00	351.42	0.01	0.16	99.00	89.00	0.00	1422.00	1531.79	2209396.00	4.21	2642.49	2618.50
6	5	1	10325.00	7337.00	148.05	0	Spot (Block6, Row1, Column5)	6583.01	5631.50	2997.79	0.07	0.46	2223.00	2273.11	2223.00	355.47	0.01	0.16	99.00	93.00	0.00	3408.50	4360.01	3923476.00	12.12	3283.54	3092.50
6	6	1	10612.00	7330.00	157.10	0	Spot (Block6, Row1, Column6)	5551.81	4941.50	2000.26	0.05	0.36	2283.00	2322.59	2283.00	364.85	0.01	0.16	98.00	96.00	0.00	2658.50	3268.81	3786337.00	8.85	3056.88	3067.00
6	7	1	10925.00	7337.00	154.15	0	Spot (Block6, Row1, Column7)	9476.89	8574.00	4242.37	0.04	0.45	2273.00	2323.84	2273.00	381.58	0.01	0.16	100.00	100.00	0.00	6301.00	7203.89	6178930.00	18.75	3797.77	3604.50
6	8	1	11226.00	7336.00	195.90	0	Spot (Block6, Row1, Column8)	2757.00	2701.00	409.95	0.01	0.15	2288.00	2350.19	2288.00	379.37	0.01	0.16	54.00	29.00	0.00	413.00	469.00	2991348.00	1.07	2622.91	2623.00
6	1	2	9119.00	7655.00	189.05	0	Spot (Block6, Row2, Column1)	2447.50	2407.50	364.10	0.01	0.15	2153.00	2187.00	2153.00	339.91	0.01	0.16	44.00	19.00	0.00	254.50	294.50	2452397.00	0.77	2369.71	2372.00
6	2	2	9418.00	7640.00	133.85	0	Spot (Block6, Row2, Column2)	3388.96	3323.00	613.25	0.01	0.18	2102.00	2154.90	2102.00	326.88	0.01	0.15	97.00	85.00	0.00	1221.00	1286.96	1623314.00	3.78	2543.02	2532.00
6	3	2	9734.00	7630.00	163.65	0	Spot (Block6, Row2, Column3)	2544.97	2501.50	381.18	0.01	0.15	2094.00	2145.76	2094.00	336.30	0.01	0.16	56.00	26.00	0.00	407.50	450.97	1888368.00	1.19	2328.30	2240.00
6	4	2	10022.00	7643.00	169.10	0	Spot (Block6, Row2, Column4)	2936.30	2890.00	480.54	0.01	0.16	2092.00	2131.53	2092.00	336.18	0.01	0.16	86.00	59.00	0.00	798.00	844.30	2346100.00	2.39	2428.76	2425.00
6	5	2	10324.00	7643.00	200.35	0	Spot (Block6, Row2, Column5)	2976.36	2939.00	464.87	0.01	0.16	2145.50	2168.09	2145.50	332.47	0.00	0.15	84.00	60.00	0.00	793.50	830.86	3384122.00	2.43	2466.18	2512.00
6	6	2	10608.00	7643.00	154.65	0	Spot (Block6, Row2, Column6)	2673.85	2605.00	448.25	0.01	0.17	2120.00	2171.92	2120.00	332.46	0.01	0.15	62.00	40.00	0.00	485.00	553.85	1756718.00	1.51	2369.15	2263.50
6	7	2	10926.00	7637.00	179.15	0	Spot (Block6, Row2, Column7)	2551.77	2526.00	412.58	0.00	0.16	2095.00	2154.92	2095.00	353.95	0.01	0.16	57.00	26.00	0.00	431.00	456.77	2306796.00	1.12	2267.67	2294.50
6	8	2	11229.00	7629.00	184.45	0	Spot (Block6, Row2, Column8)	2463.70	2425.00	361.22	0.01	0.15	2146.00	2180.28	2146.00	362.24	0.01	0.17	44.00	15.00	0.00	279.00	317.70	2357763.00	0.78	2357.21	2298.00
6	1	3	9125.00	7943.00	152.65	0	Spot (Block6, Row3, Column1)	3930.18	3644.50	1113.83	0.03	0.28	2155.00	2181.69	2155.00	325.89	0.01	0.15	97.00	87.00	0.00	1489.50	1775.18	2523174.00	5.37	2546.59	2551.00
6	2	3	9413.00	7944.00	207.65	0	Spot (Block6, Row3, Column2)	2483.58	2467.50	393.76	0.00	0.16	2097.00	2138.26	2097.00	319.02	0.01	0.15	54.00	30.00	0.00	370.50	386.58	3044870.00	1.08	2242.67	2184.00
6	3	3	9717.00	7943.00	184.35	0	Spot (Block6, Row3, Column3)	2564.44	2541.50	412.75	0.00	0.16	2073.00	2104.84	2073.00	325.55	0.01	0.15	59.00	34.00	0.00	468.50	491.44	2441345.00	1.41	2359.30	2348.00
6	4	3	10019.00	7933.00	163.95	0	Spot (Block6, Row3, Column4)	3288.27	3245.00	681.49	0.01	0.21	2056.00	2084.44	2056.00	330.98	0.01	0.16	95.00	75.00	0.00	1189.00	1232.27	2456341.00	3.64	2356.22	2311.00
6	5	3	10336.00	7940.00	181.75	0	Spot (Block6, Row3, Column5)	2660.54	2638.00	400.93	0.00	0.15	2089.00	2125.95	2089.00	336.94	0.01	0.16	66.00	40.00	0.00	549.00	571.54	2463657.00	1.59	2313.80	2226.50
6	6	3	10614.00	7933.00	183.80	0	Spot (Block6, Row3, Column6)	3015.88	2965.00	524.83	0.01	0.17	2109.00	2168.17	2109.00	331.12	0.01	0.15	87.00	63.00	0.00	856.00	906.88	2865087.00	2.56	2451.13	2427.50
6	7	3	10930.00	7941.00	163.25	0	Spot (Block6, Row3, Column7)	3567.68	3271.00	1026.83	0.04	0.29	2082.00	2132.00	2082.00	332.50	0.01	0.16	94.00	80.00	0.00	1189.00	1485.68	2636517.00	4.32	2466.89	2491.50
6	8	3	11217.00	7938.00	199.65	0	Spot (Block6, Row3, Column8)	2501.47	2412.50	383.93	0.02	0.15	2103.00	2150.55	2103.00	337.12	0.01	0.16	47.00	24.00	0.00	309.50	398.47	2841669.00	1.04	2258.55	2264.00
6	1	4	9123.00	8235.00	157.65	0	Spot (Block6, Row4, Column1)	3642.87	3528.00	773.05	0.01	0.21	2179.00	2209.20	2179.00	328.92	0.01	0.15	94.00	86.00	0.00	1349.00	1463.87	2488083.00	4.36	2622.31	2700.00
6	2	4	9417.00	8240.00	200.15	0	Spot (Block6, Row4, Column2)	2853.32	2830.00	455.74	0.00	0.16	2112.00	2161.93	2112.00	320.28	0.01	0.15	81.00	56.00	0.00	718.00	741.32	3258492.00	2.16	2466.14	2494.50
6	3	4	9724.00	8240.00	147.30	0	Spot (Block6, Row4, Column3)	7173.21	6907.00	2447.59	0.02	0.34	2102.00	2140.21	2102.00	325.62	0.01	0.15	100.00	100.00	0.00	4805.00	5071.21	4253712.00	15.46	3247.06	3114.00
6	4	4	10013.00	8252.00	204.30	0	Spot (Block6, Row4, Column4)	2516.04	2485.50	409.81	0.01	0.16	2086.00	2122.96	2086.00	337.29	0.01	0.16	53.00	31.00	0.00	399.50	430.04	2984028.00	1.17	2262.51	2261.00
6	5	4	10307.00	8244.00	191.30	0	Spot (Block6, Row4, Column5)	2581.81	2523.00	630.22	0.01	0.24	2107.00	2151.59	2107.00	347.60	0.01	0.16	56.00	23.00	0.00	416.00	474.81	2669596.00	1.24	2264.24	2192.50
6	6	4	10624.00	8236.00	190.75	0	Spot (Block6, Row4, Column6)	3099.00	3043.00	527.42	0.01	0.17	2112.00	2160.92	2112.00	326.68	0.01	0.15	95.00	72.00	0.00	931.00	987.00	3179570.00	2.87	2553.40	2639.00
6	7	4	10918.00	8243.00	156.15	0	Spot (Block6, Row4, Column7)	4254.41	3765.00	1569.51	0.05	0.37	2109.00	2162.24	2109.00	331.93	0.01	0.15	95.00	84.00	0.00	1656.00	2145.41	2858962.00	6.30	2707.13	2753.00
6	8	4	11221.00	8244.00	168.60	0	Spot (Block6, Row4, Column8)	2989.30	2900.00	549.26	0.01	0.18	2114.00	2162.08	2114.00	335.20	0.01	0.16	82.00	58.00	0.00	786.00	875.30	2355565.00	2.47	2351.31	2330.00
6	1	5	9124.00	8543.00	145.75	0	Spot (Block6, Row5, Column1)	4447.54	4315.50	1045.41	0.01	0.24	2123.00	2160.65	2123.00	324.54	0.01	0.15	100.00	98.00	0.00	2192.50	2324.54	2570680.00	7.05	2811.13	2813.00
6	2	5	9426.00	8531.00	180.40	0	Spot (Block6, Row5, Column2)	2650.56	2625.00	386.90	0.00	0.15	2099.00	2149.82	2099.00	325.10	0.01	0.15	68.00	38.00	0.00	526.00	551.56	2419963.00	1.54	2370.70	2389.50
6	3	5	9719.00	8543.00	183.65	0	Spot (Block6, Row5, Column3)	3409.60	3197.00	1318.84	0.03	0.39	2116.00	2160.24	2116.00	326.26	0.01	0.15	93.00	83.00	0.00	1081.00	1293.60	3235715.00	3.83	2566.55	2613.50
6	4	5	10027.00	8537.00	171.30	0	Spot (Block6, Row5, Column4)	2929.73	2829.00	494.04	0.02	0.17	2138.00	2174.00	2138.00	343.78	0.01	0.16	82.00	50.00	0.00	691.00	791.73	2390656.00	2.20	2401.61	2374.50
6	5	5	10326.00	8541.00	146.50	0	Spot (Block6, Row5, Column5)	10636.76	9996.00	4159.73	0.03	0.39	2166.00	2190.83	2166.00	355.10	0.00	0.16	100.00	100.00	0.00	7830.00	8470.76	6201231.00	23.78	4125.34	3469.50
6	6	5	10618.00	8536.00	206.25	0	Spot (Block6, Row5, Column6)	2542.50	2504.00	393.00	0.01	0.15	2103.00	2158.92	2103.00	343.24	0.01	0.16	56.00	28.00	0.00	401.00	439.50	3078962.00	1.12	2280.17	2194.00
6	7	5	10916.00	8541.00	161.10	0	Spot (Block6, Row5, Column7)	3141.14	3084.50	498.53	0.01	0.16	2091.00	2127.82	2091.00	342.15	0.01	0.16	94.00	72.00	0.00	993.50	1050.14	2242775.00	2.96	2492.50	2486.50
6	8	5	11224.00	8542.00	148.60	0	Spot (Block6, Row5, Column8)	7598.20	6425.00	3881.16	0.07	0.51	2090.00	2130.72	2090.00	341.32	0.01	0.16	99.00	92.00	0.00	4335.00	5508.20	4574115.00	16.02	3205.27	3118.50
6	1	6	9121.00	8836.00	183.35	0	Spot (Block6, Row6, Column1)	2898.72	2794.50	503.61	0.02	0.17	2089.00	2122.34	2089.00	331.92	0.01	0.16	82.00	53.00	0.00	705.50	809.72	2730591.00	2.34	2417.35	2450.50
6	2	6	9421.00	8835.00	196.95	0	Spot (Block6, Row6, Column2)	2622.01	2544.00	413.34	0.01	0.16	2051.00	2090.08	2051.00	328.25	0.01	0.16	68.00	35.00	0.00	493.00	571.01	2876346.00	1.62	2325.59	2311.00
6	3	6	9712.00	8836.00	146.35	0	Spot (Block6, Row6, Column3)	7321.71	6738.00	3084.64	0.04	0.42	2091.00	2155.10	2091.00	339.11	0.01	0.16	100.00	100.00	0.00	4647.00	5230.71	4319809.00	15.24	3223.68	3106.50
6	4	6	10025.00	8835.00	172.95	0	Spot (Block6, Row6, Column4)	2989.68	2911.00	509.28	0.01	0.17	2104.00	2155.44	2104.00	341.12	0.01	0.16	86.00	63.00	0.00	807.00	885.68	2502362.00	2.45	2468.41	2486.00
6	5	6	10319.00	8835.00	141.95	0	Spot (Block6, Row6, Column5)	11557.73	11070.00	4217.01	0.02	0.36	2104.00	2148.66	2104.00	354.29	0.01	0.16	100.00	100.00	0.00	8966.00	9453.73	6298964.00	26.56	4579.52	3986.50
6	6	6	10620.00	8844.00	178.00	0	Spot (Block6, Row6, Column6)	2626.55	2563.50	402.49	0.01	0.15	2075.00	2117.70	2075.00	347.34	0.01	0.16	63.00	36.00	0.00	488.50	551.55	2321874.00	1.47	2346.65	2311.00
6	7	6	10919.00	8843.00	153.35	0	Spot (Block6, Row6, Column7)	5048.56	4614.00	1858.41	0.04	0.37	2080.00	2114.91	2080.00	340.81	0.01	0.16	99.00	96.00	0.00	2534.00	2968.56	3256318.00	8.61	2714.10	2736.00
6	8	6	11226.00	8841.00	144.40	0	Spot (Block6, Row6, Column8)	6489.50	6123.00	2910.85	0.03	0.45	2076.00	2104.14	2076.00	328.77	0.01	0.16	99.00	96.00	0.00	4047.00	4413.50	3692524.00	13.34	3140.03	3030.00
6	1	7	9091.00	9138.00	222.55	0	Spot (Block6, Row7, Column1)	2754.69	2727.00	463.17	0.00	0.17	2133.00	2186.97	2133.00	508.42	0.01	0.23	58.00	21.00	0.00	594.00	621.69	3906155.00	1.12	2381.64	2336.00
6	2	7	9435.00	9141.00	204.90	0	Spot (Block6, Row7, Column2)	2306.13	2301.00	344.78	0.00	0.15	1996.00	2079.91	1996.00	505.02	0.02	0.24	32.00	1.00	0.00	305.00	310.13	2760433.00	0.45	2189.98	2217.50
6	3	7	9720.00	9144.00	232.65	0	Spot (Block6, Row7, Column3)	2319.46	2301.00	347.70	0.00	0.15	2053.00	2094.85	2053.00	333.86	0.01	0.16	42.00	14.00	0.00	248.00	266.46	3629951.00	0.67	2122.80	2074.00
6	4	7	10023.00	9149.00	184.45	0	Spot (Block6, Row7, Column4)	2456.95	2413.00	373.72	0.01	0.15	2044.50	2088.91	2044.50	330.16	0.01	0.16	53.00	29.00	0.00	368.50	412.45	2351303.00	1.11	2304.35	2262.00
6	5	7	10326.00	9139.00	189.40	0	Spot (Block6, Row7, Column5)	2716.71	2705.00	436.19	0.00	0.16	2026.50	2082.31	2026.50	336.67	0.01	0.16	75.00	50.00	0.00	678.50	690.21	2746589.00	1.88	2291.71	2234.00
6	6	7	10620.00	9136.00	188.80	0	Spot (Block6, Row7, Column6)	2697.11	2677.00	434.56	0.00	0.16	2003.00	2065.79	2003.00	336.51	0.01	0.16	76.00	50.00	0.00	674.00	694.11	2702505.00	1.88	2323.23	2292.00
6	7	7	10912.00	9141.00	148.75	0	Spot (Block6, Row7, Column7)	5044.80	4912.00	1584.28	0.01	0.31	2037.50	2088.20	2037.50	334.83	0.01	0.16	99.00	98.00	0.00	2874.50	3007.30	3067239.00	8.83	2843.89	2811.50
6	8	7	11221.00	9148.00	186.95	0	Spot (Block6, Row7, Column8)	3966.36	3888.00	679.59	0.01	0.17	2083.00	2115.92	2083.00	318.44	0.01	0.15	99.00	99.00	0.00	1805.00	1883.36	3902901.00	5.81	2785.46	2784.00
6	1	8	9112.00	9445.00	141.85	0	Spot (Block6, Row8, Column1)	40934.93	40040.00	18925.61	0.01	0.46	2165.00	2215.98	2165.00	457.79	0.01	0.21	100.00	100.00	22.67	37875.00	38769.93	22391492.00	84.58	13363.93	8710.50
6	2	8	9428.00	9441.00	194.25	0	Spot (Block6, Row8, Column2)	2452.96	2413.00	391.85	0.01	0.16	2081.00	2101.81	2081.00	345.92	0.00	0.16	49.00	21.00	0.00	332.00	371.96	2612406.00	1.02	2234.31	2279.50
6	3	8	9715.00	9438.00	149.30	0	Spot (Block6, Row8, Column3)	3908.20	3612.00	1260.13	0.03	0.32	2009.00	2060.32	2009.00	326.02	0.01	0.16	98.00	83.00	0.00	1603.00	1899.20	2372276.00	5.67	2574.06	2600.00
6	4	8	10018.00	9441.00	162.05	0	Spot (Block6, Row8, Column4)	2675.70	2628.00	443.34	0.01	0.17	2010.00	2063.83	2010.00	325.62	0.01	0.16	77.00	45.00	0.00	618.00	665.70	1939885.00	1.88	2236.69	2193.00
6	5	8	10329.00	9438.00	235.00	0	Spot (Block6, Row8, Column5)	2330.75	2273.00	361.85	0.01	0.16	2040.00	2082.08	2040.00	327.36	0.01	0.16	44.00	18.00	0.00	233.00	290.75	3708229.00	0.76	2152.92	2060.50
6	6	8	10621.00	9438.00	186.80	0	Spot (Block6, Row8, Column6)	3146.86	3060.00	651.43	0.01	0.21	2072.00	2104.00	2072.00	341.34	0.01	0.16	87.00	69.00	0.00	988.00	1074.86	3090214.00	3.06	2411.86	2382.00
6	7	8	10919.00	9439.00	161.00	0	Spot (Block6, Row8, Column7)	3430.82	3320.00	736.35	0.01	0.21	2081.00	2105.46	2081.00	332.64	0.01	0.16	94.00	85.00	0.00	1239.00	1349.82	2459900.00	3.98	2458.40	2518.00
6	8	8	11220.00	9439.00	156.55	0	Spot (Block6, Row8, Column8)	3902.71	3744.00	890.73	0.02	0.23	2083.00	2123.06	2083.00	335.95	0.01	0.16	99.00	91.00	0.00	1661.00	1819.71	2626525.00	5.30	2618.68	2584.50
7	1	1	13622.00	7340.00	153.05	0	Spot (Block7, Row1, Column1)	28223.06	25510.50	15627.97	0.04	0.55	1089.00	1111.73	1089.00	176.66	0.01	0.16	100.00	100.00	0.62	24421.50	27134.06	18062760.00	153.47	6740.23	4938.00
7	2	1	13927.00	7336.00	162.90	0	Spot (Block7, Row1, Column2)	1408.99	1395.50	187.71	0.00	0.13	1077.00	1079.45	1077.00	151.97	0.00	0.14	80.00	53.00	0.00	318.50	331.99	1028560.00	2.17	1192.34	1184.50
7	3	1	14214.00	7325.00	140.95	0	Spot (Block7, Row1, Column3)	1216.19	1205.00	169.20	0.00	0.14	1027.00	1054.97	1027.00	135.33	0.01	0.13	65.00	34.00	0.00	178.00	189.19	655528.00	1.19	1174.18	1196.00
7	4	1	14512.00	7341.00	204.55	0	Spot (Block7, Row1, Column4)	1279.05	1275.50	188.91	0.00	0.15	992.00	1026.99	992.00	133.33	0.02	0.13	77.00	52.00	0.00	283.50	287.05	1516950.00	1.89	1073.28	1068.00
7	5	1	14825.00	7333.00	189.55	0	Spot (Block7, Row1, Column5)	1179.86	1165.00	167.05	0.01	0.14	991.00	1020.46	991.00	138.19	0.01	0.14	53.00	27.00	0.00	174.00	188.86	1189301.00	1.15	1074.00	1043.50
7	6	1	15111.00	7326.00	211.30	0	Spot (Block7, Row1, Column6)	1206.27	1179.00	161.02	0.01	0.13	993.00	1021.36	993.00	123.20	0.01	0.12	60.00	36.00	0.00	186.00	213.27	1537990.00	1.50	1062.37	1070.00
7	7	1	15431.00	7335.00	211.45	0	Spot (Block7, Row1, Column7)	1195.31	1177.50	189.08	0.01	0.16	989.00	1003.45	989.00	119.19	0.01	0.12	63.00	38.00	0.00	188.50	206.31	1527604.00	1.61	1037.55	997.50
7	8	1	15733.00	7345.00	204.40	0	Spot (Block7, Row1, Column8)	1168.86	1142.00	168.95	0.01	0.14	989.00	1004.27	989.00	113.94	0.01	0.11	55.00	32.00	0.00	153.00	179.86	1387434.00	1.44	1044.54	1023.50
7	1	2	13616.00	7642.00	218.35	0	Spot (Block7, Row2, Column1)	1210.37	1193.00	155.30	0.01	0.13	1030.50	1062.07	1030.50	142.54	0.01	0.13	58.00	24.00	0.00	162.50	179.87	1655781.00	1.04	1106.81	1083.50
7	2	2	13914.00	7627.00	132.85	0	Spot (Block7, Row2, Column2)	1288.19	1291.00	169.24	0.00	0.13	1004.00	1040.78	1004.00	129.24	0.02	0.12	78.00	56.00	0.00	287.00	284.19	609316.00	1.91	1163.58	1179.00
7	3	2	14220.00	7644.00	197.60	0	Spot (Block7, Row2, Column3)	1185.60	1192.00	164.37	0.00	0.14	989.00	1013.79	989.00	129.68	0.01	0.13	58.00	36.00	0.00	203.00	196.60	1305345.00	1.32	1071.46	1044.00
7	4	2	14525.00	7643.00	201.50	0	Spot (Block7, Row2, Column4)	1163.08	1108.00	148.69	0.02	0.13	983.00	999.35	983.00	128.85	0.01	0.13	49.00	26.00	0.00	125.00	180.08	1341026.00	1.27	1087.26	1085.00
7	5	2	14827.00	7635.00	205.10	0	Spot (Block7, Row2, Column5)	1337.88	1305.00	213.54	0.01	0.16	986.00	1004.76	986.00	139.60	0.01	0.14	81.00	58.00	0.00	319.00	351.88	1597427.00	2.39	1104.11	1090.00
7	6	2	15129.00	7637.00	185.65	0	Spot (Block7, Row2, Column6)	1161.91	1107.50	160.83	0.02	0.14	982.00	995.66	982.00	117.89	0.01	0.12	51.00	31.00	0.00	125.50	179.91	1131697.00	1.41	1082.83	1079.00
7	7	2	15428.00	7637.00	182.80	0	Spot (Block7, Row2, Column7)	1132.15	1102.50	143.95	0.01	0.13	979.00	981.10	979.00	113.71	0.00	0.12	55.00	23.00	0.00	123.50	153.15	1059690.00	1.33	1065.07	1086.00
7	8	2	15722.00	7643.00	208.00	0	Spot (Block7, Row2, Column8)	1101.33	1081.00	133.49	0.01	0.12	987.00	993.53	987.00	113.49	0.00	0.11	41.00	22.00	0.00	94.00	114.33	1360148.00	0.95	1016.19	985.00
7	1	3	13625.00	7946.00	167.35	0	Spot (Block7, Row3, Column1)	1379.70	1334.50	218.82	0.01	0.16	1011.00	1048.92	1011.00	125.92	0.02	0.12	87.00	64.00	0.00	323.50	368.70	1070649.00	2.63	1165.80	1165.00
7	2	3	13925.00	7934.00	222.45	0	Spot (Block7, Row3, Column2)	1165.54	1159.00	159.06	0.00	0.14	992.00	1024.52	992.00	127.43	0.01	0.12	52.00	29.00	0.00	167.00	173.54	1656237.00	1.11	1058.75	1025.00
7	3	3	14212.00	7926.00	193.30	0	Spot (Block7, Row3, Column3)	1212.29	1190.00	206.94	0.01	0.17	985.00	1002.26	985.00	127.56	0.01	0.13	63.00	38.00	0.00	205.00	227.29	1275326.00	1.65	1053.15	1022.00
7	4	3	14523.00	7943.00	188.15	0	Spot (Block7, Row3, Column4)	1232.36	1205.00	187.43	0.01	0.15	983.50	990.90	983.50	118.31	0.00	0.12	70.00	46.00	0.00	221.50	248.86	1231130.00	2.04	1095.95	1092.00
7	5	3	14832.00	7947.00	173.00	0	Spot (Block7, Row3, Column5)	1198.24	1173.00	176.87	0.01	0.15	986.00	995.79	986.00	113.67	0.00	0.11	60.00	38.00	0.00	187.00	212.24	994538.00	1.78	1065.77	1052.50
7	6	3	15136.00	7942.00	187.80	0	Spot (Block7, Row3, Column6)	1246.16	1221.50	162.25	0.01	0.13	981.00	985.68	981.00	111.24	0.00	0.11	79.00	53.00	0.00	240.50	265.16	1241178.00	2.34	1104.71	1095.00
7	7	3	15424.00	7949.00	202.20	0	Spot (Block7, Row3, Column7)	1140.35	1128.00	132.24	0.00	0.12	984.00	993.50	984.00	115.13	0.00	0.12	58.00	27.00	0.00	144.00	156.35	1328510.00	1.28	1048.03	1016.50
7	8	3	15731.00	7931.00	191.85	0	Spot (Block7, Row3, Column8)	1216.26	1202.00	149.96	0.01	0.12	1001.00	1019.95	1001.00	113.62	0.01	0.11	66.00	40.00	0.00	201.00	215.26	1263689.00	1.73	1101.51	1091.00
7	1	4	13626.00	8241.00	197.65	0	Spot (Block7, Row4, Column1)	1295.43	1288.00	243.09	0.00	0.19	1055.00	1064.09	1055.00	140.86	0.00	0.13	61.00	37.00	0.00	233.00	240.43	1431455.00	1.64	1142.13	1115.00
7	2	4	13926.00	8229.00	183.60	0	Spot (Block7, Row4, Column2)	1242.38	1192.00	182.03	0.02	0.15	998.00	1031.74	998.00	132.09	0.01	0.13	68.00	39.00	0.00	194.00	244.38	1179022.00	1.59	1146.93	1135.50
7	3	4	14226.00	8241.00	162.75	0	Spot (Block7, Row4, Column3)	1669.43	1621.00	298.58	0.01	0.18	992.00	1013.30	992.00	128.40	0.01	0.13	99.00	95.00	0.00	629.00	677.43	1223691.00	5.11	1212.79	1220.00
7	4	4	14520.00	8243.00	197.70	0	Spot (Block7, Row4, Column4)	1149.81	1113.00	149.47	0.01	0.13	991.00	1000.28	991.00	113.79	0.00	0.11	51.00	32.00	0.00	122.00	158.81	1273990.00	1.31	1053.05	1033.00
7	5	4	14807.00	8249.00	175.25	0	Spot (Block7, Row4, Column5)	1202.31	1184.00	173.49	0.01	0.14	989.00	1002.53	989.00	107.90	0.01	0.11	67.00	39.00	0.00	195.00	213.31	1029174.00	1.85	1071.79	1072.50
7	6	4	15120.00	8243.00	194.85	0	Spot (Block7, Row4, Column6)	1361.41	1307.50	208.94	0.02	0.15	985.00	1000.40	985.00	121.29	0.01	0.12	91.00	69.00	0.00	322.50	376.41	1459427.00	2.98	1131.14	1099.00
7	7	4	15428.00	8241.00	195.15	0	Spot (Block7, Row4, Column7)	1237.35	1203.00	167.62	0.01	0.14	988.00	1009.33	988.00	118.09	0.01	0.12	72.00	43.00	0.00	215.00	249.35	1336341.00	1.93	1091.22	1091.00
7	8	4	15720.00	8247.00	173.45	0	Spot (Block7, Row4, Column8)	1400.20	1352.00	239.25	0.02	0.17	1003.00	1032.69	1003.00	121.17	0.01	0.12	88.00	65.00	0.00	349.00	397.20	1178967.00	3.03	1160.27	1114.50
7	1	5	13623.00	8541.00	178.90	0	Spot (Block7, Row5, Column1)	1514.93	1480.00	280.13	0.01	0.18	1062.00	1070.07	1062.00	149.92	0.00	0.14	86.00	65.00	0.00	418.00	452.93	1354343.00	2.97	1213.42	1204.00
7	2	5	13927.00	8554.00	187.55	0	Spot (Block7, Row5, Column2)	1307.29	1284.00	168.61	0.01	0.13	1008.00	1043.94	1008.00	139.39	0.02	0.13	83.00	49.00	0.00	276.00	299.29	1296828.00	1.89	1150.32	1097.00
7	3	5	14233.00	8550.00	181.00	0	Spot (Block7, Row5, Column3)	1315.39	1282.50	201.22	0.01	0.15	991.00	1011.45	991.00	124.20	0.01	0.12	84.00	58.00	0.00	291.50	324.39	1207527.00	2.45	1150.16	1156.50
7	4	5	14531.00	8546.00	195.20	0	Spot (Block7, Row5, Column4)	1218.65	1189.00	182.09	0.01	0.15	990.00	1006.53	990.00	115.01	0.01	0.11	64.00	41.00	0.00	199.00	228.65	1317363.00	1.84	1092.33	1089.00
7	5	5	14824.00	8541.00	162.45	0	Spot (Block7, Row5, Column5)	1593.46	1519.00	310.98	0.02	0.20	995.00	1016.38	995.00	117.02	0.01	0.12	97.00	93.00	0.00	524.00	598.46	1166411.00	4.93	1173.27	1169.00
7	6	5	15120.00	8543.00	166.05	0	Spot (Block7, Row5, Column6)	1233.94	1203.50	170.22	0.01	0.14	993.00	1018.24	993.00	125.94	0.01	0.12	68.00	44.00	0.00	210.50	240.94	945201.00	1.71	1075.12	1070.50
7	7	5	15423.00	8538.00	189.70	0	Spot (Block7, Row5, Column7)	1270.17	1264.00	179.40	0.00	0.14	993.00	1013.53	993.00	119.72	0.01	0.12	77.00	51.00	0.00	271.00	277.17	1293029.00	2.14	1083.54	1094.00
7	8	5	15719.00	8549.00	158.00	0	Spot (Block7, Row5, Column8)	1303.86	1283.00	170.77	0.01	0.13	1007.00	1038.33	1007.00	125.79	0.01	0.12	83.00	54.00	0.00	276.00	296.86	891843.00	2.11	1164.65	1153.00
7	1	6	13614.00	8841.00	193.20	0	Spot (Block7, Row6, Column1)	1337.51	1291.00	202.14	0.02	0.15	1054.00	1070.42	1054.00	146.56	0.01	0.14	65.00	44.00	0.00	237.00	283.51	1416422.00	1.82	1165.95	1156.00
7	2	6	13920.00	8856.00	193.15	0	Spot (Block7, Row6, Column2)	1293.29	1230.00	411.10	0.02	0.32	1000.00	1035.02	1000.00	137.79	0.01	0.13	70.00	47.00	0.00	230.00	293.29	1367011.00	1.87	1173.79	1187.00
7	3	6	14213.00	8842.00	187.10	0	Spot (Block7, Row6, Column3)	1291.02	1276.00	204.01	0.01	0.16	984.00	1008.50	984.00	130.37	0.01	0.13	79.00	54.00	0.00	292.00	307.02	1274239.00	2.17	1110.73	1085.00
7	4	6	14532.00	8849.00	190.10	0	Spot (Block7, Row6, Column4)	1176.67	1176.00	149.67	0.00	0.13	988.00	1006.66	988.00	130.27	0.01	0.13	57.00	29.00	0.00	188.00	188.67	1199023.00	1.30	1073.77	1079.50
7	5	6	14823.00	8843.00	145.70	0	Spot (Block7, Row6, Column5)	1597.94	1575.00	268.96	0.01	0.17	998.00	1022.13	998.00	126.25	0.01	0.12	99.00	97.00	0.00	577.00	599.94	931601.00	4.56	1221.67	1213.50
7	6	6	15131.00	8853.00	191.00	0	Spot (Block7, Row6, Column6)	1162.49	1140.00	144.85	0.01	0.12	1000.00	1024.53	1000.00	118.94	0.01	0.12	51.00	23.00	0.00	140.00	162.49	1196203.00	1.16	1084.12	1088.00
7	7	6	15421.00	8849.00	178.70	0	Spot (Block7, Row6, Column7)	1247.19	1193.00	186.16	0.02	0.15	1005.00	1028.89	1005.00	117.19	0.01	0.11	65.00	43.00	0.00	188.00	242.19	1116238.00	1.86	1115.74	1077.00
7	8	6	15725.00	8850.00	132.15	0	Spot (Block7, Row6, Column8)	1311.43	1300.00	166.61	0.00	0.13	1050.00	1060.19	1050.00	120.78	0.00	0.11	78.00	55.00	0.00	250.00	261.43	616371.00	2.08	1182.31	1167.00
7	1	7	13615.00	9141.00	221.55	0	Spot (Block7, Row7, Column1)	1217.54	1194.00	182.58	0.01	0.15	1060.00	1076.70	1060.00	166.43	0.01	0.15	40.00	18.00	0.00	134.00	157.54	1713078.00	0.85	1107.12	1081.00
7	2	7	13941.00	9142.00	182.55	0	Spot (Block7, Row7, Column2)	1192.13	1196.00	157.51	0.00	0.13	997.00	1031.57	997.00	131.20	0.01	0.13	58.00	37.00	0.00	199.00	195.13	1112254.00	1.22	1116.04	1087.00
7	3	7	14217.00	9136.00	208.75	0	Spot (Block7, Row7, Column3)	1164.23	1113.50	171.25	0.02	0.15	989.00	1019.45	989.00	127.83	0.01	0.13	49.00	28.00	0.00	124.50	175.23	1450629.00	1.13	1101.45	1098.50
7	4	7	14527.00	9164.00	211.30	0	Spot (Block7, Row7, Column4)	1124.82	1084.00	149.25	0.02	0.13	987.00	1001.22	987.00	132.17	0.01	0.13	36.00	17.00	0.00	97.00	137.82	1431892.00	0.94	1044.89	1011.00
7	5	7	14824.00	9143.00	196.30	0	Spot (Block7, Row7, Column5)	1209.34	1196.00	152.88	0.00	0.13	994.00	1013.50	994.00	128.36	0.01	0.13	66.00	37.00	0.00	202.00	215.34	1318176.00	1.53	1099.97	1092.00
7	6	7	15138.00	9148.00	203.45	0	Spot (Block7, Row7, Column6)	1200.48	1192.00	157.42	0.00	0.13	1004.00	1034.51	1004.00	113.69	0.01	0.11	63.00	35.00	0.00	188.00	196.48	1409360.00	1.46	1108.91	1096.00
7	7	7	15408.00	9139.00	168.50	0	Spot (Block7, Row7, Column7)	1294.60	1289.00	170.96	0.00	0.13	1011.00	1048.58	1011.00	122.60	0.02	0.12	80.00	56.00	0.00	278.00	283.60	1017558.00	2.01	1132.14	1109.50
7	8	7	15724.00	9141.00	184.50	0	Spot (Block7, Row7, Column8)	1740.29	1696.00	273.98	0.01	0.16	1068.00	1073.93	1068.00	129.56	0.00	0.12	100.00	96.00	0.00	628.00	672.29	1667197.00	5.14	1319.29	1307.00
7	1	8	13609.00	9444.00	143.55	0	Spot (Block7, Row8, Column1)	37808.38	37995.00	19328.14	0.00	0.51	1095.00	1142.31	1095.00	216.21	0.02	0.19	100.00	100.00	18.76	36900.00	36713.38	21361804.00	169.58	8821.94	5784.00
7	2	8	13916.00	9444.00	202.30	0	Spot (Block7, Row8, Column2)	1189.94	1183.00	167.13	0.00	0.14	1069.00	1077.80	1069.00	167.32	0.00	0.16	32.00	14.00	0.00	114.00	120.94	1382713.00	0.67	1120.74	1099.00
7	3	8	14225.00	9444.00	191.30	0	Spot (Block7, Row8, Column3)	1283.78	1291.50	188.66	0.00	0.15	1015.00	1053.82	1015.00	133.20	0.02	0.13	75.00	52.00	0.00	276.50	268.78	1322291.00	1.73	1127.98	1096.50
7	4	8	14517.00	9429.00	166.00	0	Spot (Block7, Row8, Column4)	1352.15	1311.50	175.67	0.01	0.13	1004.00	1041.99	1004.00	141.14	0.02	0.14	89.00	58.00	0.00	307.50	348.15	1033043.00	2.20	1174.14	1160.00
7	5	8	14831.00	9462.00	127.60	0	Spot (Block7, Row8, Column5)	1229.73	1216.00	203.47	0.00	0.17	1004.00	1042.01	1004.00	144.18	0.02	0.14	64.00	42.00	0.00	212.00	225.73	534934.00	1.30	1089.56	1069.00
7	6	8	15125.00	9441.00	170.75	0	Spot (Block7, Row8, Column6)	1506.20	1501.50	261.18	0.00	0.17	1009.00	1050.38	1009.00	136.56	0.02	0.13	91.00	79.00	0.00	492.50	497.20	1223035.00	3.34	1199.28	1171.00
7	7	8	15427.00	9446.00	187.90	0	Spot (Block7, Row8, Column7)	1316.30	1290.00	197.04	0.01	0.15	1062.00	1078.42	1062.00	153.20	0.01	0.14	63.00	38.00	0.00	228.00	254.30	1303135.00	1.55	1184.45	1194.50
7	8	8	15721.00	9443.00	161.70	0	Spot (Block7, Row8, Column8)	2669.06	2519.00	925.24	0.03	0.35	1074.00	1089.25	1074.00	155.50	0.01	0.14	100.00	99.00	0.00	1445.00	1595.06	1929730.00	10.16	1430.16	1397.00
8	1	1	18127.00	7343.00	152.85	0	Spot (Block8, Row1, Column1)	24572.96	22433.00	13067.61	0.04	0.53	1129.00	1163.33	1129.00	156.93	0.01	0.13	100.00	100.00	0.00	21304.00	23443.96	15702121.00	149.17	7043.54	5601.00
8	2	1	18425.00	7347.00	169.15	0	Spot (Block8, Row1, Column2)	1456.96	1416.00	186.29	0.01	0.13	1102.00	1136.41	1102.00	134.85	0.01	0.12	90.00	64.00	0.00	314.00	354.96	1153909.00	2.38	1258.22	1236.00
8	3	1	18724.00	7338.00	203.20	0	Spot (Block8, Row1, Column3)	1270.62	1278.00	138.95	0.00	0.11	1106.00	1137.32	1106.00	122.11	0.01	0.11	52.00	24.00	0.00	172.00	164.62	1492983.00	1.09	1189.69	1184.00
8	4	1	19019.00	7351.00	158.70	0	Spot (Block8, Row1, Column4)	1466.24	1458.00	191.14	0.00	0.13	1113.00	1143.93	1113.00	115.23	0.01	0.10	92.00	70.00	0.00	345.00	353.24	1021966.00	2.80	1268.95	1277.00
8	5	1	19327.00	7334.00	187.25	0	Spot (Block8, Row1, Column5)	1344.86	1306.00	127.54	0.01	0.09	1114.00	1143.79	1114.00	108.52	0.01	0.09	85.00	46.00	0.00	192.00	230.86	1328718.00	1.85	1230.12	1206.00
8	6	1	19618.00	7340.00	271.20	0	Spot (Block8, Row1, Column6)	1290.14	1285.00	157.76	0.00	0.12	1180.00	1184.14	1180.00	204.38	0.00	0.17	25.00	4.00	0.00	105.00	110.14	2764764.00	0.52	1172.75	1176.00
8	7	1	19953.00	7326.00	130.45	0	Spot (Block8, Row1, Column7)	2340.96	1628.00	3680.92	0.16	1.57	1200.00	1222.59	1200.00	149.02	0.01	0.12	91.00	70.00	0.00	428.00	1140.96	1067479.00	7.50	1557.97	1568.00
8	8	1	20247.00	7430.00	120.00	0	Spot (Block8, Row1, Column8)	1872.66	1423.00	1226.14	0.12	0.65	1208.00	1238.02	1208.00	132.78	0.01	0.11	70.00	42.00	0.00	215.00	664.66	715358.00	4.78	1404.12	1387.00
8	1	2	18105.00	7647.00	222.35	0	Spot (Block8, Row2, Column1)	1244.94	1199.00	153.45	0.02	0.12	1097.00	1126.43	1097.00	139.69	0.01	0.12	45.00	23.00	0.00	102.00	147.94	1764080.00	0.85	1163.76	1116.00
8	2	2	18420.00	7636.00	146.10	0	Spot (Block8, Row2, Column2)	1357.20	1314.00	215.48	0.01	0.16	1090.00	1101.81	1090.00	123.68	0.00	0.11	77.00	42.00	0.00	224.00	267.20	784459.00	2.06	1184.10	1183.50
8	3	2	18725.00	7650.00	194.80	0	Spot (Block8, Row2, Column3)	1297.26	1305.00	150.38	0.00	0.12	1097.00	1121.13	1097.00	128.67	0.01	0.11	63.00	35.00	0.00	208.00	200.26	1393262.00	1.37	1222.33	1204.00
8	4	2	19018.00	7650.00	198.30	0	Spot (Block8, Row2, Column4)	1309.12	1302.00	146.28	0.00	0.11	1121.00	1147.70	1121.00	126.95	0.01	0.11	63.00	36.00	0.00	181.00	188.12	1455747.00	1.27	1226.25	1215.00
8	5	2	19327.00	7643.00	190.40	0	Spot (Block8, Row2, Column5)	1745.05	1690.00	252.72	0.01	0.14	1121.00	1150.77	1121.00	115.08	0.01	0.10	100.00	98.00	0.00	569.00	624.05	1790418.00	5.16	1365.54	1337.50
8	6	2	19622.00	7646.00	212.45	0	Spot (Block8, Row2, Column6)	1408.81	1388.50	158.57	0.01	0.11	1136.00	1159.65	1136.00	112.86	0.01	0.10	86.00	62.00	0.00	252.50	272.81	1811729.00	2.21	1248.16	1224.50
8	7	2	19922.00	7634.00	197.25	0	Spot (Block8, Row2, Column7)	1366.55	1371.00	148.20	0.00	0.11	1185.00	1190.39	1185.00	132.16	0.00	0.11	54.00	24.00	0.00	186.00	181.55	1495005.00	1.33	1234.73	1202.00
8	8	2	20214.00	7646.00	212.40	0	Spot (Block8, Row2, Column8)	1333.81	1300.00	133.73	0.01	0.10	1190.00	1204.32	1190.00	128.39	0.01	0.11	43.00	18.00	0.00	110.00	143.81	1715285.00	1.01	1262.65	1243.00
8	1	3	18131.00	7946.00	157.10	0	Spot (Block8, Row3, Column1)	1581.73	1565.00	204.02	0.00	0.13	1089.00	1108.20	1089.00	123.21	0.01	0.11	97.00	93.00	0.00	476.00	492.73	1073996.00	3.84	1273.91	1248.00
8	2	3	18420.00	7945.00	188.75	0	Spot (Block8, Row3, Column2)	1308.79	1277.00	173.00	0.01	0.13	1085.00	1092.62	1085.00	120.43	0.00	0.11	59.00	36.00	0.00	192.00	223.79	1310095.00	1.79	1206.44	1194.50
8	3	3	18710.00	7933.00	174.05	0	Spot (Block8, Row3, Column3)	1390.95	1375.00	152.42	0.01	0.11	1100.00	1129.36	1100.00	123.06	0.01	0.11	89.00	57.00	0.00	275.00	290.95	1175355.00	2.13	1228.01	1210.50
8	4	3	19018.00	7945.00	209.55	0	Spot (Block8, Row3, Column4)	1423.77	1390.50	172.15	0.01	0.12	1167.00	1167.14	1167.00	155.64	0.00	0.13	63.00	32.00	0.00	223.50	256.77	1771173.00	1.65	1241.91	1220.00
8	5	3	19330.00	7938.00	170.95	0	Spot (Block8, Row3, Column5)	1566.01	1508.50	287.22	0.02	0.18	1182.00	1188.43	1182.00	155.48	0.00	0.13	79.00	52.00	0.00	326.50	384.01	1271602.00	2.43	1296.49	1288.00
8	6	3	19615.00	7936.00	217.45	0	Spot (Block8, Row3, Column6)	1370.55	1362.50	151.87	0.00	0.11	1181.00	1179.21	1181.00	110.64	0.00	0.09	64.00	37.00	0.00	181.50	189.55	1850244.00	1.73	1244.90	1228.00
8	7	3	19904.00	7955.00	196.10	0	Spot (Block8, Row3, Column7)	1337.28	1304.00	111.49	0.01	0.08	1182.50	1180.91	1182.50	111.61	0.00	0.09	55.00	32.00	0.00	121.50	154.78	1458974.00	1.40	1247.13	1218.00
8	8	3	20223.00	7946.00	225.35	0	Spot (Block8, Row3, Column8)	1336.06	1316.00	150.69	0.01	0.11	1182.00	1189.06	1182.00	133.61	0.00	0.11	50.00	19.00	0.00	134.00	154.06	1947977.00	1.10	1217.24	1202.00
8	1	4	18123.00	8252.00	197.20	0	Spot (Block8, Row4, Column1)	1357.72	1313.50	176.28	0.01	0.13	1097.00	1118.95	1097.00	127.35	0.01	0.11	72.00	42.00	0.00	216.50	260.72	1504357.00	1.87	1196.10	1187.00
8	2	4	18420.00	8237.00	212.15	0	Spot (Block8, Row4, Column2)	1260.78	1215.00	166.11	0.02	0.13	1093.00	1109.34	1093.00	124.30	0.01	0.11	49.00	27.00	0.00	122.00	167.78	1621360.00	1.22	1162.45	1182.00
8	3	4	18725.00	8243.00	158.15	0	Spot (Block8, Row4, Column3)	2036.80	2022.00	363.60	0.00	0.18	1117.00	1142.36	1117.00	109.50	0.01	0.10	100.00	99.00	0.00	905.00	919.80	1405395.00	8.17	1407.80	1374.00
8	4	4	19012.00	8244.00	201.40	0	Spot (Block8, Row4, Column4)	1338.06	1294.50	144.36	0.01	0.11	1164.00	1167.61	1164.00	148.35	0.00	0.13	46.00	22.00	0.00	130.50	174.06	1536094.00	1.15	1258.22	1265.50
8	5	4	19313.00	8242.00	191.60	0	Spot (Block8, Row4, Column5)	1455.64	1445.00	156.78	0.00	0.11	1183.00	1185.63	1183.00	152.12	0.00	0.13	76.00	40.00	0.00	262.00	272.64	1505129.00	1.77	1294.80	1290.50
8	6	4	19626.00	8239.00	200.05	0	Spot (Block8, Row4, Column6)	1818.40	1798.00	233.52	0.00	0.13	1188.00	1191.23	1188.00	131.64	0.00	0.11	99.00	95.00	0.00	610.00	630.40	2060245.00	4.76	1374.40	1379.00
8	7	4	19913.00	8251.00	170.85	0	Spot (Block8, Row4, Column7)	1563.97	1542.00	270.11	0.01	0.17	1188.00	1194.81	1188.00	131.18	0.00	0.11	86.00	68.00	0.00	354.00	375.97	1271505.00	2.81	1326.05	1310.00
8	8	4	20224.00	8237.00	224.10	0	Spot (Block8, Row4, Column8)	1449.35	1414.00	205.28	0.01	0.14	1193.00	1209.26	1193.00	116.81	0.01	0.10	72.00	47.00	0.00	221.00	256.35	2081266.00	2.06	1254.85	1233.00
8	1	5	18127.00	8544.00	156.60	0	Spot (Block8, Row5, Column1)	1649.22	1607.50	295.45	0.01	0.18	1105.00	1135.50	1105.00	130.66	0.01	0.12	97.00	82.00	0.00	502.50	544.22	1118174.00	3.93	1305.41	1281.00
8	2	5	18422.00	8533.00	177.25	0	Spot (Block8, Row5, Column2)	1368.91	1360.00	165.80	0.00	0.12	1103.00	1128.05	1103.00	124.57	0.01	0.11	78.00	50.00	0.00	257.00	265.91	1203272.00	1.93	1225.19	1206.00
8	3	5	18719.00	8548.00	200.25	0	Spot (Block8, Row5, Column3)	1383.67	1369.00	201.79	0.00	0.15	1120.00	1149.26	1120.00	116.59	0.01	0.10	72.00	51.00	0.00	249.00	263.67	1573232.00	2.01	1241.83	1196.00
8	4	5	19024.00	8537.00	189.70	0	Spot (Block8, Row5, Column4)	1404.46	1372.00	174.99	0.01	0.12	1147.00	1162.82	1147.00	117.56	0.01	0.10	79.00	46.00	0.00	225.00	257.46	1421314.00	2.06	1272.48	1243.50
8	5	5	19319.00	8549.00	159.50	0	Spot (Block8, Row5, Column5)	2014.65	1996.00	515.10	0.00	0.26	1177.00	1176.37	1177.00	120.53	0.00	0.10	99.00	96.00	0.00	819.00	837.65	1412272.00	6.96	1428.66	1399.00
8	6	5	19625.00	8537.00	199.15	0	Spot (Block8, Row5, Column6)	1429.36	1390.00	197.88	0.01	0.14	1182.00	1194.39	1182.00	220.53	0.00	0.18	45.00	18.00	0.00	208.00	247.36	1609459.00	1.07	1297.13	1289.00
8	7	5	19924.00	8544.00	179.65	0	Spot (Block8, Row5, Column7)	1395.91	1376.00	152.69	0.01	0.11	1180.00	1184.97	1180.00	133.95	0.00	0.11	60.00	34.00	0.00	196.00	215.91	1259111.00	1.57	1246.68	1227.00
8	8	5	20231.00	8551.00	156.75	0	Spot (Block8, Row5, Column8)	1669.29	1584.00	263.57	0.02	0.16	1193.00	1206.88	1193.00	116.39	0.01	0.10	98.00	86.00	0.00	391.00	476.29	1128438.00	3.97	1388.58	1353.00
8	1	6	18130.00	8851.00	206.65	0	Spot (Block8, Row6, Column1)	1309.26	1285.00	184.15	0.01	0.14	1101.00	1133.65	1101.00	124.42	0.01	0.11	61.00	38.00	0.00	184.00	208.26	1590755.00	1.41	1198.12	1179.50
8	2	6	18427.00	8845.00	207.55	0	Spot (Block8, Row6, Column2)	1304.17	1290.00	131.46	0.00	0.10	1099.00	1122.49	1099.00	122.38	0.01	0.11	64.00	34.00	0.00	191.00	205.17	1602820.00	1.48	1219.65	1199.00
8	3	6	18725.00	8841.00	161.45	0	Spot (Block8, Row6, Column3)	1513.52	1504.00	213.43	0.00	0.14	1106.00	1139.59	1106.00	123.09	0.01	0.11	90.00	73.00	0.00	398.00	407.52	1094278.00	3.04	1319.40	1293.00
8	4	6	19023.00	8847.00	184.80	0	Spot (Block8, Row6, Column4)	1410.14	1408.50	149.14	0.00	0.11	1111.00	1149.26	1111.00	123.14	0.01	0.11	85.00	63.00	0.00	297.50	299.14	1345272.00	2.12	1223.78	1203.00
8	5	6	19328.00	8838.00	154.80	0	Spot (Block8, Row6, Column5)	1768.02	1725.00	270.76	0.01	0.15	1173.00	1170.36	1173.00	122.04	0.00	0.10	98.00	93.00	0.00	552.00	595.02	1165126.00	4.90	1355.41	1328.50
8	6	6	19620.00	8864.00	177.80	0	Spot (Block8, Row6, Column6)	1356.99	1358.00	140.15	0.00	0.10	1159.00	1173.51	1159.00	211.61	0.01	0.18	49.00	7.00	0.00	199.00	197.99	1195510.00	0.87	1268.60	1211.00
8	7	6	19925.00	8829.00	198.90	0	Spot (Block8, Row6, Column7)	1377.20	1372.00	135.10	0.00	0.10	1156.00	1163.13	1156.00	114.29	0.00	0.10	79.00	45.00	0.00	216.00	221.20	1532824.00	1.87	1245.91	1208.50
8	8	6	20227.00	8842.00	143.35	0	Spot (Block8, Row6, Column8)	1400.06	1388.00	115.91	0.00	0.08	1191.00	1193.57	1191.00	112.22	0.00	0.09	70.00	34.00	0.00	197.00	209.06	775632.00	1.84	1299.16	1291.00
8	1	7	18116.00	9151.00	191.80	0	Spot (Block8, Row7, Column1)	1358.37	1339.00	181.15	0.01	0.13	1100.00	1146.12	1100.00	146.09	0.02	0.13	70.00	38.00	0.00	239.00	258.37	1409987.00	1.45	1246.34	1214.00
8	2	7	18415.00	9145.00	191.15	0	Spot (Block8, Row7, Column2)	1291.24	1291.00	158.30	0.00	0.12	1098.00	1125.28	1098.00	119.00	0.01	0.11	58.00	36.00	0.00	193.00	193.24	1332560.00	1.39	1207.36	1184.00
8	3	7	18711.00	9146.00	184.35	0	Spot (Block8, Row7, Column3)	1286.91	1272.00	154.58	0.01	0.12	1100.00	1130.87	1100.00	119.26	0.01	0.11	57.00	32.00	0.00	172.00	186.91	1232859.00	1.31	1232.97	1201.50
8	4	7	19021.00	9143.00	196.60	0	Spot (Block8, Row7, Column4)	1328.52	1301.00	153.36	0.01	0.12	1102.00	1137.22	1102.00	122.18	0.01	0.11	71.00	42.00	0.00	199.00	226.52	1449412.00	1.57	1202.65	1208.00
8	5	7	19322.00	9149.00	184.25	0	Spot (Block8, Row7, Column5)	1368.00	1329.00	174.78	0.01	0.13	1120.00	1148.94	1120.00	122.78	0.01	0.11	74.00	47.00	0.00	209.00	248.00	1305075.00	1.78	1241.73	1221.00
8	6	7	19607.00	9145.00	210.25	0	Spot (Block8, Row7, Column6)	1357.40	1311.00	159.40	0.02	0.12	1104.00	1131.91	1104.00	108.49	0.01	0.10	80.00	48.00	0.00	207.00	253.40	1704890.00	2.08	1210.16	1193.00
8	7	7	19923.00	9149.00	209.50	0	Spot (Block8, Row7, Column7)	1340.57	1317.00	147.67	0.01	0.11	1110.00	1140.41	1110.00	110.65	0.01	0.10	72.00	46.00	0.00	207.00	230.57	1671694.00	1.81	1190.74	1184.50
8	8	7	20227.00	9137.00	189.90	0	Spot (Block8, Row7, Column8)	2203.37	2149.00	369.91	0.01	0.17	1192.00	1192.45	1192.00	116.06	0.00	0.10	99.00	99.00	0.00	957.00	1011.37	2247441.00	8.71	1519.56	1500.00
8	1	8	18114.00	9448.00	146.50	0	Spot (Block8, Row8, Column1)	37321.14	36663.50	19522.04	0.01	0.52	1175.00	1196.87	1175.00	202.54	0.01	0.17	100.00	100.00	17.98	35488.50	36146.14	21795620.00	178.36	9860.13	6414.00
8	2	8	18422.00	9446.00	198.90	0	Spot (Block8, Row8, Column2)	1337.05	1302.00	165.28	0.01	0.12	1102.00	1147.88	1102.00	177.30	0.02	0.15	60.00	24.00	0.00	200.00	235.05	1504178.00	1.07	1242.88	1236.00
8	3	8	18707.00	9444.00	159.90	0	Spot (Block8, Row8, Column3)	1418.39	1400.00	186.21	0.01	0.13	1102.00	1134.54	1102.00	122.53	0.01	0.11	86.00	63.00	0.00	298.00	316.39	1001385.00	2.32	1252.51	1222.00
8	4	8	19016.00	9440.00	174.85	0	Spot (Block8, Row8, Column4)	1426.22	1415.00	179.09	0.00	0.13	1105.00	1138.80	1105.00	130.53	0.01	0.11	84.00	63.00	0.00	310.00	321.22	1222274.00	2.20	1248.14	1206.00
8	5	8	19316.00	9443.00	162.10	0	Spot (Block8, Row8, Column5)	1395.63	1360.00	334.17	0.01	0.24	1105.00	1135.23	1105.00	127.03	0.01	0.11	78.00	50.00	0.00	255.00	290.63	1010435.00	2.05	1304.02	1290.50
8	6	8	19615.00	9436.00	190.10	0	Spot (Block8, Row8, Column6)	1356.77	1305.00	161.52	0.02	0.12	1103.00	1131.07	1103.00	114.49	0.01	0.10	77.00	47.00	0.00	202.00	253.77	1374407.00	1.97	1216.70	1193.00
8	7	8	19919.00	9438.00	183.40	0	Spot (Block8, Row8, Column7)	1364.07	1365.00	144.99	0.00	0.11	1108.00	1140.04	1108.00	114.28	0.01	0.10	81.00	52.00	0.00	257.00	256.07	1290410.00	1.96	1200.99	1190.00
8	8	8	20226.00	9443.00	156.60	0	Spot (Block8, Row8, Column8)	2634.11	2588.00	628.76	0.01	0.24	1189.00	1194.83	1189.00	124.42	0.00	0.10	100.00	100.00	0.00	1399.00	1445.11	1772757.00	11.57	1585.44	1556.50
9	1	1	4617.00	11835.00	148.35	0	Spot (Block9, Row1, Column1)	30333.20	27841.00	15177.86	0.04	0.50	1811.00	1878.25	1811.00	397.47	0.02	0.21	100.00	100.00	1.66	26030.00	28522.20	18260596.00	71.59	9037.34	7075.00
9	2	1	4915.00	11846.00	160.40	0	Spot (Block9, Row1, Column2)	3455.99	3353.50	866.79	0.01	0.25	1793.00	1815.30	1793.00	193.29	0.01	0.11	99.00	99.00	0.00	1560.50	1662.99	2439926.00	8.49	2221.22	2229.00
9	3	1	5224.00	11843.00	175.05	0	Spot (Block9, Row1, Column3)	2716.67	2473.00	655.28	0.04	0.24	1798.00	1832.95	1798.00	198.52	0.01	0.11	94.00	79.00	0.00	675.00	918.67	2317322.00	4.45	2040.15	2019.50
9	4	1	5510.00	11840.00	166.45	0	Spot (Block9, Row1, Column4)	3436.71	3232.00	849.18	0.03	0.25	1885.00	1910.65	1885.00	216.66	0.01	0.11	99.00	97.00	0.00	1347.00	1551.71	2642828.00	7.04	2293.94	2304.00
9	5	1	5819.00	11838.00	146.10	0	Spot (Block9, Row1, Column5)	9199.16	7964.00	5454.19	0.06	0.59	1958.00	1974.50	1958.00	237.48	0.00	0.12	100.00	99.00	0.00	6006.00	7241.16	5344714.00	30.42	3292.67	3047.00
9	6	1	6110.00	11832.00	148.65	0	Spot (Block9, Row1, Column6)	6773.39	6156.00	2824.96	0.04	0.42	1985.00	2011.96	1985.00	262.28	0.01	0.13	100.00	100.00	0.00	4171.00	4788.39	4097898.00	18.15	3047.32	3016.50
9	7	1	6423.00	11836.00	148.55	0	Spot (Block9, Row1, Column7)	25059.74	21835.00	15651.18	0.06	0.62	2009.00	2058.81	2009.00	283.39	0.01	0.14	100.00	100.00	0.99	19826.00	23050.74	15161143.00	81.16	7042.60	5769.00
9	8	1	6719.00	11832.00	217.65	0	Spot (Block9, Row1, Column8)	2412.69	2390.00	290.78	0.00	0.12	2029.00	2069.34	2029.00	272.16	0.01	0.13	58.00	30.00	0.00	361.00	383.69	3254716.00	1.26	2154.92	2144.00
9	1	2	4614.00	12133.00	212.95	0	Spot (Block9, Row2, Column1)	2053.48	2021.00	210.32	0.01	0.10	1786.00	1809.65	1786.00	197.35	0.01	0.11	58.00	29.00	0.00	235.00	267.48	2659252.00	1.24	1935.21	1921.00
9	2	2	4910.00	12140.00	128.00	0	Spot (Block9, Row2, Column2)	3275.58	3280.00	494.12	0.00	0.15	1754.00	1768.68	1754.00	169.38	0.00	0.10	100.00	99.00	0.00	1526.00	1521.58	1431429.00	8.90	2290.61	2270.50
9	3	2	5216.00	12135.00	208.65	0	Spot (Block9, Row2, Column3)	2164.26	2170.00	264.84	0.00	0.12	1784.00	1798.17	1784.00	183.73	0.00	0.10	72.00	51.00	0.00	386.00	380.26	2677186.00	1.99	1922.46	1895.00
9	4	2	5520.00	12142.00	195.25	0	Spot (Block9, Row2, Column4)	2745.66	2689.00	460.87	0.01	0.17	1869.00	1897.87	1869.00	214.83	0.01	0.11	92.00	81.00	0.00	820.00	876.66	2965315.00	3.95	2148.39	2119.00
9	5	2	5820.00	12143.00	201.15	0	Spot (Block9, Row2, Column5)	2610.91	2561.00	366.30	0.01	0.14	1936.00	1967.23	1936.00	227.26	0.01	0.12	91.00	65.00	0.00	625.00	674.91	2999938.00	2.83	2148.47	2108.00
9	6	2	6111.00	12142.00	195.50	0	Spot (Block9, Row2, Column6)	2531.25	2467.00	353.61	0.01	0.14	1986.00	2005.64	1986.00	235.92	0.00	0.12	80.00	51.00	0.00	481.00	545.25	2738817.00	2.23	2201.86	2182.00
9	7	2	6416.00	12142.00	185.60	0	Spot (Block9, Row2, Column7)	2601.41	2557.00	391.29	0.01	0.15	1985.00	2012.46	1985.00	247.78	0.01	0.12	80.00	57.00	0.00	572.00	616.41	2512958.00	2.38	2237.65	2191.00
9	8	2	6719.00	12142.00	212.00	0	Spot (Block9, Row2, Column8)	2274.95	2301.00	308.59	0.00	0.14	1957.00	1983.89	1957.00	239.13	0.01	0.12	55.00	34.00	0.00	344.00	317.95	2923309.00	1.22	2115.63	2126.00
9	1	3	4623.00	12441.00	148.30	0	Spot (Block9, Row3, Column1)	4557.84	4131.00	1688.94	0.04	0.37	1756.00	1770.45	1756.00	174.95	0.00	0.10	99.00	99.00	0.00	2375.00	2801.84	2762050.00	15.93	2349.57	2326.00
9	2	3	4924.00	12438.00	201.85	0	Spot (Block9, Row3, Column2)	2260.44	2204.00	251.26	0.01	0.11	1737.00	1768.94	1737.00	173.76	0.01	0.10	95.00	73.00	0.00	467.00	523.44	2610804.00	2.83	1968.06	1997.00
9	3	3	5207.00	12442.00	173.75	0	Spot (Block9, Row3, Column3)	2946.38	2721.00	906.22	0.03	0.31	1798.00	1850.58	1798.00	219.78	0.01	0.12	95.00	84.00	0.00	923.00	1148.38	2474957.00	4.99	2198.45	2184.50
9	4	3	5519.00	12439.00	147.20	0	Spot (Block9, Row3, Column4)	5422.38	5078.00	2007.18	0.03	0.37	1937.50	1967.52	1937.50	241.60	0.01	0.12	100.00	100.00	0.00	3140.50	3484.88	3193783.00	14.30	2801.35	2726.00
9	5	3	5822.00	12441.00	193.40	0	Spot (Block9, Row3, Column5)	2927.41	2781.00	816.40	0.02	0.28	2057.00	2081.45	2057.00	259.32	0.01	0.12	91.00	67.00	0.00	724.00	870.41	3070858.00	3.26	2368.12	2407.00
9	6	3	6121.00	12437.00	213.35	0	Spot (Block9, Row3, Column6)	2519.97	2482.00	314.96	0.01	0.12	2073.00	2101.70	2073.00	243.20	0.01	0.12	71.00	37.00	0.00	409.00	446.97	3280998.00	1.72	2267.71	2220.00
9	7	3	6417.00	12440.00	152.65	0	Spot (Block9, Row3, Column7)	4524.96	3903.00	1786.14	0.06	0.39	2031.00	2070.09	2031.00	265.99	0.01	0.13	98.00	93.00	0.00	1872.00	2493.96	2886926.00	9.23	2558.60	2574.00
9	8	3	6724.00	12443.00	191.05	0	Spot (Block9, Row3, Column8)	2340.82	2293.00	288.29	0.01	0.12	1970.00	1996.55	1970.00	245.84	0.01	0.12	59.00	34.00	0.00	323.00	370.82	2404023.00	1.40	2148.19	2148.00
9	1	4	4618.00	12739.00	149.15	0	Spot (Block9, Row4, Column1)	4632.67	4275.00	1868.91	0.03	0.40	1724.00	1765.58	1724.00	180.06	0.01	0.10	100.00	100.00	0.00	2551.00	2908.67	2802766.00	15.92	2343.23	2304.00
9	2	4	4924.00	12730.00	221.50	0	Spot (Block9, Row4, Column2)	2114.22	2093.00	198.85	0.00	0.09	1752.00	1774.97	1752.00	195.29	0.01	0.11	76.00	41.00	0.00	341.00	362.22	2970475.00	1.74	1911.58	1904.00
9	3	4	5219.00	12739.00	144.70	0	Spot (Block9, Row4, Column3)	18057.83	17204.00	9623.13	0.02	0.53	1809.00	1860.66	1809.00	222.76	0.01	0.12	100.00	100.00	0.00	15395.00	16248.83	10347139.00	72.71	4973.85	4249.00
9	4	4	5515.00	12738.00	213.25	0	Spot (Block9, Row4, Column4)	2348.08	2336.00	279.79	0.00	0.12	1984.00	2015.92	1984.00	266.02	0.01	0.13	63.00	28.00	0.00	352.00	364.08	3052499.00	1.25	2161.42	2127.50
9	5	4	5787.00	12718.00	116.15	0	Spot (Block9, Row4, Column5)	4965.65	3115.00	7279.46	0.20	1.47	2103.00	2155.02	2103.00	305.92	0.01	0.14	94.00	79.00	0.28	1012.00	2862.65	1752875.00	9.19	3122.10	2857.00
9	6	4	6117.00	12736.00	190.05	0	Spot (Block9, Row4, Column6)	2929.12	2892.00	419.16	0.01	0.14	2159.00	2172.62	2159.00	276.65	0.00	0.13	88.00	65.00	0.00	733.00	770.12	2987700.00	2.73	2462.39	2426.50
9	7	4	6417.00	12740.00	147.15	0	Spot (Block9, Row4, Column7)	5810.89	4826.00	2983.53	0.08	0.51	2073.00	2099.84	2073.00	269.38	0.01	0.13	99.00	96.00	0.00	2753.00	3737.89	3428427.00	13.78	2920.57	2865.00
9	8	4	6718.00	12742.00	166.05	0	Spot (Block9, Row4, Column8)	3087.63	3006.50	586.48	0.01	0.19	1976.00	2007.85	1976.00	255.28	0.01	0.13	96.00	82.00	0.00	1030.50	1111.63	2358953.00	4.23	2311.20	2311.50
9	1	5	4624.00	13043.00	147.05	0	Spot (Block9, Row5, Column1)	4930.61	4499.00	1708.24	0.04	0.35	1770.00	1783.29	1770.00	170.10	0.00	0.10	100.00	100.00	0.00	2729.00	3160.61	2889335.00	18.50	2521.99	2434.00
9	2	5	4922.00	13052.00	203.25	0	Spot (Block9, Row5, Column2)	2208.23	2197.00	222.41	0.00	0.10	1781.00	1797.52	1781.00	177.61	0.00	0.10	90.00	60.00	0.00	416.00	427.23	2583624.00	2.31	1913.81	1892.50
9	3	5	5223.00	13051.00	203.55	0	Spot (Block9, Row5, Column3)	2309.48	2286.00	251.87	0.00	0.11	1867.00	1885.78	1867.00	229.56	0.00	0.12	75.00	43.00	0.00	419.00	442.48	2718262.00	1.85	2049.64	2043.00
9	4	5	5519.00	13041.00	153.90	0	Spot (Block9, Row5, Column4)	4672.28	4145.00	1710.53	0.05	0.37	1983.00	2020.49	1983.00	277.17	0.01	0.14	100.00	99.00	0.00	2162.00	2689.28	3050999.00	9.57	2548.37	2588.00
9	5	5	5819.00	13040.00	142.90	0	Spot (Block9, Row5, Column5)	44588.83	50278.00	21061.45	0.05	0.47	2106.00	2158.37	2106.00	329.25	0.01	0.15	100.00	100.00	37.95	48172.00	42482.83	24791512.00	128.87	9982.92	7362.00
9	6	5	6119.00	13041.00	206.30	0	Spot (Block9, Row5, Column6)	2754.69	2676.50	473.12	0.01	0.17	2087.00	2118.82	2087.00	275.38	0.01	0.13	79.00	53.00	0.00	589.50	667.69	3338680.00	2.31	2318.01	2323.00
9	7	5	6412.00	13036.00	200.90	0	Spot (Block9, Row5, Column7)	2510.61	2477.50	315.01	0.01	0.13	2011.00	2056.46	2011.00	252.58	0.01	0.12	74.00	45.00	0.00	466.50	499.61	2872134.00	1.80	2273.38	2267.50
9	8	5	6719.00	13039.00	144.80	0	Spot (Block9, Row5, Column8)	16749.41	13391.00	12122.24	0.10	0.72	1976.50	2000.87	1976.50	257.36	0.01	0.13	100.00	100.00	0.00	11414.50	14772.91	9580665.00	57.31	4430.17	3656.50
9	1	6	4614.00	13336.00	210.20	0	Spot (Block9, Row6, Column1)	2187.24	2163.00	228.30	0.00	0.10	1788.00	1808.85	1788.00	183.18	0.01	0.10	81.00	51.00	0.00	375.00	399.24	2751543.00	2.07	1977.21	1980.00
9	2	6	4913.00	13352.00	218.30	0	Spot (Block9, Row6, Column2)	2629.21	2589.00	411.27	0.01	0.16	1805.00	1861.78	1805.00	232.18	0.01	0.12	94.00	80.00	0.00	784.00	824.21	3596758.00	3.31	2154.04	2129.50
9	3	6	5207.00	13337.00	143.65	0	Spot (Block9, Row6, Column3)	12279.81	11474.00	6612.76	0.03	0.54	1886.00	1918.35	1886.00	250.53	0.01	0.13	100.00	100.00	0.00	9588.00	10393.81	6827577.00	41.36	4169.79	3577.50
9	4	6	5521.00	13341.00	182.85	0	Spot (Block9, Row6, Column4)	3155.91	3016.00	700.68	0.02	0.22	1972.00	2002.43	1972.00	289.75	0.01	0.14	93.00	78.00	0.00	1044.00	1183.91	2953931.00	3.98	2303.54	2304.00
9	5	6	5813.00	13336.00	141.15	0	Spot (Block9, Row6, Column5)	49897.25	64709.00	19140.82	0.11	0.38	2008.00	2068.13	2008.00	319.45	0.01	0.15	100.00	100.00	49.54	62701.00	47889.25	26994568.00	149.72	13948.63	10353.00
9	6	6	6123.00	13336.00	198.15	0	Spot (Block9, Row6, Column6)	2581.75	2528.00	372.47	0.01	0.14	1989.00	2028.57	1989.00	270.82	0.01	0.13	79.00	49.00	0.00	539.00	592.75	2886395.00	2.04	2223.46	2217.00
9	7	6	6415.00	13338.00	145.90	0	Spot (Block9, Row6, Column7)	6779.05	6059.50	3314.39	0.05	0.49	1977.00	1998.36	1977.00	258.43	0.00	0.13	100.00	99.00	0.00	4082.50	4802.05	3931851.00	18.50	3030.87	2883.00
9	8	6	6721.00	13342.00	142.45	0	Spot (Block9, Row6, Column8)	11616.89	10080.00	7275.35	0.06	0.63	1914.00	1959.98	1914.00	258.25	0.01	0.13	100.00	99.00	0.00	8166.00	9702.89	6377672.00	37.39	4027.81	3295.00
9	1	7	4616.00	13634.00	211.30	0	Spot (Block9, Row7, Column1)	2206.12	2203.00	190.83	0.00	0.09	1791.00	1826.40	1791.00	215.95	0.01	0.12	84.00	44.00	0.00	412.00	415.12	2815009.00	1.76	1994.39	1969.50
9	2	7	4920.00	13637.00	213.30	0	Spot (Block9, Row7, Column2)	2052.11	2018.00	197.30	0.01	0.10	1768.00	1788.45	1768.00	201.65	0.00	0.11	62.00	26.00	0.00	250.00	284.11	2667742.00	1.31	1947.88	1924.00
9	3	7	5225.00	13633.00	223.30	0	Spot (Block9, Row7, Column3)	2066.80	2071.50	207.21	0.00	0.10	1787.00	1829.02	1787.00	234.50	0.01	0.13	54.00	19.00	0.00	284.50	279.80	2959653.00	1.01	1928.73	1931.00
9	4	7	5515.00	13634.00	202.45	0	Spot (Block9, Row7, Column4)	2192.38	2193.00	231.64	0.00	0.11	1814.50	1849.05	1814.50	217.97	0.01	0.12	71.00	40.00	0.00	378.50	377.88	2560700.00	1.58	1984.26	1938.00
9	5	7	5817.00	13635.00	205.80	0	Spot (Block9, Row7, Column5)	2550.90	2458.50	411.99	0.02	0.16	1873.00	1903.03	1873.00	280.02	0.01	0.15	86.00	54.00	0.00	585.50	677.90	3086584.00	2.31	2115.74	2127.00
9	6	7	6108.00	13636.00	210.35	0	Spot (Block9, Row7, Column6)	2263.00	2229.00	278.33	0.01	0.12	1878.00	1903.50	1878.00	240.02	0.01	0.13	62.00	35.00	0.00	351.00	385.00	2858171.00	1.50	2062.52	2082.00
9	7	7	6413.00	13644.00	144.75	0	Spot (Block9, Row7, Column7)	8195.32	7614.00	3487.19	0.03	0.43	1897.00	1922.16	1897.00	251.03	0.01	0.13	100.00	99.00	0.00	5717.00	6298.32	4679527.00	24.99	3570.75	2920.50
9	8	7	6716.00	13643.00	176.55	0	Spot (Block9, Row7, Column8)	3190.43	3176.00	525.82	0.00	0.16	1903.00	1945.90	1903.00	262.41	0.01	0.13	99.00	94.00	0.00	1273.00	1287.43	2788437.00	4.74	2264.22	2216.50
9	1	8	4607.00	13943.00	138.45	0	Spot (Block9, Row8, Column1)	40499.02	40240.00	18489.25	0.00	0.46	1854.00	1901.48	1854.00	317.09	0.01	0.17	100.00	100.00	19.81	38386.00	38645.02	21059556.00	121.73	11202.76	8995.00
9	2	8	4913.00	13943.00	198.50	0	Spot (Block9, Row8, Column2)	2217.36	2171.00	265.91	0.01	0.12	1787.00	1823.00	1787.00	223.30	0.01	0.12	76.00	37.00	0.00	384.00	430.36	2481225.00	1.77	2006.72	2013.00
9	3	8	5209.00	13942.00	150.85	0	Spot (Block9, Row8, Column3)	4542.48	3822.50	2176.77	0.07	0.48	1770.50	1793.04	1770.50	206.98	0.01	0.12	100.00	93.00	0.00	2052.00	2771.98	2843590.00	13.28	2355.72	2350.50
9	4	8	5518.00	13935.00	186.55	0	Spot (Block9, Row8, Column4)	2293.02	2219.50	342.83	0.01	0.15	1785.00	1806.71	1785.00	207.60	0.01	0.11	82.00	52.00	0.00	434.50	508.02	2247158.00	2.34	1979.21	1994.50
9	5	8	5812.00	13932.00	201.30	0	Spot (Block9, Row8, Column5)	2112.00	2082.00	248.24	0.01	0.12	1787.00	1818.17	1787.00	211.12	0.01	0.12	55.00	36.00	0.00	295.00	325.00	2422462.00	1.39	1978.70	1950.00
9	6	8	6130.00	13939.00	177.30	0	Spot (Block9, Row8, Column6)	2423.35	2390.50	293.12	0.01	0.12	1843.00	1871.44	1843.00	234.75	0.01	0.13	89.00	61.00	0.00	547.50	580.35	2127702.00	2.35	2105.92	2114.00
9	7	8	6415.00	13936.00	151.65	0	Spot (Block9, Row8, Column7)	3918.53	3741.50	1113.38	0.02	0.28	1876.00	1905.47	1876.00	253.77	0.01	0.13	99.00	96.00	0.00	1865.50	2042.53	2476514.00	7.93	2369.20	2368.00
9	8	8	6718.00	13939.00	163.60	0	Spot (Block9, Row8, Column8)	3484.31	3398.50	839.10	0.01	0.24	1963.00	2001.92	1963.00	288.01	0.01	0.14	97.00	90.00	0.00	1435.50	1521.31	2585356.00	5.15	2323.93	2347.00
10	1	1	9119.00	11839.00	151.15	0	Spot (Block10, Row1, Column1)	29600.90	26629.00	17012.72	0.05	0.57	727.00	741.85	727.00	102.59	0.01	0.14	100.00	100.00	3.52	25902.00	28873.90	18500584.00	281.32	6710.74	4669.50
10	2	1	9420.00	11838.00	188.30	0	Spot (Block10, Row1, Column2)	855.66	850.00	89.50	0.00	0.10	707.00	716.29	707.00	78.72	0.01	0.11	80.00	45.00	0.00	143.00	148.66	855665.00	1.77	746.29	733.00
10	3	1	9706.00	11841.00	215.60	0	Spot (Block10, Row1, Column3)	791.38	792.00	57.14	0.00	0.07	700.00	701.64	700.00	55.26	0.00	0.08	75.00	27.00	0.00	92.00	91.38	1048585.00	1.62	738.01	731.00
10	4	1	10017.00	11830.00	170.15	0	Spot (Block10, Row1, Column4)	840.64	830.00	89.81	0.01	0.11	696.00	699.52	696.00	61.56	0.00	0.09	81.00	53.00	0.00	134.00	144.64	677557.00	2.29	745.51	751.50
10	5	1	10314.00	11842.00	181.25	0	Spot (Block10, Row1, Column5)	831.55	813.00	59.02	0.01	0.07	700.00	702.23	700.00	55.48	0.00	0.08	95.00	52.00	0.00	113.00	131.55	766690.00	2.33	770.56	769.00
10	6	1	10619.00	11825.00	193.80	0	Spot (Block10, Row1, Column6)	875.30	877.00	98.98	0.00	0.11	714.00	722.01	714.00	59.62	0.00	0.08	83.00	57.00	0.00	163.00	161.30	931324.00	2.57	755.36	741.00
10	7	1	10920.00	11845.00	182.35	0	Spot (Block10, Row1, Column7)	902.58	887.00	105.05	0.01	0.12	723.00	729.87	723.00	54.91	0.00	0.08	96.00	74.00	0.00	164.00	179.58	847526.00	3.15	793.99	789.00
10	8	1	11221.00	11836.00	183.55	0	Spot (Block10, Row1, Column8)	901.72	902.00	89.04	0.00	0.10	721.00	732.23	721.00	61.07	0.01	0.08	93.00	76.00	0.00	181.00	180.72	855737.00	2.78	787.38	784.50
10	1	2	9108.00	12149.00	222.60	0	Spot (Block10, Row2, Column1)	765.21	762.00	70.91	0.00	0.09	700.00	705.69	700.00	78.80	0.00	0.11	42.00	7.00	0.00	62.00	65.21	1087369.00	0.76	720.66	716.00
10	2	2	9410.00	12122.00	148.45	0	Spot (Block10, Row2, Column2)	811.30	808.00	69.60	0.00	0.09	689.00	688.82	689.00	47.45	0.00	0.07	86.00	66.00	0.00	119.00	122.30	486782.00	2.58	737.41	733.00
10	3	2	9704.00	12149.00	231.15	0	Spot (Block10, Row2, Column3)	772.18	764.00	77.44	0.00	0.10	689.00	691.03	689.00	51.41	0.00	0.07	57.00	33.00	0.00	75.00	83.18	1183745.00	1.58	707.75	703.00
10	4	2	10028.00	12144.00	225.25	0	Spot (Block10, Row2, Column4)	817.87	803.00	66.55	0.01	0.08	690.00	691.39	690.00	56.26	0.00	0.08	90.00	50.00	0.00	113.00	127.87	1188368.00	2.25	746.48	747.00
10	5	2	10320.00	12142.00	212.90	0	Spot (Block10, Row2, Column5)	948.14	942.00	122.22	0.00	0.13	696.00	695.84	696.00	54.37	0.00	0.08	98.00	89.00	0.00	246.00	252.14	1227846.00	4.64	782.87	782.00
10	6	2	10619.00	12125.00	209.60	0	Spot (Block10, Row2, Column6)	819.09	813.00	68.05	0.00	0.08	695.00	695.64	695.00	49.05	0.00	0.07	86.00	64.00	0.00	118.00	124.09	1024686.00	2.52	735.62	729.00
10	7	2	10928.00	12127.00	168.60	0	Spot (Block10, Row2, Column7)	842.64	841.50	70.39	0.00	0.08	698.00	699.36	698.00	48.90	0.00	0.07	90.00	77.00	0.00	143.50	144.64	672428.00	2.93	765.59	773.50
10	8	2	11241.00	12142.00	174.65	0	Spot (Block10, Row2, Column8)	829.04	821.00	72.56	0.00	0.09	705.00	710.39	705.00	55.90	0.00	0.08	87.00	54.00	0.00	116.00	124.04	706341.00	2.12	766.31	779.00
10	1	3	9128.00	12439.00	178.85	0	Spot (Block10, Row3, Column1)	835.70	816.00	83.46	0.01	0.10	692.00	690.60	692.00	48.08	0.00	0.07	90.00	68.00	0.00	124.00	143.70	747951.00	3.02	741.11	733.00
10	2	3	9431.00	12448.00	181.25	0	Spot (Block10, Row3, Column2)	810.38	809.00	51.75	0.00	0.06	686.00	687.57	686.00	47.97	0.00	0.07	93.00	70.00	0.00	123.00	124.38	747982.00	2.56	736.71	726.00
10	3	3	9716.00	12432.00	232.95	0	Spot (Block10, Row3, Column3)	823.12	807.00	91.89	0.01	0.11	695.00	703.16	695.00	56.38	0.01	0.08	77.00	49.00	0.00	112.00	128.12	1284070.00	2.13	735.86	733.50
10	4	3	10018.00	12439.00	188.15	0	Spot (Block10, Row3, Column4)	1007.05	976.00	168.31	0.01	0.17	703.00	706.95	703.00	52.41	0.00	0.07	99.00	92.00	0.00	273.00	304.05	1006038.00	5.73	802.77	791.00
10	5	3	10307.00	12447.00	173.10	0	Spot (Block10, Row3, Column5)	841.39	830.00	72.15	0.01	0.09	700.00	701.10	700.00	50.52	0.00	0.07	92.00	71.00	0.00	130.00	141.39	697516.00	2.78	769.97	774.00
10	6	3	10632.00	12438.00	190.30	0	Spot (Block10, Row3, Column6)	831.68	813.00	77.46	0.01	0.09	696.00	698.87	696.00	52.91	0.00	0.08	88.00	57.00	0.00	117.00	135.68	853307.00	2.51	760.39	764.00
10	7	3	10914.00	12445.00	180.45	0	Spot (Block10, Row3, Column7)	788.47	791.00	53.55	0.00	0.07	696.00	699.81	696.00	53.29	0.00	0.08	75.00	34.00	0.00	95.00	92.47	715933.00	1.66	741.93	726.00
10	8	3	11207.00	12425.00	152.95	0	Spot (Block10, Row3, Column8)	807.04	800.00	55.15	0.00	0.07	693.00	694.99	693.00	53.93	0.00	0.08	85.00	49.00	0.00	107.00	114.04	516507.00	2.08	744.09	731.00
10	1	4	9112.00	12742.00	170.20	0	Spot (Block10, Row4, Column1)	960.34	922.00	152.08	0.02	0.16	690.00	689.80	690.00	48.44	0.00	0.07	99.00	94.00	0.00	232.00	270.34	777878.00	5.58	781.43	782.00
10	2	4	9428.00	12749.00	176.80	0	Spot (Block10, Row4, Column2)	792.35	785.00	74.51	0.00	0.09	687.00	689.35	687.00	52.12	0.00	0.08	74.00	43.00	0.00	98.00	105.35	690138.00	1.98	747.43	735.50
10	3	4	9723.00	12741.00	157.35	0	Spot (Block10, Row4, Column3)	1694.37	1619.00	504.40	0.02	0.30	701.00	707.65	701.00	56.76	0.00	0.08	100.00	100.00	0.00	918.00	993.37	1157252.00	17.38	946.06	901.00
10	4	4	10012.00	12735.00	216.95	0	Spot (Block10, Row4, Column4)	803.64	805.00	51.81	0.00	0.06	703.00	707.76	703.00	55.82	0.00	0.08	80.00	38.00	0.00	102.00	100.64	1080895.00	1.72	743.63	724.00
10	5	4	10315.00	12741.00	228.40	0	Spot (Block10, Row4, Column5)	798.46	793.00	80.22	0.00	0.10	704.00	707.52	704.00	58.47	0.00	0.08	70.00	29.00	0.00	89.00	94.46	1199282.00	1.56	735.42	729.00
10	6	4	10623.00	12746.00	188.00	0	Spot (Block10, Row4, Column6)	1115.00	1083.00	149.49	0.01	0.13	707.00	713.32	707.00	54.15	0.00	0.08	99.00	98.00	0.00	376.00	408.00	1109423.00	7.42	864.64	869.50
10	7	4	10921.00	12739.00	173.95	0	Spot (Block10, Row4, Column7)	888.08	887.00	86.03	0.00	0.10	699.00	706.10	699.00	63.36	0.00	0.09	98.00	71.00	0.00	188.00	189.08	748654.00	2.87	781.51	784.50
10	8	4	11211.00	12751.00	171.05	0	Spot (Block10, Row4, Column8)	970.25	964.00	153.74	0.00	0.16	694.00	695.57	694.00	55.51	0.00	0.08	96.00	84.00	0.00	270.00	276.25	789785.00	4.95	778.89	762.00
10	1	5	9116.00	13050.00	159.25	0	Spot (Block10, Row5, Column1)	980.62	931.00	180.93	0.02	0.18	678.00	676.16	678.00	47.80	0.00	0.07	96.00	93.00	0.00	253.00	302.62	685455.00	6.37	780.06	772.00
10	2	5	9438.00	13030.00	197.15	0	Spot (Block10, Row5, Column2)	790.25	792.00	58.54	0.00	0.07	682.00	678.96	682.00	46.87	0.00	0.07	87.00	65.00	0.00	110.00	108.25	869278.00	2.37	725.13	728.00
10	3	5	9726.00	13045.00	178.00	0	Spot (Block10, Row5, Column3)	871.83	864.00	79.17	0.00	0.09	699.00	701.85	699.00	51.56	0.00	0.07	97.00	81.00	0.00	165.00	172.83	770700.00	3.30	775.86	781.00
10	4	5	10017.00	13049.00	178.25	0	Spot (Block10, Row5, Column4)	878.61	875.00	77.53	0.00	0.09	702.00	705.83	702.00	54.61	0.00	0.08	97.00	80.00	0.00	173.00	176.61	785477.00	3.16	776.82	770.00
10	5	5	10325.00	13044.00	149.70	0	Spot (Block10, Row5, Column5)	1628.54	1536.00	507.94	0.03	0.31	706.00	712.59	706.00	57.64	0.00	0.08	100.00	100.00	0.00	830.00	922.54	993408.00	15.89	950.91	918.00
10	6	5	10630.00	13048.00	202.60	0	Spot (Block10, Row5, Column6)	837.68	829.00	73.41	0.00	0.09	707.00	714.21	707.00	52.39	0.00	0.07	85.00	63.00	0.00	122.00	130.68	975900.00	2.36	779.75	777.50
10	7	5	10930.00	13038.00	181.80	0	Spot (Block10, Row5, Column7)	875.71	873.00	93.91	0.00	0.11	702.00	709.07	702.00	64.17	0.00	0.09	90.00	65.00	0.00	171.00	173.71	810907.00	2.60	785.72	784.50
10	8	5	11207.00	13036.00	167.85	0	Spot (Block10, Row5, Column8)	856.64	820.00	143.16	0.02	0.17	697.00	701.59	697.00	54.95	0.00	0.08	92.00	64.00	0.00	123.00	159.64	673321.00	2.82	782.33	771.00
10	1	6	9116.00	13347.00	188.70	0	Spot (Block10, Row6, Column1)	832.75	825.50	68.37	0.00	0.08	688.00	686.93	688.00	49.67	0.00	0.07	92.00	74.00	0.00	137.50	144.75	839414.00	2.94	747.67	737.00
10	2	6	9422.00	13343.00	192.25	0	Spot (Block10, Row6, Column2)	818.52	812.00	59.37	0.00	0.07	686.00	682.65	686.00	49.95	0.00	0.07	91.00	74.00	0.00	126.00	132.52	849620.00	2.72	739.84	729.00
10	3	6	9705.00	13334.00	162.05	0	Spot (Block10, Row6, Column3)	988.12	947.00	177.33	0.02	0.18	689.00	688.62	689.00	46.08	0.00	0.07	97.00	89.00	0.00	258.00	299.12	720341.00	6.50	783.95	770.00
10	4	6	10031.00	13341.00	197.95	0	Spot (Block10, Row6, Column4)	835.20	814.00	73.83	0.01	0.09	692.00	695.12	692.00	52.76	0.00	0.08	93.00	63.00	0.00	122.00	143.20	927069.00	2.65	757.50	765.50
10	5	6	10323.00	13334.00	166.25	0	Spot (Block10, Row6, Column5)	1041.84	990.00	200.75	0.02	0.19	695.00	699.44	695.00	70.09	0.00	0.10	98.00	86.00	0.00	295.00	346.84	800130.00	4.89	806.09	800.50
10	6	6	10627.00	13342.00	193.20	0	Spot (Block10, Row6, Column6)	834.81	820.50	68.17	0.01	0.08	697.00	698.46	697.00	58.31	0.00	0.08	90.00	55.00	0.00	123.50	137.81	873212.00	2.34	756.74	751.50
10	7	6	10921.00	13345.00	185.20	0	Spot (Block10, Row6, Column7)	850.39	839.00	83.20	0.01	0.10	694.00	696.77	694.00	55.18	0.00	0.08	91.00	71.00	0.00	145.00	156.39	824027.00	2.78	760.94	750.00
10	8	6	11207.00	13349.00	208.90	0	Spot (Block10, Row6, Column8)	799.66	805.00	64.38	0.00	0.08	691.00	691.40	691.00	49.07	0.00	0.07	79.00	63.00	0.00	114.00	108.66	994778.00	2.21	742.04	732.00
10	1	7	9108.00	13653.00	174.85	0	Spot (Block10, Row7, Column1)	791.39	788.00	61.60	0.00	0.08	699.00	706.89	699.00	77.16	0.00	0.11	61.00	15.00	0.00	89.00	92.39	674262.00	1.10	739.66	730.00
10	2	7	9432.00	13627.00	209.55	0	Spot (Block10, Row7, Column2)	762.26	774.00	56.29	0.01	0.07	676.00	675.62	676.00	53.43	0.00	0.08	69.00	43.00	0.00	98.00	86.26	959682.00	1.62	718.67	714.00
10	3	7	9722.00	13628.00	209.90	0	Spot (Block10, Row7, Column3)	764.21	761.00	60.06	0.00	0.08	662.00	662.88	662.00	47.21	0.00	0.07	85.00	52.00	0.00	99.00	102.21	958324.00	2.15	707.92	710.00
10	4	7	10023.00	13623.00	205.05	0	Spot (Block10, Row7, Column4)	763.17	771.00	67.08	0.00	0.09	668.00	667.58	668.00	46.06	0.00	0.07	74.00	54.00	0.00	103.00	95.17	910460.00	2.08	716.61	710.00
10	5	7	10323.00	13639.00	217.60	0	Spot (Block10, Row7, Column5)	783.64	783.00	65.40	0.00	0.08	673.00	675.42	673.00	68.42	0.00	0.10	75.00	22.00	0.00	110.00	110.64	1059480.00	1.58	722.32	721.00
10	6	7	10622.00	13628.00	188.40	0	Spot (Block10, Row7, Column6)	808.37	799.00	74.83	0.01	0.09	678.00	678.03	678.00	50.13	0.00	0.07	87.00	67.00	0.00	121.00	130.37	814835.00	2.60	738.96	726.00
10	7	7	10907.00	13636.00	220.90	0	Spot (Block10, Row7, Column7)	796.29	786.00	74.11	0.01	0.09	679.00	677.43	679.00	50.09	0.00	0.07	77.00	55.00	0.00	107.00	117.29	1111618.00	2.37	714.40	712.00
10	8	7	11215.00	13642.00	181.95	0	Spot (Block10, Row7, Column8)	1416.12	1389.00	217.14	0.01	0.15	687.00	685.96	687.00	55.71	0.00	0.08	100.00	100.00	0.00	702.00	729.12	1312746.00	13.11	936.45	894.00
10	1	8	9112.00	13943.00	139.80	0	Spot (Block10, Row8, Column1)	37463.27	36052.00	18752.16	0.02	0.50	710.00	734.83	710.00	149.67	0.01	0.20	100.00	100.00	14.69	35342.00	36753.27	19893040.00	245.39	9981.75	6402.00
10	2	8	9428.00	13948.00	188.20	0	Spot (Block10, Row8, Column2)	753.12	741.00	71.61	0.01	0.10	676.00	682.46	676.00	93.06	0.00	0.14	41.00	8.00	0.00	65.00	77.12	755383.00	0.76	706.91	696.50
10	3	8	9715.00	13943.00	199.40	0	Spot (Block10, Row8, Column3)	767.35	767.00	61.46	0.00	0.08	661.00	661.56	661.00	48.75	0.00	0.07	85.00	57.00	0.00	106.00	106.35	864040.00	2.17	696.95	691.00
10	4	8	10017.00	13934.00	195.00	0	Spot (Block10, Row8, Column4)	806.26	793.50	87.08	0.01	0.11	666.00	668.59	666.00	54.60	0.00	0.08	84.00	63.00	0.00	127.50	140.26	865922.00	2.52	721.06	710.50
10	5	8	10309.00	13947.00	217.30	0	Spot (Block10, Row8, Column5)	764.80	759.00	71.08	0.00	0.09	677.00	676.45	677.00	56.32	0.00	0.08	64.00	31.00	0.00	82.00	87.80	1030957.00	1.57	701.03	692.00
10	6	8	10625.00	13953.00	186.20	0	Spot (Block10, Row8, Column6)	836.18	814.00	84.37	0.01	0.10	681.00	680.44	681.00	57.07	0.00	0.08	88.00	62.00	0.00	133.00	155.18	813605.00	2.73	760.67	767.00
10	7	8	10920.00	13937.00	178.30	0	Spot (Block10, Row8, Column7)	858.35	860.50	85.41	0.00	0.10	689.00	691.65	689.00	65.70	0.00	0.09	88.00	65.00	0.00	171.50	169.35	763934.00	2.54	768.52	760.50
10	8	8	11221.00	13942.00	154.15	0	Spot (Block10, Row8, Column8)	2200.63	2142.00	778.65	0.01	0.35	701.00	708.01	701.00	68.71	0.00	0.10	100.00	100.00	0.00	1441.00	1499.63	1426010.00	21.72	1122.34	1063.00
11	1	1	13619.00	11842.00	151.95	0	Spot (Block11, Row1, Column1)	27953.04	23998.00	15391.29	0.07	0.55	1174.00	1181.64	1174.00	156.57	0.00	0.13	100.00	100.00	0.79	22824.00	26779.04	17778140.00	170.99	6621.46	5252.00
11	2	1	13926.00	11849.00	156.35	0	Spot (Block11, Row1, Column2)	1429.58	1420.50	203.53	0.00	0.14	1100.00	1132.94	1100.00	133.48	0.01	0.12	77.00	57.00	0.00	320.50	329.58	960675.00	2.22	1275.93	1273.50
11	3	1	14227.00	11837.00	174.95	0	Spot (Block11, Row1, Column3)	1312.90	1299.00	134.25	0.00	0.10	1104.00	1130.69	1104.00	125.25	0.01	0.11	66.00	35.00	0.00	195.00	208.90	1113335.00	1.45	1227.70	1199.00
11	4	1	14513.00	11834.00	198.80	0	Spot (Block11, Row1, Column4)	1371.32	1373.00	162.39	0.00	0.12	1126.00	1154.38	1126.00	120.58	0.01	0.10	76.00	50.00	0.00	247.00	245.32	1535882.00	1.80	1204.20	1189.00
11	5	1	14820.00	11850.00	188.05	0	Spot (Block11, Row1, Column5)	1395.15	1387.00	148.54	0.00	0.11	1179.00	1187.12	1179.00	146.45	0.00	0.12	62.00	30.00	0.00	208.00	216.15	1382594.00	1.42	1289.70	1285.00
11	6	1	15125.00	11828.00	185.90	0	Spot (Block11, Row1, Column6)	1483.23	1493.00	166.62	0.00	0.11	1199.00	1216.47	1199.00	139.20	0.01	0.11	77.00	54.00	0.00	294.00	284.23	1443185.00	1.92	1324.31	1286.00
11	7	1	15426.00	11838.00	180.60	0	Spot (Block11, Row1, Column7)	1529.66	1505.50	201.26	0.01	0.13	1194.00	1219.57	1194.00	131.68	0.01	0.11	82.00	63.00	0.00	311.50	335.66	1395046.00	2.35	1347.97	1299.00
11	8	1	15739.00	11840.00	193.35	0	Spot (Block11, Row1, Column8)	1486.13	1487.00	189.91	0.00	0.13	1204.00	1234.81	1204.00	131.44	0.01	0.11	74.00	52.00	0.00	283.00	282.13	1572322.00	1.91	1341.45	1347.00
11	1	2	13626.00	12139.00	226.90	0	Spot (Block11, Row2, Column1)	1242.65	1216.00	138.81	0.01	0.11	1115.00	1150.02	1115.00	146.44	0.01	0.13	43.00	10.00	0.00	101.00	127.65	1835387.00	0.63	1161.00	1180.00
11	2	2	13926.00	12148.00	190.85	0	Spot (Block11, Row2, Column2)	1291.49	1291.00	147.86	0.00	0.11	1094.00	1114.10	1094.00	119.88	0.01	0.11	66.00	34.00	0.00	197.00	197.49	1328941.00	1.48	1177.95	1179.00
11	3	2	14226.00	12155.00	187.30	0	Spot (Block11, Row2, Column3)	1313.11	1291.00	139.44	0.01	0.11	1093.00	1113.47	1093.00	114.29	0.01	0.10	73.00	39.00	0.00	198.00	220.11	1294727.00	1.75	1214.85	1197.00
11	4	2	14516.00	12140.00	214.15	0	Spot (Block11, Row2, Column4)	1345.02	1305.00	164.20	0.01	0.12	1102.00	1132.62	1102.00	121.77	0.01	0.11	75.00	45.00	0.00	203.00	243.02	1763325.00	1.74	1193.79	1180.00
11	5	2	14821.00	12148.00	202.05	0	Spot (Block11, Row2, Column5)	1584.02	1554.00	203.41	0.01	0.13	1122.00	1155.12	1122.00	131.72	0.01	0.11	98.00	85.00	0.00	432.00	462.02	1835875.00	3.26	1300.83	1314.00
11	6	2	15113.00	12143.00	181.30	0	Spot (Block11, Row2, Column6)	1488.55	1467.50	199.66	0.01	0.13	1171.00	1174.57	1171.00	123.39	0.00	0.11	84.00	58.00	0.00	296.50	317.55	1372441.00	2.54	1298.45	1288.00
11	7	2	15436.00	12138.00	180.60	0	Spot (Block11, Row2, Column7)	1398.11	1388.00	173.26	0.00	0.12	1178.00	1179.00	1178.00	122.58	0.00	0.10	65.00	39.00	0.00	210.00	220.11	1279270.00	1.79	1289.53	1268.50
11	8	2	15733.00	12141.00	207.90	0	Spot (Block11, Row2, Column8)	1409.77	1401.00	160.99	0.00	0.11	1179.00	1188.42	1179.00	127.35	0.00	0.11	65.00	41.00	0.00	222.00	230.77	1739657.00	1.74	1251.32	1208.00
11	1	3	13607.00	12429.00	158.15	0	Spot (Block11, Row3, Column1)	1563.75	1466.00	436.54	0.03	0.28	1102.00	1130.10	1102.00	125.68	0.01	0.11	95.00	75.00	0.00	364.00	461.75	1082112.00	3.45	1284.31	1266.00
11	2	3	13927.00	12443.00	191.45	0	Spot (Block11, Row3, Column2)	1347.94	1298.00	179.20	0.02	0.13	1102.00	1128.67	1102.00	131.47	0.01	0.12	66.00	44.00	0.00	196.00	245.94	1393769.00	1.67	1226.49	1218.00
11	3	3	14212.00	12428.00	191.70	0	Spot (Block11, Row3, Column3)	1387.74	1353.00	179.70	0.01	0.13	1101.00	1127.04	1101.00	125.22	0.01	0.11	85.00	50.00	0.00	252.00	286.74	1437695.00	2.08	1246.99	1250.50
11	4	3	14523.00	12440.00	189.75	0	Spot (Block11, Row3, Column4)	1387.01	1382.00	154.84	0.00	0.11	1109.00	1135.39	1109.00	113.19	0.01	0.10	83.00	57.00	0.00	273.00	278.01	1407818.00	2.22	1242.87	1209.00
11	5	3	14829.00	12457.00	201.75	0	Spot (Block11, Row3, Column5)	1436.00	1400.50	200.23	0.01	0.14	1150.00	1157.63	1150.00	121.14	0.00	0.10	80.00	52.00	0.00	250.50	286.00	1657142.00	2.30	1275.38	1271.50
11	6	3	15119.00	12430.00	205.45	0	Spot (Block11, Row3, Column6)	1415.67	1390.00	174.04	0.01	0.12	1164.00	1166.88	1164.00	121.31	0.00	0.10	73.00	45.00	0.00	226.00	251.67	1700221.00	2.05	1256.52	1248.00
11	7	3	15437.00	12432.00	174.65	0	Spot (Block11, Row3, Column7)	1365.93	1322.00	158.67	0.01	0.12	1164.50	1165.59	1164.50	116.45	0.00	0.10	69.00	34.00	0.00	157.50	201.43	1163773.00	1.72	1258.94	1200.00
11	8	3	15723.00	12432.00	198.90	0	Spot (Block11, Row3, Column8)	1400.14	1387.00	164.13	0.00	0.12	1169.00	1173.75	1169.00	115.96	0.00	0.10	76.00	45.00	0.00	218.00	231.14	1576552.00	1.95	1260.53	1261.00
11	1	4	13626.00	12736.00	205.45	0	Spot (Block11, Row4, Column1)	1276.17	1262.00	165.82	0.00	0.13	1089.00	1113.58	1089.00	129.43	0.01	0.12	53.00	31.00	0.00	173.00	187.17	1532684.00	1.26	1167.99	1135.00
11	2	4	13927.00	12730.00	206.45	0	Spot (Block11, Row4, Column2)	1368.97	1367.00	168.53	0.00	0.12	1096.00	1114.09	1096.00	124.15	0.01	0.11	77.00	51.00	0.00	271.00	272.97	1667405.00	2.05	1240.09	1219.00
11	3	4	14220.00	12744.00	182.75	0	Spot (Block11, Row4, Column3)	1586.61	1521.00	282.70	0.02	0.18	1111.00	1140.02	1111.00	128.56	0.01	0.11	94.00	78.00	0.00	410.00	475.61	1496169.00	3.47	1323.82	1317.00
11	4	4	14514.00	12744.00	200.45	0	Spot (Block11, Row4, Column4)	1376.49	1385.00	172.72	0.00	0.13	1129.00	1156.44	1129.00	126.23	0.01	0.11	74.00	51.00	0.00	256.00	247.49	1562314.00	1.74	1264.42	1220.00
11	5	4	14812.00	12746.00	182.20	0	Spot (Block11, Row4, Column5)	1441.66	1387.00	188.82	0.02	0.13	1165.00	1166.77	1165.00	119.51	0.00	0.10	78.00	44.00	0.00	222.00	276.66	1343627.00	2.30	1294.26	1280.00
11	6	4	15126.00	12742.00	198.35	0	Spot (Block11, Row4, Column6)	1629.41	1574.00	217.45	0.02	0.13	1176.00	1177.49	1176.00	120.44	0.00	0.10	99.00	81.00	0.00	398.00	453.41	1821675.00	3.75	1342.51	1331.00
11	7	4	15415.00	12733.00	185.80	0	Spot (Block11, Row4, Column7)	1472.80	1434.50	214.66	0.01	0.15	1173.00	1175.59	1173.00	122.46	0.00	0.10	79.00	52.00	0.00	261.50	299.80	1428615.00	2.43	1252.47	1223.00
11	8	4	15726.00	12753.00	170.00	0	Spot (Block11, Row4, Column8)	1535.09	1490.00	194.84	0.01	0.13	1174.00	1179.14	1174.00	121.15	0.00	0.10	91.00	68.00	0.00	316.00	361.09	1237286.00	2.94	1293.44	1295.00
11	1	5	13616.00	13044.00	180.80	0	Spot (Block11, Row5, Column1)	1444.78	1398.50	233.62	0.01	0.16	1095.00	1116.06	1095.00	126.10	0.01	0.11	83.00	58.00	0.00	303.50	349.78	1320531.00	2.61	1201.79	1195.00
11	2	5	13925.00	13058.00	211.65	0	Spot (Block11, Row5, Column2)	1388.42	1380.00	174.78	0.00	0.13	1092.00	1103.93	1092.00	114.85	0.00	0.10	83.00	58.00	0.00	288.00	296.42	1768845.00	2.48	1207.84	1176.00
11	3	5	14231.00	13050.00	174.45	0	Spot (Block11, Row5, Column3)	1509.38	1477.00	462.16	0.01	0.31	1114.00	1138.91	1114.00	120.88	0.01	0.11	90.00	65.00	0.00	363.00	395.38	1284482.00	3.06	1301.63	1262.50
11	4	5	14523.00	13042.00	189.85	0	Spot (Block11, Row5, Column4)	1406.18	1385.00	169.22	0.01	0.12	1124.00	1152.79	1124.00	124.45	0.01	0.11	83.00	53.00	0.00	261.00	282.18	1437117.00	2.04	1265.38	1261.00
11	5	5	14816.00	13046.00	171.30	0	Spot (Block11, Row5, Column5)	1597.61	1578.00	218.51	0.01	0.14	1157.00	1163.93	1157.00	117.85	0.00	0.10	95.00	86.00	0.00	421.00	440.61	1308443.00	3.68	1335.53	1320.00
11	6	5	15133.00	13037.00	172.25	0	Spot (Block11, Row5, Column6)	1504.91	1503.00	194.89	0.00	0.13	1167.00	1168.82	1167.00	119.55	0.00	0.10	84.00	63.00	0.00	336.00	337.91	1240045.00	2.81	1326.99	1277.50
11	7	5	15430.00	13045.00	218.85	0	Spot (Block11, Row5, Column7)	1363.80	1329.00	163.80	0.01	0.12	1175.00	1179.94	1175.00	129.45	0.00	0.11	56.00	27.00	0.00	154.00	188.80	1862945.00	1.42	1231.66	1207.00
11	8	5	15718.00	13051.00	182.05	0	Spot (Block11, Row5, Column8)	1552.72	1519.00	235.55	0.01	0.15	1181.00	1189.32	1181.00	127.54	0.00	0.11	86.00	64.00	0.00	338.00	371.72	1442481.00	2.85	1281.33	1274.00
11	1	6	13615.00	13345.00	173.00	0	Spot (Block11, Row6, Column1)	1452.27	1397.00	345.39	0.02	0.24	1097.00	1121.13	1097.00	121.03	0.01	0.11	87.00	61.00	0.00	300.00	355.27	1212644.00	2.74	1246.44	1264.00
11	2	6	13914.00	13341.00	195.75	0	Spot (Block11, Row6, Column2)	1361.95	1314.00	195.24	0.02	0.14	1096.00	1116.24	1096.00	113.44	0.01	0.10	73.00	49.00	0.00	218.00	265.95	1473632.00	2.17	1230.19	1212.00
11	3	6	14211.00	13333.00	200.00	0	Spot (Block11, Row6, Column3)	1388.19	1365.00	203.46	0.01	0.15	1101.00	1119.37	1101.00	111.69	0.01	0.10	78.00	54.00	0.00	264.00	287.19	1575592.00	2.41	1215.15	1206.00
11	4	6	14529.00	13347.00	181.00	0	Spot (Block11, Row6, Column4)	1341.74	1317.00	131.68	0.01	0.10	1109.00	1138.31	1109.00	119.97	0.01	0.11	81.00	44.00	0.00	208.00	232.74	1233057.00	1.70	1240.15	1213.00
11	5	6	14822.00	13344.00	156.90	0	Spot (Block11, Row6, Column5)	1597.58	1582.00	188.09	0.00	0.12	1111.00	1144.38	1111.00	124.02	0.01	0.11	99.00	91.00	0.00	471.00	486.58	1084754.00	3.65	1328.24	1310.00
11	6	6	15123.00	13352.00	199.55	0	Spot (Block11, Row6, Column6)	1381.03	1378.50	161.17	0.00	0.12	1111.00	1148.31	1111.00	127.11	0.01	0.11	80.00	53.00	0.00	267.50	270.03	1560559.00	1.83	1255.14	1239.00
11	7	6	15417.00	13340.00	187.60	0	Spot (Block11, Row6, Column7)	1449.40	1419.00	167.77	0.01	0.12	1170.00	1173.37	1170.00	127.50	0.00	0.11	83.00	48.00	0.00	249.00	279.40	1437803.00	2.16	1304.49	1303.00
11	8	6	15726.00	13345.00	165.00	0	Spot (Block11, Row6, Column8)	1442.86	1410.00	178.70	0.01	0.12	1191.00	1215.06	1191.00	133.92	0.01	0.11	72.00	43.00	0.00	219.00	251.86	1089358.00	1.70	1299.94	1305.00
11	1	7	13618.00	13642.00	193.20	0	Spot (Block11, Row7, Column1)	1319.44	1291.00	188.68	0.01	0.14	1100.00	1137.25	1100.00	148.05	0.01	0.13	58.00	34.00	0.00	191.00	219.44	1386732.00	1.23	1219.45	1203.00
11	2	7	13914.00	13645.00	210.65	0	Spot (Block11, Row7, Column2)	1298.59	1279.00	161.68	0.01	0.12	1096.00	1123.07	1096.00	119.80	0.01	0.11	61.00	35.00	0.00	183.00	202.59	1646610.00	1.47	1207.49	1181.00
11	3	7	14225.00	13628.00	197.75	0	Spot (Block11, Row7, Column3)	1270.28	1267.00	154.18	0.00	0.12	1093.00	1113.35	1093.00	114.78	0.01	0.10	56.00	29.00	0.00	174.00	177.28	1407468.00	1.37	1207.79	1192.50
11	4	7	14524.00	13639.00	200.25	0	Spot (Block11, Row7, Column4)	1329.76	1289.00	158.21	0.01	0.12	1098.00	1130.33	1098.00	128.28	0.01	0.11	68.00	40.00	0.00	191.00	231.76	1503953.00	1.55	1227.98	1199.00
11	5	7	14826.00	13641.00	207.75	0	Spot (Block11, Row7, Column5)	1403.94	1392.00	175.84	0.00	0.13	1105.00	1144.43	1105.00	139.83	0.02	0.12	81.00	52.00	0.00	287.00	298.94	1728256.00	1.86	1237.91	1232.00
11	6	7	15118.00	13643.00	208.55	0	Spot (Block11, Row7, Column6)	1408.00	1399.00	211.09	0.00	0.15	1104.00	1145.00	1104.00	136.89	0.02	0.12	74.00	55.00	0.00	295.00	304.00	1747329.00	1.92	1233.82	1201.00
11	7	7	15388.00	13639.00	227.95	0	Spot (Block11, Row7, Column7)	1453.53	1374.00	675.61	0.02	0.46	1167.00	1169.57	1167.00	124.80	0.00	0.11	64.00	37.00	0.00	207.00	286.53	2168662.00	2.28	1254.98	1253.00
11	8	7	15725.00	13634.00	187.30	0	Spot (Block11, Row7, Column8)	2000.65	1961.00	294.55	0.01	0.15	1201.00	1226.48	1201.00	134.02	0.01	0.11	100.00	99.00	0.00	760.00	799.65	1970638.00	5.78	1518.15	1529.50
11	1	8	13609.00	13950.00	143.70	0	Spot (Block11, Row8, Column1)	42107.62	44306.00	20340.91	0.02	0.48	1176.00	1197.60	1176.00	193.26	0.01	0.16	100.00	100.00	28.06	43130.00	40931.62	23706696.00	211.68	9237.97	7264.00
11	2	8	13920.00	13942.00	185.80	0	Spot (Block11, Row8, Column2)	1367.57	1373.00	180.56	0.00	0.13	1109.50	1156.57	1109.50	157.15	0.02	0.14	68.00	35.00	0.00	263.50	258.07	1332009.00	1.34	1271.71	1246.50
11	3	8	14216.00	13945.00	176.60	0	Spot (Block11, Row8, Column3)	1411.58	1405.50	193.15	0.00	0.14	1102.00	1132.35	1102.00	130.07	0.01	0.11	82.00	59.00	0.00	303.50	309.58	1228073.00	2.15	1229.75	1195.00
11	4	8	14521.00	13941.00	183.60	0	Spot (Block11, Row8, Column4)	1370.30	1340.00	191.37	0.01	0.14	1099.00	1130.33	1099.00	135.63	0.01	0.12	78.00	43.00	0.00	241.00	271.30	1297671.00	1.77	1215.92	1214.00
11	5	8	14825.00	13946.00	203.95	0	Spot (Block11, Row8, Column5)	1320.84	1290.00	177.54	0.01	0.13	1111.00	1149.72	1111.00	142.20	0.01	0.12	60.00	37.00	0.00	179.00	209.84	1563878.00	1.20	1243.77	1190.00
11	6	8	15124.00	13943.00	182.25	0	Spot (Block11, Row8, Column6)	1478.29	1465.50	200.82	0.00	0.14	1152.00	1164.31	1152.00	142.74	0.00	0.12	81.00	55.00	0.00	313.50	326.29	1377766.00	2.20	1266.04	1277.00
11	7	8	15424.00	13942.00	199.75	0	Spot (Block11, Row8, Column7)	1389.13	1357.00	201.52	0.01	0.15	1177.00	1185.39	1177.00	142.39	0.00	0.12	51.00	33.00	0.00	180.00	212.13	1576661.00	1.43	1226.86	1178.00
11	8	8	15715.00	13943.00	158.55	0	Spot (Block11, Row8, Column8)	2506.52	2351.00	609.96	0.03	0.24	1206.00	1236.36	1206.00	145.39	0.01	0.12	100.00	99.00	0.00	1145.00	1300.52	1732003.00	8.74	1604.50	1579.00
12	1	1	18121.00	11844.00	152.10	0	Spot (Block12, Row1, Column1)	29884.27	26753.00	14745.57	0.05	0.49	2791.00	2845.74	2791.00	399.79	0.01	0.14	100.00	100.00	0.47	23962.00	27093.27	19006400.00	67.63	8741.64	6869.00
12	2	1	18416.00	11847.00	164.40	0	Spot (Block12, Row1, Column2)	3911.25	3869.00	587.25	0.00	0.15	2744.00	2788.13	2744.00	367.04	0.01	0.13	92.00	78.00	0.00	1125.00	1167.25	2929525.00	3.06	3186.40	3206.00
12	3	1	18734.00	11847.00	185.60	0	Spot (Block12, Row1, Column3)	3209.34	3158.50	396.73	0.01	0.12	2780.00	2813.70	2780.00	344.67	0.01	0.12	51.00	29.00	0.00	378.50	429.34	3125898.00	1.15	3018.92	3012.00
12	4	1	19008.00	11847.00	159.95	0	Spot (Block12, Row1, Column4)	3922.17	3855.00	486.98	0.01	0.12	2802.00	2852.07	2802.00	346.87	0.01	0.12	96.00	83.00	0.00	1053.00	1120.17	2784744.00	3.09	3161.74	3114.50
12	5	1	19322.00	11844.00	196.30	0	Spot (Block12, Row1, Column5)	3390.77	3301.00	410.74	0.01	0.12	2877.00	2905.74	2877.00	342.61	0.00	0.12	58.00	33.00	0.00	424.00	513.77	3682381.00	1.42	3117.09	3148.00
12	6	1	19612.00	11839.00	182.35	0	Spot (Block12, Row1, Column6)	3763.78	3732.50	489.38	0.00	0.13	2912.00	2956.63	2912.00	351.53	0.01	0.12	84.00	59.00	0.00	820.50	851.78	3515373.00	2.30	3188.91	3178.00
12	7	1	19927.00	11847.00	160.80	0	Spot (Block12, Row1, Column7)	4349.23	4241.00	661.21	0.01	0.15	2957.00	2986.98	2957.00	350.97	0.00	0.12	95.00	87.00	0.00	1284.00	1392.23	3122750.00	3.88	3353.87	3370.50
12	8	1	20226.00	11840.00	208.55	0	Spot (Block12, Row1, Column8)	3658.06	3619.50	433.15	0.00	0.12	3025.00	3064.72	3025.00	351.82	0.01	0.11	71.00	42.00	0.00	594.50	633.06	4535989.00	1.69	3322.71	3285.00
12	1	2	18102.00	12147.00	207.60	0	Spot (Block12, Row2, Column1)	3082.95	3009.50	414.07	0.01	0.13	2710.00	2756.46	2710.00	376.30	0.01	0.14	44.00	21.00	0.00	299.50	372.95	3792030.00	0.87	2924.62	2873.00
12	2	2	18405.00	12145.00	133.00	0	Spot (Block12, Row2, Column2)	3319.89	3264.50	454.29	0.01	0.14	2683.00	2710.77	2683.00	337.16	0.00	0.12	63.00	46.00	0.00	581.50	636.89	1586906.00	1.81	2931.06	2853.00
12	3	2	18717.00	12143.00	198.20	0	Spot (Block12, Row2, Column3)	3306.03	3288.00	452.24	0.00	0.14	2736.50	2782.01	2736.50	349.70	0.01	0.13	64.00	39.00	0.00	551.50	569.53	3696141.00	1.50	3036.05	2993.50
12	4	2	19024.00	12146.00	203.65	0	Spot (Block12, Row2, Column4)	3330.86	3311.50	414.05	0.00	0.12	2804.00	2851.81	2804.00	351.01	0.01	0.12	62.00	36.00	0.00	507.50	526.86	3923751.00	1.36	3061.38	3065.50
12	5	2	19323.00	12148.00	205.15	0	Spot (Block12, Row2, Column5)	4154.87	4057.00	548.27	0.01	0.13	2862.00	2893.76	2862.00	340.00	0.00	0.12	97.00	91.00	0.00	1195.00	1292.87	4965075.00	3.71	3311.62	3348.00
12	6	2	19619.00	12143.00	196.10	0	Spot (Block12, Row2, Column6)	3515.82	3404.00	452.88	0.01	0.13	2897.00	2940.21	2897.00	339.69	0.01	0.12	67.00	38.00	0.00	507.00	618.82	3818186.00	1.69	3205.39	3222.00
12	7	2	19924.00	12150.00	209.45	0	Spot (Block12, Row2, Column7)	3389.28	3374.50	416.63	0.00	0.12	2943.00	2964.48	2943.00	341.08	0.00	0.12	55.00	27.00	0.00	431.50	446.28	4223047.00	1.25	3060.05	3038.00
12	8	2	20218.00	12145.00	212.70	0	Spot (Block12, Row2, Column8)	3414.71	3408.50	382.90	0.00	0.11	2990.00	3028.11	2990.00	340.16	0.01	0.11	55.00	28.00	0.00	418.50	424.71	4404972.00	1.14	3199.76	3207.00
12	1	3	18125.00	12444.00	180.25	0	Spot (Block12, Row3, Column1)	3493.94	3438.00	489.90	0.01	0.14	2630.00	2674.30	2630.00	339.48	0.01	0.13	86.00	58.00	0.00	808.00	863.94	3169001.00	2.41	3018.62	3028.00
12	2	3	18428.00	12444.00	206.55	0	Spot (Block12, Row3, Column2)	3241.49	3193.00	439.00	0.01	0.14	2688.00	2719.54	2688.00	330.44	0.01	0.12	67.00	38.00	0.00	505.00	553.49	3938407.00	1.58	2879.77	2897.00
12	3	3	18707.00	12436.00	191.30	0	Spot (Block12, Row3, Column3)	3466.65	3372.50	710.62	0.01	0.20	2789.00	2811.47	2789.00	349.01	0.00	0.12	69.00	41.00	0.00	583.50	677.65	3584520.00	1.88	3081.93	3063.50
12	4	3	19022.00	12443.00	177.45	0	Spot (Block12, Row3, Column4)	3799.05	3779.00	536.08	0.00	0.14	2817.00	2870.97	2817.00	348.09	0.01	0.12	90.00	66.00	0.00	962.00	982.05	3354564.00	2.67	3212.06	3214.00
12	5	3	19327.00	12448.00	152.40	0	Spot (Block12, Row3, Column5)	3808.28	3773.00	550.80	0.00	0.14	2876.00	2918.93	2876.00	352.71	0.01	0.12	84.00	64.00	0.00	897.00	932.28	2418256.00	2.52	3391.42	3334.00
12	6	3	19612.00	12441.00	188.30	0	Spot (Block12, Row3, Column6)	3494.93	3479.00	395.33	0.00	0.11	2950.00	2962.47	2950.00	351.18	0.00	0.12	62.00	38.00	0.00	529.00	544.93	3498421.00	1.52	3262.27	3198.50
12	7	3	19927.00	12443.00	186.15	0	Spot (Block12, Row3, Column7)	3433.46	3435.00	420.36	0.00	0.12	2959.00	2975.14	2959.00	347.52	0.00	0.12	59.00	30.00	0.00	476.00	474.46	3344186.00	1.32	3131.58	3117.00
12	8	3	20222.00	12445.00	185.70	0	Spot (Block12, Row3, Column8)	3483.71	3477.00	387.25	0.00	0.11	2993.00	3031.90	2993.00	348.16	0.01	0.11	60.00	31.00	0.00	484.00	490.71	3382679.00	1.30	3260.95	3246.00
12	1	4	18121.00	12748.00	183.30	0	Spot (Block12, Row4, Column1)	3557.98	3498.50	529.73	0.01	0.15	2627.00	2677.80	2627.00	344.98	0.01	0.13	86.00	68.00	0.00	871.50	930.98	3344500.00	2.55	2916.09	2874.00
12	2	4	18422.00	12743.00	205.70	0	Spot (Block12, Row4, Column2)	3230.85	3218.00	423.46	0.00	0.13	2703.00	2744.85	2703.00	345.14	0.01	0.13	62.00	36.00	0.00	515.00	527.85	3883477.00	1.41	2995.80	3012.00
12	3	4	18723.00	12746.00	152.10	0	Spot (Block12, Row4, Column3)	6007.72	5764.00	1372.71	0.02	0.23	2813.00	2832.58	2813.00	357.65	0.00	0.13	100.00	99.00	0.00	2951.00	3194.72	3820912.00	8.88	3728.47	3698.00
12	4	4	19009.00	12744.00	204.70	0	Spot (Block12, Row4, Column4)	3284.39	3242.00	422.37	0.01	0.13	2796.00	2845.94	2796.00	355.25	0.01	0.12	56.00	34.00	0.00	446.00	488.39	3918277.00	1.23	2991.27	2906.00
12	5	4	19307.00	12743.00	198.00	0	Spot (Block12, Row4, Column5)	3599.04	3512.00	996.99	0.01	0.28	2872.00	2913.47	2872.00	353.58	0.01	0.12	66.00	42.00	0.00	640.00	727.04	4016532.00	1.94	3152.46	3133.00
12	6	4	19625.00	12746.00	194.20	0	Spot (Block12, Row4, Column6)	4619.19	4342.50	2103.25	0.03	0.46	2956.00	2969.07	2956.00	351.71	0.00	0.12	99.00	94.00	0.00	1386.50	1663.19	4942537.00	4.69	3590.09	3603.00
12	7	4	19911.00	12745.00	182.20	0	Spot (Block12, Row4, Column7)	3686.31	3597.00	512.56	0.01	0.14	2976.00	3003.03	2976.00	350.16	0.00	0.12	74.00	42.00	0.00	621.00	710.31	3431954.00	1.95	3234.56	3255.00
12	8	4	20225.00	12756.00	174.90	0	Spot (Block12, Row4, Column8)	3748.44	3706.00	440.29	0.00	0.12	3033.00	3081.10	3033.00	346.25	0.01	0.11	78.00	48.00	0.00	673.00	715.44	3212412.00	1.93	3283.56	3225.00
12	1	5	18120.00	13048.00	161.70	0	Spot (Block12, Row5, Column1)	4040.29	3940.00	625.90	0.01	0.15	2673.00	2718.10	2673.00	358.70	0.01	0.13	97.00	84.00	0.00	1267.00	1367.29	2929213.00	3.69	3129.13	3161.00
12	2	5	18421.00	13044.00	197.95	0	Spot (Block12, Row5, Column2)	3255.90	3228.50	419.79	0.00	0.13	2725.50	2769.76	2725.50	349.17	0.01	0.13	59.00	39.00	0.00	503.00	530.40	3614047.00	1.39	2994.79	2927.50
12	3	5	18726.00	13051.00	188.75	0	Spot (Block12, Row5, Column3)	3407.25	3393.00	421.55	0.00	0.12	2791.00	2829.19	2791.00	362.04	0.01	0.13	68.00	38.00	0.00	602.00	616.25	3427693.00	1.60	3130.11	3108.50
12	4	5	19018.00	13043.00	194.55	0	Spot (Block12, Row5, Column4)	3383.72	3332.00	420.67	0.01	0.12	2788.00	2843.17	2788.00	373.39	0.01	0.13	64.00	33.00	0.00	544.00	595.72	3623969.00	1.45	3086.81	3056.00
12	5	5	19323.00	13043.00	146.75	0	Spot (Block12, Row5, Column5)	6196.00	5990.00	1414.94	0.01	0.23	2863.00	2905.40	2863.00	364.02	0.01	0.13	100.00	100.00	0.00	3127.00	3333.00	3624659.00	9.04	3893.63	3892.00
12	6	5	19629.00	13042.00	199.25	0	Spot (Block12, Row5, Column6)	3440.38	3415.00	432.14	0.00	0.13	2908.00	2955.27	2908.00	351.41	0.01	0.12	62.00	35.00	0.00	507.00	532.38	3884187.00	1.38	3200.57	3236.00
12	7	5	19916.00	13039.00	194.20	0	Spot (Block12, Row5, Column7)	3402.55	3332.50	419.84	0.01	0.12	2976.00	3004.37	2976.00	339.71	0.00	0.11	51.00	29.00	0.00	356.50	426.55	3633924.00	1.17	3162.35	3130.00
12	8	5	20217.00	13039.00	162.50	0	Spot (Block12, Row5, Column8)	4017.05	3992.50	567.35	0.00	0.14	3048.00	3088.03	3048.00	350.10	0.01	0.11	84.00	60.00	0.00	944.50	969.05	2932445.00	2.65	3407.64	3432.00
12	1	6	18120.00	13343.00	195.40	0	Spot (Block12, Row6, Column1)	3235.71	3232.50	388.33	0.00	0.12	2681.00	2723.37	2681.00	360.69	0.01	0.13	66.00	34.00	0.00	551.50	554.71	3488099.00	1.42	2965.08	2989.50
12	2	6	18425.00	13346.00	193.15	0	Spot (Block12, Row6, Column2)	3288.85	3233.00	436.55	0.01	0.13	2745.00	2776.95	2745.00	353.17	0.01	0.13	61.00	31.00	0.00	488.00	543.85	3476318.00	1.45	3090.66	3101.00
12	3	6	18711.00	13341.00	170.80	0	Spot (Block12, Row6, Column3)	4102.47	4011.50	652.51	0.01	0.16	2801.00	2861.91	2801.00	358.70	0.01	0.13	97.00	82.00	0.00	1210.50	1301.47	3339408.00	3.46	3328.80	3321.00
12	4	6	19024.00	13342.00	192.40	0	Spot (Block12, Row6, Column4)	3530.35	3511.00	475.19	0.00	0.13	2858.00	2905.06	2858.00	365.90	0.01	0.13	72.00	45.00	0.00	653.00	672.35	3696276.00	1.71	3123.09	3059.00
12	5	6	19322.00	13343.00	154.55	0	Spot (Block12, Row6, Column5)	5406.54	5241.50	1321.92	0.01	0.24	2893.00	2934.18	2893.00	369.03	0.01	0.13	99.00	94.00	0.00	2348.50	2513.54	3514249.00	6.70	3501.27	3563.00
12	6	6	19623.00	13357.00	189.95	0	Spot (Block12, Row6, Column6)	3366.26	3346.50	411.00	0.00	0.12	2909.00	2957.35	2909.00	360.31	0.01	0.12	54.00	29.00	0.00	437.50	457.26	3433582.00	1.13	3092.32	3075.00
12	7	6	19919.00	13350.00	179.15	0	Spot (Block12, Row6, Column7)	3703.69	3670.50	452.27	0.00	0.12	2974.00	3010.70	2974.00	356.15	0.01	0.12	78.00	48.00	0.00	696.50	729.69	3311102.00	1.95	3295.48	3286.00
12	8	6	20221.00	13356.00	143.00	0	Spot (Block12, Row6, Column8)	3746.49	3686.50	447.98	0.01	0.12	3067.00	3093.29	3067.00	358.11	0.00	0.12	71.00	46.00	0.00	619.50	679.49	2075556.00	1.82	3366.53	3316.50
12	1	7	18121.00	13639.00	207.95	0	Spot (Block12, Row7, Column1)	3184.69	3178.00	397.20	0.00	0.12	2686.00	2747.33	2686.00	385.91	0.01	0.14	56.00	27.00	0.00	492.00	498.69	3910794.00	1.13	2808.47	2750.00
12	2	7	18426.00	13647.00	193.00	0	Spot (Block12, Row7, Column2)	3254.28	3260.00	408.42	0.00	0.13	2694.00	2755.37	2694.00	345.38	0.01	0.13	64.00	40.00	0.00	566.00	560.28	3403977.00	1.44	3083.21	3135.50
12	3	7	18717.00	13643.00	196.30	0	Spot (Block12, Row7, Column3)	3356.04	3362.50	440.41	0.00	0.13	2812.00	2862.10	2812.00	354.71	0.01	0.12	62.00	38.00	0.00	550.50	544.04	3664791.00	1.39	3122.42	3079.00
12	4	7	19022.00	13634.00	199.25	0	Spot (Block12, Row7, Column4)	3399.76	3385.50	427.30	0.00	0.13	2876.00	2917.76	2876.00	368.89	0.01	0.13	60.00	33.00	0.00	509.50	523.76	3834924.00	1.31	3131.87	3097.00
12	5	7	19322.00	13642.00	211.90	0	Spot (Block12, Row7, Column5)	3492.01	3402.00	417.64	0.01	0.12	2910.00	2956.92	2910.00	363.65	0.01	0.12	60.00	35.00	0.00	492.00	582.01	4469769.00	1.47	3223.24	3190.00
12	6	7	19609.00	13638.00	205.70	0	Spot (Block12, Row7, Column6)	3544.03	3412.50	1160.10	0.02	0.33	2933.00	2976.17	2933.00	350.47	0.01	0.12	56.00	37.00	0.00	479.50	611.03	4267013.00	1.62	3157.99	3092.50
12	7	7	19906.00	13646.00	201.40	0	Spot (Block12, Row7, Column7)	3620.45	3597.00	501.63	0.00	0.14	2963.00	3004.07	2963.00	360.40	0.01	0.12	70.00	43.00	0.00	634.00	657.45	4163521.00	1.71	3229.53	3217.00
12	8	7	20226.00	13639.00	190.45	0	Spot (Block12, Row7, Column8)	5320.06	5317.00	692.28	0.00	0.13	3066.00	3089.78	3066.00	361.13	0.00	0.12	100.00	99.00	0.00	2251.00	2254.06	5431786.00	6.18	3847.65	3815.50
12	1	8	18114.00	13952.00	145.35	0	Spot (Block12, Row8, Column1)	41983.30	44217.00	20474.83	0.02	0.49	2776.00	2827.72	2776.00	416.03	0.01	0.15	100.00	100.00	30.78	41441.00	39207.30	24140512.00	94.12	13188.56	8167.00
12	2	8	18428.00	13945.00	217.70	0	Spot (Block12, Row8, Column2)	3183.55	3125.50	418.74	0.01	0.13	2725.00	2794.68	2725.00	382.88	0.01	0.14	50.00	27.00	0.00	400.50	458.55	4304155.00	1.02	2941.10	2951.00
12	3	8	18717.00	13940.00	190.35	0	Spot (Block12, Row8, Column3)	3562.97	3550.00	577.07	0.00	0.16	2809.00	2855.57	2809.00	365.12	0.01	0.13	74.00	50.00	0.00	741.00	753.97	3634232.00	1.94	3122.16	3064.50
12	4	8	19017.00	13934.00	193.70	0	Spot (Block12, Row8, Column4)	3402.09	3379.00	452.49	0.00	0.13	2883.00	2905.95	2883.00	363.90	0.00	0.13	61.00	31.00	0.00	496.00	519.09	3606219.00	1.36	3028.64	3005.00
12	5	8	19316.00	13939.00	205.75	0	Spot (Block12, Row8, Column5)	3410.15	3397.00	429.07	0.00	0.13	2903.50	2955.29	2903.50	361.39	0.01	0.12	59.00	35.00	0.00	493.50	506.65	4112639.00	1.26	3082.99	3071.00
12	6	8	19619.00	13946.00	188.65	0	Spot (Block12, Row8, Column6)	3583.54	3488.00	496.61	0.01	0.14	2939.00	2984.33	2939.00	367.77	0.01	0.12	61.00	41.00	0.00	549.00	644.54	3587120.00	1.63	3234.30	3205.00
12	7	8	19928.00	13947.00	197.35	0	Spot (Block12, Row8, Column7)	3571.27	3508.00	450.23	0.01	0.13	2984.00	3026.15	2984.00	377.37	0.01	0.12	62.00	36.00	0.00	524.00	587.27	3928394.00	1.44	3234.90	3212.00
12	8	8	20224.00	13944.00	158.15	0	Spot (Block12, Row8, Column8)	5271.95	5085.00	1054.81	0.02	0.20	3078.00	3106.44	3078.00	365.48	0.00	0.12	99.00	97.00	0.00	2007.00	2193.95	3595470.00	5.93	3830.72	3872.00
13	1	1	4616.00	16339.00	148.10	0	Spot (Block13, Row1, Column1)	31056.19	27439.50	16338.44	0.05	0.53	1386.00	1400.17	1386.00	156.58	0.00	0.11	100.00	100.00	2.17	26053.50	29670.19	18571612.00	189.39	8513.64	6528.00
13	2	1	4907.00	16337.00	211.25	0	Spot (Block13, Row1, Column2)	1648.38	1622.00	215.33	0.01	0.13	1359.00	1368.38	1359.00	129.65	0.00	0.09	76.00	51.00	0.00	263.00	289.38	2103332.00	2.16	1462.99	1470.00
13	3	1	5220.00	16336.00	190.60	0	Spot (Block13, Row1, Column3)	1615.43	1601.00	183.63	0.00	0.11	1324.00	1345.04	1324.00	109.33	0.01	0.08	84.00	64.00	0.00	277.00	291.43	1654203.00	2.47	1471.83	1457.50
13	4	1	5512.00	16340.00	175.55	0	Spot (Block13, Row1, Column4)	1747.29	1690.50	254.30	0.01	0.15	1333.00	1358.52	1333.00	123.94	0.01	0.09	90.00	69.00	0.00	357.50	414.29	1499176.00	3.14	1486.13	1484.00
13	5	1	5815.00	16339.00	157.90	0	Spot (Block13, Row1, Column5)	2408.91	2317.00	549.16	0.02	0.23	1391.00	1396.77	1391.00	133.05	0.00	0.10	100.00	97.00	0.00	926.00	1017.91	1645285.00	7.61	1661.39	1631.00
13	6	1	6107.00	16334.00	163.35	0	Spot (Block13, Row1, Column6)	2202.80	2126.50	404.44	0.02	0.18	1409.00	1438.38	1409.00	145.86	0.01	0.10	98.00	91.00	0.00	717.50	793.80	1625667.00	5.24	1609.29	1606.00
13	7	1	6419.00	16335.00	155.80	0	Spot (Block13, Row1, Column7)	2726.41	2661.00	637.75	0.01	0.23	1446.00	1466.88	1446.00	148.93	0.01	0.10	99.00	99.00	0.00	1215.00	1280.41	1823969.00	8.46	1816.02	1813.50
13	8	1	6720.00	16338.00	200.55	0	Spot (Block13, Row1, Column8)	1787.85	1734.00	232.94	0.01	0.13	1468.00	1473.93	1468.00	155.87	0.00	0.11	74.00	41.00	0.00	266.00	319.85	2041723.00	2.01	1585.36	1576.00
13	1	2	4609.00	16630.00	227.05	0	Spot (Block13, Row2, Column1)	1514.65	1500.00	127.82	0.00	0.08	1375.00	1385.16	1375.00	147.43	0.00	0.11	41.00	13.00	0.00	125.00	139.65	2234105.00	0.88	1423.58	1385.00
13	2	2	4909.00	16638.00	143.35	0	Spot (Block13, Row2, Column2)	1694.04	1677.00	147.34	0.00	0.09	1312.00	1340.98	1312.00	118.26	0.01	0.09	97.00	88.00	0.00	365.00	382.04	950355.00	2.99	1479.74	1500.00
13	3	2	5227.00	16635.00	192.75	0	Spot (Block13, Row2, Column3)	1675.19	1633.50	226.80	0.01	0.14	1333.00	1357.72	1333.00	114.13	0.01	0.08	94.00	71.00	0.00	300.50	342.19	1762305.00	2.78	1496.29	1496.50
13	4	2	5525.00	16643.00	221.40	0	Spot (Block13, Row2, Column4)	1639.23	1591.00	189.67	0.01	0.12	1392.00	1397.92	1392.00	124.18	0.00	0.09	71.00	42.00	0.00	199.00	247.23	2303118.00	1.94	1468.77	1473.50
13	5	2	5819.00	16633.00	187.95	0	Spot (Block13, Row2, Column5)	2300.63	2236.00	356.77	0.01	0.16	1398.00	1417.37	1398.00	135.70	0.01	0.10	99.00	98.00	0.00	838.00	902.63	2293727.00	6.51	1695.98	1699.00
13	6	2	6126.00	16639.00	184.35	0	Spot (Block13, Row2, Column6)	1772.45	1729.50	210.02	0.01	0.12	1418.00	1447.06	1418.00	146.94	0.01	0.10	84.00	52.00	0.00	311.50	354.45	1698009.00	2.21	1573.71	1564.00
13	7	2	6421.00	16651.00	204.85	0	Spot (Block13, Row2, Column7)	1750.29	1704.50	211.71	0.01	0.12	1450.00	1460.75	1450.00	152.92	0.00	0.10	69.00	43.00	0.00	254.50	300.29	2089850.00	1.89	1551.78	1506.50
13	8	2	6718.00	16632.00	204.25	0	Spot (Block13, Row2, Column8)	1646.82	1601.00	179.42	0.01	0.11	1427.00	1457.93	1427.00	154.00	0.01	0.11	59.00	28.00	0.00	174.00	219.82	1944897.00	1.23	1578.33	1580.00
13	1	3	4620.00	16943.00	152.00	0	Spot (Block13, Row3, Column1)	2303.60	2228.00	452.06	0.01	0.20	1363.00	1371.57	1363.00	123.89	0.00	0.09	100.00	99.00	0.00	865.00	940.60	1462786.00	7.52	1652.38	1630.00
13	2	3	4915.00	16934.00	200.85	0	Spot (Block13, Row3, Column2)	1637.64	1600.00	193.90	0.01	0.12	1365.00	1366.64	1365.00	116.03	0.00	0.08	84.00	51.00	0.00	235.00	272.64	1865267.00	2.34	1445.42	1440.00
13	3	3	5201.00	16936.00	209.70	0	Spot (Block13, Row3, Column3)	1707.88	1673.00	219.67	0.01	0.13	1390.00	1403.16	1390.00	159.92	0.00	0.11	69.00	43.00	0.00	283.00	317.88	2143390.00	1.91	1492.29	1475.50
13	4	3	5521.00	16936.00	188.75	0	Spot (Block13, Row3, Column4)	1896.51	1850.00	295.13	0.01	0.16	1414.00	1445.00	1414.00	173.51	0.01	0.12	87.00	59.00	0.00	436.00	482.51	1907889.00	2.60	1583.00	1561.00
13	5	3	5819.00	16935.00	184.65	0	Spot (Block13, Row3, Column5)	1844.59	1809.00	242.19	0.01	0.13	1425.00	1456.60	1425.00	151.93	0.01	0.10	89.00	65.00	0.00	384.00	419.59	1772648.00	2.55	1641.88	1649.00
13	6	3	6123.00	16940.00	203.90	0	Spot (Block13, Row3, Column6)	1796.65	1763.50	245.45	0.01	0.14	1477.00	1478.48	1477.00	158.28	0.00	0.11	68.00	44.00	0.00	286.50	319.65	2127234.00	2.01	1601.56	1581.00
13	7	3	6421.00	16938.00	156.90	0	Spot (Block13, Row3, Column7)	2060.31	1974.00	377.98	0.02	0.18	1486.00	1484.11	1486.00	166.02	0.00	0.11	94.00	82.00	0.00	488.00	574.31	1394832.00	3.47	1704.67	1706.00
13	8	3	6720.00	16945.00	203.70	0	Spot (Block13, Row3, Column8)	1733.59	1698.00	203.88	0.01	0.12	1482.00	1538.82	1482.00	789.05	0.02	0.51	0.00	0.00	0.00	216.00	251.59	2050832.00	0.25	1616.21	1588.00
13	1	4	4615.00	17239.00	182.40	0	Spot (Block13, Row4, Column1)	1769.09	1712.00	301.33	0.01	0.17	1345.00	1363.56	1345.00	113.95	0.01	0.08	94.00	76.00	0.00	367.00	424.09	1661174.00	3.56	1512.83	1498.00
13	2	4	4920.00	17235.00	228.05	0	Spot (Block13, Row4, Column2)	1595.40	1582.00	139.25	0.00	0.09	1373.00	1382.33	1373.00	125.27	0.00	0.09	71.00	36.00	0.00	209.00	222.40	2365979.00	1.70	1463.49	1456.00
13	3	4	5218.00	17242.00	149.30	0	Spot (Block13, Row4, Column3)	3147.42	2971.00	752.47	0.03	0.24	1410.00	1437.01	1410.00	157.67	0.01	0.11	100.00	100.00	0.00	1561.00	1737.42	1923072.00	10.85	1885.58	1863.00
13	4	4	5504.00	17259.00	194.00	0	Spot (Block13, Row4, Column4)	1682.89	1667.00	175.39	0.00	0.10	1456.00	1474.67	1456.00	162.30	0.01	0.11	56.00	31.00	0.00	211.00	226.89	1793959.00	1.28	1572.87	1575.00
13	5	4	5808.00	17242.00	190.60	0	Spot (Block13, Row4, Column5)	1847.03	1822.00	203.73	0.01	0.11	1482.00	1504.59	1482.00	161.13	0.01	0.11	82.00	54.00	0.00	340.00	365.03	1896897.00	2.13	1687.33	1690.00
13	6	4	6116.00	17232.00	183.80	0	Spot (Block13, Row4, Column6)	2540.73	2539.50	414.03	0.00	0.16	1493.00	1505.76	1493.00	155.02	0.00	0.10	99.00	99.00	0.00	1046.50	1047.73	2403528.00	6.68	1803.76	1791.00
13	7	4	6411.00	17251.00	159.50	0	Spot (Block13, Row4, Column7)	2430.48	2290.00	743.05	0.03	0.31	1490.00	1500.39	1490.00	157.69	0.00	0.11	93.00	80.00	0.00	800.00	940.48	1715919.00	5.90	1727.29	1699.00
13	8	4	6712.00	17246.00	181.45	0	Spot (Block13, Row4, Column8)	2069.90	2027.00	309.82	0.01	0.15	1489.00	1556.91	1489.00	773.82	0.02	0.50	25.00	0.00	0.00	538.00	580.90	1912589.00	0.66	1657.68	1613.50
13	1	5	4615.00	17543.00	168.20	0	Spot (Block13, Row5, Column1)	2019.76	1968.00	334.90	0.01	0.17	1374.00	1384.12	1374.00	105.30	0.00	0.08	98.00	92.00	0.00	594.00	645.76	1581472.00	6.04	1603.81	1579.00
13	2	5	4913.00	17527.00	214.75	0	Spot (Block13, Row5, Column2)	1785.93	1676.00	513.91	0.03	0.29	1394.00	1413.80	1394.00	119.29	0.01	0.08	83.00	57.00	0.00	282.00	391.93	2348495.00	3.12	1514.08	1495.00
13	3	5	5224.00	17566.00	191.40	0	Spot (Block13, Row5, Column3)	1873.29	1812.00	214.92	0.01	0.11	1467.00	1476.60	1467.00	139.82	0.00	0.09	94.00	68.00	0.00	345.00	406.29	1938853.00	2.84	1628.14	1608.50
13	4	5	5522.00	17536.00	193.90	0	Spot (Block13, Row5, Column4)	1920.42	1870.00	280.69	0.01	0.15	1478.00	1496.31	1478.00	151.92	0.01	0.10	83.00	66.00	0.00	392.00	442.42	2029881.00	2.79	1658.49	1657.00
13	5	5	5820.00	17541.00	150.30	0	Spot (Block13, Row5, Column5)	3903.14	3780.00	1219.94	0.01	0.31	1499.00	1532.28	1499.00	157.01	0.01	0.10	100.00	100.00	0.00	2281.00	2404.14	2392623.00	15.10	2084.68	2036.00
13	6	5	6121.00	17540.00	182.15	0	Spot (Block13, Row5, Column6)	1894.88	1870.50	207.44	0.01	0.11	1499.00	1525.35	1499.00	152.45	0.01	0.10	88.00	61.00	0.00	371.50	395.88	1758445.00	2.42	1700.22	1688.00
13	7	5	6417.00	17547.00	191.20	0	Spot (Block13, Row5, Column7)	1824.70	1791.00	241.01	0.01	0.13	1495.00	1518.09	1495.00	163.80	0.01	0.11	75.00	43.00	0.00	296.00	329.70	1875787.00	1.87	1648.68	1628.50
13	8	5	6719.00	17542.00	148.75	0	Spot (Block13, Row5, Column8)	3013.84	2884.00	820.12	0.02	0.27	1487.00	1512.95	1487.00	159.40	0.01	0.11	100.00	99.00	0.00	1397.00	1526.84	1817344.00	9.42	1891.02	1908.00
13	1	6	4620.00	17833.00	207.80	0	Spot (Block13, Row6, Column1)	1719.86	1697.00	200.27	0.01	0.12	1397.00	1437.62	1397.00	363.21	0.01	0.25	42.00	2.00	0.00	300.00	322.86	2117144.00	0.78	1547.80	1496.00
13	2	6	4909.00	17839.00	197.45	0	Spot (Block13, Row6, Column2)	1750.00	1715.50	186.63	0.01	0.11	1437.00	1462.37	1437.00	132.06	0.01	0.09	80.00	51.00	0.00	278.50	313.00	1931999.00	2.18	1572.23	1539.00
13	3	6	5211.00	17843.00	149.90	0	Spot (Block13, Row6, Column3)	2784.19	2675.00	641.04	0.02	0.23	1488.00	1504.16	1488.00	147.88	0.00	0.10	100.00	98.00	0.00	1187.00	1296.19	1712279.00	8.66	1857.19	1849.00
13	4	6	5522.00	17840.00	163.05	0	Spot (Block13, Row6, Column4)	2132.57	2076.00	367.32	0.01	0.17	1500.00	1526.01	1500.00	148.86	0.01	0.10	96.00	86.00	0.00	576.00	632.57	1573839.00	4.07	1727.68	1724.00
13	5	6	5816.00	17839.00	143.35	0	Spot (Block13, Row6, Column5)	3597.97	3542.00	938.91	0.01	0.26	1506.00	1539.43	1506.00	155.79	0.01	0.10	100.00	100.00	0.00	2036.00	2091.97	2025655.00	13.21	2102.08	2095.00
13	6	6	6118.00	17836.00	206.45	0	Spot (Block13, Row6, Column6)	1854.88	1844.00	220.12	0.00	0.12	1504.00	1540.09	1504.00	165.37	0.01	0.11	76.00	50.00	0.00	340.00	350.88	2248110.00	1.90	1662.05	1646.00
13	7	6	6407.00	17837.00	166.85	0	Spot (Block13, Row6, Column7)	2319.02	2255.00	414.72	0.01	0.18	1506.00	1536.93	1506.00	165.62	0.01	0.11	99.00	88.00	0.00	749.00	813.02	1790282.00	4.72	1770.90	1715.00
13	8	6	6726.00	17843.00	152.90	0	Spot (Block13, Row6, Column8)	2315.69	2228.00	415.43	0.02	0.18	1498.00	1526.14	1498.00	165.95	0.01	0.11	98.00	89.00	0.00	730.00	817.69	1491302.00	4.76	1725.99	1688.50
13	1	7	4612.00	18134.00	200.15	0	Spot (Block13, Row7, Column1)	1625.68	1594.00	152.08	0.01	0.09	1410.00	1460.06	1410.00	396.73	0.02	0.27	17.00	0.00	0.00	184.00	215.68	1854903.00	0.42	1532.68	1507.00
13	2	7	4918.00	18136.00	213.60	0	Spot (Block13, Row7, Column2)	1728.57	1701.00	180.14	0.01	0.10	1419.00	1449.85	1419.00	133.72	0.01	0.09	85.00	57.00	0.00	282.00	309.57	2241953.00	2.08	1556.50	1531.50
13	3	7	5216.00	18136.00	182.10	0	Spot (Block13, Row7, Column3)	1793.43	1775.50	329.69	0.00	0.18	1492.00	1506.24	1492.00	155.98	0.00	0.10	69.00	43.00	0.00	283.50	301.43	1664305.00	1.84	1690.92	1691.00
13	4	7	5520.00	18133.00	201.25	0	Spot (Block13, Row7, Column4)	1791.51	1764.00	201.61	0.01	0.11	1493.00	1515.81	1493.00	174.12	0.01	0.11	66.00	39.00	0.00	271.00	298.51	2054857.00	1.58	1650.76	1651.00
13	5	7	5807.00	18145.00	218.05	0	Spot (Block13, Row7, Column5)	1845.21	1794.00	266.85	0.01	0.14	1497.00	1526.53	1497.00	162.80	0.01	0.11	75.00	44.00	0.00	297.00	348.21	2505799.00	1.96	1658.11	1612.00
13	6	7	6120.00	18140.00	212.75	0	Spot (Block13, Row7, Column6)	1798.88	1785.00	185.70	0.00	0.10	1499.00	1530.99	1499.00	172.48	0.01	0.11	70.00	36.00	0.00	286.00	299.88	2325953.00	1.55	1652.18	1618.00
13	7	7	6407.00	18147.00	196.50	0	Spot (Block13, Row7, Column7)	2036.83	1985.50	392.55	0.01	0.19	1500.00	1530.07	1500.00	166.66	0.01	0.11	79.00	65.00	0.00	485.50	536.83	2240515.00	3.04	1720.99	1699.50
13	8	7	6713.00	18143.00	185.25	0	Spot (Block13, Row7, Column8)	3369.02	3358.00	748.52	0.00	0.22	1497.00	1531.85	1497.00	177.74	0.01	0.12	100.00	100.00	0.00	1861.00	1872.02	3251109.00	10.34	2017.52	2027.50
13	1	8	4610.00	18445.00	136.15	0	Spot (Block13, Row8, Column1)	43978.95	47598.00	19523.24	0.03	0.44	1471.00	1483.91	1471.00	179.80	0.00	0.12	100.00	100.00	27.60	46127.00	42507.95	21989552.00	236.35	11308.82	7456.00
13	2	8	4924.00	18449.00	235.75	0	Spot (Block13, Row8, Column2)	1697.91	1684.00	193.87	0.00	0.11	1479.00	1488.97	1479.00	162.68	0.00	0.11	55.00	23.00	0.00	205.00	218.91	2714962.00	1.28	1544.50	1511.00
13	3	8	5206.00	18438.00	149.45	0	Spot (Block13, Row8, Column3)	2432.95	2419.00	410.44	0.00	0.17	1509.00	1549.44	1509.00	182.92	0.01	0.12	98.00	94.00	0.00	910.00	923.95	1493832.00	4.83	1799.15	1802.00
13	4	8	5523.00	18434.00	184.40	0	Spot (Block13, Row8, Column4)	1934.59	1883.50	244.43	0.01	0.13	1504.00	1553.00	1504.00	204.29	0.01	0.13	85.00	45.00	0.00	379.50	430.59	1849467.00	1.87	1875.27	1700.50
13	5	8	5813.00	18443.00	205.15	0	Spot (Block13, Row8, Column5)	1785.31	1757.00	203.08	0.01	0.11	1510.00	1558.56	1510.00	199.75	0.01	0.13	55.00	26.00	0.00	247.00	275.31	2140586.00	1.14	1620.64	1604.00
13	6	8	6113.00	18439.00	172.70	0	Spot (Block13, Row8, Column6)	2058.51	2030.00	302.67	0.01	0.15	1547.00	1573.14	1547.00	182.91	0.01	0.12	85.00	64.00	0.00	483.00	511.51	1710622.00	2.65	1728.26	1689.00
13	7	8	6414.00	18437.00	189.00	0	Spot (Block13, Row8, Column7)	2119.56	2099.00	376.34	0.00	0.18	1560.00	1577.31	1560.00	198.22	0.00	0.13	81.00	61.00	0.00	539.00	559.56	2123804.00	2.74	1723.48	1701.50
13	8	8	6711.00	18440.00	158.10	0	Spot (Block13, Row8, Column8)	3118.49	2988.00	830.77	0.02	0.27	1574.00	1581.38	1574.00	198.69	0.00	0.13	99.00	99.00	0.00	1414.00	1544.49	2145524.00	7.74	1915.81	1906.00
14	1	1	9119.00	16341.00	148.85	0	Spot (Block14, Row1, Column1)	32089.68	28595.00	16645.58	0.05	0.52	2274.00	2328.62	2274.00	355.82	0.01	0.15	100.00	100.00	2.96	26321.00	29815.68	19510540.00	83.64	9709.94	7691.00
14	2	1	9412.00	16345.00	156.00	0	Spot (Block14, Row1, Column2)	3823.81	3698.00	828.09	0.01	0.22	2206.00	2263.53	2206.00	334.07	0.01	0.15	97.00	89.00	0.00	1492.00	1617.81	2558131.00	4.67	2742.09	2842.50
14	3	1	9726.00	16345.00	159.20	0	Spot (Block14, Row1, Column3)	4494.42	4087.00	1553.98	0.04	0.35	2189.00	2238.13	2189.00	313.47	0.01	0.14	97.00	87.00	0.00	1898.00	2305.42	3141599.00	7.20	2763.83	2753.00
14	4	1	10016.00	16349.00	156.50	0	Spot (Block14, Row1, Column4)	3468.33	3454.00	587.60	0.00	0.17	2243.00	2270.15	2243.00	317.45	0.01	0.14	95.00	84.00	0.00	1211.00	1225.33	2334187.00	3.77	2698.63	2706.00
14	5	1	10312.00	16346.00	146.40	0	Spot (Block14, Row1, Column5)	9199.66	8132.00	5415.41	0.05	0.59	2223.00	2258.57	2223.00	328.40	0.01	0.15	100.00	97.00	0.00	5909.00	6976.66	5390998.00	21.14	3570.65	3392.00
14	6	1	10611.00	16339.00	148.70	0	Spot (Block14, Row1, Column6)	7806.09	7425.00	3283.62	0.02	0.42	2244.00	2289.43	2244.00	354.65	0.01	0.15	100.00	100.00	0.00	5181.00	5562.09	4707072.00	15.56	3578.24	3357.50
14	7	1	10921.00	16341.00	149.60	0	Spot (Block14, Row1, Column7)	26113.07	22864.00	14985.67	0.06	0.57	2238.00	2301.78	2238.00	351.61	0.01	0.15	100.00	100.00	0.33	20626.00	23875.07	16059537.00	67.72	7811.27	5917.00
14	8	1	11221.00	16336.00	227.00	0	Spot (Block14, Row1, Column8)	2751.93	2727.00	378.69	0.00	0.14	2288.00	2343.97	2288.00	332.72	0.01	0.14	60.00	32.00	0.00	439.00	463.93	4067356.00	1.23	2482.03	2502.00
14	1	2	9105.00	16647.00	217.95	0	Spot (Block14, Row2, Column1)	2514.83	2513.00	315.14	0.00	0.13	2188.00	2240.08	2188.00	322.10	0.01	0.14	50.00	17.00	0.00	325.00	326.83	3412627.00	0.85	2328.74	2317.00
14	2	2	9413.00	16643.00	127.90	0	Spot (Block14, Row2, Column2)	6532.07	6310.00	1777.90	0.02	0.27	2156.00	2189.73	2156.00	294.91	0.01	0.13	100.00	100.00	0.00	4154.00	4376.07	2854516.00	14.72	3360.74	3255.00
14	3	2	9719.00	16639.00	196.00	0	Spot (Block14, Row2, Column3)	2601.64	2558.00	381.09	0.01	0.15	2169.00	2195.06	2169.00	302.42	0.01	0.14	58.00	34.00	0.00	389.00	432.64	2833184.00	1.34	2368.67	2334.50
14	4	2	10019.00	16643.00	184.75	0	Spot (Block14, Row2, Column4)	4405.13	4248.50	1069.90	0.02	0.24	2194.00	2220.70	2194.00	317.94	0.01	0.14	99.00	96.00	0.00	2054.50	2211.13	4228923.00	6.87	2872.79	2875.00
14	5	2	10317.00	16641.00	196.80	0	Spot (Block14, Row2, Column5)	2610.96	2553.00	344.88	0.01	0.13	2154.00	2190.02	2154.00	314.71	0.01	0.14	61.00	29.00	0.00	399.00	456.96	2872051.00	1.34	2360.38	2366.00
14	6	2	10617.00	16644.00	156.40	0	Spot (Block14, Row2, Column6)	3171.89	3047.50	584.28	0.02	0.18	2154.00	2191.86	2154.00	312.62	0.01	0.14	91.00	72.00	0.00	893.50	1017.89	2137852.00	3.13	2553.34	2529.50
14	7	2	10914.00	16644.00	187.10	0	Spot (Block14, Row2, Column7)	3292.11	3117.50	735.46	0.02	0.22	2188.00	2235.89	2188.00	327.57	0.01	0.15	88.00	72.00	0.00	929.50	1104.11	3226265.00	3.22	2532.73	2540.00
14	8	2	11221.00	16652.00	215.35	0	Spot (Block14, Row2, Column8)	2664.54	2616.00	356.07	0.01	0.13	2245.00	2278.61	2245.00	313.76	0.01	0.14	55.00	27.00	0.00	371.00	419.54	3519851.00	1.23	2450.94	2395.50
14	1	3	9126.00	16945.00	147.90	0	Spot (Block14, Row3, Column1)	7242.59	6230.00	3456.54	0.07	0.48	2101.00	2152.29	2101.00	294.05	0.01	0.14	100.00	100.00	0.00	4129.00	5141.59	4323825.00	17.31	3166.41	3002.00
14	2	3	9422.00	16942.00	192.20	0	Spot (Block14, Row3, Column2)	2633.23	2616.00	380.58	0.00	0.14	2112.00	2162.97	2112.00	290.46	0.01	0.13	65.00	43.00	0.00	504.00	521.23	2741192.00	1.62	2373.70	2333.00
14	3	3	9708.00	16936.00	200.70	0	Spot (Block14, Row3, Column3)	2690.68	2656.00	388.13	0.01	0.14	2144.00	2181.86	2144.00	305.06	0.01	0.14	69.00	40.00	0.00	512.00	546.68	3080823.00	1.67	2297.98	2221.00
14	4	3	10016.00	16944.00	146.80	0	Spot (Block14, Row3, Column4)	7432.99	6829.00	2819.25	0.04	0.38	2103.00	2156.50	2103.00	308.76	0.01	0.14	100.00	100.00	0.00	4726.00	5329.99	4370598.00	17.09	3370.16	3213.00
14	5	3	10320.00	16951.00	189.40	0	Spot (Block14, Row3, Column5)	2550.06	2490.00	404.37	0.01	0.16	2059.00	2093.54	2059.00	300.28	0.01	0.14	63.00	35.00	0.00	431.00	491.06	2567906.00	1.52	2259.83	2212.00
14	6	3	10620.00	16939.00	186.50	0	Spot (Block14, Row3, Column6)	2544.28	2455.00	398.13	0.02	0.16	2091.00	2136.31	2091.00	313.23	0.01	0.15	54.00	32.00	0.00	364.00	453.28	2483218.00	1.30	2337.25	2281.00
14	7	3	10922.00	16947.00	146.45	0	Spot (Block14, Row3, Column7)	7909.00	7179.00	3707.77	0.04	0.47	2183.00	2233.95	2183.00	341.56	0.01	0.15	100.00	99.00	0.00	4996.00	5726.00	4650492.00	16.62	3276.35	3234.00
14	8	3	11239.00	16955.00	202.50	0	Spot (Block14, Row3, Column8)	2661.72	2595.00	412.23	0.01	0.15	2249.00	2284.87	2249.00	320.93	0.01	0.14	52.00	28.00	0.00	346.00	412.72	3111552.00	1.17	2424.25	2366.50
14	1	4	9120.00	17241.00	145.30	0	Spot (Block14, Row4, Column1)	7080.71	6636.00	2862.41	0.03	0.40	2084.00	2127.42	2084.00	310.60	0.01	0.15	100.00	100.00	0.00	4552.00	4996.71	4071409.00	15.95	3295.97	3114.00
14	2	4	9424.00	17242.00	217.85	0	Spot (Block14, Row4, Column2)	2563.40	2507.00	340.03	0.01	0.13	2101.00	2166.87	2101.00	314.67	0.01	0.15	57.00	31.00	0.00	406.00	462.40	3475976.00	1.26	2305.06	2261.50
14	3	4	9716.00	17244.00	142.55	0	Spot (Block14, Row4, Column3)	25674.09	24583.00	11500.58	0.02	0.45	2180.00	2217.65	2180.00	316.55	0.01	0.14	100.00	100.00	0.00	22403.00	23494.09	14146421.00	74.10	7962.05	6514.00
14	4	4	10008.00	17245.00	200.65	0	Spot (Block14, Row4, Column4)	2566.90	2507.00	341.70	0.01	0.13	2148.00	2179.41	2148.00	314.17	0.01	0.14	57.00	28.00	0.00	359.00	418.90	2928829.00	1.23	2363.83	2342.50
14	5	4	10302.00	17240.00	210.55	0	Spot (Block14, Row4, Column5)	2427.89	2398.00	334.94	0.01	0.14	2045.50	2090.26	2045.50	308.20	0.01	0.15	57.00	26.00	0.00	352.50	382.39	3051860.00	1.10	2269.31	2190.00
14	6	4	10616.00	17239.00	203.15	0	Spot (Block14, Row4, Column6)	2554.64	2481.00	382.30	0.01	0.15	2087.00	2128.71	2087.00	306.58	0.01	0.14	60.00	34.00	0.00	394.00	467.64	2994040.00	1.39	2205.24	2162.00
14	7	4	10915.00	17250.00	150.50	0	Spot (Block14, Row4, Column7)	6784.91	5747.00	3524.36	0.07	0.52	2196.00	2245.59	2196.00	334.02	0.01	0.15	99.00	91.00	0.00	3551.00	4588.91	4199859.00	13.59	3127.91	3063.00
14	8	4	11208.00	17249.00	185.20	0	Spot (Block14, Row4, Column8)	3151.89	3068.50	617.20	0.01	0.20	2261.00	2300.03	2261.00	332.85	0.01	0.14	81.00	58.00	0.00	807.50	890.89	3044724.00	2.56	2544.94	2542.00
14	1	5	9124.00	17546.00	148.15	0	Spot (Block14, Row5, Column1)	5005.60	4517.00	1684.39	0.04	0.34	2083.00	2118.61	2083.00	305.23	0.01	0.14	100.00	99.00	0.00	2434.00	2922.60	3008364.00	9.46	2742.44	2737.50
14	2	5	9419.00	17551.00	208.55	0	Spot (Block14, Row5, Column2)	2619.96	2579.00	381.64	0.01	0.15	2113.00	2154.87	2113.00	290.76	0.01	0.13	67.00	41.00	0.00	466.00	506.96	3253995.00	1.60	2338.50	2297.00
14	3	5	9721.00	17546.00	207.70	0	Spot (Block14, Row5, Column3)	2717.29	2655.00	373.15	0.01	0.14	2188.00	2231.66	2188.00	318.21	0.01	0.14	64.00	36.00	0.00	467.00	529.29	3342261.00	1.53	2454.12	2419.50
14	4	5	10017.00	17543.00	154.30	0	Spot (Block14, Row5, Column4)	4272.14	4140.00	1220.07	0.01	0.29	2181.00	2211.80	2181.00	324.88	0.01	0.15	99.00	90.00	0.00	1959.00	2091.14	2776888.00	6.34	2752.76	2800.50
14	5	5	10321.00	17545.00	140.85	0	Spot (Block14, Row5, Column5)	35629.95	34326.00	17477.93	0.02	0.49	2158.00	2218.41	2158.00	366.19	0.01	0.17	100.00	100.00	5.03	32168.00	33471.95	19133308.00	91.24	9713.05	8132.00
14	6	5	10620.00	17544.00	175.20	0	Spot (Block14, Row5, Column6)	3164.02	3023.00	601.51	0.02	0.19	2157.00	2210.44	2157.00	333.84	0.01	0.15	88.00	67.00	0.00	866.00	1007.02	2721056.00	2.86	2468.61	2502.50
14	7	5	10926.00	17546.00	203.20	0	Spot (Block14, Row5, Column7)	2683.02	2608.00	394.16	0.01	0.15	2239.50	2277.88	2239.50	337.94	0.01	0.15	51.00	32.00	0.00	368.50	443.52	3141816.00	1.20	2403.60	2363.00
14	8	5	11220.00	17545.00	145.70	0	Spot (Block14, Row5, Column8)	16230.81	13500.00	11008.28	0.08	0.68	2254.50	2292.75	2254.50	328.93	0.01	0.14	100.00	100.00	0.00	11245.50	13976.31	9462561.00	42.37	4450.55	3938.00
14	1	6	9117.00	17846.00	218.85	0	Spot (Block14, Row6, Column1)	2500.94	2466.50	321.38	0.01	0.13	2094.00	2127.96	2094.00	298.55	0.01	0.14	59.00	27.00	0.00	372.50	406.94	3441291.00	1.25	2248.89	2303.50
14	2	6	9428.00	17869.00	234.70	0	Spot (Block14, Row6, Column2)	2618.13	2581.00	385.95	0.01	0.15	2124.00	2163.54	2124.00	320.72	0.01	0.15	62.00	34.00	0.00	457.00	494.13	4154970.00	1.42	2366.92	2416.50
14	3	6	9705.00	17840.00	143.40	0	Spot (Block14, Row6, Column3)	14739.69	13443.00	7265.23	0.04	0.49	2184.00	2220.96	2184.00	327.09	0.01	0.15	100.00	100.00	0.00	11259.00	12555.69	8210007.00	38.27	4760.88	4065.50
14	4	6	10018.00	17846.00	171.35	0	Spot (Block14, Row6, Column4)	3226.96	3106.50	598.57	0.02	0.19	2195.00	2254.39	2195.00	353.13	0.01	0.16	85.00	67.00	0.00	911.50	1031.96	2633201.00	2.75	2628.17	2590.00
14	5	6	10317.00	17843.00	139.50	0	Spot (Block14, Row6, Column5)	49118.25	58755.50	18680.00	0.08	0.38	2212.00	2281.07	2212.00	374.97	0.01	0.16	100.00	100.00	43.94	56543.50	46906.25	25934572.00	124.91	14226.25	11493.50
14	6	6	10616.00	17847.00	191.90	0	Spot (Block14, Row6, Column6)	2826.40	2769.00	451.73	0.01	0.16	2240.00	2291.52	2240.00	358.36	0.01	0.16	64.00	35.00	0.00	529.00	586.40	2930979.00	1.49	2490.43	2495.00
14	7	6	10917.00	17844.00	144.90	0	Spot (Block14, Row6, Column7)	12695.93	11840.50	6062.62	0.03	0.48	2291.50	2315.11	2291.50	359.05	0.00	0.16	100.00	100.00	0.00	9549.00	10404.43	7236682.00	28.91	4429.90	3878.50
14	8	6	11223.00	17849.00	143.30	0	Spot (Block14, Row6, Column8)	18689.52	16861.00	11342.59	0.04	0.61	2239.50	2281.94	2239.50	343.26	0.01	0.15	100.00	100.00	0.00	14621.50	16450.02	10428753.00	47.80	5436.41	4387.50
14	1	7	9113.00	18141.00	214.65	0	Spot (Block14, Row7, Column1)	2361.82	2313.00	325.98	0.01	0.14	2035.00	2063.46	2035.00	311.98	0.01	0.15	46.00	19.00	0.00	278.00	326.82	3108159.00	0.96	2119.61	2068.00
14	2	7	9426.00	18139.00	194.90	0	Spot (Block14, Row7, Column2)	2349.82	2271.00	328.45	0.01	0.14	2001.00	2050.88	2001.00	318.25	0.01	0.16	45.00	23.00	0.00	270.00	348.82	2533106.00	0.94	2198.38	2197.50
14	3	7	9725.00	18139.00	211.25	0	Spot (Block14, Row7, Column3)	2405.45	2379.50	336.35	0.00	0.14	2068.00	2119.76	2068.00	324.22	0.01	0.15	48.00	21.00	0.00	311.50	337.45	3064549.00	0.88	2228.44	2192.00
14	4	7	10023.00	18148.00	196.30	0	Spot (Block14, Row7, Column4)	2527.96	2507.00	379.21	0.00	0.15	2098.50	2148.79	2098.50	323.54	0.01	0.15	56.00	30.00	0.00	408.50	429.46	2750418.00	1.17	2277.69	2201.00
14	5	7	10320.00	18142.00	192.60	0	Spot (Block14, Row7, Column5)	3978.86	3829.50	934.12	0.02	0.23	2158.00	2192.21	2158.00	344.19	0.01	0.16	98.00	91.00	0.00	1671.50	1820.86	4185757.00	5.19	2695.02	2658.00
14	6	7	10615.00	18131.00	215.45	0	Spot (Block14, Row7, Column6)	2635.64	2595.00	381.95	0.01	0.14	2166.00	2199.46	2166.00	317.22	0.01	0.14	59.00	32.00	0.00	429.00	469.64	3492222.00	1.38	2318.99	2271.00
14	7	7	10910.00	18149.00	145.55	0	Spot (Block14, Row7, Column7)	9635.75	9465.50	4080.32	0.01	0.42	2170.00	2203.62	2170.00	335.93	0.01	0.15	100.00	100.00	0.00	7295.50	7465.75	5569464.00	22.12	4024.95	3383.00
14	8	7	11218.00	18142.00	185.40	0	Spot (Block14, Row7, Column8)	3150.74	3058.00	526.69	0.01	0.17	2167.00	2202.33	2167.00	333.27	0.01	0.15	91.00	67.00	0.00	891.00	983.74	3034161.00	2.85	2522.72	2541.00
14	1	8	9107.00	18447.00	140.10	0	Spot (Block14, Row8, Column1)	37662.45	37116.50	18398.35	0.01	0.49	2094.00	2135.92	2094.00	352.75	0.01	0.17	100.00	100.00	11.57	35022.50	35568.45	20187124.00	100.71	10763.09	8114.00
14	2	8	9415.00	18448.00	169.80	0	Spot (Block14, Row8, Column2)	2902.54	2828.50	485.43	0.01	0.17	2015.00	2063.89	2015.00	309.21	0.01	0.15	87.00	72.00	0.00	813.50	887.54	2322034.00	2.71	2273.22	2194.00
14	3	8	9710.00	18441.00	154.20	0	Spot (Block14, Row8, Column3)	5033.13	4060.00	2406.74	0.09	0.48	1986.00	2027.03	1986.00	281.66	0.01	0.14	99.00	93.00	0.00	2074.00	3047.13	3286636.00	10.67	2595.41	2577.00
14	4	8	10017.00	18439.00	197.95	0	Spot (Block14, Row8, Column4)	2427.50	2372.00	350.05	0.01	0.14	1990.00	2036.83	1990.00	302.14	0.01	0.15	56.00	30.00	0.00	382.00	437.50	2694523.00	1.29	2206.69	2174.00
14	5	8	10330.00	18446.00	190.00	0	Spot (Block14, Row8, Column5)	2377.86	2370.50	326.43	0.00	0.14	2036.00	2074.82	2036.00	314.35	0.01	0.15	51.00	22.00	0.00	334.50	341.86	2406399.00	0.96	2190.32	2172.50
14	6	8	10622.00	18441.00	194.90	0	Spot (Block14, Row8, Column6)	2655.49	2645.00	426.97	0.00	0.16	2071.50	2094.77	2071.50	307.52	0.00	0.15	68.00	46.00	0.00	573.50	583.99	2849341.00	1.82	2312.25	2301.50
14	7	8	10920.00	18442.00	152.15	0	Spot (Block14, Row8, Column7)	4111.15	3900.00	1095.37	0.02	0.27	2088.00	2121.96	2088.00	307.88	0.01	0.15	98.00	92.00	0.00	1812.00	2023.15	2606471.00	6.46	2599.51	2591.00
14	8	8	11219.00	18441.00	162.25	0	Spot (Block14, Row8, Column8)	4032.93	3826.50	980.78	0.02	0.24	2160.50	2196.55	2160.50	328.85	0.01	0.15	99.00	93.00	0.00	1666.00	1872.43	2944042.00	5.58	2654.10	2702.50
15	1	1	13620.00	16344.00	152.30	0	Spot (Block15, Row1, Column1)	31129.65	26592.00	16011.90	0.07	0.51	2961.00	3008.26	2961.00	480.62	0.01	0.16	100.00	100.00	2.82	23631.00	28168.65	19891868.00	58.51	8588.86	6973.50
15	2	1	13922.00	16349.00	156.40	0	Spot (Block15, Row1, Column2)	4625.71	4480.00	1205.71	0.01	0.26	2903.50	2963.26	2903.50	458.50	0.01	0.15	95.00	84.00	0.00	1576.50	1722.21	3131608.00	3.63	3413.23	3333.00
15	3	1	14218.00	16352.00	180.10	0	Spot (Block15, Row1, Column3)	3779.88	3700.00	598.78	0.01	0.16	2872.00	2927.45	2872.00	423.31	0.01	0.14	78.00	49.00	0.00	828.00	907.88	3447255.00	2.01	3302.25	3328.00
15	4	1	14510.00	16342.00	172.55	0	Spot (Block15, Row1, Column4)	4081.38	3927.00	752.71	0.02	0.18	2890.00	2928.78	2890.00	435.07	0.01	0.15	87.00	62.00	0.00	1037.00	1191.38	3391623.00	2.65	3285.37	3193.00
15	5	1	14815.00	16347.00	181.40	0	Spot (Block15, Row1, Column5)	4220.60	4024.50	1044.83	0.02	0.25	2911.00	2937.02	2911.00	430.43	0.00	0.15	80.00	62.00	0.00	1113.50	1309.60	3891395.00	2.98	3292.23	3269.00
15	6	1	15111.00	16340.00	185.60	0	Spot (Block15, Row1, Column6)	4222.65	4102.00	859.30	0.01	0.20	2973.50	3008.22	2973.50	630.28	0.01	0.21	75.00	44.00	0.00	1128.50	1249.15	4095975.00	1.93	3363.44	3321.50
15	7	1	15427.00	16341.00	157.85	0	Spot (Block15, Row1, Column7)	7005.08	5929.00	4179.91	0.07	0.60	2989.00	3038.62	2989.00	634.66	0.01	0.21	99.00	86.00	0.00	2940.00	4016.08	4819492.00	6.25	3957.31	3910.00
15	8	1	15719.00	16342.00	211.45	0	Spot (Block15, Row1, Column8)	3680.45	3619.00	545.69	0.01	0.15	2972.00	3025.57	2972.00	452.37	0.01	0.15	65.00	34.00	0.00	647.00	708.45	4688887.00	1.45	3278.82	3250.50
15	1	2	13613.00	16644.00	206.10	0	Spot (Block15, Row2, Column1)	3307.62	3276.00	486.62	0.00	0.15	2880.00	2926.61	2880.00	455.48	0.01	0.16	45.00	13.00	0.00	396.00	427.62	3998914.00	0.84	3054.49	3033.00
15	2	2	13907.00	16647.00	140.90	0	Spot (Block15, Row2, Column2)	4028.90	3935.00	577.71	0.01	0.14	2814.00	2867.41	2814.00	417.21	0.01	0.15	95.00	69.00	0.00	1121.00	1214.90	2175607.00	2.78	3222.79	3245.00
15	3	2	14222.00	16637.00	188.80	0	Spot (Block15, Row2, Column3)	3471.45	3415.50	523.29	0.01	0.15	2829.00	2880.49	2829.00	414.60	0.01	0.14	61.00	33.00	0.00	586.50	642.45	3520052.00	1.43	3179.97	3215.00
15	4	2	14521.00	16655.00	192.00	0	Spot (Block15, Row2, Column4)	3738.04	3647.00	569.85	0.01	0.15	2893.00	2937.68	2893.00	439.71	0.01	0.15	70.00	43.00	0.00	754.00	845.04	3902510.00	1.82	3257.05	3235.50
15	5	2	14823.00	16651.00	206.20	0	Spot (Block15, Row2, Column5)	4396.39	4308.50	703.93	0.01	0.16	3008.00	3028.88	3008.00	453.07	0.00	0.15	94.00	71.00	0.00	1300.50	1388.39	5302043.00	3.02	3445.31	3468.00
15	6	2	15117.00	16648.00	196.50	0	Spot (Block15, Row2, Column6)	3683.76	3696.00	533.24	0.00	0.14	3035.00	3082.07	3035.00	657.02	0.01	0.21	50.00	12.00	0.00	661.00	648.76	4052133.00	0.92	3353.46	3333.00
15	7	2	15423.00	16660.00	184.35	0	Spot (Block15, Row2, Column7)	3645.33	3605.50	551.69	0.00	0.15	2999.00	3048.01	2999.00	629.11	0.01	0.21	48.00	14.00	0.00	606.50	646.33	3492229.00	0.95	3319.35	3281.00
15	8	2	15725.00	16639.00	191.60	0	Spot (Block15, Row2, Column8)	3512.12	3491.00	477.09	0.00	0.14	3010.00	3061.16	3010.00	457.84	0.01	0.15	51.00	23.00	0.00	481.00	502.12	3642067.00	0.98	3366.74	3313.00
15	1	3	13624.00	16954.00	151.90	0	Spot (Block15, Row3, Column1)	5141.07	4832.00	1837.28	0.03	0.36	2891.00	2922.47	2891.00	414.94	0.00	0.14	98.00	89.00	0.00	1941.00	2250.07	3264581.00	5.35	3549.68	3610.50
15	2	3	13921.00	16953.00	196.35	0	Spot (Block15, Row3, Column2)	3466.28	3386.50	542.25	0.01	0.16	2790.00	2846.39	2790.00	403.09	0.01	0.14	64.00	37.00	0.00	596.50	676.28	3785173.00	1.54	3073.21	3053.00
15	3	3	14217.00	16943.00	183.55	0	Spot (Block15, Row3, Column3)	3683.22	3612.50	581.84	0.01	0.16	2891.00	2932.45	2891.00	430.88	0.01	0.15	67.00	40.00	0.00	721.50	792.22	3476960.00	1.74	3197.67	3183.00
15	4	3	14518.00	16939.00	177.65	0	Spot (Block15, Row3, Column4)	4626.57	4428.00	1005.35	0.02	0.22	2940.00	2990.22	2940.00	419.08	0.01	0.14	94.00	76.00	0.00	1488.00	1686.57	4057498.00	3.90	3557.08	3474.50
15	5	3	14789.00	16944.00	161.40	0	Spot (Block15, Row3, Column5)	3980.71	3968.50	659.32	0.00	0.17	3108.00	3314.35	3108.00	2662.69	0.03	0.80	1.00	0.00	0.00	860.50	872.71	2874074.00	0.25	3582.90	3530.00
15	6	3	15152.00	16943.00	172.90	0	Spot (Block15, Row3, Column6)	3724.36	3681.50	558.99	0.01	0.15	3077.00	3270.68	3077.00	2640.68	0.03	0.81	0.00	0.00	0.00	604.50	647.36	3098665.00	0.17	3372.46	3338.00
15	7	3	15418.00	16940.00	147.45	0	Spot (Block15, Row3, Column7)	4504.14	4421.00	774.40	0.01	0.17	2976.00	3034.32	2976.00	451.09	0.01	0.15	96.00	78.00	0.00	1445.00	1528.14	2670953.00	3.26	3474.97	3454.00
15	8	3	15729.00	16949.00	184.95	0	Spot (Block15, Row3, Column8)	3774.87	3651.00	548.45	0.01	0.15	3060.00	3111.98	3060.00	466.95	0.01	0.15	59.00	34.00	0.00	591.00	714.87	3635204.00	1.42	3414.25	3347.00
15	1	4	13619.00	17248.00	174.25	0	Spot (Block15, Row4, Column1)	4650.43	4455.50	1107.01	0.02	0.24	2929.00	2968.11	2929.00	427.34	0.01	0.14	92.00	75.00	0.00	1526.50	1721.43	3934261.00	3.94	3446.52	3476.00
15	2	4	13921.00	17245.00	201.70	0	Spot (Block15, Row4, Column2)	3442.77	3406.00	464.55	0.00	0.13	2869.00	2903.84	2869.00	420.81	0.01	0.14	59.00	30.00	0.00	537.00	573.77	3983281.00	1.28	3147.01	3055.00
15	3	4	14219.00	17244.00	150.00	0	Spot (Block15, Row4, Column3)	9149.90	8485.00	3219.15	0.03	0.35	2916.00	2980.32	2916.00	441.74	0.01	0.15	100.00	99.00	0.00	5569.00	6233.90	5608888.00	13.97	4424.89	4170.00
15	4	4	14513.00	17255.00	214.65	0	Spot (Block15, Row4, Column4)	3614.42	3538.00	609.39	0.01	0.17	2985.00	3033.75	2985.00	451.85	0.01	0.15	56.00	31.00	0.00	553.00	629.42	4763802.00	1.29	3168.28	3136.00
15	5	4	14808.00	17245.00	192.70	0	Spot (Block15, Row4, Column5)	3743.30	3684.00	654.00	0.01	0.17	3034.00	3257.99	3034.00	2712.65	0.03	0.83	1.00	0.00	0.00	650.00	709.30	3934213.00	0.18	3346.94	3284.50
15	6	4	15126.00	17248.00	193.95	0	Spot (Block15, Row4, Column6)	4482.99	4413.50	645.56	0.01	0.14	2950.00	3182.52	2950.00	2733.26	0.03	0.86	4.00	0.00	0.00	1463.50	1532.99	4769899.00	0.48	3550.19	3603.00
15	7	4	15414.00	17248.00	165.95	0	Spot (Block15, Row4, Column7)	4682.53	4466.50	1160.29	0.02	0.25	2916.00	2970.84	2916.00	449.90	0.01	0.15	92.00	75.00	0.00	1550.50	1766.53	3577454.00	3.80	3417.60	3378.00
15	8	4	15718.00	17249.00	176.75	0	Spot (Block15, Row4, Column8)	3710.97	3636.00	533.97	0.01	0.14	2979.00	3033.26	2979.00	473.89	0.01	0.16	62.00	35.00	0.00	657.00	731.97	3232251.00	1.43	3279.71	3288.00
15	1	5	13617.00	17545.00	163.00	0	Spot (Block15, Row5, Column1)	5223.06	5106.50	1285.45	0.01	0.25	2934.00	2976.18	2934.00	430.56	0.01	0.14	98.00	91.00	0.00	2172.50	2289.06	3833725.00	5.22	3623.62	3582.00
15	2	5	13912.00	17545.00	197.80	0	Spot (Block15, Row5, Column2)	3398.57	3357.00	472.41	0.01	0.14	2845.00	2891.27	2845.00	415.64	0.01	0.14	56.00	27.00	0.00	512.00	553.57	3762212.00	1.22	3003.33	2969.00
15	3	5	14227.00	17549.00	177.80	0	Spot (Block15, Row5, Column3)	3742.84	3731.50	475.56	0.00	0.13	2879.00	2926.99	2879.00	428.36	0.01	0.15	81.00	49.00	0.00	852.50	863.84	3323639.00	1.90	3353.01	3402.50
15	4	5	14524.00	17543.00	173.05	0	Spot (Block15, Row5, Column4)	4083.08	3984.00	628.32	0.01	0.15	2909.00	2959.38	2909.00	456.00	0.01	0.15	90.00	60.00	0.00	1075.00	1174.08	3417540.00	2.46	3438.69	3462.50
15	5	5	14816.00	17544.00	147.15	0	Spot (Block15, Row5, Column5)	13044.91	11529.00	6361.24	0.05	0.49	2897.00	2938.76	2897.00	476.97	0.01	0.16	100.00	100.00	0.00	8632.00	10147.91	7735631.00	21.19	5030.84	4581.00
15	6	5	15129.00	17542.00	198.00	0	Spot (Block15, Row5, Column6)	3583.20	3441.00	1290.32	0.02	0.36	2816.50	2870.79	2816.50	414.45	0.01	0.14	66.00	35.00	0.00	624.50	766.70	3980934.00	1.72	3162.94	3145.50
15	7	5	15420.00	17544.00	188.35	0	Spot (Block15, Row5, Column7)	3465.06	3429.00	448.49	0.00	0.13	2836.00	2889.72	2836.00	436.34	0.01	0.15	61.00	28.00	0.00	593.00	629.06	3447737.00	1.32	3138.20	3116.00
15	8	5	15719.00	17546.00	150.65	0	Spot (Block15, Row5, Column8)	6473.70	5957.50	2323.95	0.04	0.36	2946.00	2997.04	2946.00	466.24	0.01	0.16	99.00	91.00	0.00	3011.50	3527.70	4026639.00	7.46	3684.72	3651.50
15	1	6	13620.00	17845.00	193.60	0	Spot (Block15, Row6, Column1)	3646.61	3582.00	513.25	0.01	0.14	2964.00	3104.01	2964.00	2093.18	0.02	0.67	0.00	0.00	0.00	618.00	682.61	3876348.00	0.26	3250.93	3220.00
15	2	6	13917.00	17846.00	147.00	-50	Spot (Block15, Row6, Column2)	3533.05	3454.00	571.96	0.01	0.16	2899.00	3047.80	2899.00	2142.74	0.02	0.70	1.00	0.00	0.00	555.00	634.05	2088034.00	0.23	3294.10	3165.00
15	3	6	14211.00	17841.00	157.20	0	Spot (Block15, Row6, Column3)	5547.48	5150.00	1546.24	0.03	0.28	2873.00	2909.17	2873.00	436.62	0.01	0.15	98.00	96.00	0.00	2277.00	2674.48	3766739.00	6.04	3583.69	3590.50
15	4	6	14522.00	17840.00	187.45	0	Spot (Block15, Row6, Column4)	3795.63	3698.00	608.21	0.01	0.16	2885.00	2926.39	2885.00	417.61	0.01	0.14	76.00	49.00	0.00	813.00	910.63	3761474.00	2.08	3196.89	3129.00
15	5	6	14820.00	17843.00	146.25	0	Spot (Block15, Row6, Column5)	13858.12	12470.50	8608.69	0.05	0.62	2870.50	2910.57	2870.50	437.57	0.01	0.15	100.00	100.00	0.17	9600.00	10987.62	8093144.00	25.02	5083.70	4361.00
15	6	6	15125.00	17842.00	185.15	0	Spot (Block15, Row6, Column6)	3421.81	3363.00	479.23	0.01	0.14	2843.00	2888.30	2843.00	421.33	0.01	0.15	55.00	30.00	0.00	520.00	578.81	3295202.00	1.27	3095.50	3033.00
15	7	6	15425.00	17844.00	189.55	0	Spot (Block15, Row6, Column7)	3934.70	3837.00	736.18	0.01	0.19	2908.00	2956.30	2908.00	437.21	0.01	0.15	79.00	54.00	0.00	929.00	1026.70	3977978.00	2.24	3199.75	3109.50
15	8	6	15731.00	17847.00	159.45	0	Spot (Block15, Row6, Column8)	4814.23	4742.50	986.27	0.01	0.20	3084.00	3106.02	3084.00	455.35	0.00	0.15	90.00	79.00	0.00	1658.50	1730.23	3379590.00	3.75	3582.32	3576.50
15	1	7	13627.00	18148.00	194.80	0	Spot (Block15, Row7, Column1)	3647.30	3587.50	583.44	0.01	0.16	2977.00	3050.26	2977.00	618.61	0.01	0.20	49.00	15.00	0.00	610.50	670.30	3902611.00	0.97	3402.71	3397.50
15	2	7	13921.00	18153.00	201.60	0	Spot (Block15, Row7, Column2)	3565.84	3455.00	713.38	0.01	0.20	2956.00	3116.29	2956.00	2239.33	0.02	0.72	1.00	0.00	0.00	499.00	609.84	4104278.00	0.20	3206.92	3136.00
15	3	7	14213.00	18142.00	203.65	0	Spot (Block15, Row7, Column3)	3432.91	3365.50	518.94	0.01	0.15	2893.00	2956.13	2893.00	473.35	0.01	0.16	49.00	24.00	0.00	472.50	539.91	4043973.00	1.01	3189.77	3132.50
15	4	7	14507.00	18136.00	203.05	0	Spot (Block15, Row7, Column4)	3521.04	3395.00	628.79	0.02	0.18	2900.00	2950.20	2900.00	435.67	0.01	0.15	52.00	29.00	0.00	495.00	621.04	4112573.00	1.31	3208.29	3160.00
15	5	7	14821.00	18151.00	196.40	0	Spot (Block15, Row7, Column5)	3794.38	3680.00	635.44	0.01	0.17	2906.00	2960.09	2906.00	444.57	0.01	0.15	75.00	44.00	0.00	774.00	888.38	4132078.00	1.88	3381.08	3379.50
15	6	7	15122.00	18145.00	202.60	0	Spot (Block15, Row7, Column6)	3624.91	3617.50	494.51	0.00	0.14	2953.00	3004.94	2953.00	439.52	0.01	0.15	62.00	35.00	0.00	664.50	671.91	4226640.00	1.41	3308.52	3295.00
15	7	7	15411.00	18144.00	175.30	0	Spot (Block15, Row7, Column7)	5056.44	4743.50	2141.50	0.03	0.42	3103.00	3138.38	3103.00	470.87	0.00	0.15	90.00	78.00	0.00	1640.50	1953.44	4358652.00	4.07	3808.55	3470.00
15	8	7	15716.00	18149.00	194.00	0	Spot (Block15, Row7, Column8)	6297.62	6240.50	960.46	0.00	0.15	3236.00	3264.43	3236.00	465.03	0.00	0.14	99.00	99.00	0.00	3004.50	3061.62	6713264.00	6.52	4186.89	4057.00
15	1	8	13607.00	18448.00	141.65	0	Spot (Block15, Row8, Column1)	43769.64	44731.00	17822.52	0.01	0.41	3044.00	3103.20	3044.00	514.48	0.01	0.17	100.00	100.00	24.63	41687.00	40725.64	23810792.00	79.04	14746.02	10455.50
15	2	8	13912.00	18442.00	194.55	0	Spot (Block15, Row8, Column2)	3741.21	3666.00	529.40	0.01	0.14	3001.00	3065.09	3001.00	470.55	0.01	0.15	64.00	34.00	0.00	665.00	740.21	3973165.00	1.44	3267.85	3215.00
15	3	8	14201.00	18444.00	147.95	0	Spot (Block15, Row8, Column3)	4714.34	4612.00	1051.91	0.01	0.22	2987.00	3036.02	2987.00	462.69	0.01	0.15	94.00	76.00	0.00	1625.00	1727.34	2823889.00	3.63	3546.05	3585.00
15	4	8	14523.00	18441.00	188.85	0	Spot (Block15, Row8, Column4)	3640.63	3628.50	534.72	0.00	0.15	2957.00	3003.22	2957.00	468.44	0.01	0.16	63.00	30.00	0.00	671.50	683.63	3662475.00	1.36	3266.32	3221.00
15	5	8	14814.00	18448.00	205.00	0	Spot (Block15, Row8, Column5)	3447.77	3366.00	470.73	0.01	0.14	2983.00	3030.91	2983.00	454.22	0.01	0.15	44.00	18.00	0.00	383.00	464.77	4126985.00	0.92	3147.90	3115.00
15	6	8	15112.00	18445.00	182.85	0	Spot (Block15, Row8, Column6)	3881.29	3786.50	721.97	0.01	0.19	3031.50	3082.24	3031.50	450.41	0.01	0.15	70.00	41.00	0.00	755.00	849.79	3632892.00	1.77	3532.70	3425.00
15	7	8	15425.00	18445.00	185.10	0	Spot (Block15, Row8, Column7)	4164.84	4023.00	766.61	0.02	0.18	3170.00	3199.38	3170.00	470.51	0.00	0.15	77.00	43.00	0.00	853.00	994.84	4006573.00	2.05	3511.60	3535.00
15	8	8	15719.00	18441.00	169.30	0	Spot (Block15, Row8, Column8)	5123.81	5012.50	1088.55	0.01	0.21	3303.00	3325.24	3303.00	459.43	0.00	0.14	95.00	77.00	0.00	1709.50	1820.81	4078556.00	3.91	3765.76	3753.50
16	1	1	18118.00	16345.00	154.05	0	Spot (Block16, Row1, Column1)	28351.44	25506.00	15937.25	0.05	0.56	702.00	715.29	702.00	95.75	0.01	0.13	100.00	100.00	2.14	24804.00	27649.44	18570212.00	288.62	5670.66	4324.00
16	2	1	18416.00	16355.00	183.95	0	Spot (Block16, Row1, Column2)	964.37	939.00	127.93	0.01	0.13	700.00	707.35	700.00	73.10	0.00	0.10	95.00	81.00	0.00	239.00	264.37	919048.00	3.52	784.88	784.00
16	3	1	18725.00	16345.00	221.40	0	Spot (Block16, Row1, Column3)	775.09	773.50	56.03	0.00	0.07	691.00	694.21	691.00	47.41	0.00	0.07	70.00	42.00	0.00	82.50	84.09	1086679.00	1.71	711.81	710.00
16	4	1	19011.00	16351.00	163.00	0	Spot (Block16, Row1, Column4)	995.91	988.00	204.92	0.00	0.21	711.00	715.65	711.00	46.88	0.00	0.07	95.00	90.00	0.00	277.00	284.91	729004.00	5.98	786.74	772.00
16	5	1	19324.00	16345.00	172.50	0	Spot (Block16, Row1, Column5)	1068.39	1050.50	194.18	0.01	0.18	728.00	732.55	728.00	45.52	0.00	0.06	98.00	90.00	0.00	322.50	340.39	888904.00	7.38	819.53	826.00
16	6	1	19620.00	16342.00	171.70	0	Spot (Block16, Row1, Column6)	1133.03	1076.00	223.15	0.02	0.20	740.00	744.16	740.00	49.62	0.00	0.07	100.00	97.00	0.00	336.00	393.03	930218.00	7.84	844.52	832.50
16	7	1	19930.00	16348.00	153.90	0	Spot (Block16, Row1, Column7)	1655.51	1490.00	505.47	0.05	0.31	740.00	746.12	740.00	49.92	0.00	0.07	100.00	100.00	0.00	750.00	915.51	1071114.00	18.22	967.17	953.00
16	8	1	20233.00	16325.00	227.65	0	Spot (Block16, Row1, Column8)	913.44	894.00	124.53	0.01	0.14	777.00	774.16	777.00	49.70	0.00	0.06	79.00	58.00	0.00	117.00	136.44	1360111.00	2.80	817.51	790.00
16	1	2	18123.00	16662.00	203.80	0	Spot (Block16, Row2, Column1)	771.48	770.00	44.63	0.00	0.06	698.00	704.93	698.00	73.33	0.00	0.10	49.00	7.00	0.00	72.00	73.48	910349.00	0.91	725.92	724.00
16	2	2	18419.00	16651.00	157.35	0	Spot (Block16, Row2, Column2)	852.49	845.00	68.41	0.00	0.08	703.00	705.40	703.00	44.78	0.00	0.06	96.00	79.00	0.00	142.00	149.49	580548.00	3.28	762.47	755.00
16	3	2	18727.00	16645.00	209.65	0	Spot (Block16, Row2, Column3)	852.65	843.00	71.35	0.00	0.08	717.00	718.60	717.00	42.94	0.00	0.06	93.00	72.00	0.00	126.00	135.65	1064101.00	3.12	770.49	773.00
16	4	2	19014.00	16644.00	206.60	0	Spot (Block16, Row2, Column4)	875.79	881.00	74.31	0.00	0.08	724.00	729.07	724.00	43.84	0.00	0.06	93.00	77.00	0.00	157.00	151.79	1061455.00	3.35	782.77	784.00
16	5	2	19323.00	16650.00	195.35	0	Spot (Block16, Row2, Column5)	1021.79	1013.00	74.11	0.00	0.07	733.00	740.05	733.00	46.65	0.00	0.06	100.00	99.00	0.00	280.00	288.79	1099442.00	6.04	852.46	846.00
16	6	2	19629.00	16635.00	183.00	0	Spot (Block16, Row2, Column6)	849.40	838.00	58.57	0.01	0.07	732.00	736.32	732.00	49.73	0.00	0.07	91.00	54.00	0.00	106.00	117.40	803530.00	2.27	787.21	792.00
16	7	2	19914.00	16637.00	184.35	0	Spot (Block16, Row2, Column7)	885.41	883.00	96.94	0.00	0.11	734.00	739.40	734.00	48.19	0.00	0.07	94.00	78.00	0.00	149.00	151.41	844677.00	3.03	789.01	794.50
16	8	2	20205.00	16620.00	248.90	0	Spot (Block16, Row2, Column8)	824.78	825.00	43.43	0.00	0.05	748.00	753.35	748.00	41.28	0.00	0.05	79.00	44.00	0.00	77.00	76.78	1473883.00	1.73	771.06	777.50
16	1	3	18127.00	16950.00	158.65	0	Spot (Block16, Row3, Column1)	1066.19	1069.00	139.29	0.00	0.13	702.00	702.83	702.00	45.56	0.00	0.06	100.00	99.00	0.00	367.00	364.19	738872.00	7.98	816.35	814.00
16	2	3	18418.00	16940.00	201.60	0	Spot (Block16, Row3, Column2)	846.04	838.50	65.96	0.00	0.08	709.00	713.56	709.00	46.87	0.00	0.07	91.00	76.00	0.00	129.50	137.04	978019.00	2.83	760.16	761.00
16	3	3	18712.00	16948.00	204.15	0	Spot (Block16, Row3, Column3)	889.78	877.00	142.39	0.01	0.16	729.00	737.94	729.00	54.07	0.01	0.07	87.00	64.00	0.00	148.00	160.78	1050826.00	2.81	774.94	773.00
16	4	3	19018.00	16947.00	179.80	0	Spot (Block16, Row3, Column4)	1106.41	1032.00	212.10	0.03	0.19	743.00	747.95	743.00	43.44	0.00	0.06	99.00	98.00	0.00	289.00	363.41	1004618.00	8.25	859.70	866.50
16	5	3	19333.00	16952.00	197.65	0	Spot (Block16, Row3, Column5)	943.24	910.00	223.84	0.02	0.24	750.00	754.43	750.00	44.90	0.00	0.06	94.00	80.00	0.00	160.00	193.24	1041341.00	4.21	819.61	813.00
16	6	3	19603.00	16946.00	206.15	0	Spot (Block16, Row3, Column6)	914.00	909.50	71.09	0.00	0.08	740.00	747.51	740.00	49.83	0.00	0.07	97.00	82.00	0.00	169.50	174.00	1105935.00	3.34	805.39	802.00
16	7	3	19924.00	16953.00	179.70	0	Spot (Block16, Row3, Column7)	881.79	882.00	68.11	0.00	0.08	740.00	746.31	740.00	46.18	0.00	0.06	93.00	73.00	0.00	142.00	141.79	798016.00	2.93	783.61	785.00
16	8	3	20208.00	16956.00	202.85	0	Spot (Block16, Row3, Column8)	839.40	838.00	50.41	0.00	0.06	748.00	752.23	748.00	41.79	0.00	0.06	86.00	53.00	0.00	90.00	91.40	978737.00	2.09	778.13	780.50
16	1	4	18122.00	17249.00	157.95	0	Spot (Block16, Row4, Column1)	1118.16	1073.50	195.18	0.02	0.17	701.00	704.39	701.00	42.86	0.00	0.06	100.00	99.00	0.00	372.50	417.16	769292.00	9.65	822.01	815.50
16	2	4	18415.00	17253.00	209.30	0	Spot (Block16, Row4, Column2)	834.36	831.00	52.11	0.00	0.06	711.00	717.14	711.00	49.30	0.00	0.07	94.00	67.00	0.00	120.00	123.36	1044621.00	2.38	774.48	775.00
16	3	4	18721.00	17245.00	149.85	0	Spot (Block16, Row4, Column3)	2884.76	2634.00	1175.91	0.04	0.41	734.00	745.21	734.00	56.20	0.01	0.08	100.00	100.00	0.00	1900.00	2150.76	1779896.00	38.07	1248.04	1127.00
16	4	4	19006.00	17253.00	218.20	0	Spot (Block16, Row4, Column4)	867.17	873.50	59.65	0.00	0.07	748.00	754.52	748.00	51.38	0.00	0.07	85.00	59.00	0.00	125.50	119.17	1186291.00	2.19	798.35	794.00
16	5	4	19305.00	17239.00	230.25	0	Spot (Block16, Row4, Column5)	851.99	834.00	73.39	0.01	0.09	751.00	755.16	751.00	46.02	0.00	0.06	77.00	46.00	0.00	83.00	100.99	1298434.00	2.10	777.30	762.00
16	6	4	19621.00	17241.00	196.70	0	Spot (Block16, Row4, Column6)	1056.25	1047.00	110.26	0.00	0.10	755.00	757.43	755.00	44.02	0.00	0.06	100.00	99.00	0.00	292.00	301.25	1153427.00	6.79	884.32	869.00
16	7	4	19921.00	17246.00	175.60	0	Spot (Block16, Row4, Column7)	1009.41	1005.00	119.77	0.00	0.12	746.00	750.26	746.00	46.52	0.00	0.06	98.00	90.00	0.00	259.00	263.41	867085.00	5.57	844.38	824.00
16	8	4	20218.00	17248.00	165.65	0	Spot (Block16, Row4, Column8)	1096.93	1073.00	163.25	0.01	0.15	744.00	748.37	744.00	45.78	0.00	0.06	99.00	97.00	0.00	329.00	352.93	832569.00	7.61	848.85	835.00
16	1	5	18128.00	17554.00	150.15	0	Spot (Block16, Row5, Column1)	1147.53	1130.00	203.82	0.01	0.18	696.00	698.17	696.00	45.57	0.00	0.07	100.00	98.00	0.00	434.00	451.53	704586.00	9.86	839.06	808.50
16	2	5	18417.00	17545.00	213.80	0	Spot (Block16, Row5, Column2)	835.77	829.00	60.80	0.00	0.07	708.00	711.47	708.00	47.63	0.00	0.07	92.00	69.00	0.00	121.00	127.77	1091520.00	2.61	753.98	761.00
16	3	5	18726.00	17545.00	199.85	0	Spot (Block16, Row5, Column3)	927.11	918.00	82.77	0.00	0.09	738.00	745.90	738.00	49.97	0.00	0.07	97.00	84.00	0.00	180.00	189.11	1050412.00	3.63	799.81	798.00
16	4	5	19010.00	17547.00	176.60	0	Spot (Block16, Row5, Column4)	976.69	985.00	88.13	0.00	0.09	753.00	757.08	753.00	47.35	0.00	0.06	98.00	90.00	0.00	232.00	223.69	852649.00	4.64	832.58	817.00
16	5	5	19319.00	17546.00	147.05	0	Spot (Block16, Row5, Column5)	3480.78	3099.50	1663.34	0.05	0.48	768.00	771.18	768.00	52.09	0.00	0.07	100.00	100.00	0.00	2331.50	2712.78	2053661.00	52.02	1419.11	1262.00
16	6	5	19618.00	17547.00	155.05	0	Spot (Block16, Row5, Column6)	948.99	928.00	84.62	0.01	0.09	776.00	775.86	776.00	47.68	0.00	0.06	97.00	85.00	0.00	152.00	172.99	626336.00	3.63	845.07	835.50
16	7	5	19910.00	17541.00	176.35	0	Spot (Block16, Row5, Column7)	907.92	896.00	76.31	0.01	0.08	762.00	762.23	762.00	46.29	0.00	0.06	91.00	75.00	0.00	134.00	145.92	788075.00	3.15	828.06	814.00
16	8	5	20221.00	17555.00	156.45	0	Spot (Block16, Row5, Column8)	1252.77	1160.00	334.24	0.03	0.27	754.00	755.21	754.00	42.96	0.00	0.06	100.00	99.00	0.00	406.00	498.77	844368.00	11.58	863.99	847.00
16	1	6	18111.00	17844.00	185.95	0	Spot (Block16, Row6, Column1)	846.49	834.00	77.06	0.01	0.09	686.00	685.54	686.00	46.61	0.00	0.07	95.00	83.00	0.00	148.00	160.49	823634.00	3.45	739.46	733.00
16	2	6	18439.00	17829.00	195.50	0	Spot (Block16, Row6, Column2)	832.35	817.00	82.25	0.01	0.10	710.00	719.16	710.00	139.60	0.01	0.19	38.00	3.00	0.00	107.00	122.35	897270.00	0.81	763.23	741.00
16	3	6	18709.00	17846.00	156.20	0	Spot (Block16, Row6, Column3)	1527.37	1451.00	441.90	0.02	0.29	737.00	742.29	737.00	50.41	0.00	0.07	100.00	99.00	0.00	714.00	790.37	1027923.00	15.58	915.21	896.00
16	4	6	19021.00	17855.00	176.60	0	Spot (Block16, Row6, Column4)	1008.76	1000.00	121.63	0.00	0.12	754.00	758.36	754.00	49.11	0.00	0.06	99.00	91.00	0.00	246.00	254.76	877617.00	5.10	837.55	833.00
16	5	6	19324.00	17847.00	145.50	0	Spot (Block16, Row6, Column5)	2650.16	2416.50	1015.11	0.04	0.38	769.00	772.79	769.00	52.43	0.00	0.07	100.00	100.00	0.00	1647.50	1881.16	1537093.00	35.81	1219.73	1058.00
16	6	6	19627.00	17846.00	192.55	0	Spot (Block16, Row6, Column6)	886.26	885.00	55.23	0.00	0.06	770.00	771.58	770.00	48.20	0.00	0.06	90.00	59.00	0.00	115.00	116.26	923479.00	2.38	830.11	819.00
16	7	6	19927.00	17844.00	164.25	0	Spot (Block16, Row6, Column7)	1110.62	1104.00	130.64	0.00	0.12	780.00	778.02	780.00	47.57	0.00	0.06	98.00	95.00	0.00	324.00	330.62	832966.00	6.99	910.05	899.00
16	8	6	20227.00	17848.00	157.85	0	Spot (Block16, Row6, Column8)	1046.99	1025.00	124.09	0.01	0.12	783.00	780.22	783.00	48.64	0.00	0.06	99.00	94.00	0.00	242.00	263.99	723467.00	5.48	870.73	868.00
16	1	7	18112.00	18144.00	218.90	0	Spot (Block16, Row7, Column1)	802.74	801.50	60.85	0.00	0.08	694.00	702.25	694.00	71.00	0.01	0.10	71.00	28.00	0.00	107.50	108.74	1098148.00	1.42	716.79	714.00
16	2	7	18422.00	18148.00	202.80	0	Spot (Block16, Row7, Column2)	799.12	805.00	59.60	0.00	0.07	690.00	697.48	690.00	142.87	0.00	0.20	25.00	0.00	0.00	115.00	109.12	931777.00	0.71	736.47	723.50
16	3	7	18721.00	18147.00	207.60	0	Spot (Block16, Row7, Column3)	813.55	807.00	51.39	0.00	0.06	713.00	716.91	713.00	55.31	0.00	0.08	83.00	34.00	0.00	94.00	100.55	1000662.00	1.75	771.03	769.50
16	4	7	19022.00	18145.00	207.15	0	Spot (Block16, Row7, Column4)	806.44	794.00	54.98	0.01	0.07	726.00	726.93	726.00	53.58	0.00	0.07	66.00	26.00	0.00	68.00	80.44	988690.00	1.48	759.73	765.00
16	5	7	19313.00	18132.00	212.90	0	Spot (Block16, Row7, Column5)	879.56	880.00	64.07	0.00	0.07	736.00	738.52	736.00	56.98	0.00	0.08	93.00	63.00	0.00	144.00	143.56	1134630.00	2.48	804.44	808.00
16	6	7	19596.00	18132.00	206.15	0	Spot (Block16, Row7, Column6)	867.77	868.50	57.15	0.00	0.07	734.00	738.19	734.00	47.15	0.00	0.06	96.00	71.00	0.00	134.50	133.77	1046531.00	2.75	785.95	787.00
16	7	7	19908.00	18142.00	161.95	0	Spot (Block16, Row7, Column7)	1130.36	1111.00	164.98	0.01	0.15	748.00	753.77	748.00	54.20	0.00	0.07	99.00	98.00	0.00	363.00	382.36	820639.00	6.95	886.77	882.00
16	8	7	20218.00	18144.00	189.00	0	Spot (Block16, Row7, Column8)	1206.40	1201.50	114.74	0.00	0.10	769.00	768.45	769.00	55.11	0.00	0.07	99.00	99.00	0.00	432.50	437.40	1216056.00	7.95	955.20	961.00
16	1	8	18112.00	18453.00	145.30	0	Spot (Block16, Row8, Column1)	36953.88	35318.00	20755.10	0.02	0.56	705.00	725.95	705.00	144.71	0.01	0.20	100.00	100.00	21.19	34613.00	36248.88	21100728.00	250.34	8258.16	6260.50
16	2	8	18417.00	18447.00	211.60	0	Spot (Block16, Row8, Column2)	797.09	799.00	53.61	0.00	0.07	691.00	696.08	691.00	77.68	0.00	0.11	72.00	17.00	0.00	108.00	106.09	1020273.00	1.30	707.93	709.00
16	3	8	18702.00	18443.00	170.65	0	Spot (Block16, Row8, Column3)	906.17	882.00	127.43	0.01	0.14	693.00	690.75	693.00	51.24	0.00	0.07	95.00	77.00	0.00	189.00	213.17	733088.00	4.20	749.98	736.00
16	4	8	19014.00	18430.00	189.45	0	Spot (Block16, Row8, Column4)	841.39	826.50	77.97	0.01	0.09	691.00	693.17	691.00	47.54	0.00	0.07	91.00	72.00	0.00	135.50	150.39	851482.00	3.12	747.43	752.00
16	5	8	19313.00	18432.00	210.95	0	Spot (Block16, Row8, Column5)	845.19	856.00	63.69	0.01	0.08	708.00	712.08	708.00	50.20	0.00	0.07	88.00	72.00	0.00	148.00	137.19	1076775.00	2.65	754.09	748.50
16	6	8	19621.00	18444.00	181.70	0	Spot (Block16, Row8, Column6)	896.97	893.00	79.34	0.00	0.09	709.00	713.67	709.00	41.06	0.00	0.06	97.00	93.00	0.00	184.00	187.97	827904.00	4.46	785.71	790.00
16	7	8	19924.00	18453.00	155.40	0	Spot (Block16, Row8, Column7)	969.03	978.00	96.38	0.00	0.10	730.00	738.92	730.00	48.48	0.01	0.07	98.00	93.00	0.00	248.00	239.03	644402.00	4.75	819.95	820.00
16	8	8	20223.00	18445.00	156.55	0	Spot (Block16, Row8, Column8)	2210.76	2026.50	799.16	0.04	0.36	764.00	766.58	764.00	60.64	0.00	0.08	100.00	100.00	0.00	1262.50	1446.76	1494472.00	23.82	1131.90	1055.00
17	1	1	4615.00	20838.00	147.60	0	Spot (Block17, Row1, Column1)	36059.88	34254.50	18495.28	0.02	0.51	1707.00	1747.70	1707.00	212.08	0.01	0.12	100.00	100.00	9.76	32547.50	34352.88	21419624.00	161.79	9582.08	8181.00
17	2	1	4918.00	20842.00	191.45	0	Spot (Block17, Row1, Column2)	2214.60	2190.00	302.28	0.00	0.14	1708.00	1734.57	1708.00	185.31	0.01	0.11	88.00	60.00	0.00	482.00	506.60	2287683.00	2.59	1856.40	1857.00
17	3	1	5218.00	20844.00	208.95	0	Spot (Block17, Row1, Column3)	2176.09	2113.00	285.59	0.01	0.13	1719.00	1749.55	1719.00	162.67	0.01	0.09	89.00	63.00	0.00	394.00	457.09	2700534.00	2.62	1904.11	1902.00
17	4	1	5505.00	20841.00	204.95	0	Spot (Block17, Row1, Column4)	2313.19	2284.00	329.57	0.01	0.14	1780.00	1788.86	1780.00	247.22	0.00	0.14	76.00	50.00	0.00	504.00	533.19	2764267.00	2.12	2008.03	2000.00
17	5	1	5815.00	20840.00	146.85	0	Spot (Block17, Row1, Column5)	5818.68	5097.50	2946.07	0.06	0.51	1804.00	1837.29	1804.00	267.10	0.01	0.15	100.00	98.00	0.00	3293.50	4014.68	3421382.00	14.91	2542.78	2433.00
17	6	1	6108.00	20835.00	154.90	0	Spot (Block17, Row1, Column6)	4553.41	4230.50	1526.97	0.03	0.34	1869.00	1877.01	1869.00	229.78	0.00	0.12	100.00	99.00	0.00	2361.50	2684.41	3005252.00	11.65	2408.66	2418.00
17	7	1	6424.00	20838.00	149.70	0	Spot (Block17, Row1, Column7)	6845.90	6353.00	2797.18	0.03	0.41	1877.00	1899.00	1877.00	272.02	0.01	0.14	100.00	99.00	0.00	4476.00	4968.90	4176002.00	18.19	3118.03	2885.00
17	8	1	6719.00	20844.00	219.05	0	Spot (Block17, Row1, Column8)	2247.84	2235.50	256.37	0.00	0.11	1879.00	1915.53	1879.00	284.90	0.01	0.15	60.00	20.00	0.00	356.50	368.84	3075039.00	1.17	2039.90	2009.00
17	1	2	4614.00	21135.00	207.30	0	Spot (Block17, Row2, Column1)	1924.93	1893.00	247.07	0.01	0.13	1696.00	1726.12	1696.00	215.78	0.01	0.13	41.00	12.00	0.00	197.00	228.93	2344567.00	0.92	1836.19	1801.00
17	2	2	4913.00	21142.00	134.40	0	Spot (Block17, Row2, Column2)	2560.27	2579.00	340.66	0.00	0.13	1704.50	1724.26	1704.50	152.16	0.01	0.09	99.00	94.00	0.00	874.50	855.77	1239170.00	5.49	2038.59	2003.50
17	3	2	5225.00	21145.00	209.10	0	Spot (Block17, Row2, Column3)	2187.73	2129.00	297.39	0.01	0.14	1758.00	1773.79	1758.00	173.87	0.00	0.10	85.00	51.00	0.00	371.00	429.73	2721540.00	2.38	1914.16	1897.50
17	4	2	5522.00	21140.00	206.40	0	Spot (Block17, Row2, Column4)	2313.57	2268.50	257.98	0.01	0.11	1791.00	1827.59	1791.00	184.26	0.01	0.10	94.00	69.00	0.00	477.50	522.57	2813298.00	2.64	2050.12	2036.00
17	5	2	5818.00	21145.00	189.95	0	Spot (Block17, Row2, Column5)	2903.82	2873.00	469.52	0.00	0.16	1871.00	1884.07	1871.00	214.29	0.00	0.11	98.00	93.00	0.00	1002.00	1032.82	2935763.00	4.76	2200.70	2147.00
17	6	2	6113.00	21137.00	192.25	0	Spot (Block17, Row2, Column6)	2315.11	2285.50	278.21	0.01	0.12	1878.00	1911.78	1878.00	300.06	0.01	0.16	66.00	25.00	0.00	407.50	437.11	2407718.00	1.34	2063.29	2001.50
17	7	2	6418.00	21143.00	213.95	0	Spot (Block17, Row2, Column7)	2269.79	2199.00	278.51	0.01	0.12	1872.00	1900.14	1872.00	328.91	0.01	0.17	49.00	18.00	0.00	327.00	397.79	2962081.00	1.12	2054.45	2022.00
17	8	2	6726.00	21141.00	212.10	0	Spot (Block17, Row2, Column8)	2143.59	2105.00	232.69	0.01	0.11	1821.00	1856.76	1821.00	211.20	0.01	0.11	64.00	30.00	0.00	284.00	322.59	2750230.00	1.36	1999.64	2012.50
17	1	3	4624.00	21448.00	148.35	0	Spot (Block17, Row3, Column1)	3792.52	3437.00	1511.52	0.04	0.40	1691.00	1735.92	1691.00	429.48	0.01	0.25	96.00	73.00	0.00	1746.00	2101.52	2271720.00	4.79	2220.35	2110.00
17	2	3	4917.00	21442.00	208.65	0	Spot (Block17, Row3, Column2)	2065.69	2047.50	193.81	0.00	0.09	1718.00	1778.36	1718.00	436.55	0.01	0.25	26.00	0.00	0.00	329.50	347.69	2561455.00	0.66	1880.10	1843.50
17	3	3	5198.00	21433.00	226.75	0	Spot (Block17, Row3, Column3)	2210.73	2148.00	336.40	0.01	0.15	1803.00	1847.52	1803.00	221.86	0.01	0.12	72.00	32.00	0.00	345.00	407.73	3256404.00	1.64	2000.08	1968.50
17	4	3	5516.00	21442.00	212.50	0	Spot (Block17, Row3, Column4)	2457.16	2384.00	379.39	0.01	0.15	1875.00	1899.03	1875.00	210.03	0.01	0.11	84.00	63.00	0.00	509.00	582.16	3162368.00	2.66	2083.01	2067.00
17	5	3	5814.00	21440.00	209.40	0	Spot (Block17, Row3, Column5)	2302.43	2267.00	265.52	0.01	0.12	1882.00	1914.50	1882.00	199.40	0.01	0.10	80.00	48.00	0.00	385.00	420.43	2873436.00	1.95	2064.53	2060.00
17	6	3	6127.00	21434.00	207.40	0	Spot (Block17, Row3, Column6)	2314.93	2276.00	240.48	0.01	0.10	1882.00	1919.05	1882.00	251.27	0.01	0.13	71.00	38.00	0.00	394.00	432.93	2842737.00	1.58	2093.41	2086.50
17	7	3	6416.00	21437.00	161.25	0	Spot (Block17, Row3, Column7)	2911.31	2686.50	755.54	0.03	0.26	1890.00	1928.30	1890.00	266.57	0.01	0.14	88.00	68.00	0.00	796.50	1021.31	2101965.00	3.69	2173.43	2097.50
17	8	3	6717.00	21446.00	215.10	0	Spot (Block17, Row3, Column8)	2205.24	2182.00	237.69	0.00	0.11	1892.00	1907.12	1892.00	217.10	0.00	0.11	58.00	30.00	0.00	290.00	313.24	2902096.00	1.37	2001.81	1999.50
17	1	4	4617.00	21735.00	199.25	0	Spot (Block17, Row4, Column1)	2268.24	2132.50	679.63	0.03	0.30	1690.00	1734.79	1690.00	438.41	0.01	0.25	50.00	14.00	0.00	442.50	578.24	2563109.00	1.22	1893.81	1898.50
17	2	4	4932.00	21737.00	190.25	0	Spot (Block17, Row4, Column2)	2133.53	2093.00	213.18	0.01	0.10	1742.00	1794.49	1742.00	330.27	0.01	0.18	55.00	13.00	0.00	351.00	391.53	2176198.00	1.03	2003.18	1979.50
17	3	4	5217.00	21742.00	147.15	0	Spot (Block17, Row4, Column3)	4659.26	4522.00	1387.28	0.01	0.30	1874.00	1889.12	1874.00	231.17	0.00	0.12	100.00	100.00	0.00	2648.00	2785.26	2786239.00	11.98	2530.53	2462.50
17	4	4	5516.00	21739.00	204.70	0	Spot (Block17, Row4, Column4)	2320.92	2295.00	256.48	0.00	0.11	1899.00	1939.21	1899.00	249.69	0.01	0.13	73.00	35.00	0.00	396.00	421.92	2768858.00	1.53	2144.72	2114.00
17	5	4	5800.00	21739.00	214.80	0	Spot (Block17, Row4, Column5)	2311.55	2279.00	249.52	0.01	0.11	1899.00	1958.86	1899.00	308.67	0.01	0.16	58.00	22.00	0.00	380.00	412.55	3039682.00	1.14	2130.24	2098.00
17	6	4	6119.00	21741.00	183.75	0	Spot (Block17, Row4, Column6)	3019.93	3001.00	465.55	0.00	0.15	1897.00	1950.06	1897.00	275.52	0.01	0.14	99.00	88.00	0.00	1104.00	1122.93	2874978.00	3.88	2223.19	2224.50
17	7	4	6412.00	21749.00	149.35	0	Spot (Block17, Row4, Column7)	4444.41	3873.00	1965.55	0.06	0.44	1974.00	1993.43	1974.00	238.08	0.00	0.12	95.00	86.00	0.00	1899.00	2470.41	2715535.00	10.29	2509.13	2526.50
17	8	4	6710.00	21750.00	156.65	0	Spot (Block17, Row4, Column8)	3010.02	2866.00	528.88	0.02	0.18	1983.00	1987.62	1983.00	233.85	0.00	0.12	98.00	87.00	0.00	883.00	1027.02	2022733.00	4.37	2292.58	2248.00
17	1	5	4622.00	22045.00	136.70	0	Spot (Block17, Row5, Column1)	3049.08	2953.50	640.73	0.01	0.21	1677.00	1698.03	1677.00	308.72	0.01	0.18	100.00	97.00	0.00	1276.50	1372.08	1555031.00	4.38	2194.68	2192.00
17	2	5	4923.00	22039.00	215.15	0	Spot (Block17, Row5, Column2)	2030.41	1983.00	187.74	0.01	0.09	1716.00	1756.13	1716.00	300.59	0.01	0.17	43.00	10.00	0.00	267.00	314.41	2688258.00	0.91	1873.20	1864.50
17	3	5	5223.00	22042.00	223.10	0	Spot (Block17, Row5, Column3)	2269.50	2240.00	245.86	0.01	0.11	1857.00	1880.21	1857.00	231.89	0.01	0.12	74.00	36.00	0.00	383.00	412.50	3224959.00	1.68	2052.72	2024.00
17	4	5	5520.00	22039.00	200.80	0	Spot (Block17, Row5, Column4)	2375.04	2335.00	277.66	0.01	0.12	1908.00	1950.87	1908.00	268.80	0.01	0.14	73.00	36.00	0.00	427.00	467.04	2707544.00	1.58	2108.62	2090.00
17	5	5	5815.00	22043.00	141.55	0	Spot (Block17, Row5, Column5)	8164.36	7616.00	2956.27	0.03	0.36	1989.00	2026.09	1989.00	339.95	0.01	0.17	100.00	100.00	0.00	5627.00	6175.36	4433247.00	18.06	3453.86	3238.00
17	6	5	6117.00	22037.00	189.70	0	Spot (Block17, Row5, Column6)	2423.57	2404.00	249.10	0.00	0.10	1981.00	2018.24	1981.00	281.57	0.01	0.14	72.00	27.00	0.00	423.00	442.57	2472044.00	1.44	2198.19	2174.50
17	7	5	6420.00	22044.00	202.10	0	Spot (Block17, Row5, Column7)	2573.38	2528.00	349.22	0.01	0.14	1992.00	2026.02	1992.00	247.26	0.01	0.12	84.00	52.00	0.00	536.00	581.38	2992845.00	2.21	2260.60	2241.50
17	8	5	6717.00	22038.00	142.50	0	Spot (Block17, Row5, Column8)	5834.08	5328.00	2591.92	0.04	0.44	1975.00	1987.25	1975.00	222.40	0.00	0.11	100.00	100.00	0.00	3353.00	3859.08	3197075.00	17.30	2942.60	2755.00
17	1	6	4613.00	22341.00	218.20	0	Spot (Block17, Row6, Column1)	2007.68	1976.00	196.30	0.01	0.10	1637.00	1682.16	1637.00	333.11	0.01	0.20	51.00	9.00	0.00	339.00	370.68	2746506.00	0.98	1784.88	1779.00
17	2	6	4941.00	22339.00	217.45	0	Spot (Block17, Row6, Column2)	2198.37	2171.00	246.39	0.01	0.11	1719.00	1779.93	1719.00	358.78	0.02	0.20	62.00	21.00	0.00	452.00	479.37	2961210.00	1.17	1965.78	1902.00
17	3	6	5209.00	22342.00	143.55	0	Spot (Block17, Row6, Column3)	6137.48	5936.00	2343.45	0.01	0.38	1833.50	1880.18	1833.50	263.58	0.01	0.14	100.00	100.00	0.00	4102.50	4303.98	3449266.00	16.15	2762.54	2730.00
17	4	6	5513.00	22338.00	198.90	0	Spot (Block17, Row6, Column4)	2636.10	2610.00	444.60	0.00	0.17	1908.00	1953.10	1908.00	259.22	0.01	0.13	86.00	64.00	0.00	702.00	728.10	2960342.00	2.63	2211.50	2187.00
17	5	6	5815.00	22341.00	137.20	0	Spot (Block17, Row6, Column5)	10298.59	10040.00	3629.99	0.01	0.35	1983.00	2017.80	1983.00	265.96	0.01	0.13	100.00	100.00	0.00	8057.00	8315.59	5241984.00	31.14	4258.85	3748.50
17	6	6	6119.00	22349.00	201.95	0	Spot (Block17, Row6, Column6)	2570.01	2455.50	532.38	0.02	0.21	1979.00	2004.90	1979.00	245.67	0.01	0.12	82.00	48.00	0.00	476.50	591.01	2976069.00	2.30	2222.96	2210.00
17	7	6	6416.00	22345.00	146.30	0	Spot (Block17, Row6, Column7)	4975.79	4532.00	1921.37	0.04	0.39	1982.00	2000.05	1982.00	252.18	0.00	0.13	100.00	99.00	0.00	2550.00	2993.79	2880980.00	11.80	2749.19	2650.00
17	8	6	6723.00	22347.00	145.75	0	Spot (Block17, Row6, Column8)	5078.01	4549.00	2142.98	0.05	0.42	1905.00	1959.48	1905.00	236.48	0.01	0.12	100.00	96.00	0.00	2644.00	3173.01	2940165.00	13.19	2649.41	2615.50
17	1	7	4629.00	22647.00	218.00	0	Spot (Block17, Row7, Column1)	1957.73	1909.00	312.82	0.01	0.16	1604.00	1646.40	1604.00	209.23	0.01	0.13	72.00	30.00	0.00	305.00	353.73	2656637.00	1.49	1806.35	1744.00
17	2	7	4925.00	22627.00	227.75	0	Spot (Block17, Row7, Column2)	1976.51	1960.00	361.07	0.00	0.18	1682.00	1712.32	1682.00	241.94	0.01	0.14	52.00	17.00	0.00	278.00	294.51	2945006.00	1.09	1881.45	1779.00
17	3	7	5206.00	22639.00	212.95	0	Spot (Block17, Row7, Column3)	2129.86	2087.00	336.96	0.01	0.16	1785.00	1817.59	1785.00	219.88	0.01	0.12	59.00	30.00	0.00	302.00	344.86	2756037.00	1.42	1989.99	1982.00
17	4	7	5516.00	22631.00	208.30	0	Spot (Block17, Row7, Column4)	2265.56	2247.50	307.60	0.00	0.14	1846.00	1876.08	1846.00	226.31	0.01	0.12	69.00	44.00	0.00	401.50	419.56	2804759.00	1.72	2037.38	2007.00
17	5	7	5815.00	22648.00	200.65	0	Spot (Block17, Row7, Column5)	2479.67	2392.00	553.89	0.02	0.22	1888.00	1930.72	1888.00	250.13	0.01	0.13	83.00	50.00	0.00	504.00	591.67	2841699.00	2.19	2179.06	2165.00
17	6	7	6112.00	22632.00	216.20	0	Spot (Block17, Row7, Column6)	2447.85	2414.00	296.72	0.01	0.12	1889.00	1930.98	1889.00	240.63	0.01	0.12	85.00	54.00	0.00	525.00	558.85	3280120.00	2.15	2153.67	2140.50
17	7	7	6405.00	22646.00	147.30	0	Spot (Block17, Row7, Column7)	4185.52	3900.00	1325.13	0.03	0.32	1894.00	1945.44	1894.00	273.02	0.01	0.14	99.00	95.00	0.00	2006.00	2291.52	2482016.00	8.20	2466.18	2469.00
17	8	7	6722.00	22646.00	179.90	0	Spot (Block17, Row7, Column8)	3664.02	3598.00	677.15	0.01	0.18	1879.00	1920.58	1879.00	259.94	0.01	0.14	99.00	99.00	0.00	1719.00	1785.02	3337923.00	6.71	2365.81	2332.50
17	1	8	4609.00	22949.00	136.15	0	Spot (Block17, Row8, Column1)	47190.87	50527.50	17700.29	0.03	0.38	1701.00	1741.99	1701.00	257.42	0.01	0.15	100.00	100.00	31.33	48826.50	45489.87	23501152.00	176.56	13362.53	11080.00
17	2	8	4921.00	22938.00	205.95	0	Spot (Block17, Row8, Column2)	2048.31	2010.50	220.95	0.01	0.11	1690.00	1731.87	1690.00	271.60	0.01	0.16	59.00	21.00	0.00	320.50	358.31	2462066.00	1.17	1876.36	1876.50
17	3	8	5205.00	22945.00	151.40	0	Spot (Block17, Row8, Column3)	3646.51	3220.00	1344.50	0.05	0.37	1758.00	1782.36	1758.00	247.08	0.01	0.14	99.00	92.00	0.00	1462.00	1888.51	2293653.00	7.54	2184.58	2180.00
17	4	8	5519.00	22941.00	195.45	0	Spot (Block17, Row8, Column4)	2125.00	2094.00	224.22	0.01	0.11	1783.00	1808.17	1783.00	216.79	0.01	0.12	64.00	36.00	0.00	311.00	342.00	2297129.00	1.46	1942.64	1907.00
17	5	8	5811.00	22944.00	219.00	0	Spot (Block17, Row8, Column5)	2080.58	2075.00	215.10	0.00	0.10	1796.00	1846.43	1796.00	212.42	0.01	0.12	58.00	24.00	0.00	279.00	284.58	2848318.00	1.10	1918.79	1922.00
17	6	8	6129.00	22945.00	208.20	0	Spot (Block17, Row8, Column6)	2277.06	2266.00	290.77	0.00	0.13	1856.00	1882.27	1856.00	212.45	0.01	0.11	70.00	48.00	0.00	410.00	421.06	2798501.00	1.86	2017.14	1989.00
17	7	8	6420.00	22948.00	168.55	0	Spot (Block17, Row8, Column7)	3030.41	2885.00	790.78	0.02	0.26	1897.00	1929.93	1897.00	246.26	0.01	0.13	95.00	83.00	0.00	988.00	1133.41	2381905.00	4.47	2213.17	2200.00
17	8	8	6713.00	22942.00	151.90	0	Spot (Block17, Row8, Column8)	5690.61	4959.00	3356.49	0.06	0.59	1917.00	1961.57	1917.00	264.31	0.01	0.13	100.00	100.00	0.00	3042.00	3773.61	3596464.00	14.11	2864.40	2689.00
18	1	1	9116.00	20844.00	148.45	0	Spot (Block18, Row1, Column1)	34506.22	31780.50	17428.40	0.04	0.51	1372.50	1382.54	1372.50	187.24	0.00	0.14	100.00	100.00	6.00	30408.00	33133.72	20703768.00	176.90	9788.05	7293.50
18	2	1	9418.00	20845.00	188.75	0	Spot (Block18, Row1, Column2)	1613.56	1563.00	213.45	0.01	0.13	1305.00	1341.95	1305.00	157.67	0.01	0.12	71.00	37.00	0.00	258.00	308.56	1615178.00	1.72	1443.59	1393.00
18	3	1	9721.00	20837.00	198.25	0	Spot (Block18, Row1, Column3)	1613.47	1572.00	200.12	0.01	0.12	1304.00	1333.09	1304.00	133.41	0.01	0.10	80.00	50.00	0.00	268.00	309.47	1803859.00	2.10	1469.99	1475.00
18	4	1	10012.00	20843.00	197.75	0	Spot (Block18, Row1, Column4)	1643.53	1588.00	211.33	0.01	0.13	1317.00	1345.81	1317.00	132.43	0.01	0.10	82.00	51.00	0.00	271.00	326.53	1825957.00	2.25	1440.32	1423.00
18	5	1	10323.00	20840.00	182.55	0	Spot (Block18, Row1, Column5)	1628.08	1586.00	199.24	0.01	0.12	1316.00	1349.17	1316.00	138.90	0.01	0.10	80.00	47.00	0.00	270.00	312.08	1528768.00	2.01	1449.08	1412.00
18	6	1	10607.00	20835.00	202.75	0	Spot (Block18, Row1, Column6)	1728.25	1675.00	222.94	0.01	0.13	1369.00	1377.67	1369.00	138.11	0.00	0.10	83.00	57.00	0.00	306.00	359.25	2008230.00	2.54	1491.04	1464.50
18	7	1	10927.00	20840.00	161.05	0	Spot (Block18, Row1, Column7)	2057.34	2041.50	288.62	0.00	0.14	1392.00	1418.95	1392.00	147.89	0.01	0.10	99.00	91.00	0.00	649.50	665.34	1477169.00	4.32	1635.69	1608.00
18	8	1	11226.00	20842.00	210.80	0	Spot (Block18, Row1, Column8)	1728.02	1716.00	203.68	0.00	0.12	1413.00	1445.97	1413.00	155.79	0.01	0.11	77.00	48.00	0.00	303.00	315.02	2185946.00	1.81	1544.21	1526.00
18	1	2	9114.00	21144.00	210.55	0	Spot (Block18, Row2, Column1)	1490.79	1498.00	142.27	0.00	0.10	1297.00	1325.94	1297.00	158.98	0.01	0.12	60.00	23.00	0.00	201.00	193.79	1879880.00	1.04	1392.88	1399.00
18	2	2	9415.00	21145.00	142.65	0	Spot (Block18, Row2, Column2)	1777.38	1771.00	204.94	0.00	0.12	1286.00	1304.63	1286.00	134.30	0.01	0.10	96.00	86.00	0.00	485.00	491.38	986445.00	3.52	1515.70	1472.00
18	3	2	9719.00	21149.00	185.00	0	Spot (Block18, Row2, Column3)	1575.07	1573.00	173.81	0.00	0.11	1289.00	1306.73	1289.00	134.44	0.01	0.10	77.00	52.00	0.00	284.00	286.07	1516789.00	2.00	1444.98	1459.00
18	4	2	10022.00	21139.00	201.45	0	Spot (Block18, Row2, Column4)	1616.65	1592.00	179.50	0.01	0.11	1304.00	1323.65	1304.00	139.77	0.01	0.11	82.00	52.00	0.00	288.00	312.65	1860764.00	2.10	1451.20	1429.00
18	5	2	10320.00	21145.00	199.30	0	Spot (Block18, Row2, Column5)	1744.35	1686.00	215.70	0.01	0.12	1309.00	1335.25	1309.00	136.39	0.01	0.10	96.00	72.00	0.00	377.00	435.35	1953671.00	3.00	1467.22	1466.00
18	6	2	10606.00	21132.00	219.95	0	Spot (Block18, Row2, Column6)	1566.93	1528.00	192.83	0.01	0.12	1314.00	1349.37	1314.00	131.50	0.01	0.10	72.00	43.00	0.00	214.00	252.93	2168628.00	1.65	1437.48	1418.50
18	7	2	10914.00	21137.00	211.15	0	Spot (Block18, Row2, Column7)	1619.87	1599.00	214.58	0.01	0.13	1374.00	1378.53	1374.00	136.02	0.00	0.10	60.00	42.00	0.00	225.00	245.87	2050752.00	1.77	1485.56	1467.50
18	8	2	11219.00	21144.00	219.65	0	Spot (Block18, Row2, Column8)	1591.91	1570.50	183.89	0.01	0.12	1376.00	1392.14	1376.00	150.25	0.01	0.11	56.00	32.00	0.00	194.50	215.91	2193653.00	1.33	1459.45	1445.50
18	1	3	9120.00	21439.00	188.10	0	Spot (Block18, Row3, Column1)	1595.41	1557.50	209.61	0.01	0.13	1275.00	1286.99	1275.00	128.08	0.00	0.10	79.00	52.00	0.00	282.50	320.41	1585835.00	2.41	1410.07	1377.50
18	2	3	9427.00	21440.00	195.85	0	Spot (Block18, Row3, Column2)	1539.83	1493.00	202.74	0.01	0.13	1275.00	1286.85	1275.00	131.34	0.00	0.10	70.00	43.00	0.00	218.00	264.83	1669176.00	1.93	1391.20	1383.00
18	3	3	9710.00	21433.00	215.45	0	Spot (Block18, Row3, Column3)	1561.80	1562.00	184.00	0.00	0.12	1291.00	1307.85	1291.00	139.72	0.01	0.11	69.00	48.00	0.00	271.00	270.80	2075634.00	1.82	1377.44	1373.50
18	4	3	10022.00	21446.00	172.55	0	Spot (Block18, Row3, Column4)	1780.83	1751.00	263.90	0.01	0.15	1299.00	1325.42	1299.00	149.79	0.01	0.11	91.00	68.00	0.00	452.00	481.83	1481651.00	3.04	1479.60	1479.00
18	5	3	10324.00	21445.00	195.60	0	Spot (Block18, Row3, Column5)	1675.85	1611.50	231.73	0.02	0.14	1312.00	1350.46	1312.00	149.38	0.01	0.11	86.00	50.00	0.00	299.50	363.85	1823329.00	2.18	1481.58	1482.00
18	6	3	10617.00	21433.00	193.70	0	Spot (Block18, Row3, Column6)	1755.53	1729.00	237.56	0.01	0.14	1357.00	1363.58	1357.00	141.82	0.00	0.10	85.00	64.00	0.00	372.00	398.53	1860858.00	2.76	1513.05	1505.00
18	7	3	10918.00	21448.00	195.70	0	Spot (Block18, Row3, Column7)	1697.35	1651.00	218.54	0.01	0.13	1372.00	1371.30	1372.00	144.21	0.00	0.11	76.00	48.00	0.00	279.00	325.35	1838231.00	2.26	1518.37	1480.00
18	8	3	11224.00	21441.00	210.45	0	Spot (Block18, Row3, Column8)	1609.31	1568.00	196.85	0.01	0.12	1343.00	1370.99	1343.00	153.27	0.01	0.11	64.00	37.00	0.00	225.00	266.31	2029336.00	1.55	1476.75	1476.00
18	1	4	9119.00	21741.00	179.20	0	Spot (Block18, Row4, Column1)	1714.32	1694.00	231.39	0.01	0.13	1268.00	1272.51	1268.00	128.26	0.00	0.10	91.00	77.00	0.00	426.00	446.32	1542885.00	3.44	1442.61	1407.00
18	2	4	9418.00	21734.00	217.25	0	Spot (Block18, Row4, Column2)	1472.97	1452.00	167.24	0.01	0.11	1264.00	1269.04	1264.00	129.76	0.00	0.10	61.00	33.00	0.00	188.00	208.97	1981144.00	1.57	1328.69	1290.00
18	3	4	9717.00	21746.00	149.65	0	Spot (Block18, Row4, Column3)	2503.18	2416.00	514.11	0.02	0.21	1290.00	1302.93	1290.00	139.26	0.00	0.11	99.00	99.00	0.00	1126.00	1213.18	1541961.00	8.62	1643.63	1653.00
18	4	4	10009.00	21754.00	210.45	0	Spot (Block18, Row4, Column4)	1560.96	1532.00	152.64	0.01	0.10	1306.00	1335.29	1306.00	145.55	0.01	0.11	78.00	36.00	0.00	226.00	254.96	1968369.00	1.55	1439.38	1420.00
18	5	4	10307.00	21742.00	201.50	0	Spot (Block18, Row4, Column5)	1623.82	1578.00	224.91	0.01	0.14	1316.00	1353.91	1316.00	144.43	0.01	0.11	76.00	43.00	0.00	262.00	307.82	1877138.00	1.87	1468.53	1462.00
18	6	4	10617.00	21742.00	204.75	0	Spot (Block18, Row4, Column6)	1764.58	1758.00	238.33	0.00	0.14	1331.00	1359.78	1331.00	146.48	0.01	0.11	87.00	69.00	0.00	427.00	433.58	2085731.00	2.76	1487.35	1494.50
18	7	4	10931.00	21744.00	177.70	0	Spot (Block18, Row4, Column7)	1686.41	1654.00	231.95	0.01	0.14	1317.50	1351.46	1317.50	146.21	0.01	0.11	83.00	55.00	0.00	336.50	368.91	1487412.00	2.29	1488.77	1457.50
18	8	4	11214.00	21754.00	167.45	0	Spot (Block18, Row4, Column8)	1759.42	1710.00	235.31	0.01	0.13	1324.00	1360.45	1324.00	146.94	0.01	0.11	92.00	69.00	0.00	386.00	435.42	1368825.00	2.72	1484.51	1484.00
18	1	5	9119.00	22041.00	191.80	0	Spot (Block18, Row5, Column1)	1572.50	1541.00	204.68	0.01	0.13	1244.00	1256.27	1244.00	132.94	0.00	0.11	86.00	56.00	0.00	297.00	328.50	1636968.00	2.38	1376.72	1376.00
18	2	5	9427.00	22033.00	175.85	0	Spot (Block18, Row5, Column2)	1541.96	1505.00	167.11	0.01	0.11	1220.00	1247.37	1220.00	126.28	0.01	0.10	90.00	63.00	0.00	285.00	321.96	1329169.00	2.33	1409.26	1403.00
18	3	5	9719.00	22041.00	213.35	0	Spot (Block18, Row5, Column3)	1521.79	1492.00	175.12	0.01	0.12	1283.00	1287.84	1283.00	125.19	0.00	0.10	72.00	39.00	0.00	209.00	238.79	1978322.00	1.87	1371.33	1348.00
18	4	5	10022.00	22040.00	196.35	0	Spot (Block18, Row5, Column4)	1620.50	1589.00	228.32	0.01	0.14	1300.00	1326.33	1300.00	128.75	0.01	0.10	80.00	58.00	0.00	289.00	320.50	1764724.00	2.28	1426.66	1406.00
18	5	5	10318.00	22041.00	157.00	0	Spot (Block18, Row5, Column5)	2378.00	2389.00	489.25	0.00	0.21	1304.00	1330.29	1304.00	136.96	0.01	0.10	99.00	98.00	0.00	1085.00	1074.00	1612286.00	7.65	1609.95	1599.00
18	6	5	10620.00	22035.00	184.10	0	Spot (Block18, Row5, Column6)	1629.07	1621.00	190.80	0.00	0.12	1301.00	1328.34	1301.00	137.25	0.01	0.10	80.00	59.00	0.00	320.00	328.07	1545988.00	2.19	1441.93	1404.00
18	7	5	10921.00	22045.00	192.45	0	Spot (Block18, Row5, Column7)	1635.91	1601.50	215.45	0.01	0.13	1302.00	1331.13	1302.00	145.98	0.01	0.11	81.00	52.00	0.00	299.50	333.91	1714436.00	2.09	1469.32	1490.00
18	8	5	11214.00	22038.00	170.65	0	Spot (Block18, Row5, Column8)	1749.86	1710.00	258.43	0.01	0.15	1305.00	1332.07	1305.00	149.87	0.01	0.11	90.00	68.00	0.00	405.00	444.86	1419136.00	2.79	1489.31	1468.00
18	1	6	9111.00	22345.00	207.65	0	Spot (Block18, Row6, Column1)	1534.39	1495.00	188.03	0.01	0.12	1240.00	1256.96	1240.00	131.14	0.01	0.10	77.00	48.00	0.00	255.00	294.39	1882696.00	2.12	1348.56	1319.00
18	2	6	9425.00	22345.00	193.70	0	Spot (Block18, Row6, Column2)	1522.06	1488.00	180.32	0.01	0.12	1219.00	1249.03	1219.00	131.67	0.01	0.11	84.00	51.00	0.00	269.00	303.06	1616423.00	2.07	1385.30	1374.00
18	3	6	9703.00	22339.00	167.60	0	Spot (Block18, Row6, Column3)	1757.47	1671.00	301.47	0.02	0.17	1268.00	1267.51	1268.00	127.50	0.00	0.10	93.00	73.00	0.00	403.00	489.47	1365551.00	3.84	1428.96	1391.00
18	4	6	10026.00	22332.00	195.60	0	Spot (Block18, Row6, Column4)	1524.41	1487.00	215.77	0.01	0.14	1272.00	1279.43	1272.00	128.84	0.00	0.10	61.00	42.00	0.00	215.00	252.41	1647885.00	1.90	1394.24	1380.00
18	5	6	10321.00	22346.00	147.15	0	Spot (Block18, Row6, Column5)	2246.92	2184.00	409.13	0.01	0.18	1282.00	1288.42	1282.00	130.73	0.00	0.10	100.00	98.00	0.00	902.00	964.92	1325680.00	7.33	1567.52	1521.50
18	6	6	10614.00	22343.00	188.30	0	Spot (Block18, Row6, Column6)	1517.88	1481.00	194.19	0.01	0.13	1278.00	1284.33	1278.00	136.90	0.00	0.11	63.00	37.00	0.00	203.00	239.88	1517883.00	1.71	1384.79	1380.00
18	7	6	10915.00	22334.00	178.05	0	Spot (Block18, Row6, Column7)	1791.91	1741.00	297.62	0.01	0.17	1279.00	1293.42	1279.00	141.74	0.00	0.11	90.00	74.00	0.00	462.00	512.91	1582255.00	3.52	1453.52	1415.00
18	8	6	11224.00	22345.00	162.55	0	Spot (Block18, Row6, Column8)	1723.77	1686.00	258.82	0.01	0.15	1285.00	1302.39	1285.00	146.52	0.01	0.11	89.00	63.00	0.00	401.00	438.77	1266968.00	2.88	1420.34	1404.00
18	1	7	9119.00	22652.00	207.05	0	Spot (Block18, Row7, Column1)	1470.81	1474.00	149.20	0.00	0.10	1263.00	1280.53	1263.00	172.95	0.01	0.14	55.00	17.00	0.00	211.00	207.81	1798795.00	1.10	1353.87	1361.00
18	2	7	9429.00	22645.00	193.40	0	Spot (Block18, Row7, Column2)	1453.25	1418.00	169.07	0.01	0.12	1207.00	1237.42	1207.00	127.55	0.01	0.10	73.00	46.00	0.00	211.00	246.25	1538996.00	1.69	1321.63	1285.00
18	3	7	9729.00	22642.00	210.40	0	Spot (Block18, Row7, Column3)	1494.91	1430.00	298.72	0.02	0.20	1208.00	1242.53	1208.00	134.98	0.01	0.11	74.00	40.00	0.00	222.00	286.91	1879096.00	1.87	1375.26	1371.50
18	4	7	10020.00	22642.00	193.45	0	Spot (Block18, Row7, Column4)	1477.13	1494.00	162.82	0.00	0.11	1203.00	1238.12	1203.00	133.27	0.01	0.11	77.00	55.00	0.00	291.00	274.13	1564285.00	1.79	1373.19	1358.00
18	5	7	10324.00	22640.00	197.00	0	Spot (Block18, Row7, Column5)	1542.01	1510.00	182.73	0.01	0.12	1225.00	1258.28	1225.00	132.76	0.01	0.11	82.00	54.00	0.00	285.00	317.01	1694665.00	2.14	1375.33	1373.00
18	6	7	10613.00	22640.00	196.25	0	Spot (Block18, Row7, Column6)	1564.66	1552.00	177.95	0.00	0.11	1235.00	1260.77	1235.00	133.27	0.01	0.11	89.00	64.00	0.00	317.00	329.66	1705483.00	2.28	1414.45	1410.00
18	7	7	10904.00	22642.00	199.95	0	Spot (Block18, Row7, Column7)	1583.79	1538.50	250.50	0.01	0.16	1257.00	1262.45	1257.00	129.57	0.00	0.10	76.00	53.00	0.00	281.50	326.79	1802355.00	2.48	1374.70	1377.00
18	8	7	11222.00	22649.00	184.45	0	Spot (Block18, Row7, Column8)	1969.36	1935.00	298.84	0.01	0.15	1280.00	1289.72	1280.00	128.83	0.00	0.10	98.00	96.00	0.00	655.00	689.36	1876802.00	5.28	1487.75	1442.00
18	1	8	9109.00	22951.00	137.95	0	Spot (Block18, Row8, Column1)	45578.16	48667.00	18306.25	0.03	0.40	1301.00	1356.50	1301.00	301.76	0.02	0.22	100.00	100.00	27.91	47366.00	44277.16	23518432.00	146.54	11821.39	9237.50
18	2	8	9413.00	22939.00	189.50	0	Spot (Block18, Row8, Column2)	1458.26	1470.00	159.17	0.00	0.11	1241.00	1266.12	1241.00	161.79	0.01	0.13	57.00	27.00	0.00	229.00	217.26	1474301.00	1.19	1348.09	1315.50
18	3	8	9719.00	22947.00	187.55	0	Spot (Block18, Row8, Column3)	1510.92	1492.50	197.19	0.01	0.13	1207.00	1236.84	1207.00	129.46	0.01	0.10	80.00	55.00	0.00	285.50	303.92	1495806.00	2.12	1354.21	1342.00
18	4	8	10014.00	22933.00	183.70	0	Spot (Block18, Row8, Column4)	1571.59	1559.00	226.14	0.00	0.14	1196.00	1225.79	1196.00	125.02	0.01	0.10	84.00	67.00	0.00	363.00	375.59	1489866.00	2.77	1363.67	1334.00
18	5	8	10303.00	22939.00	210.90	0	Spot (Block18, Row8, Column5)	1425.78	1411.00	160.87	0.00	0.11	1204.00	1240.46	1204.00	136.06	0.01	0.11	67.00	41.00	0.00	207.00	221.78	1806468.00	1.36	1309.07	1285.00
18	6	8	10621.00	22945.00	183.00	0	Spot (Block18, Row8, Column6)	1697.52	1664.00	239.61	0.01	0.14	1266.50	1275.90	1266.50	146.01	0.00	0.11	90.00	71.00	0.00	397.50	431.02	1602460.00	2.89	1448.55	1415.50
18	7	8	10921.00	22946.00	178.25	0	Spot (Block18, Row8, Column7)	1607.92	1575.00	235.64	0.01	0.15	1282.00	1299.40	1282.00	155.03	0.01	0.12	78.00	45.00	0.00	293.00	325.92	1434266.00	1.99	1400.22	1374.00
18	8	8	11215.00	22944.00	152.55	0	Spot (Block18, Row8, Column8)	4700.84	3789.50	4075.55	0.09	0.87	1292.00	1325.01	1292.00	157.57	0.01	0.12	100.00	99.00	0.00	2497.50	3408.84	3008536.00	21.42	2005.24	1871.00
19	1	1	13616.00	20845.00	151.70	0	Spot (Block19, Row1, Column1)	31768.43	28668.00	16544.46	0.04	0.52	1797.00	1845.89	1797.00	260.03	0.01	0.14	100.00	100.00	3.63	26871.00	29971.43	20109444.00	115.07	8037.70	6159.00
19	2	1	13916.00	20852.00	189.70	0	Spot (Block19, Row1, Column2)	2158.72	2115.50	308.99	0.01	0.14	1741.00	1774.67	1741.00	229.03	0.01	0.13	66.00	45.00	0.00	374.50	417.72	2197572.00	1.68	1951.75	1925.50
19	3	1	14222.00	20848.00	172.35	0	Spot (Block19, Row1, Column3)	2109.82	2075.00	296.56	0.01	0.14	1761.00	1778.41	1761.00	219.19	0.00	0.12	58.00	39.00	0.00	314.00	348.82	1740603.00	1.51	1994.82	1919.50
19	4	1	14516.00	20849.00	176.25	0	Spot (Block19, Row1, Column4)	2214.11	2163.50	281.50	0.01	0.13	1764.00	1786.55	1764.00	214.78	0.01	0.12	75.00	46.00	0.00	399.50	450.11	1926278.00	1.99	2039.81	2009.00
19	5	1	14827.00	20846.00	182.80	0	Spot (Block19, Row1, Column5)	2376.68	2368.50	336.67	0.00	0.14	1779.00	1806.84	1779.00	221.51	0.01	0.12	87.00	62.00	0.00	589.50	597.68	2229325.00	2.57	2024.03	2005.50
19	6	1	15110.00	20841.00	210.40	0	Spot (Block19, Row1, Column6)	2204.83	2149.00	376.06	0.01	0.17	1813.00	1865.00	1813.00	266.49	0.01	0.14	56.00	31.00	0.00	336.00	391.83	2782493.00	1.28	1919.34	1869.00
19	7	1	15431.00	20813.00	109.95	0	Spot (Block19, Row1, Column7)	5402.32	2809.00	10238.64	0.28	1.90	1898.00	1939.48	1898.00	282.36	0.01	0.15	98.00	68.00	1.58	911.00	3504.32	1707133.00	12.26	2540.73	2428.50
19	8	1	15720.00	20852.00	195.25	0	Spot (Block19, Row1, Column8)	2315.62	2261.00	314.92	0.01	0.14	1899.00	1955.96	1899.00	337.16	0.01	0.17	53.00	22.00	0.00	362.00	416.62	2496238.00	1.07	2095.19	2095.00
19	1	2	13614.00	21157.00	204.25	0	Spot (Block19, Row2, Column1)	2015.28	1986.50	272.91	0.01	0.14	1769.00	1790.52	1769.00	237.63	0.01	0.13	47.00	24.00	0.00	217.50	246.28	2369974.00	0.95	1899.78	1883.00
19	2	2	13918.00	21143.00	151.95	0	Spot (Block19, Row2, Column2)	2070.00	2057.00	220.46	0.00	0.11	1707.00	1750.15	1707.00	210.46	0.01	0.12	73.00	37.00	0.00	350.00	363.00	1306173.00	1.52	1921.62	1908.00
19	3	2	14230.00	21146.00	199.85	0	Spot (Block19, Row2, Column3)	2149.03	2109.00	263.55	0.01	0.12	1771.00	1778.25	1771.00	213.10	0.00	0.12	68.00	41.00	0.00	338.00	378.03	2421961.00	1.74	1992.10	1970.50
19	4	2	14524.00	21137.00	197.35	0	Spot (Block19, Row2, Column4)	2156.06	2111.00	306.49	0.01	0.14	1763.00	1783.60	1763.00	220.94	0.01	0.12	62.00	41.00	0.00	348.00	393.06	2367355.00	1.69	1927.86	1895.00
19	5	2	14825.00	21143.00	199.80	0	Spot (Block19, Row2, Column5)	2304.60	2204.00	369.02	0.02	0.16	1764.00	1780.27	1764.00	213.22	0.00	0.12	84.00	52.00	0.00	440.00	540.60	2611116.00	2.46	1970.95	1954.00
19	6	2	15108.00	21145.00	213.00	0	Spot (Block19, Row2, Column6)	2127.90	2095.00	278.74	0.01	0.13	1775.00	1805.29	1775.00	223.51	0.01	0.12	61.00	35.00	0.00	320.00	352.90	2755627.00	1.44	1935.96	1895.50
19	7	2	15428.00	21146.00	188.85	0	Spot (Block19, Row2, Column7)	2161.63	2105.00	252.80	0.01	0.12	1860.00	1891.24	1860.00	283.66	0.01	0.15	46.00	16.00	0.00	245.00	301.63	2178926.00	0.95	2068.66	2007.00
19	8	2	15722.00	21137.00	194.55	0	Spot (Block19, Row2, Column8)	2150.17	2090.50	248.70	0.01	0.12	1869.00	1890.42	1869.00	294.14	0.00	0.16	45.00	12.00	0.00	221.50	281.17	2283484.00	0.88	2043.66	1991.50
19	1	3	13623.00	21446.00	161.30	0	Spot (Block19, Row3, Column1)	2276.84	2231.00	287.23	0.01	0.13	1732.00	1761.74	1732.00	215.01	0.01	0.12	88.00	57.00	0.00	499.00	544.84	1639327.00	2.40	1932.87	1909.50
19	2	3	13919.00	21448.00	182.65	0	Spot (Block19, Row3, Column2)	2115.95	2081.00	287.13	0.01	0.14	1701.00	1747.92	1701.00	215.31	0.01	0.12	72.00	44.00	0.00	380.00	414.95	1978412.00	1.71	1971.62	1987.00
19	3	3	14201.00	21441.00	172.10	0	Spot (Block19, Row3, Column3)	2355.18	2285.50	351.94	0.01	0.15	1768.00	1777.93	1768.00	223.87	0.00	0.13	83.00	63.00	0.00	517.50	587.18	1935954.00	2.58	1975.75	1953.50
19	4	3	14515.00	21435.00	181.35	0	Spot (Block19, Row3, Column4)	2289.03	2284.00	309.30	0.00	0.14	1771.00	1791.96	1771.00	227.87	0.01	0.13	78.00	54.00	0.00	513.00	518.03	2103620.00	2.18	2048.10	2007.00
19	5	3	14816.00	21446.00	182.50	0	Spot (Block19, Row3, Column5)	2351.88	2288.50	343.62	0.01	0.15	1774.00	1802.60	1774.00	216.49	0.01	0.12	85.00	59.00	0.00	514.50	577.88	2191953.00	2.54	2032.74	2011.00
19	6	3	15117.00	21444.00	193.70	0	Spot (Block19, Row3, Column6)	2319.80	2285.00	319.08	0.01	0.14	1777.00	1812.92	1777.00	216.43	0.01	0.12	84.00	58.00	0.00	508.00	542.80	2454344.00	2.34	2017.94	1986.00
19	7	3	15421.00	21441.00	195.85	0	Spot (Block19, Row3, Column7)	2164.12	2150.00	269.53	0.00	0.12	1791.00	1840.20	1791.00	218.28	0.01	0.12	63.00	39.00	0.00	359.00	373.12	2348074.00	1.48	2006.00	1961.00
19	8	3	15714.00	21440.00	184.70	0	Spot (Block19, Row3, Column8)	2231.18	2203.50	306.88	0.01	0.14	1858.00	1881.82	1858.00	224.78	0.01	0.12	59.00	42.00	0.00	345.50	373.18	2141932.00	1.55	2064.44	2005.00
19	1	4	13620.00	21739.00	209.95	0	Spot (Block19, Row4, Column1)	2106.64	2112.00	269.07	0.00	0.13	1711.00	1752.15	1711.00	217.62	0.01	0.12	69.00	45.00	0.00	401.00	395.64	2639615.00	1.63	1867.12	1853.00
19	2	4	13925.00	21750.00	192.50	0	Spot (Block19, Row4, Column2)	2182.01	2129.00	311.18	0.01	0.14	1697.00	1744.34	1697.00	216.95	0.01	0.12	83.00	49.00	0.00	432.00	485.01	2288933.00	2.02	1963.97	1949.50
19	3	4	14218.00	21743.00	162.30	0	Spot (Block19, Row4, Column3)	2656.54	2588.50	456.97	0.01	0.17	1730.00	1766.14	1730.00	217.94	0.01	0.12	97.00	87.00	0.00	858.50	926.54	1933958.00	4.09	2044.44	2036.00
19	4	4	14509.00	21749.00	208.45	0	Spot (Block19, Row4, Column4)	2093.69	2045.00	255.74	0.01	0.12	1761.00	1785.43	1761.00	227.02	0.01	0.13	58.00	29.00	0.00	284.00	332.69	2581518.00	1.36	1920.99	1908.00
19	5	4	14802.00	21743.00	195.85	0	Spot (Block19, Row4, Column5)	2270.14	2211.50	316.00	0.01	0.14	1786.00	1826.54	1786.00	228.56	0.01	0.13	78.00	46.00	0.00	425.50	484.14	2460833.00	1.94	2019.39	1974.00
19	6	4	15127.00	21751.00	227.85	0	Spot (Block19, Row4, Column6)	2295.50	2260.50	337.29	0.01	0.15	1791.00	1827.89	1791.00	210.20	0.01	0.11	78.00	55.00	0.00	469.50	504.50	3429481.00	2.22	1938.25	1922.00
19	7	4	15413.00	21756.00	198.45	0	Spot (Block19, Row4, Column7)	2274.26	2228.00	366.47	0.01	0.16	1789.00	1825.85	1789.00	197.93	0.01	0.11	76.00	53.00	0.00	439.00	485.26	2540347.00	2.27	2002.16	1962.00
19	8	4	15714.00	21758.00	198.25	0	Spot (Block19, Row4, Column8)	2265.16	2234.00	308.51	0.01	0.14	1835.00	1864.67	1835.00	214.49	0.01	0.12	73.00	47.00	0.00	399.00	430.16	2516592.00	1.87	2027.64	2018.50
19	1	5	13625.00	22058.00	136.10	0	Spot (Block19, Row5, Column1)	2676.03	2478.50	1396.24	0.03	0.52	1716.00	1759.81	1716.00	214.23	0.01	0.12	100.00	85.00	0.00	762.50	960.03	1338017.00	4.28	2154.36	2103.00
19	2	5	13916.00	22048.00	190.95	0	Spot (Block19, Row5, Column2)	2122.35	2087.50	284.93	0.01	0.13	1688.00	1731.96	1688.00	205.67	0.01	0.12	72.00	48.00	0.00	399.50	434.35	2181774.00	1.90	1884.52	1855.00
19	3	5	14223.00	22052.00	185.00	0	Spot (Block19, Row5, Column3)	2235.06	2213.00	268.15	0.00	0.12	1761.00	1777.99	1761.00	217.44	0.00	0.12	83.00	53.00	0.00	452.00	474.06	2138957.00	2.10	1998.94	1936.00
19	4	5	14530.00	22037.00	173.15	0	Spot (Block19, Row5, Column4)	2266.60	2251.50	286.28	0.00	0.13	1790.00	1829.02	1790.00	230.87	0.01	0.13	80.00	50.00	0.00	461.50	476.60	1903942.00	1.90	2032.27	2042.00
19	5	5	14819.00	22047.00	151.60	0	Spot (Block19, Row5, Column5)	4977.58	4445.00	2304.91	0.05	0.46	1807.00	1857.80	1807.00	237.91	0.01	0.13	100.00	95.00	0.00	2638.00	3170.58	3130900.00	13.11	2538.75	2563.00
19	6	5	15133.00	22044.00	217.00	0	Spot (Block19, Row5, Column6)	2220.56	2197.00	405.97	0.00	0.18	1798.00	1835.93	1798.00	223.68	0.01	0.12	68.00	43.00	0.00	399.00	422.56	2984433.00	1.72	1942.87	1897.00
19	7	5	15416.00	22046.00	202.75	0	Spot (Block19, Row5, Column7)	2233.54	2205.00	278.72	0.01	0.12	1798.00	1824.20	1798.00	204.93	0.01	0.11	77.00	49.00	0.00	407.00	435.54	2595370.00	2.00	1987.08	1976.00
19	8	5	15725.00	22047.00	161.55	0	Spot (Block19, Row5, Column8)	2798.48	2698.00	625.53	0.02	0.22	1861.00	1876.90	1861.00	222.25	0.00	0.12	90.00	75.00	0.00	837.00	937.48	2009306.00	4.15	2094.51	2060.00
19	1	6	13626.00	22340.00	192.65	0	Spot (Block19, Row6, Column1)	2242.59	2193.00	296.91	0.01	0.13	1753.50	1778.71	1753.50	221.30	0.01	0.12	80.00	49.00	0.00	439.50	489.09	2361443.00	2.10	2001.22	1980.50
19	2	6	13926.00	22346.00	218.55	0	Spot (Block19, Row6, Column2)	2144.19	2120.00	328.72	0.00	0.15	1701.00	1752.26	1701.00	214.64	0.01	0.12	71.00	49.00	0.00	419.00	443.19	2937539.00	1.83	1936.78	1899.00
19	3	6	14207.00	22352.00	183.20	0	Spot (Block19, Row6, Column3)	2348.78	2293.00	349.66	0.01	0.15	1765.00	1792.70	1765.00	221.53	0.01	0.12	88.00	58.00	0.00	528.00	583.78	2207853.00	2.51	2008.45	2007.00
19	4	6	14529.00	22350.00	174.65	0	Spot (Block19, Row6, Column4)	2302.30	2262.00	308.09	0.01	0.13	1792.00	1836.59	1792.00	240.81	0.01	0.13	77.00	48.00	0.00	470.00	510.30	1968465.00	1.93	1999.40	2016.00
19	5	6	14822.00	22347.00	149.40	0	Spot (Block19, Row6, Column5)	4159.76	3915.50	1350.91	0.03	0.32	1823.00	1858.73	1823.00	244.93	0.01	0.13	100.00	96.00	0.00	2092.50	2336.76	2545772.00	9.39	2516.06	2484.50
19	6	6	15121.00	22344.00	208.00	0	Spot (Block19, Row6, Column6)	2102.17	2076.00	275.85	0.01	0.13	1784.00	1823.26	1784.00	224.42	0.01	0.12	57.00	29.00	0.00	292.00	318.17	2585667.00	1.24	1929.39	1919.00
19	7	6	15412.00	22344.00	168.70	0	Spot (Block19, Row6, Column7)	2287.81	2295.00	307.57	0.00	0.13	1788.00	1830.35	1788.00	222.89	0.01	0.12	75.00	53.00	0.00	507.00	499.81	1800506.00	2.05	2018.69	1986.00
19	8	6	15715.00	22336.00	195.35	0	Spot (Block19, Row6, Column8)	2163.18	2114.00	284.33	0.01	0.13	1851.00	1878.13	1851.00	243.50	0.01	0.13	52.00	27.00	0.00	263.00	312.18	2336238.00	1.17	1941.80	1907.00
19	1	7	13604.00	22645.00	218.45	0	Spot (Block19, Row7, Column1)	2128.66	2105.00	298.30	0.00	0.14	1782.00	1823.15	1782.00	282.08	0.01	0.15	55.00	25.00	0.00	323.00	346.66	2897101.00	1.08	1919.10	1893.50
19	2	7	13915.00	22648.00	211.35	0	Spot (Block19, Row7, Column2)	2073.98	2073.00	259.34	0.00	0.13	1707.00	1759.04	1707.00	222.07	0.01	0.13	66.00	37.00	0.00	366.00	366.98	2642255.00	1.42	1910.41	1919.00
19	3	7	14212.00	22650.00	205.95	0	Spot (Block19, Row7, Column3)	2057.62	2013.00	279.31	0.01	0.14	1761.00	1783.01	1761.00	223.76	0.01	0.13	54.00	33.00	0.00	252.00	296.62	2493831.00	1.23	1900.52	1868.50
19	4	7	14523.00	22638.00	196.40	0	Spot (Block19, Row7, Column4)	2092.62	2039.50	274.77	0.01	0.13	1765.00	1795.33	1765.00	239.41	0.01	0.13	54.00	27.00	0.00	274.50	327.62	2276768.00	1.24	1957.92	1926.50
19	5	7	14816.00	22645.00	215.90	0	Spot (Block19, Row7, Column5)	2186.26	2154.00	288.73	0.01	0.13	1777.00	1807.19	1777.00	241.61	0.01	0.13	65.00	39.00	0.00	377.00	409.26	2909913.00	1.57	1934.35	1919.00
19	6	7	15122.00	22645.00	202.20	0	Spot (Block19, Row7, Column6)	2206.05	2165.50	282.06	0.01	0.13	1783.00	1816.09	1783.00	219.12	0.01	0.12	71.00	42.00	0.00	382.50	423.05	2567847.00	1.78	1966.42	1905.00
19	7	7	15403.00	22646.00	198.80	0	Spot (Block19, Row7, Column7)	2260.28	2220.00	302.16	0.01	0.13	1808.00	1852.89	1808.00	231.44	0.01	0.12	78.00	45.00	0.00	412.00	452.28	2538290.00	1.76	2030.92	2026.00
19	8	7	15724.00	22642.00	187.65	0	Spot (Block19, Row7, Column8)	2720.03	2661.00	368.12	0.01	0.14	1876.00	1905.37	1876.00	258.78	0.01	0.14	99.00	79.00	0.00	785.00	844.03	2700994.00	3.15	2228.94	2212.00
19	1	8	13609.00	22956.00	139.25	0	Spot (Block19, Row8, Column1)	46068.43	49140.00	17466.14	0.03	0.38	1871.00	1935.48	1871.00	337.69	0.01	0.17	100.00	100.00	27.15	47269.00	44197.43	24093900.00	130.69	14196.01	10859.00
19	2	8	13918.00	22939.00	201.45	0	Spot (Block19, Row8, Column2)	2180.85	2168.50	308.30	0.00	0.14	1787.00	1845.83	1787.00	283.34	0.01	0.15	62.00	26.00	0.00	381.50	393.85	2507974.00	1.18	1985.05	1987.50
19	3	8	14209.00	22944.00	199.90	0	Spot (Block19, Row8, Column3)	2269.77	2210.00	344.42	0.01	0.15	1788.00	1837.35	1788.00	244.32	0.01	0.13	69.00	42.00	0.00	422.00	481.77	2569384.00	1.77	1951.50	1890.50
19	4	8	14516.00	22933.00	178.10	0	Spot (Block19, Row8, Column4)	2246.77	2220.50	333.63	0.01	0.15	1799.00	1841.36	1799.00	247.79	0.01	0.13	65.00	45.00	0.00	421.50	447.77	1999621.00	1.64	1964.91	1931.00
19	5	8	14815.00	22948.00	203.85	0	Spot (Block19, Row8, Column5)	2198.55	2193.50	294.54	0.00	0.13	1853.50	1880.41	1853.50	259.69	0.01	0.14	55.00	28.00	0.00	340.00	345.05	2594294.00	1.23	2005.37	1977.00
19	6	8	15121.00	22943.00	178.95	0	Spot (Block19, Row8, Column6)	2474.15	2436.00	390.45	0.01	0.16	1871.00	1899.08	1871.00	251.29	0.01	0.13	76.00	57.00	0.00	565.00	603.15	2224257.00	2.29	2131.56	2076.00
19	7	8	15420.00	22939.00	189.10	0	Spot (Block19, Row8, Column7)	2270.82	2249.50	301.66	0.00	0.13	1895.00	1925.84	1895.00	251.82	0.01	0.13	60.00	37.00	0.00	354.50	375.82	2279899.00	1.37	2089.49	2080.00
19	8	8	15719.00	22947.00	158.95	0	Spot (Block19, Row8, Column8)	3533.11	3436.00	756.93	0.01	0.21	1971.00	1994.16	1971.00	270.14	0.01	0.14	99.00	93.00	0.00	1465.00	1562.11	2462577.00	5.70	2444.61	2437.00
20	1	1	18120.00	20846.00	153.50	0	Spot (Block20, Row1, Column1)	29129.45	25211.00	15862.73	0.06	0.54	1790.00	1835.56	1790.00	227.01	0.01	0.12	100.00	100.00	1.23	23421.00	27339.45	18905016.00	120.23	7462.98	6235.00
20	2	1	18415.00	20850.00	156.80	0	Spot (Block20, Row1, Column2)	3146.47	3107.00	705.01	0.01	0.22	1792.00	1831.66	1792.00	220.87	0.01	0.12	99.00	91.00	0.00	1315.00	1354.47	2123865.00	5.95	2178.49	2173.00
20	3	1	18714.00	20851.00	166.05	0	Spot (Block20, Row1, Column3)	3347.20	3021.50	1130.81	0.04	0.34	1776.00	1792.34	1776.00	191.98	0.00	0.11	99.00	93.00	0.00	1245.50	1571.20	2563953.00	8.10	2339.46	2095.00
20	4	1	19007.00	20845.00	157.20	0	Spot (Block20, Row1, Column4)	2805.91	2767.00	516.45	0.01	0.18	1781.00	1799.21	1781.00	183.25	0.00	0.10	99.00	92.00	0.00	986.00	1024.91	1910824.00	5.49	2104.43	2094.00
20	5	1	19318.00	20850.00	151.55	0	Spot (Block20, Row1, Column5)	5004.89	4414.50	2258.91	0.05	0.45	1789.00	1814.36	1789.00	191.24	0.01	0.11	100.00	95.00	0.00	2625.50	3215.89	3153079.00	16.68	2430.29	2396.00
20	6	1	19610.00	20842.00	153.80	0	Spot (Block20, Row1, Column6)	5410.71	5073.00	2095.83	0.03	0.39	1799.00	1835.45	1799.00	177.13	0.01	0.10	99.00	99.00	0.00	3274.00	3611.71	3500727.00	20.18	2654.22	2493.00
20	7	1	19929.00	20846.00	153.00	0	Spot (Block20, Row1, Column7)	6986.64	6471.50	2891.15	0.03	0.41	1830.00	1862.81	1830.00	170.77	0.01	0.09	100.00	100.00	0.00	4641.50	5156.64	4513369.00	30.00	3065.73	2769.50
20	8	1	20223.00	20835.00	213.55	0	Spot (Block20, Row1, Column8)	2238.17	2187.00	252.63	0.01	0.11	1884.00	1909.29	1884.00	185.74	0.01	0.10	70.00	43.00	0.00	303.00	354.17	2916340.00	1.77	2000.62	2001.00
20	1	2	18113.00	21143.00	208.65	0	Spot (Block20, Row2, Column1)	2038.52	1969.50	265.38	0.01	0.13	1774.00	1787.90	1774.00	214.98	0.00	0.12	46.00	28.00	0.00	195.50	264.52	2527759.00	1.17	1883.79	1882.00
20	2	2	18407.00	21149.00	133.80	0	Spot (Block20, Row2, Column2)	4036.76	4000.00	874.03	0.00	0.22	1776.00	1782.73	1776.00	192.58	0.00	0.11	100.00	100.00	0.00	2224.00	2260.76	1933607.00	11.70	2424.98	2386.00
20	3	2	18722.00	21146.00	199.80	0	Spot (Block20, Row2, Column3)	2163.41	2139.50	250.81	0.00	0.12	1770.00	1781.24	1770.00	192.50	0.00	0.11	76.00	47.00	0.00	369.50	393.41	2453310.00	1.99	1909.14	1890.00
20	4	2	19018.00	21149.00	173.65	0	Spot (Block20, Row2, Column4)	3431.25	3433.50	639.97	0.00	0.19	1785.00	1810.08	1785.00	187.76	0.01	0.10	100.00	99.00	0.00	1648.50	1646.25	2882251.00	8.63	2270.41	2283.50
20	5	2	19320.00	21149.00	199.45	0	Spot (Block20, Row2, Column5)	2501.90	2460.00	297.10	0.01	0.12	1795.00	1827.51	1795.00	185.43	0.01	0.10	99.00	91.00	0.00	665.00	706.90	2829648.00	3.64	2021.37	2003.50
20	6	2	19601.00	21146.00	180.80	0	Spot (Block20, Row2, Column6)	2462.38	2288.00	1316.87	0.03	0.53	1802.00	1831.26	1802.00	171.14	0.01	0.09	88.00	68.00	0.00	486.00	660.38	2258003.00	3.69	1985.31	1936.00
20	7	2	19922.00	21148.00	184.00	0	Spot (Block20, Row2, Column7)	2769.05	2596.00	825.95	0.03	0.30	1819.00	1850.28	1819.00	170.35	0.01	0.09	99.00	88.00	0.00	777.00	950.05	2622291.00	5.39	2139.07	2117.00
20	8	2	20213.00	21149.00	216.75	0	Spot (Block20, Row2, Column8)	2070.50	2068.00	187.13	0.00	0.09	1830.00	1853.82	1830.00	167.89	0.01	0.09	57.00	30.00	0.00	238.00	240.50	2780676.00	1.29	1909.30	1877.00
20	1	3	18125.00	21453.00	152.70	0	Spot (Block20, Row3, Column1)	4133.48	3713.50	1472.45	0.05	0.36	1735.00	1769.90	1735.00	198.31	0.01	0.11	100.00	99.00	0.00	1978.50	2398.48	2653697.00	11.92	2296.33	2303.00
20	2	3	18420.00	21439.00	184.20	0	Spot (Block20, Row3, Column2)	2189.41	2179.50	244.88	0.00	0.11	1720.00	1760.38	1720.00	185.92	0.01	0.11	87.00	59.00	0.00	459.50	469.41	2097457.00	2.31	1924.87	1891.50
20	3	3	18713.00	21449.00	188.25	0	Spot (Block20, Row3, Column3)	2493.07	2263.00	2067.71	0.04	0.83	1778.00	1796.91	1778.00	194.26	0.00	0.11	87.00	61.00	0.00	485.00	715.07	2488085.00	3.58	2028.28	1978.50
20	4	3	19016.00	21446.00	151.05	0	Spot (Block20, Row3, Column4)	4857.01	4463.00	1752.39	0.04	0.36	1789.00	1821.49	1789.00	181.58	0.01	0.10	100.00	100.00	0.00	2674.00	3068.01	3030775.00	16.72	2536.38	2499.00
20	5	3	19318.00	21442.00	198.40	0	Spot (Block20, Row3, Column5)	2300.24	2238.00	330.71	0.01	0.14	1809.00	1884.20	1809.00	678.32	0.02	0.36	25.00	1.00	0.00	429.00	491.24	2567063.00	0.61	1925.93	1902.00
20	6	3	19614.00	21453.00	203.25	0	Spot (Block20, Row3, Column6)	2339.55	2314.00	261.63	0.00	0.11	1804.00	1841.58	1804.00	182.84	0.01	0.10	91.00	71.00	0.00	510.00	535.55	2739608.00	2.72	2040.11	2007.00
20	7	3	19924.00	21448.00	147.30	0	Spot (Block20, Row3, Column7)	4335.75	4123.50	1309.86	0.02	0.30	1813.00	1848.70	1813.00	183.36	0.01	0.10	100.00	100.00	0.00	2310.50	2522.75	2558093.00	13.56	2485.26	2349.50
20	8	3	20220.00	21438.00	195.95	0	Spot (Block20, Row3, Column8)	2109.32	2059.00	308.00	0.01	0.15	1835.00	1869.90	1835.00	232.95	0.01	0.12	48.00	17.00	0.00	224.00	274.32	2286505.00	1.03	1941.60	1888.00
20	1	4	18119.00	21749.00	157.90	0	Spot (Block20, Row4, Column1)	4347.15	3915.00	1583.96	0.05	0.36	1758.00	1778.11	1758.00	196.93	0.00	0.11	100.00	99.00	0.00	2157.00	2589.15	2969100.00	13.05	2327.09	2318.50
20	2	4	18421.00	21751.00	208.15	0	Spot (Block20, Row4, Column2)	2274.70	2265.50	274.34	0.00	0.12	1719.00	1760.26	1719.00	194.57	0.01	0.11	93.00	69.00	0.00	546.50	555.70	2806985.00	2.64	1981.78	1956.00
20	3	4	18718.00	21749.00	148.00	0	Spot (Block20, Row4, Column3)	12589.57	11728.00	6287.18	0.03	0.50	1788.00	1814.60	1788.00	201.15	0.01	0.11	100.00	100.00	0.00	9940.00	10801.57	7541151.00	53.57	4274.17	3938.00
20	4	4	19002.00	21755.00	218.10	0	Spot (Block20, Row4, Column4)	2120.16	2080.00	240.88	0.01	0.11	1795.00	1823.97	1795.00	182.67	0.01	0.10	65.00	39.00	0.00	285.00	325.16	2883414.00	1.62	1913.76	1909.50
20	5	4	19297.00	21784.00	196.70	0	Spot (Block20, Row4, Column5)	2127.79	2024.00	358.48	0.02	0.17	1801.00	1882.44	1801.00	683.43	0.02	0.36	19.00	0.00	0.00	223.00	326.79	2327800.00	0.36	1964.25	1890.50
20	6	4	19619.00	21744.00	196.95	0	Spot (Block20, Row4, Column6)	2528.61	2540.50	394.21	0.00	0.16	1814.00	1882.53	1814.00	673.70	0.02	0.36	55.00	1.00	0.00	726.50	714.61	2776410.00	0.96	2145.04	2135.50
20	7	4	19916.00	21752.00	152.50	0	Spot (Block20, Row4, Column7)	3807.92	3539.00	1232.02	0.03	0.32	1833.00	1862.77	1833.00	179.91	0.01	0.10	100.00	100.00	0.00	1706.00	1974.92	2433260.00	10.81	2385.66	2363.00
20	8	4	20218.00	21757.00	183.25	0	Spot (Block20, Row4, Column8)	2718.37	2641.00	569.03	0.01	0.21	1866.00	1887.99	1866.00	229.18	0.01	0.12	89.00	69.00	0.00	775.00	852.37	2555270.00	3.62	2078.89	2103.50
20	1	5	18122.00	22052.00	149.95	0	Spot (Block20, Row5, Column1)	4919.35	4415.00	1779.24	0.05	0.36	1754.00	1780.45	1754.00	191.90	0.01	0.11	100.00	100.00	0.00	2661.00	3165.35	3020479.00	16.36	2518.74	2450.00
20	2	5	18421.00	22042.00	208.00	0	Spot (Block20, Row5, Column2)	2191.03	2138.00	321.12	0.01	0.15	1755.00	1774.92	1755.00	211.92	0.00	0.12	75.00	47.00	0.00	383.00	436.03	2701541.00	1.96	1909.42	1900.00
20	3	5	18723.00	22054.00	195.30	0	Spot (Block20, Row5, Column3)	2560.39	2462.50	380.65	0.02	0.15	1807.00	1843.92	1807.00	228.04	0.01	0.12	95.00	75.00	0.00	655.50	753.39	2765225.00	3.14	2066.09	2051.00
20	4	5	19018.00	22051.00	168.75	0	Spot (Block20, Row5, Column4)	3069.69	2831.00	793.57	0.04	0.26	1811.00	1854.67	1811.00	210.05	0.01	0.11	99.00	90.00	0.00	1020.00	1258.69	2434262.00	5.78	2167.94	2179.00
20	5	5	19320.00	22051.00	146.75	0	Spot (Block20, Row5, Column5)	15960.22	15473.50	8235.72	0.01	0.52	1812.00	1873.47	1812.00	219.33	0.01	0.12	100.00	100.00	0.00	13661.50	14148.22	9352687.00	64.23	4987.32	4469.50
20	6	5	19621.00	22038.00	192.30	0	Spot (Block20, Row5, Column6)	2302.64	2288.00	270.39	0.00	0.12	1808.00	1853.13	1808.00	181.17	0.01	0.10	87.00	67.00	0.00	480.00	494.64	2401654.00	2.48	2034.99	2028.00
20	7	5	19927.00	22049.00	170.00	0	Spot (Block20, Row5, Column7)	2406.32	2395.50	273.86	0.00	0.11	1833.00	1866.91	1833.00	180.17	0.01	0.10	96.00	76.00	0.00	562.50	573.32	1934678.00	2.99	2097.15	2085.00
20	8	5	20222.00	22053.00	146.35	0	Spot (Block20, Row5, Column8)	5820.16	5206.00	2393.50	0.05	0.41	1886.00	1908.75	1886.00	184.89	0.01	0.10	100.00	100.00	0.00	3320.00	3934.16	3404792.00	21.15	2874.89	2652.00
20	1	6	18119.00	22353.00	194.80	0	Spot (Block20, Row6, Column1)	2259.09	2219.00	296.87	0.01	0.13	1754.00	1771.34	1754.00	188.73	0.00	0.11	86.00	61.00	0.00	465.00	505.09	2426258.00	2.58	1933.77	1884.50
20	2	6	18418.00	22346.00	209.90	0	Spot (Block20, Row6, Column2)	2207.08	2142.00	303.73	0.01	0.14	1768.00	1793.65	1768.00	227.01	0.01	0.13	69.00	41.00	0.00	374.00	439.08	2774302.00	1.82	1928.07	1886.50
20	3	6	18709.00	22348.00	147.45	0	Spot (Block20, Row6, Column3)	7830.13	7001.00	3525.20	0.05	0.45	1865.00	1869.81	1865.00	226.41	0.00	0.12	100.00	100.00	0.00	5136.00	5965.13	4658929.00	26.32	3132.87	2909.00
20	4	6	19024.00	22349.00	160.75	0	Spot (Block20, Row6, Column4)	2774.22	2654.00	511.43	0.02	0.18	1882.00	1915.60	1882.00	722.51	0.01	0.38	53.00	15.00	0.00	772.00	892.22	1978020.00	1.19	2146.23	2115.00
20	5	6	19320.00	22348.00	146.00	0	Spot (Block20, Row6, Column5)	9846.76	9055.00	4502.10	0.04	0.46	1845.00	1889.83	1845.00	266.10	0.01	0.14	100.00	100.00	0.00	7210.00	8001.76	5720970.00	29.90	3668.67	3171.50
20	6	6	19616.00	22352.00	187.20	0	Spot (Block20, Row6, Column6)	2390.11	2386.00	380.47	0.00	0.16	1792.00	1836.09	1792.00	186.48	0.01	0.10	86.00	64.00	0.00	594.00	598.11	2363819.00	2.97	2024.30	1984.00
20	7	6	19921.00	22349.00	147.85	0	Spot (Block20, Row6, Column7)	4941.93	4454.00	1697.72	0.05	0.34	1832.00	1869.29	1832.00	190.04	0.01	0.10	100.00	100.00	0.00	2622.00	3109.93	2940447.00	16.17	2670.90	2517.00
20	8	6	20227.00	22353.00	148.10	0	Spot (Block20, Row6, Column8)	5465.87	4826.00	1985.50	0.05	0.36	1899.00	1932.66	1899.00	195.32	0.01	0.10	100.00	100.00	0.00	2927.00	3566.87	3295918.00	18.09	2743.43	2550.50
20	1	7	18117.00	22665.00	213.95	0	Spot (Block20, Row7, Column1)	2290.66	2226.50	316.23	0.01	0.14	1792.00	1833.55	1792.00	235.11	0.01	0.13	76.00	44.00	0.00	434.50	498.66	2991608.00	1.94	1974.27	1966.50
20	2	7	18433.00	22658.00	201.10	0	Spot (Block20, Row7, Column2)	2097.78	2082.00	241.99	0.00	0.12	1791.00	1824.92	1791.00	212.04	0.01	0.12	58.00	34.00	0.00	291.00	306.78	2408251.00	1.29	1977.98	2005.00
20	3	7	18707.00	22638.00	221.00	0	Spot (Block20, Row7, Column3)	2094.52	2065.00	219.03	0.01	0.10	1864.50	1876.68	1864.50	218.75	0.00	0.12	44.00	20.00	0.00	200.50	230.02	2934417.00	1.00	1952.15	1911.00
20	4	7	19017.00	22649.00	147.00	-50	Spot (Block20, Row7, Column4)	2188.68	2208.50	271.32	0.00	0.12	1860.00	1902.67	1860.00	766.06	0.01	0.40	0.00	0.00	0.00	348.50	328.68	1286941.00	0.37	2171.04	2179.00
20	5	7	19297.00	22649.00	201.30	0	Spot (Block20, Row7, Column5)	2929.89	2830.00	671.89	0.02	0.23	1854.00	1993.56	1854.00	1851.51	0.03	0.93	13.00	0.00	0.00	976.00	1075.89	3366442.00	0.51	2163.51	2117.00
20	6	7	19643.00	22646.00	207.00	0	Spot (Block20, Row7, Column6)	2209.84	2187.00	246.39	0.00	0.11	1799.00	1939.56	1799.00	1756.81	0.03	0.91	0.00	0.00	0.00	388.00	410.84	2687160.00	0.15	1956.71	1965.00
20	7	7	19906.00	22651.00	148.75	0	Spot (Block20, Row7, Column7)	5007.11	4676.00	1374.91	0.03	0.27	1844.00	1866.67	1844.00	193.52	0.01	0.10	100.00	100.00	0.00	2832.00	3163.11	3034309.00	16.23	2773.78	2576.00
20	8	7	20221.00	22647.00	193.00	0	Spot (Block20, Row7, Column8)	3375.88	3362.00	516.28	0.00	0.15	1889.00	1922.29	1889.00	193.62	0.01	0.10	99.00	99.00	0.00	1473.00	1486.88	3531168.00	7.51	2362.05	2339.00
20	1	8	18103.00	22958.00	143.95	0	Spot (Block20, Row8, Column1)	38017.36	36669.00	19390.98	0.02	0.51	1917.50	1964.77	1917.50	281.17	0.01	0.14	100.00	100.00	20.00	34751.50	36099.86	21289792.00	128.22	11027.43	7539.00
20	2	8	18418.00	22951.00	180.65	0	Spot (Block20, Row8, Column2)	2530.47	2465.00	406.52	0.01	0.16	1879.00	1907.89	1879.00	254.19	0.01	0.13	83.00	60.00	0.00	586.00	651.47	2315384.00	2.45	2181.65	2211.00
20	3	8	18707.00	22948.00	150.15	0	Spot (Block20, Row8, Column3)	4085.06	3690.00	1842.34	0.04	0.45	1856.00	1878.34	1856.00	231.18	0.01	0.12	99.00	92.00	0.00	1834.00	2229.06	2528651.00	9.55	2442.54	2449.00
20	4	8	19016.00	22944.00	204.75	0	Spot (Block20, Row8, Column4)	2194.59	2163.00	275.49	0.01	0.13	1809.00	1853.56	1809.00	217.78	0.01	0.12	67.00	40.00	0.00	354.00	385.59	2618141.00	1.57	1947.79	1899.00
20	5	8	19298.00	22955.00	213.00	0	Spot (Block20, Row8, Column5)	2152.91	2137.00	237.91	0.00	0.11	1852.00	1874.64	1852.00	215.60	0.01	0.12	60.00	30.00	0.00	285.00	300.91	2785866.00	1.29	1908.69	1859.00
20	6	8	19620.00	22947.00	217.55	0	Spot (Block20, Row8, Column6)	2468.98	2451.00	345.57	0.00	0.14	1870.00	1889.92	1870.00	210.41	0.00	0.11	86.00	64.00	0.00	581.00	598.98	3343004.00	2.75	2059.00	2015.00
20	7	8	19917.00	22949.00	147.70	0	Spot (Block20, Row8, Column7)	4121.91	4020.50	1077.13	0.01	0.26	1882.00	1905.89	1882.00	207.55	0.01	0.11	100.00	100.00	0.00	2138.50	2239.91	2448415.00	10.68	2564.46	2532.50
20	8	8	20223.00	22951.00	158.55	0	Spot (Block20, Row8, Column8)	3504.82	3401.50	742.98	0.01	0.21	1895.00	1937.47	1895.00	204.43	0.01	0.11	100.00	100.00	0.00	1506.50	1609.82	2439357.00	7.67	2456.10	2437.00
21	1	1	4617.00	25341.00	146.40	0	Spot (Block21, Row1, Column1)	38084.79	34910.50	19301.81	0.04	0.51	1545.00	1577.71	1545.00	174.73	0.01	0.11	100.00	100.00	16.10	33365.50	36539.79	22241596.00	208.94	9816.59	7638.50
21	2	1	4909.00	25344.00	185.45	0	Spot (Block21, Row1, Column2)	1896.74	1890.00	171.41	0.00	0.09	1565.00	1580.63	1565.00	138.89	0.00	0.09	88.00	56.00	0.00	325.00	331.74	1834145.00	2.28	1723.11	1699.00
21	3	1	5218.00	25335.00	195.30	0	Spot (Block21, Row1, Column3)	1816.18	1801.00	142.53	0.00	0.08	1522.00	1537.05	1522.00	109.06	0.00	0.07	94.00	73.00	0.00	279.00	294.18	1963289.00	2.56	1674.38	1678.00
21	4	1	5505.00	25336.00	195.70	0	Spot (Block21, Row1, Column4)	1856.64	1833.50	196.81	0.01	0.11	1501.00	1516.71	1501.00	105.01	0.00	0.07	97.00	79.00	0.00	332.50	355.64	2012603.00	3.24	1680.09	1683.00
21	5	1	5818.00	25335.00	205.75	0	Spot (Block21, Row1, Column5)	1836.06	1804.00	146.80	0.01	0.08	1526.00	1546.60	1526.00	121.65	0.01	0.08	93.00	65.00	0.00	278.00	310.06	2210618.00	2.38	1656.72	1658.00
21	6	1	6109.00	25334.00	218.80	0	Spot (Block21, Row1, Column6)	1831.93	1822.00	144.40	0.00	0.08	1565.00	1583.00	1565.00	276.32	0.00	0.17	44.00	3.00	0.00	257.00	266.93	2504250.00	0.90	1674.12	1684.00
21	7	1	6424.00	25339.00	215.10	0	Spot (Block21, Row1, Column7)	1874.43	1842.00	208.37	0.01	0.11	1557.00	1573.24	1557.00	141.96	0.00	0.09	82.00	50.00	0.00	285.00	317.43	2472375.00	2.12	1665.39	1658.50
21	8	1	6729.00	25340.00	211.80	0	Spot (Block21, Row1, Column8)	1984.18	1947.00	208.50	0.01	0.11	1622.00	1647.45	1622.00	152.41	0.01	0.09	88.00	52.00	0.00	325.00	362.18	2539749.00	2.21	1817.69	1823.50
21	1	2	4619.00	25639.00	230.20	0	Spot (Block21, Row2, Column1)	1784.03	1775.00	175.29	0.00	0.10	1522.00	1544.82	1522.00	138.02	0.01	0.09	78.00	43.00	0.00	253.00	262.03	2717085.00	1.73	1642.52	1645.00
21	2	2	4908.00	25638.00	148.70	0	Spot (Block21, Row2, Column2)	1870.26	1877.00	176.37	0.00	0.09	1527.00	1541.18	1527.00	93.39	0.00	0.06	97.00	84.00	0.00	350.00	343.26	1135245.00	3.52	1716.53	1698.00
21	3	2	5218.00	25637.00	210.50	0	Spot (Block21, Row2, Column3)	1862.61	1850.50	140.70	0.00	0.08	1531.00	1546.22	1531.00	101.81	0.00	0.07	97.00	80.00	0.00	319.50	331.61	2369241.00	3.11	1711.42	1699.00
21	4	2	5524.00	25650.00	220.70	0	Spot (Block21, Row2, Column4)	1842.64	1821.00	155.91	0.01	0.08	1565.00	1576.82	1565.00	113.20	0.00	0.07	88.00	58.00	0.00	256.00	277.64	2564956.00	2.35	1699.71	1678.00
21	5	2	5818.00	25652.00	186.50	0	Spot (Block21, Row2, Column5)	2212.98	2173.00	262.03	0.01	0.12	1600.00	1614.69	1600.00	121.60	0.00	0.08	99.00	95.00	0.00	573.00	612.98	2162082.00	4.92	1854.47	1830.00
21	6	2	6105.00	25653.00	207.90	0	Spot (Block21, Row2, Column6)	1911.78	1880.00	194.60	0.01	0.10	1607.00	1625.86	1607.00	131.25	0.01	0.08	80.00	52.00	0.00	273.00	304.78	2353396.00	2.18	1737.68	1717.00
21	7	2	6428.00	25646.00	207.60	0	Spot (Block21, Row2, Column7)	1920.45	1903.00	167.25	0.00	0.09	1602.00	1620.97	1602.00	150.32	0.01	0.09	85.00	50.00	0.00	301.00	318.45	2354474.00	1.99	1767.94	1759.50
21	8	2	6721.00	25651.00	218.60	0	Spot (Block21, Row2, Column8)	1914.45	1902.00	214.53	0.00	0.11	1650.00	1662.96	1650.00	156.02	0.00	0.09	66.00	35.00	0.00	252.00	264.45	2617052.00	1.61	1763.52	1745.00
21	1	3	4624.00	25935.00	172.75	0	Spot (Block21, Row3, Column1)	1959.28	1906.00	301.85	0.01	0.15	1508.00	1516.69	1508.00	113.71	0.00	0.07	98.00	84.00	0.00	398.00	451.28	1639914.00	3.89	1672.67	1637.00
21	2	3	4919.00	25940.00	215.85	0	Spot (Block21, Row3, Column2)	1828.24	1793.00	163.22	0.01	0.09	1527.00	1542.03	1527.00	108.54	0.00	0.07	91.00	62.00	0.00	266.00	301.24	2433384.00	2.64	1624.50	1624.00
21	3	3	5199.00	25936.00	195.55	0	Spot (Block21, Row3, Column3)	2022.70	2004.00	254.93	0.00	0.13	1575.00	1589.56	1575.00	115.88	0.00	0.07	96.00	82.00	0.00	429.00	447.70	2188565.00	3.74	1790.37	1779.00
21	4	3	5514.00	25947.00	215.30	0	Spot (Block21, Row3, Column4)	1980.68	1947.00	201.21	0.01	0.10	1632.00	1653.60	1632.00	129.85	0.01	0.08	88.00	61.00	0.00	315.00	348.68	2624405.00	2.52	1774.76	1779.00
21	5	3	5819.00	25944.00	198.00	0	Spot (Block21, Row3, Column5)	2164.16	2141.00	242.59	0.00	0.11	1687.00	1703.08	1687.00	135.60	0.00	0.08	94.00	76.00	0.00	454.00	477.16	2395723.00	3.40	1856.92	1851.00
21	6	3	6117.00	25946.00	220.00	0	Spot (Block21, Row3, Column6)	1999.19	1990.00	159.64	0.00	0.08	1672.50	1684.82	1672.50	138.02	0.00	0.08	89.00	57.00	0.00	317.50	326.69	2770879.00	2.28	1807.60	1771.50
21	7	3	6411.00	25948.00	209.35	0	Spot (Block21, Row3, Column7)	1944.78	1900.00	177.34	0.01	0.09	1640.00	1663.27	1640.00	146.92	0.01	0.09	79.00	44.00	0.00	260.00	304.78	2434862.00	1.92	1813.43	1791.00
21	8	3	6713.00	25943.00	205.65	0	Spot (Block21, Row3, Column8)	1942.73	1906.00	183.66	0.01	0.09	1661.00	1674.38	1661.00	152.62	0.00	0.09	75.00	41.00	0.00	245.00	281.73	2335165.00	1.76	1763.19	1772.50
21	1	4	4621.00	26243.00	207.30	0	Spot (Block21, Row4, Column1)	1861.62	1814.50	181.86	0.01	0.10	1507.00	1518.04	1507.00	105.58	0.00	0.07	96.00	74.00	0.00	307.50	354.62	2278621.00	3.25	1675.12	1657.00
21	2	4	4920.00	26234.00	206.00	0	Spot (Block21, Row4, Column2)	1830.73	1817.00	133.94	0.00	0.07	1547.00	1561.73	1547.00	128.63	0.00	0.08	87.00	55.00	0.00	270.00	283.73	2206035.00	2.09	1680.77	1653.00
21	3	4	5221.00	26241.00	169.35	0	Spot (Block21, Row4, Column3)	2388.12	2407.00	323.75	0.00	0.14	1611.00	1635.70	1611.00	130.35	0.01	0.08	98.00	95.00	0.00	796.00	777.12	1905717.00	5.77	1904.60	1876.50
21	4	4	5510.00	26246.00	205.40	0	Spot (Block21, Row4, Column4)	2075.67	2083.00	176.64	0.00	0.09	1692.00	1706.02	1692.00	141.40	0.00	0.08	92.00	66.00	0.00	391.00	383.67	2497027.00	2.61	1879.28	1865.00
21	5	4	5800.00	26238.00	228.15	0	Spot (Block21, Row4, Column5)	2103.64	2078.50	211.52	0.01	0.10	1760.00	1768.69	1760.00	147.37	0.00	0.08	82.00	52.00	0.00	318.50	343.64	3142838.00	2.27	1857.24	1822.00
21	6	4	6116.00	26239.00	189.60	0	Spot (Block21, Row4, Column6)	2372.15	2364.50	301.28	0.00	0.13	1753.00	1758.30	1753.00	152.33	0.00	0.09	96.00	84.00	0.00	611.50	619.15	2400615.00	4.03	1955.98	1964.00
21	7	4	6411.00	26244.00	201.05	0	Spot (Block21, Row4, Column7)	2082.67	2042.00	206.91	0.01	0.10	1701.00	1729.61	1701.00	160.59	0.01	0.09	90.00	52.00	0.00	341.00	381.67	2384657.00	2.20	1881.20	1871.00
21	8	4	6711.00	26250.00	213.65	0	Spot (Block21, Row4, Column8)	2091.11	2052.00	251.20	0.01	0.12	1679.00	1702.87	1679.00	157.08	0.01	0.09	83.00	62.00	0.00	373.00	412.11	2733080.00	2.47	1868.86	1873.00
21	1	5	4621.00	26547.00	196.50	0	Spot (Block21, Row5, Column1)	1912.61	1864.00	231.73	0.01	0.12	1510.00	1517.63	1510.00	87.81	0.00	0.06	97.00	83.00	0.00	354.00	402.61	2092391.00	4.50	1663.28	1639.50
21	2	5	4920.00	26536.00	223.65	0	Spot (Block21, Row5, Column2)	1866.12	1835.00	165.56	0.01	0.09	1560.00	1572.17	1560.00	121.06	0.00	0.08	90.00	60.00	0.00	275.00	306.12	2681609.00	2.43	1702.16	1698.00
21	3	5	5221.00	26548.00	214.90	0	Spot (Block21, Row5, Column3)	2014.02	2003.00	180.46	0.00	0.09	1643.00	1662.14	1643.00	137.20	0.01	0.08	91.00	66.00	0.00	360.00	371.02	2656486.00	2.56	1810.80	1786.50
21	4	5	5526.00	26536.00	201.20	0	Spot (Block21, Row5, Column4)	2081.37	2017.00	260.70	0.01	0.13	1713.00	1740.52	1713.00	154.05	0.01	0.09	86.00	49.00	0.00	304.00	368.37	2389409.00	2.21	1901.77	1893.50
21	5	5	5818.00	26542.00	167.55	0	Spot (Block21, Row5, Column5)	2584.07	2581.00	372.09	0.00	0.14	1782.00	1794.28	1782.00	159.53	0.00	0.09	98.00	91.00	0.00	799.00	802.07	2015578.00	4.95	2072.77	2075.50
21	6	5	6120.00	26528.00	197.00	0	Spot (Block21, Row5, Column6)	2146.74	2101.00	237.76	0.01	0.11	1786.00	1804.41	1786.00	155.86	0.00	0.09	80.00	51.00	0.00	315.00	360.74	2359265.00	2.20	1996.04	1986.50
21	7	5	6415.00	26531.00	188.05	0	Spot (Block21, Row5, Column7)	2175.38	2169.00	218.83	0.00	0.10	1747.00	1766.05	1747.00	160.81	0.00	0.09	89.00	64.00	0.00	422.00	428.38	2168853.00	2.55	1956.03	1945.00
21	8	5	6716.00	26543.00	179.55	0	Spot (Block21, Row5, Column8)	2192.64	2128.00	265.46	0.01	0.12	1695.00	1728.53	1695.00	153.85	0.01	0.09	93.00	72.00	0.00	433.00	497.64	1984336.00	3.02	1956.99	1961.00
21	1	6	4623.00	26847.00	220.00	0	Spot (Block21, Row6, Column1)	1779.60	1763.00	142.08	0.00	0.08	1496.00	1501.46	1496.00	94.62	0.00	0.06	92.00	77.00	0.00	267.00	283.60	2466523.00	2.94	1612.94	1606.00
21	2	6	4921.00	26840.00	224.00	0	Spot (Block21, Row6, Column2)	1860.86	1838.00	177.60	0.01	0.10	1547.00	1560.17	1547.00	113.46	0.00	0.07	88.00	65.00	0.00	291.00	313.86	2685219.00	2.65	1694.33	1673.00
21	3	6	5212.00	26847.00	201.40	0	Spot (Block21, Row6, Column3)	2070.81	2066.50	192.49	0.00	0.09	1617.00	1648.74	1617.00	136.07	0.01	0.08	98.00	80.00	0.00	449.50	453.81	2393855.00	3.10	1873.15	1867.00
21	4	6	5516.00	26840.00	148.90	0	Spot (Block21, Row6, Column4)	3077.25	2825.00	863.70	0.04	0.28	1698.00	1718.51	1698.00	166.25	0.01	0.10	100.00	99.00	0.00	1127.00	1379.25	1861737.00	8.17	2077.87	2074.50
21	5	6	5821.00	26839.00	171.35	0	Spot (Block21, Row6, Column5)	2355.95	2245.50	350.39	0.02	0.15	1708.00	1735.84	1708.00	156.36	0.01	0.09	98.00	86.00	0.00	537.50	647.95	1922459.00	3.97	1974.71	1980.00
21	6	6	6122.00	26840.00	225.30	0	Spot (Block21, Row6, Column6)	2057.09	2029.00	176.38	0.01	0.09	1716.00	1748.07	1716.00	166.41	0.01	0.10	83.00	47.00	0.00	313.00	341.09	2986902.00	1.86	1862.34	1861.50
21	7	6	6415.00	26840.00	202.65	0	Spot (Block21, Row6, Column7)	2099.14	2065.00	274.06	0.01	0.13	1696.00	1720.72	1696.00	154.17	0.01	0.09	92.00	59.00	0.00	369.00	403.14	2462287.00	2.45	1883.56	1883.00
21	8	6	6710.00	26830.00	175.90	0	Spot (Block21, Row6, Column8)	1971.82	1937.00	256.54	0.01	0.13	1697.00	1725.19	1697.00	162.02	0.01	0.09	65.00	33.00	0.00	240.00	274.82	1713514.00	1.52	1853.15	1900.50
21	1	7	4620.00	27152.00	211.55	0	Spot (Block21, Row7, Column1)	1765.40	1744.00	136.51	0.01	0.08	1499.00	1524.58	1499.00	159.16	0.01	0.10	77.00	31.00	0.00	245.00	266.40	2249122.00	1.51	1628.94	1614.00
21	2	7	4922.00	27138.00	222.50	0	Spot (Block21, Row7, Column2)	1831.51	1814.00	132.85	0.00	0.07	1522.00	1546.73	1522.00	125.63	0.01	0.08	94.00	66.00	0.00	292.00	309.51	2593421.00	2.27	1667.21	1671.50
21	3	7	5209.00	27137.00	217.15	0	Spot (Block21, Row7, Column3)	1900.53	1882.00	167.70	0.00	0.09	1595.00	1612.63	1595.00	127.35	0.00	0.08	90.00	58.00	0.00	287.00	305.53	2565709.00	2.26	1720.22	1705.50
21	4	7	5527.00	27133.00	229.80	0	Spot (Block21, Row7, Column4)	1942.52	1925.00	179.48	0.00	0.09	1644.00	1662.44	1644.00	163.22	0.00	0.10	73.00	46.00	0.00	281.00	298.52	2954576.00	1.72	1776.49	1705.00
21	5	7	5817.00	27147.00	210.40	0	Spot (Block21, Row7, Column5)	1976.47	1983.00	183.82	0.00	0.09	1659.00	1670.14	1659.00	139.46	0.00	0.08	82.00	55.00	0.00	324.00	317.47	2510111.00	2.20	1820.30	1797.50
21	6	7	6122.00	27148.00	214.95	0	Spot (Block21, Row7, Column6)	1971.71	1964.00	195.05	0.00	0.10	1669.00	1678.30	1669.00	151.17	0.00	0.09	75.00	48.00	0.00	295.00	302.71	2590833.00	1.94	1783.47	1773.50
21	7	7	6410.00	27144.00	194.75	0	Spot (Block21, Row7, Column7)	2012.92	1992.00	184.86	0.00	0.09	1688.00	1699.93	1688.00	152.45	0.00	0.09	82.00	49.00	0.00	304.00	324.92	2169931.00	2.05	1843.46	1806.00
21	8	7	6714.00	27145.00	181.70	0	Spot (Block21, Row7, Column8)	2709.94	2662.00	396.95	0.01	0.15	1708.00	1738.81	1708.00	167.05	0.01	0.10	99.00	99.00	0.00	954.00	1001.94	2522957.00	5.81	2014.29	2013.50
21	1	8	4604.00	27445.00	136.90	0	Spot (Block21, Row8, Column1)	45499.04	50037.00	19631.69	0.04	0.43	1567.00	1595.56	1567.00	204.33	0.01	0.13	100.00	100.00	34.06	48470.00	43932.04	22977108.00	214.87	11561.42	8864.00
21	2	8	4923.00	27445.00	215.50	0	Spot (Block21, Row8, Column2)	1792.28	1781.00	157.71	0.00	0.09	1539.00	1567.42	1539.00	154.32	0.01	0.10	68.00	33.00	0.00	242.00	253.28	2381943.00	1.46	1647.36	1626.50
21	3	8	5207.00	27448.00	193.20	0	Spot (Block21, Row8, Column3)	1946.54	1904.00	212.25	0.01	0.11	1595.00	1613.81	1595.00	137.52	0.01	0.09	86.00	58.00	0.00	309.00	351.54	2047760.00	2.42	1778.98	1786.50
21	4	8	5520.00	27440.00	185.15	0	Spot (Block21, Row8, Column4)	1991.39	1979.00	206.85	0.00	0.10	1635.00	1655.66	1635.00	145.20	0.01	0.09	84.00	57.00	0.00	344.00	356.39	1917704.00	2.31	1795.42	1774.00
21	5	8	5806.00	27434.00	187.40	0	Spot (Block21, Row8, Column5)	2000.03	1999.00	184.49	0.00	0.09	1652.00	1665.78	1652.00	150.63	0.00	0.09	82.00	57.00	0.00	347.00	348.03	1974030.00	2.22	1834.11	1802.00
21	6	8	6117.00	27442.00	211.30	0	Spot (Block21, Row8, Column6)	2025.50	2000.00	244.68	0.01	0.12	1660.00	1669.36	1660.00	169.74	0.00	0.10	75.00	50.00	0.00	340.00	365.50	2584538.00	2.10	1849.35	1816.50
21	7	8	6421.00	27446.00	181.15	0	Spot (Block21, Row8, Column7)	2095.30	2067.50	224.61	0.01	0.11	1686.00	1700.76	1686.00	178.13	0.00	0.10	85.00	52.00	0.00	381.50	409.30	1931867.00	2.21	1873.36	1873.00
21	8	8	6717.00	27439.00	157.95	0	Spot (Block21, Row8, Column8)	3561.01	3506.00	789.01	0.01	0.22	1711.00	1755.33	1711.00	197.72	0.01	0.11	100.00	98.00	0.00	1795.00	1850.01	2457095.00	9.13	2133.88	2103.00
22	1	1	9115.00	25343.00	148.70	0	Spot (Block22, Row1, Column1)	37843.33	34598.00	18543.91	0.04	0.49	3163.00	3205.43	3163.00	452.94	0.01	0.14	100.00	100.00	14.71	31435.00	34680.33	22895300.00	76.47	11658.21	9199.00
22	2	1	9413.00	25349.00	175.70	0	Spot (Block22, Row1, Column2)	4467.44	4308.50	829.11	0.02	0.19	3013.00	3058.25	3013.00	409.53	0.01	0.13	92.00	76.00	0.00	1295.50	1454.44	3850937.00	3.44	3511.94	3519.50
22	3	1	9716.00	25347.00	156.20	0	Spot (Block22, Row1, Column3)	4777.06	4496.00	1003.07	0.03	0.21	2950.00	2989.58	2950.00	399.23	0.01	0.13	98.00	87.00	0.00	1546.00	1827.06	3205405.00	4.48	3517.93	3527.00
22	4	1	9992.00	25346.00	168.50	0	Spot (Block22, Row1, Column4)	4673.97	4125.50	4097.83	0.05	0.88	2911.00	2970.99	2911.00	390.88	0.01	0.13	89.00	73.00	0.13	1214.50	1762.97	3711135.00	4.36	3390.65	3333.00
22	5	1	10316.00	25344.00	156.70	0	Spot (Block22, Row1, Column5)	5322.82	5032.00	1538.88	0.02	0.29	2939.00	2989.08	2939.00	389.84	0.01	0.13	99.00	88.00	0.00	2093.00	2383.82	3614198.00	5.99	3569.64	3634.00
22	6	1	10607.00	25338.00	155.90	0	Spot (Block22, Row1, Column6)	6184.40	5892.00	1632.36	0.02	0.26	2996.00	3049.26	2996.00	400.57	0.01	0.13	99.00	98.00	0.00	2896.00	3188.40	4124997.00	7.83	3844.68	3831.00
22	7	1	10923.00	25342.00	147.65	0	Spot (Block22, Row1, Column7)	10454.15	9691.00	3573.24	0.03	0.34	3107.00	3149.27	3107.00	412.77	0.01	0.13	100.00	100.00	0.00	6584.00	7347.15	6272491.00	17.70	5112.87	4804.50
22	8	1	11219.00	25339.00	215.50	0	Spot (Block22, Row1, Column8)	3865.33	3821.00	527.33	0.01	0.14	3176.00	3212.49	3176.00	420.45	0.00	0.13	63.00	37.00	0.00	645.00	689.33	5140895.00	1.55	3469.79	3447.50
22	1	2	9102.00	25651.00	206.50	0	Spot (Block22, Row2, Column1)	3590.47	3567.50	426.33	0.00	0.12	3071.00	3114.35	3071.00	419.24	0.01	0.13	54.00	26.00	0.00	496.50	519.47	4351648.00	1.14	3314.17	3282.50
22	2	2	9407.00	25649.00	132.30	0	Spot (Block22, Row2, Column2)	5433.23	5365.00	969.95	0.01	0.18	2981.50	3015.84	2981.50	380.57	0.00	0.13	99.00	98.00	0.00	2383.50	2451.73	2548185.00	6.35	3773.12	3801.00
22	3	2	9715.00	25648.00	194.00	0	Spot (Block22, Row2, Column3)	3631.36	3588.00	463.84	0.01	0.13	2964.00	2996.64	2964.00	388.76	0.00	0.13	66.00	38.00	0.00	624.00	667.36	3867397.00	1.63	3279.98	3266.00
22	4	2	10014.00	25646.00	196.15	0	Spot (Block22, Row2, Column4)	4578.89	4406.50	823.74	0.02	0.18	2961.00	2991.47	2961.00	388.15	0.00	0.13	97.00	86.00	0.00	1445.50	1617.89	4981827.00	4.09	3503.26	3480.00
22	5	2	10317.00	25651.00	200.45	0	Spot (Block22, Row2, Column5)	4530.56	4441.00	656.55	0.01	0.14	2963.00	2983.07	2963.00	380.92	0.00	0.13	99.00	91.00	0.00	1478.00	1567.56	5164839.00	4.06	3455.25	3409.00
22	6	2	10604.00	25649.00	197.05	0	Spot (Block22, Row2, Column6)	3748.26	3695.00	547.78	0.01	0.15	2986.00	3002.17	2986.00	381.15	0.00	0.13	73.00	45.00	0.00	709.00	762.26	4111843.00	1.96	3291.68	3260.00
22	7	2	10918.00	25646.00	190.80	0	Spot (Block22, Row2, Column7)	3821.80	3763.00	534.19	0.01	0.14	2986.00	3031.20	2986.00	398.90	0.01	0.13	78.00	48.00	0.00	777.00	835.80	3921165.00	1.98	3312.85	3243.50
22	8	2	11205.00	25634.00	219.70	0	Spot (Block22, Row2, Column8)	3574.64	3505.00	468.79	0.01	0.13	3044.00	3091.00	3044.00	411.35	0.01	0.13	54.00	31.00	0.00	461.00	530.64	4893676.00	1.18	3214.80	3159.50
22	1	3	9119.00	25947.00	149.80	0	Spot (Block22, Row3, Column1)	6500.06	5930.50	2114.00	0.04	0.33	2999.00	3028.64	2999.00	385.30	0.00	0.13	99.00	96.00	0.00	2931.50	3501.06	3991037.00	9.01	3808.52	3879.00
22	2	3	9423.00	25954.00	208.55	0	Spot (Block22, Row3, Column2)	3589.82	3548.00	478.59	0.01	0.13	2954.00	2989.21	2954.00	373.31	0.01	0.12	69.00	36.00	0.00	594.00	635.82	4426246.00	1.61	3115.22	3081.00
22	3	3	9709.00	25948.00	187.75	0	Spot (Block22, Row3, Column3)	3892.07	3797.50	1005.39	0.01	0.26	3003.00	3040.85	3003.00	392.79	0.01	0.13	73.00	50.00	0.00	794.50	889.07	3868721.00	2.17	3301.12	3288.50
22	4	3	10013.00	25946.00	151.90	0	Spot (Block22, Row3, Column4)	6263.03	5984.00	1694.71	0.02	0.27	3021.00	3056.78	3021.00	389.19	0.01	0.13	100.00	99.00	0.00	2963.00	3242.03	3970763.00	8.24	3868.09	3882.00
22	5	3	10323.00	25947.00	184.90	0	Spot (Block22, Row3, Column5)	3777.14	3680.50	549.00	0.01	0.15	3001.00	3030.12	3001.00	409.27	0.00	0.14	70.00	43.00	0.00	679.50	776.14	3603396.00	1.83	3256.66	3193.00
22	6	3	10610.00	25947.00	185.50	0	Spot (Block22, Row3, Column6)	4434.41	4336.00	692.08	0.01	0.16	2964.00	2991.33	2964.00	380.94	0.00	0.13	94.00	86.00	0.00	1372.00	1470.41	4296947.00	3.79	3521.49	3358.50
22	7	3	10922.00	25952.00	184.00	0	Spot (Block22, Row3, Column7)	4834.09	4297.00	1483.92	0.05	0.31	2951.00	2999.58	2951.00	397.83	0.01	0.13	86.00	74.00	0.00	1346.00	1883.09	4573048.00	4.61	3369.17	3320.00
22	8	3	11228.00	25946.00	204.10	0	Spot (Block22, Row3, Column8)	3703.68	3677.00	512.68	0.00	0.14	3027.00	3068.58	3027.00	400.94	0.01	0.13	64.00	37.00	0.00	650.00	676.68	4392560.00	1.58	3261.59	3224.50
22	1	4	9114.00	26244.00	152.00	0	Spot (Block22, Row4, Column1)	5890.60	5698.00	1444.30	0.01	0.25	3044.50	3073.37	3044.50	438.86	0.00	0.14	99.00	97.00	0.00	2653.50	2846.10	3740531.00	6.42	3816.15	3872.00
22	2	4	9409.00	26253.00	210.55	0	Spot (Block22, Row4, Column2)	4424.94	4316.00	617.06	0.01	0.14	2976.00	3030.25	2976.00	437.90	0.01	0.14	97.00	83.00	0.00	1340.00	1448.94	5588705.00	3.18	3524.61	3481.00
22	3	4	9713.00	26245.00	142.80	0	Spot (Block22, Row4, Column3)	15133.82	13992.50	5686.50	0.03	0.38	3024.50	3077.99	3024.50	401.75	0.01	0.13	100.00	100.00	0.00	10968.00	12109.32	8444673.00	30.01	5898.82	5463.00
22	4	4	10005.00	26244.00	201.40	0	Spot (Block22, Row4, Column4)	3747.18	3725.00	445.57	0.00	0.12	3014.00	3071.10	3014.00	389.71	0.01	0.13	74.00	42.00	0.00	711.00	733.18	4320504.00	1.73	3419.74	3322.50
22	5	4	10301.00	26238.00	206.80	0	Spot (Block22, Row4, Column5)	3721.65	3627.00	548.72	0.01	0.15	2982.00	3026.25	2982.00	403.45	0.01	0.13	67.00	41.00	0.00	645.00	739.65	4529244.00	1.72	3311.86	3236.00
22	6	4	10616.00	26243.00	198.95	0	Spot (Block22, Row4, Column6)	4573.11	4578.00	656.18	0.00	0.14	2970.00	3004.41	2970.00	393.48	0.01	0.13	98.00	90.00	0.00	1608.00	1603.11	5153900.00	3.99	3509.12	3522.00
22	7	4	10914.00	26249.00	154.00	0	Spot (Block22, Row4, Column7)	5788.19	5147.50	2062.91	0.05	0.36	3005.00	3044.00	3005.00	401.91	0.01	0.13	99.00	93.00	0.00	2142.50	2783.19	3785479.00	6.83	3674.31	3675.00
22	8	4	11210.00	26253.00	185.90	0	Spot (Block22, Row4, Column8)	3855.12	3735.00	578.37	0.01	0.15	3060.00	3090.03	3060.00	399.30	0.00	0.13	71.00	43.00	0.00	675.00	795.12	3743325.00	1.92	3280.47	3239.50
22	1	5	9119.00	26549.00	149.30	0	Spot (Block22, Row5, Column1)	5831.79	5609.00	1332.07	0.02	0.23	3032.00	3070.01	3032.00	436.07	0.01	0.14	100.00	98.00	0.00	2577.00	2799.79	3545731.00	6.33	3820.74	3847.00
22	2	5	9421.00	26548.00	196.55	0	Spot (Block22, Row5, Column2)	3747.16	3741.00	469.99	0.00	0.13	2966.00	3014.40	2966.00	422.13	0.01	0.14	75.00	44.00	0.00	775.00	781.16	4095643.00	1.74	3391.74	3357.00
22	3	5	9711.00	26553.00	190.15	0	Spot (Block22, Row5, Column3)	5032.48	4943.00	875.05	0.01	0.17	2991.00	3042.40	2991.00	400.11	0.01	0.13	99.00	94.00	0.00	1952.00	2041.48	5148230.00	4.97	3740.28	3702.50
22	4	5	10018.00	26547.00	176.60	0	Spot (Block22, Row5, Column4)	4655.10	4407.00	1035.21	0.02	0.22	2988.00	3052.41	2988.00	412.75	0.01	0.14	93.00	76.00	0.00	1419.00	1667.10	4068561.00	3.88	3566.31	3543.50
22	5	5	10315.00	26547.00	139.50	0	Spot (Block22, Row5, Column5)	18782.42	18024.50	7950.01	0.02	0.42	2988.00	3056.53	2988.00	425.57	0.01	0.14	100.00	100.00	0.00	15036.50	15794.42	9879551.00	36.95	7060.91	6030.00
22	6	5	10615.00	26545.00	203.75	0	Spot (Block22, Row5, Column6)	3875.46	3766.50	616.61	0.01	0.16	2964.00	3007.15	2964.00	385.55	0.01	0.13	81.00	53.00	0.00	802.50	911.46	4580793.00	2.25	3361.12	3357.50
22	7	5	10910.00	26551.00	178.65	0	Spot (Block22, Row5, Column7)	4415.52	4266.00	690.66	0.01	0.16	3010.00	3062.63	3010.00	410.39	0.01	0.13	95.00	80.00	0.00	1256.00	1405.52	3934230.00	3.30	3604.71	3600.00
22	8	5	11216.00	26551.00	147.35	0	Spot (Block22, Row5, Column8)	7245.27	6592.50	2447.39	0.04	0.34	3072.00	3115.65	3072.00	417.05	0.01	0.13	99.00	98.00	0.00	3520.50	4173.27	4303689.00	9.90	4098.60	4063.00
22	1	6	9105.00	26849.00	183.60	0	Spot (Block22, Row6, Column1)	4300.57	4130.00	670.11	0.02	0.16	3013.00	3050.00	3013.00	404.32	0.01	0.13	93.00	73.00	0.00	1117.00	1287.57	4094147.00	3.09	3476.50	3486.00
22	2	6	9410.00	26844.00	209.25	0	Spot (Block22, Row6, Column2)	3838.46	3736.00	564.38	0.01	0.15	2906.00	2951.79	2906.00	375.94	0.01	0.13	85.00	56.00	0.00	830.00	932.46	4775046.00	2.36	3333.52	3335.00
22	3	6	9707.00	26848.00	140.40	0	Spot (Block22, Row6, Column3)	9423.29	9030.00	3213.14	0.02	0.34	2967.00	2995.33	2967.00	397.11	0.00	0.13	100.00	100.00	0.00	6063.00	6456.29	5060305.00	16.19	4600.36	4335.00
22	4	6	10013.00	26841.00	186.60	0	Spot (Block22, Row6, Column4)	4104.76	3998.00	702.63	0.01	0.17	2975.00	3010.93	2975.00	404.26	0.01	0.13	86.00	62.00	0.00	1023.00	1129.76	4018558.00	2.71	3346.37	3315.00
22	5	6	10316.00	26846.00	138.55	0	Spot (Block22, Row6, Column5)	15952.79	15083.00	6278.20	0.02	0.39	2975.00	3024.77	2975.00	443.10	0.01	0.15	100.00	100.00	0.00	12108.00	12977.79	8279498.00	29.18	6112.75	5467.00
22	6	6	10615.00	26841.00	191.70	0	Spot (Block22, Row6, Column6)	3720.18	3624.00	863.97	0.01	0.23	2933.00	2978.57	2933.00	404.82	0.01	0.14	72.00	37.00	0.00	691.00	787.18	3865267.00	1.83	3299.92	3243.00
22	7	6	10919.00	26845.00	155.55	0	Spot (Block22, Row6, Column7)	5898.16	5448.00	1630.85	0.03	0.28	2994.00	3038.36	2994.00	418.75	0.01	0.14	98.00	95.00	0.00	2454.00	2904.16	3939972.00	6.83	3689.42	3701.00
22	8	6	11224.00	26848.00	149.75	0	Spot (Block22, Row6, Column8)	6814.79	6408.00	2213.98	0.03	0.32	3086.00	3127.94	3086.00	417.83	0.01	0.13	99.00	96.00	0.00	3322.00	3728.79	4184278.00	8.82	3824.59	3774.00
22	1	7	9110.00	27154.00	196.95	0	Spot (Block22, Row7, Column1)	4603.53	4497.00	740.32	0.01	0.16	3036.00	3094.72	3036.00	435.32	0.01	0.14	98.00	80.00	0.00	1461.00	1567.53	5054672.00	3.47	3703.37	3698.00
22	2	7	9424.00	27147.00	207.10	0	Spot (Block22, Row7, Column2)	3361.37	3344.50	407.55	0.00	0.12	2826.00	2875.59	2826.00	384.66	0.01	0.13	63.00	29.00	0.00	518.50	535.37	4107597.00	1.26	3063.52	3080.00
22	3	7	9711.00	27141.00	216.30	0	Spot (Block22, Row7, Column3)	3414.54	3378.00	449.03	0.00	0.13	2872.00	2905.46	2872.00	391.72	0.01	0.13	57.00	31.00	0.00	506.00	542.54	4554990.00	1.30	3066.22	2965.00
22	4	7	10017.00	27143.00	201.10	0	Spot (Block22, Row7, Column4)	3635.73	3550.00	473.40	0.01	0.13	2894.00	2939.95	2894.00	376.70	0.01	0.13	74.00	44.00	0.00	656.00	741.73	4166544.00	1.85	3255.05	3225.50
22	5	7	10313.00	27147.00	194.10	0	Spot (Block22, Row7, Column5)	4338.41	4180.50	768.73	0.02	0.18	2911.00	2960.92	2911.00	414.29	0.01	0.14	95.00	77.00	0.00	1269.50	1427.41	4616068.00	3.32	3525.50	3477.50
22	6	7	10612.00	27150.00	173.10	0	Spot (Block22, Row7, Column6)	4155.56	4067.00	581.76	0.01	0.14	2908.00	2956.20	2908.00	414.54	0.01	0.14	94.00	74.00	0.00	1159.00	1247.56	3469896.00	2.89	3512.89	3481.00
22	7	7	10902.00	27147.00	146.20	0	Spot (Block22, Row7, Column7)	6778.05	6554.50	1711.73	0.01	0.25	2995.00	3069.94	2995.00	1321.97	0.01	0.43	94.00	69.00	0.00	3559.50	3783.05	3958381.00	2.80	4023.33	4014.50
22	8	7	11225.00	27149.00	191.20	0	Spot (Block22, Row7, Column8)	6465.54	6351.00	1347.04	0.01	0.21	3115.00	3201.25	3115.00	1302.15	0.01	0.41	94.00	69.00	0.00	3236.00	3350.54	6678899.00	2.51	4207.33	4080.00
22	1	8	9106.00	27450.00	138.25	0	Spot (Block22, Row8, Column1)	49313.38	54982.00	17019.89	0.05	0.35	3137.00	3176.18	3137.00	487.59	0.01	0.15	100.00	100.00	34.30	51845.00	46176.38	25445832.00	94.62	16149.41	12306.00
22	2	8	9410.00	27450.00	202.35	0	Spot (Block22, Row8, Column2)	3639.53	3530.00	508.65	0.01	0.14	2888.00	2956.00	2888.00	436.50	0.01	0.15	68.00	35.00	0.00	642.00	751.53	4236410.00	1.57	3182.28	3153.00
22	3	8	9715.00	27444.00	148.35	0	Spot (Block22, Row8, Column3)	5706.87	5226.00	2162.26	0.04	0.38	2883.00	2924.83	2883.00	398.82	0.01	0.14	100.00	94.00	0.00	2343.00	2823.87	3418416.00	6.98	3586.38	3630.00
22	4	8	10014.00	27445.00	166.35	0	Spot (Block22, Row8, Column4)	4106.00	3973.00	639.13	0.01	0.16	2943.00	2973.10	2943.00	401.46	0.00	0.14	89.00	67.00	0.00	1030.00	1163.00	3153405.00	2.82	3289.52	3270.00
22	5	8	10310.00	27457.00	195.45	0	Spot (Block22, Row8, Column5)	3562.77	3544.00	482.20	0.00	0.14	2923.00	2974.26	2923.00	393.85	0.01	0.13	62.00	40.00	0.00	621.00	639.77	3854920.00	1.49	3252.80	3205.00
22	6	8	10619.00	27451.00	169.50	0	Spot (Block22, Row8, Column6)	4849.79	4718.00	935.30	0.01	0.19	2936.00	2996.58	2936.00	422.46	0.01	0.14	94.00	89.00	0.00	1782.00	1913.79	3865280.00	4.39	3531.84	3547.00
22	7	8	10914.00	27449.00	157.75	0	Spot (Block22, Row8, Column7)	5055.19	4978.00	999.96	0.01	0.20	3059.00	3143.32	3059.00	1302.47	0.01	0.41	73.00	26.00	0.00	1919.00	1996.19	3452694.00	1.47	3430.84	3305.00
22	8	8	11210.00	27446.00	157.95	0	Spot (Block22, Row8, Column8)	6640.58	6399.50	1574.28	0.02	0.24	3221.00	3314.34	3221.00	1290.90	0.01	0.39	96.00	62.00	0.00	3178.50	3419.58	4555436.00	2.58	4109.04	4179.00
23	1	1	13618.00	25346.00	148.65	0	Spot (Block23, Row1, Column1)	33605.26	29929.00	17150.57	0.05	0.51	2273.00	2300.95	2273.00	307.35	0.01	0.13	100.00	100.00	5.76	27656.00	31332.26	20432028.00	101.85	10189.51	8484.50
23	2	1	13908.00	25350.00	181.00	0	Spot (Block23, Row1, Column2)	2999.44	2991.00	430.14	0.00	0.14	2187.00	2234.05	2187.00	281.82	0.01	0.13	89.00	70.00	0.00	804.00	812.44	2750486.00	2.72	2487.68	2515.00
23	3	1	14217.00	25352.00	192.75	0	Spot (Block23, Row1, Column3)	2953.89	2877.50	473.02	0.01	0.16	2208.00	2257.17	2208.00	263.83	0.01	0.12	84.00	60.00	0.00	669.50	745.89	3083858.00	2.64	2471.02	2463.50
23	4	1	14511.00	25350.00	170.85	0	Spot (Block23, Row1, Column4)	3041.63	2988.00	370.45	0.01	0.12	2272.00	2305.24	2272.00	266.51	0.01	0.12	92.00	74.00	0.00	716.00	769.63	2469806.00	2.76	2615.63	2585.00
23	5	1	14811.00	25350.00	156.95	0	Spot (Block23, Row1, Column5)	4254.14	3844.50	1291.20	0.04	0.30	2284.00	2330.61	2284.00	274.28	0.01	0.12	94.00	90.00	0.00	1560.50	1970.14	2901323.00	7.01	2819.19	2796.00
23	6	1	15112.00	25342.00	188.90	0	Spot (Block23, Row1, Column6)	3703.35	3345.00	1027.47	0.04	0.28	2292.00	2343.17	2292.00	280.98	0.01	0.12	94.00	78.00	0.00	1053.00	1411.35	3751498.00	4.84	2663.29	2654.50
23	7	1	15424.00	25347.00	158.50	0	Spot (Block23, Row1, Column7)	5408.32	5079.50	1755.71	0.03	0.32	2311.00	2420.54	2311.00	1538.82	0.02	0.64	77.00	42.00	0.00	2768.50	3097.32	3764194.00	1.94	3130.62	3032.00
23	8	1	15719.00	25355.00	202.75	0	Spot (Block23, Row1, Column8)	2927.19	2907.00	437.34	0.00	0.15	2356.00	2453.84	2356.00	1581.39	0.02	0.64	1.00	0.00	0.00	551.00	571.19	3427742.00	0.30	2633.50	2603.50
23	1	2	13611.00	25646.00	221.90	0	Spot (Block23, Row2, Column1)	2586.73	2553.00	317.45	0.01	0.12	2206.00	2254.73	2206.00	306.62	0.01	0.14	55.00	21.00	0.00	347.00	380.73	3644701.00	1.08	2356.75	2342.00
23	2	2	13910.00	25644.00	141.40	0	Spot (Block23, Row2, Column2)	3372.37	3307.50	570.54	0.01	0.17	2184.00	2214.97	2184.00	253.43	0.01	0.11	98.00	92.00	0.00	1123.50	1188.37	1827822.00	4.57	2608.88	2637.00
23	3	2	14210.00	25646.00	199.35	0	Spot (Block23, Row2, Column3)	2778.71	2696.00	568.61	0.01	0.20	2240.00	2272.07	2240.00	267.84	0.01	0.12	67.00	44.00	0.00	456.00	538.71	3128829.00	1.89	2503.25	2459.50
23	4	2	14516.00	25649.00	199.85	0	Spot (Block23, Row2, Column4)	3040.85	2978.00	432.38	0.01	0.14	2285.00	2322.86	2285.00	273.84	0.01	0.12	86.00	63.00	0.00	693.00	755.85	3439203.00	2.62	2582.83	2515.00
23	5	2	14824.00	25646.00	206.55	0	Spot (Block23, Row2, Column5)	3129.26	3084.00	389.10	0.01	0.12	2279.00	2329.64	2279.00	315.74	0.01	0.14	94.00	68.00	0.00	805.00	850.26	3792659.00	2.53	2590.47	2570.00
23	6	2	15111.00	25641.00	196.75	0	Spot (Block23, Row2, Column6)	2865.72	2814.00	371.09	0.01	0.13	2289.00	2348.02	2289.00	318.14	0.01	0.14	74.00	39.00	0.00	525.00	576.72	3137965.00	1.63	2647.35	2664.00
23	7	2	15414.00	25649.00	197.90	0	Spot (Block23, Row2, Column7)	2946.69	2932.00	361.33	0.00	0.12	2310.00	2359.35	2310.00	293.18	0.01	0.12	81.00	52.00	0.00	622.00	636.69	3253145.00	2.00	2610.62	2566.50
23	8	2	15714.00	25645.00	227.55	0	Spot (Block23, Row2, Column8)	2743.03	2713.50	372.52	0.00	0.14	2288.00	2341.76	2288.00	311.59	0.01	0.13	58.00	36.00	0.00	425.50	455.03	4065174.00	1.29	2491.97	2465.00
23	1	3	13621.00	25948.00	169.95	0	Spot (Block23, Row3, Column1)	3533.00	3253.00	910.72	0.04	0.26	2176.00	2196.69	2176.00	262.55	0.00	0.12	97.00	84.00	0.00	1077.00	1357.00	2844061.00	5.09	2489.12	2457.00
23	2	3	13917.00	25952.00	190.60	0	Spot (Block23, Row3, Column2)	2707.04	2635.50	330.29	0.01	0.12	2165.00	2196.40	2165.00	268.64	0.01	0.12	77.00	42.00	0.00	470.50	542.04	2777418.00	1.90	2466.59	2490.50
23	3	3	14211.00	25933.00	198.90	0	Spot (Block23, Row3, Column3)	2868.86	2841.00	467.99	0.00	0.16	2200.00	2255.81	2200.00	281.90	0.01	0.12	83.00	57.00	0.00	641.00	668.86	3227462.00	2.17	2495.35	2452.00
23	4	3	14510.00	25947.00	166.30	0	Spot (Block23, Row3, Column4)	3525.24	3385.00	778.19	0.02	0.22	2232.00	2272.80	2232.00	281.88	0.01	0.12	95.00	82.00	0.00	1153.00	1293.24	2710908.00	4.44	2642.55	2615.00
23	5	3	14807.00	25937.00	163.40	0	Spot (Block23, Row3, Column5)	2927.13	2835.50	490.26	0.01	0.17	2225.00	2268.23	2225.00	303.41	0.01	0.13	84.00	50.00	0.00	610.50	702.13	2142659.00	2.17	2517.45	2513.50
23	6	3	15128.00	25945.00	205.25	0	Spot (Block23, Row3, Column6)	2773.80	2732.00	344.69	0.01	0.12	2269.00	2309.33	2269.00	284.98	0.01	0.12	73.00	38.00	0.00	463.00	504.80	3323015.00	1.63	2486.28	2487.00
23	7	3	15423.00	25945.00	170.60	0	Spot (Block23, Row3, Column7)	3429.30	3261.50	688.22	0.02	0.20	2287.50	2343.14	2287.50	293.22	0.01	0.13	94.00	79.00	0.00	974.00	1141.80	2777730.00	3.70	2729.20	2671.00
23	8	3	15715.00	25942.00	192.30	0	Spot (Block23, Row3, Column8)	2794.62	2764.00	360.93	0.00	0.13	2289.00	2347.15	2289.00	294.77	0.01	0.13	66.00	43.00	0.00	475.00	505.62	2925963.00	1.52	2576.52	2581.50
23	1	4	13616.00	26249.00	180.80	0	Spot (Block23, Row4, Column1)	3412.70	3232.50	757.31	0.02	0.22	2173.00	2197.17	2173.00	272.65	0.00	0.12	94.00	85.00	0.00	1059.50	1239.70	3126032.00	4.46	2538.82	2552.00
23	2	4	13915.00	26245.00	219.40	0	Spot (Block23, Row4, Column2)	2643.81	2609.00	339.08	0.01	0.13	2166.00	2197.98	2166.00	277.22	0.01	0.13	69.00	38.00	0.00	443.00	477.81	3632597.00	1.61	2325.70	2302.00
23	3	4	14215.00	26246.00	149.90	0	Spot (Block23, Row4, Column3)	6424.62	6296.00	2029.04	0.01	0.32	2189.00	2231.10	2189.00	289.40	0.01	0.13	100.00	100.00	0.00	4107.00	4235.62	3957564.00	14.49	3241.49	3229.50
23	4	4	14507.00	26249.00	201.10	0	Spot (Block23, Row4, Column4)	2612.13	2631.00	323.82	0.00	0.12	2164.00	2200.20	2164.00	279.03	0.01	0.13	65.00	42.00	0.00	467.00	448.13	3006560.00	1.48	2363.49	2326.00
23	5	4	14797.00	26251.00	196.05	0	Spot (Block23, Row4, Column5)	2711.66	2684.50	324.61	0.00	0.12	2183.00	2224.39	2183.00	610.90	0.01	0.27	38.00	0.00	0.00	501.50	528.66	2961131.00	0.80	2372.37	2353.00
23	6	4	15126.00	26249.00	207.05	0	Spot (Block23, Row4, Column6)	3061.65	2992.50	432.29	0.01	0.14	2206.00	2268.57	2206.00	630.18	0.01	0.28	63.00	20.00	0.00	786.50	855.65	3741331.00	1.26	2426.58	2412.00
23	7	4	15410.00	26248.00	182.10	0	Spot (Block23, Row4, Column7)	3583.81	3270.00	1026.68	0.04	0.29	2277.00	2305.70	2277.00	264.69	0.01	0.11	96.00	79.00	0.00	993.00	1306.81	3329361.00	4.83	2676.75	2651.50
23	8	4	15712.00	26259.00	209.85	0	Spot (Block23, Row4, Column8)	2901.61	2845.00	444.73	0.01	0.15	2295.00	2345.69	2295.00	266.83	0.01	0.11	76.00	51.00	0.00	550.00	606.61	3635720.00	2.08	2524.08	2483.00
23	1	5	13622.00	26551.00	161.70	0	Spot (Block23, Row5, Column1)	3408.07	3336.00	559.81	0.01	0.16	2177.00	2208.95	2177.00	269.86	0.01	0.12	97.00	93.00	0.00	1159.00	1231.07	2464032.00	4.44	2609.42	2594.00
23	2	5	13920.00	26545.00	177.25	0	Spot (Block23, Row5, Column2)	2680.20	2619.50	332.28	0.01	0.12	2166.00	2197.87	2166.00	271.02	0.01	0.12	72.00	40.00	0.00	453.50	514.20	2353219.00	1.78	2434.29	2378.00
23	3	5	14220.00	26555.00	206.20	0	Spot (Block23, Row5, Column3)	2816.09	2785.00	369.94	0.00	0.13	2186.00	2228.17	2186.00	294.07	0.01	0.13	80.00	50.00	0.00	599.00	630.09	3399026.00	2.00	2484.83	2430.50
23	4	5	14518.00	26550.00	186.80	0	Spot (Block23, Row5, Column4)	3150.09	3054.00	660.94	0.01	0.21	2164.00	2206.55	2164.00	312.38	0.01	0.14	85.00	66.00	0.00	890.00	986.09	3090243.00	3.02	2528.22	2473.00
23	5	5	14822.00	26549.00	149.30	0	Spot (Block23, Row5, Column5)	7006.51	6589.00	2459.38	0.03	0.35	2213.00	2280.77	2213.00	626.27	0.01	0.27	100.00	98.00	0.00	4376.00	4793.51	4280977.00	7.55	3354.37	3218.00
23	6	5	15128.00	26544.00	199.30	0	Spot (Block23, Row5, Column6)	2715.29	2669.00	348.98	0.01	0.13	2229.00	2291.59	2229.00	632.99	0.01	0.28	35.00	0.00	0.00	440.00	486.29	3051990.00	0.67	2439.12	2419.50
23	7	5	15418.00	26539.00	190.20	0	Spot (Block23, Row5, Column7)	2782.61	2751.00	379.19	0.00	0.14	2277.00	2307.87	2277.00	280.48	0.01	0.12	68.00	39.00	0.00	474.00	505.61	2835477.00	1.69	2494.29	2481.00
23	8	5	15719.00	26550.00	149.75	0	Spot (Block23, Row5, Column8)	4738.90	4449.00	1336.02	0.03	0.28	2345.00	2381.23	2345.00	291.04	0.01	0.12	99.00	97.00	0.00	2104.00	2393.90	2885992.00	8.10	3008.12	2969.50
23	1	6	13607.00	26854.00	200.75	0	Spot (Block23, Row6, Column1)	2726.03	2689.50	329.28	0.01	0.12	2174.50	2217.79	2174.50	281.84	0.01	0.13	75.00	46.00	0.00	515.00	551.53	3118582.00	1.80	2401.00	2417.00
23	2	6	13916.00	26842.00	214.85	0	Spot (Block23, Row6, Column2)	2682.92	2613.00	543.00	0.01	0.20	2163.00	2200.27	2163.00	277.30	0.01	0.13	67.00	39.00	0.00	450.00	519.92	3525358.00	1.74	2395.89	2378.00
23	3	6	14205.00	26847.00	154.55	0	Spot (Block23, Row6, Column3)	4803.12	4649.50	1485.52	0.01	0.31	2206.00	2257.64	2206.00	299.62	0.01	0.13	100.00	98.00	0.00	2443.50	2597.12	3150849.00	8.50	2875.81	2831.50
23	4	6	14519.00	26845.00	192.30	0	Spot (Block23, Row6, Column4)	3026.54	2952.00	478.73	0.01	0.16	2235.00	2277.03	2235.00	328.68	0.01	0.14	82.00	53.00	0.00	717.00	791.54	3162730.00	2.28	2531.86	2515.00
23	5	6	14820.00	26849.00	145.75	0	Spot (Block23, Row6, Column5)	6868.51	6507.00	2104.59	0.02	0.31	2262.00	2301.51	2262.00	334.07	0.01	0.15	100.00	100.00	0.00	4245.00	4606.51	3990606.00	13.67	3334.08	3279.00
23	6	6	15116.00	26838.00	202.85	0	Spot (Block23, Row6, Column6)	2769.79	2748.00	331.25	0.00	0.12	2269.00	2299.86	2269.00	294.55	0.01	0.13	72.00	37.00	0.00	479.00	500.79	3232341.00	1.60	2523.25	2492.00
23	7	6	15418.00	26847.00	166.80	0	Spot (Block23, Row6, Column7)	3852.24	3628.50	954.95	0.03	0.25	2290.00	2339.38	2290.00	326.37	0.01	0.14	97.00	85.00	0.00	1338.50	1562.24	2973929.00	4.64	2720.22	2701.00
23	8	6	15726.00	26850.00	156.55	0	Spot (Block23, Row6, Column8)	4548.51	4180.00	1338.46	0.04	0.29	2361.50	2405.04	2361.50	344.72	0.01	0.14	99.00	88.00	0.00	1818.50	2187.01	3070241.00	6.22	2927.45	2947.00
23	1	7	13616.00	27145.00	198.65	0	Spot (Block23, Row7, Column1)	2642.19	2595.00	341.00	0.01	0.13	2229.00	2282.61	2229.00	324.39	0.01	0.14	53.00	28.00	0.00	366.00	413.19	2943400.00	1.11	2422.40	2417.00
23	2	7	13918.00	27142.00	194.70	0	Spot (Block23, Row7, Column2)	2690.26	2633.00	371.33	0.01	0.14	2172.00	2218.40	2172.00	281.42	0.01	0.13	65.00	44.00	0.00	461.00	518.26	2865125.00	1.68	2431.01	2382.50
23	3	7	14217.00	27142.00	215.40	0	Spot (Block23, Row7, Column3)	2654.89	2623.00	323.21	0.01	0.12	2212.00	2261.89	2212.00	291.96	0.01	0.13	61.00	35.00	0.00	411.00	442.89	3515075.00	1.35	2391.19	2380.00
23	4	7	14516.00	27143.00	206.10	0	Spot (Block23, Row7, Column4)	2711.63	2684.00	300.02	0.00	0.11	2205.00	2261.69	2205.00	293.27	0.01	0.13	72.00	38.00	0.00	479.00	506.63	3267512.00	1.53	2434.14	2428.00
23	5	7	14818.00	27148.00	196.15	0	Spot (Block23, Row7, Column5)	2901.45	2852.00	395.71	0.01	0.14	2233.00	2276.70	2233.00	302.44	0.01	0.13	82.00	51.00	0.00	619.00	668.45	3153878.00	2.07	2592.93	2611.00
23	6	7	15115.00	27142.00	206.65	0	Spot (Block23, Row7, Column6)	2788.54	2713.50	383.16	0.01	0.14	2269.00	2296.06	2269.00	294.77	0.01	0.13	66.00	36.00	0.00	444.50	519.54	3402020.00	1.67	2472.95	2452.00
23	7	7	15406.00	27152.00	163.75	0	Spot (Block23, Row7, Column7)	4188.40	3969.00	1086.06	0.02	0.26	2293.00	2343.23	2293.00	329.28	0.01	0.14	98.00	89.00	0.00	1676.00	1895.40	3095228.00	5.60	2796.50	2783.00
23	8	7	15724.00	27151.00	190.70	0	Spot (Block23, Row7, Column8)	3902.08	3903.00	607.41	0.00	0.16	2366.00	2402.23	2366.00	340.02	0.01	0.14	99.00	93.00	0.00	1537.00	1536.08	3999629.00	4.41	2874.19	2857.50
23	1	8	13609.00	27454.00	142.15	0	Spot (Block23, Row8, Column1)	37254.82	36930.00	18371.52	0.00	0.49	2341.00	2401.86	2341.00	368.75	0.01	0.15	100.00	100.00	12.52	34589.00	34913.82	20527460.00	94.52	9832.05	7613.50
23	2	8	13910.00	27449.00	213.30	0	Spot (Block23, Row8, Column2)	2774.27	2778.00	396.02	0.00	0.14	2274.00	2309.13	2274.00	325.66	0.01	0.14	62.00	35.00	0.00	504.00	500.27	3612094.00	1.43	2476.23	2521.00
23	3	8	14212.00	27450.00	167.45	0	Spot (Block23, Row8, Column3)	3550.91	3338.00	816.44	0.03	0.23	2249.00	2299.22	2249.00	315.97	0.01	0.14	94.00	80.00	0.00	1089.00	1301.91	2769713.00	3.96	2606.42	2616.00
23	4	8	14514.00	27438.00	186.90	0	Spot (Block23, Row8, Column4)	2841.24	2771.50	379.88	0.01	0.13	2234.00	2290.18	2234.00	307.81	0.01	0.13	77.00	43.00	0.00	537.50	607.24	2795781.00	1.79	2507.51	2504.50
23	5	8	14797.00	27463.00	198.70	0	Spot (Block23, Row8, Column5)	2709.31	2588.50	545.29	0.02	0.20	2252.00	2294.86	2252.00	322.31	0.01	0.14	51.00	30.00	0.00	336.50	457.31	3039844.00	1.29	2490.72	2420.50
23	6	8	15119.00	27453.00	197.15	0	Spot (Block23, Row8, Column6)	2833.08	2796.00	404.36	0.01	0.14	2274.50	2315.02	2274.50	324.77	0.01	0.14	62.00	39.00	0.00	521.50	558.58	3119222.00	1.60	2500.67	2507.50
23	7	8	15420.00	27452.00	171.55	0	Spot (Block23, Row8, Column7)	3380.78	3318.00	585.06	0.01	0.17	2350.00	2394.73	2350.00	336.46	0.01	0.14	89.00	67.00	0.00	968.00	1030.78	2765476.00	2.93	2698.84	2640.00
23	8	8	15724.00	27448.00	164.40	0	Spot (Block23, Row8, Column8)	4425.32	4208.00	1059.47	0.02	0.24	2426.00	2472.98	2426.00	351.06	0.01	0.14	99.00	92.00	0.00	1782.00	1999.32	3323418.00	5.56	3000.42	2952.50
24	1	1	18116.00	25347.00	152.55	0	Spot (Block24, Row1, Column1)	27253.52	24272.00	15451.12	0.05	0.57	1494.00	1519.58	1494.00	151.05	0.01	0.10	100.00	100.00	1.42	22778.00	25759.52	17333244.00	170.37	7377.30	5652.00
24	2	1	18414.00	25354.00	165.65	0	Spot (Block24, Row1, Column2)	2407.03	2211.00	618.29	0.04	0.26	1480.00	1488.56	1480.00	129.03	0.00	0.09	99.00	96.00	0.00	731.00	927.03	1831749.00	7.12	1757.97	1732.00
24	3	1	18721.00	25350.00	197.75	0	Spot (Block24, Row1, Column3)	1817.91	1794.00	203.36	0.01	0.11	1481.00	1487.42	1481.00	116.16	0.00	0.08	87.00	63.00	0.00	313.00	336.91	2014245.00	2.85	1609.43	1601.00
24	4	1	19013.00	25350.00	180.00	0	Spot (Block24, Row1, Column4)	2104.72	2009.00	367.86	0.02	0.17	1500.00	1515.70	1500.00	115.15	0.00	0.08	97.00	86.00	0.00	509.00	604.72	1913188.00	5.12	1699.24	1691.00
24	5	1	19318.00	25349.00	170.65	0	Spot (Block24, Row1, Column5)	2383.25	2176.00	589.07	0.04	0.25	1522.00	1541.72	1522.00	112.30	0.01	0.07	99.00	97.00	0.00	654.00	861.25	1930434.00	7.49	1758.32	1744.00
24	6	1	19608.00	25343.00	157.90	0	Spot (Block24, Row1, Column6)	3502.00	3234.00	1100.88	0.03	0.31	1570.00	1572.69	1570.00	113.84	0.00	0.07	100.00	100.00	0.00	1664.00	1932.00	2409378.00	16.95	1975.94	1980.00
24	7	1	19924.00	25345.00	159.90	0	Spot (Block24, Row1, Column7)	3580.87	3390.00	1137.12	0.02	0.32	1596.00	1612.11	1596.00	117.56	0.00	0.07	100.00	100.00	0.00	1794.00	1984.87	2524510.00	16.75	2052.92	2025.00
24	8	1	20230.00	25346.00	206.65	0	Spot (Block24, Row1, Column8)	1997.24	2007.00	157.60	0.00	0.08	1679.00	1677.04	1679.00	117.13	0.00	0.07	88.00	66.00	0.00	328.00	318.24	2434639.00	2.73	1773.62	1772.00
24	1	2	18106.00	25640.00	207.85	0	Spot (Block24, Row2, Column1)	1666.13	1643.00	129.63	0.01	0.08	1435.00	1457.03	1435.00	137.55	0.01	0.09	77.00	30.00	0.00	208.00	231.13	2052671.00	1.52	1529.18	1510.00
24	2	2	18408.00	25648.00	130.40	0	Spot (Block24, Row2, Column2)	2076.09	2095.50	183.75	0.00	0.09	1441.00	1449.96	1441.00	104.24	0.00	0.07	100.00	99.00	0.00	654.50	635.09	942547.00	6.01	1711.85	1700.00
24	3	2	18709.00	25642.00	192.45	0	Spot (Block24, Row2, Column3)	1776.74	1781.00	143.01	0.00	0.08	1480.00	1482.17	1480.00	113.05	0.00	0.08	88.00	66.00	0.00	301.00	296.74	1862022.00	2.61	1602.16	1599.00
24	4	2	19015.00	25659.00	188.35	0	Spot (Block24, Row2, Column4)	1981.67	1956.00	248.63	0.01	0.13	1506.00	1524.42	1506.00	120.12	0.01	0.08	96.00	87.00	0.00	450.00	475.67	1965814.00	3.81	1712.56	1706.50
24	5	2	19321.00	25646.00	201.85	0	Spot (Block24, Row2, Column5)	1857.75	1858.50	158.60	0.00	0.09	1511.00	1528.86	1511.00	101.46	0.01	0.07	96.00	77.00	0.00	347.50	346.75	2140130.00	3.24	1636.07	1626.50
24	6	2	19607.00	25648.00	212.70	0	Spot (Block24, Row2, Column6)	1833.83	1811.50	155.96	0.01	0.09	1544.00	1560.47	1544.00	114.02	0.00	0.07	87.00	65.00	0.00	267.50	289.83	2361969.00	2.40	1638.03	1637.50
24	7	2	19914.00	25652.00	190.20	0	Spot (Block24, Row2, Column7)	1989.37	1969.50	194.47	0.00	0.10	1591.00	1607.86	1591.00	117.92	0.00	0.07	98.00	74.00	0.00	378.50	398.37	2033136.00	3.24	1773.71	1782.00
24	8	2	20219.00	25644.00	224.50	0	Spot (Block24, Row2, Column8)	1841.78	1826.00	133.90	0.00	0.07	1618.00	1634.83	1618.00	107.11	0.00	0.07	80.00	48.00	0.00	208.00	223.78	2672418.00	1.93	1691.23	1702.00
24	1	3	18122.00	25951.00	160.70	0	Spot (Block24, Row3, Column1)	2082.43	2023.00	347.88	0.01	0.17	1403.00	1417.53	1403.00	103.62	0.00	0.07	99.00	96.00	0.00	620.00	679.43	1497268.00	6.42	1611.90	1598.00
24	2	3	18414.00	25949.00	187.85	0	Spot (Block24, Row3, Column2)	1774.10	1770.00	193.31	0.00	0.11	1419.00	1438.77	1419.00	135.67	0.01	0.09	85.00	63.00	0.00	351.00	355.10	1754585.00	2.47	1577.53	1578.50
24	3	3	18705.00	25940.00	200.70	0	Spot (Block24, Row3, Column3)	1840.03	1809.00	210.63	0.01	0.11	1495.00	1513.21	1495.00	156.17	0.01	0.10	85.00	50.00	0.00	314.00	345.03	2093957.00	2.09	1617.15	1619.00
24	4	3	19018.00	25950.00	149.75	0	Spot (Block24, Row3, Column4)	4474.68	4148.00	1702.21	0.03	0.38	1541.00	1560.76	1541.00	124.31	0.01	0.08	100.00	100.00	0.00	2607.00	2933.68	2729553.00	23.44	2234.69	2143.50
24	5	3	19313.00	25952.00	179.25	0	Spot (Block24, Row3, Column5)	1914.84	1906.00	165.84	0.00	0.09	1565.00	1572.44	1565.00	109.62	0.00	0.07	93.00	79.00	0.00	341.00	349.84	1719522.00	3.12	1681.27	1679.00
24	6	3	19620.00	25944.00	203.40	0	Spot (Block24, Row3, Column6)	1854.27	1831.00	147.87	0.01	0.08	1582.00	1588.92	1582.00	106.05	0.00	0.07	92.00	64.00	0.00	249.00	272.27	2189894.00	2.50	1671.39	1682.00
24	7	3	19926.00	25950.00	184.45	0	Spot (Block24, Row3, Column7)	2077.24	1994.00	295.97	0.02	0.14	1612.00	1622.39	1612.00	108.69	0.00	0.07	93.00	77.00	0.00	382.00	465.24	1987917.00	4.18	1762.35	1764.00
24	8	3	20219.00	25945.00	196.45	0	Spot (Block24, Row3, Column8)	1971.84	1955.00	163.43	0.00	0.08	1628.00	1643.23	1628.00	106.98	0.00	0.07	94.00	75.00	0.00	327.00	343.84	2161134.00	3.07	1784.56	1783.00
24	1	4	18119.00	26251.00	155.40	0	Spot (Block24, Row4, Column1)	3769.04	3466.00	1437.05	0.04	0.38	1411.00	1430.76	1411.00	118.58	0.01	0.08	100.00	100.00	0.00	2055.00	2358.04	2498871.00	19.72	1901.55	1871.00
24	2	4	18418.00	26246.00	218.85	0	Spot (Block24, Row4, Column2)	1754.17	1743.50	146.90	0.00	0.08	1438.00	1457.99	1438.00	124.83	0.01	0.09	91.00	64.00	0.00	305.50	316.17	2410234.00	2.37	1549.18	1513.50
24	3	4	18713.00	26250.00	147.85	0	Spot (Block24, Row4, Column3)	12355.11	11366.00	6762.44	0.04	0.55	1504.00	1522.81	1504.00	134.97	0.01	0.09	100.00	100.00	0.00	9862.00	10851.11	7375999.00	80.26	3932.62	3435.00
24	4	4	19000.00	26243.00	214.30	0	Spot (Block24, Row4, Column4)	1820.17	1802.00	152.00	0.00	0.08	1536.00	1556.37	1536.00	131.81	0.01	0.08	85.00	51.00	0.00	266.00	284.17	2391698.00	2.00	1661.15	1620.50
24	5	4	19292.00	26245.00	186.95	0	Spot (Block24, Row4, Column5)	1918.37	1875.50	276.69	0.01	0.14	1581.00	1582.66	1581.00	125.64	0.00	0.08	93.00	56.00	0.00	294.50	337.37	1891509.00	2.67	1720.95	1705.00
24	6	4	19621.00	26242.00	187.35	0	Spot (Block24, Row4, Column6)	2034.80	2011.00	179.39	0.01	0.09	1599.00	1605.33	1599.00	112.35	0.00	0.07	98.00	88.00	0.00	412.00	435.80	2012415.00	3.82	1785.72	1762.50
24	7	4	19914.00	26250.00	196.20	0	Spot (Block24, Row4, Column7)	2160.43	2058.00	337.12	0.02	0.16	1612.00	1621.82	1612.00	111.60	0.00	0.07	97.00	84.00	0.00	446.00	548.43	2357025.00	4.83	1812.57	1811.50
24	8	4	20213.00	26256.00	184.60	0	Spot (Block24, Row4, Column8)	2071.61	2038.00	235.20	0.01	0.11	1647.00	1655.31	1647.00	108.78	0.00	0.07	93.00	78.00	0.00	391.00	424.61	1978386.00	3.83	1804.56	1805.00
24	1	5	18119.00	26551.00	154.40	0	Spot (Block24, Row5, Column1)	3542.76	3048.00	1550.65	0.07	0.44	1416.00	1439.39	1416.00	121.64	0.01	0.08	100.00	100.00	0.00	1632.00	2126.76	2320511.00	17.29	1862.99	1799.00
24	2	5	18433.00	26548.00	215.20	0	Spot (Block24, Row5, Column2)	1749.23	1729.00	160.58	0.01	0.09	1471.00	1467.44	1471.00	118.56	0.00	0.08	85.00	54.00	0.00	258.00	278.23	2314237.00	2.38	1571.30	1573.50
24	3	5	18709.00	26564.00	204.95	0	Spot (Block24, Row5, Column3)	1990.74	1887.00	799.33	0.02	0.40	1519.00	1541.81	1519.00	129.11	0.01	0.08	88.00	72.00	0.00	368.00	471.74	2382911.00	3.48	1683.36	1666.00
24	4	5	19013.00	26554.00	173.80	0	Spot (Block24, Row5, Column4)	2437.29	2235.00	564.06	0.04	0.23	1541.00	1561.72	1541.00	125.79	0.01	0.08	98.00	95.00	0.00	694.00	896.29	2049764.00	6.96	1820.50	1836.00
24	5	5	19319.00	26549.00	146.60	0	Spot (Block24, Row5, Column5)	10950.99	9824.50	5780.84	0.05	0.53	1575.00	1586.96	1575.00	136.40	0.00	0.09	100.00	100.00	0.00	8249.50	9375.99	6439182.00	68.65	3571.09	2887.50
24	6	5	19611.00	26544.00	198.10	0	Spot (Block24, Row5, Column6)	1916.49	1918.00	160.33	0.00	0.08	1584.00	1593.65	1584.00	119.40	0.00	0.07	90.00	66.00	0.00	334.00	332.49	2129224.00	2.70	1724.18	1718.00
24	7	5	19914.00	26548.00	198.25	0	Spot (Block24, Row5, Column7)	1956.57	1976.00	157.59	0.00	0.08	1596.00	1609.47	1596.00	113.12	0.00	0.07	92.00	77.00	0.00	380.00	360.57	2177664.00	3.07	1751.93	1733.00
24	8	5	20220.00	26548.00	164.75	0	Spot (Block24, Row5, Column8)	2623.70	2502.00	626.41	0.02	0.24	1622.00	1640.40	1622.00	125.92	0.00	0.08	99.00	95.00	0.00	880.00	1001.70	1978271.00	7.81	1884.60	1868.00
24	1	6	18116.00	26844.00	198.65	0	Spot (Block24, Row6, Column1)	1722.49	1695.00	154.87	0.01	0.09	1418.00	1440.55	1418.00	120.01	0.01	0.08	90.00	63.00	0.00	277.00	304.49	1918853.00	2.35	1539.89	1517.50
24	2	6	18422.00	26852.00	211.65	0	Spot (Block24, Row6, Column2)	1840.46	1824.00	201.68	0.00	0.11	1491.00	1491.77	1491.00	132.41	0.00	0.09	83.00	62.00	0.00	333.00	349.46	2355795.00	2.63	1609.98	1594.00
24	3	6	18709.00	26848.00	148.80	0	Spot (Block24, Row6, Column3)	5243.10	4894.50	2188.72	0.03	0.42	1557.00	1568.58	1557.00	126.56	0.00	0.08	100.00	100.00	0.00	3337.50	3686.10	3177320.00	29.03	2336.70	2206.00
24	4	6	19017.00	26848.00	167.50	0	Spot (Block24, Row6, Column4)	2096.03	2029.50	274.38	0.01	0.13	1583.00	1591.27	1583.00	122.35	0.00	0.08	98.00	80.00	0.00	446.50	513.03	1643290.00	4.13	1793.71	1773.50
24	5	6	19320.00	26850.00	145.45	0	Spot (Block24, Row6, Column5)	5525.22	4912.00	2359.46	0.05	0.43	1589.00	1600.64	1589.00	132.77	0.00	0.08	100.00	100.00	0.00	3323.00	3936.22	3199102.00	29.56	2530.14	2345.50
24	6	6	19615.00	26853.00	198.95	0	Spot (Block24, Row6, Column6)	1904.69	1850.00	187.46	0.01	0.10	1577.00	1588.99	1577.00	126.75	0.00	0.08	94.00	57.00	0.00	273.00	327.69	2137063.00	2.49	1732.78	1717.50
24	7	6	19921.00	26849.00	166.20	0	Spot (Block24, Row6, Column7)	2602.38	2494.00	500.59	0.02	0.19	1600.00	1614.98	1600.00	121.02	0.00	0.07	100.00	97.00	0.00	894.00	1002.38	1998631.00	8.16	1891.66	1855.00
24	8	6	20224.00	26850.00	155.80	0	Spot (Block24, Row6, Column8)	2619.52	2461.00	590.57	0.03	0.23	1610.00	1622.10	1610.00	126.22	0.00	0.08	100.00	98.00	0.00	851.00	1009.52	1752459.00	7.90	1876.79	1868.50
24	1	7	18112.00	27155.00	204.20	0	Spot (Block24, Row7, Column1)	1729.86	1709.00	139.92	0.01	0.08	1457.00	1474.56	1457.00	164.69	0.01	0.11	78.00	30.00	0.00	252.00	272.86	2048153.00	1.55	1576.24	1582.00
24	2	7	18427.00	27138.00	198.35	0	Spot (Block24, Row7, Column2)	1737.40	1710.50	155.84	0.01	0.09	1476.00	1474.72	1476.00	132.63	0.00	0.09	76.00	44.00	0.00	234.50	261.40	1938936.00	1.98	1593.02	1584.50
24	3	7	18724.00	27145.00	206.40	0	Spot (Block24, Row7, Column3)	1844.88	1810.00	175.45	0.01	0.10	1529.00	1549.44	1529.00	131.15	0.01	0.08	86.00	57.00	0.00	281.00	315.88	2230462.00	2.25	1656.24	1666.00
24	4	7	19022.00	27148.00	213.40	0	Spot (Block24, Row7, Column4)	1831.71	1802.00	169.19	0.01	0.09	1573.00	1572.12	1573.00	130.42	0.00	0.08	74.00	42.00	0.00	229.00	258.71	2366563.00	1.99	1665.59	1677.50
24	5	7	19321.00	27143.00	196.90	0	Spot (Block24, Row7, Column5)	2039.85	2000.50	222.57	0.01	0.11	1584.00	1594.79	1584.00	143.93	0.00	0.09	94.00	73.00	0.00	416.50	455.85	2227515.00	3.09	1778.01	1752.50
24	6	7	19604.00	27146.00	206.60	0	Spot (Block24, Row7, Column6)	1954.93	1921.00	179.29	0.01	0.09	1577.00	1591.90	1577.00	137.73	0.00	0.09	92.00	71.00	0.00	344.00	377.93	2377191.00	2.64	1727.43	1702.00
24	7	7	19904.00	27148.00	172.95	0	Spot (Block24, Row7, Column7)	2526.56	2431.00	502.53	0.02	0.20	1580.00	1590.68	1580.00	127.89	0.00	0.08	100.00	97.00	0.00	851.00	946.56	2109678.00	7.32	1874.09	1888.50
24	8	7	20219.00	27146.00	185.75	0	Spot (Block24, Row7, Column8)	2340.30	2343.00	274.64	0.00	0.12	1582.00	1582.23	1582.00	113.70	0.00	0.07	99.00	97.00	0.00	761.00	758.30	2270090.00	6.67	1824.06	1794.00
24	1	8	18105.00	27456.00	141.90	0	Spot (Block24, Row8, Column1)	33102.38	31677.50	18282.05	0.02	0.55	1513.00	1554.80	1513.00	209.47	0.01	0.13	100.00	100.00	11.54	30164.50	31589.38	18073916.00	150.60	9904.55	7753.00
24	2	8	18415.00	27450.00	190.15	0	Spot (Block24, Row8, Column2)	1817.41	1795.00	200.65	0.01	0.11	1478.00	1488.71	1478.00	183.67	0.00	0.12	74.00	41.00	0.00	317.00	339.41	1851942.00	1.79	1628.98	1604.00
24	3	8	18714.00	27447.00	172.65	0	Spot (Block24, Row8, Column3)	1961.17	1875.00	289.72	0.02	0.15	1493.00	1514.86	1493.00	136.79	0.01	0.09	94.00	73.00	0.00	382.00	468.17	1639542.00	3.26	1659.77	1640.00
24	4	8	19012.00	27446.00	185.85	0	Spot (Block24, Row8, Column4)	1994.81	1959.50	237.91	0.01	0.12	1510.00	1542.64	1510.00	132.60	0.01	0.09	95.00	86.00	0.00	449.50	484.81	1938959.00	3.41	1715.74	1718.00
24	5	8	19308.00	27447.00	199.35	0	Spot (Block24, Row8, Column5)	1857.23	1819.00	186.40	0.01	0.10	1513.00	1540.86	1513.00	140.85	0.01	0.09	87.00	55.00	0.00	306.00	344.23	2094959.00	2.25	1704.68	1675.50
24	6	8	19619.00	27451.00	188.25	0	Spot (Block24, Row8, Column6)	2019.09	1992.00	240.14	0.01	0.12	1509.00	1541.51	1509.00	137.83	0.01	0.09	96.00	84.00	0.00	483.00	510.09	2019094.00	3.47	1751.30	1737.00
24	7	8	19918.00	27451.00	159.25	0	Spot (Block24, Row8, Column7)	2703.14	2536.50	607.65	0.03	0.22	1520.00	1545.31	1520.00	125.24	0.01	0.08	99.00	99.00	0.00	1016.50	1183.14	1897607.00	9.25	1861.94	1834.00
24	8	8	20223.00	27447.00	157.65	0	Spot (Block24, Row8, Column8)	3327.07	3210.00	964.49	0.02	0.29	1534.00	1552.49	1534.00	124.93	0.01	0.08	100.00	100.00	0.00	1676.00	1793.07	2289022.00	14.20	1969.99	1934.00
25	1	1	4615.00	29840.00	147.20	0	Spot (Block25, Row1, Column1)	39004.59	36895.00	18996.20	0.02	0.49	1562.00	1575.47	1562.00	189.95	0.00	0.12	100.00	100.00	17.71	35333.00	37442.59	23129816.00	197.05	9085.89	7252.00
25	2	1	4911.00	29846.00	141.30	0	Spot (Block25, Row1, Column2)	6285.30	5907.00	2428.45	0.03	0.39	1514.00	1547.35	1514.00	170.31	0.01	0.11	100.00	100.00	0.00	4393.00	4771.30	3400349.00	27.82	2658.84	2467.50
25	3	1	5216.00	29840.00	172.25	0	Spot (Block25, Row1, Column3)	2376.43	2128.00	649.95	0.05	0.27	1500.00	1516.35	1500.00	151.32	0.00	0.10	97.00	83.00	0.00	628.00	876.43	1970062.00	5.68	1739.65	1704.50
25	4	1	5503.00	29843.00	141.95	0	Spot (Block25, Row1, Column4)	4945.88	4592.00	1928.63	0.03	0.39	1495.00	1523.54	1495.00	170.22	0.01	0.11	100.00	100.00	0.00	3097.00	3450.88	2700448.00	20.11	2306.38	2223.00
25	5	1	5812.00	29847.00	141.50	0	Spot (Block25, Row1, Column5)	6817.88	6065.00	3913.23	0.05	0.57	1520.00	1559.28	1520.00	181.20	0.01	0.12	100.00	99.00	0.00	4545.00	5297.88	3681657.00	29.02	2568.51	2358.00
25	6	1	6102.00	29834.00	145.55	0	Spot (Block25, Row1, Column6)	6139.37	5872.00	2496.28	0.02	0.41	1589.00	1599.70	1589.00	203.42	0.00	0.13	100.00	100.00	0.00	4283.00	4550.37	3536278.00	22.32	2631.54	2420.00
25	7	1	6419.00	29840.00	147.40	0	Spot (Block25, Row1, Column7)	19699.71	17910.00	11214.46	0.04	0.57	1603.00	1622.75	1603.00	206.01	0.01	0.13	100.00	100.00	0.00	16307.00	18096.71	11642532.00	87.75	5657.28	4604.00
25	8	1	6727.00	29844.00	227.15	0	Spot (Block25, Row1, Column8)	1946.74	1910.00	241.20	0.01	0.12	1637.00	1662.03	1637.00	204.39	0.01	0.12	59.00	32.00	0.00	273.00	309.74	2890914.00	1.39	1766.57	1786.00
25	1	2	4604.00	30142.00	225.50	0	Spot (Block25, Row2, Column1)	1717.87	1693.00	144.93	0.01	0.08	1506.00	1546.03	1506.00	170.09	0.01	0.11	56.00	17.00	0.00	187.00	211.87	2499501.00	1.01	1582.89	1575.00
25	2	2	4902.00	30146.00	123.50	0	Spot (Block25, Row2, Column2)	4359.52	4312.00	1112.40	0.00	0.26	1498.00	1518.89	1498.00	155.87	0.01	0.10	100.00	100.00	0.00	2814.00	2861.52	1765605.00	18.22	2265.20	2230.00
25	3	2	5211.00	30139.00	192.45	0	Spot (Block25, Row2, Column3)	1780.28	1785.00	195.99	0.00	0.11	1489.00	1488.65	1489.00	146.97	0.00	0.10	70.00	50.00	0.00	296.00	291.28	1860392.00	1.98	1601.31	1577.00
25	4	2	5515.00	30145.00	195.35	0	Spot (Block25, Row2, Column4)	2665.94	2569.00	572.33	0.02	0.21	1484.00	1501.05	1484.00	167.82	0.00	0.11	99.00	94.00	0.00	1085.00	1181.94	2881885.00	6.94	1909.01	1886.00
25	5	2	5818.00	30141.00	202.55	0	Spot (Block25, Row2, Column5)	1958.69	1939.00	217.38	0.00	0.11	1493.00	1527.64	1493.00	168.68	0.01	0.11	94.00	69.00	0.00	446.00	465.69	2274035.00	2.56	1674.04	1658.00
25	6	2	6106.00	30143.00	141.35	0	Spot (Block25, Row2, Column6)	5584.40	5333.50	2247.67	0.02	0.40	1574.00	1587.33	1574.00	184.16	0.00	0.12	100.00	100.00	0.00	3759.50	4010.40	3026743.00	21.70	2505.94	2331.00
25	7	2	6420.00	30143.00	165.50	0	Spot (Block25, Row2, Column7)	2327.23	2254.00	358.11	0.01	0.15	1599.00	1628.29	1599.00	201.14	0.01	0.12	96.00	85.00	0.00	655.00	728.23	1771019.00	3.47	1877.70	1845.50
25	8	2	6706.00	30152.00	219.10	0	Spot (Block25, Row2, Column8)	1920.36	1885.00	231.18	0.01	0.12	1627.00	1659.87	1627.00	203.32	0.01	0.12	57.00	29.00	0.00	258.00	293.36	2648171.00	1.28	1797.30	1790.00
25	1	3	4613.00	30442.00	138.10	0	Spot (Block25, Row3, Column1)	12127.66	11375.00	5677.65	0.03	0.47	1493.00	1520.26	1493.00	148.08	0.01	0.10	100.00	100.00	0.00	9882.00	10634.66	6294256.00	71.63	3879.49	3349.00
25	2	3	4912.00	30441.00	195.30	0	Spot (Block25, Row3, Column2)	1752.29	1723.00	200.90	0.01	0.11	1480.00	1497.00	1480.00	145.12	0.00	0.10	70.00	42.00	0.00	243.00	272.29	1883714.00	1.76	1592.09	1574.00
25	3	3	5201.00	30435.00	198.65	0	Spot (Block25, Row3, Column3)	1848.29	1781.00	422.96	0.02	0.23	1493.00	1516.39	1493.00	176.30	0.01	0.12	69.00	41.00	0.00	288.00	355.29	2068241.00	1.88	1635.05	1611.00
25	4	3	5511.00	30441.00	138.50	0	Spot (Block25, Row3, Column4)	8446.90	8013.00	3758.44	0.02	0.44	1503.00	1538.85	1503.00	169.46	0.01	0.11	100.00	100.00	0.00	6510.00	6943.90	4392387.00	40.76	3152.19	2759.00
25	5	3	5815.00	30446.00	202.45	0	Spot (Block25, Row3, Column5)	1824.59	1788.50	220.54	0.01	0.12	1497.00	1536.61	1497.00	161.04	0.01	0.10	74.00	43.00	0.00	291.50	327.59	2120170.00	1.79	1631.25	1607.50
25	6	3	6116.00	30437.00	213.45	0	Spot (Block25, Row3, Column6)	1909.16	1900.50	209.64	0.00	0.11	1568.00	1580.32	1568.00	182.63	0.00	0.12	76.00	43.00	0.00	332.50	341.16	2474273.00	1.80	1705.31	1684.00
25	7	3	6421.00	30444.00	144.55	0	Spot (Block25, Row3, Column7)	3952.16	3598.00	1542.43	0.04	0.39	1593.00	1616.79	1593.00	188.63	0.01	0.12	100.00	95.00	0.00	2005.00	2359.16	2252733.00	12.38	2161.16	2155.50
25	8	3	6718.00	30437.00	199.45	0	Spot (Block25, Row3, Column8)	1936.41	1886.50	239.18	0.01	0.12	1615.50	1657.38	1615.50	197.15	0.01	0.12	62.00	36.00	0.00	271.00	320.91	2184272.00	1.42	1779.22	1747.00
25	1	4	4614.00	30743.00	138.60	0	Spot (Block25, Row4, Column1)	7687.83	7213.00	3458.59	0.03	0.45	1490.00	1519.51	1490.00	161.19	0.01	0.11	100.00	100.00	0.00	5723.00	6197.83	3989986.00	38.27	2944.17	2671.00
25	2	4	4912.00	30739.00	228.40	0	Spot (Block25, Row4, Column2)	1822.88	1792.00	183.14	0.01	0.10	1478.00	1510.44	1478.00	181.23	0.01	0.12	82.00	39.00	0.00	314.00	344.88	2734320.00	1.72	1606.80	1603.00
25	3	4	5213.00	30743.00	138.65	0	Spot (Block25, Row4, Column3)	34216.43	32919.00	17549.90	0.02	0.51	1503.00	1557.90	1503.00	201.84	0.02	0.13	100.00	100.00	5.00	31416.00	32713.43	17792560.00	161.81	8923.57	6624.00
25	4	4	5518.00	30755.00	194.10	0	Spot (Block25, Row4, Column4)	1975.55	1944.50	242.05	0.01	0.12	1582.00	1593.73	1582.00	188.33	0.00	0.12	81.00	49.00	0.00	362.50	393.55	2109883.00	2.03	1760.20	1768.00
25	5	4	5798.00	30747.00	215.45	0	Spot (Block25, Row4, Column5)	1902.28	1898.50	196.62	0.00	0.10	1567.00	1578.59	1567.00	196.38	0.00	0.12	72.00	37.00	0.00	331.50	335.28	2522429.00	1.65	1721.60	1687.00
25	6	4	6112.00	30743.00	182.25	0	Spot (Block25, Row4, Column6)	2061.54	2033.50	240.84	0.01	0.12	1580.00	1592.73	1580.00	189.39	0.00	0.12	87.00	64.00	0.00	453.50	481.54	1921358.00	2.48	1818.45	1851.00
25	7	4	6402.00	30749.00	142.15	0	Spot (Block25, Row4, Column7)	4292.90	3727.00	1808.56	0.06	0.42	1592.00	1616.61	1592.00	196.28	0.01	0.12	100.00	100.00	0.00	2135.00	2700.90	2373974.00	13.64	2235.74	2234.00
25	8	4	6714.00	30750.00	150.20	0	Spot (Block25, Row4, Column8)	2777.82	2777.00	513.37	0.00	0.18	1672.50	1681.65	1672.50	207.08	0.00	0.12	99.00	89.00	0.00	1104.50	1105.32	1713912.00	5.29	1965.34	1948.00
25	1	5	4615.00	31046.00	137.70	0	Spot (Block25, Row5, Column1)	12758.90	11205.00	7384.98	0.06	0.58	1477.00	1492.92	1477.00	150.20	0.00	0.10	100.00	100.00	0.00	9728.00	11281.90	6532557.00	75.01	3904.21	3450.50
25	2	5	4914.00	31043.00	207.55	0	Spot (Block25, Row5, Column2)	1790.17	1790.00	176.98	0.00	0.10	1474.00	1482.78	1474.00	132.09	0.00	0.09	83.00	58.00	0.00	316.00	316.17	2198329.00	2.33	1640.38	1654.00
25	3	5	5219.00	31048.00	211.90	0	Spot (Block25, Row5, Column3)	1938.79	1890.00	212.60	0.01	0.11	1568.00	1583.98	1568.00	199.22	0.00	0.13	75.00	41.00	0.00	322.00	370.79	2483592.00	1.78	1692.38	1687.00
25	4	5	5513.00	31045.00	141.30	0	Spot (Block25, Row5, Column4)	4597.93	4462.50	1631.24	0.01	0.35	1596.00	1631.89	1596.00	213.49	0.01	0.13	100.00	100.00	0.00	2866.50	3001.93	2482884.00	13.89	2311.81	2282.50
25	5	5	5815.00	31045.00	138.75	0	Spot (Block25, Row5, Column5)	33736.49	31516.00	18102.23	0.03	0.54	1606.00	1650.38	1606.00	247.76	0.01	0.15	100.00	100.00	5.39	29910.00	32130.49	17509248.00	129.51	9165.58	7188.50
25	6	5	6110.00	31043.00	141.75	0	Spot (Block25, Row5, Column6)	5872.99	5462.50	2297.20	0.03	0.39	1603.00	1636.02	1603.00	201.79	0.01	0.12	100.00	100.00	0.00	3859.50	4269.99	3194905.00	21.00	2561.70	2455.00
25	7	5	6417.00	31046.00	211.65	0	Spot (Block25, Row5, Column7)	1946.45	1949.00	210.59	0.00	0.11	1622.00	1662.86	1622.00	202.68	0.01	0.12	68.00	34.00	0.00	327.00	324.45	2483676.00	1.40	1781.11	1787.50
25	8	5	6713.00	31044.00	139.45	0	Spot (Block25, Row5, Column8)	9875.38	8281.50	5832.54	0.08	0.59	1686.00	1722.42	1686.00	221.99	0.01	0.13	100.00	100.00	0.00	6595.50	8189.38	5214200.00	36.73	3366.60	2899.00
25	1	6	4610.00	31340.00	222.25	0	Spot (Block25, Row6, Column1)	1766.90	1753.00	164.21	0.00	0.09	1440.00	1457.57	1440.00	128.83	0.01	0.09	89.00	65.00	0.00	313.00	326.90	2505470.00	2.40	1569.53	1581.00
25	2	6	4914.00	31335.00	212.20	0	Spot (Block25, Row6, Column2)	1808.19	1791.50	181.00	0.00	0.10	1488.00	1505.95	1488.00	157.78	0.01	0.10	81.00	46.00	0.00	303.50	320.19	2321713.00	1.92	1649.02	1632.00
25	3	6	5203.00	31341.00	137.75	0	Spot (Block25, Row6, Column3)	11830.12	10747.00	6042.55	0.04	0.51	1577.00	1596.05	1577.00	210.85	0.01	0.13	100.00	100.00	0.00	9170.00	10253.12	6092513.00	48.54	3912.12	3119.50
25	4	6	5503.00	31347.00	198.60	0	Spot (Block25, Row6, Column4)	2550.63	2401.50	631.46	0.03	0.25	1635.50	1673.54	1635.50	243.58	0.01	0.15	88.00	69.00	0.00	766.00	915.13	2856704.00	3.60	1986.31	1936.00
25	5	6	5812.00	31343.00	137.30	0	Spot (Block25, Row6, Column5)	43268.37	43903.00	19625.76	0.01	0.45	1645.00	1678.50	1645.00	251.94	0.01	0.15	100.00	100.00	28.27	42258.00	41623.37	22196756.00	165.08	10579.70	8707.50
25	6	6	6113.00	31350.00	194.65	0	Spot (Block25, Row6, Column6)	2134.47	2084.00	335.79	0.01	0.16	1617.00	1661.82	1617.00	219.92	0.01	0.13	82.00	55.00	0.00	467.00	517.47	2286019.00	2.15	1809.48	1807.00
25	7	6	6414.00	31344.00	144.55	0	Spot (Block25, Row6, Column7)	6430.71	5645.00	3104.22	0.06	0.48	1683.00	1701.63	1683.00	218.86	0.00	0.13	100.00	100.00	0.00	3962.00	4747.71	3659073.00	21.61	2604.44	2462.00
25	8	6	6719.00	31347.00	139.50	0	Spot (Block25, Row6, Column8)	8800.54	7919.00	4749.96	0.05	0.54	1693.00	1742.16	1693.00	215.67	0.01	0.12	100.00	100.00	0.00	6226.00	7107.54	4646684.00	32.73	3196.93	2744.00
25	1	7	4613.00	31639.00	219.60	0	Spot (Block25, Row7, Column1)	1713.25	1695.00	208.91	0.00	0.12	1402.00	1424.97	1402.00	159.71	0.01	0.11	82.00	40.00	0.00	293.00	311.25	2372853.00	1.80	1524.14	1502.00
25	2	7	4921.00	31638.00	185.50	0	Spot (Block25, Row7, Column2)	1784.24	1716.00	228.39	0.02	0.13	1450.00	1457.61	1450.00	140.89	0.00	0.10	75.00	49.00	0.00	266.00	334.24	1725356.00	2.32	1635.94	1596.00
25	3	7	5215.00	31647.00	203.70	0	Spot (Block25, Row7, Column3)	1755.82	1732.00	202.43	0.01	0.12	1501.00	1530.37	1501.00	187.73	0.01	0.12	58.00	28.00	0.00	231.00	254.82	2057824.00	1.20	1640.60	1589.50
25	4	7	5519.00	31645.00	212.50	0	Spot (Block25, Row7, Column4)	1900.92	1881.00	236.74	0.00	0.12	1577.00	1572.56	1577.00	185.62	0.00	0.12	67.00	40.00	0.00	304.00	323.92	2452190.00	1.77	1701.45	1704.50
25	5	7	5809.00	31640.00	194.60	0	Spot (Block25, Row7, Column5)	2766.34	2632.00	663.85	0.02	0.24	1595.00	1613.77	1595.00	228.89	0.01	0.14	95.00	83.00	0.00	1037.00	1171.34	2968284.00	5.04	1967.59	1954.00
25	6	7	6128.00	31631.00	229.65	0	Spot (Block25, Row7, Column6)	1968.26	1915.00	306.72	0.01	0.16	1606.00	1644.13	1606.00	224.72	0.01	0.14	59.00	37.00	0.00	309.00	362.26	2989790.00	1.44	1751.71	1752.00
25	7	7	6400.00	31645.00	143.80	0	Spot (Block25, Row7, Column7)	8537.21	7887.00	4267.08	0.03	0.50	1689.00	1702.00	1689.00	233.96	0.00	0.14	100.00	100.00	0.00	6198.00	6848.21	4806449.00	29.21	3184.43	2601.00
25	8	7	6716.00	31646.00	176.25	0	Spot (Block25, Row7, Column8)	2693.60	2657.00	360.49	0.01	0.13	1697.00	1733.72	1697.00	232.44	0.01	0.13	99.00	97.00	0.00	960.00	996.60	2335347.00	4.13	2145.62	2150.00
25	1	8	4604.00	31949.00	136.15	0	Spot (Block25, Row8, Column1)	48525.60	52462.50	17245.74	0.03	0.36	1380.00	1394.21	1380.00	201.72	0.00	0.14	100.00	100.00	36.00	51082.50	47145.60	24262912.00	233.65	13227.10	10161.50
25	2	8	4913.00	31936.00	201.80	0	Spot (Block25, Row8, Column2)	1855.91	1792.00	306.77	0.02	0.17	1393.00	1414.42	1393.00	162.48	0.01	0.11	87.00	60.00	0.00	399.00	462.91	2141717.00	2.72	1576.23	1572.00
25	3	8	5198.00	31941.00	146.75	0	Spot (Block25, Row8, Column3)	3202.88	2946.00	1119.52	0.04	0.35	1412.00	1449.00	1412.00	157.20	0.01	0.11	100.00	97.00	0.00	1534.00	1790.88	1880088.00	11.16	1836.70	1846.50
25	4	8	5506.00	31930.00	197.10	0	Spot (Block25, Row8, Column4)	1818.75	1784.00	212.00	0.01	0.12	1487.00	1504.29	1487.00	166.36	0.01	0.11	76.00	41.00	0.00	297.00	331.75	2000624.00	1.89	1613.36	1590.50
25	5	8	5806.00	31942.00	201.75	0	Spot (Block25, Row8, Column5)	1928.85	1886.00	273.38	0.01	0.14	1511.00	1550.16	1511.00	178.13	0.01	0.11	75.00	53.00	0.00	375.00	417.85	2222040.00	2.13	1721.41	1693.00
25	6	8	6118.00	31945.00	209.70	0	Spot (Block25, Row8, Column6)	2003.99	1979.00	285.67	0.01	0.14	1586.00	1618.16	1586.00	218.47	0.01	0.14	71.00	41.00	0.00	393.00	417.99	2506991.00	1.77	1744.79	1706.00
25	7	8	6416.00	31944.00	138.70	0	Spot (Block25, Row8, Column7)	8947.85	8341.00	4235.33	0.03	0.47	1657.00	1677.98	1657.00	233.16	0.01	0.14	100.00	100.00	0.00	6684.00	7290.85	4643936.00	31.18	3344.70	2950.00
25	8	8	6716.00	31942.00	150.60	0	Spot (Block25, Row8, Column8)	4199.66	3615.00	2437.27	0.07	0.58	1696.00	1740.01	1696.00	244.88	0.01	0.14	100.00	99.00	0.00	1919.00	2503.66	2612189.00	10.04	2322.17	2278.00
26	1	1	9118.00	29842.00	147.70	0	Spot (Block26, Row1, Column1)	36317.50	33950.00	18546.11	0.03	0.51	1018.00	1056.42	1018.00	158.66	0.02	0.15	100.00	100.00	11.19	32932.00	35299.50	21754252.00	222.25	8976.70	6532.00
26	2	1	9408.00	29852.00	149.35	0	Spot (Block26, Row1, Column2)	2331.72	2270.00	607.56	0.01	0.26	1000.00	1027.74	1000.00	135.07	0.01	0.13	100.00	100.00	0.00	1270.00	1331.72	1427014.00	9.65	1409.97	1427.00
26	3	1	9715.00	29849.00	152.80	0	Spot (Block26, Row1, Column3)	1967.80	1853.50	631.58	0.03	0.32	990.00	999.56	990.00	106.10	0.00	0.11	100.00	95.00	0.00	863.50	977.80	1271200.00	9.13	1192.36	1172.50
26	4	1	10003.00	29846.00	146.60	0	Spot (Block26, Row1, Column4)	2166.98	2135.00	516.77	0.01	0.24	996.00	1014.09	996.00	118.98	0.01	0.12	100.00	100.00	0.00	1139.00	1170.98	1269849.00	9.69	1297.13	1274.00
26	5	1	10312.00	29850.00	143.20	0	Spot (Block26, Row1, Column5)	4335.43	3563.00	2390.74	0.09	0.55	997.00	1019.18	997.00	125.73	0.01	0.12	100.00	100.00	0.00	2566.00	3338.43	2432175.00	26.38	1689.01	1564.00
26	6	1	10606.00	29836.00	146.10	0	Spot (Block26, Row1, Column6)	4301.19	4141.00	1769.89	0.02	0.41	998.00	1027.05	998.00	136.06	0.01	0.13	100.00	100.00	0.00	3143.00	3303.19	2498989.00	24.06	1813.70	1611.00
26	7	1	10921.00	29841.00	148.35	0	Spot (Block26, Row1, Column7)	8846.78	7696.00	5059.80	0.06	0.57	1008.00	1046.14	1008.00	134.22	0.02	0.13	100.00	100.00	0.00	6688.00	7838.78	5325762.00	58.12	2728.24	2321.00
26	8	1	11223.00	29844.00	200.10	0	Spot (Block26, Row1, Column8)	1323.23	1275.00	182.36	0.02	0.14	1042.00	1062.88	1042.00	125.65	0.01	0.12	83.00	43.00	0.00	233.00	281.23	1503191.00	2.07	1158.78	1146.00
26	1	2	9080.00	30133.00	176.40	0	Spot (Block26, Row2, Column1)	1221.35	1190.00	163.73	0.01	0.13	1027.00	1058.97	1027.00	148.34	0.01	0.14	56.00	23.00	0.00	163.00	194.35	1060135.00	1.09	1133.90	1102.50
26	2	2	9404.00	30146.00	128.55	0	Spot (Block26, Row2, Column2)	2345.38	2313.50	453.24	0.01	0.19	998.00	1020.38	998.00	115.75	0.01	0.11	100.00	100.00	0.00	1315.50	1347.38	1036658.00	11.45	1440.18	1420.50
26	3	2	9715.00	30143.00	195.10	0	Spot (Block26, Row2, Column3)	1268.20	1230.50	182.37	0.01	0.14	987.00	990.07	987.00	100.43	0.00	0.10	87.00	64.00	0.00	243.50	281.20	1362051.00	2.77	1076.38	1076.50
26	4	2	10015.00	30144.00	176.80	0	Spot (Block26, Row2, Column4)	1628.88	1616.00	302.18	0.00	0.19	983.00	989.91	983.00	110.90	0.00	0.11	99.00	93.00	0.00	633.00	645.88	1428524.00	5.76	1197.82	1191.50
26	5	2	10315.00	30143.00	195.65	0	Spot (Block26, Row2, Column5)	1713.29	1700.00	291.38	0.00	0.17	983.00	993.90	983.00	110.62	0.00	0.11	100.00	97.00	0.00	717.00	730.29	1850352.00	6.50	1215.52	1205.50
26	6	2	10610.00	30151.00	166.30	0	Spot (Block26, Row2, Column6)	1482.52	1444.50	233.79	0.01	0.16	995.00	1025.00	995.00	159.65	0.01	0.16	97.00	68.00	0.00	449.50	487.52	1138579.00	2.87	1180.41	1182.00
26	7	2	10922.00	30148.00	177.80	0	Spot (Block26, Row2, Column7)	1500.63	1474.50	267.90	0.01	0.18	1015.00	1055.97	1015.00	169.42	0.02	0.16	92.00	66.00	0.00	459.50	485.63	1332557.00	2.62	1173.22	1173.00
26	8	2	11206.00	30160.00	200.20	0	Spot (Block26, Row2, Column8)	1244.20	1209.00	176.62	0.01	0.14	1023.00	1060.42	1023.00	153.86	0.02	0.15	66.00	22.00	0.00	186.00	221.20	1417144.00	1.19	1142.50	1109.00
26	1	3	9120.00	30450.00	145.55	0	Spot (Block26, Row3, Column1)	3508.35	3057.50	1599.00	0.06	0.46	1000.00	1024.86	1000.00	121.59	0.01	0.12	100.00	100.00	0.00	2057.50	2508.35	2027829.00	20.43	1618.16	1535.50
26	2	3	9414.00	30453.00	150.20	0	Spot (Block26, Row3, Column2)	1261.45	1272.00	122.91	0.00	0.10	990.00	1002.79	990.00	111.49	0.01	0.11	91.00	58.00	0.00	282.00	271.45	773267.00	2.32	1152.96	1121.50
26	3	3	9703.00	30444.00	162.10	0	Spot (Block26, Row3, Column3)	1288.21	1273.00	180.46	0.01	0.14	988.00	997.14	988.00	112.06	0.00	0.11	84.00	56.00	0.00	285.00	300.21	937814.00	2.60	1092.62	1089.00
26	4	3	10015.00	30445.00	143.90	0	Spot (Block26, Row3, Column4)	3668.33	3498.00	1398.29	0.02	0.38	988.00	997.90	988.00	113.04	0.00	0.11	100.00	100.00	0.00	2510.00	2680.33	2076276.00	23.62	1644.11	1576.00
26	5	3	10318.00	30449.00	181.60	0	Spot (Block26, Row3, Column5)	1279.18	1247.50	182.69	0.01	0.14	988.00	999.92	988.00	111.38	0.01	0.11	84.00	56.00	0.00	259.50	291.18	1184520.00	2.51	1110.53	1095.00
26	6	3	10603.00	30446.00	184.50	0	Spot (Block26, Row3, Column6)	1730.15	1661.50	375.79	0.02	0.22	999.00	1030.41	999.00	160.14	0.01	0.16	98.00	88.00	0.00	662.50	731.15	1657486.00	4.37	1271.41	1236.00
26	7	3	10918.00	30444.00	145.85	0	Spot (Block26, Row3, Column7)	2467.30	2242.00	937.07	0.04	0.38	1018.00	1054.65	1018.00	165.42	0.02	0.16	97.00	91.00	0.00	1224.00	1449.30	1426098.00	8.54	1403.31	1326.00
26	8	3	11218.00	30442.00	166.70	0	Spot (Block26, Row3, Column8)	1425.38	1412.00	188.58	0.00	0.13	1039.00	1060.74	1039.00	125.90	0.01	0.12	94.00	74.00	0.00	373.00	386.38	1104666.00	2.90	1197.19	1193.00
26	1	4	9114.00	30745.00	141.80	0	Spot (Block26, Row4, Column1)	3548.13	3487.50	1248.57	0.01	0.35	1000.00	1018.30	1000.00	115.49	0.01	0.11	100.00	100.00	0.00	2487.50	2548.13	1944374.00	21.90	1618.10	1545.50
26	2	4	9415.00	30759.00	203.70	0	Spot (Block26, Row4, Column2)	1536.35	1486.00	247.80	0.01	0.16	997.00	1011.66	997.00	114.61	0.01	0.11	99.00	92.00	0.00	489.00	539.35	1823646.00	4.58	1199.30	1186.00
26	3	4	9714.00	30745.00	139.95	0	Spot (Block26, Row4, Column3)	9554.92	8892.50	4257.37	0.03	0.45	994.00	1018.16	994.00	130.49	0.01	0.13	100.00	100.00	0.00	7898.50	8560.92	5064107.00	65.42	3076.28	2459.50
26	4	4	10005.00	30755.00	180.90	0	Spot (Block26, Row4, Column4)	1245.25	1248.00	141.00	0.00	0.11	991.00	1011.83	991.00	125.86	0.01	0.12	77.00	50.00	0.00	257.00	254.25	1139400.00	1.85	1106.93	1085.00
26	5	4	10287.00	30741.00	190.60	0	Spot (Block26, Row4, Column5)	1317.51	1273.00	324.88	0.01	0.25	986.00	1003.75	986.00	127.52	0.01	0.13	82.00	55.00	0.00	287.00	331.51	1354397.00	2.46	1121.39	1100.00
26	6	4	10618.00	30745.00	194.80	0	Spot (Block26, Row4, Column6)	1814.49	1792.00	337.67	0.01	0.19	995.00	1015.48	995.00	117.86	0.01	0.12	100.00	94.00	0.00	797.00	819.49	1946948.00	6.78	1288.87	1264.00
26	7	4	10906.00	30749.00	144.40	0	Spot (Block26, Row4, Column7)	2831.83	2423.50	1221.94	0.07	0.43	1008.00	1033.62	1008.00	120.09	0.01	0.12	99.00	99.00	0.00	1415.50	1823.83	1608479.00	14.97	1391.73	1361.00
26	8	4	11211.00	30758.00	155.00	0	Spot (Block26, Row4, Column8)	1826.29	1771.00	407.13	0.01	0.22	1021.00	1052.41	1021.00	128.35	0.01	0.12	98.00	96.00	0.00	750.00	805.29	1207178.00	6.03	1291.39	1245.00
26	1	5	9118.00	31050.00	138.30	0	Spot (Block26, Row5, Column1)	3318.42	3140.50	1080.26	0.02	0.33	1005.00	1027.10	1005.00	116.90	0.01	0.11	100.00	100.00	0.00	2135.50	2313.42	1718944.00	19.60	1644.78	1600.00
26	2	5	9418.00	31047.00	184.95	0	Spot (Block26, Row5, Column2)	1301.43	1289.00	162.69	0.00	0.13	1003.00	1026.09	1003.00	117.21	0.01	0.11	88.00	59.00	0.00	286.00	298.43	1249372.00	2.35	1162.91	1115.50
26	3	5	9719.00	31060.00	171.40	0	Spot (Block26, Row5, Column3)	1997.08	1940.00	397.05	0.01	0.20	1009.00	1040.86	1009.00	127.99	0.01	0.12	99.00	98.00	0.00	931.00	988.08	1631616.00	7.47	1386.35	1397.50
26	4	5	10012.00	31049.00	143.80	0	Spot (Block26, Row5, Column4)	2550.26	2425.00	743.90	0.02	0.29	994.00	1028.73	994.00	137.67	0.01	0.13	100.00	100.00	0.00	1431.00	1556.26	1435794.00	11.05	1426.76	1402.00
26	5	5	10313.00	31046.00	141.40	0	Spot (Block26, Row5, Column5)	15221.85	14671.50	7713.59	0.02	0.51	996.00	1033.84	996.00	155.15	0.02	0.15	100.00	100.00	0.00	13675.50	14225.85	8250244.00	91.45	4170.78	3353.00
26	6	5	10616.00	31044.00	167.50	0	Spot (Block26, Row5, Column6)	1494.52	1451.00	278.43	0.01	0.19	1002.00	1025.99	1002.00	119.80	0.01	0.12	94.00	80.00	0.00	449.00	492.52	1159751.00	3.91	1133.67	1122.00
26	7	5	10914.00	31049.00	168.90	0	Spot (Block26, Row5, Column7)	1670.65	1614.50	287.82	0.01	0.17	1017.00	1049.80	1017.00	155.31	0.01	0.15	98.00	89.00	0.00	597.50	653.65	1326499.00	4.00	1292.32	1261.00
26	8	5	11217.00	31050.00	143.70	0	Spot (Block26, Row5, Column8)	6591.17	5714.50	4123.83	0.06	0.63	1021.00	1059.50	1021.00	155.18	0.02	0.15	100.00	100.00	0.00	4693.50	5570.17	3704238.00	35.65	2027.48	1860.50
26	1	6	9117.00	31350.00	165.10	0	Spot (Block26, Row6, Column1)	1751.19	1685.50	335.95	0.02	0.19	1004.00	1031.11	1004.00	121.15	0.01	0.12	100.00	96.00	0.00	681.50	747.19	1323900.00	5.94	1268.07	1241.00
26	2	6	9417.00	31349.00	194.10	0	Spot (Block26, Row6, Column2)	1406.46	1376.50	233.83	0.01	0.17	992.00	1008.26	992.00	123.39	0.01	0.12	91.00	71.00	0.00	384.50	414.46	1496470.00	3.23	1164.54	1114.50
26	3	6	9705.00	31347.00	139.15	0	Spot (Block26, Row6, Column3)	7338.85	7222.50	3437.67	0.01	0.47	1002.00	1026.53	1002.00	130.69	0.01	0.13	100.00	100.00	0.00	6220.50	6336.85	3845555.00	48.30	2510.11	2105.00
26	4	6	10016.00	31346.00	144.95	0	Spot (Block26, Row6, Column4)	1755.14	1752.00	299.05	0.00	0.17	997.00	1028.80	997.00	152.67	0.01	0.15	100.00	94.00	0.00	755.00	758.14	1005697.00	4.76	1278.89	1251.00
26	5	6	10314.00	31347.00	138.40	0	Spot (Block26, Row6, Column5)	20877.44	19304.00	11760.26	0.03	0.56	1008.00	1053.81	1008.00	166.59	0.02	0.16	100.00	100.00	0.00	18296.00	19869.44	10835389.00	119.00	5016.03	3792.00
26	6	6	10610.00	31352.00	182.85	0	Spot (Block26, Row6, Column6)	1408.74	1375.50	233.53	0.01	0.17	1022.00	1057.22	1022.00	134.48	0.01	0.13	86.00	67.00	0.00	353.50	386.74	1318584.00	2.61	1189.55	1198.00
26	7	6	10915.00	31351.00	144.80	0	Spot (Block26, Row6, Column7)	3895.41	3396.50	1770.14	0.06	0.45	1019.00	1050.19	1019.00	155.25	0.01	0.15	100.00	100.00	0.00	2377.50	2876.41	2228174.00	18.33	1696.66	1551.00
26	8	6	11219.00	31351.00	141.20	0	Spot (Block26, Row6, Column8)	4898.21	4150.50	2657.12	0.07	0.54	1019.00	1053.10	1019.00	150.31	0.01	0.14	100.00	100.00	0.00	3131.50	3879.21	2635238.00	25.58	1955.20	1784.00
26	1	7	9116.00	31658.00	194.25	0	Spot (Block26, Row7, Column1)	1635.36	1584.00	286.61	0.01	0.18	1008.00	1045.48	1008.00	154.55	0.02	0.15	99.00	87.00	0.00	576.00	627.36	1743295.00	3.82	1267.31	1230.00
26	2	7	9419.00	31648.00	183.90	0	Spot (Block26, Row7, Column2)	1220.45	1206.00	169.16	0.01	0.14	977.00	982.74	977.00	119.38	0.00	0.12	76.00	46.00	0.00	229.00	243.45	1165527.00	1.99	1080.97	1074.50
26	3	7	9704.00	31646.00	207.10	0	Spot (Block26, Row7, Column3)	1115.73	1095.00	131.58	0.01	0.12	959.00	965.73	959.00	113.24	0.00	0.12	61.00	33.00	0.00	136.00	156.73	1363416.00	1.32	1023.22	1003.00
26	4	7	10015.00	31643.00	208.75	0	Spot (Block26, Row7, Column4)	1176.83	1183.00	144.49	0.00	0.12	974.00	982.01	974.00	118.87	0.00	0.12	70.00	35.00	0.00	209.00	202.83	1458094.00	1.64	1096.86	1088.00
26	5	7	10313.00	31641.00	177.70	0	Spot (Block26, Row7, Column5)	1697.44	1612.00	372.72	0.02	0.22	998.00	1025.20	998.00	150.69	0.01	0.15	98.00	87.00	0.00	614.00	699.44	1502236.00	4.46	1239.93	1215.00
26	6	7	10616.00	31651.00	187.00	0	Spot (Block26, Row7, Column6)	1625.64	1572.50	308.05	0.01	0.19	1066.00	1071.83	1066.00	146.62	0.00	0.14	95.00	80.00	0.00	506.50	559.64	1599625.00	3.78	1299.72	1304.00
26	7	7	10906.00	31650.00	147.15	0	Spot (Block26, Row7, Column7)	3982.46	3670.00	1711.45	0.04	0.43	1036.00	1062.95	1036.00	151.02	0.01	0.14	100.00	100.00	0.00	2634.00	2946.46	2341685.00	19.33	1849.75	1545.00
26	8	7	11219.00	31648.00	186.05	0	Spot (Block26, Row7, Column8)	2490.13	2425.00	468.79	0.01	0.19	998.00	1025.04	998.00	132.10	0.01	0.13	100.00	100.00	0.00	1427.00	1492.13	2427881.00	11.09	1516.77	1480.00
26	1	8	9104.00	31951.00	137.15	0	Spot (Block26, Row8, Column1)	44489.59	47208.50	18080.49	0.03	0.41	1005.00	1054.56	1005.00	198.90	0.02	0.19	100.00	100.00	24.51	46203.50	43484.59	22511820.00	218.38	12188.54	8248.50
26	2	8	9421.00	31943.00	171.75	0	Spot (Block26, Row8, Column2)	1311.35	1290.50	221.03	0.01	0.17	980.00	997.40	980.00	153.97	0.01	0.15	75.00	51.00	0.00	310.50	331.35	1075307.00	2.04	1068.88	1079.00
26	3	8	9705.00	31947.00	145.55	0	Spot (Block26, Row8, Column3)	2508.19	2348.00	931.42	0.03	0.37	958.00	967.09	958.00	118.06	0.00	0.12	100.00	97.00	0.00	1390.00	1550.19	1449736.00	13.05	1301.31	1274.00
26	4	8	10015.00	31936.00	168.30	0	Spot (Block26, Row8, Column4)	1486.19	1462.00	266.20	0.01	0.18	962.00	968.82	962.00	114.46	0.00	0.12	97.00	87.00	0.00	500.00	524.19	1163683.00	4.52	1154.57	1146.00
26	5	8	10306.00	31953.00	179.50	0	Spot (Block26, Row8, Column5)	1189.54	1163.50	179.43	0.01	0.15	973.00	975.47	973.00	115.61	0.00	0.12	64.00	33.00	0.00	190.50	216.54	1072963.00	1.85	1079.74	1083.00
26	6	8	10617.00	31949.00	159.90	0	Spot (Block26, Row8, Column6)	2171.38	2161.50	531.68	0.00	0.24	992.00	1024.19	992.00	154.96	0.01	0.15	100.00	99.00	0.00	1169.50	1179.38	1532995.00	7.40	1343.27	1349.00
26	7	8	10911.00	31946.00	145.90	0	Spot (Block26, Row8, Column7)	2597.75	2468.00	701.92	0.02	0.27	1004.00	1042.61	1004.00	158.50	0.02	0.15	100.00	99.00	0.00	1464.00	1593.75	1504100.00	9.81	1510.06	1467.50
26	8	8	11216.00	31948.00	151.85	0	Spot (Block26, Row8, Column8)	3364.24	3102.00	1215.10	0.04	0.36	994.00	1024.13	994.00	139.75	0.01	0.14	100.00	100.00	0.00	2108.00	2370.24	2122838.00	16.74	1680.82	1627.00
27	1	1	13612.00	29843.00	150.15	0	Spot (Block27, Row1, Column1)	31682.85	29120.00	16471.37	0.04	0.52	2525.00	2561.66	2525.00	416.26	0.01	0.16	100.00	100.00	2.91	26595.00	29157.85	19611700.00	69.96	9591.29	7759.00
27	2	1	13910.00	29848.00	185.95	0	Spot (Block27, Row1, Column2)	3008.72	2980.00	452.72	0.00	0.15	2378.00	2420.89	2378.00	364.85	0.01	0.15	68.00	40.00	0.00	602.00	630.72	2927482.00	1.61	2691.44	2685.50
27	3	1	14218.00	29849.00	186.55	0	Spot (Block27, Row1, Column3)	2955.28	2896.00	467.61	0.01	0.16	2371.00	2403.49	2371.00	346.88	0.01	0.14	66.00	38.00	0.00	525.00	584.28	2893215.00	1.59	2648.91	2642.00
27	4	1	14514.00	29847.00	159.65	0	Spot (Block27, Row1, Column4)	3026.07	2991.00	454.65	0.01	0.15	2387.00	2433.83	2387.00	350.69	0.01	0.14	67.00	44.00	0.00	604.00	639.07	2124299.00	1.69	2706.71	2641.00
27	5	1	14808.00	29846.00	158.55	0	Spot (Block27, Row1, Column5)	4049.19	3866.00	1047.89	0.02	0.26	2405.00	2469.67	2405.00	351.84	0.01	0.14	91.00	82.00	0.00	1461.00	1644.19	2814185.00	4.49	2970.84	3005.00
27	6	1	15115.00	29846.00	199.10	0	Spot (Block27, Row1, Column6)	3714.50	3466.00	1500.54	0.03	0.40	2432.00	2482.91	2432.00	359.92	0.01	0.14	85.00	67.00	0.00	1034.00	1282.50	4171379.00	3.42	3201.01	2757.00
27	7	1	15421.00	29843.00	162.80	0	Spot (Block27, Row1, Column7)	5269.83	4629.00	1816.97	0.06	0.34	2490.00	2527.64	2490.00	362.01	0.01	0.14	98.00	91.00	0.00	2139.00	2779.83	3841709.00	7.57	3084.77	3086.00
27	8	1	15719.00	29845.00	219.55	0	Spot (Block27, Row1, Column8)	3055.61	3056.00	441.76	0.00	0.14	2569.00	2596.08	2569.00	375.46	0.00	0.14	56.00	30.00	0.00	487.00	486.61	4201469.00	1.22	2703.05	2675.50
27	1	2	13609.00	30139.00	210.85	0	Spot (Block27, Row2, Column1)	2745.83	2732.00	382.33	0.00	0.14	2378.00	2420.90	2378.00	384.83	0.01	0.16	47.00	15.00	0.00	354.00	367.83	3484453.00	0.84	2614.83	2682.50
27	2	2	13910.00	30144.00	156.35	0	Spot (Block27, Row2, Column2)	3128.72	3049.00	479.15	0.01	0.15	2304.00	2358.79	2304.00	343.54	0.01	0.15	84.00	53.00	0.00	745.00	824.72	2099373.00	2.24	2618.99	2613.00
27	3	2	14214.00	30144.00	197.45	0	Spot (Block27, Row2, Column3)	2980.12	2998.00	447.16	0.00	0.15	2379.00	2420.01	2379.00	346.63	0.01	0.14	66.00	44.00	0.00	619.00	601.12	3281112.00	1.62	2702.91	2698.00
27	4	2	14514.00	30146.00	198.90	0	Spot (Block27, Row2, Column4)	3159.73	3080.00	473.30	0.01	0.15	2402.00	2460.39	2402.00	356.73	0.01	0.14	80.00	46.00	0.00	678.00	757.73	3542058.00	1.96	2747.67	2731.00
27	5	2	14824.00	30144.00	204.40	0	Spot (Block27, Row2, Column5)	3222.15	3168.00	448.01	0.01	0.14	2430.00	2475.53	2430.00	352.25	0.01	0.14	83.00	51.00	0.00	738.00	792.15	3840801.00	2.12	2765.15	2751.00
27	6	2	15113.00	30148.00	211.35	0	Spot (Block27, Row2, Column6)	2986.54	2912.00	423.44	0.01	0.14	2461.00	2491.60	2461.00	350.64	0.01	0.14	59.00	35.00	0.00	451.00	525.54	3798873.00	1.41	2627.58	2572.00
27	7	2	15409.00	30146.00	201.00	0	Spot (Block27, Row2, Column7)	3040.42	2994.00	399.77	0.01	0.13	2500.00	2542.20	2500.00	365.12	0.01	0.14	62.00	30.00	0.00	494.00	540.42	3490400.00	1.36	2745.57	2738.00
27	8	2	15714.00	30147.00	209.00	0	Spot (Block27, Row2, Column8)	3011.35	3006.00	396.33	0.00	0.13	2511.00	2564.31	2511.00	364.41	0.01	0.14	59.00	29.00	0.00	495.00	500.35	3746125.00	1.23	2776.26	2805.00
27	1	3	13604.00	30435.00	180.20	0	Spot (Block27, Row3, Column1)	4059.75	3391.00	4958.25	0.08	1.22	2351.00	2389.49	2351.00	355.66	0.01	0.15	87.00	69.00	0.33	1040.00	1708.75	3678137.00	4.70	2777.29	2827.50
27	2	3	13914.00	30449.00	209.80	0	Spot (Block27, Row3, Column2)	2858.44	2810.50	384.22	0.01	0.13	2320.00	2372.74	2320.00	350.49	0.01	0.15	62.00	33.00	0.00	490.50	538.44	3578768.00	1.39	2520.21	2454.00
27	3	3	14207.00	30442.00	201.20	0	Spot (Block27, Row3, Column3)	2974.69	2979.00	429.21	0.00	0.14	2431.50	2476.19	2431.50	366.75	0.01	0.15	60.00	35.00	0.00	547.50	543.19	3414943.00	1.36	2713.67	2743.00
27	4	3	14508.00	30451.00	182.10	0	Spot (Block27, Row3, Column4)	3464.24	3361.00	618.42	0.01	0.18	2466.00	2508.87	2466.00	370.42	0.01	0.15	84.00	62.00	0.00	895.00	998.24	3218283.00	2.58	2864.77	2841.50
27	5	3	14820.00	30452.00	193.10	0	Spot (Block27, Row3, Column5)	3084.99	3058.50	421.91	0.00	0.14	2466.50	2514.80	2466.50	358.52	0.01	0.14	66.00	40.00	0.00	592.00	618.49	3257745.00	1.59	2780.03	2789.00
27	6	3	15112.00	30446.00	192.80	0	Spot (Block27, Row3, Column6)	3140.25	3158.00	453.83	0.00	0.14	2493.00	2540.05	2493.00	359.59	0.01	0.14	67.00	46.00	0.00	665.00	647.25	3281562.00	1.67	2747.99	2673.50
27	7	3	15420.00	30449.00	159.55	0	Spot (Block27, Row3, Column7)	3627.98	3563.50	714.05	0.01	0.20	2524.00	2570.33	2524.00	364.54	0.01	0.14	83.00	66.00	0.00	1039.50	1103.98	2532327.00	2.90	2896.61	2805.50
27	8	3	15709.00	30443.00	190.95	0	Spot (Block27, Row3, Column8)	3059.49	2986.00	413.97	0.01	0.14	2496.50	2572.29	2496.50	359.66	0.01	0.14	65.00	32.00	0.00	489.50	562.99	3142096.00	1.35	2769.29	2702.00
27	1	4	13615.00	30745.00	177.35	0	Spot (Block27, Row4, Column1)	3351.74	3314.50	618.31	0.00	0.18	2356.00	2402.23	2356.00	360.48	0.01	0.15	85.00	59.00	0.00	958.50	995.74	2942829.00	2.63	2756.25	2792.00
27	2	4	13920.00	30750.00	212.45	0	Spot (Block27, Row4, Column2)	3037.90	2959.00	424.60	0.01	0.14	2370.00	2415.02	2370.00	354.97	0.01	0.15	72.00	43.00	0.00	589.00	667.90	3934079.00	1.75	2638.39	2600.00
27	3	4	14214.00	30748.00	156.15	0	Spot (Block27, Row4, Column3)	5966.53	5574.00	2012.30	0.03	0.34	2483.00	2516.10	2483.00	368.78	0.01	0.15	100.00	99.00	0.00	3091.00	3483.53	4003543.00	9.36	3298.04	3308.00
27	4	4	14513.00	30749.00	197.90	0	Spot (Block27, Row4, Column4)	3050.22	3043.00	457.34	0.00	0.15	2493.00	2541.43	2493.00	368.89	0.01	0.15	61.00	36.00	0.00	550.00	557.22	3388793.00	1.38	2781.88	2757.50
27	5	4	14801.00	30743.00	210.95	0	Spot (Block27, Row4, Column5)	3112.67	3107.00	408.10	0.00	0.13	2517.00	2566.43	2517.00	365.42	0.01	0.14	66.00	35.00	0.00	590.00	595.67	3946869.00	1.49	2738.92	2700.50
27	6	4	15129.00	30747.00	196.15	0	Spot (Block27, Row4, Column6)	3245.79	3241.00	425.38	0.00	0.13	2568.00	2591.25	2568.00	371.32	0.00	0.14	71.00	44.00	0.00	673.00	677.79	3524929.00	1.76	2974.86	2897.50
27	7	4	15409.00	30748.00	168.75	0	Spot (Block27, Row4, Column7)	3684.73	3463.00	898.05	0.03	0.24	2560.00	2586.47	2560.00	375.16	0.00	0.15	84.00	59.00	0.00	903.00	1124.73	2907249.00	2.93	2957.11	2998.00
27	8	4	15718.00	30751.00	186.10	0	Spot (Block27, Row4, Column8)	3091.56	3030.00	433.86	0.01	0.14	2509.00	2565.34	2509.00	360.07	0.01	0.14	64.00	36.00	0.00	521.00	582.56	3011183.00	1.46	2750.28	2691.50
27	1	5	13611.00	31045.00	163.65	0	Spot (Block27, Row5, Column1)	3387.30	3326.00	546.75	0.01	0.16	2388.00	2443.89	2388.00	502.67	0.01	0.21	82.00	44.00	0.00	938.00	999.30	2516766.00	1.88	2808.85	2835.00
27	2	5	13917.00	31049.00	197.00	0	Spot (Block27, Row5, Column2)	2823.99	2779.00	401.74	0.01	0.14	2365.00	2428.11	2365.00	515.56	0.01	0.21	42.00	8.00	0.00	414.00	458.99	3089440.00	0.77	2623.75	2564.50
27	3	5	14220.00	31049.00	198.55	0	Spot (Block27, Row5, Column3)	3316.17	3227.00	527.34	0.01	0.16	2487.00	2519.66	2487.00	363.18	0.01	0.14	82.00	50.00	0.00	740.00	829.17	3697535.00	2.19	2898.36	2945.00
27	4	5	14515.00	31050.00	182.95	0	Spot (Block27, Row5, Column4)	3355.29	3291.00	520.35	0.01	0.16	2552.00	2581.00	2552.00	371.00	0.00	0.14	76.00	49.00	0.00	739.00	803.29	3167392.00	2.09	2953.36	2925.00
27	5	5	14818.00	31048.00	146.80	0	Spot (Block27, Row5, Column5)	7243.45	7085.00	2478.99	0.01	0.34	2587.00	2617.59	2587.00	374.91	0.01	0.14	100.00	100.00	0.00	4498.00	4656.45	4259149.00	12.34	3804.77	3787.00
27	6	5	15112.00	31050.00	196.05	0	Spot (Block27, Row5, Column6)	3099.30	3049.00	459.99	0.01	0.15	2574.00	2592.41	2574.00	365.55	0.00	0.14	59.00	32.00	0.00	475.00	525.30	3368934.00	1.39	2850.30	2820.50
27	7	5	15417.00	31048.00	194.55	0	Spot (Block27, Row5, Column7)	3184.88	3118.00	481.56	0.01	0.15	2570.00	2588.13	2570.00	367.67	0.00	0.14	63.00	37.00	0.00	548.00	614.88	3407818.00	1.62	2925.01	2963.00
27	8	5	15721.00	31047.00	177.90	0	Spot (Block27, Row5, Column8)	4050.29	3641.00	1215.26	0.05	0.30	2578.00	2594.52	2578.00	366.86	0.00	0.14	82.00	66.00	0.00	1063.00	1472.29	3600711.00	3.97	2908.14	2916.00
27	1	6	13615.00	31351.00	201.45	0	Spot (Block27, Row6, Column1)	2947.13	2923.00	421.12	0.00	0.14	2399.00	2442.67	2399.00	509.51	0.01	0.21	51.00	14.00	0.00	524.00	548.13	3400993.00	0.99	2669.18	2629.00
27	2	6	13918.00	31347.00	195.60	0	Spot (Block27, Row6, Column2)	2914.05	2868.50	431.48	0.01	0.15	2383.00	2428.02	2383.00	514.96	0.01	0.21	47.00	15.00	0.00	485.50	531.05	3153004.00	0.94	2632.02	2613.00
27	3	6	14204.00	31347.00	162.35	0	Spot (Block27, Row6, Column3)	4690.74	4358.00	1283.77	0.03	0.27	2466.50	2499.52	2466.50	366.93	0.01	0.15	98.00	92.00	0.00	1891.50	2224.24	3414859.00	5.97	3137.05	3149.00
27	4	6	14514.00	31342.00	198.25	0	Spot (Block27, Row6, Column4)	3251.41	3259.00	465.61	0.00	0.14	2515.00	2572.06	2515.00	375.69	0.01	0.15	71.00	49.00	0.00	744.00	736.41	3622074.00	1.81	2787.45	2771.00
27	5	6	14819.00	31349.00	143.25	0	Spot (Block27, Row6, Column5)	8234.21	7924.00	3269.01	0.02	0.40	2554.00	2596.76	2554.00	387.98	0.01	0.15	100.00	99.00	0.00	5370.00	5680.21	4602925.00	14.53	3961.84	3687.00
27	6	6	15119.00	31349.00	201.40	0	Spot (Block27, Row6, Column6)	3033.39	2989.00	464.11	0.01	0.15	2524.00	2575.98	2524.00	369.87	0.01	0.14	54.00	31.00	0.00	465.00	509.39	3491427.00	1.24	2840.55	2805.50
27	7	6	15415.00	31349.00	158.40	0	Spot (Block27, Row6, Column7)	4219.31	4023.00	990.62	0.02	0.23	2546.50	2580.17	2546.50	359.13	0.01	0.14	94.00	82.00	0.00	1476.50	1672.81	2902885.00	4.56	3105.76	3104.00
27	8	6	15725.00	31352.00	159.60	0	Spot (Block27, Row6, Column8)	4406.49	4017.00	1286.60	0.04	0.29	2581.00	2615.57	2581.00	375.92	0.01	0.14	91.00	82.00	0.00	1436.00	1825.49	3080136.00	4.76	3144.66	3174.00
27	1	7	13609.00	31650.00	207.85	0	Spot (Block27, Row7, Column1)	3100.21	3098.50	482.47	0.00	0.16	2433.00	2476.60	2433.00	398.07	0.01	0.16	65.00	41.00	0.00	665.50	667.21	3794656.00	1.57	2642.42	2573.00
27	2	7	13909.00	31640.00	196.00	0	Spot (Block27, Row7, Column2)	2820.16	2742.00	422.59	0.01	0.15	2347.00	2386.70	2347.00	357.75	0.01	0.15	52.00	29.00	0.00	395.00	473.16	3068335.00	1.21	2572.85	2575.00
27	3	7	14220.00	31647.00	201.10	0	Spot (Block27, Row7, Column3)	2958.53	2925.50	438.68	0.00	0.15	2397.00	2457.77	2397.00	361.00	0.01	0.15	62.00	35.00	0.00	528.50	561.53	3402306.00	1.39	2662.22	2670.00
27	4	7	14517.00	31649.00	188.00	0	Spot (Block27, Row7, Column4)	2976.74	2962.50	395.03	0.00	0.13	2440.00	2493.11	2440.00	360.49	0.01	0.14	61.00	34.00	0.00	522.50	536.74	2964838.00	1.34	2714.74	2575.00
27	5	7	14810.00	31647.00	196.85	0	Spot (Block27, Row7, Column5)	3123.09	3071.00	464.44	0.01	0.15	2468.00	2524.28	2468.00	377.83	0.01	0.15	65.00	39.00	0.00	603.00	655.09	3419789.00	1.58	2821.12	2816.00
27	6	7	15120.00	31639.00	194.85	0	Spot (Block27, Row7, Column6)	3164.75	3111.50	465.35	0.01	0.15	2474.00	2521.48	2474.00	377.87	0.01	0.15	67.00	41.00	0.00	637.50	690.75	3405269.00	1.70	2809.78	2783.00
27	7	7	15404.00	31648.00	176.30	0	Spot (Block27, Row7, Column7)	3768.34	3549.00	832.00	0.03	0.22	2485.00	2523.49	2485.00	370.08	0.01	0.15	89.00	71.00	0.00	1064.00	1283.34	3270921.00	3.36	2892.24	2889.00
27	8	7	15722.00	31644.00	186.35	0	Spot (Block27, Row7, Column8)	4208.53	3850.00	3167.05	0.04	0.75	2562.00	2590.14	2562.00	382.42	0.00	0.15	96.00	84.00	0.00	1288.00	1646.53	4141196.00	4.23	3018.00	3050.00
27	1	8	13602.00	31952.00	138.60	0	Spot (Block27, Row8, Column1)	43032.29	44706.50	17820.87	0.02	0.41	2573.00	2642.20	2573.00	470.83	0.01	0.18	100.00	100.00	22.24	42133.50	40459.29	22635068.00	85.78	15295.13	11489.00
27	2	8	13913.00	31951.00	191.75	0	Spot (Block27, Row8, Column2)	2940.50	2900.50	445.05	0.01	0.15	2409.00	2488.12	2409.00	430.19	0.01	0.17	55.00	23.00	0.00	491.50	531.50	3052242.00	1.05	2683.13	2616.00
27	3	8	14210.00	31953.00	171.15	0	Spot (Block27, Row8, Column3)	3403.51	3320.50	640.79	0.01	0.19	2403.00	2473.47	2403.00	370.19	0.01	0.15	85.00	66.00	0.00	917.50	1000.51	2784070.00	2.51	2821.22	2763.00
27	4	8	14509.00	31946.00	181.85	0	Spot (Block27, Row8, Column4)	3148.63	3122.00	473.10	0.00	0.15	2458.50	2507.74	2458.50	384.59	0.01	0.15	72.00	41.00	0.00	663.50	690.13	2912484.00	1.67	2819.21	2822.00
27	5	8	14802.00	31948.00	205.70	0	Spot (Block27, Row8, Column5)	2928.70	2912.50	409.16	0.00	0.14	2468.00	2519.11	2468.00	383.64	0.01	0.15	55.00	26.00	0.00	444.50	460.70	3520301.00	1.07	2720.17	2671.00
27	6	8	15116.00	31952.00	189.40	0	Spot (Block27, Row8, Column6)	3305.01	3354.00	518.03	0.01	0.16	2478.00	2533.35	2478.00	389.81	0.01	0.15	75.00	53.00	0.00	876.00	827.01	3347974.00	1.98	2812.89	2792.50
27	7	8	15413.00	31950.00	181.50	0	Spot (Block27, Row8, Column7)	3444.31	3383.00	596.71	0.01	0.17	2502.00	2548.42	2502.00	387.29	0.01	0.15	80.00	56.00	0.00	881.00	942.31	3179096.00	2.31	2862.41	2844.00
27	8	8	15720.00	31948.00	166.25	0	Spot (Block27, Row8, Column8)	4400.84	4128.00	1088.94	0.03	0.25	2594.50	2645.16	2594.50	404.82	0.01	0.15	96.00	81.00	0.00	1533.50	1806.34	3375445.00	4.34	3064.21	3085.00
28	1	1	18121.00	29847.00	152.45	0	Spot (Block28, Row1, Column1)	24785.02	22229.50	14871.68	0.05	0.60	890.00	900.72	890.00	108.15	0.01	0.12	100.00	100.00	0.16	21339.50	23895.02	15713703.00	220.85	6001.23	4763.00
28	2	1	18413.00	29851.00	154.30	0	Spot (Block28, Row1, Column2)	2325.39	2088.00	925.15	0.05	0.40	852.00	863.13	852.00	89.71	0.01	0.10	100.00	100.00	0.00	1236.00	1473.39	1523131.00	16.30	1200.92	1180.00
28	3	1	18714.00	29851.00	169.10	0	Spot (Block28, Row1, Column3)	1555.99	1349.00	576.12	0.06	0.37	825.00	838.97	825.00	71.92	0.01	0.09	99.00	98.00	0.00	524.00	730.99	1235459.00	9.97	990.94	1002.00
28	4	1	19006.00	29854.00	156.15	0	Spot (Block28, Row1, Column4)	1843.17	1688.00	650.47	0.04	0.35	863.00	865.33	863.00	73.11	0.00	0.08	100.00	100.00	0.00	825.00	980.17	1236769.00	13.37	1072.55	1072.00
28	5	1	19317.00	29849.00	153.30	0	Spot (Block28, Row1, Column5)	2422.20	2119.00	1137.01	0.06	0.47	900.00	903.36	900.00	74.43	0.00	0.08	100.00	100.00	0.00	1219.00	1522.20	1555054.00	20.41	1230.20	1190.00
28	6	1	19608.00	29842.00	151.80	0	Spot (Block28, Row1, Column6)	2900.46	2568.00	1218.84	0.05	0.42	913.00	927.33	913.00	78.73	0.01	0.08	100.00	100.00	0.00	1655.00	1987.46	1833089.00	25.06	1393.60	1355.00
28	7	1	19926.00	29845.00	152.35	0	Spot (Block28, Row1, Column7)	6751.65	5916.00	3945.69	0.06	0.58	932.00	943.90	932.00	78.55	0.01	0.08	100.00	100.00	0.00	4984.00	5819.65	4314303.00	73.94	2142.99	1824.00
28	8	1	20228.00	29842.00	201.10	0	Spot (Block28, Row1, Column8)	1157.43	1155.00	86.52	0.00	0.07	965.00	964.41	965.00	64.07	0.00	0.07	92.00	80.00	0.00	190.00	192.43	1327575.00	3.01	1046.49	1050.00
28	1	2	18103.00	30147.00	200.90	0	Spot (Block28, Row2, Column1)	962.80	972.00	71.14	0.00	0.07	844.00	862.93	844.00	91.82	0.01	0.11	61.00	11.00	0.00	128.00	118.80	1101445.00	1.09	909.34	913.50
28	2	2	18409.00	30150.00	135.90	0	Spot (Block28, Row2, Column2)	1856.50	1866.00	396.43	0.00	0.21	820.00	833.39	820.00	61.72	0.01	0.07	100.00	100.00	0.00	1046.00	1036.50	922680.00	16.58	1139.68	1094.00
28	3	2	18716.00	30151.00	196.35	0	Spot (Block28, Row2, Column3)	1019.95	1003.00	96.13	0.01	0.09	820.50	834.69	820.50	65.82	0.01	0.08	96.00	77.00	0.00	182.50	199.45	1109709.00	2.81	914.83	907.00
28	4	2	19016.00	30152.00	181.30	0	Spot (Block28, Row2, Column4)	1636.45	1628.50	328.37	0.00	0.20	844.00	860.11	844.00	79.37	0.01	0.09	100.00	99.00	0.00	784.50	792.45	1508803.00	9.78	1083.53	1072.50
28	5	2	19319.00	30144.00	199.85	0	Spot (Block28, Row2, Column5)	1156.88	1142.00	111.35	0.01	0.10	873.00	871.39	873.00	61.77	0.00	0.07	99.00	96.00	0.00	269.00	283.88	1308432.00	4.62	962.49	956.50
28	6	2	19612.00	30149.00	167.45	0	Spot (Block28, Row2, Column6)	1357.84	1303.00	242.24	0.02	0.18	890.00	890.96	890.00	61.51	0.00	0.07	99.00	96.00	0.00	413.00	467.84	1057759.00	7.59	1025.66	1015.00
28	7	2	19920.00	30152.00	183.75	0	Spot (Block28, Row2, Column7)	1304.62	1219.00	269.59	0.03	0.21	906.50	917.14	906.50	67.20	0.01	0.07	97.00	86.00	0.00	312.50	398.12	1232865.00	5.77	1006.03	1001.00
28	8	2	20221.00	30148.00	229.25	0	Spot (Block28, Row2, Column8)	1075.37	1076.00	77.69	0.00	0.07	924.00	934.74	924.00	58.94	0.01	0.06	90.00	67.00	0.00	152.00	151.37	1623815.00	2.39	979.79	981.00
28	1	3	18121.00	30451.00	149.00	0	Spot (Block28, Row3, Column1)	3057.39	2793.50	1342.69	0.04	0.44	852.00	864.19	852.00	80.48	0.01	0.09	100.00	100.00	0.00	1941.50	2205.39	1858896.00	27.25	1391.13	1305.00
28	2	3	18426.00	30447.00	183.45	0	Spot (Block28, Row3, Column2)	1057.82	1032.50	111.28	0.01	0.11	825.00	840.76	825.00	65.34	0.01	0.08	94.00	83.00	0.00	207.50	232.82	994355.00	3.32	935.15	938.50
28	3	3	18705.00	30444.00	191.85	0	Spot (Block28, Row3, Column3)	1232.40	1132.50	290.05	0.04	0.24	857.00	869.88	857.00	91.13	0.01	0.10	96.00	76.00	0.00	275.50	375.40	1276768.00	3.98	966.52	958.50
28	4	3	19017.00	30446.00	147.40	0	Spot (Block28, Row3, Column4)	5284.23	4673.00	3030.40	0.05	0.57	891.00	899.30	891.00	84.77	0.00	0.09	100.00	100.00	0.00	3782.00	4393.23	3159972.00	51.73	1757.92	1604.00
28	5	3	19315.00	30453.00	175.75	0	Spot (Block28, Row3, Column5)	1144.48	1099.00	153.82	0.02	0.13	895.00	901.49	895.00	74.84	0.00	0.08	96.00	70.00	0.00	204.00	249.48	985395.00	3.25	996.55	997.50
28	6	3	19620.00	30447.00	196.25	0	Spot (Block28, Row3, Column6)	1091.17	1091.00	107.02	0.00	0.10	900.00	904.25	900.00	63.61	0.00	0.07	89.00	65.00	0.00	191.00	191.17	1187193.00	2.94	958.63	956.00
28	7	3	19922.00	30454.00	148.20	0	Spot (Block28, Row3, Column7)	2259.45	2147.00	815.77	0.02	0.36	915.00	928.96	915.00	65.15	0.01	0.07	100.00	100.00	0.00	1232.00	1344.45	1348890.00	20.42	1259.97	1224.00
28	8	3	20219.00	30443.00	229.95	0	Spot (Block28, Row3, Column8)	1074.35	1071.00	97.40	0.00	0.09	925.00	936.83	925.00	63.69	0.01	0.07	81.00	56.00	0.00	146.00	149.35	1627634.00	2.16	976.93	971.00
28	1	4	18117.00	30749.00	148.40	0	Spot (Block28, Row4, Column1)	4816.73	4219.00	2749.09	0.06	0.57	904.00	915.09	904.00	99.35	0.01	0.11	100.00	100.00	0.00	3315.00	3912.73	2899669.00	39.27	1741.88	1569.50
28	2	4	18415.00	30746.00	198.70	0	Spot (Block28, Row4, Column2)	1043.57	1031.00	86.43	0.01	0.08	861.00	872.23	861.00	96.05	0.01	0.11	86.00	44.00	0.00	170.00	182.57	1163582.00	1.78	938.12	919.00
28	3	4	18718.00	30751.00	147.50	0	Spot (Block28, Row4, Column3)	29424.71	26512.00	19445.10	0.05	0.66	892.00	908.74	892.00	106.72	0.01	0.12	100.00	100.00	5.19	25620.00	28532.71	17566568.00	267.20	5944.19	4706.00
28	4	4	18998.00	30748.00	215.05	0	Spot (Block28, Row4, Column4)	1083.46	1087.50	97.00	0.00	0.09	914.00	933.33	914.00	94.36	0.01	0.10	77.00	40.00	0.00	173.50	169.46	1432335.00	1.59	972.25	980.00
28	5	4	19302.00	30746.00	186.90	0	Spot (Block28, Row4, Column5)	1169.10	1120.50	210.79	0.02	0.18	910.00	923.63	910.00	85.18	0.01	0.09	98.00	76.00	0.00	210.50	259.10	1150397.00	2.88	1046.68	1040.00
28	6	4	19611.00	30739.00	199.30	0	Spot (Block28, Row4, Column6)	1339.74	1282.50	513.59	0.02	0.38	912.00	922.49	912.00	61.77	0.00	0.07	100.00	99.00	0.00	370.50	427.74	1508546.00	6.76	1063.49	1063.00
28	7	4	19909.00	30753.00	169.50	0	Spot (Block28, Row4, Column7)	1695.95	1444.50	628.75	0.07	0.37	932.00	945.49	932.00	65.20	0.01	0.07	100.00	98.00	0.00	512.50	763.95	1349973.00	11.51	1113.20	1112.00
28	8	4	20215.00	30752.00	179.10	0	Spot (Block28, Row4, Column8)	1313.82	1247.50	209.53	0.02	0.16	965.00	964.12	965.00	69.12	0.00	0.07	99.00	88.00	0.00	282.50	348.82	1179809.00	5.06	1063.14	1062.50
28	1	5	18113.00	31052.00	149.25	0	Spot (Block28, Row5, Column1)	4922.95	4083.50	3184.81	0.08	0.65	949.00	958.60	949.00	96.45	0.00	0.10	100.00	100.00	0.00	3134.50	3973.95	3012844.00	41.10	1723.83	1478.00
28	2	5	18401.00	31054.00	181.60	0	Spot (Block28, Row5, Column2)	1159.90	1130.50	113.32	0.01	0.10	901.00	915.59	901.00	83.52	0.01	0.09	96.00	84.00	0.00	229.50	258.90	1071743.00	2.93	1010.37	1004.00
28	3	5	18719.00	31057.00	199.65	0	Spot (Block28, Row5, Column3)	1137.89	1135.00	104.19	0.00	0.09	915.00	934.95	915.00	95.87	0.01	0.10	88.00	65.00	0.00	220.00	222.89	1290371.00	2.12	1002.67	1000.50
28	4	5	19015.00	31051.00	149.10	0	Spot (Block28, Row5, Column4)	2276.11	2056.50	786.82	0.04	0.35	938.00	951.52	938.00	92.00	0.01	0.10	100.00	100.00	0.00	1118.50	1338.11	1374770.00	14.40	1311.41	1272.50
28	5	5	19316.00	31048.00	145.70	0	Spot (Block28, Row5, Column5)	22364.38	19112.50	15320.29	0.07	0.69	941.00	962.21	941.00	104.13	0.01	0.11	100.00	100.00	0.17	18171.50	21423.38	12971339.00	205.53	5243.76	3900.00
28	6	5	19623.00	31050.00	175.10	0	Spot (Block28, Row5, Column6)	1480.25	1411.00	276.23	0.02	0.19	946.00	959.72	946.00	79.94	0.01	0.08	99.00	97.00	0.00	465.00	534.25	1267092.00	6.51	1107.20	1108.00
28	7	5	19914.00	31060.00	199.75	0	Spot (Block28, Row5, Column7)	1112.03	1106.00	82.79	0.00	0.07	955.00	960.68	955.00	72.26	0.00	0.08	85.00	54.00	0.00	151.00	157.03	1255478.00	2.09	1011.14	1005.00
28	8	5	20219.00	31051.00	146.35	0	Spot (Block28, Row5, Column8)	3244.07	2866.00	1618.61	0.05	0.50	973.00	973.76	973.00	70.85	0.00	0.07	100.00	100.00	0.00	1893.00	2271.07	1891292.00	32.05	1475.74	1364.00
28	1	6	18112.00	31353.00	203.90	0	Spot (Block28, Row6, Column1)	1155.19	1147.00	92.35	0.00	0.08	963.00	962.94	963.00	95.20	0.00	0.10	87.00	48.00	0.00	184.00	192.19	1359664.00	2.02	1047.11	1041.00
28	2	6	18413.00	31350.00	218.55	0	Spot (Block28, Row6, Column2)	1083.54	1079.00	102.65	0.00	0.09	907.00	917.87	907.00	81.42	0.01	0.09	87.00	53.00	0.00	172.00	176.54	1477954.00	2.03	986.08	989.00
28	3	6	18707.00	31351.00	145.85	0	Spot (Block28, Row6, Column3)	5503.41	4684.00	3186.19	0.07	0.58	907.00	915.52	907.00	77.50	0.00	0.08	100.00	100.00	0.00	3777.00	4596.41	3191979.00	59.20	1888.62	1598.00
28	4	6	19024.00	31349.00	172.35	0	Spot (Block28, Row6, Column4)	1306.36	1238.50	220.59	0.02	0.17	932.00	947.29	932.00	88.38	0.01	0.09	97.00	83.00	0.00	306.50	374.36	1084280.00	4.06	1047.18	1027.00
28	5	6	19316.00	31350.00	144.25	0	Spot (Block28, Row6, Column5)	14998.63	13568.50	8970.99	0.04	0.60	983.00	994.61	983.00	106.09	0.01	0.11	100.00	100.00	0.00	12585.50	14015.63	8549222.00	132.01	3593.22	2783.00
28	6	6	19626.00	31354.00	176.85	0	Spot (Block28, Row6, Column6)	1302.51	1281.00	162.28	0.01	0.12	996.00	1001.45	996.00	84.03	0.00	0.08	97.00	81.00	0.00	285.00	306.51	1134488.00	3.58	1099.52	1100.00
28	7	6	19921.00	31348.00	148.15	0	Spot (Block28, Row6, Column7)	3212.05	2970.00	1406.49	0.03	0.44	977.00	976.94	977.00	74.25	0.00	0.08	100.00	100.00	0.00	1993.00	2235.05	1933657.00	30.10	1521.45	1409.50
28	8	6	20222.00	31354.00	146.15	0	Spot (Block28, Row6, Column8)	3941.37	3444.00	2020.82	0.06	0.51	979.00	980.19	979.00	68.77	0.00	0.07	100.00	100.00	0.00	2465.00	2962.37	2297817.00	43.06	1635.04	1502.50
28	1	7	18109.00	31645.00	184.85	0	Spot (Block28, Row7, Column1)	1111.76	1093.50	107.62	0.01	0.10	972.00	975.53	972.00	124.18	0.00	0.13	48.00	13.00	0.00	121.50	139.76	1069517.00	1.10	1026.76	1001.00
28	2	7	18422.00	31653.00	217.00	0	Spot (Block28, Row7, Column2)	1030.78	1007.00	91.64	0.01	0.09	891.00	897.03	891.00	81.79	0.00	0.09	73.00	37.00	0.00	116.00	139.78	1392587.00	1.64	942.94	943.00
28	3	7	18718.00	31646.00	183.60	0	Spot (Block28, Row7, Column3)	1039.26	1018.00	86.82	0.01	0.08	892.00	894.53	892.00	74.38	0.00	0.08	81.00	43.00	0.00	126.00	147.26	978986.00	1.95	976.85	975.50
28	4	7	19019.00	31656.00	194.40	0	Spot (Block28, Row7, Column4)	1126.31	1096.00	114.66	0.01	0.10	905.00	914.37	905.00	75.64	0.00	0.08	95.00	70.00	0.00	191.00	221.31	1204027.00	2.80	997.28	984.00
28	5	7	19317.00	31653.00	186.90	0	Spot (Block28, Row7, Column5)	1594.32	1502.00	329.33	0.03	0.21	930.00	955.45	930.00	104.46	0.01	0.11	99.00	96.00	0.00	572.00	664.32	1568808.00	6.12	1163.84	1155.50
28	6	7	19609.00	31650.00	206.15	0	Spot (Block28, Row7, Column6)	1225.01	1205.00	127.05	0.01	0.10	988.00	985.30	988.00	95.08	0.00	0.10	86.00	59.00	0.00	217.00	237.01	1476136.00	2.52	1083.85	1080.00
28	7	7	19907.00	31653.00	148.80	0	Spot (Block28, Row7, Column7)	3177.15	3082.00	1166.90	0.01	0.37	986.00	988.44	986.00	81.36	0.00	0.08	100.00	100.00	0.00	2096.00	2191.15	1941237.00	26.90	1542.18	1366.00
28	8	7	20220.00	31652.00	190.55	0	Spot (Block28, Row7, Column8)	1736.21	1728.00	240.74	0.00	0.14	974.00	971.81	974.00	64.25	0.00	0.07	100.00	100.00	0.00	754.00	762.21	1772668.00	11.90	1213.00	1202.00
28	1	8	18105.00	31959.00	147.10	0	Spot (Block28, Row8, Column1)	31927.27	27757.50	20663.37	0.06	0.65	1000.00	1017.56	1000.00	151.02	0.01	0.15	100.00	100.00	15.42	26757.50	30927.27	18837116.00	204.67	8201.82	4754.00
28	2	8	18419.00	31953.00	180.90	0	Spot (Block28, Row8, Column2)	1291.50	1235.00	206.40	0.02	0.16	901.00	923.51	901.00	130.12	0.01	0.14	96.00	68.00	0.00	334.00	390.50	1183010.00	2.83	1028.19	1025.00
28	3	8	18709.00	31950.00	161.80	0	Spot (Block28, Row8, Column3)	1593.74	1396.50	562.96	0.06	0.35	890.00	892.37	890.00	77.51	0.00	0.09	99.00	97.00	0.00	506.50	703.74	1160243.00	9.05	1039.25	1031.50
28	4	8	19014.00	31947.00	201.20	0	Spot (Block28, Row8, Column4)	1107.22	1094.50	123.61	0.01	0.11	898.00	902.62	898.00	70.32	0.00	0.08	90.00	66.00	0.00	196.50	209.22	1271094.00	2.91	966.55	970.00
28	5	8	19315.00	31961.00	192.10	0	Spot (Block28, Row8, Column5)	1100.79	1101.00	99.78	0.00	0.09	899.00	904.93	899.00	71.20	0.00	0.08	92.00	68.00	0.00	202.00	201.79	1145923.00	2.75	984.53	978.50
28	6	8	19630.00	31948.00	220.35	0	Spot (Block28, Row8, Column6)	1127.19	1097.00	128.94	0.01	0.11	918.00	942.74	918.00	95.82	0.01	0.10	81.00	43.00	0.00	179.00	209.19	1570172.00	1.92	993.84	992.00
28	7	8	19915.00	31957.00	160.40	0	Spot (Block28, Row8, Column7)	2066.15	1966.50	587.76	0.02	0.28	992.00	997.82	992.00	96.57	0.00	0.10	100.00	99.00	0.00	974.50	1074.15	1466969.00	11.06	1251.95	1233.50
28	8	8	20221.00	31948.00	155.25	0	Spot (Block28, Row8, Column8)	2394.88	2198.00	925.01	0.04	0.39	979.00	977.61	979.00	77.31	0.00	0.08	100.00	100.00	0.00	1219.00	1415.88	1585408.00	18.33	1345.45	1327.00
29	1	1	4613.00	34339.00	148.40	0	Spot (Block29, Row1, Column1)	35270.88	33140.00	18878.38	0.03	0.54	76.00	87.61	76.00	68.27	0.06	0.78	100.00	100.00	8.86	33064.00	35194.88	21092040.00	515.33	6361.04	4395.00
29	2	1	4912.00	34340.00	147.00	-50	Spot (Block29, Row1, Column2)	70.43	70.00	7.35	0.00	0.10	72.00	75.72	72.00	34.72	0.02	0.46	0.00	0.00	0.00	-2.00	-1.57	41414.00	-0.15	66.40	67.00
29	3	1	5212.00	34340.00	147.00	-50	Spot (Block29, Row1, Column3)	72.46	72.00	8.16	0.00	0.11	69.00	69.86	69.00	9.53	0.01	0.14	22.00	4.00	0.00	3.00	3.46	42535.00	0.27	70.86	70.00
29	4	1	5513.00	34340.00	147.00	-50	Spot (Block29, Row1, Column4)	71.49	71.00	7.51	0.00	0.11	71.00	71.01	71.00	8.40	0.00	0.12	16.00	0.00	0.00	0.00	0.49	42180.00	0.06	75.57	75.00
29	5	1	5785.00	34358.00	146.35	0	Spot (Block29, Row1, Column5)	95.50	95.50	10.15	0.00	0.11	71.00	71.26	71.00	8.05	0.00	0.11	95.00	75.00	0.00	24.50	24.50	55389.00	3.01	81.99	81.00
29	6	1	6092.00	34318.00	129.30	0	Spot (Block29, Row1, Column6)	89.98	89.00	9.93	0.00	0.11	70.00	70.61	70.00	9.13	0.00	0.13	87.00	53.00	0.00	19.00	19.98	40491.00	2.12	80.62	80.00
29	7	1	6416.00	34361.00	168.30	0	Spot (Block29, Row1, Column7)	96.07	96.00	13.21	0.00	0.14	70.00	70.56	70.00	9.64	0.00	0.14	89.00	67.00	0.00	26.00	26.07	76088.00	2.65	84.30	83.00
29	8	1	6715.00	34329.00	165.20	0	Spot (Block29, Row1, Column8)	108.11	108.00	12.34	0.00	0.11	71.00	71.03	71.00	9.45	0.00	0.13	99.00	94.00	0.00	37.00	37.11	81949.00	3.92	88.94	88.00
29	1	2	4611.00	34640.00	147.00	-50	Spot (Block29, Row2, Column1)	67.24	67.00	7.34	0.00	0.11	75.00	80.82	75.00	50.34	0.03	0.62	0.00	0.00	0.00	-8.00	-7.76	39602.00	-0.27	70.49	69.00
29	2	2	4912.00	34640.00	147.00	-50	Spot (Block29, Row2, Column2)	73.58	73.00	8.03	0.00	0.11	71.00	71.22	71.00	9.72	0.00	0.14	21.00	1.00	0.00	2.00	2.58	43263.00	0.24	70.92	71.00
29	3	2	5212.00	34640.00	147.00	-50	Spot (Block29, Row2, Column3)	75.81	76.00	8.12	0.00	0.11	70.00	70.23	70.00	8.60	0.00	0.12	36.00	7.00	0.00	6.00	5.81	44579.00	0.65	76.28	75.00
29	4	2	5513.00	34640.00	147.00	-50	Spot (Block29, Row2, Column4)	73.55	74.00	5.83	0.00	0.08	71.00	71.34	71.00	7.94	0.00	0.11	19.00	1.00	0.00	3.00	2.55	43469.00	0.28	76.18	77.00
29	5	2	5754.00	34652.00	167.05	0	Spot (Block29, Row2, Column5)	80.98	82.00	7.10	0.01	0.09	71.00	71.55	71.00	8.35	0.00	0.12	63.00	17.00	0.00	11.00	9.98	62675.00	1.13	77.15	77.00
29	6	2	6114.00	34640.00	147.00	-50	Spot (Block29, Row2, Column6)	72.72	72.00	7.81	0.00	0.11	70.00	69.85	70.00	9.69	0.00	0.14	18.00	1.00	0.00	2.00	2.72	42904.00	0.30	73.62	73.00
29	7	2	6414.00	34640.00	147.00	-50	Spot (Block29, Row2, Column7)	72.21	74.00	10.28	0.01	0.14	70.00	69.43	70.00	9.80	0.00	0.14	28.00	0.00	0.00	4.00	2.21	42460.00	0.28	73.79	74.00
29	8	2	6715.00	34640.00	147.00	-50	Spot (Block29, Row2, Column8)	69.86	69.00	6.99	0.01	0.10	70.00	69.91	70.00	8.47	0.00	0.12	13.00	1.00	0.00	-1.00	-0.14	41006.00	-0.01	71.92	72.50
29	1	3	4611.00	34940.00	147.00	-50	Spot (Block29, Row3, Column1)	83.37	83.00	8.81	0.00	0.11	71.00	70.61	71.00	9.17	0.00	0.13	59.00	22.00	0.00	12.00	12.37	49105.00	1.39	75.68	76.00
29	2	3	4912.00	34940.00	147.00	-50	Spot (Block29, Row3, Column2)	71.09	70.00	8.69	0.01	0.12	71.00	70.53	71.00	9.08	0.00	0.13	14.00	2.00	0.00	-1.00	0.09	41801.00	0.06	73.94	73.50
29	3	3	5209.00	34920.00	104.35	0	Spot (Block29, Row3, Column3)	89.27	89.00	8.43	0.00	0.09	71.00	70.56	71.00	8.55	0.00	0.12	86.00	52.00	0.00	18.00	18.27	25442.00	2.19	77.98	77.00
29	4	3	5511.00	34952.00	223.55	0	Spot (Block29, Row3, Column4)	77.54	77.00	8.13	0.00	0.10	70.00	70.72	70.00	8.34	0.00	0.12	42.00	13.00	0.00	7.00	7.54	110333.00	0.82	72.21	71.00
29	5	3	5813.00	34940.00	147.00	-50	Spot (Block29, Row3, Column5)	77.00	76.00	7.57	0.01	0.10	71.00	71.64	71.00	9.09	0.00	0.13	32.00	5.00	0.00	5.00	6.00	45278.00	0.59	73.17	74.00
29	6	3	6114.00	34940.00	147.00	-50	Spot (Block29, Row3, Column6)	74.52	74.00	10.83	0.00	0.15	70.00	70.26	70.00	9.83	0.00	0.14	26.00	9.00	0.00	4.00	4.52	43894.00	0.43	74.15	74.00
29	7	3	6482.00	34888.00	136.90	0	Spot (Block29, Row3, Column7)	82.57	83.00	7.26	0.00	0.09	69.00	68.46	69.00	9.47	0.00	0.14	73.00	26.00	0.00	14.00	13.57	41944.00	1.49	75.42	77.50
29	8	3	6715.00	34941.00	147.00	-50	Spot (Block29, Row3, Column8)	70.58	72.00	12.38	0.01	0.18	72.00	72.05	72.00	10.26	0.00	0.14	19.00	1.00	0.00	0.00	-1.42	41428.00	-0.14	70.83	71.50
29	1	4	4608.00	35258.00	190.05	0	Spot (Block29, Row4, Column1)	79.63	79.00	7.77	0.00	0.10	69.00	68.50	69.00	8.82	0.00	0.13	56.00	20.00	0.00	10.00	10.63	80905.00	1.26	74.55	76.00
29	2	4	4897.00	35189.00	98.15	0	Spot (Block29, Row4, Column2)	82.04	82.00	7.02	0.00	0.09	70.00	69.28	70.00	8.70	0.00	0.13	69.00	23.00	0.00	12.00	12.04	20017.00	1.47	73.71	73.00
29	3	4	5212.00	35233.00	148.60	0	Spot (Block29, Row4, Column3)	115.78	117.00	12.63	0.00	0.11	70.00	69.79	70.00	9.45	0.00	0.14	99.00	98.00	0.00	47.00	45.78	70512.00	4.87	89.87	89.00
29	4	4	5561.00	35185.00	278.90	0	Spot (Block29, Row4, Column4)	77.22	77.00	9.30	0.00	0.12	69.00	69.13	69.00	10.38	0.00	0.15	40.00	10.00	0.00	8.00	8.22	175367.00	0.78	73.02	73.00
29	5	4	5813.00	35241.00	147.00	-50	Spot (Block29, Row4, Column5)	79.57	80.00	10.13	0.00	0.13	70.00	70.73	70.00	10.49	0.00	0.15	47.00	14.00	0.00	10.00	9.57	46627.00	0.84	68.94	68.00
29	6	4	6094.00	35230.00	174.00	0	Spot (Block29, Row4, Column6)	91.25	91.00	9.68	0.00	0.11	71.00	71.63	71.00	9.99	0.00	0.14	85.00	53.00	0.00	20.00	20.25	77473.00	1.96	80.56	80.50
29	7	4	6414.00	35241.00	147.00	-50	Spot (Block29, Row4, Column7)	76.64	78.00	9.35	0.01	0.12	71.00	71.48	71.00	10.96	0.00	0.15	33.00	2.00	0.00	7.00	5.64	45143.00	0.47	75.94	77.00
29	8	4	6703.00	35254.00	148.75	0	Spot (Block29, Row4, Column8)	329.10	332.00	68.67	0.00	0.21	72.00	72.67	72.00	11.32	0.00	0.16	100.00	100.00	0.00	260.00	257.10	198448.00	22.65	147.89	139.00
29	1	5	4611.00	35540.00	147.00	-50	Spot (Block29, Row5, Column1)	77.00	77.00	9.74	0.00	0.13	70.00	69.28	70.00	9.08	0.00	0.13	40.00	12.00	0.00	7.00	7.00	45505.00	0.85	74.45	73.00
29	2	5	4912.00	35540.00	147.00	-50	Spot (Block29, Row5, Column2)	77.42	77.00	10.07	0.00	0.13	68.00	67.69	68.00	9.28	0.00	0.14	48.00	19.00	0.00	9.00	9.42	45678.00	1.05	68.48	71.00
29	3	5	5212.00	35541.00	147.00	-50	Spot (Block29, Row5, Column3)	69.35	69.00	6.73	0.00	0.10	70.00	70.03	70.00	9.94	0.00	0.14	6.00	0.00	0.00	-1.00	-0.65	40918.00	-0.07	71.47	71.50
29	4	5	5496.00	35548.00	124.15	0	Spot (Block29, Row5, Column4)	89.26	90.00	7.00	0.00	0.08	71.00	70.85	71.00	10.40	0.00	0.15	86.00	39.00	0.00	19.00	18.26	36685.00	1.77	81.04	81.00
29	5	5	5813.00	35552.00	150.65	0	Spot (Block29, Row5, Column5)	138.92	138.00	19.51	0.00	0.14	73.00	73.58	73.00	11.59	0.00	0.16	100.00	100.00	0.00	65.00	65.92	86549.00	5.64	104.95	104.00
29	6	5	6114.00	35541.00	147.00	-50	Spot (Block29, Row5, Column6)	75.48	77.00	10.27	0.01	0.14	75.00	74.70	75.00	11.07	0.00	0.15	14.00	0.00	0.00	2.00	0.48	44306.00	0.07	73.99	73.00
29	7	5	6386.00	35625.00	103.85	0	Spot (Block29, Row5, Column7)	93.96	95.00	9.25	0.00	0.10	74.00	74.14	74.00	9.68	0.00	0.13	86.00	53.00	0.00	21.00	19.96	25838.00	2.05	83.49	84.00
29	8	5	6707.00	35551.00	175.75	0	Spot (Block29, Row5, Column8)	93.81	95.00	12.27	0.01	0.13	72.00	72.66	72.00	10.13	0.00	0.14	82.00	57.00	0.00	23.00	21.81	80865.00	2.09	78.19	77.00
29	1	6	4611.00	35841.00	147.00	-50	Spot (Block29, Row6, Column1)	68.66	68.00	10.02	0.00	0.15	69.00	69.07	69.00	9.88	0.00	0.14	15.00	5.00	0.00	-1.00	-0.34	40581.00	-0.04	66.84	66.00
29	2	6	4850.00	35823.00	164.15	0	Spot (Block29, Row6, Column2)	73.81	74.00	7.43	0.00	0.10	67.00	66.97	67.00	9.70	0.00	0.14	37.00	2.00	0.00	7.00	6.81	55280.00	0.70	69.04	69.00
29	3	6	5233.00	35845.00	132.20	0	Spot (Block29, Row6, Column3)	92.18	92.00	9.40	0.00	0.10	71.00	70.63	71.00	9.76	0.00	0.14	88.00	56.00	0.00	21.00	21.18	42954.00	2.21	81.81	83.00
29	4	6	5562.00	35857.00	126.45	0	Spot (Block29, Row6, Column4)	85.46	85.00	7.45	0.00	0.09	74.00	73.92	74.00	10.13	0.00	0.14	55.00	12.00	0.00	11.00	11.46	36920.00	1.14	80.49	81.00
29	5	6	5815.00	35840.00	148.70	0	Spot (Block29, Row6, Column5)	150.87	152.00	24.03	0.00	0.16	76.00	76.13	76.00	10.93	0.00	0.14	100.00	100.00	0.00	76.00	74.87	90824.00	6.84	105.79	105.00
29	6	6	6114.00	35841.00	147.00	-50	Spot (Block29, Row6, Column6)	72.77	74.00	10.31	0.01	0.14	76.00	75.71	76.00	11.15	0.00	0.15	6.00	0.00	0.00	-2.00	-3.23	42718.00	-0.26	67.79	69.00
29	7	6	6477.00	35865.00	175.10	0	Spot (Block29, Row6, Column7)	82.46	83.00	7.90	0.00	0.10	73.00	73.24	73.00	10.08	0.00	0.14	45.00	7.00	0.00	10.00	9.46	70087.00	0.91	75.60	75.00
29	8	6	6715.00	35841.00	147.00	-50	Spot (Block29, Row6, Column8)	90.90	89.00	11.51	0.01	0.13	72.00	71.86	72.00	9.66	0.00	0.13	76.00	40.00	0.00	17.00	18.90	53719.00	1.97	84.79	85.00
29	1	7	4611.00	36141.00	147.00	-50	Spot (Block29, Row7, Column1)	79.42	80.00	8.74	0.00	0.11	73.00	77.58	73.00	45.14	0.03	0.58	0.00	0.00	0.00	7.00	6.42	46855.00	0.04	73.33	73.00
29	2	7	4912.00	36141.00	147.00	-50	Spot (Block29, Row7, Column2)	76.69	77.00	7.01	0.00	0.09	71.00	70.40	71.00	9.98	0.00	0.14	30.00	2.00	0.00	6.00	5.69	45323.00	0.63	76.18	77.00
29	3	7	5212.00	36141.00	147.00	-50	Spot (Block29, Row7, Column3)	77.08	77.00	7.56	0.00	0.10	72.00	71.72	72.00	9.23	0.00	0.13	29.00	4.00	0.00	5.00	5.08	45480.00	0.58	70.32	71.00
29	4	7	5513.00	36141.00	147.00	-50	Spot (Block29, Row7, Column4)	78.26	78.00	7.61	0.00	0.10	74.00	73.65	74.00	9.06	0.00	0.12	23.00	3.00	0.00	4.00	4.26	46015.00	0.51	74.74	75.00
29	5	7	5813.00	36141.00	147.00	-50	Spot (Block29, Row7, Column5)	76.70	76.00	9.27	0.00	0.12	76.00	76.34	76.00	10.31	0.00	0.14	14.00	1.00	0.00	0.00	0.70	45025.00	0.03	77.98	75.00
29	6	7	6114.00	36141.00	147.00	-50	Spot (Block29, Row7, Column6)	70.00	70.00	8.65	0.00	0.12	75.00	74.71	75.00	10.81	0.00	0.14	3.00	0.00	0.00	-5.00	-5.00	41162.00	-0.44	68.66	68.00
29	7	7	6370.00	36109.00	168.80	0	Spot (Block29, Row7, Column7)	83.85	84.00	8.63	0.00	0.10	71.00	71.13	71.00	9.82	0.00	0.14	64.00	21.00	0.00	13.00	12.85	66493.00	1.29	77.65	78.00
29	8	7	6725.00	36152.00	216.55	0	Spot (Block29, Row7, Column8)	104.58	105.00	15.22	0.00	0.15	75.00	75.42	75.00	13.22	0.00	0.18	82.00	56.00	0.00	30.00	29.58	140351.00	2.21	80.30	80.00
29	1	8	4603.00	36449.00	137.80	0	Spot (Block29, Row8, Column1)	45988.29	49657.50	19151.29	0.03	0.42	76.00	88.14	76.00	75.27	0.06	0.85	100.00	100.00	32.55	49581.50	45912.29	23454132.00	609.85	7844.19	5941.00
29	2	8	4970.00	36378.00	172.60	0	Spot (Block29, Row8, Column2)	80.90	81.00	7.07	0.00	0.09	71.00	72.26	71.00	24.93	0.01	0.35	1.00	0.00	0.00	10.00	9.90	67224.00	0.35	73.79	74.00
29	3	8	5212.00	36441.00	147.00	-50	Spot (Block29, Row8, Column3)	75.79	76.00	9.22	0.00	0.12	72.00	72.07	72.00	9.52	0.00	0.13	28.00	4.00	0.00	4.00	3.79	44790.00	0.39	76.06	76.00
29	4	8	5513.00	36441.00	147.00	-50	Spot (Block29, Row8, Column4)	75.82	77.00	8.00	0.01	0.11	75.00	74.75	75.00	8.67	0.00	0.12	14.00	0.00	0.00	2.00	0.82	44583.00	0.12	75.98	77.00
29	5	8	5813.00	36441.00	147.00	-50	Spot (Block29, Row8, Column5)	70.77	71.00	11.27	0.00	0.16	74.00	73.94	74.00	10.21	0.00	0.14	11.00	1.00	0.00	-3.00	-3.23	41542.00	-0.31	72.04	73.00
29	6	8	6114.00	36441.00	147.00	-50	Spot (Block29, Row8, Column6)	69.20	70.00	7.96	0.01	0.11	72.00	72.39	72.00	10.84	0.00	0.15	2.00	0.00	0.00	-2.00	-2.80	40826.00	-0.29	68.36	68.00
29	7	8	6414.00	36441.00	147.00	-50	Spot (Block29, Row8, Column7)	74.75	75.00	7.35	0.00	0.10	72.00	72.37	72.00	12.36	0.00	0.17	9.00	0.00	0.00	3.00	2.75	44026.00	0.19	73.20	74.00
29	8	8	6711.00	36444.00	148.10	0	Spot (Block29, Row8, Column8)	1412.48	1303.00	623.91	0.04	0.44	73.00	74.39	73.00	14.72	0.01	0.20	100.00	100.00	0.00	1230.00	1339.48	847490.00	90.87	361.61	270.00
30	1	1	9115.00	34343.00	148.00	0	Spot (Block30, Row1, Column1)	34433.38	30835.00	18180.17	0.05	0.53	690.00	704.46	690.00	125.88	0.01	0.18	100.00	100.00	7.54	30145.00	33743.38	20556768.00	267.94	7865.88	5654.00
30	2	1	9414.00	34354.00	173.95	0	Spot (Block30, Row1, Column2)	846.21	841.00	89.17	0.00	0.11	689.00	697.15	689.00	84.40	0.01	0.12	80.00	46.00	0.00	152.00	157.21	716743.00	1.77	750.20	743.00
30	3	1	9718.00	34342.00	194.60	0	Spot (Block30, Row1, Column3)	782.91	781.00	64.98	0.00	0.08	680.00	676.12	680.00	62.14	0.00	0.09	71.00	26.00	0.00	101.00	102.91	834585.00	1.72	724.74	714.00
30	4	1	9995.00	34331.00	213.55	0	Spot (Block30, Row1, Column4)	801.56	781.00	119.39	0.01	0.15	678.00	675.02	678.00	62.97	0.00	0.09	67.00	39.00	0.00	103.00	123.56	1046032.00	2.01	706.28	701.00
30	5	1	10322.00	34342.00	169.95	0	Spot (Block30, Row1, Column5)	875.13	868.00	114.80	0.00	0.13	698.00	698.48	698.00	60.67	0.00	0.09	87.00	58.00	0.00	170.00	177.13	708858.00	2.91	767.74	760.50
30	6	1	10595.00	34335.00	190.90	0	Spot (Block30, Row1, Column6)	884.63	867.00	107.38	0.01	0.12	705.00	708.79	705.00	60.82	0.00	0.09	92.00	59.00	0.00	162.00	179.63	907635.00	2.89	773.44	782.00
30	7	1	10918.00	34334.00	200.70	0	Spot (Block30, Row1, Column7)	915.29	889.00	133.37	0.01	0.15	711.00	721.20	711.00	60.89	0.01	0.08	89.00	66.00	0.00	178.00	204.29	1043427.00	3.19	797.78	796.00
30	8	1	11202.00	34341.00	195.25	0	Spot (Block30, Row1, Column8)	993.29	907.00	554.54	0.04	0.56	720.00	736.05	720.00	66.92	0.01	0.09	95.00	76.00	0.00	187.00	273.29	1072748.00	3.84	815.32	809.00
30	1	2	9119.00	34633.00	200.25	0	Spot (Block30, Row2, Column1)	783.51	784.00	69.76	0.00	0.09	685.00	697.19	685.00	114.02	0.01	0.16	34.00	2.00	0.00	99.00	98.51	891637.00	0.76	726.62	714.00
30	2	2	9406.00	34700.00	92.10	0	Spot (Block30, Row2, Column2)	1891.68	936.00	3287.46	0.31	1.74	684.00	691.94	684.00	73.76	0.01	0.11	99.00	86.00	0.00	252.00	1207.68	397252.00	16.27	901.76	877.00
30	3	2	9722.00	34650.00	218.90	0	Spot (Block30, Row2, Column3)	785.63	793.00	87.52	0.00	0.11	671.00	672.41	671.00	72.48	0.00	0.11	67.00	34.00	0.00	122.00	114.63	1074737.00	1.56	684.20	676.50
30	4	2	10011.00	34656.00	205.30	0	Spot (Block30, Row2, Column4)	825.74	814.00	80.31	0.01	0.10	673.00	669.64	673.00	63.43	0.00	0.09	84.00	63.00	0.00	141.00	152.74	988412.00	2.46	722.63	710.50
30	5	2	10311.00	34643.00	202.95	0	Spot (Block30, Row2, Column5)	1028.04	984.00	146.70	0.02	0.14	692.00	692.84	692.00	59.88	0.00	0.09	99.00	97.00	0.00	292.00	336.04	1199723.00	5.60	803.93	796.00
30	6	2	10589.00	34645.00	138.65	0	Spot (Block30, Row2, Column6)	864.53	841.00	101.44	0.01	0.12	705.00	711.71	705.00	58.04	0.00	0.08	89.00	52.00	0.00	136.00	159.53	445231.00	2.63	795.75	795.50
30	7	2	10929.00	34630.00	143.15	0	Spot (Block30, Row2, Column7)	882.92	884.00	81.91	0.00	0.09	713.00	724.36	713.00	58.23	0.01	0.08	95.00	65.00	0.00	171.00	169.92	495316.00	2.72	795.62	798.00
30	8	2	11217.00	34656.00	207.45	0	Spot (Block30, Row2, Column8)	828.55	817.50	67.22	0.01	0.08	719.00	732.01	719.00	59.09	0.01	0.08	80.00	42.00	0.00	98.50	109.55	1015802.00	1.63	769.61	761.50
30	1	3	9116.00	34960.00	179.15	0	Spot (Block30, Row3, Column1)	902.60	870.00	129.03	0.02	0.14	685.00	690.12	685.00	113.26	0.00	0.16	80.00	34.00	0.00	185.00	217.60	810531.00	1.88	751.40	748.50
30	2	3	9418.00	34930.00	160.95	0	Spot (Block30, Row3, Column2)	879.63	877.00	99.85	0.00	0.11	686.00	693.47	686.00	117.57	0.00	0.17	78.00	26.00	0.00	191.00	193.63	627173.00	1.58	787.02	789.00
30	3	3	9704.00	34932.00	171.95	0	Spot (Block30, Row3, Column3)	920.46	824.00	469.96	0.05	0.51	684.00	682.05	684.00	57.13	0.00	0.08	87.00	64.00	0.00	140.00	236.46	761218.00	4.17	746.59	731.00
30	4	3	10003.00	34955.00	198.35	0	Spot (Block30, Row3, Column4)	838.20	822.00	97.87	0.01	0.12	681.00	676.83	681.00	59.48	0.00	0.09	84.00	63.00	0.00	141.00	157.20	930406.00	2.71	753.00	764.00
30	5	3	10309.00	34943.00	182.20	0	Spot (Block30, Row3, Column5)	871.06	879.00	83.77	0.00	0.10	683.00	687.84	683.00	86.10	0.00	0.13	87.00	60.00	0.00	196.00	188.06	811832.00	2.13	783.22	771.00
30	6	3	10612.00	34943.00	170.45	0	Spot (Block30, Row3, Column6)	895.65	881.00	104.18	0.01	0.12	692.00	697.53	692.00	59.58	0.00	0.09	96.00	72.00	0.00	189.00	203.65	727268.00	3.33	795.13	786.00
30	7	3	10920.00	34941.00	182.50	0	Spot (Block30, Row3, Column7)	872.84	846.50	115.16	0.01	0.13	703.00	712.64	703.00	59.52	0.01	0.08	93.00	60.00	0.00	143.50	169.84	815229.00	2.69	781.20	779.00
30	8	3	11204.00	34945.00	173.60	0	Spot (Block30, Row3, Column8)	890.00	883.00	123.85	0.00	0.14	717.00	730.15	717.00	63.15	0.01	0.09	78.00	61.00	0.00	166.00	173.00	753832.00	2.53	785.58	781.00
30	1	4	9118.00	35245.00	189.50	0	Spot (Block30, Row4, Column1)	837.89	818.00	84.27	0.01	0.10	679.00	681.96	679.00	111.52	0.00	0.16	71.00	16.00	0.00	139.00	158.89	847103.00	1.40	743.48	734.00
30	2	4	9420.00	35255.00	196.35	0	Spot (Block30, Row4, Column2)	806.00	797.00	69.66	0.00	0.09	685.00	690.65	685.00	130.06	0.00	0.19	35.00	2.00	0.00	112.00	121.00	880148.00	0.89	729.01	720.00
30	3	4	9711.00	35246.00	169.20	0	Spot (Block30, Row4, Column3)	1147.31	1066.00	243.92	0.03	0.21	690.00	693.35	690.00	86.39	0.00	0.12	99.00	94.00	0.00	376.00	457.31	916703.00	5.25	832.66	832.00
30	4	4	9991.00	35250.00	207.90	0	Spot (Block30, Row4, Column4)	838.59	825.00	76.80	0.01	0.09	695.00	700.47	695.00	68.83	0.00	0.10	86.00	45.00	0.00	130.00	143.59	1033976.00	2.01	761.23	759.00
30	5	4	10267.00	35252.00	74.10	0	Spot (Block30, Row4, Column5)	3277.52	1109.50	6627.36	0.47	2.02	688.00	699.63	688.00	92.01	0.01	0.13	92.00	81.00	0.00	421.50	2589.52	406412.00	28.02	1112.97	1015.50
30	6	4	10616.00	35239.00	194.60	0	Spot (Block30, Row4, Column6)	996.10	981.00	145.26	0.01	0.15	694.00	701.06	694.00	62.59	0.00	0.09	97.00	89.00	0.00	287.00	302.10	1068818.00	4.71	788.84	781.00
30	7	4	10916.00	35261.00	199.25	0	Spot (Block30, Row4, Column7)	886.38	881.00	121.55	0.00	0.14	709.00	722.33	709.00	69.91	0.01	0.10	84.00	55.00	0.00	172.00	177.38	999834.00	2.35	794.39	784.00
30	8	4	11210.00	35261.00	158.45	0	Spot (Block30, Row4, Column8)	1087.24	1084.00	147.00	0.00	0.14	729.00	748.10	729.00	77.66	0.01	0.10	98.00	94.00	0.00	355.00	358.24	756716.00	4.37	873.15	868.00
30	1	5	9107.00	35553.00	154.60	0	Spot (Block30, Row5, Column1)	992.41	985.00	121.22	0.00	0.12	692.00	697.89	692.00	67.75	0.00	0.10	99.00	89.00	0.00	293.00	300.41	652015.00	4.35	810.69	804.00
30	2	5	9413.00	35544.00	192.95	0	Spot (Block30, Row5, Column2)	868.26	843.00	123.76	0.01	0.14	690.00	695.50	690.00	91.82	0.00	0.13	77.00	43.00	0.00	153.00	178.26	913407.00	1.88	759.31	756.00
30	3	5	9706.00	35547.00	197.35	0	Spot (Block30, Row5, Column3)	894.02	888.00	110.55	0.00	0.12	694.00	694.56	694.00	61.80	0.00	0.09	91.00	73.00	0.00	194.00	200.02	990571.00	3.23	766.22	776.00
30	4	5	10015.00	35557.00	185.95	0	Spot (Block30, Row5, Column4)	884.26	880.00	98.42	0.00	0.11	702.00	705.19	702.00	62.45	0.00	0.09	94.00	63.00	0.00	178.00	182.26	861268.00	2.87	782.53	773.00
30	5	5	10313.00	35553.00	160.40	0	Spot (Block30, Row5, Column5)	1180.11	1115.00	237.59	0.02	0.20	705.00	720.59	705.00	74.08	0.01	0.10	100.00	97.00	0.00	410.00	475.11	839058.00	6.20	866.68	852.00
30	6	5	10620.00	35556.00	176.60	0	Spot (Block30, Row5, Column6)	889.54	882.00	126.54	0.00	0.14	714.00	727.81	714.00	65.61	0.01	0.09	81.00	60.00	0.00	168.00	175.54	774793.00	2.46	782.94	778.00
30	7	5	10910.00	35557.00	165.80	0	Spot (Block30, Row5, Column7)	931.77	908.00	131.98	0.01	0.14	748.00	755.80	748.00	68.98	0.00	0.09	81.00	62.00	0.00	160.00	183.77	710005.00	2.55	835.77	819.50
30	8	5	11203.00	35544.00	170.90	0	Spot (Block30, Row5, Column8)	1043.68	990.00	201.73	0.02	0.19	765.00	767.61	765.00	78.84	0.00	0.10	89.00	69.00	0.00	225.00	278.68	849552.00	3.50	883.15	882.00
30	1	6	9112.00	35838.00	207.70	0	Spot (Block30, Row6, Column1)	863.61	854.00	78.87	0.00	0.09	701.00	705.70	701.00	62.85	0.00	0.09	93.00	59.00	0.00	153.00	162.61	1060519.00	2.51	757.70	755.50
30	2	6	9411.00	35843.00	213.10	0	Spot (Block30, Row6, Column2)	795.39	789.00	84.83	0.00	0.11	695.00	696.40	695.00	62.43	0.00	0.09	65.00	29.00	0.00	94.00	100.39	1034009.00	1.59	732.17	720.00
30	3	6	9697.00	35842.00	181.55	0	Spot (Block30, Row6, Column3)	910.35	894.00	124.78	0.01	0.14	696.00	699.94	696.00	62.10	0.00	0.09	90.00	76.00	0.00	198.00	214.35	844802.00	3.39	774.43	775.00
30	4	6	10021.00	35846.00	191.15	0	Spot (Block30, Row6, Column4)	897.24	893.00	91.42	0.00	0.10	705.00	714.72	705.00	65.48	0.01	0.09	96.00	70.00	0.00	188.00	192.24	922363.00	2.79	786.78	788.00
30	5	6	10318.00	35850.00	149.20	0	Spot (Block30, Row6, Column5)	1171.58	1147.00	301.08	0.01	0.26	718.00	733.89	718.00	69.19	0.01	0.09	100.00	96.00	0.00	429.00	453.58	709980.00	6.33	908.35	899.50
30	6	6	10617.00	35858.00	178.15	0	Spot (Block30, Row6, Column6)	876.94	870.00	101.79	0.00	0.12	725.00	741.17	725.00	68.35	0.01	0.09	86.00	53.00	0.00	145.00	151.94	778725.00	1.99	804.47	797.00
30	7	6	10923.00	35851.00	211.45	0	Spot (Block30, Row6, Column7)	894.38	876.00	129.16	0.01	0.14	754.00	765.31	754.00	127.84	0.01	0.17	47.00	15.00	0.00	122.00	140.38	1137650.00	1.01	799.29	792.00
30	8	6	11198.00	35856.00	197.60	0	Spot (Block30, Row6, Column8)	868.45	855.00	99.90	0.01	0.12	751.00	758.64	751.00	73.02	0.00	0.10	59.00	27.00	0.00	104.00	117.45	961370.00	1.50	791.96	795.00
30	1	7	9116.00	36144.00	220.35	0	Spot (Block30, Row7, Column1)	824.46	798.00	92.94	0.01	0.11	695.00	707.18	695.00	112.83	0.01	0.16	42.00	11.00	0.00	103.00	129.46	1145169.00	1.04	749.57	752.00
30	2	7	9412.00	36137.00	198.60	0	Spot (Block30, Row7, Column2)	809.44	800.00	71.92	0.01	0.09	695.00	723.84	695.00	501.93	0.02	0.69	0.00	0.00	0.00	105.00	114.44	908187.00	0.17	736.38	725.50
30	3	7	9710.00	36169.00	203.85	0	Spot (Block30, Row7, Column3)	805.20	800.00	65.93	0.00	0.08	699.00	707.13	699.00	64.39	0.01	0.09	77.00	30.00	0.00	101.00	106.20	957383.00	1.52	756.06	765.00
30	4	7	10010.00	36144.00	194.90	0	Spot (Block30, Row7, Column4)	839.42	822.00	75.23	0.01	0.09	708.00	720.23	708.00	66.25	0.01	0.09	81.00	44.00	0.00	114.00	131.42	901541.00	1.80	788.61	794.00
30	5	7	10318.00	36156.00	191.15	0	Spot (Block30, Row7, Column5)	913.01	895.00	109.50	0.01	0.12	723.00	739.94	723.00	68.68	0.01	0.09	90.00	65.00	0.00	172.00	190.01	939488.00	2.52	843.58	831.50
30	6	7	10609.00	36139.00	176.60	0	Spot (Block30, Row7, Column6)	925.75	910.50	96.32	0.01	0.10	745.00	765.64	745.00	175.78	0.01	0.23	44.00	4.00	0.00	165.50	180.75	805399.00	0.91	844.80	822.00
30	7	7	10874.00	36133.00	77.00	0	Spot (Block30, Row7, Column7)	1605.03	1077.00	1695.94	0.17	1.06	746.00	772.16	746.00	180.58	0.01	0.23	85.00	45.00	0.00	331.00	859.03	226309.00	4.61	983.04	985.00
30	8	7	11213.00	36143.00	192.00	0	Spot (Block30, Row7, Column8)	1378.07	1348.00	225.56	0.01	0.16	735.00	758.01	735.00	91.29	0.01	0.12	100.00	99.00	0.00	613.00	643.07	1429057.00	6.79	967.99	960.00
30	1	8	9102.00	36455.00	138.20	0	Spot (Block30, Row8, Column1)	44103.57	46507.00	18974.91	0.02	0.43	712.00	743.43	712.00	139.88	0.02	0.19	100.00	100.00	28.43	45795.00	43391.57	22801636.00	309.97	11273.97	8053.00
30	2	8	9409.00	36448.00	147.00	-50	Spot (Block30, Row8, Column2)	865.91	875.00	73.11	0.00	0.08	702.00	742.58	702.00	457.32	0.02	0.62	0.00	0.00	0.00	173.00	163.91	511751.00	0.27	834.92	817.00
30	3	8	9702.00	36455.00	143.25	0	Spot (Block30, Row8, Column3)	944.17	889.00	181.73	0.03	0.19	707.00	718.56	707.00	67.63	0.01	0.09	94.00	72.00	0.00	182.00	237.17	525902.00	3.34	805.67	795.00
30	4	8	10013.00	36442.00	169.45	0	Spot (Block30, Row8, Column4)	969.60	940.00	144.95	0.01	0.15	709.00	719.15	709.00	68.04	0.01	0.09	97.00	81.00	0.00	231.00	260.60	776651.00	3.68	803.99	798.00
30	5	8	10333.00	36461.00	167.10	0	Spot (Block30, Row8, Column5)	838.07	809.00	96.49	0.02	0.12	717.00	733.13	717.00	73.37	0.01	0.10	64.00	36.00	0.00	92.00	121.07	652859.00	1.43	773.21	784.00
30	6	8	10618.00	36443.00	164.00	0	Spot (Block30, Row8, Column6)	961.77	958.00	132.76	0.00	0.14	724.00	743.35	724.00	78.02	0.01	0.10	93.00	73.00	0.00	234.00	237.77	716516.00	2.80	819.34	813.50
30	7	8	10911.00	36453.00	163.50	0	Spot (Block30, Row8, Column7)	924.71	889.00	122.96	0.02	0.13	745.00	760.01	745.00	89.97	0.01	0.12	74.00	36.00	0.00	144.00	179.71	683364.00	1.83	825.17	805.50
30	8	8	11216.00	36445.00	149.30	0	Spot (Block30, Row8, Column8)	3209.78	3007.00	1154.46	0.03	0.36	768.00	771.68	768.00	93.71	0.00	0.12	100.00	100.00	0.00	2239.00	2441.78	1945125.00	26.02	1452.94	1392.00
31	1	1	13614.00	34346.00	150.80	0	Spot (Block31, Row1, Column1)	30123.91	26681.00	16627.56	0.05	0.55	2400.00	2447.51	2400.00	412.26	0.01	0.17	100.00	100.00	1.77	24281.00	27723.91	18676840.00	67.13	8490.84	6678.00
31	2	1	13901.00	34354.00	192.90	0	Spot (Block31, Row1, Column2)	2905.32	2833.00	464.03	0.01	0.16	2274.00	2309.80	2274.00	366.90	0.01	0.16	67.00	36.00	0.00	559.00	631.32	3065113.00	1.62	2534.12	2519.50
31	3	1	14213.00	34358.00	197.75	0	Spot (Block31, Row1, Column3)	2697.45	2645.00	375.52	0.01	0.14	2249.00	2276.23	2249.00	335.14	0.01	0.15	55.00	33.00	0.00	396.00	448.45	2980681.00	1.26	2384.91	2322.50
31	4	1	14510.00	34350.00	191.50	0	Spot (Block31, Row1, Column4)	2839.52	2788.00	485.75	0.01	0.17	2246.00	2275.65	2246.00	342.27	0.01	0.15	66.00	39.00	0.00	542.00	593.52	2933221.00	1.65	2575.09	2604.00
31	5	1	14820.00	34342.00	179.15	0	Spot (Block31, Row1, Column5)	2940.77	2847.00	431.41	0.01	0.15	2290.00	2335.74	2290.00	356.24	0.01	0.15	68.00	42.00	0.00	557.00	650.77	2646692.00	1.70	2637.02	2583.50
31	6	1	15101.00	34338.00	205.00	0	Spot (Block31, Row1, Column6)	2918.01	2853.00	444.94	0.01	0.15	2381.00	2417.21	2381.00	362.65	0.01	0.15	59.00	35.00	0.00	472.00	537.01	3484107.00	1.38	2624.33	2589.50
31	7	1	15419.00	34339.00	190.70	0	Spot (Block31, Row1, Column7)	3140.49	3071.50	529.05	0.01	0.17	2463.00	2495.55	2463.00	377.81	0.01	0.15	62.00	43.00	0.00	608.50	677.49	3234708.00	1.71	2743.12	2706.00
31	8	1	15713.00	34347.00	218.50	0	Spot (Block31, Row1, Column8)	3188.93	3133.00	488.39	0.01	0.15	2580.00	2623.26	2580.00	401.40	0.01	0.15	60.00	35.00	0.00	553.00	608.93	4365647.00	1.41	2760.91	2711.00
31	1	2	13601.00	34646.00	214.10	0	Spot (Block31, Row2, Column1)	2667.40	2605.00	377.66	0.01	0.14	2309.00	2359.14	2309.00	381.32	0.01	0.16	42.00	19.00	0.00	296.00	358.40	3483630.00	0.81	2468.45	2408.00
31	2	2	13896.00	34646.00	150.25	0	Spot (Block31, Row2, Column2)	2721.10	2717.00	412.21	0.00	0.15	2228.00	2268.25	2228.00	334.53	0.01	0.15	60.00	36.00	0.00	489.00	493.10	1684361.00	1.35	2492.28	2519.50
31	3	2	14214.00	34649.00	192.05	0	Spot (Block31, Row2, Column3)	2834.90	2839.00	443.56	0.00	0.16	2278.00	2297.09	2278.00	340.30	0.00	0.15	64.00	42.00	0.00	561.00	556.90	2953964.00	1.58	2529.11	2446.50
31	4	2	14513.00	34645.00	205.10	0	Spot (Block31, Row2, Column4)	2804.91	2770.00	407.18	0.01	0.15	2244.00	2280.00	2244.00	340.34	0.01	0.15	64.00	37.00	0.00	526.00	560.91	3346257.00	1.54	2550.51	2541.00
31	5	2	14818.00	34644.00	203.55	0	Spot (Block31, Row2, Column5)	3053.97	2986.00	482.95	0.01	0.16	2283.00	2325.89	2283.00	344.85	0.01	0.15	76.00	51.00	0.00	703.00	770.97	3585363.00	2.11	2597.24	2570.00
31	6	2	15103.00	34649.00	198.50	0	Spot (Block31, Row2, Column6)	2957.66	2927.00	413.10	0.00	0.14	2374.00	2406.63	2374.00	350.04	0.01	0.15	67.00	39.00	0.00	553.00	583.66	3297792.00	1.57	2672.38	2656.00
31	7	2	15413.00	34655.00	209.00	0	Spot (Block31, Row2, Column7)	2950.42	2895.00	443.57	0.01	0.15	2452.00	2479.97	2452.00	358.56	0.00	0.14	55.00	32.00	0.00	443.00	498.42	3658522.00	1.31	2686.77	2707.00
31	8	2	15720.00	34645.00	210.15	0	Spot (Block31, Row2, Column8)	3059.08	3007.00	712.75	0.01	0.23	2575.00	2609.02	2575.00	392.23	0.01	0.15	52.00	25.00	0.00	432.00	484.08	3845265.00	1.15	2815.18	2731.00
31	1	3	13610.00	34950.00	181.40	0	Spot (Block31, Row3, Column1)	2931.78	2847.00	490.92	0.01	0.17	2271.00	2320.44	2271.00	351.77	0.01	0.15	69.00	38.00	0.00	576.00	660.78	2729490.00	1.74	2519.04	2495.50
31	2	3	13915.00	34953.00	182.40	0	Spot (Block31, Row3, Column2)	2846.43	2847.00	413.43	0.00	0.15	2228.00	2271.38	2228.00	333.43	0.01	0.15	68.00	46.00	0.00	619.00	618.43	2655715.00	1.72	2605.19	2589.50
31	3	3	14206.00	34946.00	188.15	0	Spot (Block31, Row3, Column3)	2933.04	2932.00	462.80	0.00	0.16	2286.00	2323.61	2286.00	339.32	0.01	0.15	71.00	48.00	0.00	646.00	647.04	2927178.00	1.80	2663.81	2611.00
31	4	3	14503.00	34946.00	187.00	0	Spot (Block31, Row3, Column4)	2978.12	2898.50	445.68	0.01	0.15	2287.00	2330.13	2287.00	345.23	0.01	0.15	78.00	45.00	0.00	611.50	691.12	2936431.00	1.88	2562.82	2487.50
31	5	3	14811.00	34949.00	189.95	0	Spot (Block31, Row3, Column5)	3037.21	3015.00	435.54	0.00	0.14	2310.00	2363.67	2310.00	354.06	0.01	0.15	75.00	49.00	0.00	705.00	727.21	3082765.00	1.90	2639.22	2591.00
31	6	3	15109.00	34950.00	192.95	0	Spot (Block31, Row3, Column6)	2925.12	2912.00	421.35	0.00	0.14	2382.00	2423.54	2382.00	357.25	0.01	0.15	63.00	35.00	0.00	530.00	543.12	3068446.00	1.40	2697.06	2701.50
31	7	3	15415.00	34951.00	188.50	0	Spot (Block31, Row3, Column7)	2954.75	2877.50	419.05	0.01	0.14	2467.00	2495.83	2467.00	354.98	0.01	0.14	56.00	27.00	0.00	410.50	487.75	2960660.00	1.29	2758.34	2714.00
31	8	3	15724.00	34957.00	206.85	0	Spot (Block31, Row3, Column8)	3120.09	3080.00	452.17	0.01	0.14	2576.00	2631.59	2576.00	392.86	0.01	0.15	57.00	31.00	0.00	504.00	544.09	3812749.00	1.24	2844.56	2815.50
31	1	4	13618.00	35246.00	194.20	0	Spot (Block31, Row4, Column1)	2923.42	2915.00	470.25	0.00	0.16	2276.00	2315.95	2276.00	359.59	0.01	0.16	66.00	45.00	0.00	639.00	647.42	3110519.00	1.69	2569.12	2583.00
31	2	4	13915.00	35244.00	217.50	0	Spot (Block31, Row4, Column2)	2770.27	2756.50	422.53	0.00	0.15	2263.00	2292.59	2263.00	457.27	0.01	0.20	52.00	18.00	0.00	493.50	507.27	3750942.00	1.04	2487.41	2472.00
31	3	4	14214.00	35251.00	166.20	0	Spot (Block31, Row4, Column3)	3828.31	3713.00	801.97	0.01	0.21	2376.00	2414.40	2376.00	456.90	0.01	0.19	91.00	69.00	0.00	1337.00	1452.31	2940144.00	3.09	2827.48	2818.00
31	4	4	14506.00	35257.00	204.00	0	Spot (Block31, Row4, Column4)	2928.02	2876.00	436.91	0.01	0.15	2378.00	2411.39	2378.00	363.75	0.01	0.15	61.00	37.00	0.00	498.00	550.02	3449204.00	1.42	2683.97	2627.00
31	5	4	14796.00	35249.00	205.35	0	Spot (Block31, Row4, Column5)	2928.75	2872.00	454.81	0.01	0.16	2375.00	2409.94	2375.00	357.77	0.01	0.15	61.00	34.00	0.00	497.00	553.75	3511570.00	1.45	2639.26	2674.00
31	6	4	15119.00	35241.00	208.60	0	Spot (Block31, Row4, Column6)	3143.02	3106.00	471.54	0.01	0.15	2405.00	2457.76	2405.00	374.68	0.01	0.15	72.00	47.00	0.00	701.00	738.02	3887918.00	1.83	2647.13	2576.00
31	7	4	15408.00	35250.00	200.30	0	Spot (Block31, Row4, Column7)	3077.87	3065.00	477.96	0.00	0.16	2512.50	2544.48	2512.50	375.43	0.01	0.15	60.00	35.00	0.00	552.50	565.37	3499542.00	1.42	2754.55	2733.00
31	8	4	15720.00	35256.00	205.40	0	Spot (Block31, Row4, Column8)	3161.34	3123.00	448.69	0.01	0.14	2590.00	2637.39	2590.00	381.20	0.01	0.14	62.00	34.00	0.00	533.00	571.34	3790446.00	1.37	2855.28	2847.00
31	1	5	13611.00	35545.00	182.70	0	Spot (Block31, Row5, Column1)	3087.46	3020.50	494.58	0.01	0.16	2289.00	2334.59	2289.00	347.16	0.01	0.15	81.00	52.00	0.00	731.50	798.46	2902212.00	2.17	2618.58	2538.50
31	2	5	13895.00	35550.00	209.70	0	Spot (Block31, Row5, Column2)	2973.75	2923.00	578.73	0.01	0.19	2392.00	2430.25	2392.00	533.37	0.01	0.22	49.00	20.00	0.00	531.00	581.75	3714211.00	1.02	2584.29	2556.00
31	3	5	14219.00	35556.00	216.30	0	Spot (Block31, Row5, Column3)	3820.68	3739.50	949.75	0.01	0.25	2650.50	2685.41	2650.50	564.68	0.01	0.21	80.00	47.00	0.00	1089.00	1170.18	5112075.00	2.01	3163.88	3030.00
31	4	5	14501.00	35561.00	185.30	0	Spot (Block31, Row5, Column4)	3308.80	3246.00	466.34	0.01	0.14	2606.00	2668.78	2606.00	451.40	0.01	0.17	64.00	32.00	0.00	640.00	702.80	3192992.00	1.42	2946.42	2944.00
31	5	5	14807.00	35550.00	169.50	0	Spot (Block31, Row5, Column5)	3893.10	3733.00	816.68	0.02	0.21	2526.00	2574.29	2526.00	405.27	0.01	0.16	91.00	69.00	0.00	1207.00	1367.10	3110584.00	3.25	2986.86	2967.00
31	6	5	15122.00	35544.00	204.75	0	Spot (Block31, Row5, Column6)	3062.70	3083.00	448.27	0.00	0.15	2498.50	2543.70	2498.50	395.28	0.01	0.16	60.00	35.00	0.00	584.50	564.20	3641553.00	1.31	2818.84	2836.00
31	7	5	15415.00	35550.00	191.25	0	Spot (Block31, Row5, Column7)	3177.58	3169.00	411.51	0.00	0.13	2564.00	2597.08	2564.00	398.83	0.01	0.15	62.00	36.00	0.00	605.00	613.58	3272909.00	1.46	2895.11	2872.50
31	8	5	15712.00	35544.00	201.15	0	Spot (Block31, Row5, Column8)	3273.51	3254.00	560.69	0.00	0.17	2606.00	2658.77	2606.00	390.63	0.01	0.15	64.00	39.00	0.00	648.00	667.51	3767805.00	1.57	2829.64	2848.00
31	1	6	13607.00	35840.00	200.45	0	Spot (Block31, Row6, Column1)	2791.60	2739.00	431.79	0.01	0.15	2266.00	2304.66	2266.00	340.40	0.01	0.15	60.00	31.00	0.00	473.00	525.60	3190797.00	1.43	2545.28	2524.00
31	2	6	13908.00	35855.00	203.50	0	Spot (Block31, Row6, Column2)	2748.15	2738.50	401.30	0.00	0.15	2294.00	2344.22	2294.00	398.48	0.01	0.17	53.00	23.00	0.00	444.50	454.15	3242815.00	1.01	2521.06	2467.00
31	3	6	14202.00	35854.00	174.50	0	Spot (Block31, Row6, Column3)	3220.60	3230.00	515.68	0.00	0.16	2478.00	2539.21	2478.00	477.50	0.01	0.19	66.00	36.00	0.00	752.00	742.60	2731068.00	1.43	2763.47	2749.00
31	4	6	14517.00	35836.00	188.10	0	Spot (Block31, Row6, Column4)	3364.37	3347.00	505.77	0.00	0.15	2625.00	2673.35	2625.00	456.04	0.01	0.17	66.00	33.00	0.00	722.00	739.37	3364371.00	1.52	2999.45	2954.50
31	5	6	14815.00	35855.00	165.50	0	Spot (Block31, Row6, Column5)	3883.24	3780.00	623.43	0.01	0.16	2656.00	2688.64	2656.00	415.33	0.01	0.15	92.00	73.00	0.00	1124.00	1227.24	2947378.00	2.88	3174.01	3147.50
31	6	6	15112.00	35852.00	213.15	0	Spot (Block31, Row6, Column6)	3189.04	3165.00	552.46	0.00	0.17	2658.00	2697.10	2658.00	418.98	0.01	0.16	56.00	26.00	0.00	507.00	531.04	4107483.00	1.17	2861.49	2776.50
31	7	6	15393.00	35850.00	197.75	0	Spot (Block31, Row6, Column7)	3202.06	3177.00	463.90	0.00	0.14	2670.00	2710.65	2670.00	428.20	0.01	0.16	55.00	24.00	0.00	507.00	532.06	3535077.00	1.15	2874.24	2857.00
31	8	6	15720.00	35849.00	187.65	0	Spot (Block31, Row6, Column8)	3180.37	3118.00	682.51	0.01	0.21	2719.00	2771.78	2719.00	434.81	0.01	0.16	47.00	17.00	0.00	399.00	461.37	3135846.00	0.94	2950.08	2907.00
31	1	7	13613.00	36147.00	203.65	0	Spot (Block31, Row7, Column1)	2840.58	2798.50	432.50	0.01	0.15	2304.00	2353.25	2304.00	383.73	0.01	0.16	60.00	31.00	0.00	494.50	536.58	3334844.00	1.27	2482.04	2403.50
31	2	7	13916.00	36159.00	190.85	0	Spot (Block31, Row7, Column2)	2711.85	2694.00	388.89	0.00	0.14	2200.00	2244.19	2200.00	341.65	0.01	0.15	62.00	37.00	0.00	494.00	511.85	2785066.00	1.37	2495.63	2391.00
31	3	7	14208.00	36145.00	207.65	0	Spot (Block31, Row7, Column3)	2775.98	2786.50	366.66	0.00	0.13	2223.00	2265.41	2223.00	350.48	0.01	0.15	64.00	38.00	0.00	563.50	552.98	3408898.00	1.46	2501.92	2436.00
31	4	7	14521.00	36150.00	207.35	0	Spot (Block31, Row7, Column4)	2750.39	2729.00	379.83	0.00	0.14	2333.00	2380.15	2333.00	373.27	0.01	0.16	51.00	19.00	0.00	396.00	417.39	3371976.00	0.99	2539.82	2509.00
31	5	7	14814.00	36144.00	194.35	0	Spot (Block31, Row7, Column5)	3017.62	2981.50	453.23	0.01	0.15	2506.00	2546.47	2506.00	397.64	0.01	0.16	58.00	24.00	0.00	475.50	511.62	3222818.00	1.18	2710.92	2646.00
31	6	7	15112.00	36144.00	198.20	0	Spot (Block31, Row7, Column6)	3339.76	3297.00	504.01	0.01	0.15	2613.00	2682.69	2613.00	418.09	0.01	0.16	64.00	42.00	0.00	684.00	726.76	3710471.00	1.57	2991.75	2973.00
31	7	7	15398.00	36139.00	242.55	0	Spot (Block31, Row7, Column7)	3353.12	3344.50	530.93	0.00	0.16	2798.00	2844.85	2798.00	430.91	0.01	0.15	55.00	31.00	0.00	546.50	555.12	5707012.00	1.18	2936.10	2891.00
31	8	7	15721.00	36152.00	191.05	0	Spot (Block31, Row7, Column8)	4716.87	4588.50	706.38	0.01	0.15	3039.00	3084.58	3039.00	513.13	0.01	0.17	98.00	82.00	0.00	1549.50	1677.87	4867813.00	3.18	3505.37	3542.00
31	1	8	13602.00	36456.00	139.15	0	Spot (Block31, Row8, Column1)	39987.73	39725.00	18460.76	0.00	0.46	2463.00	2514.44	2463.00	428.16	0.01	0.17	100.00	100.00	19.02	37262.00	37524.73	21233552.00	87.52	12086.17	9936.00
31	2	8	13911.00	36459.00	197.40	0	Spot (Block31, Row8, Column2)	2780.64	2753.00	401.98	0.00	0.14	2324.00	2365.20	2324.00	399.97	0.01	0.17	51.00	21.00	0.00	429.00	456.64	3069823.00	1.04	2528.07	2511.00
31	3	8	14207.00	36447.00	193.70	0	Spot (Block31, Row8, Column3)	2840.89	2797.50	385.05	0.01	0.14	2235.00	2280.19	2235.00	356.59	0.01	0.16	71.00	34.00	0.00	562.50	605.89	2982930.00	1.57	2515.61	2485.50
31	4	8	14510.00	36448.00	192.15	0	Spot (Block31, Row8, Column4)	2812.76	2769.00	466.08	0.01	0.17	2276.00	2313.23	2276.00	341.98	0.01	0.15	61.00	38.00	0.00	493.00	536.76	2930892.00	1.46	2494.59	2479.50
31	5	8	14806.00	36452.00	202.45	0	Spot (Block31, Row8, Column5)	2790.64	2783.00	423.93	0.00	0.15	2358.00	2395.50	2358.00	354.74	0.01	0.15	52.00	30.00	0.00	425.00	432.64	3248304.00	1.11	2613.85	2622.50
31	6	8	15117.00	36437.00	178.90	0	Spot (Block31, Row8, Column6)	3044.47	2996.50	462.31	0.01	0.15	2469.00	2527.40	2469.00	390.02	0.01	0.15	60.00	32.00	0.00	527.50	575.47	2752197.00	1.33	2729.61	2604.50
31	7	8	15422.00	36445.00	211.35	0	Spot (Block31, Row8, Column7)	3193.98	3154.00	495.49	0.01	0.16	2730.00	2778.74	2730.00	457.53	0.01	0.16	47.00	18.00	0.00	424.00	463.98	4065942.00	0.91	2932.34	2946.00
31	8	8	15721.00	36446.00	166.60	0	Spot (Block31, Row8, Column8)	5469.62	5159.00	1373.94	0.03	0.25	3190.00	3221.41	3190.00	532.93	0.00	0.17	95.00	81.00	0.00	1969.00	2279.62	4200666.00	4.22	3775.97	3816.50
32	1	1	18117.00	34348.00	151.80	0	Spot (Block32, Row1, Column1)	28874.49	25648.50	14973.93	0.05	0.52	3520.00	3590.65	3520.00	508.74	0.01	0.14	100.00	100.00	0.16	22128.50	25354.49	18190928.00	49.70	9611.41	8111.50
32	2	1	18418.00	34355.00	190.30	0	Spot (Block32, Row1, Column2)	4284.40	4218.00	555.02	0.01	0.13	3475.50	3518.11	3475.50	482.40	0.01	0.14	65.00	38.00	0.00	742.50	808.90	4370086.00	1.59	3868.44	3825.00
32	3	1	18720.00	34358.00	211.40	0	Spot (Block32, Row1, Column3)	4195.73	4131.50	547.24	0.01	0.13	3504.00	3562.33	3504.00	461.93	0.01	0.13	58.00	34.00	0.00	627.50	691.73	5362145.00	1.37	3846.76	3773.50
32	4	1	19012.00	34353.00	196.70	0	Spot (Block32, Row1, Column4)	4411.30	4373.00	616.15	0.00	0.14	3588.00	3618.45	3588.00	463.87	0.00	0.13	67.00	41.00	0.00	785.00	823.30	4839198.00	1.71	3942.59	3887.50
32	5	1	19329.00	34345.00	208.85	0	Spot (Block32, Row1, Column5)	4228.59	4216.00	519.41	0.00	0.12	3598.00	3632.50	3598.00	456.27	0.00	0.13	59.00	30.00	0.00	618.00	630.59	5230767.00	1.31	3850.48	3793.00
32	6	1	19621.00	34344.00	196.90	0	Spot (Block32, Row1, Column6)	4478.10	4431.00	573.63	0.00	0.13	3578.00	3630.70	3578.00	457.85	0.01	0.13	70.00	47.00	0.00	853.00	900.10	4912472.00	1.85	3942.91	3874.00
32	7	1	19926.00	34344.00	205.15	0	Spot (Block32, Row1, Column7)	4346.54	4277.00	546.12	0.01	0.13	3540.00	3605.44	3540.00	452.48	0.01	0.13	71.00	40.00	0.00	737.00	806.54	5194116.00	1.64	3898.80	3829.00
32	8	1	20227.00	34342.00	208.80	0	Spot (Block32, Row1, Column8)	4600.20	4568.00	570.12	0.00	0.12	3656.00	3721.87	3656.00	480.70	0.01	0.13	76.00	46.00	0.00	912.00	944.20	5704243.00	1.83	4147.27	4111.00
32	1	2	18114.00	34652.00	213.20	0	Spot (Block32, Row2, Column1)	4111.89	4058.00	502.81	0.01	0.12	3483.00	3529.11	3483.00	488.10	0.01	0.14	56.00	28.00	0.00	575.00	628.89	5337236.00	1.19	3757.78	3698.00
32	2	2	18410.00	34649.00	162.50	0	Spot (Block32, Row2, Column2)	4308.11	4346.00	537.94	0.00	0.12	3438.00	3476.85	3438.00	448.58	0.00	0.13	74.00	51.00	0.00	908.00	870.11	3175079.00	1.85	3829.75	3875.50
32	3	2	18723.00	34656.00	200.55	0	Spot (Block32, Row2, Column3)	4511.04	4439.50	559.11	0.01	0.12	3539.00	3597.75	3539.00	487.48	0.01	0.14	81.00	45.00	0.00	900.50	972.04	5151611.00	1.87	3916.21	3986.00
32	4	2	19025.00	34663.00	210.80	0	Spot (Block32, Row2, Column4)	4513.18	4487.00	580.90	0.00	0.13	3606.00	3655.03	3606.00	470.00	0.01	0.13	71.00	46.00	0.00	881.00	907.18	5727230.00	1.83	4014.51	3972.00
32	5	2	19316.00	34654.00	206.05	0	Spot (Block32, Row2, Column5)	4631.98	4537.00	601.11	0.01	0.13	3540.00	3583.56	3540.00	436.01	0.01	0.12	86.00	59.00	0.00	997.00	1091.98	5581536.00	2.40	3991.01	4038.00
32	6	2	19611.00	34653.00	209.80	0	Spot (Block32, Row2, Column6)	4391.49	4382.00	517.93	0.00	0.12	3480.00	3538.54	3480.00	440.09	0.01	0.12	78.00	51.00	0.00	902.00	911.49	5520100.00	1.94	3879.67	3804.00
[truncated: 409,863 more chars]
