# Supplementary material for: An antigen microarray protocol for COVID-19 serological analysis
Source: STAR Protoc. 2021 Aug 26;2(3):100815. doi: 10.1016/j.xpro.2021.100815 (PMC8387221; doi:10.1016/j.xpro.2021.100815)
Supplement: Data S8. Slide_quantifications, related to step quantification and statistical analysis 2.e [file mmc8.zip › RPPA0141_12860A01-D12_IgM_785/Joseph_2021-04-02_17h18m54_785nmGain020.txt]

ATF	1.0
30	28
"Checksum_ImageFile=599485534ec9615a2a669e8d4dff7a2e"
"Checksum_ResultFile=9137d0fb94c14eeb2d5c22c2120cc792"
"Type=Mapix Results 2"
"DateTime=2021/04/02 17:19:06"
"ConfigFile="
"GalFile=L:\RPPA Service\Platform_Projects\2021-02-09_JPL_CoV-Array-7\64 pad grid.gal"
"PixelSize=5"
"Wavelengths=785"
"ImageFiles=L:\RPPA Service\Platform_Projects\2021-03-24_JPL_CoV-Array-9\RPPA0141_12860A01-D12_IgM_785\Joseph_2021-04-02_17h18m54_785nmGain020.tif"
"GrinddingParameters=Find mode = Grid + Blocks + Spots | Max. diameter (% Dth) = 200.0 | Min. diameter (% Dth) = 50.0 | Max position offset (% pitch) = 30"
"QuantificationParameter=S/B border width (pixels) = 2.0 | Background diameter (pitch) = 2.0"
"JpegImage=L:\RPPA Service\Platform_Projects\2021-03-24_JPL_CoV-Array-9\RPPA0141_12860A01-D12_IgM_785\Joseph_2021-04-02_17h18m54_785nmGain020.jpg"
"FeatureType=Circular"
"Barcode="
"BackgroundSubtraction=LocalFeature"
"Normalization=None"
"ImageOrigin=3680, 2560"
"ImageSize=17760.0, 71040.0"
"JpegOrigin=4410, 2625"
"JpegBrightness=44"
"JpegContrast=20"
"JpegBalance=0"
"Creator=Mapix 9.0.0"
"Scanner=ir710IVD IR0H8_IVD 717045"
"Temperature=32.5"
"Comment="
"Velocity=35 l/s"
"LaserPower=20.0"
"PMTGain=20"
"BatchFilename=L:\RPPA Service\InnooScan\Batch methods\CoV_Array image_processing.mbt"
"Block"	"Column"	"Row"	"X"	"Y"	"Dia."	"Flags"	"ID"	"F785 Mean"	"F785 Median"	"F785 SD"	"F785 |log Mean/Median|"	"F785 CV"	"B785"	"B785 Mean"	"B785 Median"	"B785 SD"	"B785 |log Mean/Median|"	"B785 CV"	"% > B785+1SD"	"% > B785+2SD"	"F785 % Sat."	"F785 Median - B785"	"F785 Mean - B785"	"F785 Total Intensity"	"SNR 785"	"ExcludedMean 785"	"ExcludedMedian 785"
1	1	1	4612.00	2822.00	151.95	0	Spot (Block1, Row1, Column1)	48760.34	53048.00	16748.38	0.04	0.34	3068.00	3124.33	3068.00	351.16	0.01	0.11	100.00	100.00	36.29	49980.00	45692.34	30767984.00	129.96	15647.92	12165.00
1	2	1	4881.00	2829.00	199.80	0	Spot (Block1, Row1, Column2)	3498.94	3423.00	506.89	0.01	0.14	2915.00	2959.24	2915.00	306.34	0.01	0.10	70.00	40.00	0.00	508.00	583.94	3943305.00	1.76	3232.23	3149.00
1	3	1	5212.00	2820.00	143.85	0	Spot (Block1, Row1, Column3)	3258.44	3185.00	375.39	0.01	0.12	2852.00	2871.88	2852.00	238.16	0.00	0.08	61.00	31.00	0.00	333.00	406.44	1831245.00	1.62	2968.36	2929.00
1	4	1	5506.00	2828.00	207.90	0	Spot (Block1, Row1, Column4)	3322.81	3300.00	328.18	0.00	0.10	2897.00	2927.32	2897.00	259.09	0.00	0.09	66.00	35.00	0.00	403.00	425.81	4093700.00	1.53	3052.65	2991.00
1	5	1	5815.00	2824.00	200.85	0	Spot (Block1, Row1, Column5)	3353.31	3290.50	349.24	0.01	0.10	2974.00	3015.16	2974.00	292.46	0.01	0.10	52.00	26.00	0.00	316.50	379.31	3816064.00	1.16	3075.29	3089.50
1	6	1	6088.00	2813.00	176.45	0	Spot (Block1, Row1, Column6)	3592.48	3497.50	505.51	0.01	0.14	2988.00	3032.81	2988.00	272.80	0.01	0.09	75.00	46.00	0.00	509.50	604.48	3125458.00	2.05	3239.40	3179.50
1	7	1	6424.00	2825.00	150.75	0	Spot (Block1, Row1, Column7)	3928.53	3885.00	414.48	0.00	0.11	2977.00	3005.77	2977.00	269.93	0.00	0.09	99.00	81.00	0.00	908.00	951.53	2431758.00	3.42	3367.72	3350.00
1	8	1	6717.00	2813.00	187.55	0	Spot (Block1, Row1, Column8)	3559.49	3551.00	449.00	0.00	0.13	3106.00	3142.18	3106.00	376.53	0.01	0.12	55.00	22.00	0.00	445.00	453.49	3523891.00	1.11	3283.75	3257.00
1	1	2	4591.00	3119.00	201.40	0	Spot (Block1, Row2, Column1)	3195.40	3193.00	217.88	0.00	0.07	3002.00	3057.22	3002.00	310.74	0.01	0.10	30.00	3.00	0.00	191.00	193.40	3681106.00	0.44	3117.69	3054.00
1	2	2	4892.00	3120.00	130.65	0	Spot (Block1, Row2, Column2)	3321.66	3302.00	270.04	0.00	0.08	2886.00	2907.44	2886.00	288.88	0.00	0.10	66.00	27.00	0.00	416.00	435.66	1521320.00	1.43	3113.73	3107.00
1	3	2	5218.00	3121.00	203.55	0	Spot (Block1, Row2, Column3)	3152.35	3132.50	281.66	0.00	0.09	2815.00	2840.62	2815.00	250.65	0.00	0.09	59.00	28.00	0.00	317.50	337.35	3694554.00	1.24	2938.27	2867.00
1	4	2	5515.00	3139.00	190.70	0	Spot (Block1, Row2, Column4)	3281.82	3280.00	273.80	0.00	0.08	2919.00	2958.92	2919.00	257.13	0.01	0.09	65.00	28.00	0.00	361.00	362.82	3363870.00	1.26	3069.71	3031.50
1	5	2	5817.00	3127.00	205.60	0	Spot (Block1, Row2, Column5)	5760.78	5692.50	988.75	0.01	0.17	3055.00	3102.77	3055.00	310.61	0.01	0.10	100.00	99.00	0.00	2637.50	2705.78	6959022.00	8.56	3920.71	3889.00
1	6	2	6099.00	3123.00	160.40	0	Spot (Block1, Row2, Column6)	3601.68	3558.00	342.58	0.01	0.10	3063.00	3098.37	3063.00	303.98	0.00	0.10	71.00	40.00	0.00	495.00	538.68	2564394.00	1.66	3296.96	3237.00
1	7	2	6424.00	3127.00	174.30	0	Spot (Block1, Row2, Column7)	3220.24	3192.00	363.42	0.00	0.11	2984.00	3018.77	2984.00	299.31	0.01	0.10	42.00	18.00	0.00	208.00	236.24	2714660.00	0.67	3146.63	3126.00
1	8	2	6715.00	3127.00	147.00	-50	Spot (Block1, Row2, Column8)	3298.47	3272.00	236.73	0.00	0.07	3004.00	3066.22	3004.00	385.69	0.01	0.13	37.00	1.00	0.00	268.00	294.47	1929605.00	0.60	3213.40	3183.00
1	1	3	4627.00	3407.00	180.75	0	Spot (Block1, Row3, Column1)	3579.07	3507.50	454.98	0.01	0.13	2905.00	2945.27	2905.00	333.99	0.01	0.11	81.00	39.00	0.00	602.50	674.07	3264112.00	1.90	3197.35	3206.50
1	2	3	4927.00	3427.00	147.10	0	Spot (Block1, Row3, Column2)	3268.48	3299.00	260.15	0.00	0.08	2831.00	2857.51	2831.00	265.38	0.00	0.09	72.00	38.00	0.00	468.00	437.48	1934940.00	1.55	2996.86	2952.00
1	3	3	5206.00	3425.00	138.50	0	Spot (Block1, Row3, Column3)	4222.64	3899.00	1104.96	0.03	0.26	2868.00	2885.93	2868.00	242.98	0.00	0.08	99.00	96.00	0.00	1031.00	1354.64	2187329.00	5.50	3362.94	3356.00
1	4	3	5514.00	3425.00	175.95	0	Spot (Block1, Row3, Column4)	3702.46	3637.00	398.40	0.01	0.11	2972.00	3010.46	2972.00	256.51	0.01	0.09	87.00	69.00	0.00	665.00	730.46	3210035.00	2.70	3153.61	3110.00
1	5	3	5827.00	3428.00	163.10	0	Spot (Block1, Row3, Column5)	3808.79	3665.50	676.38	0.02	0.18	3078.00	3112.12	3078.00	288.03	0.00	0.09	81.00	50.00	0.00	587.50	730.79	2788036.00	2.42	3296.93	3329.00
1	6	3	6101.00	3412.00	207.00	0	Spot (Block1, Row3, Column6)	3475.15	3445.00	357.58	0.00	0.10	3069.00	3112.71	3069.00	298.12	0.01	0.10	58.00	29.00	0.00	376.00	406.15	4243158.00	1.22	3236.96	3229.50
1	7	3	6405.00	3408.00	165.50	0	Spot (Block1, Row3, Column7)	3521.25	3549.00	346.54	0.00	0.10	2958.00	2993.06	2958.00	275.89	0.01	0.09	74.00	52.00	0.00	591.00	563.25	2679674.00	1.91	3179.98	3118.00
1	8	3	6701.00	3412.00	191.60	0	Spot (Block1, Row3, Column8)	3237.36	3204.00	249.50	0.00	0.08	2941.00	2990.97	2941.00	291.51	0.01	0.10	45.00	16.00	0.00	263.00	296.36	3350668.00	0.85	3079.24	3059.00
1	1	4	4629.00	3729.00	147.85	0	Spot (Block1, Row4, Column1)	3496.99	3441.50	352.75	0.01	0.10	2830.00	2880.45	2830.00	532.88	0.01	0.18	58.00	14.00	0.00	611.50	666.99	2084209.00	1.16	3179.64	3158.50
1	2	4	4890.00	3740.00	161.95	0	Spot (Block1, Row4, Column2)	3168.69	3188.00	253.77	0.00	0.08	2818.00	2852.60	2818.00	231.58	0.01	0.08	66.00	36.00	0.00	370.00	350.69	2316310.00	1.36	3003.98	2970.50
1	3	4	5209.00	3720.00	150.60	0	Spot (Block1, Row4, Column3)	5098.68	4884.00	925.83	0.02	0.18	2902.00	2926.22	2902.00	242.96	0.00	0.08	100.00	100.00	0.00	1982.00	2196.68	3145884.00	8.94	3553.34	3467.50
1	4	4	5493.00	3739.00	184.60	0	Spot (Block1, Row4, Column4)	3333.86	3273.50	300.15	0.01	0.09	2963.00	2985.76	2963.00	259.04	0.00	0.09	57.00	33.00	0.00	310.50	370.86	3200501.00	1.34	3132.80	3105.00
1	5	4	5793.00	3721.00	143.10	0	Spot (Block1, Row4, Column5)	3604.04	3604.00	411.50	0.00	0.11	3000.00	3026.74	3000.00	284.06	0.00	0.09	74.00	52.00	0.00	604.00	604.04	2000243.00	2.03	3258.29	3158.00
1	6	4	6109.00	3718.00	207.00	0	Spot (Block1, Row4, Column6)	5644.36	5594.00	817.15	0.00	0.14	3001.00	3037.65	3001.00	285.49	0.01	0.09	100.00	100.00	0.00	2593.00	2643.36	6869181.00	9.13	3850.24	3890.00
1	7	4	6417.00	3727.00	157.15	0	Spot (Block1, Row4, Column7)	4148.70	3659.00	2124.32	0.05	0.51	2938.50	2979.36	2938.50	274.86	0.01	0.09	86.00	64.00	0.00	720.50	1210.20	2837711.00	4.25	3294.43	3296.00
1	8	4	6716.00	3727.00	162.00	0	Spot (Block1, Row4, Column8)	3681.96	3666.50	408.14	0.00	0.11	2966.00	3014.77	2966.00	305.54	0.01	0.10	80.00	57.00	0.00	700.50	715.96	2665742.00	2.18	3142.10	3135.50
1	1	5	4620.00	4036.00	169.70	0	Spot (Block1, Row5, Column1)	3740.28	3732.00	492.75	0.00	0.13	2846.00	2868.48	2846.00	233.85	0.00	0.08	92.00	77.00	0.00	886.00	894.28	2995963.00	3.73	3172.41	3133.00
1	2	5	4927.00	4047.00	243.60	0	Spot (Block1, Row5, Column2)	3206.22	3164.50	436.10	0.01	0.14	2896.00	2961.62	2896.00	415.28	0.01	0.14	31.00	3.00	0.00	268.50	310.22	5463398.00	0.59	3042.39	2929.00
1	3	5	5212.00	4027.00	147.00	-50	Spot (Block1, Row5, Column3)	4247.51	3541.50	5469.29	0.08	1.29	2958.00	3003.79	2958.00	390.19	0.01	0.13	65.00	31.00	0.34	583.50	1289.51	2531515.00	3.19	5170.77	3357.00
1	4	5	5511.00	4016.00	175.20	0	Spot (Block1, Row5, Column4)	3409.45	3389.00	320.08	0.00	0.09	2917.00	2958.56	2917.00	277.67	0.01	0.09	72.00	40.00	0.00	472.00	492.45	2935538.00	1.62	3162.80	3191.00
1	5	5	5813.00	4024.00	148.70	0	Spot (Block1, Row5, Column5)	5341.59	5182.00	1387.90	0.01	0.26	2934.00	2967.92	2934.00	269.68	0.00	0.09	100.00	99.00	0.00	2248.00	2407.59	3215638.00	8.80	3623.16	3543.00
1	6	5	6129.00	4021.00	188.30	0	Spot (Block1, Row5, Column6)	3473.03	3472.00	391.16	0.00	0.11	2960.00	2979.40	2960.00	273.20	0.00	0.09	67.00	46.00	0.00	512.00	513.03	3469556.00	1.81	3198.02	3179.50
1	7	5	6421.00	4037.00	163.00	0	Spot (Block1, Row5, Column7)	3446.03	3406.50	326.85	0.01	0.09	2963.00	2991.35	2963.00	291.38	0.00	0.10	71.00	34.00	0.00	443.50	483.03	2529384.00	1.56	3216.50	3200.50
1	8	5	6718.00	4043.00	140.10	0	Spot (Block1, Row5, Column8)	4381.31	3849.00	2005.96	0.06	0.46	3012.00	3229.09	3012.00	2750.94	0.03	0.85	8.00	3.00	0.00	837.00	1369.31	2339617.00	0.42	3465.62	3462.00
1	1	6	4599.00	4342.00	152.05	0	Spot (Block1, Row6, Column1)	3258.11	3179.00	463.10	0.01	0.14	2857.00	2874.13	2857.00	225.89	0.00	0.08	64.00	32.00	0.00	322.00	401.11	2072160.00	1.70	3154.03	3045.00
1	2	6	4926.00	4365.00	202.40	0	Spot (Block1, Row6, Column2)	3330.04	3159.00	668.20	0.02	0.20	2875.00	2914.41	2875.00	353.03	0.01	0.12	43.00	22.00	0.00	284.00	455.04	3872836.00	1.18	3064.14	3038.50
1	3	6	5226.00	4337.00	194.15	0	Spot (Block1, Row6, Column3)	3682.75	3500.00	1595.70	0.02	0.43	2898.00	2948.91	2898.00	306.30	0.01	0.10	75.00	49.00	0.00	602.00	784.75	3888984.00	2.40	3451.08	3041.50
1	4	6	5519.00	4331.00	168.80	0	Spot (Block1, Row6, Column4)	3469.31	3485.00	310.84	0.00	0.09	2884.00	2921.04	2884.00	278.16	0.01	0.10	83.00	53.00	0.00	601.00	585.31	2747697.00	1.97	3142.86	3130.00
1	5	6	5807.00	4320.00	155.00	0	Spot (Block1, Row6, Column5)	4700.14	4648.50	802.51	0.00	0.17	2926.00	2969.29	2926.00	292.71	0.01	0.10	99.00	96.00	0.00	1722.50	1774.14	3102094.00	5.91	3420.28	3427.00
1	6	6	6123.00	4363.00	224.35	0	Spot (Block1, Row6, Column6)	3449.83	3335.00	811.90	0.01	0.24	2910.00	2964.43	2910.00	277.54	0.01	0.09	65.00	36.00	0.00	425.00	539.83	4964312.00	1.75	3180.71	3170.50
1	7	6	6415.00	4326.00	162.00	0	Spot (Block1, Row6, Column7)	3639.14	3581.00	359.58	0.01	0.10	2974.00	3009.90	2974.00	322.15	0.01	0.11	81.00	47.00	0.00	607.00	665.14	2638379.00	1.95	3266.31	3266.00
1	8	6	6703.00	4340.00	178.10	0	Spot (Block1, Row6, Column8)	3708.42	3720.00	404.07	0.00	0.11	3067.00	3456.14	3067.00	3194.58	0.05	0.92	0.00	0.00	0.00	653.00	641.42	3293080.00	0.08	3321.06	3312.00
1	1	7	4615.00	4629.00	203.85	0	Spot (Block1, Row7, Column1)	3148.71	3116.00	363.37	0.00	0.12	2894.00	2929.28	2894.00	294.77	0.01	0.10	35.00	11.00	0.00	222.00	254.71	3724929.00	0.74	3027.56	3009.00
1	2	7	4930.00	4626.00	225.65	0	Spot (Block1, Row7, Column2)	3135.27	3047.50	326.53	0.01	0.10	2849.50	2876.25	2849.50	260.49	0.00	0.09	41.00	23.00	0.00	198.00	285.77	4577489.00	0.99	2992.01	2960.00
1	3	7	5214.00	4615.00	147.70	0	Spot (Block1, Row7, Column3)	3542.35	3300.00	2076.28	0.03	0.59	2882.00	2902.53	2882.00	279.33	0.00	0.10	69.00	31.00	0.00	418.00	660.35	2104156.00	2.29	3223.03	3185.00
1	4	7	5512.00	4619.00	228.50	0	Spot (Block1, Row7, Column4)	3209.11	3198.00	298.98	0.00	0.09	2876.00	2910.21	2876.00	295.36	0.01	0.10	52.00	17.00	0.00	322.00	333.11	4823292.00	1.01	2959.84	2888.50
1	5	7	5785.00	4618.00	152.25	0	Spot (Block1, Row7, Column5)	4053.29	3466.00	3658.26	0.07	0.90	2904.00	2964.55	2904.00	302.76	0.01	0.10	82.00	45.00	0.00	562.00	1149.29	2581943.00	3.60	3389.78	3335.00
1	6	7	6115.00	4629.00	198.25	0	Spot (Block1, Row7, Column6)	3447.10	3374.50	599.65	0.01	0.17	2969.00	3014.16	2969.00	338.06	0.01	0.11	53.00	26.00	0.00	405.50	478.10	3826283.00	1.28	3156.59	3106.00
1	7	7	6476.00	4643.00	137.75	0	Spot (Block1, Row7, Column7)	12061.96	9412.00	9323.37	0.11	0.77	3026.00	3541.61	3026.00	2388.14	0.07	0.67	80.00	62.00	0.39	6386.00	9035.96	6151598.00	3.57	5457.66	4016.00
1	8	7	6719.00	4623.00	200.10	0	Spot (Block1, Row7, Column8)	7036.72	7001.00	1176.52	0.00	0.17	3080.00	3502.48	3080.00	2287.90	0.06	0.65	92.00	26.00	0.00	3921.00	3956.72	7965564.00	1.54	4360.87	4257.00
1	1	8	4610.00	4940.00	141.70	0	Spot (Block1, Row8, Column1)	51858.23	65535.00	17226.42	0.10	0.33	2979.00	3025.74	2979.00	337.25	0.01	0.11	100.00	100.00	51.84	62556.00	48879.23	28211048.00	144.80	15585.12	11335.50
1	2	8	4928.00	4919.00	221.35	0	Spot (Block1, Row8, Column2)	3247.22	3210.00	431.34	0.01	0.13	2905.00	2991.97	2905.00	1185.16	0.01	0.40	1.00	0.00	0.00	305.00	342.22	4555849.00	0.22	3064.04	3053.00
1	3	8	5216.00	4911.00	154.35	0	Spot (Block1, Row8, Column3)	3846.33	3476.00	1820.42	0.04	0.47	2883.00	2912.39	2883.00	318.17	0.00	0.11	78.00	45.00	0.00	593.00	963.33	2519343.00	2.94	3222.92	3135.00
1	4	8	5517.00	4933.00	185.45	0	Spot (Block1, Row8, Column4)	3353.02	3310.00	333.49	0.01	0.10	2877.00	2906.30	2877.00	276.43	0.00	0.10	70.00	36.00	0.00	433.00	476.02	3225602.00	1.62	3024.59	3013.00
1	5	8	5795.00	4924.00	206.70	0	Spot (Block1, Row8, Column5)	3250.97	3195.00	337.86	0.01	0.10	2894.00	2941.85	2894.00	288.98	0.01	0.10	50.00	29.00	0.00	301.00	356.97	3940178.00	1.07	3096.43	3062.50
1	6	8	6121.00	4923.00	171.00	0	Spot (Block1, Row8, Column6)	3426.06	3350.00	374.84	0.01	0.11	2900.00	2951.40	2900.00	296.54	0.01	0.10	63.00	40.00	0.00	450.00	526.06	2792240.00	1.60	3137.28	3058.50
1	7	8	6414.00	4927.00	147.00	-50	Spot (Block1, Row8, Column7)	4245.15	3621.50	2477.89	0.07	0.58	2989.00	3447.96	2989.00	2313.85	0.06	0.67	8.00	6.00	0.00	632.50	1256.15	2496149.00	0.34	4164.93	3337.50
1	8	8	6716.00	4924.00	156.85	0	Spot (Block1, Row8, Column8)	6417.24	6339.50	1877.21	0.01	0.29	3040.00	3499.76	3040.00	2286.16	0.06	0.65	72.00	17.00	0.00	3299.50	3377.24	4376561.00	1.28	3895.73	3697.00
2	1	1	9124.00	2835.00	153.90	0	Spot (Block2, Row1, Column1)	49261.84	53929.00	16826.34	0.04	0.34	2634.00	2690.12	2634.00	335.28	0.01	0.12	100.00	100.00	41.31	51295.00	46627.84	32316000.00	138.90	12572.17	8959.50
2	2	1	9420.00	2838.00	146.90	0	Spot (Block2, Row1, Column2)	3087.51	3043.00	354.65	0.01	0.11	2517.00	2555.70	2517.00	272.41	0.01	0.11	77.00	49.00	0.00	526.00	570.51	1812370.00	1.95	2786.52	2752.00
2	3	1	9711.00	2827.00	100.40	0	Spot (Block2, Row1, Column3)	2940.29	2871.50	346.57	0.01	0.12	2520.00	2558.24	2520.00	253.98	0.01	0.10	58.00	36.00	0.00	351.50	420.29	758596.00	1.50	2763.69	2760.00
2	4	1	10026.00	2843.00	150.80	0	Spot (Block2, Row1, Column4)	3131.75	3099.50	347.11	0.00	0.11	2545.00	2573.98	2545.00	249.96	0.00	0.10	84.00	56.00	0.00	554.50	586.75	1947946.00	2.23	2799.83	2766.00
2	5	1	10325.00	2810.00	167.35	0	Spot (Block2, Row1, Column5)	2921.66	2852.00	312.93	0.01	0.11	2571.50	2605.96	2571.50	263.99	0.01	0.10	51.00	27.00	0.00	280.50	350.16	2264285.00	1.20	2797.22	2745.00
2	6	1	10608.00	2814.00	176.80	0	Spot (Block2, Row1, Column6)	3051.48	3029.50	318.17	0.00	0.10	2608.00	2649.59	2608.00	277.50	0.01	0.10	69.00	37.00	0.00	421.50	443.48	2666993.00	1.45	2801.10	2770.00
2	7	1	10930.00	2834.00	178.40	0	Spot (Block2, Row1, Column7)	3234.14	3146.00	610.37	0.01	0.19	2642.00	2686.85	2642.00	293.53	0.01	0.11	69.00	43.00	0.00	504.00	592.14	2862212.00	1.86	2870.99	2882.00
2	8	1	11226.00	2817.00	187.50	0	Spot (Block2, Row1, Column8)	3315.44	3269.00	433.19	0.01	0.13	2665.00	2691.44	2665.00	282.54	0.00	0.10	75.00	54.00	0.00	604.00	650.44	3288921.00	2.21	2923.52	2892.50
2	1	2	9112.00	3120.00	188.50	0	Spot (Block2, Row2, Column1)	2754.06	2782.00	251.52	0.00	0.09	2506.00	2537.94	2506.00	281.76	0.01	0.11	49.00	10.00	0.00	276.00	248.06	2751306.00	0.77	2588.68	2587.00
2	2	2	9411.00	3134.00	159.25	0	Spot (Block2, Row2, Column2)	2710.44	2701.00	245.74	0.00	0.09	2424.00	2447.76	2424.00	233.43	0.00	0.10	54.00	25.00	0.00	277.00	286.44	1886467.00	1.13	2561.10	2534.00
2	3	2	9731.00	3114.00	161.00	0	Spot (Block2, Row2, Column3)	2783.51	2767.00	264.99	0.00	0.10	2466.00	2491.61	2466.00	265.16	0.00	0.11	55.00	20.00	0.00	301.00	317.51	1992996.00	1.10	2622.71	2567.00
2	4	2	10027.00	3132.00	215.00	0	Spot (Block2, Row2, Column4)	2735.10	2660.00	295.14	0.01	0.11	2474.00	2495.06	2474.00	260.97	0.00	0.10	40.00	20.00	0.00	186.00	261.10	3602128.00	0.92	2542.03	2507.00
2	5	2	10325.00	3135.00	199.60	0	Spot (Block2, Row2, Column5)	3918.28	3807.00	840.32	0.01	0.21	2456.00	2478.61	2456.00	246.41	0.00	0.10	99.00	96.00	0.00	1351.00	1462.28	4396314.00	5.84	2851.16	2825.00
2	6	2	10620.00	3129.00	152.65	0	Spot (Block2, Row2, Column6)	2776.68	2814.00	252.72	0.01	0.09	2456.00	2487.00	2456.00	272.58	0.01	0.11	55.00	22.00	0.00	358.00	320.68	1790961.00	1.06	2609.43	2570.00
2	7	2	10930.00	3123.00	214.40	0	Spot (Block2, Row2, Column7)	2748.08	2730.00	288.36	0.00	0.10	2476.00	2513.42	2476.00	281.60	0.01	0.11	47.00	17.00	0.00	254.00	272.08	3621969.00	0.83	2624.02	2580.00
2	8	2	11226.00	3128.00	251.05	0	Spot (Block2, Row2, Column8)	2719.46	2689.00	256.69	0.00	0.09	2510.00	2554.20	2510.00	270.17	0.01	0.11	43.00	12.00	0.00	179.00	209.46	4963021.00	0.61	2611.90	2578.50
2	1	3	9121.00	3428.00	162.95	0	Spot (Block2, Row3, Column1)	2957.12	2924.50	296.28	0.00	0.10	2373.00	2404.82	2373.00	242.40	0.01	0.10	91.00	58.00	0.00	551.50	584.12	2176443.00	2.28	2626.41	2625.00
2	2	3	9429.00	3419.00	192.75	0	Spot (Block2, Row3, Column2)	2620.64	2598.00	289.26	0.00	0.11	2302.00	2331.20	2302.00	229.48	0.01	0.10	58.00	27.00	0.00	296.00	318.64	2743815.00	1.26	2424.39	2357.50
2	3	3	9708.00	3421.00	193.60	0	Spot (Block2, Row3, Column3)	2746.47	2684.00	357.47	0.01	0.13	2345.00	2377.71	2345.00	258.72	0.01	0.11	59.00	32.00	0.00	339.00	401.47	2903015.00	1.43	2546.29	2505.00
2	4	3	10023.00	3410.00	195.75	0	Spot (Block2, Row3, Column4)	2763.71	2706.00	284.46	0.01	0.10	2334.00	2367.19	2334.00	261.30	0.01	0.11	68.00	32.00	0.00	372.00	429.71	2984811.00	1.52	2551.04	2485.50
2	5	3	10326.00	3415.00	203.40	0	Spot (Block2, Row3, Column5)	2677.06	2642.00	275.94	0.01	0.10	2299.00	2336.74	2299.00	243.86	0.01	0.10	62.00	34.00	0.00	343.00	378.06	3134837.00	1.40	2490.97	2476.00
2	6	3	10636.00	3428.00	185.25	0	Spot (Block2, Row3, Column6)	2745.64	2722.00	280.58	0.00	0.10	2313.00	2357.88	2313.00	250.09	0.01	0.11	76.00	36.00	0.00	409.00	432.64	2646798.00	1.55	2489.19	2499.00
2	7	3	10938.00	3408.00	162.40	0	Spot (Block2, Row3, Column7)	2735.97	2732.00	301.61	0.00	0.11	2378.00	2408.42	2378.00	250.20	0.01	0.10	60.00	30.00	0.00	354.00	357.97	1991787.00	1.31	2602.46	2599.50
2	8	3	11229.00	3415.00	193.15	0	Spot (Block2, Row3, Column8)	2719.02	2684.00	301.27	0.01	0.11	2399.50	2449.75	2399.50	250.73	0.01	0.10	54.00	24.00	0.00	284.50	319.52	2874000.00	1.07	2556.32	2512.00
2	1	4	9119.00	3727.00	195.85	0	Spot (Block2, Row4, Column1)	2681.61	2640.00	296.11	0.01	0.11	2290.00	2319.20	2290.00	216.75	0.01	0.09	65.00	40.00	0.00	350.00	391.61	2904186.00	1.67	2508.46	2457.00
2	2	4	9427.00	3727.00	198.70	0	Spot (Block2, Row4, Column2)	2588.29	2566.50	257.34	0.00	0.10	2261.00	2278.63	2261.00	214.18	0.00	0.09	57.00	34.00	0.00	305.50	327.29	2904062.00	1.45	2415.42	2397.00
2	3	4	9726.00	3733.00	152.95	0	Spot (Block2, Row4, Column3)	3849.87	3832.50	631.43	0.00	0.16	2294.00	2327.22	2294.00	223.95	0.01	0.10	99.00	99.00	0.00	1538.50	1555.87	2471618.00	6.80	2764.94	2760.00
2	4	4	10016.00	3742.00	213.00	0	Spot (Block2, Row4, Column4)	2538.62	2507.50	212.03	0.01	0.08	2273.00	2302.63	2273.00	220.15	0.01	0.10	54.00	21.00	0.00	234.50	265.62	3269746.00	1.07	2360.86	2286.00
2	5	4	10310.00	3725.00	173.20	0	Spot (Block2, Row4, Column5)	2626.15	2680.00	294.41	0.01	0.11	2232.00	2259.82	2232.00	218.06	0.01	0.10	70.00	50.00	0.00	448.00	394.15	2208588.00	1.68	2447.68	2398.50
2	6	4	10628.00	3736.00	196.55	0	Spot (Block2, Row4, Column6)	3777.82	3777.00	524.69	0.00	0.14	2281.00	2296.84	2281.00	213.18	0.00	0.09	100.00	99.00	0.00	1496.00	1496.82	4117828.00	6.95	2780.07	2745.00
2	7	4	10925.00	3732.00	166.60	0	Spot (Block2, Row4, Column7)	2792.51	2718.00	322.94	0.01	0.12	2319.00	2355.99	2319.00	221.83	0.01	0.09	74.00	44.00	0.00	399.00	473.51	2147439.00	1.97	2493.42	2474.50
2	8	4	11222.00	3738.00	175.85	0	Spot (Block2, Row4, Column8)	3049.18	3004.00	401.20	0.01	0.13	2382.00	2407.33	2382.00	232.80	0.00	0.10	87.00	64.00	0.00	622.00	667.18	2631444.00	2.76	2604.97	2586.50
2	1	5	9133.00	4027.00	146.80	0	Spot (Block2, Row5, Column1)	3070.45	2904.00	1048.27	0.02	0.34	2254.00	2273.83	2254.00	215.55	0.00	0.09	95.00	68.00	0.00	650.00	816.45	1820778.00	3.70	2559.84	2499.00
2	2	5	9420.00	4017.00	171.80	0	Spot (Block2, Row5, Column2)	2613.32	2615.00	241.24	0.00	0.09	2223.00	2257.33	2223.00	209.08	0.01	0.09	73.00	43.00	0.00	392.00	390.32	2163826.00	1.70	2449.49	2401.50
2	3	5	9724.00	4033.00	189.20	0	Spot (Block2, Row5, Column3)	2897.47	2820.00	377.81	0.01	0.13	2274.00	2294.27	2274.00	220.79	0.00	0.10	88.00	64.00	0.00	546.00	623.47	2923552.00	2.73	2536.57	2517.00
2	4	5	10021.00	4035.00	199.30	0	Spot (Block2, Row5, Column4)	2586.30	2519.00	281.69	0.01	0.11	2235.00	2273.79	2235.00	216.57	0.01	0.10	62.00	31.00	0.00	284.00	351.30	2904416.00	1.44	2347.93	2322.00
2	5	5	10325.00	4040.00	149.15	0	Spot (Block2, Row5, Column5)	3790.76	3679.00	695.00	0.01	0.18	2225.00	2257.37	2225.00	213.80	0.01	0.09	100.00	99.00	0.00	1454.00	1565.76	2285827.00	7.17	2732.86	2702.00
2	6	5	10620.00	4035.00	182.60	0	Spot (Block2, Row5, Column6)	2612.46	2591.00	270.41	0.00	0.10	2273.00	2290.06	2273.00	221.07	0.00	0.10	64.00	33.00	0.00	318.00	339.46	2458324.00	1.46	2411.72	2353.00
2	7	5	10928.00	4025.00	161.80	0	Spot (Block2, Row5, Column7)	2896.45	2903.00	349.40	0.00	0.12	2294.00	2327.95	2294.00	224.09	0.01	0.10	85.00	61.00	0.00	609.00	602.45	2088343.00	2.54	2553.58	2525.50
2	8	5	11228.00	4025.00	161.80	0	Spot (Block2, Row5, Column8)	3150.53	2972.00	1011.60	0.03	0.32	2331.00	2360.77	2331.00	228.77	0.01	0.10	85.00	65.00	0.00	641.00	819.53	2284136.00	3.45	2584.74	2527.00
2	1	6	9127.00	4338.00	178.20	0	Spot (Block2, Row6, Column1)	2681.72	2662.50	291.37	0.00	0.11	2193.00	2230.44	2193.00	227.03	0.01	0.10	77.00	51.00	0.00	469.50	488.72	2381368.00	1.99	2458.79	2444.00
2	2	6	9423.00	4327.00	206.20	0	Spot (Block2, Row6, Column2)	2578.18	2536.50	266.61	0.01	0.10	2188.00	2219.83	2188.00	217.35	0.01	0.10	71.00	38.00	0.00	348.50	390.18	3114438.00	1.65	2368.22	2400.00
2	3	6	9720.00	4332.00	183.20	0	Spot (Block2, Row6, Column3)	2831.68	2757.00	364.19	0.01	0.13	2208.00	2246.22	2208.00	219.04	0.01	0.10	92.00	62.00	0.00	549.00	623.68	2664615.00	2.67	2424.87	2408.00
2	4	6	10027.00	4311.00	191.30	0	Spot (Block2, Row6, Column4)	2751.83	2743.00	297.99	0.00	0.11	2213.00	2268.64	2213.00	360.60	0.01	0.16	67.00	28.00	0.00	530.00	538.83	2839889.00	1.34	2432.18	2423.00
2	5	6	10320.00	4333.00	159.75	0	Spot (Block2, Row6, Column5)	3170.17	3133.00	444.39	0.01	0.14	2198.00	2251.61	2198.00	359.62	0.01	0.16	94.00	68.00	0.00	935.00	972.17	2228630.00	2.55	2511.07	2548.50
2	6	6	10631.00	4328.00	197.80	0	Spot (Block2, Row6, Column6)	2596.30	2599.00	281.66	0.00	0.11	2210.00	2253.84	2210.00	234.65	0.01	0.10	66.00	41.00	0.00	389.00	386.30	2876702.00	1.46	2364.33	2365.00
2	7	6	10932.00	4341.00	171.25	0	Spot (Block2, Row6, Column7)	2746.79	2752.50	301.02	0.00	0.11	2242.00	2268.92	2242.00	234.95	0.01	0.10	76.00	54.00	0.00	510.50	504.79	2241384.00	2.03	2501.20	2473.00
2	8	6	11227.00	4336.00	180.35	0	Spot (Block2, Row6, Column8)	2607.31	2543.00	277.75	0.01	0.11	2275.00	2295.57	2275.00	221.00	0.00	0.10	55.00	32.00	0.00	268.00	332.31	2383081.00	1.41	2415.93	2375.50
2	1	7	9134.00	4636.00	167.20	0	Spot (Block2, Row7, Column1)	2599.25	2553.00	260.76	0.01	0.10	2185.00	2222.34	2185.00	267.43	0.01	0.12	69.00	26.00	0.00	368.00	414.25	2017016.00	1.41	2390.79	2413.00
2	2	7	9433.00	4643.00	192.75	0	Spot (Block2, Row7, Column2)	2433.14	2410.00	244.41	0.00	0.10	2094.00	2132.91	2094.00	212.43	0.01	0.10	65.00	36.00	0.00	316.00	339.14	2542633.00	1.41	2283.21	2303.00
2	3	7	9727.00	4626.00	207.05	0	Spot (Block2, Row7, Column3)	2421.74	2393.50	226.95	0.01	0.09	2122.00	2153.54	2122.00	216.47	0.01	0.10	58.00	27.00	0.00	271.50	299.74	2959367.00	1.24	2255.71	2193.50
2	4	7	10021.00	4646.00	216.15	0	Spot (Block2, Row7, Column4)	2513.80	2477.00	286.75	0.01	0.11	2128.00	2181.40	2128.00	377.34	0.01	0.17	46.00	9.00	0.00	349.00	385.80	3360953.00	0.88	2229.29	2185.50
2	5	7	10327.00	4628.00	194.80	0	Spot (Block2, Row7, Column5)	2492.38	2466.00	249.51	0.00	0.10	2126.00	2177.60	2126.00	376.74	0.01	0.17	44.00	6.00	0.00	340.00	366.38	2671834.00	0.84	2278.99	2256.00
2	6	7	10621.00	4633.00	212.50	0	Spot (Block2, Row7, Column6)	2548.75	2477.00	282.82	0.01	0.11	2163.00	2187.65	2163.00	236.52	0.00	0.11	65.00	32.00	0.00	314.00	385.75	3282784.00	1.53	2297.90	2278.50
2	7	7	10921.00	4638.00	200.85	0	Spot (Block2, Row7, Column7)	2549.17	2507.00	268.76	0.01	0.11	2174.00	2207.73	2174.00	245.02	0.01	0.11	63.00	32.00	0.00	333.00	375.17	2913705.00	1.39	2388.04	2364.00
2	8	7	11224.00	4636.00	183.70	0	Spot (Block2, Row7, Column8)	4916.43	4761.00	1463.89	0.01	0.30	2200.00	2252.41	2200.00	264.11	0.01	0.12	100.00	100.00	0.00	2561.00	2716.43	4641106.00	10.09	3085.41	3073.00
2	1	8	9116.00	4941.00	143.15	0	Spot (Block2, Row8, Column1)	51274.96	64113.00	17314.32	0.10	0.34	2259.00	2293.71	2259.00	313.08	0.01	0.14	100.00	100.00	49.00	61854.00	49015.96	28252680.00	156.45	16350.34	11438.00
2	2	8	9424.00	4946.00	213.00	0	Spot (Block2, Row8, Column2)	2429.81	2390.00	319.29	0.01	0.13	2097.00	2153.71	2097.00	263.81	0.01	0.12	54.00	21.00	0.00	293.00	332.81	3144180.00	1.05	2202.20	2185.50
2	3	8	9700.00	4931.00	158.90	0	Spot (Block2, Row8, Column3)	2669.67	2565.00	539.54	0.02	0.20	2070.00	2098.76	2070.00	216.20	0.01	0.10	90.00	58.00	0.00	495.00	599.67	1855420.00	2.64	2302.81	2325.00
2	4	8	10032.00	4927.00	193.70	0	Spot (Block2, Row8, Column4)	2509.99	2435.50	319.60	0.01	0.13	2080.00	2109.85	2080.00	213.83	0.01	0.10	70.00	40.00	0.00	355.50	429.99	2640514.00	1.87	2220.90	2205.00
2	5	8	10306.00	4932.00	207.75	0	Spot (Block2, Row8, Column5)	2317.91	2281.50	261.73	0.01	0.11	2077.00	2106.36	2077.00	212.36	0.01	0.10	47.00	24.00	0.00	204.50	240.91	2855671.00	1.00	2210.47	2126.00
2	6	8	10621.00	4930.00	181.85	0	Spot (Block2, Row8, Column6)	2690.47	2660.50	360.32	0.00	0.13	2080.50	2128.06	2080.50	228.97	0.01	0.11	86.00	62.00	0.00	580.00	609.97	2496754.00	2.46	2311.12	2241.00
2	7	8	10928.00	4932.00	177.45	0	Spot (Block2, Row8, Column7)	2541.42	2510.00	275.13	0.01	0.11	2103.00	2156.70	2103.00	241.95	0.01	0.11	72.00	41.00	0.00	407.00	438.42	2244078.00	1.59	2310.86	2281.00
2	8	8	11221.00	4937.00	155.45	0	Spot (Block2, Row8, Column8)	5129.25	4906.00	1530.88	0.02	0.30	2177.00	2214.92	2177.00	261.87	0.01	0.12	100.00	100.00	0.00	2729.00	2952.25	3416083.00	11.13	2966.92	2886.50
3	1	1	13624.00	2838.00	154.05	0	Spot (Block3, Row1, Column1)	44984.21	45231.50	18320.61	0.00	0.41	2636.00	2698.81	2636.00	333.94	0.01	0.12	100.00	100.00	32.16	42595.50	42348.21	29509836.00	126.63	11544.08	9647.00
3	2	1	13922.00	2842.00	157.40	0	Spot (Block3, Row1, Column2)	5463.35	5380.50	1430.42	0.01	0.26	2516.00	2560.08	2516.00	262.14	0.01	0.10	100.00	100.00	0.00	2864.50	2947.35	3736933.00	11.08	3245.80	3239.00
3	3	1	14216.00	2840.00	190.30	0	Spot (Block3, Row1, Column3)	3199.76	3145.50	441.94	0.01	0.14	2478.00	2492.15	2478.00	237.35	0.00	0.10	86.00	69.00	0.00	667.50	721.76	3263758.00	2.98	2690.49	2681.00
3	4	1	14515.00	2844.00	148.70	0	Spot (Block3, Row1, Column4)	5103.12	5109.00	1128.70	0.00	0.22	2483.00	2504.95	2483.00	248.35	0.00	0.10	100.00	99.00	0.00	2626.00	2620.12	3056767.00	10.46	3323.97	3162.50
3	5	1	14824.00	2840.00	151.25	0	Spot (Block3, Row1, Column5)	4625.47	4323.00	1321.92	0.03	0.29	2485.00	2515.22	2485.00	243.80	0.01	0.10	100.00	97.00	0.00	1838.00	2140.47	2904793.00	8.66	3098.57	3091.50
3	6	1	15117.00	2836.00	152.80	0	Spot (Block3, Row1, Column6)	5824.01	5622.50	1641.91	0.02	0.28	2491.00	2523.74	2491.00	249.19	0.01	0.10	100.00	100.00	0.00	3131.50	3333.01	3739012.00	13.24	3383.25	3251.00
3	7	1	15432.00	2838.00	153.40	0	Spot (Block3, Row1, Column7)	10038.11	9201.00	4232.78	0.04	0.42	2531.00	2569.97	2531.00	251.76	0.01	0.10	100.00	100.00	0.00	6670.00	7507.11	6454503.00	29.66	4502.91	4365.00
3	8	1	15737.00	2838.00	178.10	0	Spot (Block3, Row1, Column8)	3132.86	3098.00	328.63	0.00	0.10	2568.00	2607.23	2568.00	254.76	0.01	0.10	81.00	54.00	0.00	530.00	564.86	2788245.00	2.06	2797.63	2781.50
3	1	2	13606.00	3150.00	223.25	0	Spot (Block3, Row2, Column1)	2837.75	2807.00	311.63	0.00	0.11	2535.00	2576.90	2535.00	279.83	0.01	0.11	49.00	19.00	0.00	272.00	302.75	4060827.00	0.93	2598.23	2573.50
3	2	2	13919.00	3142.00	139.90	0	Spot (Block3, Row2, Column2)	3671.71	3630.50	430.39	0.00	0.12	2444.00	2466.91	2444.00	214.67	0.00	0.09	99.00	97.00	0.00	1186.50	1227.71	1931322.00	5.61	2891.82	2873.50
3	3	2	14220.00	3137.00	201.55	0	Spot (Block3, Row2, Column3)	2905.63	2846.50	302.53	0.01	0.10	2452.00	2470.95	2452.00	222.95	0.00	0.09	75.00	45.00	0.00	394.50	453.63	3353101.00	1.95	2675.09	2691.50
3	4	2	14517.00	3144.00	185.85	0	Spot (Block3, Row2, Column4)	3364.29	3285.00	461.65	0.01	0.14	2478.00	2490.31	2478.00	227.38	0.00	0.09	95.00	80.00	0.00	807.00	886.29	3276823.00	3.84	2776.52	2786.00
3	5	2	14830.00	3142.00	190.90	0	Spot (Block3, Row2, Column5)	4441.83	4458.00	634.17	0.00	0.14	2490.00	2503.58	2490.00	230.41	0.00	0.09	100.00	99.00	0.00	1968.00	1951.83	4557316.00	8.41	3080.04	3058.00
3	6	2	15109.00	3136.00	174.10	0	Spot (Block3, Row2, Column6)	3300.14	3245.00	411.67	0.01	0.12	2487.00	2511.97	2487.00	230.19	0.00	0.09	95.00	79.00	0.00	758.00	813.14	2795218.00	3.42	2801.93	2810.00
3	7	2	15422.00	3140.00	182.85	0	Spot (Block3, Row2, Column7)	3022.89	2973.00	298.95	0.01	0.10	2480.00	2515.06	2480.00	237.12	0.01	0.09	86.00	52.00	0.00	493.00	542.89	2832450.00	2.14	2678.85	2674.00
3	8	2	15724.00	3150.00	194.35	0	Spot (Block3, Row2, Column8)	2916.86	2851.00	288.30	0.01	0.10	2531.00	2563.91	2531.00	242.00	0.01	0.09	60.00	33.00	0.00	320.00	385.86	3118124.00	1.46	2742.09	2723.50
3	1	3	13624.00	3442.00	149.05	0	Spot (Block3, Row3, Column1)	5128.43	4984.50	1342.86	0.01	0.26	2487.00	2523.75	2487.00	251.35	0.01	0.10	100.00	99.00	0.00	2497.50	2641.43	3118087.00	10.36	3198.84	3088.00
3	2	3	13920.00	3438.00	200.50	0	Spot (Block3, Row3, Column2)	2941.20	2904.50	386.44	0.01	0.13	2416.00	2456.74	2416.00	231.74	0.01	0.09	72.00	52.00	0.00	488.50	525.20	3358845.00	2.09	2632.51	2614.00
3	3	3	14214.00	3431.00	191.60	0	Spot (Block3, Row3, Column3)	3087.33	3048.50	462.92	0.01	0.15	2472.00	2498.76	2472.00	251.11	0.00	0.10	80.00	56.00	0.00	576.50	615.33	3204648.00	2.34	2673.29	2667.00
3	4	3	14520.00	3439.00	148.95	0	Spot (Block3, Row3, Column4)	5583.94	5501.50	1566.84	0.01	0.28	2471.00	2489.39	2471.00	230.52	0.00	0.09	99.00	99.00	0.00	3030.50	3112.94	3372699.00	13.42	3234.62	3198.50
3	5	3	14824.00	3435.00	166.30	0	Spot (Block3, Row3, Column5)	3355.92	3265.00	578.32	0.01	0.17	2490.00	2514.17	2490.00	228.63	0.00	0.09	93.00	80.00	0.00	775.00	865.92	2573993.00	3.68	2759.06	2773.00
3	6	3	15122.00	3438.00	199.70	0	Spot (Block3, Row3, Column6)	2985.53	2952.00	320.38	0.00	0.11	2479.00	2508.12	2479.00	237.58	0.01	0.09	75.00	49.00	0.00	473.00	506.53	3379625.00	2.01	2661.46	2632.00
3	7	3	15424.00	3439.00	162.35	0	Spot (Block3, Row3, Column7)	3719.36	3546.00	768.66	0.02	0.21	2473.00	2509.30	2473.00	232.55	0.01	0.09	97.00	84.00	0.00	1073.00	1246.36	2726289.00	5.20	2777.25	2719.00
3	8	3	15732.00	3436.00	214.45	0	Spot (Block3, Row3, Column8)	2924.13	2865.00	283.41	0.01	0.10	2512.00	2560.35	2512.00	237.02	0.01	0.09	69.00	34.00	0.00	353.00	412.13	3818911.00	1.53	2684.53	2722.00
3	1	4	13620.00	3740.00	153.35	0	Spot (Block3, Row4, Column1)	5458.67	5411.00	1529.02	0.00	0.28	2478.00	2513.20	2478.00	256.20	0.01	0.10	100.00	100.00	0.00	2933.00	2980.67	3542680.00	11.50	3214.65	3192.50
3	2	4	13926.00	3736.00	202.60	0	Spot (Block3, Row4, Column2)	2905.98	2886.50	275.67	0.00	0.09	2434.00	2471.47	2434.00	262.49	0.01	0.11	73.00	40.00	0.00	452.50	471.98	3376748.00	1.66	2643.03	2600.00
3	3	4	14226.00	3738.00	145.60	0	Spot (Block3, Row4, Column3)	13196.11	12966.00	5026.56	0.01	0.38	2480.00	2518.31	2480.00	285.77	0.01	0.11	100.00	100.00	0.00	10486.00	10716.11	7587763.00	37.37	5213.12	4569.50
3	4	4	14516.00	3748.00	199.90	0	Spot (Block3, Row4, Column4)	2859.32	2800.00	298.71	0.01	0.10	2453.00	2487.03	2453.00	259.07	0.01	0.10	62.00	34.00	0.00	347.00	406.32	3245333.00	1.44	2610.17	2552.00
3	5	4	14812.00	3735.00	177.00	0	Spot (Block3, Row4, Column5)	3113.61	3057.00	386.43	0.01	0.12	2459.00	2490.90	2459.00	249.54	0.01	0.10	87.00	61.00	0.00	598.00	654.61	2727525.00	2.50	2712.22	2688.00
3	6	4	15130.00	3739.00	193.95	0	Spot (Block3, Row4, Column6)	4515.05	4420.50	705.02	0.01	0.16	2475.00	2508.49	2475.00	247.89	0.01	0.10	100.00	99.00	0.00	1945.50	2040.05	4804009.00	8.09	3110.62	3077.00
3	7	4	15417.00	3741.00	155.90	0	Spot (Block3, Row4, Column7)	4288.17	4106.50	1036.17	0.02	0.24	2467.00	2510.99	2467.00	242.52	0.01	0.10	100.00	96.00	0.00	1639.50	1821.17	2864500.00	7.33	2958.60	2948.50
3	8	4	15729.00	3749.00	166.80	0	Spot (Block3, Row4, Column8)	3436.88	3350.50	442.76	0.01	0.13	2496.00	2544.66	2496.00	246.61	0.01	0.10	96.00	85.00	0.00	854.50	940.88	2653268.00	3.62	2798.79	2791.00
3	1	5	13629.00	4045.00	147.00	0	Spot (Block3, Row5, Column1)	7048.42	6534.00	2204.15	0.03	0.31	2459.00	2491.14	2459.00	256.49	0.01	0.10	100.00	100.00	0.00	4075.00	4589.42	4151520.00	17.77	3704.91	3445.50
3	2	5	13933.00	4042.00	182.70	0	Spot (Block3, Row5, Column2)	3024.72	3014.00	360.47	0.00	0.12	2436.00	2472.96	2436.00	242.80	0.01	0.10	79.00	56.00	0.00	578.00	588.72	2834166.00	2.27	2708.24	2707.50
3	3	5	14224.00	4044.00	194.05	0	Spot (Block3, Row5, Column3)	3116.71	3093.00	385.95	0.00	0.12	2491.00	2538.41	2491.00	282.45	0.01	0.11	79.00	53.00	0.00	602.00	625.71	3325529.00	2.05	2745.64	2755.50
3	4	5	14527.00	4038.00	163.65	0	Spot (Block3, Row5, Column4)	3897.08	3762.00	768.73	0.02	0.20	2487.00	2530.31	2487.00	266.94	0.01	0.11	99.00	92.00	0.00	1275.00	1410.08	2887737.00	5.12	2922.52	2922.00
3	5	5	14828.00	4038.00	144.70	0	Spot (Block3, Row5, Column5)	14053.36	13278.50	5466.11	0.02	0.39	2490.00	2539.90	2490.00	307.30	0.01	0.12	100.00	100.00	0.00	10788.50	11563.36	7982311.00	37.47	5313.81	4609.00
3	6	5	15127.00	4040.00	189.45	0	Spot (Block3, Row5, Column6)	3322.31	3300.00	475.53	0.00	0.14	2469.00	2509.35	2469.00	280.20	0.01	0.11	87.00	72.00	0.00	831.00	853.31	3348886.00	2.90	2755.37	2714.00
3	7	5	15426.00	4049.00	190.45	0	Spot (Block3, Row5, Column7)	3009.55	2987.00	322.67	0.00	0.11	2469.00	2502.02	2469.00	249.32	0.01	0.10	77.00	51.00	0.00	518.00	540.55	3069738.00	2.04	2693.76	2637.00
3	8	5	15729.00	4040.00	148.35	0	Spot (Block3, Row5, Column8)	5906.77	5419.50	1974.97	0.04	0.33	2499.50	2538.20	2499.50	258.11	0.01	0.10	100.00	100.00	0.00	2920.00	3407.27	3532251.00	13.05	3308.53	3303.00
3	1	6	13635.00	4340.00	201.60	0	Spot (Block3, Row6, Column1)	2958.32	2850.00	563.87	0.02	0.19	2389.00	2438.85	2389.00	257.99	0.01	0.11	76.00	44.00	0.00	461.00	569.32	3416862.00	2.01	2580.82	2568.00
3	2	6	13926.00	4332.00	214.70	0	Spot (Block3, Row6, Column2)	2902.36	2855.00	323.52	0.01	0.11	2405.00	2451.56	2405.00	270.25	0.01	0.11	71.00	41.00	0.00	450.00	497.36	3810801.00	1.67	2657.80	2632.50
3	3	6	14219.00	4340.00	145.75	0	Spot (Block3, Row6, Column3)	8188.49	7958.00	2772.03	0.01	0.34	2474.00	2523.32	2474.00	278.15	0.01	0.11	100.00	100.00	0.00	5484.00	5714.49	4749325.00	20.37	3918.40	3794.00
3	4	6	14528.00	4341.00	174.00	0	Spot (Block3, Row6, Column4)	3708.42	3575.00	640.85	0.02	0.17	2493.00	2541.49	2493.00	286.79	0.01	0.11	95.00	87.00	0.00	1082.00	1215.42	3133613.00	4.07	2888.69	2861.00
3	5	6	14824.00	4339.00	144.00	0	Spot (Block3, Row6, Column5)	16464.43	15848.00	7418.48	0.02	0.45	2497.00	2534.53	2497.00	313.04	0.01	0.12	100.00	100.00	0.00	13351.00	13967.43	9285941.00	44.50	5706.57	4664.50
3	6	6	15144.00	4332.00	176.90	0	Spot (Block3, Row6, Column6)	3031.60	3040.00	316.27	0.00	0.10	2452.00	2481.62	2452.00	285.95	0.01	0.12	81.00	51.00	0.00	588.00	579.60	2661745.00	1.92	2695.23	2628.50
3	7	6	15428.00	4338.00	156.35	0	Spot (Block3, Row6, Column7)	4615.19	4277.00	1246.31	0.03	0.27	2432.00	2469.09	2432.00	257.68	0.01	0.10	99.00	99.00	0.00	1845.00	2183.19	3096794.00	8.33	2975.29	2956.00
3	8	6	15729.00	4338.00	149.65	0	Spot (Block3, Row6, Column8)	5353.65	5164.00	1699.21	0.02	0.32	2492.00	2520.02	2492.00	255.85	0.00	0.10	100.00	96.00	0.00	2672.00	2861.65	3281790.00	11.08	3210.40	3132.50
3	1	7	13617.00	4633.00	205.40	0	Spot (Block3, Row7, Column1)	2876.68	2806.00	362.21	0.01	0.13	2395.00	2458.68	2395.00	309.75	0.01	0.13	58.00	32.00	0.00	411.00	481.68	3440507.00	1.35	2609.06	2626.00
3	2	7	13914.00	4640.00	214.20	0	Spot (Block3, Row7, Column2)	2862.51	2713.00	1068.81	0.02	0.37	2369.00	2385.96	2369.00	252.74	0.00	0.11	63.00	31.00	0.00	344.00	493.51	3752748.00	1.89	2501.29	2482.50
3	3	7	14227.00	4645.00	204.50	0	Spot (Block3, Row7, Column3)	2842.28	2790.00	322.31	0.01	0.11	2398.00	2451.70	2398.00	274.30	0.01	0.11	65.00	32.00	0.00	392.00	444.28	3379469.00	1.42	2657.75	2622.00
3	4	7	14520.00	4648.00	167.80	0	Spot (Block3, Row7, Column4)	3163.79	3046.50	1181.87	0.02	0.37	2426.50	2469.76	2426.50	269.20	0.01	0.11	80.00	56.00	0.00	620.00	737.29	2461432.00	2.58	2801.22	2768.50
3	5	7	14826.00	4640.00	192.95	0	Spot (Block3, Row7, Column5)	3316.84	3215.00	417.05	0.01	0.13	2401.00	2441.80	2401.00	271.14	0.01	0.11	96.00	84.00	0.00	814.00	915.84	3492628.00	3.23	2750.66	2742.00
3	6	7	15124.00	4640.00	184.95	0	Spot (Block3, Row7, Column6)	2978.06	2968.00	290.65	0.00	0.10	2394.00	2444.79	2394.00	276.48	0.01	0.11	87.00	52.00	0.00	574.00	584.06	2864894.00	1.93	2675.41	2669.50
3	7	7	15416.00	4648.00	151.80	0	Spot (Block3, Row7, Column7)	5674.87	5396.00	1536.09	0.02	0.27	2408.00	2452.59	2408.00	271.01	0.01	0.11	100.00	99.00	0.00	2988.00	3266.87	3575169.00	11.89	3370.05	3319.00
3	8	7	15727.00	4642.00	189.55	0	Spot (Block3, Row7, Column8)	5532.16	5471.00	929.47	0.00	0.17	2443.00	2474.58	2443.00	266.57	0.01	0.11	100.00	100.00	0.00	3028.00	3089.16	5631739.00	11.47	3428.78	3292.00
3	1	8	13615.00	4944.00	145.70	0	Spot (Block3, Row8, Column1)	48381.40	53983.00	18008.45	0.05	0.37	2513.00	2569.26	2513.00	347.30	0.01	0.14	100.00	100.00	39.11	51470.00	45868.40	28206532.00	131.91	12572.95	10499.00
3	2	8	13932.00	4941.00	185.60	0	Spot (Block3, Row8, Column2)	2942.08	2888.00	383.56	0.01	0.13	2404.00	2443.68	2404.00	284.43	0.01	0.12	71.00	43.00	0.00	484.00	538.08	2856763.00	1.75	2628.73	2616.50
3	3	8	14222.00	4943.00	153.00	0	Spot (Block3, Row8, Column3)	4150.87	3966.00	1113.82	0.02	0.27	2387.00	2415.34	2387.00	258.15	0.01	0.11	94.00	89.00	0.00	1579.00	1763.87	2660706.00	6.72	2819.92	2803.00
3	4	8	14532.00	4934.00	180.20	0	Spot (Block3, Row8, Column4)	3008.25	2996.00	384.96	0.00	0.13	2385.00	2420.50	2385.00	261.11	0.01	0.11	80.00	57.00	0.00	611.00	623.25	2743523.00	2.25	2565.95	2548.00
3	5	8	14826.00	4943.00	177.55	0	Spot (Block3, Row8, Column5)	2838.30	2821.00	285.77	0.00	0.10	2381.00	2411.23	2381.00	257.69	0.01	0.11	73.00	45.00	0.00	440.00	457.30	2497708.00	1.66	2561.85	2531.00
3	6	8	15129.00	4942.00	190.35	0	Spot (Block3, Row8, Column6)	3031.06	2934.00	419.06	0.01	0.14	2394.00	2444.74	2394.00	270.86	0.01	0.11	83.00	49.00	0.00	540.00	637.06	3094709.00	2.16	2645.77	2631.50
3	7	8	15428.00	4945.00	156.10	0	Spot (Block3, Row8, Column7)	4224.86	4175.00	872.68	0.01	0.21	2416.00	2453.39	2416.00	279.62	0.01	0.11	99.00	93.00	0.00	1759.00	1808.86	2839104.00	6.34	2945.93	2872.00
3	8	8	15724.00	4943.00	155.80	0	Spot (Block3, Row8, Column8)	5112.69	4815.50	1489.17	0.03	0.29	2413.00	2450.31	2413.00	273.89	0.01	0.11	99.00	99.00	0.00	2402.50	2699.69	3415275.00	9.72	3144.16	3116.00
4	1	1	18128.00	2840.00	153.75	0	Spot (Block4, Row1, Column1)	44211.79	46090.00	18938.69	0.02	0.43	2295.00	2355.54	2295.00	483.05	0.01	0.21	100.00	100.00	28.46	43795.00	41916.79	28737840.00	86.65	11835.51	9829.50
4	2	1	18413.00	2847.00	191.25	0	Spot (Block4, Row1, Column2)	2708.82	2582.00	671.16	0.02	0.25	2199.00	2259.36	2199.00	464.36	0.01	0.21	41.00	6.00	0.00	383.00	509.82	2800922.00	0.97	2380.44	2331.50
4	3	1	18710.00	2818.00	201.25	0	Spot (Block4, Row1, Column3)	2461.57	2379.50	711.06	0.01	0.29	2174.00	2207.19	2174.00	478.96	0.01	0.22	9.00	1.00	0.00	205.50	287.57	2825883.00	0.53	2234.22	2193.00
4	4	1	19024.00	2843.00	168.35	0	Spot (Block4, Row1, Column4)	2476.74	2440.00	262.52	0.01	0.11	2110.00	2153.28	2110.00	251.69	0.01	0.12	63.00	26.00	0.00	330.00	366.74	1944239.00	1.29	2248.89	2198.50
4	5	1	19319.00	2844.00	198.35	0	Spot (Block4, Row1, Column5)	2358.79	2357.00	149.85	0.00	0.06	2089.00	2118.53	2089.00	270.88	0.01	0.13	49.00	3.00	0.00	268.00	269.79	2618260.00	0.89	2125.98	2098.00
4	6	1	19611.00	2815.00	199.30	0	Spot (Block4, Row1, Column6)	2443.84	2380.50	380.70	0.01	0.16	2092.00	2108.57	2092.00	227.35	0.00	0.11	65.00	24.00	0.00	288.50	351.84	2737099.00	1.47	2235.49	2185.50
4	7	1	19929.00	2849.00	185.20	0	Spot (Block4, Row1, Column7)	2552.00	2498.00	443.82	0.01	0.17	2094.00	2160.82	2094.00	711.82	0.01	0.33	12.00	0.00	0.00	404.00	458.00	2457574.00	0.55	2289.13	2197.50
4	8	1	20229.00	2847.00	173.60	0	Spot (Block4, Row1, Column8)	2430.65	2402.00	193.01	0.01	0.08	2038.00	2074.28	2038.00	313.60	0.01	0.15	61.00	11.00	0.00	364.00	392.65	2044180.00	1.14	2238.04	2213.50
4	1	2	18123.00	3156.00	210.60	0	Spot (Block4, Row2, Column1)	2594.14	2569.00	212.52	0.00	0.08	2341.00	2380.50	2341.00	412.95	0.01	0.17	24.00	0.00	0.00	228.00	253.14	3276402.00	0.52	2453.91	2435.00
4	2	2	18430.00	3154.00	148.40	0	Spot (Block4, Row2, Column2)	2560.86	2565.00	182.41	0.00	0.07	2204.00	2240.16	2204.00	207.00	0.01	0.09	76.00	32.00	0.00	361.00	356.86	1528831.00	1.55	2406.84	2394.00
4	3	2	18689.00	3159.00	188.20	0	Spot (Block4, Row2, Column3)	2520.05	2452.50	523.34	0.01	0.21	2169.00	2203.60	2169.00	373.89	0.01	0.17	34.00	5.00	0.00	283.50	351.05	2499886.00	0.85	2312.72	2288.00
4	4	2	19033.00	3147.00	188.50	0	Spot (Block4, Row2, Column4)	2440.09	2405.00	241.08	0.01	0.10	2134.00	2169.73	2134.00	361.55	0.01	0.17	27.00	4.00	0.00	271.00	306.09	2457172.00	0.75	2352.64	2238.00
4	5	2	19335.00	3140.00	186.80	0	Spot (Block4, Row2, Column5)	3092.42	3031.00	362.52	0.01	0.12	2107.00	2139.06	2107.00	158.81	0.01	0.07	100.00	99.00	0.00	924.00	985.42	3033664.00	6.00	2528.58	2530.00
4	6	2	19630.00	3152.00	206.95	0	Spot (Block4, Row2, Column6)	2433.25	2425.00	251.91	0.00	0.10	2100.00	2161.87	2100.00	589.17	0.01	0.27	14.00	0.00	0.00	325.00	333.25	2971004.00	0.46	2284.63	2124.50
4	7	2	19928.00	3141.00	147.00	-50	Spot (Block4, Row2, Column7)	2436.99	2402.00	193.52	0.01	0.08	2095.00	2160.22	2095.00	695.67	0.01	0.32	1.00	0.00	0.00	307.00	341.99	1437822.00	0.40	2401.04	2364.00
4	8	2	20241.00	3142.00	194.50	0	Spot (Block4, Row2, Column8)	2257.09	2224.50	227.42	0.01	0.10	2055.00	2091.48	2055.00	462.48	0.01	0.22	3.00	0.00	0.00	169.50	202.09	2415090.00	0.36	2216.43	2126.00
4	1	3	18111.00	3431.00	172.45	0	Spot (Block4, Row3, Column1)	2845.41	2789.00	317.94	0.01	0.11	2291.00	2323.87	2291.00	259.13	0.01	0.11	82.00	46.00	0.00	498.00	554.41	2341771.00	2.01	2489.61	2499.00
4	2	3	18429.00	3446.00	199.90	0	Spot (Block4, Row3, Column2)	2572.70	2552.50	306.59	0.00	0.12	2206.00	2246.53	2206.00	244.18	0.01	0.11	63.00	30.00	0.00	346.50	366.70	2902005.00	1.34	2366.81	2321.00
4	3	3	18727.00	3446.00	179.00	0	Spot (Block4, Row3, Column3)	2639.36	2582.00	366.47	0.01	0.14	2191.50	2250.05	2191.50	392.95	0.01	0.17	49.00	11.00	0.00	390.50	447.86	2378066.00	0.99	2311.48	2290.50
4	4	3	19032.00	3425.00	163.85	0	Spot (Block4, Row3, Column4)	2625.21	2579.00	279.51	0.01	0.11	2191.00	2231.03	2191.00	379.19	0.01	0.17	52.00	13.00	0.00	388.00	434.21	1955780.00	1.04	2451.23	2410.00
4	5	3	19329.00	3455.00	219.60	0	Spot (Block4, Row3, Column5)	2582.37	2542.00	468.59	0.01	0.18	2200.00	2224.89	2200.00	260.37	0.00	0.12	62.00	22.00	0.00	342.00	382.37	3537847.00	1.37	2405.08	2242.50
4	6	3	19631.00	3422.00	222.55	0	Spot (Block4, Row3, Column6)	2606.51	2493.50	792.94	0.02	0.30	2163.00	2211.11	2163.00	583.65	0.01	0.26	16.00	2.00	0.00	330.50	443.51	3696025.00	0.68	2293.25	2240.00
4	7	3	19929.00	3451.00	145.90	0	Spot (Block4, Row3, Column7)	2391.61	2382.00	162.52	0.00	0.07	2104.00	2166.78	2104.00	589.17	0.01	0.27	5.00	0.00	0.00	278.00	287.61	1379959.00	0.38	2243.31	2205.00
4	8	3	20207.00	3433.00	151.00	0	Spot (Block4, Row3, Column8)	2467.98	2424.00	316.77	0.01	0.13	2085.00	2109.11	2085.00	304.01	0.00	0.14	62.00	10.00	0.00	339.00	382.98	1544954.00	1.18	2275.32	2215.50
4	1	4	18132.00	3750.00	168.35	0	Spot (Block4, Row4, Column1)	2635.81	2562.00	244.66	0.01	0.09	2200.00	2238.36	2200.00	263.87	0.01	0.12	70.00	31.00	0.00	362.00	435.81	2069112.00	1.51	2494.05	2479.50
4	2	4	18428.00	3739.00	186.45	0	Spot (Block4, Row4, Column2)	2542.54	2512.00	227.15	0.01	0.09	2188.00	2233.79	2188.00	286.67	0.01	0.13	57.00	19.00	0.00	324.00	354.54	2494235.00	1.08	2361.06	2350.50
4	3	4	18739.00	3742.00	125.60	0	Spot (Block4, Row4, Column3)	4833.49	3644.00	6362.98	0.12	1.32	2188.00	2256.35	2188.00	407.59	0.01	0.18	99.00	92.00	0.00	1456.00	2645.49	2020399.00	6.32	3401.01	3396.50
4	4	4	19026.00	3741.00	147.00	-50	Spot (Block4, Row4, Column4)	2526.94	2496.00	265.33	0.01	0.10	2197.00	2264.23	2197.00	418.93	0.01	0.19	30.00	1.00	0.00	299.00	329.94	1485841.00	0.63	2437.26	2407.00
4	5	4	19312.00	3738.00	180.70	0	Spot (Block4, Row4, Column5)	2708.67	2704.50	244.84	0.00	0.09	2229.00	2279.40	2229.00	283.11	0.01	0.12	77.00	37.00	0.00	475.50	479.67	2481144.00	1.52	2466.68	2480.50
4	6	4	19634.00	3752.00	213.60	0	Spot (Block4, Row4, Column6)	3154.93	3151.50	406.56	0.00	0.13	2248.00	2301.38	2248.00	578.22	0.01	0.25	75.00	29.00	0.00	903.50	906.93	4114025.00	1.48	2735.38	2498.00
4	7	4	19916.00	3749.00	151.20	0	Spot (Block4, Row4, Column7)	2852.57	2768.00	555.50	0.01	0.19	2175.00	2211.89	2175.00	544.29	0.01	0.25	53.00	9.00	0.00	593.00	677.57	1788564.00	1.18	2410.99	2365.00
4	8	4	20232.00	3755.00	163.35	0	Spot (Block4, Row4, Column8)	2865.93	2822.00	426.99	0.01	0.15	2150.00	2168.41	2150.00	201.03	0.00	0.09	96.00	87.00	0.00	672.00	715.93	2123652.00	3.47	2389.55	2401.00
4	1	5	18126.00	4026.00	168.70	0	Spot (Block4, Row5, Column1)	3074.41	2772.00	2360.58	0.04	0.77	2161.00	2184.25	2161.00	195.64	0.00	0.09	87.00	68.00	0.00	611.00	913.41	2444152.00	4.55	2439.90	2419.00
4	2	5	18401.00	4025.00	179.75	0	Spot (Block4, Row5, Column2)	2527.32	2472.00	445.13	0.01	0.18	2163.00	2230.46	2163.00	876.97	0.01	0.39	1.00	0.00	0.00	309.00	364.32	2287224.00	0.34	2314.58	2274.50
4	3	5	18752.00	4039.00	185.05	0	Spot (Block4, Row5, Column3)	2625.88	2576.00	367.72	0.01	0.14	2131.00	2228.82	2131.00	963.96	0.02	0.43	5.00	1.00	0.00	445.00	494.88	2533974.00	0.41	2356.10	2313.00
4	4	5	19006.00	4049.00	237.35	0	Spot (Block4, Row5, Column4)	2466.84	2395.00	615.26	0.01	0.25	2123.00	2187.40	2123.00	459.89	0.01	0.21	19.00	2.00	0.00	272.00	343.84	4001220.00	0.61	2390.43	2184.00
4	5	5	19332.00	4039.00	146.95	0	Spot (Block4, Row5, Column5)	3467.90	3383.50	465.53	0.01	0.13	2174.00	2217.95	2174.00	382.73	0.01	0.17	98.00	86.00	0.00	1209.50	1293.90	2039123.00	3.27	2768.32	2751.50
4	6	5	19630.00	4036.00	189.65	0	Spot (Block4, Row5, Column6)	2566.96	2530.00	235.22	0.01	0.09	2192.00	2209.46	2192.00	214.14	0.00	0.10	75.00	36.00	0.00	338.00	374.96	2595192.00	1.67	2314.05	2302.50
4	7	5	19923.00	4035.00	202.20	0	Spot (Block4, Row5, Column7)	2593.38	2496.00	635.31	0.02	0.24	2163.00	2172.79	2163.00	186.04	0.00	0.09	75.00	44.00	0.00	333.00	430.38	3016103.00	2.26	2302.00	2289.50
4	8	5	20235.00	4039.00	156.40	0	Spot (Block4, Row5, Column8)	2852.16	2819.00	336.53	0.01	0.12	2193.00	2219.21	2193.00	273.07	0.01	0.12	90.00	64.00	0.00	626.00	659.16	1913800.00	2.32	2425.85	2415.00
4	1	6	18127.00	4335.00	176.20	0	Spot (Block4, Row6, Column1)	2652.98	2564.00	537.88	0.01	0.20	2143.00	2177.67	2143.00	395.87	0.01	0.18	53.00	12.00	0.00	421.00	509.98	2297480.00	1.20	2385.48	2348.00
4	2	6	18412.00	4342.00	173.95	0	Spot (Block4, Row6, Column2)	2539.11	2495.00	240.96	0.01	0.09	2096.00	2141.97	2096.00	387.15	0.01	0.18	52.00	9.00	0.00	399.00	443.11	2137931.00	1.03	2316.44	2310.50
4	3	6	18727.00	4338.00	195.85	0	Spot (Block4, Row6, Column3)	2546.23	2492.00	244.09	0.01	0.10	2075.00	2113.99	2075.00	605.93	0.01	0.29	27.00	0.00	0.00	417.00	471.23	2760109.00	0.71	2228.22	2212.00
4	4	6	19017.00	4334.00	174.85	0	Spot (Block4, Row6, Column4)	2536.39	2507.00	372.36	0.01	0.15	2060.00	2086.45	2060.00	266.97	0.01	0.13	71.00	37.00	0.00	447.00	476.39	2145786.00	1.69	2240.34	2216.00
4	5	6	19334.00	4341.00	171.95	0	Spot (Block4, Row6, Column5)	2892.77	2774.00	512.81	0.02	0.18	2093.00	2125.52	2093.00	227.75	0.01	0.11	96.00	77.00	0.00	681.00	799.77	2377860.00	3.37	2373.03	2353.00
4	6	6	19627.00	4334.00	210.35	0	Spot (Block4, Row6, Column6)	2365.62	2321.00	220.12	0.01	0.09	2114.00	2134.65	2114.00	147.56	0.00	0.07	69.00	35.00	0.00	207.00	251.62	2975955.00	1.57	2186.63	2190.50
4	7	6	19922.00	4339.00	185.05	0	Spot (Block4, Row6, Column7)	2486.55	2453.00	197.87	0.01	0.08	2118.00	2146.92	2118.00	199.69	0.01	0.09	79.00	36.00	0.00	335.00	368.55	2397033.00	1.70	2223.71	2220.00
4	8	6	20228.00	4341.00	147.00	-50	Spot (Block4, Row6, Column8)	3744.60	2678.00	5934.13	0.15	1.58	2191.00	2250.06	2191.00	565.93	0.01	0.25	39.00	14.00	0.34	487.00	1553.60	2198080.00	2.64	2463.26	2468.00
4	1	7	18121.00	4634.00	210.05	0	Spot (Block4, Row7, Column1)	2514.50	2495.00	279.60	0.00	0.11	2154.00	2187.72	2154.00	237.88	0.01	0.11	67.00	24.00	0.00	341.00	360.50	3165760.00	1.37	2322.54	2293.00
4	2	7	18468.00	4613.00	222.35	0	Spot (Block4, Row7, Column2)	2422.81	2286.00	1023.76	0.03	0.42	2080.00	2119.18	2080.00	394.16	0.01	0.19	28.00	3.00	0.00	206.00	342.81	3430704.00	0.77	2156.58	2131.00
4	3	7	18742.00	4639.00	213.55	0	Spot (Block4, Row7, Column3)	2376.38	2356.50	251.11	0.00	0.11	2074.00	2118.55	2074.00	713.12	0.01	0.34	3.00	0.00	0.00	282.50	302.38	3089292.00	0.36	2236.45	2127.00
4	4	7	19026.00	4641.00	147.00	-50	Spot (Block4, Row7, Column4)	2341.75	2319.00	208.92	0.00	0.09	2071.00	2124.46	2071.00	691.42	0.01	0.33	0.00	0.00	0.00	248.00	270.75	1374605.00	0.31	2309.68	2314.00
4	5	7	19330.00	4661.00	213.40	0	Spot (Block4, Row7, Column5)	2419.48	2276.00	846.86	0.03	0.35	2103.00	2217.77	2103.00	1075.43	0.02	0.48	1.00	1.00	0.00	173.00	316.48	3147738.00	0.19	2261.74	2181.00
4	6	7	19616.00	4638.00	188.30	0	Spot (Block4, Row7, Column6)	2498.44	2481.50	412.81	0.00	0.17	2113.00	2231.06	2113.00	1103.71	0.02	0.49	1.00	0.00	0.00	368.50	385.44	2498441.00	0.24	2323.90	2282.50
4	7	7	19921.00	4659.00	216.20	0	Spot (Block4, Row7, Column7)	2502.21	2435.50	408.98	0.01	0.16	2127.00	2169.11	2127.00	389.88	0.01	0.18	34.00	6.00	0.00	308.50	375.21	3337954.00	0.85	2369.53	2245.00
4	8	7	20228.00	4638.00	197.05	0	Spot (Block4, Row7, Column8)	3799.35	3786.00	559.79	0.00	0.15	2204.00	2273.29	2204.00	609.88	0.01	0.27	94.00	76.00	0.00	1582.00	1595.35	4194481.00	2.50	2757.01	2553.00
4	1	8	18121.00	4946.00	144.70	0	Spot (Block4, Row8, Column1)	45057.72	48406.00	18894.27	0.03	0.42	2230.00	2281.98	2230.00	299.62	0.01	0.13	100.00	100.00	31.63	46176.00	42827.72	25637976.00	142.77	12996.59	9257.00
4	2	8	18429.00	4945.00	186.60	0	Spot (Block4, Row8, Column2)	2403.11	2360.50	233.16	0.01	0.10	2103.00	2141.12	2103.00	228.07	0.01	0.11	54.00	24.00	0.00	257.50	300.11	2350239.00	1.15	2223.00	2188.50
4	3	8	18707.00	4945.00	161.15	0	Spot (Block4, Row8, Column3)	2629.39	2627.00	301.88	0.00	0.11	2091.00	2138.66	2091.00	470.42	0.01	0.22	59.00	11.00	0.00	536.00	538.39	1880014.00	1.04	2315.44	2287.00
4	4	8	19041.00	4933.00	166.05	0	Spot (Block4, Row8, Column4)	2732.80	2581.00	800.46	0.02	0.29	2111.00	2168.32	2111.00	642.58	0.01	0.30	30.00	2.00	0.00	470.00	621.80	2085130.00	0.88	2364.85	2317.00
4	5	8	19327.00	4941.00	147.00	-50	Spot (Block4, Row8, Column5)	2494.02	2488.00	235.77	0.00	0.09	2166.00	2265.43	2166.00	1035.70	0.02	0.46	0.00	0.00	0.00	322.00	328.02	1481449.00	0.22	2348.66	2332.50
4	6	8	19657.00	4942.00	174.60	0	Spot (Block4, Row8, Column6)	2577.64	2558.00	259.36	0.00	0.10	2180.00	2276.15	2180.00	1025.26	0.02	0.45	1.00	0.00	0.00	378.00	397.64	2190994.00	0.29	2368.66	2386.00
4	7	8	19946.00	4945.00	181.75	0	Spot (Block4, Row8, Column7)	2642.21	2505.00	758.13	0.02	0.29	2177.00	2205.89	2177.00	277.05	0.01	0.13	59.00	28.00	0.00	328.00	465.21	2441404.00	1.57	2360.96	2329.00
4	8	8	20226.00	4939.00	153.90	0	Spot (Block4, Row8, Column8)	4771.52	4679.00	1125.58	0.01	0.24	2274.00	2333.71	2274.00	584.28	0.01	0.25	100.00	87.00	0.00	2405.00	2497.52	3091942.00	4.17	3082.26	3000.00
5	1	1	4616.00	7333.00	151.20	0	Spot (Block5, Row1, Column1)	44681.23	46657.00	18837.58	0.02	0.42	1238.00	1263.07	1238.00	168.55	0.01	0.13	100.00	100.00	31.52	45419.00	43443.23	27925936.00	257.59	11405.48	8968.00
5	2	1	4918.00	7338.00	169.00	0	Spot (Block5, Row1, Column2)	1855.61	1813.00	324.28	0.01	0.17	1209.00	1229.81	1209.00	139.66	0.01	0.11	98.00	86.00	0.00	604.00	646.61	1475209.00	4.48	1372.71	1369.00
5	3	1	5223.00	7337.00	154.15	0	Spot (Block5, Row1, Column3)	2381.40	2201.50	678.24	0.03	0.28	1254.00	1265.79	1254.00	110.51	0.00	0.09	100.00	97.00	0.00	947.50	1127.40	1547908.00	10.09	1563.87	1543.00
5	4	1	5512.00	7344.00	171.35	0	Spot (Block5, Row1, Column4)	1821.95	1753.50	277.34	0.02	0.15	1317.00	1340.60	1317.00	125.52	0.01	0.09	98.00	80.00	0.00	436.50	504.95	1497641.00	3.83	1500.32	1496.00
5	5	1	5821.00	7335.00	146.30	0	Spot (Block5, Row1, Column5)	11147.18	8841.50	7679.90	0.10	0.69	1355.00	1381.82	1355.00	142.54	0.01	0.10	100.00	100.00	0.00	7486.50	9792.18	6509956.00	68.51	3121.99	2672.00
5	6	1	6113.00	7331.00	147.40	0	Spot (Block5, Row1, Column6)	8169.86	7349.50	4370.89	0.05	0.54	1387.00	1415.37	1387.00	166.85	0.01	0.12	100.00	100.00	0.00	5962.50	6782.86	4820215.00	40.48	2811.28	2480.50
5	7	1	6427.00	7333.00	150.80	0	Spot (Block5, Row1, Column7)	29297.86	25318.00	19396.63	0.06	0.66	1402.00	1433.15	1402.00	192.75	0.01	0.13	100.00	100.00	7.41	23916.00	27895.86	18193992.00	144.57	7062.65	5813.00
5	8	1	6728.00	7346.00	198.65	0	Spot (Block5, Row1, Column8)	1719.51	1692.00	204.56	0.01	0.12	1407.00	1438.57	1407.00	184.32	0.01	0.13	70.00	37.00	0.00	285.00	312.51	1931011.00	1.52	1514.93	1496.00
5	1	2	4615.00	7642.00	216.75	0	Spot (Block5, Row2, Column1)	1370.88	1371.00	73.46	0.00	0.05	1203.00	1216.75	1203.00	117.92	0.00	0.10	72.00	14.00	0.00	168.00	167.88	1843829.00	1.31	1256.04	1273.50
5	2	2	4913.00	7638.00	121.20	0	Spot (Block5, Row2, Column2)	3393.26	3406.00	613.43	0.00	0.18	1214.00	1225.32	1214.00	106.42	0.00	0.09	100.00	100.00	0.00	2192.00	2179.26	1316586.00	20.37	1919.03	1870.00
5	3	2	5232.00	7646.00	201.30	0	Spot (Block5, Row2, Column3)	1588.25	1582.00	166.56	0.00	0.10	1284.00	1295.65	1284.00	114.00	0.00	0.09	91.00	65.00	0.00	298.00	304.25	1818541.00	2.57	1389.11	1389.00
5	4	2	5524.00	7636.00	167.50	0	Spot (Block5, Row2, Column4)	2863.16	2852.50	565.78	0.00	0.20	1369.00	1378.06	1369.00	117.25	0.00	0.09	100.00	100.00	0.00	1483.50	1494.16	2221812.00	12.67	1794.08	1729.50
5	5	2	5818.00	7640.00	199.30	0	Spot (Block5, Row2, Column5)	2207.15	2173.50	307.57	0.01	0.14	1384.00	1397.72	1384.00	113.33	0.00	0.08	99.00	99.00	0.00	789.50	823.15	2476424.00	7.14	1656.86	1662.50
5	6	2	6115.00	7640.00	175.60	0	Spot (Block5, Row2, Column6)	2100.87	1993.00	423.02	0.02	0.20	1382.00	1399.70	1382.00	140.20	0.01	0.10	95.00	87.00	0.00	611.00	718.87	1817249.00	5.00	1582.81	1587.50
5	7	2	6425.00	7636.00	191.05	0	Spot (Block5, Row2, Column7)	1968.88	1942.00	337.75	0.01	0.17	1408.00	1433.00	1408.00	139.57	0.01	0.10	94.00	74.00	0.00	534.00	560.88	2029917.00	3.84	1558.84	1555.00
5	8	2	6747.00	7615.00	211.00	0	Spot (Block5, Row2, Column8)	1598.71	1587.00	172.85	0.00	0.11	1414.00	1437.78	1414.00	123.60	0.01	0.09	62.00	32.00	0.00	173.00	184.71	2025566.00	1.30	1520.59	1485.00
5	1	3	4620.00	7937.00	143.60	0	Spot (Block5, Row3, Column1)	4951.81	4597.50	2034.12	0.03	0.41	1249.00	1262.17	1249.00	114.49	0.00	0.09	100.00	100.00	0.00	3348.50	3702.81	2773013.00	32.23	2045.76	1965.50
5	2	3	4928.00	7945.00	204.45	0	Spot (Block5, Row3, Column2)	1518.70	1496.00	146.81	0.01	0.10	1271.00	1281.47	1271.00	116.40	0.00	0.09	80.00	46.00	0.00	225.00	247.70	1805737.00	2.04	1351.44	1331.50
5	3	3	5217.00	7934.00	203.65	0	Spot (Block5, Row3, Column3)	1734.21	1681.50	274.05	0.01	0.16	1343.00	1359.67	1343.00	125.60	0.01	0.09	93.00	66.00	0.00	338.50	391.21	2046373.00	2.98	1494.51	1501.00
5	4	3	5520.00	7936.00	148.15	0	Spot (Block5, Row3, Column4)	5052.26	4746.00	2077.00	0.03	0.41	1383.00	1389.07	1383.00	101.59	0.00	0.07	100.00	100.00	0.00	3363.00	3669.26	3026303.00	36.06	2242.47	2160.00
5	5	3	5831.00	7947.00	188.80	0	Spot (Block5, Row3, Column5)	1727.20	1701.00	184.88	0.01	0.11	1398.00	1413.95	1398.00	142.05	0.00	0.10	86.00	57.00	0.00	303.00	329.20	1737562.00	2.21	1521.90	1510.00
5	6	3	6123.00	7939.00	182.80	0	Spot (Block5, Row3, Column6)	2023.41	2000.50	307.25	0.00	0.15	1410.00	1435.21	1410.00	150.74	0.01	0.11	96.00	80.00	0.00	590.50	613.41	1893908.00	3.90	1653.78	1644.00
5	7	3	6419.00	7936.00	145.40	0	Spot (Block5, Row3, Column7)	4095.67	3620.00	1840.09	0.05	0.45	1425.00	1460.75	1425.00	288.08	0.01	0.20	100.00	93.00	0.00	2195.00	2670.67	2355013.00	9.15	1941.71	1821.50
5	8	3	6733.00	7941.00	210.50	0	Spot (Block5, Row3, Column8)	1647.43	1610.00	167.25	0.01	0.10	1409.00	1436.22	1409.00	280.73	0.01	0.20	34.00	4.00	0.00	201.00	238.43	2077413.00	0.75	1485.07	1489.50
5	1	4	4621.00	8234.00	146.10	0	Spot (Block5, Row4, Column1)	4341.69	3885.00	1818.80	0.05	0.42	1267.00	1282.09	1267.00	115.08	0.01	0.09	100.00	100.00	0.00	2618.00	3074.69	2509495.00	26.59	1916.88	1828.00
5	2	4	4922.00	8238.00	204.05	0	Spot (Block5, Row4, Column2)	1813.71	1827.00	195.97	0.00	0.11	1333.00	1353.95	1333.00	208.15	0.01	0.15	91.00	62.00	0.00	494.00	480.71	2147438.00	2.21	1501.53	1506.00
5	3	4	5219.00	8238.00	145.40	0	Spot (Block5, Row4, Column3)	26651.76	24202.00	15574.89	0.04	0.58	1392.00	1422.80	1392.00	195.31	0.01	0.14	100.00	100.00	0.17	22810.00	25259.76	15324764.00	129.18	6652.48	4936.00
5	4	4	5528.00	8247.00	224.85	0	Spot (Block5, Row4, Column4)	1684.53	1680.00	146.08	0.00	0.09	1415.00	1440.89	1415.00	122.45	0.01	0.08	85.00	55.00	0.00	265.00	269.53	2429098.00	1.99	1520.69	1513.50
5	5	4	5807.00	8234.00	219.50	0	Spot (Block5, Row4, Column5)	1747.70	1720.00	214.23	0.01	0.12	1430.00	1463.06	1430.00	189.55	0.01	0.13	75.00	25.00	0.00	290.00	317.70	2410082.00	1.50	1532.30	1521.00
5	6	4	6120.00	8236.00	195.90	0	Spot (Block5, Row4, Column6)	2285.87	2251.50	296.89	0.01	0.13	1478.00	1488.11	1478.00	155.64	0.00	0.10	99.00	97.00	0.00	773.50	807.87	2482454.00	5.13	1757.35	1735.00
5	7	4	6419.00	8243.00	144.65	0	Spot (Block5, Row4, Column7)	4748.40	4304.00	2403.54	0.04	0.51	1471.00	1478.54	1471.00	127.13	0.00	0.09	100.00	100.00	0.00	2833.00	3277.40	2711336.00	25.72	2122.98	2046.00
5	8	4	6717.00	8242.00	153.50	0	Spot (Block5, Row4, Column8)	2683.75	2504.00	637.99	0.03	0.24	1406.00	1435.27	1406.00	125.28	0.01	0.09	100.00	99.00	0.00	1098.00	1277.75	1733702.00	9.97	1778.14	1714.50
5	1	5	4627.00	8535.00	158.65	0	Spot (Block5, Row5, Column1)	2517.67	2350.00	832.24	0.03	0.33	1239.00	1267.01	1239.00	126.16	0.01	0.10	99.00	97.00	0.00	1111.00	1278.67	1754815.00	9.91	1532.55	1540.50
5	2	5	4902.00	8555.00	217.80	0	Spot (Block5, Row5, Column2)	2021.88	2020.00	293.27	0.00	0.15	1363.00	1374.80	1363.00	153.68	0.00	0.11	97.00	86.00	0.00	657.00	658.88	2743694.00	4.21	1639.92	1619.00
5	3	5	5230.00	8542.00	180.35	0	Spot (Block5, Row5, Column3)	2181.96	2116.00	344.60	0.01	0.16	1455.00	1478.83	1455.00	199.05	0.01	0.13	97.00	82.00	0.00	661.00	726.96	1987765.00	3.53	1695.45	1698.50
5	4	5	5521.00	8539.00	148.65	0	Spot (Block5, Row5, Column4)	4659.50	4024.00	2151.58	0.06	0.46	1492.00	1520.37	1492.00	196.22	0.01	0.13	100.00	100.00	0.00	2532.00	3167.50	2809677.00	16.00	2158.20	2045.00
5	5	5	5818.00	8535.00	143.95	0	Spot (Block5, Row5, Column5)	47804.73	55759.00	19098.41	0.07	0.40	1513.00	1555.11	1513.00	231.58	0.01	0.15	100.00	100.00	41.13	54246.00	46291.73	26962024.00	199.71	11458.62	8881.00
5	6	5	6115.00	8538.00	153.00	0	Spot (Block5, Row5, Column6)	2572.45	2480.00	520.86	0.02	0.20	1507.00	1522.90	1507.00	142.71	0.00	0.09	100.00	99.00	0.00	973.00	1065.45	1651515.00	7.35	1824.74	1821.00
5	7	5	6427.00	8539.00	172.00	0	Spot (Block5, Row5, Column7)	1979.77	1997.50	223.25	0.00	0.11	1482.00	1496.54	1482.00	137.79	0.00	0.09	98.00	79.00	0.00	515.50	497.77	1635294.00	3.51	1666.64	1660.50
5	8	5	6722.00	8535.00	145.85	0	Spot (Block5, Row5, Column8)	13594.43	11690.50	9714.98	0.07	0.71	1409.00	1443.01	1409.00	207.33	0.01	0.14	100.00	100.00	0.00	10281.50	12185.43	7884769.00	58.61	3377.60	2888.00
5	1	6	4623.00	8833.00	192.95	0	Spot (Block5, Row6, Column1)	1626.01	1596.00	202.03	0.01	0.12	1216.00	1231.90	1216.00	108.42	0.01	0.09	97.00	81.00	0.00	380.00	410.01	1704055.00	3.64	1348.26	1349.00
5	2	6	4928.00	8832.00	173.80	0	Spot (Block5, Row6, Column2)	1768.40	1717.00	421.64	0.01	0.24	1313.00	1343.36	1313.00	177.33	0.01	0.13	97.00	62.00	0.00	404.00	455.40	1487228.00	2.40	1511.77	1494.00
5	3	6	5208.00	8833.00	142.30	0	Spot (Block5, Row6, Column3)	18433.37	17403.00	10881.56	0.02	0.59	1425.00	1455.12	1425.00	185.18	0.01	0.13	100.00	100.00	0.00	15978.00	17008.37	10083055.00	91.69	5112.80	3837.50
5	4	6	5519.00	8828.00	157.60	0	Spot (Block5, Row6, Column4)	2873.10	2775.00	613.86	0.02	0.21	1476.00	1508.76	1476.00	199.67	0.01	0.13	99.00	96.00	0.00	1299.00	1397.10	1956582.00	6.83	1887.50	1849.00
5	5	6	5816.00	8838.00	142.65	0	Spot (Block5, Row6, Column5)	49708.76	65097.00	19280.94	0.12	0.39	1496.00	1530.74	1496.00	220.38	0.01	0.14	100.00	100.00	50.00	63601.00	48212.76	27339980.00	218.62	12645.37	10029.50
5	6	6	6123.00	8836.00	188.10	0	Spot (Block5, Row6, Column6)	2013.36	1945.50	336.81	0.01	0.17	1487.00	1501.17	1487.00	165.97	0.00	0.11	90.00	64.00	0.00	458.50	526.36	2009336.00	3.09	1654.79	1619.00
5	7	6	6416.00	8835.00	145.10	0	Spot (Block5, Row6, Column7)	9197.14	8087.00	5219.96	0.06	0.57	1468.00	1480.98	1468.00	144.78	0.00	0.10	100.00	100.00	0.00	6619.00	7729.14	5260766.00	53.29	3102.64	2523.00
5	8	6	6725.00	8842.00	145.90	0	Spot (Block5, Row6, Column8)	11845.84	10125.00	7987.01	0.07	0.67	1416.00	1446.37	1416.00	198.18	0.01	0.14	100.00	100.00	0.00	8709.00	10429.84	6894280.00	52.47	3261.40	2776.00
5	1	7	4614.00	9136.00	204.30	0	Spot (Block5, Row7, Column1)	1543.40	1536.00	161.85	0.00	0.10	1203.50	1220.87	1203.50	132.57	0.01	0.11	91.00	61.00	0.00	332.50	339.90	1830471.00	2.43	1308.22	1305.00
5	2	7	4924.00	9139.00	217.70	0	Spot (Block5, Row7, Column2)	1420.18	1383.00	120.18	0.01	0.08	1226.00	1242.08	1226.00	104.00	0.01	0.08	75.00	33.00	0.00	157.00	194.18	1925761.00	1.71	1308.00	1304.00
5	3	7	5221.00	9135.00	200.95	0	Spot (Block5, Row7, Column3)	1554.13	1564.00	114.77	0.00	0.07	1326.00	1352.96	1326.00	178.12	0.01	0.13	69.00	11.00	0.00	238.00	228.13	1777926.00	1.13	1412.07	1394.00
5	4	7	5519.00	9141.00	193.35	0	Spot (Block5, Row7, Column4)	1657.77	1672.00	147.83	0.00	0.09	1390.00	1416.62	1390.00	179.39	0.01	0.13	71.00	26.00	0.00	282.00	267.77	1752265.00	1.34	1522.90	1510.50
5	5	7	5820.00	9136.00	186.15	0	Spot (Block5, Row7, Column5)	2453.52	2413.00	466.12	0.01	0.19	1406.00	1441.59	1406.00	168.58	0.01	0.12	100.00	97.00	0.00	1007.00	1047.52	2392181.00	6.00	1775.67	1781.00
5	6	7	6116.00	9127.00	178.50	0	Spot (Block5, Row7, Column6)	1856.12	1805.00	267.52	0.01	0.14	1430.00	1459.04	1430.00	142.75	0.01	0.10	93.00	69.00	0.00	375.00	426.12	1655661.00	2.78	1613.30	1608.00
5	7	7	6412.00	9144.00	144.05	0	Spot (Block5, Row7, Column7)	8029.41	7211.00	3708.35	0.05	0.46	1412.00	1444.41	1412.00	143.79	0.01	0.10	100.00	100.00	0.00	5799.00	6617.41	4528589.00	45.80	3357.12	2580.00
5	8	7	6720.00	9137.00	181.00	0	Spot (Block5, Row7, Column8)	2993.10	2936.50	494.22	0.01	0.17	1391.00	1414.95	1391.00	135.28	0.01	0.10	100.00	100.00	0.00	1545.50	1602.10	2747662.00	11.67	1946.84	1919.00
5	1	8	4611.00	9439.00	143.00	0	Spot (Block5, Row8, Column1)	52245.12	65535.00	16825.91	0.10	0.32	1269.00	1287.86	1269.00	175.08	0.01	0.14	100.00	100.00	50.09	64266.00	50976.12	29205212.00	291.06	12173.97	9135.00
5	2	8	4919.00	9435.00	196.60	0	Spot (Block5, Row8, Column2)	1613.93	1540.00	242.32	0.02	0.15	1242.00	1260.47	1242.00	130.90	0.01	0.10	88.00	56.00	0.00	298.00	371.93	1770480.00	2.70	1349.09	1355.00
5	3	8	5216.00	9434.00	148.15	0	Spot (Block5, Row8, Column3)	3484.94	2910.00	1698.91	0.08	0.49	1289.50	1304.34	1289.50	137.19	0.00	0.11	100.00	100.00	0.00	1620.50	2195.44	2090964.00	15.89	1741.34	1670.00
5	4	8	5526.00	9432.00	159.50	0	Spot (Block5, Row8, Column4)	1793.51	1788.00	204.76	0.00	0.11	1313.00	1335.56	1313.00	139.81	0.01	0.10	97.00	78.00	0.00	475.00	480.51	1260841.00	3.28	1521.54	1502.00
5	5	8	5820.00	9428.00	209.90	0	Spot (Block5, Row8, Column5)	1585.84	1587.00	152.88	0.00	0.10	1340.00	1361.93	1340.00	126.82	0.01	0.09	76.00	46.00	0.00	247.00	245.84	1983888.00	1.77	1466.87	1451.00
5	6	8	6125.00	9435.00	165.95	0	Spot (Block5, Row8, Column6)	2325.15	2321.00	396.03	0.00	0.17	1379.00	1394.10	1379.00	128.86	0.00	0.09	100.00	99.00	0.00	942.00	946.15	1774089.00	7.23	1706.38	1706.50
5	7	8	6422.00	9434.00	145.45	0	Spot (Block5, Row8, Column7)	3447.81	3339.00	1055.37	0.01	0.31	1395.00	1419.67	1395.00	138.70	0.01	0.10	100.00	100.00	0.00	1944.00	2052.81	1982492.00	14.62	1913.05	1873.00
5	8	8	6719.00	9438.00	152.00	0	Spot (Block5, Row8, Column8)	5448.22	4752.00	2720.04	0.06	0.50	1399.00	1426.30	1399.00	144.52	0.01	0.10	100.00	100.00	0.00	3353.00	4049.22	3443275.00	27.83	2436.93	2213.00
6	1	1	9123.00	7337.00	153.20	0	Spot (Block6, Row1, Column1)	46507.96	50375.00	18551.71	0.03	0.40	3882.00	3930.62	3882.00	538.12	0.01	0.14	100.00	100.00	36.29	46493.00	42625.96	29858312.00	79.12	15067.03	12341.50
6	2	1	9421.00	7341.00	162.30	0	Spot (Block6, Row1, Column2)	6315.41	6216.00	1316.10	0.01	0.21	3831.00	3876.37	3831.00	506.71	0.01	0.13	97.00	86.00	0.00	2385.00	2484.41	4591304.00	4.81	4409.56	4340.00
6	3	1	9725.00	7339.00	165.35	0	Spot (Block6, Row1, Column3)	5505.69	5329.00	1044.01	0.01	0.19	3848.00	3907.20	3848.00	506.71	0.01	0.13	89.00	72.00	0.00	1481.00	1657.69	4178819.00	3.15	4381.76	4294.50
6	4	1	10018.00	7336.00	161.65	0	Spot (Block6, Row1, Column4)	6208.35	6077.00	1290.13	0.01	0.21	3895.00	3939.64	3895.00	519.09	0.00	0.13	96.00	83.00	0.00	2182.00	2313.35	4463803.00	4.37	4524.30	4559.00
6	5	1	10324.00	7338.00	148.30	0	Spot (Block6, Row1, Column5)	11908.54	10884.50	5263.61	0.04	0.44	3952.00	3989.32	3952.00	538.70	0.00	0.14	99.00	96.00	0.00	6932.50	7956.54	7168941.00	14.70	5662.01	5377.50
6	6	1	10611.00	7332.00	150.10	0	Spot (Block6, Row1, Column6)	10288.11	9736.50	3780.28	0.02	0.37	4014.00	4059.96	4014.00	558.70	0.00	0.14	99.00	99.00	0.00	5722.50	6274.11	6358051.00	11.15	5557.01	5470.00
6	7	1	10924.00	7337.00	152.20	0	Spot (Block6, Row1, Column7)	17313.42	16242.00	7607.72	0.03	0.44	4041.00	4083.68	4041.00	564.78	0.00	0.14	100.00	100.00	0.00	12201.00	13272.42	11011337.00	23.42	7050.21	6401.50
6	8	1	11231.00	7334.00	212.70	0	Spot (Block6, Row1, Column8)	4807.00	4777.00	619.77	0.00	0.13	4064.00	4098.08	4064.00	553.71	0.00	0.14	59.00	27.00	0.00	713.00	743.00	6210639.00	1.28	4337.38	4350.50
6	1	2	9121.00	7643.00	204.35	0	Spot (Block6, Row2, Column1)	4207.61	4155.00	541.92	0.01	0.13	3805.00	3850.61	3805.00	507.26	0.01	0.13	41.00	14.00	0.00	350.00	402.61	4994431.00	0.70	4010.27	3975.00
6	2	2	9416.00	7640.00	126.50	0	Spot (Block6, Row2, Column2)	6144.56	6023.00	866.15	0.01	0.14	3709.00	3770.90	3709.00	477.48	0.01	0.13	100.00	97.00	0.00	2314.00	2435.56	2611437.00	4.97	4483.30	4530.00
6	3	2	9731.00	7638.00	190.45	0	Spot (Block6, Row2, Column3)	4483.31	4444.00	560.28	0.00	0.12	3735.00	3782.04	3735.00	483.60	0.01	0.13	63.00	32.00	0.00	709.00	748.31	4595396.00	1.45	4116.07	4077.00
6	4	2	10024.00	7639.00	175.40	0	Spot (Block6, Row2, Column4)	5227.71	5000.00	780.04	0.02	0.15	3755.00	3781.14	3755.00	482.78	0.00	0.13	92.00	74.00	0.00	1245.00	1472.71	4516739.00	3.00	4328.68	4341.00
6	5	2	10324.00	7640.00	205.35	0	Spot (Block6, Row2, Column5)	5156.28	5001.00	745.55	0.01	0.14	3740.50	3796.94	3740.50	485.94	0.01	0.13	92.00	67.00	0.00	1260.50	1415.78	6182383.00	2.80	4137.64	4143.00
6	6	2	10608.00	7640.00	192.05	0	Spot (Block6, Row2, Column6)	4552.15	4434.00	631.31	0.01	0.14	3780.00	3826.58	3780.00	507.27	0.01	0.13	56.00	34.00	0.00	654.00	772.15	4747893.00	1.43	4239.06	4179.50
6	7	2	10918.00	7641.00	173.80	0	Spot (Block6, Row2, Column7)	4605.32	4550.00	634.53	0.01	0.14	3749.00	3801.34	3749.00	512.00	0.01	0.13	71.00	37.00	0.00	801.00	856.32	3882284.00	1.57	4035.91	4040.50
6	8	2	11223.00	7628.00	199.70	0	Spot (Block6, Row2, Column8)	4320.10	4310.00	573.37	0.00	0.13	3767.00	3832.93	3767.00	508.91	0.01	0.13	51.00	22.00	0.00	543.00	553.10	4890355.00	0.96	4040.98	3960.00
6	1	3	9127.00	7938.00	149.95	0	Spot (Block6, Row3, Column1)	7009.22	6736.00	1787.69	0.02	0.26	3791.00	3834.84	3791.00	493.97	0.00	0.13	99.00	92.00	0.00	2945.00	3218.22	4331696.00	6.43	4793.04	4769.00
6	2	3	9425.00	7947.00	201.90	0	Spot (Block6, Row3, Column2)	4439.74	4501.50	542.51	0.01	0.12	3684.00	3740.21	3684.00	467.61	0.01	0.13	64.00	39.00	0.00	817.50	755.74	5158977.00	1.50	3986.34	4029.00
6	3	3	9713.00	7935.00	196.95	0	Spot (Block6, Row3, Column3)	4561.88	4572.50	594.13	0.00	0.13	3672.00	3734.78	3672.00	472.11	0.01	0.13	72.00	48.00	0.00	900.50	889.88	5018063.00	1.75	4105.70	4074.00
6	4	3	10014.00	7936.00	164.20	0	Spot (Block6, Row3, Column4)	5843.72	5630.00	1276.16	0.02	0.22	3679.00	3720.83	3679.00	468.80	0.00	0.13	95.00	82.00	0.00	1951.00	2164.72	4382787.00	4.53	4259.61	4300.00
6	5	3	10326.00	7936.00	169.10	0	Spot (Block6, Row3, Column5)	4725.51	4689.50	616.13	0.00	0.13	3696.00	3737.11	3696.00	466.81	0.00	0.12	81.00	53.00	0.00	993.50	1029.51	3761508.00	2.12	4160.40	4098.00
6	6	3	10617.00	7935.00	184.45	0	Spot (Block6, Row3, Column6)	5389.92	5256.00	916.32	0.01	0.17	3742.00	3788.45	3742.00	478.72	0.01	0.13	92.00	76.00	0.00	1514.00	1647.92	5152767.00	3.35	4418.86	4361.00
6	7	3	10923.00	7940.00	157.95	0	Spot (Block6, Row3, Column7)	6646.74	6029.50	1958.50	0.04	0.29	3706.00	3751.56	3706.00	490.52	0.01	0.13	95.00	89.00	0.00	2323.50	2940.74	4559661.00	5.90	4402.17	4378.00
6	8	3	11228.00	7940.00	189.90	0	Spot (Block6, Row3, Column8)	4431.27	4421.00	551.84	0.00	0.12	3710.00	3769.40	3710.00	488.03	0.01	0.13	59.00	35.00	0.00	711.00	721.27	4497739.00	1.36	3985.48	3940.00
6	1	4	9122.00	8237.00	171.40	0	Spot (Block6, Row4, Column1)	5986.61	5663.50	1302.52	0.02	0.22	3814.00	3871.63	3814.00	490.87	0.01	0.13	96.00	80.00	0.00	1849.50	2172.61	4885070.00	4.31	4476.38	4466.50
6	2	4	9413.00	8236.00	208.70	0	Spot (Block6, Row4, Column2)	5002.39	4902.00	732.63	0.01	0.15	3731.00	3806.36	3731.00	489.29	0.01	0.13	88.00	60.00	0.00	1171.00	1271.39	6217973.00	2.44	4180.26	4162.00
6	3	4	9725.00	8240.00	147.85	0	Spot (Block6, Row4, Column3)	13009.73	12643.00	4232.15	0.01	0.33	3738.00	3797.83	3738.00	492.55	0.01	0.13	100.00	100.00	0.00	8905.00	9271.73	7727780.00	18.70	6147.79	5746.00
6	4	4	10013.00	8251.00	206.95	0	Spot (Block6, Row4, Column4)	4332.84	4278.00	562.59	0.01	0.13	3691.00	3759.82	3691.00	487.12	0.01	0.13	56.00	27.00	0.00	587.00	641.84	5273069.00	1.18	3969.28	3869.00
6	5	4	10307.00	8246.00	197.95	0	Spot (Block6, Row4, Column5)	4478.60	4349.00	1044.78	0.01	0.23	3707.00	3769.68	3707.00	499.04	0.01	0.13	58.00	29.00	0.00	642.00	771.60	4980208.00	1.42	3997.94	3982.50
6	6	4	10622.00	8235.00	196.95	0	Spot (Block6, Row4, Column6)	5404.89	5341.50	843.35	0.01	0.16	3743.00	3787.34	3743.00	484.50	0.01	0.13	99.00	80.00	0.00	1598.50	1661.89	5934566.00	3.34	4394.99	4392.00
6	7	4	10918.00	8245.00	153.90	0	Spot (Block6, Row4, Column7)	7764.24	6858.00	2770.00	0.05	0.36	3752.00	3800.63	3752.00	498.70	0.01	0.13	98.00	90.00	0.00	3106.00	4012.24	5062285.00	7.95	4787.02	4705.00
6	8	4	11217.00	8244.00	173.55	0	Spot (Block6, Row4, Column8)	5122.57	4919.50	952.73	0.02	0.19	3728.00	3775.34	3728.00	489.21	0.01	0.13	82.00	62.00	0.00	1191.50	1394.57	4313200.00	2.75	4092.68	4126.50
6	1	5	9125.00	8544.00	152.20	0	Spot (Block6, Row5, Column1)	7617.91	7236.00	1917.08	0.02	0.25	3762.00	3816.02	3762.00	493.16	0.01	0.13	99.00	98.00	0.00	3474.00	3855.91	4829755.00	7.71	4710.22	4692.00
6	2	5	9427.00	8539.00	197.40	0	Spot (Block6, Row5, Column2)	4556.60	4540.00	606.03	0.00	0.13	3745.00	3803.42	3745.00	487.52	0.01	0.13	63.00	40.00	0.00	795.00	811.60	5025929.00	1.54	4049.88	4049.00
6	3	5	9717.00	8545.00	167.45	0	Spot (Block6, Row5, Column3)	6254.47	5907.50	2379.77	0.02	0.38	3799.00	3843.14	3799.00	492.06	0.01	0.13	98.00	93.00	0.00	2108.50	2455.47	4853465.00	4.90	4645.85	4558.50
6	4	5	10024.00	8539.00	186.80	0	Spot (Block6, Row5, Column4)	4976.42	4848.50	800.59	0.01	0.16	3783.00	3836.59	3783.00	534.07	0.01	0.14	74.00	49.00	0.00	1065.50	1193.42	4876888.00	2.13	4258.65	4241.50
6	5	5	10325.00	8541.00	146.10	0	Spot (Block6, Row5, Column5)	19254.36	18637.50	7669.84	0.01	0.40	3763.00	3808.20	3763.00	540.58	0.01	0.14	100.00	100.00	0.00	14874.50	15491.36	11167528.00	28.57	7192.20	6406.50
6	6	5	10620.00	8536.00	187.65	0	Spot (Block6, Row5, Column6)	4615.50	4593.00	613.94	0.00	0.13	3713.00	3749.65	3713.00	491.28	0.00	0.13	71.00	43.00	0.00	880.00	902.50	4564726.00	1.76	4134.67	4134.00
6	7	5	10922.00	8541.00	168.90	0	Spot (Block6, Row5, Column7)	5260.48	5120.00	770.27	0.01	0.15	3718.00	3748.63	3718.00	488.04	0.00	0.13	93.00	76.00	0.00	1402.00	1542.48	4197864.00	3.10	4256.77	4274.00
6	8	5	11224.00	8542.00	145.55	0	Spot (Block6, Row5, Column8)	13893.62	11913.50	6925.55	0.07	0.50	3714.00	3739.66	3714.00	495.91	0.00	0.13	100.00	97.00	0.00	8199.50	10179.62	8030512.00	20.48	5939.64	5327.00
6	1	6	9118.00	8834.00	181.40	0	Spot (Block6, Row6, Column1)	5169.76	5073.50	817.26	0.01	0.16	3691.00	3747.49	3691.00	491.02	0.01	0.13	89.00	71.00	0.00	1382.50	1478.76	4756180.00	2.90	4282.80	4332.00
6	2	6	9420.00	8836.00	189.05	0	Spot (Block6, Row6, Column2)	4768.74	4662.00	585.48	0.01	0.12	3640.00	3701.81	3640.00	486.41	0.01	0.13	87.00	53.00	0.00	1022.00	1128.74	4792583.00	2.19	4180.32	4167.00
6	3	6	9713.00	8837.00	144.95	0	Spot (Block6, Row6, Column3)	13568.69	13038.00	5512.82	0.02	0.41	3812.00	3841.50	3812.00	499.02	0.00	0.13	100.00	100.00	0.00	9226.00	9756.69	7734151.00	19.49	6035.87	5573.50
6	4	6	10022.00	8837.00	156.20	0	Spot (Block6, Row6, Column4)	5621.94	5596.50	856.88	0.00	0.15	3777.00	3831.63	3777.00	503.64	0.01	0.13	96.00	82.00	0.00	1819.50	1844.94	3789186.00	3.55	4406.26	4304.50
6	5	6	10319.00	8835.00	143.40	0	Spot (Block6, Row6, Column5)	21176.77	20080.00	8062.70	0.02	0.38	3715.00	3772.88	3715.00	525.96	0.01	0.14	100.00	100.00	0.00	16365.00	17461.77	11901346.00	33.09	7766.29	6887.00
6	6	6	10622.00	8840.00	204.10	0	Spot (Block6, Row6, Column6)	4505.62	4475.50	614.95	0.00	0.14	3637.00	3688.23	3637.00	492.17	0.01	0.13	68.00	42.00	0.00	838.50	868.62	5298610.00	1.66	4035.45	4032.00
6	7	6	10920.00	8841.00	149.25	0	Spot (Block6, Row6, Column7)	9268.14	8434.50	3420.91	0.04	0.37	3682.00	3720.58	3682.00	479.91	0.00	0.13	99.00	97.00	0.00	4752.50	5586.14	5672102.00	11.56	4965.53	4758.00
6	8	6	11227.00	8841.00	145.95	0	Spot (Block6, Row6, Column8)	11567.74	10728.00	5249.71	0.03	0.45	3714.00	3748.96	3714.00	474.05	0.00	0.13	99.00	98.00	0.00	7014.00	7853.74	6720858.00	16.49	5362.04	5154.00
6	1	7	9121.00	9142.00	208.40	0	Spot (Block6, Row7, Column1)	5069.40	5000.00	712.75	0.01	0.14	3714.00	3810.89	3714.00	851.32	0.01	0.22	74.00	28.00	0.00	1286.00	1355.40	6286054.00	1.48	4299.40	4334.50
6	2	7	9434.00	9140.00	199.35	0	Spot (Block6, Row7, Column2)	4140.78	4151.00	496.48	0.00	0.12	3561.00	3663.98	3561.00	856.91	0.01	0.23	32.00	1.00	0.00	590.00	579.78	4641810.00	0.56	3818.71	3816.00
6	3	7	9722.00	9136.00	221.30	0	Spot (Block6, Row7, Column3)	4226.63	4240.00	509.03	0.00	0.12	3677.00	3709.80	3677.00	501.15	0.00	0.14	53.00	20.00	0.00	563.00	549.63	5925729.00	1.03	3814.93	3771.00
6	4	7	10023.00	9135.00	208.20	0	Spot (Block6, Row7, Column4)	4260.69	4237.00	517.71	0.00	0.12	3657.00	3699.79	3657.00	480.18	0.01	0.13	55.00	24.00	0.00	580.00	603.69	5257695.00	1.17	3847.62	3784.00
6	5	7	10325.00	9135.00	190.95	0	Spot (Block6, Row7, Column5)	4792.82	4729.00	642.91	0.01	0.13	3619.00	3688.88	3619.00	494.76	0.01	0.13	86.00	58.00	0.00	1110.00	1173.82	4931807.00	2.23	4078.79	4028.00
6	6	7	10623.00	9139.00	183.60	0	Spot (Block6, Row7, Column6)	4805.75	4649.00	701.36	0.01	0.15	3606.50	3661.15	3606.50	506.72	0.01	0.14	87.00	53.00	0.00	1042.50	1199.25	4560655.00	2.26	4131.68	4196.00
6	7	7	10913.00	9141.00	148.30	0	Spot (Block6, Row7, Column7)	9174.93	8397.00	2936.94	0.04	0.32	3663.00	3709.43	3663.00	500.03	0.01	0.13	100.00	99.00	0.00	4734.00	5511.93	5550834.00	10.93	4990.92	5000.50
6	8	7	11222.00	9148.00	188.60	0	Spot (Block6, Row7, Column8)	6928.98	6832.00	1014.81	0.01	0.15	3723.00	3767.82	3723.00	490.49	0.01	0.13	100.00	99.00	0.00	3109.00	3205.98	6949768.00	6.44	4777.39	4675.50
6	1	8	9113.00	9444.00	144.05	0	Spot (Block6, Row8, Column1)	54336.75	65535.00	14812.73	0.08	0.27	3795.00	3877.20	3795.00	736.81	0.01	0.19	100.00	100.00	52.55	61740.00	50541.75	30917824.00	68.48	16775.76	13327.50
6	2	8	9417.00	9439.00	190.85	0	Spot (Block6, Row8, Column2)	4396.93	4383.00	592.48	0.00	0.13	3634.00	3685.56	3634.00	525.72	0.01	0.14	60.00	31.00	0.00	749.00	762.93	4528838.00	1.35	3980.14	3994.00
6	3	8	9714.00	9439.00	148.55	0	Spot (Block6, Row8, Column3)	6976.30	6337.50	2325.17	0.04	0.33	3587.00	3631.08	3587.00	486.12	0.01	0.13	92.00	88.00	0.00	2750.50	3389.30	4185779.00	6.88	4511.79	4525.00
6	4	8	10022.00	9434.00	183.45	0	Spot (Block6, Row8, Column4)	4644.48	4604.00	673.24	0.00	0.14	3578.00	3627.32	3578.00	481.65	0.01	0.13	79.00	54.00	0.00	1026.00	1066.48	4384391.00	2.11	3941.38	3907.00
6	5	8	10310.00	9439.00	195.95	0	Spot (Block6, Row8, Column5)	4233.14	4225.00	549.59	0.00	0.13	3577.00	3641.60	3577.00	481.32	0.01	0.13	57.00	32.00	0.00	648.00	656.14	4609891.00	1.23	3902.59	3889.00
6	6	8	10629.00	9437.00	170.90	0	Spot (Block6, Row8, Column6)	5784.89	5681.50	980.05	0.01	0.17	3654.50	3707.08	3654.50	514.65	0.01	0.14	96.00	86.00	0.00	2027.00	2130.39	4708902.00	4.04	4419.52	4352.50
6	7	8	10923.00	9438.00	155.30	0	Spot (Block6, Row8, Column7)	6144.61	6017.50	1165.19	0.01	0.19	3714.00	3757.89	3714.00	516.66	0.01	0.14	99.00	90.00	0.00	2303.50	2430.61	4067731.00	4.62	4428.17	4470.00
6	8	8	11221.00	9438.00	160.30	0	Spot (Block6, Row8, Column8)	6921.74	6761.00	1478.39	0.01	0.21	3735.00	3779.09	3735.00	507.40	0.01	0.13	99.00	97.00	0.00	3026.00	3186.74	4935199.00	6.19	4613.73	4614.00
7	1	1	13622.00	7341.00	153.75	0	Spot (Block7, Row1, Column1)	43820.18	44962.00	19154.98	0.01	0.44	1885.00	1922.48	1885.00	295.53	0.01	0.15	100.00	100.00	29.28	43077.00	41935.18	28439472.00	141.77	11712.42	9148.00
7	2	1	13929.00	7351.00	169.80	0	Spot (Block7, Row1, Column2)	2442.77	2400.00	334.52	0.01	0.14	1803.00	1849.04	1803.00	266.34	0.01	0.14	87.00	56.00	0.00	597.00	639.77	1963985.00	2.23	2071.61	2048.00
7	3	1	14239.00	7345.00	182.00	0	Spot (Block7, Row1, Column3)	2124.32	2079.00	237.82	0.01	0.11	1773.00	1797.65	1773.00	192.75	0.01	0.11	70.00	42.00	0.00	306.00	351.32	1990485.00	1.69	1943.23	1895.00
7	4	1	14516.00	7338.00	185.15	0	Spot (Block7, Row1, Column4)	2217.75	2199.00	303.38	0.00	0.14	1773.00	1790.53	1773.00	186.37	0.00	0.10	78.00	57.00	0.00	426.00	444.75	2137910.00	2.29	1962.28	1928.00
7	5	1	14825.00	7329.00	188.50	0	Spot (Block7, Row1, Column5)	2080.64	2078.00	211.46	0.00	0.10	1748.00	1769.60	1748.00	214.79	0.01	0.12	69.00	34.00	0.00	330.00	332.64	2078557.00	1.45	1912.76	1961.00
7	6	1	15113.00	7345.00	184.50	0	Spot (Block7, Row1, Column6)	2094.26	2078.00	245.84	0.00	0.12	1708.00	1737.73	1708.00	189.60	0.01	0.11	72.00	48.00	0.00	370.00	386.26	2008397.00	1.88	1884.01	1875.00
7	7	1	15434.00	7341.00	176.80	0	Spot (Block7, Row1, Column7)	2197.28	2106.00	303.90	0.02	0.14	1691.00	1718.25	1691.00	178.17	0.01	0.10	89.00	59.00	0.00	415.00	506.28	1913828.00	2.69	1883.82	1893.00
7	8	1	15726.00	7346.00	191.60	0	Spot (Block7, Row1, Column8)	2067.31	2033.00	234.41	0.01	0.11	1691.00	1723.34	1691.00	171.12	0.01	0.10	79.00	49.00	0.00	342.00	376.31	2143798.00	2.01	1830.28	1804.50
7	1	2	13608.00	7645.00	205.80	0	Spot (Block7, Row2, Column1)	2054.21	2015.00	259.03	0.01	0.13	1814.00	1861.51	1814.00	240.75	0.01	0.13	48.00	20.00	0.00	201.00	240.21	2481488.00	0.80	1947.76	1930.50
7	2	2	13926.00	7640.00	148.70	0	Spot (Block7, Row2, Column2)	2107.88	2091.00	247.98	0.00	0.12	1771.00	1791.67	1771.00	191.68	0.01	0.11	70.00	39.00	0.00	320.00	336.88	1271050.00	1.65	1886.68	1876.00
7	3	2	14229.00	7633.00	201.45	0	Spot (Block7, Row2, Column3)	2032.76	2002.00	225.77	0.01	0.11	1695.00	1742.90	1695.00	178.04	0.01	0.10	71.00	45.00	0.00	307.00	337.76	2343777.00	1.63	1910.65	1853.00
7	4	2	14524.00	7647.00	185.15	0	Spot (Block7, Row2, Column4)	2056.17	1992.00	237.24	0.01	0.12	1700.00	1746.05	1700.00	179.77	0.01	0.10	66.00	45.00	0.00	292.00	356.17	1982149.00	1.73	1905.71	1861.00
7	5	2	14828.00	7638.00	192.00	0	Spot (Block7, Row2, Column5)	2407.59	2374.00	318.60	0.01	0.13	1705.00	1739.56	1705.00	216.52	0.01	0.12	95.00	81.00	0.00	669.00	702.59	2499081.00	3.09	1983.04	1983.00
7	6	2	15124.00	7645.00	204.80	0	Spot (Block7, Row2, Column6)	1989.31	2002.00	227.58	0.00	0.11	1690.00	1712.43	1690.00	173.98	0.01	0.10	65.00	43.00	0.00	312.00	299.31	2373243.00	1.59	1814.55	1777.00
7	7	2	15428.00	7646.00	175.65	0	Spot (Block7, Row2, Column7)	1974.09	1969.50	190.04	0.00	0.10	1690.00	1715.28	1690.00	173.42	0.01	0.10	66.00	33.00	0.00	279.50	284.09	1697716.00	1.49	1888.38	1877.00
7	8	2	15727.00	7645.00	211.55	0	Spot (Block7, Row2, Column8)	1920.82	1891.00	191.80	0.01	0.10	1699.00	1730.39	1699.00	168.17	0.01	0.10	58.00	24.00	0.00	192.00	221.82	2450961.00	1.13	1791.16	1779.00
7	1	3	13631.00	7944.00	172.70	0	Spot (Block7, Row3, Column1)	2340.21	2255.00	355.04	0.02	0.15	1785.00	1809.11	1785.00	202.94	0.01	0.11	85.00	57.00	0.00	470.00	555.21	1951737.00	2.62	2009.47	1977.50
7	2	3	13931.00	7938.00	219.45	0	Spot (Block7, Row3, Column2)	2015.12	1988.00	197.40	0.01	0.10	1747.00	1766.18	1747.00	176.00	0.00	0.10	61.00	32.00	0.00	241.00	268.12	2778854.00	1.41	1872.96	1826.00
7	3	3	14205.00	7933.00	182.55	0	Spot (Block7, Row3, Column3)	2158.29	2090.00	338.81	0.01	0.16	1706.00	1749.32	1706.00	177.23	0.01	0.10	80.00	53.00	0.00	384.00	452.29	2018000.00	2.31	1924.87	1886.50
7	4	3	14516.00	7936.00	191.00	0	Spot (Block7, Row3, Column4)	2162.80	2123.00	261.78	0.01	0.12	1687.00	1723.99	1687.00	169.68	0.01	0.10	92.00	67.00	0.00	436.00	475.80	2223361.00	2.59	1904.43	1876.00
7	5	3	14822.00	7944.00	183.90	0	Spot (Block7, Row3, Column5)	2064.69	2033.00	241.18	0.01	0.12	1685.00	1715.23	1685.00	173.41	0.01	0.10	80.00	50.00	0.00	348.00	379.69	1951128.00	2.02	1889.52	1904.50
7	6	3	15135.00	7939.00	194.50	0	Spot (Block7, Row3, Column6)	2140.68	2091.00	264.15	0.01	0.12	1685.00	1720.12	1685.00	174.64	0.01	0.10	90.00	58.00	0.00	406.00	455.68	2305507.00	2.41	1879.69	1873.50
7	7	3	15423.00	7939.00	201.15	0	Spot (Block7, Row3, Column7)	1992.77	1964.50	209.40	0.01	0.11	1695.00	1734.14	1695.00	182.24	0.01	0.11	65.00	32.00	0.00	269.50	297.77	2295672.00	1.42	1843.01	1825.00
7	8	3	15727.00	7936.00	207.10	0	Spot (Block7, Row3, Column8)	2055.32	2009.00	262.21	0.01	0.13	1760.00	1765.73	1760.00	177.56	0.00	0.10	60.00	38.00	0.00	249.00	295.32	2505436.00	1.63	1870.48	1859.00
7	1	4	13629.00	8250.00	191.55	0	Spot (Block7, Row4, Column1)	2290.44	2216.00	381.43	0.01	0.17	1790.00	1827.20	1790.00	227.25	0.01	0.12	87.00	46.00	0.00	426.00	500.44	2375185.00	2.04	1975.18	1985.00
7	2	4	13928.00	8237.00	197.80	0	Spot (Block7, Row4, Column2)	2149.60	2103.00	273.14	0.01	0.13	1770.00	1785.34	1770.00	179.94	0.00	0.10	75.00	46.00	0.00	333.00	379.60	2386057.00	2.02	1940.96	1933.50
7	3	4	14231.00	8242.00	164.35	0	Spot (Block7, Row4, Column3)	2876.57	2774.00	536.02	0.02	0.19	1744.00	1766.24	1744.00	184.14	0.01	0.10	99.00	95.00	0.00	1030.00	1132.57	2148796.00	6.03	2117.93	2082.50
7	4	4	14513.00	8243.00	215.35	0	Spot (Block7, Row4, Column4)	1953.70	1926.00	212.76	0.01	0.11	1695.00	1737.99	1695.00	176.96	0.01	0.10	58.00	33.00	0.00	231.00	258.70	2580844.00	1.22	1808.95	1792.50
7	5	4	14813.00	8231.00	213.65	0	Spot (Block7, Row4, Column5)	1944.58	1897.00	210.39	0.01	0.11	1687.00	1713.62	1687.00	170.73	0.01	0.10	67.00	26.00	0.00	210.00	257.58	2516288.00	1.35	1766.38	1773.50
7	6	4	15123.00	8246.00	194.80	0	Spot (Block7, Row4, Column6)	2423.44	2419.00	299.44	0.00	0.12	1689.00	1724.99	1689.00	185.44	0.01	0.11	97.00	88.00	0.00	730.00	734.44	2602775.00	3.77	1961.65	1941.00
7	7	4	15425.00	8245.00	207.35	0	Spot (Block7, Row4, Column7)	2075.36	2065.00	246.50	0.00	0.12	1747.00	1767.97	1747.00	184.88	0.01	0.10	67.00	40.00	0.00	318.00	328.36	2525713.00	1.66	1857.78	1884.00
7	8	4	15715.00	8246.00	168.50	0	Spot (Block7, Row4, Column8)	2381.76	2357.00	307.33	0.00	0.13	1788.00	1805.83	1788.00	187.67	0.00	0.10	89.00	74.00	0.00	569.00	593.76	1869682.00	3.07	1994.63	1982.00
7	1	5	13623.00	8540.00	159.70	0	Spot (Block7, Row5, Column1)	2705.18	2688.00	402.06	0.00	0.15	1802.00	1853.40	1802.00	224.72	0.01	0.12	96.00	87.00	0.00	886.00	903.18	1896329.00	3.79	2086.78	2099.50
7	2	5	13931.00	8550.00	173.05	0	Spot (Block7, Row5, Column2)	2279.03	2245.00	284.71	0.01	0.12	1784.00	1815.75	1784.00	200.25	0.01	0.11	85.00	55.00	0.00	461.00	495.03	1909824.00	2.31	1957.60	1919.00
7	3	5	14230.00	8543.00	180.80	0	Spot (Block7, Row5, Column3)	2202.17	2130.00	349.97	0.01	0.16	1759.00	1773.04	1759.00	188.62	0.00	0.11	78.00	49.00	0.00	371.00	443.17	2014988.00	2.28	1949.61	1929.00
7	4	5	14532.00	8553.00	184.25	0	Spot (Block7, Row5, Column4)	2116.83	2086.50	242.26	0.01	0.11	1696.00	1736.95	1696.00	184.65	0.01	0.11	84.00	54.00	0.00	390.50	420.83	2006756.00	2.06	1875.86	1871.00
7	5	5	14824.00	8544.00	156.15	0	Spot (Block7, Row5, Column5)	2906.06	2829.00	522.99	0.01	0.18	1702.00	1735.02	1702.00	176.10	0.01	0.10	99.00	98.00	0.00	1127.00	1204.06	1947057.00	6.65	2106.55	2133.50
7	6	5	15123.00	8541.00	200.00	0	Spot (Block7, Row5, Column6)	2051.84	2024.00	214.35	0.01	0.10	1698.00	1735.04	1698.00	185.58	0.01	0.11	75.00	45.00	0.00	326.00	353.84	2326781.00	1.71	1834.09	1839.00
7	7	5	15424.00	8541.00	206.05	0	Spot (Block7, Row5, Column7)	2122.52	2067.00	278.08	0.01	0.13	1750.00	1767.35	1750.00	177.81	0.00	0.10	72.00	44.00	0.00	317.00	372.52	2564004.00	2.00	1850.85	1828.00
7	8	5	15727.00	8544.00	171.15	0	Spot (Block7, Row5, Column8)	2208.07	2150.50	294.55	0.01	0.13	1794.00	1811.95	1794.00	181.13	0.00	0.10	75.00	49.00	0.00	356.50	414.07	1801785.00	2.19	1950.88	1918.00
7	1	6	13621.00	8845.00	190.45	0	Spot (Block7, Row6, Column1)	2369.11	2324.00	322.53	0.01	0.14	1818.00	1858.94	1818.00	228.91	0.01	0.12	81.00	56.00	0.00	506.00	551.11	2421226.00	2.23	2084.44	2055.00
7	2	6	13923.00	8859.00	199.65	0	Spot (Block7, Row6, Column2)	2239.11	2164.00	694.78	0.01	0.31	1785.00	1810.73	1785.00	207.29	0.01	0.11	73.00	43.00	0.00	379.00	454.11	2534669.00	2.07	1953.39	1942.00
7	3	6	14210.00	8838.00	190.60	0	Spot (Block7, Row6, Column3)	2231.56	2189.00	295.65	0.01	0.13	1769.00	1782.46	1769.00	192.28	0.00	0.11	81.00	56.00	0.00	420.00	462.56	2287345.00	2.34	1925.33	1943.50
7	4	6	14531.00	8837.00	180.65	0	Spot (Block7, Row6, Column4)	2110.32	2082.50	243.96	0.01	0.12	1720.50	1759.05	1720.50	184.54	0.01	0.10	78.00	49.00	0.00	362.00	389.82	1933056.00	1.90	1902.33	1885.00
7	5	6	14822.00	8843.00	156.95	0	Spot (Block7, Row6, Column5)	2762.10	2718.00	519.38	0.01	0.19	1717.00	1753.93	1717.00	169.14	0.01	0.10	99.00	95.00	0.00	1001.00	1045.10	1886512.00	5.96	2043.23	2029.00
7	6	6	15132.00	8831.00	222.40	0	Spot (Block7, Row6, Column6)	2002.16	1968.00	236.33	0.01	0.12	1703.50	1740.26	1703.50	175.38	0.01	0.10	65.00	37.00	0.00	264.50	298.66	2837064.00	1.49	1767.41	1720.00
7	7	6	15427.00	8843.00	164.80	0	Spot (Block7, Row6, Column7)	2244.35	2194.00	347.41	0.01	0.15	1759.00	1771.43	1759.00	190.14	0.00	0.11	87.00	57.00	0.00	435.00	485.35	1692243.00	2.49	1995.55	1977.00
7	8	6	15712.00	8847.00	163.10	0	Spot (Block7, Row6, Column8)	2179.58	2147.50	246.22	0.01	0.11	1790.00	1817.55	1790.00	192.87	0.01	0.11	76.00	42.00	0.00	357.50	389.58	1595456.00	1.88	1965.72	1975.00
7	1	7	13624.00	9143.00	200.25	0	Spot (Block7, Row7, Column1)	2222.46	2179.00	264.40	0.01	0.12	1864.00	1888.08	1864.00	258.17	0.01	0.14	58.00	27.00	0.00	315.00	358.46	2540274.00	1.30	2029.13	2007.00
7	2	7	13917.00	9145.00	189.05	0	Spot (Block7, Row7, Column2)	2039.66	2005.00	246.63	0.01	0.12	1785.00	1816.28	1785.00	206.05	0.01	0.11	52.00	31.00	0.00	220.00	254.66	2043740.00	1.08	1899.85	1853.50
7	3	7	14223.00	9141.00	199.55	0	Spot (Block7, Row7, Column3)	2061.68	2002.00	235.66	0.01	0.11	1772.00	1789.34	1772.00	206.23	0.00	0.12	54.00	32.00	0.00	230.00	289.68	2327632.00	1.32	1913.68	1900.00
7	4	7	14529.00	9141.00	186.50	0	Spot (Block7, Row7, Column4)	2014.63	1979.00	225.15	0.01	0.11	1737.00	1761.10	1737.00	189.22	0.01	0.11	56.00	34.00	0.00	242.00	277.63	1968295.00	1.34	1887.14	1853.50
7	5	7	14824.00	9142.00	195.20	0	Spot (Block7, Row7, Column5)	2071.88	2045.00	239.00	0.01	0.12	1738.00	1762.37	1738.00	191.31	0.01	0.11	68.00	37.00	0.00	307.00	333.88	2225200.00	1.62	1887.11	1859.00
7	6	7	15131.00	9134.00	185.55	0	Spot (Block7, Row7, Column6)	2122.89	2087.00	240.77	0.01	0.11	1724.00	1759.95	1724.00	201.94	0.01	0.11	76.00	43.00	0.00	363.00	398.89	2057076.00	1.80	1918.09	1885.00
7	7	7	15427.00	9147.00	177.25	0	Spot (Block7, Row7, Column7)	2163.36	2088.00	271.61	0.02	0.13	1777.00	1795.43	1777.00	204.26	0.00	0.11	68.00	39.00	0.00	311.00	386.36	1903761.00	1.80	1914.27	1888.00
7	8	7	15725.00	9143.00	189.45	0	Spot (Block7, Row7, Column8)	3027.09	3001.00	419.73	0.00	0.14	1798.00	1835.39	1798.00	201.89	0.01	0.11	99.00	99.00	0.00	1203.00	1229.09	3057356.00	5.90	2162.74	2148.00
7	1	8	13610.00	9445.00	144.95	0	Spot (Block7, Row8, Column1)	51258.09	63609.00	17514.60	0.09	0.34	1911.00	1973.99	1911.00	321.58	0.01	0.16	100.00	100.00	48.35	61698.00	49347.09	29473592.00	153.26	13252.44	9937.00
7	2	8	13921.00	9448.00	197.45	0	Spot (Block7, Row8, Column2)	2064.09	2021.00	229.36	0.01	0.11	1829.00	1878.04	1829.00	261.26	0.01	0.14	39.00	12.00	0.00	192.00	235.09	2280820.00	0.71	1921.19	1900.50
7	3	8	14217.00	9439.00	190.50	0	Spot (Block7, Row8, Column3)	2179.83	2110.00	317.07	0.01	0.15	1779.00	1809.95	1779.00	213.14	0.01	0.12	69.00	41.00	0.00	331.00	400.83	2236503.00	1.74	1924.67	1891.00
7	4	8	14524.00	9429.00	166.60	0	Spot (Block7, Row8, Column4)	2369.68	2304.00	332.51	0.01	0.14	1767.00	1782.87	1767.00	210.75	0.00	0.12	90.00	63.00	0.00	537.00	602.68	1819911.00	2.78	2003.21	1982.00
7	5	8	14818.00	9443.00	162.00	0	Spot (Block7, Row8, Column5)	2078.81	2090.00	262.25	0.00	0.13	1771.00	1787.13	1771.00	220.27	0.00	0.12	60.00	32.00	0.00	319.00	307.81	1502981.00	1.32	1955.84	1879.00
7	6	8	15129.00	9443.00	177.20	0	Spot (Block7, Row8, Column6)	2530.88	2404.00	430.48	0.02	0.17	1777.00	1801.28	1777.00	215.93	0.01	0.12	93.00	71.00	0.00	627.00	753.88	2217055.00	3.38	2024.18	2013.00
7	7	8	15420.00	9446.00	174.30	0	Spot (Block7, Row8, Column7)	2306.59	2297.00	293.73	0.00	0.13	1800.00	1846.66	1800.00	232.36	0.01	0.13	82.00	55.00	0.00	497.00	506.59	1962910.00	1.98	2058.24	1998.00
7	8	8	15723.00	9441.00	155.25	0	Spot (Block7, Row8, Column8)	5039.42	4742.50	1637.27	0.03	0.32	1839.00	1866.20	1839.00	226.14	0.01	0.12	100.00	100.00	0.00	2903.50	3200.42	3336096.00	14.03	2653.60	2533.00
8	1	1	18128.00	7343.00	154.30	0	Spot (Block8, Row1, Column1)	40805.36	39035.50	19025.07	0.02	0.47	1961.00	1989.11	1961.00	245.89	0.01	0.12	100.00	100.00	21.19	37074.50	38844.36	26768452.00	157.86	10326.85	8509.00
8	2	1	18424.00	7346.00	169.85	0	Spot (Block8, Row1, Column2)	2504.63	2478.00	305.07	0.00	0.12	1904.00	1938.80	1904.00	199.00	0.01	0.10	94.00	70.00	0.00	574.00	600.63	2008710.00	2.84	2158.54	2122.00
8	3	1	18725.00	7348.00	151.90	0	Spot (Block8, Row1, Column3)	2244.54	2215.00	220.44	0.01	0.10	1913.00	1943.09	1913.00	172.19	0.01	0.09	70.00	47.00	0.00	302.00	331.54	1425281.00	1.75	2080.86	2034.00
8	4	1	19021.00	7349.00	189.30	0	Spot (Block8, Row1, Column4)	2359.71	2303.50	263.30	0.01	0.11	1907.00	1946.83	1907.00	168.43	0.01	0.09	89.00	63.00	0.00	396.50	452.71	2383308.00	2.45	2078.41	2092.00
8	5	1	19329.00	7341.00	218.25	0	Spot (Block8, Row1, Column5)	2228.35	2179.00	216.57	0.01	0.10	1934.00	1956.60	1934.00	166.30	0.01	0.08	67.00	37.00	0.00	245.00	294.35	3037240.00	1.63	2012.43	2001.00
8	6	1	19619.00	7342.00	204.50	0	Spot (Block8, Row1, Column6)	2373.22	2344.00	285.25	0.01	0.12	1996.00	2035.95	1996.00	342.05	0.01	0.17	50.00	16.00	0.00	348.00	377.22	2819386.00	0.99	2092.56	2089.50
8	7	1	19953.00	7321.00	105.30	0	Spot (Block8, Row1, Column7)	4968.44	2912.00	8183.79	0.23	1.65	2070.00	2086.79	2070.00	226.85	0.00	0.11	95.00	90.00	0.35	842.00	2898.44	1416005.00	12.70	2742.97	2754.50
8	8	1	20228.00	7288.00	209.00	0	Spot (Block8, Row1, Column8)	2321.32	2298.50	272.61	0.00	0.12	2095.00	2157.74	2095.00	535.53	0.01	0.25	14.00	0.00	0.00	203.50	226.32	2897009.00	0.31	2237.68	2215.00
8	1	2	18116.00	7640.00	231.80	0	Spot (Block8, Row2, Column1)	2141.26	2104.00	226.86	0.01	0.11	1899.00	1933.58	1899.00	204.20	0.01	0.11	50.00	25.00	0.00	205.00	242.26	3303964.00	1.02	1986.82	1965.50
8	2	2	18423.00	7638.00	134.15	0	Spot (Block8, Row2, Column2)	2381.71	2341.00	265.82	0.01	0.11	1891.00	1904.59	1891.00	190.71	0.00	0.10	90.00	59.00	0.00	450.00	490.71	1150366.00	2.50	2085.10	2068.00
8	3	2	18728.00	7647.00	182.40	0	Spot (Block8, Row2, Column3)	2251.93	2221.50	214.69	0.01	0.10	1903.00	1935.82	1903.00	201.86	0.01	0.10	68.00	35.00	0.00	318.50	348.93	2098799.00	1.57	2061.48	1992.50
8	4	2	19030.00	7639.00	199.80	0	Spot (Block8, Row2, Column4)	2256.77	2237.00	183.41	0.00	0.08	1938.00	1963.47	1938.00	179.42	0.01	0.09	73.00	37.00	0.00	299.00	318.77	2547898.00	1.63	2093.46	2082.00
8	5	2	19329.00	7642.00	198.10	0	Spot (Block8, Row2, Column5)	2994.82	2956.00	407.80	0.01	0.14	1990.00	2006.16	1990.00	179.86	0.00	0.09	99.00	96.00	0.00	966.00	1004.82	3327246.00	5.50	2315.74	2318.00
8	6	2	19623.00	7641.00	194.45	0	Spot (Block8, Row2, Column6)	2521.58	2457.00	274.08	0.01	0.11	1993.00	2012.15	1993.00	172.44	0.00	0.09	94.00	71.00	0.00	464.00	528.58	2698088.00	2.95	2228.23	2201.00
8	7	2	19928.00	7642.00	202.75	0	Spot (Block8, Row2, Column7)	2358.65	2324.00	214.92	0.01	0.09	1998.00	2035.99	1998.00	205.37	0.01	0.10	76.00	36.00	0.00	326.00	360.65	2743110.00	1.57	2141.55	2129.00
8	8	2	20225.00	7651.00	207.45	0	Spot (Block8, Row2, Column8)	2307.73	2278.00	183.74	0.01	0.08	2046.00	2101.72	2046.00	568.57	0.01	0.27	6.00	0.00	0.00	232.00	261.73	2822351.00	0.36	2158.32	2101.50
8	1	3	18131.00	7948.00	156.40	0	Spot (Block8, Row3, Column1)	2742.37	2699.00	394.20	0.01	0.14	1890.00	1911.87	1890.00	164.20	0.00	0.09	99.00	93.00	0.00	809.00	852.37	1840129.00	5.06	2185.06	2154.00
8	2	3	18424.00	7945.00	196.00	0	Spot (Block8, Row3, Column2)	2253.14	2247.00	222.09	0.00	0.10	1890.00	1913.88	1890.00	194.90	0.01	0.10	73.00	46.00	0.00	357.00	363.14	2458173.00	1.74	2060.62	2050.00
8	3	3	18708.00	7935.00	181.80	0	Spot (Block8, Row3, Column3)	2426.59	2388.00	295.71	0.01	0.12	1918.00	1956.92	1918.00	210.26	0.01	0.11	83.00	55.00	0.00	470.00	508.59	2244597.00	2.23	2147.99	2165.00
8	4	3	19019.00	7943.00	192.70	0	Spot (Block8, Row3, Column4)	2483.81	2432.00	337.02	0.01	0.14	1993.00	2018.17	1993.00	222.11	0.01	0.11	75.00	48.00	0.00	439.00	490.81	2600550.00	2.10	2153.62	2122.00
8	5	3	19322.00	7941.00	159.30	0	Spot (Block8, Row3, Column5)	2726.27	2669.00	401.63	0.01	0.15	2033.00	2063.84	2033.00	214.84	0.01	0.10	93.00	73.00	0.00	636.00	693.27	1913845.00	3.08	2296.28	2299.00
8	6	3	19621.00	7937.00	202.75	0	Spot (Block8, Row3, Column6)	2399.94	2374.00	240.32	0.00	0.10	2026.00	2057.20	2026.00	168.79	0.01	0.08	79.00	52.00	0.00	348.00	373.94	2788733.00	2.03	2160.85	2158.00
8	7	3	19926.00	7940.00	200.25	0	Spot (Block8, Row3, Column7)	2326.75	2299.00	217.43	0.01	0.09	1999.00	2027.87	1999.00	166.89	0.01	0.08	74.00	42.00	0.00	300.00	327.75	2643185.00	1.79	2172.77	2197.00
8	8	3	20218.00	7952.00	226.40	0	Spot (Block8, Row3, Column8)	2306.03	2264.00	223.40	0.01	0.10	2007.00	2043.00	2007.00	192.83	0.01	0.09	63.00	29.00	0.00	257.00	299.03	3394472.00	1.36	2055.76	2041.50
8	1	4	18121.00	8247.00	195.20	0	Spot (Block8, Row4, Column1)	2412.37	2375.50	287.52	0.01	0.12	1903.00	1933.73	1903.00	182.16	0.01	0.09	88.00	65.00	0.00	472.50	509.37	2600534.00	2.63	2092.50	2077.00
8	2	4	18424.00	8240.00	210.65	0	Spot (Block8, Row4, Column2)	2236.58	2217.00	234.95	0.00	0.11	1885.00	1910.92	1885.00	179.72	0.01	0.09	73.00	46.00	0.00	332.00	351.58	2829277.00	1.81	2063.22	2077.50
8	3	4	18725.00	8244.00	155.00	0	Spot (Block8, Row4, Column3)	3606.17	3525.00	651.50	0.01	0.18	1931.00	1964.74	1931.00	200.89	0.01	0.10	100.00	100.00	0.00	1594.00	1675.17	2394497.00	8.17	2458.93	2494.50
8	4	4	19013.00	8240.00	204.65	0	Spot (Block8, Row4, Column4)	2352.44	2337.00	232.86	0.00	0.10	1990.00	2015.75	1990.00	233.60	0.01	0.12	69.00	30.00	0.00	347.00	362.44	2801758.00	1.44	2139.46	2089.50
8	5	4	19308.00	8244.00	207.40	0	Spot (Block8, Row4, Column5)	2479.95	2409.00	299.20	0.01	0.12	2004.00	2045.87	2004.00	220.17	0.01	0.11	79.00	46.00	0.00	405.00	475.95	3042895.00	1.97	2194.18	2190.50
8	6	4	19624.00	8238.00	193.20	0	Spot (Block8, Row4, Column6)	3128.69	3093.00	361.82	0.00	0.12	2004.00	2048.74	2004.00	222.41	0.01	0.11	99.00	98.00	0.00	1089.00	1124.69	3303899.00	4.86	2456.67	2436.00
8	7	4	19919.00	8251.00	151.40	0	Spot (Block8, Row4, Column7)	2773.97	2697.00	432.68	0.01	0.16	2011.00	2048.74	2011.00	212.76	0.01	0.10	96.00	81.00	0.00	686.00	762.97	1744828.00	3.41	2323.52	2290.00
8	8	4	20228.00	8238.00	206.15	0	Spot (Block8, Row4, Column8)	2507.15	2449.00	327.28	0.01	0.13	2025.00	2054.15	2025.00	161.61	0.01	0.08	85.00	64.00	0.00	424.00	482.15	3026131.00	2.80	2135.31	2110.50
8	1	5	18127.00	8546.00	160.15	0	Spot (Block8, Row5, Column1)	2837.14	2765.50	463.36	0.01	0.16	1946.00	1961.29	1946.00	182.06	0.00	0.09	98.00	91.00	0.00	819.50	891.14	2014368.00	4.81	2197.77	2205.50
8	2	5	18426.00	8540.00	194.70	0	Spot (Block8, Row5, Column2)	2339.80	2293.50	234.66	0.01	0.10	1889.00	1925.45	1889.00	186.36	0.01	0.10	88.00	60.00	0.00	404.50	450.80	2512948.00	2.22	2088.64	2074.00
8	3	5	18721.00	8554.00	201.25	0	Spot (Block8, Row5, Column3)	2390.12	2370.00	258.40	0.00	0.11	1950.00	1969.46	1950.00	195.95	0.00	0.10	83.00	54.00	0.00	420.00	440.12	2741469.00	2.15	2154.00	2121.50
8	4	5	19020.00	8547.00	187.70	0	Spot (Block8, Row5, Column4)	2408.42	2369.50	260.29	0.01	0.11	1984.00	1996.45	1984.00	193.13	0.00	0.10	79.00	49.00	0.00	385.50	424.42	2393968.00	2.13	2211.65	2207.00
8	5	5	19319.00	8545.00	163.65	0	Spot (Block8, Row5, Column5)	3490.94	3263.00	917.62	0.03	0.26	2008.00	2029.76	2008.00	194.57	0.00	0.10	100.00	98.00	0.00	1255.00	1482.94	2593771.00	7.51	2442.28	2446.00
8	6	5	19627.00	8529.00	177.15	0	Spot (Block8, Row5, Column6)	2548.22	2494.00	275.26	0.01	0.11	2014.00	2061.08	2014.00	454.46	0.01	0.22	54.00	9.00	0.00	480.00	534.22	2237333.00	1.07	2233.24	2219.00
8	7	5	19920.00	8533.00	185.25	0	Spot (Block8, Row5, Column7)	2387.51	2387.00	201.86	0.00	0.08	2003.00	2035.48	2003.00	216.99	0.01	0.11	76.00	38.00	0.00	384.00	384.51	2306335.00	1.62	2170.17	2124.00
8	8	5	20227.00	8544.00	166.80	0	Spot (Block8, Row5, Column8)	2873.13	2789.00	486.24	0.01	0.17	2038.00	2056.41	2038.00	168.06	0.00	0.08	97.00	91.00	0.00	751.00	835.13	2220929.00	4.86	2347.82	2321.00
8	1	6	18120.00	8844.00	210.80	0	Spot (Block8, Row6, Column1)	2291.12	2259.00	265.61	0.01	0.12	1971.00	1973.93	1971.00	184.66	0.00	0.09	66.00	36.00	0.00	288.00	320.12	2898264.00	1.72	2109.42	2103.00
8	2	6	18426.00	8842.00	211.00	0	Spot (Block8, Row6, Column2)	2261.52	2266.00	217.73	0.00	0.10	1900.00	1936.06	1900.00	195.84	0.01	0.10	75.00	45.00	0.00	366.00	361.52	2878915.00	1.66	2059.71	2072.50
8	3	6	18721.00	8848.00	174.95	0	Spot (Block8, Row6, Column3)	2552.94	2521.50	285.52	0.01	0.11	1927.00	1954.73	1927.00	179.93	0.01	0.09	96.00	81.00	0.00	594.50	625.94	2190420.00	3.32	2176.82	2171.50
8	4	6	19023.00	8846.00	179.00	0	Spot (Block8, Row6, Column4)	2466.49	2401.50	264.58	0.01	0.11	1962.00	1966.12	1962.00	178.16	0.00	0.09	92.00	64.00	0.00	439.50	504.49	2214906.00	2.81	2133.84	2140.00
8	5	6	19324.00	8840.00	163.40	0	Spot (Block8, Row6, Column5)	2987.14	2948.00	461.21	0.01	0.15	1986.00	1991.43	1986.00	190.02	0.00	0.10	97.00	92.00	0.00	962.00	1001.14	2213473.00	5.24	2278.98	2261.50
8	6	6	19624.00	8867.00	204.35	0	Spot (Block8, Row6, Column6)	2290.21	2278.00	243.61	0.00	0.11	1983.00	2005.45	1983.00	446.62	0.00	0.22	30.00	0.00	0.00	295.00	307.21	2709313.00	0.64	2139.51	2110.00
8	7	6	19929.00	8837.00	192.45	0	Spot (Block8, Row6, Column7)	2412.16	2380.50	242.09	0.01	0.10	1981.00	1989.17	1981.00	164.74	0.00	0.08	88.00	57.00	0.00	399.50	431.16	2527941.00	2.57	2150.53	2154.50
8	8	6	20232.00	8848.00	187.10	0	Spot (Block8, Row6, Column8)	2338.90	2292.00	245.91	0.01	0.11	2019.00	2046.41	2019.00	167.40	0.01	0.08	66.00	43.00	0.00	273.00	319.90	2310831.00	1.75	2139.60	2100.50
8	1	7	18110.00	9157.00	191.80	0	Spot (Block8, Row7, Column1)	2381.28	2376.00	245.29	0.00	0.10	1978.50	2008.66	1978.50	246.46	0.01	0.12	67.00	40.00	0.00	397.50	402.78	2476531.00	1.51	2185.06	2159.00
8	2	7	18420.00	9151.00	197.05	0	Spot (Block8, Row7, Column2)	2261.61	2259.00	223.23	0.00	0.10	1888.00	1929.10	1888.00	200.11	0.01	0.10	71.00	45.00	0.00	371.00	373.61	2487772.00	1.66	2098.58	2076.50
8	3	7	18720.00	9152.00	209.10	0	Spot (Block8, Row7, Column3)	2214.56	2202.00	195.84	0.00	0.09	1904.00	1933.26	1904.00	186.58	0.01	0.10	68.00	38.00	0.00	298.00	310.56	2759346.00	1.51	2027.50	2008.50
8	4	7	19013.00	9155.00	200.80	0	Spot (Block8, Row7, Column4)	2198.70	2174.50	213.11	0.00	0.10	1901.00	1928.84	1901.00	171.66	0.01	0.09	65.00	38.00	0.00	273.50	297.70	2519712.00	1.57	2057.15	2025.00
8	5	7	19321.00	9142.00	209.85	0	Spot (Block8, Row7, Column5)	2313.19	2263.00	259.43	0.01	0.11	1902.00	1935.63	1902.00	174.82	0.01	0.09	87.00	52.00	0.00	361.00	411.19	2909996.00	2.16	2079.01	2053.00
8	6	7	19609.00	9141.00	207.85	0	Spot (Block8, Row7, Column6)	2332.54	2294.00	252.42	0.01	0.11	1897.00	1920.27	1897.00	158.58	0.01	0.08	92.00	68.00	0.00	397.00	435.54	2873691.00	2.60	2082.86	2103.00
8	7	7	19905.00	9141.00	184.55	0	Spot (Block8, Row7, Column7)	2300.98	2263.00	219.99	0.01	0.10	1927.00	1948.77	1927.00	165.50	0.00	0.08	83.00	51.00	0.00	336.00	373.98	2211237.00	2.13	2069.59	2079.00
8	8	7	20228.00	9135.00	190.15	0	Spot (Block8, Row7, Column8)	3800.18	3814.00	512.57	0.00	0.13	2010.00	2029.40	2010.00	174.77	0.00	0.09	100.00	99.00	0.00	1804.00	1790.18	3872385.00	10.13	2600.15	2535.50
8	1	8	18116.00	9449.00	146.70	0	Spot (Block8, Row8, Column1)	51365.21	64953.00	17796.95	0.10	0.35	2017.00	2072.11	2017.00	292.26	0.01	0.14	100.00	100.00	48.55	62936.00	49348.21	30151584.00	168.66	14546.18	10340.00
8	2	8	18423.00	9447.00	192.60	0	Spot (Block8, Row8, Column2)	2270.45	2274.00	248.71	0.00	0.11	1963.00	1978.96	1963.00	256.85	0.00	0.13	57.00	20.00	0.00	311.00	307.45	2370345.00	1.13	2083.25	2064.00
8	3	8	18716.00	9438.00	169.25	0	Spot (Block8, Row8, Column3)	2420.25	2396.00	314.70	0.00	0.13	1920.00	1950.20	1920.00	199.50	0.01	0.10	77.00	56.00	0.00	476.00	500.25	1933782.00	2.36	2090.16	2052.00
8	4	8	19020.00	9440.00	169.50	0	Spot (Block8, Row8, Column4)	2462.84	2457.00	292.98	0.00	0.12	1897.00	1944.97	1897.00	223.42	0.01	0.11	89.00	60.00	0.00	560.00	565.84	1957957.00	2.32	2120.18	2104.50
8	5	8	19315.00	9442.00	170.85	0	Spot (Block8, Row8, Column5)	2342.22	2288.00	382.91	0.01	0.16	1903.00	1939.26	1903.00	213.00	0.01	0.11	77.00	40.00	0.00	385.00	439.22	1908913.00	1.89	2206.34	2160.50
8	6	8	19622.00	9442.00	195.95	0	Spot (Block8, Row8, Column6)	2315.53	2274.00	239.10	0.01	0.10	1909.00	1937.70	1909.00	175.92	0.01	0.09	86.00	52.00	0.00	365.00	406.53	2516976.00	2.15	2088.68	2084.00
8	7	8	19920.00	9439.00	181.70	0	Spot (Block8, Row8, Column7)	2335.36	2290.50	238.56	0.01	0.10	1945.00	1962.23	1945.00	182.19	0.00	0.09	80.00	46.00	0.00	345.50	390.36	2153198.00	2.05	2130.79	2118.00
8	8	8	20226.00	9443.00	155.45	0	Spot (Block8, Row8, Column8)	4638.41	4641.00	1051.60	0.00	0.23	2006.00	2035.44	2006.00	188.23	0.01	0.09	100.00	100.00	0.00	2635.00	2632.41	3084545.00	13.83	2716.78	2687.00
9	1	1	4618.00	11836.00	149.80	0	Spot (Block9, Row1, Column1)	46881.89	49382.00	17555.59	0.02	0.37	3195.00	3270.51	3195.00	760.91	0.01	0.23	100.00	100.00	35.50	46187.00	43686.89	28785664.00	57.31	15036.03	12215.00
9	2	1	4912.00	11845.00	153.30	0	Spot (Block9, Row1, Column2)	6418.10	6261.00	1583.90	0.01	0.25	3133.00	3161.99	3133.00	302.08	0.00	0.10	100.00	99.00	0.00	3128.00	3285.10	4126841.00	10.78	3970.03	3962.00
9	3	1	5227.00	11843.00	176.05	0	Spot (Block9, Row1, Column3)	4876.63	4464.00	1093.59	0.04	0.22	3176.00	3205.20	3176.00	306.18	0.00	0.10	97.00	88.00	0.00	1288.00	1700.63	4242671.00	5.46	3665.50	3627.50
9	4	1	5510.00	11841.00	159.65	0	Spot (Block9, Row1, Column4)	6452.81	6357.00	1532.66	0.01	0.24	3299.00	3338.14	3299.00	334.04	0.01	0.10	100.00	99.00	0.00	3058.00	3153.81	4529875.00	9.32	4137.10	4139.00
9	5	1	5821.00	11836.00	145.50	0	Spot (Block9, Row1, Column5)	16324.32	13834.00	9720.93	0.07	0.60	3399.00	3441.31	3399.00	368.33	0.01	0.11	100.00	100.00	0.00	10435.00	12925.32	9451783.00	34.98	5722.04	5272.50
9	6	1	6112.00	11833.00	148.75	0	Spot (Block9, Row1, Column6)	12095.86	10762.00	5127.39	0.05	0.42	3490.00	3520.32	3490.00	417.66	0.00	0.12	100.00	100.00	0.00	7272.00	8605.86	7342184.00	20.53	5315.75	5187.00
9	7	1	6424.00	11836.00	149.05	0	Spot (Block9, Row1, Column7)	40197.41	39375.00	20922.54	0.01	0.52	3510.00	3582.99	3510.00	460.03	0.01	0.13	100.00	100.00	27.59	35865.00	36687.41	24480340.00	79.59	12288.33	10534.00
9	8	1	6724.00	11828.00	204.00	0	Spot (Block9, Row1, Column8)	4313.80	4288.00	487.70	0.00	0.11	3527.00	3610.46	3527.00	434.21	0.01	0.12	71.00	42.00	0.00	761.00	786.80	5111854.00	1.62	3866.55	3863.00
9	1	2	4615.00	12135.00	207.55	0	Spot (Block9, Row2, Column1)	3628.17	3586.00	282.47	0.01	0.08	3090.00	3139.59	3090.00	311.53	0.01	0.10	76.00	37.00	0.00	496.00	538.17	4429992.00	1.57	3412.11	3449.00
9	2	2	4909.00	12141.00	130.10	0	Spot (Block9, Row2, Column2)	5730.96	5735.50	886.75	0.00	0.15	3050.00	3077.88	3050.00	264.32	0.00	0.09	100.00	100.00	0.00	2685.50	2680.96	2601857.00	10.04	3944.19	3953.00
9	3	2	5220.00	12136.00	198.40	0	Spot (Block9, Row2, Column3)	3798.23	3755.00	377.25	0.00	0.10	3108.00	3132.60	3108.00	279.96	0.00	0.09	86.00	62.00	0.00	647.00	690.23	4238829.00	2.38	3395.39	3374.50
9	4	2	5521.00	12145.00	196.30	0	Spot (Block9, Row2, Column4)	4738.04	4800.00	729.53	0.01	0.15	3275.00	3303.14	3275.00	342.91	0.00	0.10	95.00	82.00	0.00	1525.00	1463.04	5150250.00	4.18	3756.60	3697.50
9	5	2	5822.00	12142.00	197.20	0	Spot (Block9, Row2, Column5)	4542.35	4473.00	570.57	0.01	0.13	3396.00	3434.66	3396.00	352.63	0.00	0.10	94.00	71.00	0.00	1077.00	1146.35	5037465.00	3.14	3788.90	3800.00
9	6	2	6113.00	12144.00	206.75	0	Spot (Block9, Row2, Column6)	4467.85	4396.00	592.76	0.01	0.13	3460.00	3505.71	3460.00	365.20	0.01	0.10	85.00	66.00	0.00	936.00	1007.85	5437374.00	2.63	3787.00	3737.00
9	7	2	6418.00	12138.00	189.75	0	Spot (Block9, Row2, Column7)	4487.17	4435.00	655.11	0.01	0.15	3482.00	3515.59	3482.00	391.50	0.00	0.11	80.00	60.00	0.00	953.00	1005.17	4545504.00	2.48	3901.19	3918.00
9	8	2	6721.00	12148.00	204.00	0	Spot (Block9, Row2, Column8)	3918.73	3901.00	368.35	0.00	0.09	3424.00	3478.66	3424.00	347.35	0.01	0.10	62.00	32.00	0.00	477.00	494.73	4631942.00	1.27	3683.08	3675.00
9	1	3	4623.00	12440.00	148.55	0	Spot (Block9, Row3, Column1)	8097.19	7318.00	3103.85	0.04	0.38	3042.00	3084.16	3042.00	275.78	0.01	0.09	100.00	100.00	0.00	4276.00	5055.19	4850217.00	18.18	4202.79	4147.00
9	2	3	4923.00	12443.00	199.90	0	Spot (Block9, Row3, Column2)	3943.07	3847.00	445.23	0.01	0.11	3050.00	3087.14	3050.00	283.97	0.01	0.09	94.00	74.00	0.00	797.00	893.07	4483271.00	3.01	3394.02	3368.50
9	3	3	5213.00	12435.00	159.55	0	Spot (Block9, Row3, Column3)	5535.24	5106.00	1620.05	0.04	0.29	3180.00	3224.66	3180.00	340.04	0.01	0.11	99.00	95.00	0.00	1926.00	2355.24	3885737.00	6.80	3815.67	3829.00
9	4	3	5518.00	12439.00	146.25	0	Spot (Block9, Row3, Column4)	9876.93	9408.00	3653.29	0.02	0.37	3397.00	3420.77	3397.00	362.71	0.00	0.11	99.00	99.00	0.00	6011.00	6479.93	5738499.00	17.80	4954.71	4733.00
9	5	3	5824.00	12439.00	179.85	0	Spot (Block9, Row3, Column5)	5170.42	4852.00	1453.77	0.03	0.28	3591.00	3635.30	3591.00	406.96	0.01	0.11	93.00	74.00	0.00	1261.00	1579.42	4658545.00	3.77	4068.02	4042.00
9	6	3	6121.00	12437.00	210.50	0	Spot (Block9, Row3, Column6)	4491.31	4434.50	489.80	0.01	0.11	3619.00	3666.81	3619.00	380.53	0.01	0.10	83.00	54.00	0.00	815.50	872.31	5668031.00	2.17	3992.30	3942.00
9	7	3	6421.00	12439.00	149.30	0	Spot (Block9, Row3, Column7)	8292.25	7270.00	3347.17	0.06	0.40	3587.00	3618.06	3587.00	417.44	0.00	0.12	100.00	95.00	0.00	3683.00	4705.25	5049982.00	11.20	4674.49	4696.50
9	8	3	6720.00	12439.00	185.55	0	Spot (Block9, Row3, Column8)	4110.35	4070.50	417.21	0.00	0.10	3462.00	3512.66	3462.00	392.52	0.01	0.11	67.00	36.00	0.00	608.50	648.35	3978814.00	1.52	3832.03	3849.00
9	1	4	4620.00	12739.00	148.05	0	Spot (Block9, Row4, Column1)	8394.71	7458.00	3496.27	0.05	0.42	3028.00	3081.28	3028.00	295.13	0.01	0.10	100.00	99.00	0.00	4430.00	5366.71	4994855.00	18.00	4100.47	3993.50
9	2	4	4922.00	12735.00	205.50	0	Spot (Block9, Row4, Column2)	3657.60	3623.00	332.71	0.00	0.09	3014.00	3068.10	3014.00	308.64	0.01	0.10	85.00	48.00	0.00	609.00	643.60	4400098.00	1.91	3359.74	3334.50
9	3	4	5219.00	12738.00	144.45	0	Spot (Block9, Row4, Column3)	32675.99	30065.00	17177.44	0.04	0.53	3189.00	3239.42	3189.00	362.59	0.01	0.11	100.00	100.00	2.62	26876.00	29486.99	18690676.00	81.18	8989.49	7641.50
9	4	4	5516.00	12734.00	219.10	0	Spot (Block9, Row4, Column4)	4136.84	4090.50	394.35	0.00	0.10	3464.00	3520.71	3464.00	417.18	0.01	0.12	67.00	35.00	0.00	626.50	672.84	5692289.00	1.48	3703.59	3666.50
9	5	4	5785.00	12720.00	123.15	0	Spot (Block9, Row4, Column5)	7997.45	5304.00	9081.79	0.18	1.14	3689.00	3771.12	3689.00	473.68	0.01	0.13	100.00	83.00	1.48	1615.00	4308.45	3238967.00	8.92	5103.44	4688.00
9	6	4	6118.00	12736.00	183.00	0	Spot (Block9, Row4, Column6)	5253.70	5204.00	605.94	0.00	0.12	3772.00	3816.98	3772.00	431.52	0.01	0.11	97.00	85.00	0.00	1432.00	1481.70	4933225.00	3.33	4294.35	4244.50
9	7	4	6419.00	12740.00	148.15	0	Spot (Block9, Row4, Column7)	10415.24	8486.00	5411.22	0.09	0.52	3667.00	3689.55	3667.00	413.37	0.00	0.11	99.00	97.00	0.00	4819.00	6748.24	6228316.00	16.27	5167.22	4944.00
9	8	4	6719.00	12741.00	166.00	0	Spot (Block9, Row4, Column8)	5515.31	5192.00	1104.80	0.03	0.20	3505.50	3544.20	3505.50	403.85	0.00	0.11	98.00	88.00	0.00	1686.50	2009.81	4219209.00	4.88	4016.33	4054.00
9	1	5	4624.00	13043.00	144.45	0	Spot (Block9, Row5, Column1)	8752.88	8039.50	3080.85	0.04	0.35	3062.00	3085.80	3062.00	273.43	0.00	0.09	100.00	100.00	0.00	4977.50	5690.88	5006650.00	20.73	4523.37	4193.00
9	2	5	4922.00	13047.00	224.85	0	Spot (Block9, Row5, Column2)	3814.94	3730.00	410.68	0.01	0.11	3060.00	3084.14	3060.00	278.11	0.00	0.09	91.00	63.00	0.00	670.00	754.94	5508778.00	2.63	3319.04	3323.00
9	3	5	5224.00	13046.00	208.20	0	Spot (Block9, Row5, Column3)	4071.32	4014.00	421.63	0.01	0.10	3207.00	3265.41	3207.00	374.34	0.01	0.11	89.00	56.00	0.00	807.00	864.32	5024005.00	2.15	3530.22	3506.00
9	4	5	5520.00	13039.00	156.70	0	Spot (Block9, Row5, Column4)	8313.14	7346.00	3346.08	0.05	0.40	3419.00	3502.20	3419.00	434.32	0.01	0.12	100.00	99.00	0.00	3927.00	4894.14	5611371.00	11.08	4494.99	4504.00
9	5	5	5819.00	13040.00	144.95	0	Spot (Block9, Row5, Column5)	54039.92	65535.00	16561.28	0.08	0.31	3657.00	3744.48	3657.00	519.10	0.01	0.14	100.00	100.00	58.54	61878.00	50382.92	31019132.00	96.89	14766.59	12655.50
9	6	5	6124.00	13036.00	198.45	0	Spot (Block9, Row5, Column6)	4882.87	4701.00	830.10	0.02	0.17	3658.00	3713.10	3658.00	424.41	0.01	0.11	91.00	66.00	0.00	1043.00	1224.87	5429751.00	2.76	4036.59	3963.00
9	7	5	6414.00	13033.00	189.40	0	Spot (Block9, Row5, Column7)	4330.08	4208.00	543.60	0.01	0.13	3587.00	3626.56	3587.00	405.98	0.00	0.11	68.00	39.00	0.00	621.00	743.08	4369051.00	1.73	3984.21	3995.00
9	8	5	6719.00	13039.00	145.65	0	Spot (Block9, Row5, Column8)	29389.60	24420.50	20528.67	0.08	0.70	3474.00	3501.52	3474.00	399.55	0.00	0.11	100.00	100.00	9.31	20946.50	25915.60	17045968.00	64.79	7568.89	6673.50
9	1	6	4614.00	13338.00	223.00	0	Spot (Block9, Row6, Column1)	3709.78	3653.00	382.74	0.01	0.10	3076.00	3095.01	3076.00	291.88	0.00	0.09	81.00	49.00	0.00	577.00	633.78	5286437.00	2.11	3319.44	3319.00
9	2	6	4920.00	13352.00	205.50	0	Spot (Block9, Row6, Column2)	4641.60	4627.00	652.14	0.00	0.14	3149.00	3202.02	3149.00	370.73	0.01	0.12	96.00	85.00	0.00	1478.00	1492.60	5569914.00	3.88	3781.15	3705.00
9	3	6	5208.00	13338.00	143.85	0	Spot (Block9, Row6, Column3)	21675.64	19235.00	11409.65	0.05	0.53	3247.00	3314.66	3247.00	390.38	0.01	0.12	100.00	100.00	0.00	15988.00	18428.64	12116682.00	47.03	7306.39	5957.00
9	4	6	5517.00	13340.00	190.35	0	Spot (Block9, Row6, Column4)	5384.69	5157.50	1179.61	0.02	0.22	3365.00	3434.16	3365.00	433.68	0.01	0.13	95.00	80.00	0.00	1792.50	2019.69	5503150.00	4.50	4022.69	3979.50
9	5	6	5813.00	13336.00	144.10	0	Spot (Block9, Row6, Column5)	57774.36	65535.00	13872.13	0.05	0.24	3449.00	3534.53	3449.00	493.20	0.01	0.14	100.00	100.00	68.63	62086.00	54325.36	32411656.00	109.98	18483.41	13808.00
9	6	6	6126.00	13336.00	207.50	0	Spot (Block9, Row6, Column6)	4429.08	4349.00	566.60	0.01	0.13	3444.00	3506.02	3444.00	431.10	0.01	0.12	84.00	52.00	0.00	905.00	985.08	5430050.00	2.14	3854.24	3894.00
9	7	6	6417.00	13337.00	146.20	0	Spot (Block9, Row6, Column7)	12156.43	10693.00	5889.92	0.06	0.48	3441.50	3471.05	3441.50	397.13	0.00	0.11	100.00	100.00	0.00	7251.50	8714.93	7099353.00	21.87	5175.05	4903.50
9	8	6	6721.00	13343.00	142.55	0	Spot (Block9, Row6, Column8)	20349.26	17380.00	12718.12	0.07	0.62	3391.00	3421.57	3391.00	407.40	0.00	0.12	100.00	100.00	0.00	13989.00	16958.26	11192092.00	41.55	6987.61	6101.00
9	1	7	4622.00	13642.00	227.55	0	Spot (Block9, Row7, Column1)	3618.43	3595.00	335.60	0.00	0.09	3086.00	3115.91	3086.00	323.96	0.00	0.10	69.00	32.00	0.00	509.00	532.43	5387846.00	1.55	3274.77	3279.00
9	2	7	4924.00	13635.00	202.15	0	Spot (Block9, Row7, Column2)	3574.42	3541.00	346.85	0.00	0.10	3047.00	3083.73	3047.00	297.81	0.01	0.10	69.00	39.00	0.00	494.00	527.42	4157054.00	1.65	3346.73	3315.00
9	3	7	5223.00	13639.00	212.65	0	Spot (Block9, Row7, Column3)	3563.13	3520.00	349.75	0.01	0.10	3098.00	3148.62	3098.00	351.76	0.01	0.11	57.00	25.00	0.00	422.00	465.13	4589317.00	1.18	3276.56	3242.50
9	4	7	5516.00	13640.00	200.65	0	Spot (Block9, Row7, Column4)	3737.17	3727.00	375.49	0.00	0.10	3130.00	3174.79	3130.00	327.47	0.01	0.10	74.00	45.00	0.00	597.00	607.17	4264108.00	1.72	3459.45	3414.00
9	5	7	5816.00	13634.00	198.05	0	Spot (Block9, Row7, Column5)	4524.09	4439.50	681.60	0.01	0.15	3212.00	3253.79	3212.00	415.34	0.01	0.13	93.00	71.00	0.00	1227.50	1312.09	5021742.00	3.06	3752.58	3763.00
9	6	7	6117.00	13633.00	214.30	0	Spot (Block9, Row7, Column6)	3864.64	3832.00	400.14	0.00	0.10	3246.00	3274.86	3246.00	365.83	0.00	0.11	69.00	39.00	0.00	586.00	618.64	5054943.00	1.61	3463.48	3425.50
9	7	7	6414.00	13644.00	145.70	0	Spot (Block9, Row7, Column7)	14516.81	13484.00	6200.08	0.03	0.43	3296.00	3328.46	3296.00	370.09	0.00	0.11	100.00	100.00	0.00	10188.00	11220.81	8434268.00	30.23	6026.98	5099.00
9	8	7	6715.00	13643.00	176.25	0	Spot (Block9, Row7, Column8)	5506.91	5392.50	859.82	0.01	0.16	3339.00	3390.15	3339.00	412.25	0.01	0.12	99.00	98.00	0.00	2053.50	2167.91	4779994.00	5.13	4066.78	4092.50
9	1	8	4607.00	13943.00	140.00	0	Spot (Block9, Row8, Column1)	53893.30	65535.00	15514.89	0.08	0.29	3231.00	3288.33	3231.00	536.58	0.01	0.16	100.00	100.00	51.32	62304.00	50662.30	28563624.00	94.31	18273.58	15274.00
9	2	8	4916.00	13940.00	213.60	0	Spot (Block9, Row8, Column2)	3839.57	3779.00	453.39	0.01	0.12	3104.00	3142.99	3104.00	347.31	0.01	0.11	79.00	48.00	0.00	675.00	735.57	4999121.00	2.01	3319.07	3307.00
9	3	8	5210.00	13937.00	153.15	0	Spot (Block9, Row8, Column3)	7795.81	6527.50	3832.04	0.08	0.49	3062.00	3087.93	3062.00	300.19	0.00	0.10	100.00	92.00	0.00	3465.50	4733.81	4989318.00	15.68	3846.58	3926.50
9	4	8	5520.00	13933.00	182.00	0	Spot (Block9, Row8, Column4)	4021.64	3957.50	515.29	0.01	0.13	3074.50	3111.22	3074.50	326.57	0.01	0.10	88.00	69.00	0.00	883.00	947.14	3732082.00	2.79	3413.11	3399.00
9	5	8	5811.00	13939.00	204.85	0	Spot (Block9, Row8, Column5)	3667.21	3662.00	345.77	0.00	0.09	3094.00	3146.27	3094.00	341.11	0.01	0.11	67.00	41.00	0.00	568.00	573.21	4374977.00	1.53	3395.61	3310.00
9	6	8	6130.00	13936.00	179.20	0	Spot (Block9, Row8, Column6)	4129.11	4060.00	513.12	0.01	0.12	3192.00	3235.49	3192.00	352.99	0.01	0.11	88.00	61.00	0.00	868.00	937.11	3724458.00	2.53	3604.22	3614.00
9	7	8	6416.00	13936.00	145.75	0	Spot (Block9, Row8, Column7)	7178.15	6741.50	2062.92	0.03	0.29	3276.00	3314.34	3276.00	368.92	0.01	0.11	99.00	99.00	0.00	3465.50	3902.15	4163327.00	10.47	4350.47	4287.00
9	8	8	6716.00	13938.00	153.45	0	Spot (Block9, Row8, Column8)	6349.74	6300.00	1425.89	0.00	0.22	3403.00	3456.49	3403.00	408.13	0.01	0.12	99.00	98.00	0.00	2897.00	2946.74	4095580.00	7.09	4235.33	4180.00
10	1	1	9119.00	11839.00	152.65	0	Spot (Block10, Row1, Column1)	44348.81	46709.00	19316.04	0.02	0.44	1239.00	1258.47	1239.00	155.18	0.01	0.12	100.00	100.00	33.65	45470.00	43109.81	28339068.00	277.68	9941.54	7294.00
10	2	1	9425.00	11841.00	183.30	0	Spot (Block10, Row1, Column2)	1475.91	1468.00	136.35	0.00	0.09	1208.00	1217.52	1208.00	117.32	0.00	0.10	84.00	56.00	0.00	260.00	267.91	1397685.00	2.20	1306.50	1291.00
10	3	1	9726.00	11833.00	193.30	0	Spot (Block10, Row1, Column3)	1289.24	1289.00	74.46	0.00	0.06	1194.00	1199.73	1194.00	84.57	0.00	0.07	56.00	11.00	0.00	95.00	95.24	1358857.00	1.06	1236.96	1220.00
10	4	1	10019.00	11836.00	179.25	0	Spot (Block10, Row1, Column4)	1441.55	1445.00	108.13	0.00	0.08	1190.00	1200.79	1190.00	82.65	0.00	0.07	93.00	76.00	0.00	255.00	251.55	1300275.00	2.91	1308.75	1292.00
10	5	1	10312.00	11847.00	192.55	0	Spot (Block10, Row1, Column5)	1385.17	1366.00	127.58	0.01	0.09	1199.00	1207.83	1199.00	91.91	0.00	0.08	72.00	45.00	0.00	167.00	186.17	1446113.00	1.93	1269.71	1238.00
10	6	1	10626.00	11836.00	186.90	0	Spot (Block10, Row1, Column6)	1494.20	1486.00	148.54	0.00	0.10	1213.00	1220.49	1213.00	93.29	0.00	0.08	87.00	69.00	0.00	273.00	281.20	1470289.00	2.93	1322.56	1305.50
10	7	1	10928.00	11833.00	195.25	0	Spot (Block10, Row1, Column7)	1488.89	1448.00	169.56	0.01	0.11	1228.00	1235.47	1228.00	79.75	0.00	0.06	91.00	67.00	0.00	220.00	260.89	1603536.00	3.18	1301.50	1301.00
10	8	1	11225.00	11838.00	198.40	0	Spot (Block10, Row1, Column8)	1506.64	1501.00	129.59	0.00	0.09	1225.00	1238.78	1225.00	79.95	0.00	0.06	96.00	79.00	0.00	276.00	281.64	1676886.00	3.35	1332.39	1330.00
10	1	2	9117.00	12139.00	224.55	0	Spot (Block10, Row2, Column1)	1343.79	1329.00	76.75	0.00	0.06	1174.00	1190.44	1174.00	126.17	0.01	0.11	70.00	14.00	0.00	155.00	169.79	1937747.00	1.22	1223.60	1216.00
10	2	2	9420.00	12142.00	140.75	0	Spot (Block10, Row2, Column2)	1419.12	1410.00	111.05	0.00	0.08	1150.00	1158.99	1150.00	67.83	0.00	0.06	99.00	91.00	0.00	260.00	269.12	762068.00	3.84	1266.37	1252.00
10	3	2	9723.00	12135.00	187.55	0	Spot (Block10, Row2, Column3)	1396.99	1386.00	117.14	0.00	0.08	1168.00	1171.29	1168.00	72.17	0.00	0.06	96.00	77.00	0.00	218.00	228.99	1383018.00	3.13	1263.77	1270.50
10	4	2	10027.00	12153.00	188.40	0	Spot (Block10, Row2, Column4)	1376.27	1356.00	95.99	0.01	0.07	1179.00	1184.90	1179.00	75.64	0.00	0.06	94.00	59.00	0.00	177.00	197.27	1392785.00	2.53	1286.93	1271.50
10	5	2	10318.00	12147.00	195.50	0	Spot (Block10, Row2, Column5)	1719.90	1688.00	201.52	0.01	0.12	1184.00	1188.89	1184.00	65.92	0.00	0.06	99.00	99.00	0.00	504.00	535.90	1854055.00	8.05	1364.72	1368.50
10	6	2	10617.00	12137.00	212.70	0	Spot (Block10, Row2, Column6)	1390.85	1380.00	115.81	0.00	0.08	1197.00	1198.23	1197.00	67.62	0.00	0.06	88.00	63.00	0.00	183.00	193.85	1791410.00	2.85	1262.22	1267.50
10	7	2	10913.00	12129.00	184.20	0	Spot (Block10, Row2, Column7)	1406.31	1408.00	94.94	0.00	0.07	1191.00	1190.43	1191.00	73.19	0.00	0.06	92.00	75.00	0.00	217.00	215.31	1340212.00	2.95	1270.84	1243.00
10	8	2	11228.00	12141.00	197.60	0	Spot (Block10, Row2, Column8)	1335.23	1314.00	91.30	0.01	0.07	1196.00	1198.83	1196.00	71.96	0.00	0.06	81.00	37.00	0.00	118.00	139.23	1478095.00	1.90	1243.71	1241.00
10	1	3	9133.00	12434.00	177.80	0	Spot (Block10, Row3, Column1)	1458.55	1430.00	169.53	0.01	0.12	1167.00	1168.80	1167.00	66.54	0.00	0.06	96.00	80.00	0.00	263.00	291.55	1286442.00	4.35	1252.82	1252.00
10	2	3	9428.00	12449.00	191.70	0	Spot (Block10, Row3, Column2)	1387.01	1382.00	98.61	0.00	0.07	1167.00	1170.82	1167.00	66.94	0.00	0.06	94.00	82.00	0.00	215.00	220.01	1443880.00	3.23	1258.21	1249.00
10	3	3	9718.00	12435.00	191.80	0	Spot (Block10, Row3, Column3)	1430.21	1395.00	137.75	0.01	0.10	1196.00	1200.46	1196.00	80.48	0.00	0.07	93.00	62.00	0.00	199.00	234.21	1488852.00	2.85	1291.46	1283.00
10	4	3	10014.00	12443.00	183.95	0	Spot (Block10, Row3, Column4)	1719.62	1620.00	299.52	0.03	0.17	1207.00	1213.69	1207.00	75.43	0.00	0.06	99.00	95.00	0.00	413.00	512.62	1640515.00	6.71	1384.58	1383.00
10	5	3	10327.00	12437.00	178.30	0	Spot (Block10, Row3, Column5)	1435.42	1389.00	137.61	0.01	0.10	1191.00	1199.28	1191.00	74.32	0.00	0.06	96.00	71.00	0.00	198.00	244.42	1277525.00	3.18	1306.02	1296.00
10	6	3	10619.00	12438.00	203.00	0	Spot (Block10, Row3, Column6)	1438.44	1420.00	114.83	0.01	0.08	1190.00	1193.60	1190.00	70.06	0.00	0.06	95.00	84.00	0.00	230.00	248.44	1682973.00	3.49	1288.43	1295.00
10	7	3	10917.00	12443.00	189.55	0	Spot (Block10, Row3, Column7)	1354.67	1356.00	102.28	0.00	0.08	1185.00	1184.15	1185.00	69.03	0.00	0.06	84.00	59.00	0.00	171.00	169.67	1379057.00	2.47	1243.18	1223.50
10	8	3	11223.00	12436.00	202.95	0	Spot (Block10, Row3, Column8)	1366.93	1369.00	113.14	0.00	0.08	1186.00	1186.70	1186.00	72.22	0.00	0.06	84.00	59.00	0.00	183.00	180.93	1595202.00	2.50	1257.71	1246.50
10	1	4	9125.00	12734.00	168.70	0	Spot (Block10, Row4, Column1)	1663.03	1604.00	255.56	0.02	0.15	1159.00	1160.88	1159.00	70.54	0.00	0.06	100.00	96.00	0.00	445.00	504.03	1310469.00	7.12	1332.69	1328.00
10	2	4	9428.00	12741.00	210.70	0	Spot (Block10, Row4, Column2)	1344.95	1337.00	101.31	0.00	0.08	1165.00	1170.27	1165.00	79.11	0.00	0.07	85.00	56.00	0.00	172.00	179.95	1701365.00	2.21	1239.85	1230.00
10	3	4	9723.00	12739.00	152.10	0	Spot (Block10, Row4, Column3)	2992.47	2976.00	880.38	0.00	0.29	1195.00	1203.35	1195.00	86.04	0.00	0.07	100.00	100.00	0.00	1781.00	1797.47	1897227.00	20.80	1643.11	1598.00
10	4	4	10017.00	12741.00	202.00	0	Spot (Block10, Row4, Column4)	1381.67	1378.00	109.76	0.00	0.08	1207.00	1213.83	1207.00	85.56	0.00	0.07	81.00	49.00	0.00	171.00	174.67	1594449.00	1.96	1261.16	1262.50
10	5	4	10310.00	12745.00	195.20	0	Spot (Block10, Row4, Column5)	1339.84	1333.00	132.59	0.00	0.10	1187.00	1196.07	1187.00	92.86	0.00	0.08	73.00	28.00	0.00	146.00	152.84	1451051.00	1.55	1270.71	1258.00
10	6	4	10624.00	12739.00	190.60	0	Spot (Block10, Row4, Column6)	1933.33	1908.00	233.96	0.01	0.12	1193.00	1199.45	1193.00	73.04	0.00	0.06	100.00	99.00	0.00	715.00	740.33	1981667.00	10.05	1442.72	1438.50
10	7	4	10922.00	12740.00	198.35	0	Spot (Block10, Row4, Column7)	1455.54	1449.00	124.26	0.00	0.09	1198.00	1207.48	1198.00	86.10	0.00	0.07	94.00	75.00	0.00	251.00	257.54	1621477.00	2.88	1321.31	1300.00
10	8	4	11223.00	12747.00	172.25	0	Spot (Block10, Row4, Column8)	1692.55	1671.50	245.49	0.01	0.15	1185.00	1190.78	1185.00	72.18	0.00	0.06	98.00	95.00	0.00	486.50	507.55	1401432.00	6.95	1340.66	1337.00
10	1	5	9120.00	13045.00	182.05	0	Spot (Block10, Row5, Column1)	1647.07	1567.00	331.70	0.02	0.20	1136.00	1141.66	1136.00	75.98	0.00	0.07	99.00	93.00	0.00	431.00	511.07	1540008.00	6.65	1271.18	1274.00
10	2	5	9427.00	13040.00	180.75	0	Spot (Block10, Row5, Column2)	1380.39	1384.00	96.45	0.00	0.07	1145.00	1147.90	1145.00	70.98	0.00	0.06	94.00	83.00	0.00	239.00	235.39	1263053.00	3.28	1250.75	1253.00
10	3	5	9735.00	13045.00	188.50	0	Spot (Block10, Row5, Column3)	1496.59	1481.00	135.25	0.00	0.09	1185.00	1196.06	1185.00	84.48	0.00	0.07	98.00	86.00	0.00	296.00	311.59	1487609.00	3.56	1328.92	1328.00
10	4	5	10018.00	13039.00	183.00	0	Spot (Block10, Row5, Column4)	1497.36	1499.00	139.61	0.00	0.09	1204.00	1212.06	1204.00	91.49	0.00	0.08	93.00	79.00	0.00	295.00	293.36	1403024.00	3.12	1330.63	1311.00
10	5	5	10323.00	13042.00	146.25	0	Spot (Block10, Row5, Column5)	2927.65	2811.00	864.78	0.02	0.30	1199.00	1208.81	1199.00	98.42	0.00	0.08	100.00	100.00	0.00	1612.00	1728.65	1706821.00	17.46	1694.69	1602.00
10	6	5	10625.00	13031.00	211.05	0	Spot (Block10, Row5, Column6)	1367.77	1371.00	89.01	0.00	0.07	1207.00	1213.27	1207.00	80.53	0.00	0.07	81.00	50.00	0.00	164.00	160.77	1738439.00	1.92	1278.09	1278.00
10	7	5	10922.00	13049.00	210.00	0	Spot (Block10, Row5, Column7)	1404.89	1397.00	96.23	0.00	0.07	1195.00	1203.14	1195.00	88.55	0.00	0.07	93.00	67.00	0.00	202.00	209.89	1767347.00	2.28	1295.00	1300.00
10	8	5	11212.00	13045.00	179.05	0	Spot (Block10, Row5, Column8)	1453.82	1441.00	257.79	0.00	0.18	1184.00	1191.92	1184.00	73.74	0.00	0.06	88.00	72.00	0.00	257.00	269.82	1305532.00	3.55	1338.98	1264.00
10	1	6	9118.00	13343.00	199.60	0	Spot (Block10, Row6, Column1)	1395.89	1391.00	110.35	0.00	0.08	1144.00	1150.02	1144.00	79.36	0.00	0.07	95.00	79.00	0.00	247.00	251.89	1577360.00	3.10	1256.12	1264.00
10	2	6	9414.00	13341.00	191.65	0	Spot (Block10, Row6, Column2)	1382.84	1383.00	94.61	0.00	0.07	1137.00	1138.20	1137.00	68.47	0.00	0.06	98.00	87.00	0.00	246.00	245.84	1432619.00	3.57	1239.52	1233.00
10	3	6	9714.00	13335.00	174.55	0	Spot (Block10, Row6, Column3)	1638.70	1588.50	238.79	0.01	0.15	1162.00	1167.40	1162.00	75.81	0.00	0.06	99.00	97.00	0.00	426.50	476.70	1399452.00	6.22	1338.04	1325.00
10	4	6	10013.00	13346.00	190.45	0	Spot (Block10, Row6, Column4)	1446.32	1427.00	132.74	0.01	0.09	1166.00	1180.66	1166.00	84.05	0.01	0.07	95.00	80.00	0.00	261.00	280.32	1476695.00	3.16	1311.35	1312.50
10	5	6	10327.00	13338.00	155.70	0	Spot (Block10, Row6, Column5)	1860.49	1776.00	347.82	0.02	0.19	1169.00	1181.58	1169.00	106.43	0.00	0.09	100.00	96.00	0.00	607.00	691.49	1240948.00	6.38	1390.63	1393.00
10	6	6	10627.00	13335.00	188.75	0	Spot (Block10, Row6, Column6)	1373.78	1370.00	94.46	0.00	0.07	1180.00	1182.01	1180.00	83.89	0.00	0.07	88.00	57.00	0.00	190.00	193.78	1376524.00	2.29	1282.76	1286.00
10	7	6	10916.00	13338.00	178.65	0	Spot (Block10, Row6, Column7)	1392.17	1383.00	100.82	0.00	0.07	1169.00	1175.48	1169.00	70.29	0.00	0.06	95.00	77.00	0.00	214.00	223.17	1245993.00	3.08	1301.19	1290.00
10	8	6	11223.00	13349.00	186.85	0	Spot (Block10, Row6, Column8)	1368.41	1356.00	108.43	0.00	0.08	1161.00	1168.33	1161.00	67.43	0.00	0.06	91.00	74.00	0.00	195.00	207.41	1345150.00	2.97	1243.02	1227.00
10	1	7	9117.00	13643.00	203.55	0	Spot (Block10, Row7, Column1)	1359.50	1353.00	91.01	0.00	0.07	1157.00	1181.00	1157.00	137.43	0.01	0.12	76.00	19.00	0.00	196.00	202.50	1601492.00	1.30	1243.16	1258.00
10	2	7	9443.00	13634.00	203.20	0	Spot (Block10, Row7, Column2)	1267.50	1251.00	79.61	0.01	0.06	1113.00	1119.07	1113.00	67.70	0.00	0.06	92.00	52.00	0.00	138.00	154.50	1489312.00	2.19	1186.33	1186.00
10	3	7	9735.00	13637.00	199.70	0	Spot (Block10, Row7, Column3)	1267.24	1267.00	90.92	0.00	0.07	1117.00	1124.20	1117.00	66.48	0.00	0.06	81.00	54.00	0.00	150.00	150.24	1439583.00	2.15	1178.92	1173.00
10	4	7	10011.00	13629.00	202.75	0	Spot (Block10, Row7, Column4)	1278.57	1273.00	81.46	0.00	0.06	1126.00	1132.20	1126.00	66.84	0.00	0.06	86.00	57.00	0.00	147.00	152.57	1497210.00	2.19	1192.55	1185.00
10	5	7	10331.00	13634.00	231.05	0	Spot (Block10, Row7, Column5)	1324.87	1310.00	121.13	0.00	0.09	1128.00	1138.62	1128.00	96.79	0.00	0.09	86.00	43.00	0.00	182.00	196.87	2032347.00	1.92	1199.50	1198.00
10	6	7	10626.00	13645.00	189.25	0	Spot (Block10, Row7, Column6)	1376.98	1373.00	93.57	0.00	0.07	1141.00	1147.51	1141.00	79.36	0.00	0.07	96.00	79.00	0.00	232.00	235.98	1386623.00	2.89	1244.11	1235.00
10	7	7	10904.00	13643.00	180.70	0	Spot (Block10, Row7, Column7)	1362.26	1361.00	100.87	0.00	0.07	1153.00	1157.30	1153.00	78.36	0.00	0.07	89.00	63.00	0.00	208.00	209.26	1242380.00	2.62	1255.13	1241.00
10	8	7	11215.00	13639.00	182.00	0	Spot (Block10, Row7, Column8)	2394.69	2374.00	352.15	0.00	0.15	1157.00	1162.32	1157.00	78.79	0.00	0.07	100.00	100.00	0.00	1217.00	1237.69	2243824.00	15.64	1600.29	1577.00
10	1	8	9112.00	13946.00	141.10	0	Spot (Block10, Row8, Column1)	51805.38	64052.00	17039.12	0.09	0.33	1201.00	1234.64	1201.00	202.81	0.01	0.16	100.00	100.00	47.96	62851.00	50604.38	27975076.00	249.35	14712.41	11198.50
10	2	8	9419.00	13943.00	207.95	0	Spot (Block10, Row8, Column2)	1279.13	1277.00	92.43	0.00	0.07	1117.00	1142.74	1117.00	143.90	0.01	0.13	54.00	11.00	0.00	160.00	162.13	1574612.00	0.95	1166.41	1162.50
10	3	8	9706.00	13935.00	179.80	0	Spot (Block10, Row8, Column3)	1309.79	1307.00	103.32	0.00	0.08	1101.00	1109.91	1101.00	72.17	0.00	0.07	92.00	75.00	0.00	206.00	208.79	1187984.00	2.77	1177.80	1183.00
10	4	8	10018.00	13927.00	162.45	0	Spot (Block10, Row8, Column4)	1415.79	1402.00	143.36	0.00	0.10	1113.00	1125.55	1113.00	97.68	0.00	0.09	93.00	78.00	0.00	289.00	302.79	1029279.00	2.97	1246.34	1238.50
10	5	8	10316.00	13935.00	215.60	0	Spot (Block10, Row8, Column5)	1297.21	1284.00	121.07	0.00	0.09	1132.00	1140.20	1132.00	99.51	0.00	0.09	62.00	33.00	0.00	152.00	165.21	1726586.00	1.58	1198.28	1189.00
10	6	8	10620.00	13940.00	197.55	0	Spot (Block10, Row8, Column6)	1417.90	1392.00	146.32	0.01	0.10	1133.00	1141.24	1133.00	78.50	0.00	0.07	96.00	83.00	0.00	259.00	284.90	1562529.00	3.52	1245.45	1239.00
10	7	8	10922.00	13936.00	198.15	0	Spot (Block10, Row8, Column7)	1395.93	1378.00	137.51	0.01	0.10	1163.00	1171.79	1163.00	90.26	0.00	0.08	87.00	59.00	0.00	215.00	232.93	1557861.00	2.48	1251.46	1235.00
10	8	8	11221.00	13941.00	152.25	0	Spot (Block10, Row8, Column8)	3822.17	3573.00	1221.24	0.03	0.32	1184.00	1199.25	1184.00	98.19	0.01	0.08	100.00	100.00	0.00	2389.00	2638.17	2411789.00	26.71	2000.07	1953.00
11	1	1	13620.00	11843.00	153.10	0	Spot (Block11, Row1, Column1)	43650.20	44216.00	19023.30	0.01	0.44	1993.00	2028.24	1993.00	245.20	0.01	0.12	100.00	100.00	30.02	42223.00	41657.20	28067252.00	169.75	11363.08	9059.50
11	2	1	13925.00	11843.00	179.15	0	Spot (Block11, Row1, Column2)	2422.61	2401.50	298.64	0.00	0.12	1924.00	1959.28	1924.00	199.26	0.01	0.10	86.00	59.00	0.00	477.50	498.61	2180351.00	2.33	2149.95	2134.00
11	3	1	14222.00	11841.00	201.40	0	Spot (Block11, Row1, Column3)	2223.80	2184.00	244.06	0.01	0.11	1901.00	1930.27	1901.00	178.83	0.01	0.09	69.00	40.00	0.00	283.00	322.80	2555150.00	1.64	2049.73	2038.00
11	4	1	14517.00	11842.00	175.65	0	Spot (Block11, Row1, Column4)	2392.89	2385.00	280.88	0.00	0.12	1953.00	1972.79	1953.00	187.64	0.00	0.10	78.00	55.00	0.00	432.00	439.89	2067458.00	2.24	2157.65	2133.50
11	5	1	14816.00	11840.00	190.45	0	Spot (Block11, Row1, Column5)	2385.22	2343.50	234.61	0.01	0.10	1996.00	2045.43	1996.00	248.71	0.01	0.12	67.00	33.00	0.00	347.50	389.22	2437696.00	1.37	2187.69	2195.50
11	6	1	15129.00	11831.00	201.15	0	Spot (Block11, Row1, Column6)	2486.19	2481.00	261.76	0.00	0.11	2037.00	2073.79	2037.00	232.88	0.01	0.11	76.00	47.00	0.00	444.00	449.19	2861602.00	1.77	2210.61	2172.00
11	7	1	15429.00	11833.00	185.50	0	Spot (Block11, Row1, Column7)	2612.98	2547.00	304.26	0.01	0.12	2077.00	2086.44	2077.00	190.04	0.00	0.09	92.00	62.00	0.00	470.00	535.98	2526752.00	2.77	2321.68	2301.00
11	8	1	15725.00	11841.00	201.00	0	Spot (Block11, Row1, Column8)	2533.77	2500.00	255.02	0.01	0.10	2089.00	2103.44	2089.00	200.22	0.00	0.10	82.00	51.00	0.00	411.00	444.77	2901162.00	2.15	2320.09	2271.00
11	1	2	13609.00	12151.00	210.70	0	Spot (Block11, Row2, Column1)	2215.93	2215.00	217.89	0.00	0.10	1949.00	1976.17	1949.00	211.45	0.01	0.11	60.00	25.00	0.00	266.00	266.93	2803149.00	1.13	2056.42	2088.00
11	2	2	13922.00	12151.00	150.95	0	Spot (Block11, Row2, Column2)	2251.50	2182.50	231.27	0.01	0.10	1884.00	1918.46	1884.00	168.88	0.01	0.09	83.00	45.00	0.00	298.50	367.50	1404939.00	1.97	2063.42	2030.00
11	3	2	14229.00	12138.00	212.45	0	Spot (Block11, Row2, Column3)	2280.47	2233.00	266.67	0.01	0.12	1882.00	1897.59	1882.00	167.28	0.00	0.09	78.00	51.00	0.00	351.00	398.47	2941806.00	2.29	2031.39	1981.50
11	4	2	14521.00	12147.00	213.15	0	Spot (Block11, Row2, Column4)	2298.39	2256.50	269.08	0.01	0.12	1900.00	1923.68	1900.00	194.33	0.01	0.10	73.00	43.00	0.00	356.50	398.39	2974118.00	1.93	2038.44	2035.00
11	5	2	14824.00	12148.00	198.40	0	Spot (Block11, Row2, Column5)	2742.67	2684.50	320.53	0.01	0.12	1960.00	1976.92	1960.00	193.59	0.00	0.10	99.00	93.00	0.00	724.50	782.67	3066309.00	3.96	2271.51	2257.50
11	6	2	15113.00	12148.00	203.65	0	Spot (Block11, Row2, Column6)	2398.60	2344.00	308.29	0.01	0.13	1986.00	2011.77	1986.00	178.44	0.01	0.09	76.00	50.00	0.00	358.00	412.60	2823157.00	2.17	2151.02	2161.50
11	7	2	15436.00	12145.00	181.20	0	Spot (Block11, Row2, Column7)	2390.20	2328.00	290.09	0.01	0.12	1999.00	2018.64	1999.00	181.45	0.00	0.09	75.00	45.00	0.00	329.00	391.20	2201373.00	2.05	2229.60	2202.00
11	8	2	15727.00	12146.00	223.30	0	Spot (Block11, Row2, Column8)	2323.90	2289.00	225.69	0.01	0.10	2002.00	2030.10	2002.00	186.54	0.01	0.09	68.00	38.00	0.00	287.00	321.90	3313884.00	1.58	2121.28	2098.00
11	1	3	13612.00	12430.00	148.65	0	Spot (Block11, Row3, Column1)	2803.79	2692.00	738.31	0.02	0.26	1905.00	1948.97	1905.00	192.92	0.01	0.10	96.00	87.00	0.00	787.00	898.79	1690685.00	4.43	2326.96	2287.00
11	2	3	13924.00	12448.00	209.15	0	Spot (Block11, Row3, Column2)	2289.02	2259.00	231.86	0.01	0.10	1891.00	1932.36	1891.00	190.24	0.01	0.10	81.00	47.00	0.00	368.00	398.02	2849829.00	1.87	2050.50	2005.50
11	3	3	14210.00	12433.00	196.30	0	Spot (Block11, Row3, Column3)	2377.27	2338.00	248.20	0.01	0.10	1897.00	1933.96	1897.00	180.68	0.01	0.09	91.00	64.00	0.00	441.00	480.27	2588850.00	2.45	2141.16	2116.00
11	4	3	14523.00	12447.00	202.35	0	Spot (Block11, Row3, Column4)	2329.69	2284.00	270.74	0.01	0.12	1952.00	1972.93	1952.00	187.23	0.00	0.09	74.00	44.00	0.00	332.00	377.69	2707103.00	1.91	2110.47	2075.00
11	5	3	14835.00	12448.00	181.45	0	Spot (Block11, Row3, Column5)	2521.09	2460.00	331.60	0.01	0.13	1987.00	2013.17	1987.00	201.63	0.01	0.10	84.00	58.00	0.00	473.00	534.09	2321921.00	2.52	2211.49	2186.50
11	6	3	15119.00	12436.00	203.15	0	Spot (Block11, Row3, Column6)	2457.56	2402.00	244.89	0.01	0.10	1990.00	2010.28	1990.00	173.94	0.00	0.09	93.00	62.00	0.00	412.00	467.56	2887628.00	2.57	2156.35	2127.00
11	7	3	15432.00	12446.00	193.40	0	Spot (Block11, Row3, Column7)	2321.18	2269.50	254.21	0.01	0.11	1978.00	1991.63	1978.00	171.48	0.00	0.09	67.00	38.00	0.00	291.50	343.18	2451161.00	1.92	2181.83	2165.00
11	8	3	15715.00	12437.00	206.40	0	Spot (Block11, Row3, Column8)	2312.75	2284.00	217.20	0.01	0.09	1986.00	2009.76	1986.00	182.47	0.01	0.09	72.00	38.00	0.00	298.00	326.75	2803057.00	1.66	2110.85	2141.50
11	1	4	13629.00	12734.00	184.60	0	Spot (Block11, Row4, Column1)	2318.43	2303.00	249.99	0.00	0.11	1892.00	1935.12	1892.00	199.17	0.01	0.10	78.00	51.00	0.00	411.00	426.43	2221058.00	1.92	2077.49	2082.00
11	2	4	13925.00	12729.00	221.10	0	Spot (Block11, Row4, Column2)	2340.54	2305.00	258.14	0.01	0.11	1891.00	1924.77	1891.00	174.81	0.01	0.09	84.00	62.00	0.00	414.00	449.54	3272075.00	2.38	2071.78	2046.00
11	3	4	14226.00	12745.00	173.95	0	Spot (Block11, Row4, Column3)	2799.13	2743.00	467.54	0.01	0.17	1925.50	1963.88	1925.50	187.68	0.01	0.10	96.00	90.00	0.00	817.50	873.63	2365262.00	4.45	2263.97	2167.00
11	4	4	14525.00	12752.00	214.15	0	Spot (Block11, Row4, Column4)	2370.68	2362.00	254.79	0.00	0.11	1967.00	2004.47	1967.00	195.56	0.01	0.10	80.00	50.00	0.00	395.00	403.68	3110330.00	1.87	2139.06	2121.50
11	5	4	14813.00	12744.00	188.00	0	Spot (Block11, Row4, Column5)	2553.32	2501.00	395.48	0.01	0.15	2002.00	2034.97	2002.00	205.25	0.01	0.10	81.00	57.00	0.00	499.00	551.32	2540550.00	2.53	2265.21	2205.00
11	6	4	15127.00	12740.00	194.65	0	Spot (Block11, Row4, Column6)	2833.90	2780.00	346.57	0.01	0.12	1998.00	2026.22	1998.00	178.95	0.01	0.09	99.00	92.00	0.00	782.00	835.90	3029437.00	4.51	2280.44	2300.00
11	7	4	15416.00	12750.00	186.20	0	Spot (Block11, Row4, Column7)	2543.54	2468.00	351.38	0.01	0.14	1985.00	2014.09	1985.00	181.16	0.01	0.09	88.00	63.00	0.00	483.00	558.54	2485035.00	2.92	2232.97	2199.50
11	8	4	15722.00	12751.00	163.65	0	Spot (Block11, Row4, Column8)	2630.41	2605.00	308.73	0.00	0.12	1998.00	2024.61	1998.00	178.74	0.01	0.09	92.00	82.00	0.00	607.00	632.41	1930719.00	3.39	2232.67	2225.50
11	1	5	13622.00	13047.00	157.70	0	Spot (Block11, Row5, Column1)	2670.97	2622.50	343.78	0.01	0.13	1912.00	1943.55	1912.00	182.33	0.01	0.09	96.00	90.00	0.00	710.50	758.97	1837628.00	3.99	2184.42	2185.50
11	2	5	13922.00	13046.00	186.35	0	Spot (Block11, Row5, Column2)	2342.41	2336.50	261.18	0.00	0.11	1899.00	1929.08	1899.00	172.33	0.01	0.09	84.00	59.00	0.00	437.50	443.41	2295561.00	2.40	2100.47	2055.50
11	3	5	14231.00	13046.00	185.50	0	Spot (Block11, Row5, Column3)	2612.02	2508.00	876.42	0.02	0.34	1928.00	1958.70	1928.00	187.26	0.01	0.10	95.00	76.00	0.00	580.00	684.02	2525819.00	3.49	2229.04	2199.00
11	4	5	14520.00	13036.00	193.75	0	Spot (Block11, Row5, Column4)	2443.35	2415.00	237.35	0.01	0.10	1977.00	1985.58	1977.00	192.44	0.00	0.10	88.00	57.00	0.00	438.00	466.35	2602166.00	2.38	2174.76	2151.00
11	5	5	14822.00	13042.00	172.15	0	Spot (Block11, Row5, Column5)	2844.88	2762.00	381.79	0.01	0.13	1995.00	2015.08	1995.00	197.02	0.00	0.10	97.00	93.00	0.00	767.00	849.88	2341337.00	4.21	2316.31	2319.50
11	6	5	15129.00	13042.00	169.25	0	Spot (Block11, Row5, Column6)	2572.53	2559.00	325.51	0.00	0.13	1996.00	2022.86	1996.00	189.77	0.01	0.09	91.00	66.00	0.00	563.00	576.53	2055453.00	2.90	2227.23	2219.00
11	7	5	15435.00	13047.00	214.05	0	Spot (Block11, Row5, Column7)	2369.12	2361.00	250.57	0.00	0.11	2007.00	2038.13	2007.00	188.67	0.01	0.09	69.00	47.00	0.00	354.00	362.12	3098808.00	1.75	2138.17	2118.50
11	8	5	15725.00	13041.00	152.75	0	Spot (Block11, Row5, Column8)	2742.64	2697.00	312.82	0.01	0.11	2062.00	2069.71	2062.00	181.80	0.00	0.09	97.00	81.00	0.00	635.00	680.64	1755288.00	3.70	2304.37	2320.50
11	1	6	13622.00	13348.00	179.55	0	Spot (Block11, Row6, Column1)	2426.05	2330.50	557.83	0.02	0.23	1907.00	1936.21	1907.00	178.02	0.01	0.09	83.00	57.00	0.00	423.50	519.05	2197999.00	2.75	2073.78	2060.50
11	2	6	13921.00	13342.00	192.65	0	Spot (Block11, Row6, Column2)	2331.79	2306.00	282.48	0.00	0.12	1891.00	1916.77	1891.00	172.02	0.01	0.09	77.00	58.00	0.00	415.00	440.79	2434390.00	2.41	2130.94	2113.50
11	3	6	14216.00	13339.00	176.50	0	Spot (Block11, Row6, Column3)	2430.50	2391.50	293.19	0.01	0.12	1890.00	1922.89	1890.00	179.40	0.01	0.09	90.00	70.00	0.00	501.50	540.50	2109672.00	2.83	2129.85	2112.00
11	4	6	14526.00	13342.00	183.30	0	Spot (Block11, Row6, Column4)	2323.98	2293.00	266.63	0.01	0.11	1925.00	1949.30	1925.00	176.96	0.01	0.09	80.00	54.00	0.00	368.00	398.98	2184540.00	2.12	2124.93	2126.00
11	5	6	14826.00	13344.00	162.10	0	Spot (Block11, Row6, Column5)	2760.73	2678.00	388.37	0.01	0.14	1976.00	1975.79	1976.00	176.40	0.00	0.09	98.00	88.00	0.00	702.00	784.73	2001531.00	4.45	2263.04	2234.00
11	6	6	15126.00	13343.00	208.70	0	Spot (Block11, Row6, Column6)	2293.56	2278.50	226.05	0.00	0.10	1975.00	1987.29	1975.00	195.88	0.00	0.10	66.00	35.00	0.00	303.50	318.56	2853189.00	1.56	2127.81	2107.00
11	7	6	15431.00	13344.00	189.65	0	Spot (Block11, Row6, Column7)	2448.50	2402.00	289.07	0.01	0.12	2000.00	2027.80	2000.00	198.06	0.01	0.10	81.00	50.00	0.00	402.00	448.50	2485226.00	2.12	2176.98	2128.50
11	8	6	15731.00	13339.00	168.35	0	Spot (Block11, Row6, Column8)	2489.28	2464.50	321.54	0.00	0.13	2072.00	2097.05	2072.00	183.00	0.01	0.09	73.00	51.00	0.00	392.50	417.28	1956571.00	2.14	2257.61	2195.50
11	1	7	13614.00	13647.00	206.85	0	Spot (Block11, Row7, Column1)	2262.45	2249.00	239.37	0.00	0.11	1905.00	1949.08	1905.00	229.29	0.01	0.12	67.00	33.00	0.00	344.00	357.45	2757930.00	1.37	2100.20	2048.50
11	2	7	13930.00	13644.00	210.00	0	Spot (Block11, Row7, Column2)	2223.53	2201.00	249.78	0.00	0.11	1889.00	1921.94	1889.00	188.90	0.01	0.10	62.00	43.00	0.00	312.00	334.53	2792748.00	1.60	2077.15	2054.50
11	3	7	14226.00	13635.00	202.30	0	Spot (Block11, Row7, Column3)	2221.37	2215.00	241.78	0.00	0.11	1884.00	1906.45	1884.00	183.42	0.01	0.10	68.00	44.00	0.00	331.00	337.37	2579011.00	1.72	2075.14	1983.50
11	4	7	14521.00	13640.00	202.35	0	Spot (Block11, Row7, Column4)	2314.83	2287.00	268.84	0.01	0.12	1899.00	1929.05	1899.00	185.46	0.01	0.10	73.00	53.00	0.00	388.00	415.83	2689834.00	2.08	2083.17	2046.50
11	5	7	14830.00	13639.00	195.50	0	Spot (Block11, Row7, Column5)	2411.17	2391.00	240.66	0.00	0.10	1915.50	1948.99	1915.50	184.83	0.01	0.09	92.00	64.00	0.00	475.50	495.67	2620941.00	2.50	2161.86	2179.50
11	6	7	15120.00	13641.00	209.75	0	Spot (Block11, Row7, Column6)	2437.46	2371.00	291.35	0.01	0.12	1925.00	1960.59	1925.00	191.84	0.01	0.10	93.00	58.00	0.00	446.00	512.46	3044384.00	2.49	2152.31	2146.00
11	7	7	15389.00	13641.00	222.25	0	Spot (Block11, Row7, Column7)	2461.05	2315.00	1083.76	0.03	0.44	1986.00	2018.22	1986.00	202.80	0.01	0.10	73.00	38.00	0.00	329.00	475.05	3487305.00	2.18	2129.65	2098.00
11	8	7	15727.00	13635.00	184.95	0	Spot (Block11, Row7, Column8)	3575.97	3533.00	490.25	0.01	0.14	2073.00	2090.44	2073.00	199.55	0.00	0.10	100.00	99.00	0.00	1460.00	1502.97	3443656.00	7.44	2666.02	2612.00
11	1	8	13609.00	13950.00	145.95	0	Spot (Block11, Row8, Column1)	52750.99	65535.00	17643.11	0.09	0.33	2025.00	2076.45	2025.00	300.89	0.01	0.14	100.00	100.00	53.78	63510.00	50725.99	30701288.00	168.42	13734.90	10475.00
11	2	8	13916.00	13954.00	211.25	0	Spot (Block11, Row8, Column2)	2289.63	2271.00	257.11	0.00	0.11	1975.00	1998.46	1975.00	245.66	0.01	0.12	55.00	25.00	0.00	296.00	314.63	2907824.00	1.19	2031.87	1986.00
11	3	8	14209.00	13942.00	195.00	0	Spot (Block11, Row8, Column3)	2314.22	2277.00	259.65	0.01	0.11	1906.00	1938.93	1906.00	205.16	0.01	0.11	79.00	41.00	0.00	371.00	408.22	2485473.00	1.83	2128.00	2109.50
11	4	8	14512.00	13944.00	180.25	0	Spot (Block11, Row8, Column4)	2425.10	2386.00	371.86	0.01	0.15	1901.00	1937.69	1901.00	201.90	0.01	0.10	86.00	61.00	0.00	485.00	524.10	2209263.00	2.41	2120.83	2094.00
11	5	8	14811.00	13950.00	202.35	0	Spot (Block11, Row8, Column5)	2291.34	2269.50	251.51	0.00	0.11	1904.00	1951.01	1904.00	207.75	0.01	0.11	70.00	40.00	0.00	365.50	387.34	2667123.00	1.64	2123.57	2104.50
11	6	8	15127.00	13944.00	191.90	0	Spot (Block11, Row8, Column6)	2558.24	2516.00	332.78	0.01	0.13	1955.00	1978.44	1955.00	209.75	0.01	0.11	90.00	70.00	0.00	561.00	603.24	2658009.00	2.76	2241.60	2262.00
11	7	8	15427.00	13940.00	185.20	0	Spot (Block11, Row8, Column7)	2428.92	2372.50	281.96	0.01	0.12	2013.00	2046.16	2013.00	222.32	0.01	0.11	72.00	38.00	0.00	359.50	415.92	2341480.00	1.72	2240.69	2230.00
11	8	8	15716.00	13942.00	161.25	0	Spot (Block11, Row8, Column8)	4370.42	4210.50	1103.69	0.02	0.25	2090.00	2108.70	2090.00	209.67	0.00	0.10	100.00	99.00	0.00	2120.50	2280.42	3129224.00	10.79	2629.12	2639.00
12	1	1	18121.00	11844.00	152.85	0	Spot (Block12, Row1, Column1)	46515.87	48695.00	17452.49	0.02	0.38	4878.00	4967.36	4878.00	602.39	0.01	0.12	100.00	100.00	31.72	43817.00	41637.87	29770356.00	68.97	14990.38	12651.50
12	2	1	18416.00	11847.00	169.30	0	Spot (Block12, Row1, Column2)	6771.92	6581.00	1078.28	0.01	0.16	4783.00	4850.13	4783.00	539.11	0.01	0.11	95.00	81.00	0.00	1798.00	1988.92	5417540.00	3.56	5510.51	5508.00
12	3	1	18728.00	11848.00	192.70	0	Spot (Block12, Row1, Column3)	5539.83	5521.00	591.30	0.00	0.11	4816.00	4867.41	4816.00	500.07	0.00	0.10	62.00	31.00	0.00	705.00	723.83	5794658.00	1.34	5140.89	5040.00
12	4	1	19012.00	11848.00	174.95	0	Spot (Block12, Row1, Column4)	6585.13	6430.50	972.95	0.01	0.15	4891.00	4937.38	4891.00	502.01	0.00	0.10	91.00	72.00	0.00	1539.50	1694.13	5584190.00	3.28	5464.79	5498.50
12	5	1	19319.00	11846.00	194.75	0	Spot (Block12, Row1, Column5)	5927.42	5888.50	682.53	0.00	0.12	5004.00	5040.77	5004.00	511.96	0.00	0.10	70.00	41.00	0.00	884.50	923.42	6366047.00	1.73	5356.72	5283.00
12	6	1	19614.00	11843.00	189.75	0	Spot (Block12, Row1, Column6)	6378.32	6267.00	811.74	0.01	0.13	5072.00	5126.67	5072.00	517.95	0.00	0.10	83.00	58.00	0.00	1195.00	1306.32	6480369.00	2.42	5669.97	5701.50
12	7	1	19927.00	11843.00	166.30	0	Spot (Block12, Row1, Column7)	7368.60	7182.00	1187.50	0.01	0.16	5113.00	5181.34	5113.00	524.68	0.01	0.10	97.00	86.00	0.00	2069.00	2255.60	5673821.00	4.17	5773.42	5770.00
12	8	1	20229.00	11845.00	201.15	0	Spot (Block12, Row1, Column8)	6236.92	6164.00	620.48	0.01	0.10	5243.50	5292.02	5243.50	518.71	0.00	0.10	73.00	43.00	0.00	920.50	993.42	7153742.00	1.82	5716.65	5688.00
12	1	2	18107.00	12145.00	211.30	0	Spot (Block12, Row2, Column1)	5467.23	5421.00	612.20	0.00	0.11	4695.00	4762.50	4695.00	556.19	0.01	0.12	59.00	31.00	0.00	726.00	772.23	6948849.00	1.27	5013.52	5047.00
12	2	2	18405.00	12144.00	159.65	0	Spot (Block12, Row2, Column2)	5560.84	5523.00	587.89	0.00	0.11	4647.50	4700.90	4647.50	505.98	0.00	0.11	71.00	40.00	0.00	875.50	913.34	3892587.00	1.70	4954.10	4877.50
12	3	2	18718.00	12140.00	195.25	0	Spot (Block12, Row2, Column3)	5781.49	5721.00	751.07	0.00	0.13	4765.00	4813.50	4765.00	501.49	0.00	0.10	74.00	48.00	0.00	956.00	1016.49	6226667.00	1.93	5314.82	5245.00
12	4	2	19027.00	12143.00	204.80	0	Spot (Block12, Row2, Column4)	5756.44	5685.50	599.05	0.01	0.10	4899.00	4933.22	4899.00	495.55	0.00	0.10	65.00	40.00	0.00	786.50	857.44	6861674.00	1.66	5223.39	5164.00
12	5	2	19325.00	12147.00	208.40	0	Spot (Block12, Row2, Column5)	7272.38	7101.50	979.83	0.01	0.13	4980.00	5022.59	4980.00	502.77	0.00	0.10	99.00	93.00	0.00	2121.50	2292.38	9003209.00	4.47	5682.09	5675.00
12	6	2	19615.00	12143.00	196.75	0	Spot (Block12, Row2, Column6)	6064.36	6040.00	610.89	0.00	0.10	5001.00	5081.40	5001.00	509.31	0.01	0.10	79.00	50.00	0.00	1039.00	1063.36	6640477.00	1.93	5543.09	5603.50
12	7	2	19927.00	12141.00	225.95	0	Spot (Block12, Row2, Column7)	5741.87	5717.00	645.42	0.00	0.11	5044.00	5112.11	5044.00	495.62	0.01	0.10	59.00	35.00	0.00	673.00	697.87	8406100.00	1.27	5299.23	5274.50
12	8	2	20222.00	12133.00	218.30	0	Spot (Block12, Row2, Column8)	5857.03	5851.50	576.79	0.00	0.10	5191.00	5238.07	5191.00	511.17	0.00	0.10	56.00	29.00	0.00	660.50	666.03	8012422.00	1.21	5448.38	5352.00
12	1	3	18125.00	12448.00	167.85	0	Spot (Block12, Row3, Column1)	6197.55	6131.00	765.59	0.00	0.12	4568.00	4635.20	4568.00	499.07	0.01	0.11	92.00	80.00	0.00	1563.00	1629.55	4827895.00	3.13	5217.70	5137.50
12	2	3	18429.00	12450.00	200.15	0	Spot (Block12, Row3, Column2)	5689.96	5651.00	692.92	0.00	0.12	4641.00	4693.22	4641.00	507.52	0.00	0.11	76.00	49.00	0.00	1010.00	1048.96	6446726.00	1.96	5141.26	5124.00
12	3	3	18712.00	12435.00	194.60	0	Spot (Block12, Row3, Column3)	6123.15	6022.00	1233.88	0.01	0.20	4837.00	4872.18	4837.00	533.98	0.00	0.11	78.00	53.00	0.00	1185.00	1286.15	6545647.00	2.34	5333.67	5304.00
12	4	3	19021.00	12443.00	177.80	0	Spot (Block12, Row3, Column4)	6567.94	6441.00	887.10	0.01	0.14	4930.00	4969.48	4930.00	507.17	0.00	0.10	89.00	73.00	0.00	1511.00	1637.94	5819197.00	3.15	5643.01	5608.00
12	5	3	19326.00	12445.00	183.05	0	Spot (Block12, Row3, Column5)	6431.80	6276.50	963.34	0.01	0.15	5011.00	5057.15	5011.00	509.78	0.00	0.10	84.00	62.00	0.00	1265.50	1420.80	6045888.00	2.70	5565.63	5543.00
12	6	3	19617.00	12440.00	178.80	0	Spot (Block12, Row3, Column6)	6060.06	6013.50	641.79	0.00	0.11	5042.00	5106.33	5042.00	502.08	0.01	0.10	74.00	48.00	0.00	971.50	1018.06	5441932.00	1.90	5598.64	5614.50
12	7	3	19928.00	12440.00	196.15	0	Spot (Block12, Row3, Column7)	5873.06	5831.00	494.35	0.00	0.08	5047.00	5109.80	5047.00	499.88	0.01	0.10	69.00	37.00	0.00	784.00	826.06	6384015.00	1.53	5439.76	5466.00
12	8	3	20222.00	12447.00	191.60	0	Spot (Block12, Row3, Column8)	6040.98	6000.00	528.77	0.00	0.09	5212.50	5246.73	5212.50	520.00	0.00	0.10	70.00	33.00	0.00	787.50	828.48	6282619.00	1.53	5654.58	5602.00
12	1	4	18124.00	12746.00	194.20	0	Spot (Block12, Row4, Column1)	6066.99	5952.00	848.42	0.01	0.14	4606.00	4655.36	4606.00	509.42	0.00	0.11	87.00	66.00	0.00	1346.00	1460.99	6479542.00	2.77	5064.26	5057.00
12	2	4	18422.00	12745.00	214.00	0	Spot (Block12, Row4, Column2)	5625.83	5642.00	572.91	0.00	0.10	4736.00	4778.63	4736.00	526.32	0.00	0.11	69.00	40.00	0.00	906.00	889.83	7358592.00	1.61	5136.27	5103.00
12	3	4	18722.00	12746.00	148.20	0	Spot (Block12, Row4, Column3)	10758.61	10423.50	2368.52	0.01	0.22	4907.00	4944.98	4907.00	566.95	0.00	0.11	100.00	99.00	0.00	5516.50	5851.61	6455163.00	10.25	6628.38	6478.00
12	4	4	19008.00	12748.00	206.80	0	Spot (Block12, Row4, Column4)	5674.01	5631.00	617.07	0.00	0.11	4930.00	4966.75	4930.00	552.39	0.00	0.11	56.00	31.00	0.00	701.00	744.01	6882571.00	1.28	5181.64	5092.50
12	5	4	19311.00	12739.00	191.85	0	Spot (Block12, Row4, Column5)	6373.71	6125.50	1683.69	0.02	0.26	5021.50	5051.00	5021.50	529.62	0.00	0.10	80.00	52.00	0.00	1104.00	1352.21	6615915.00	2.50	5482.69	5428.00
12	6	4	19624.00	12745.00	193.80	0	Spot (Block12, Row4, Column6)	8075.20	7706.00	3312.10	0.02	0.41	5107.50	5147.29	5107.50	515.74	0.00	0.10	100.00	98.00	0.00	2598.50	2967.70	8583940.00	5.68	6189.76	6101.00
12	7	4	19913.00	12752.00	175.85	0	Spot (Block12, Row4, Column7)	6408.37	6237.00	868.53	0.01	0.14	5127.00	5163.67	5127.00	518.08	0.00	0.10	83.00	55.00	0.00	1110.00	1281.37	5543236.00	2.40	5595.39	5613.00
12	8	4	20225.00	12753.00	182.10	0	Spot (Block12, Row4, Column8)	6462.68	6381.50	654.58	0.01	0.10	5264.00	5328.04	5264.00	525.89	0.01	0.10	85.00	54.00	0.00	1117.50	1198.68	6010294.00	2.16	5733.45	5704.00
12	1	5	18123.00	13049.00	157.05	0	Spot (Block12, Row5, Column1)	7316.63	7177.00	1068.61	0.01	0.15	4692.00	4737.25	4692.00	524.76	0.00	0.11	98.00	95.00	0.00	2485.00	2624.63	4953357.00	4.92	5535.79	5521.00
12	2	5	18420.00	13047.00	194.25	0	Spot (Block12, Row5, Column2)	5788.59	5732.00	640.32	0.00	0.11	4788.00	4829.20	4788.00	522.99	0.00	0.11	70.00	46.00	0.00	944.00	1000.59	6176426.00	1.83	5351.40	5287.50
12	3	5	18726.00	13052.00	179.60	0	Spot (Block12, Row5, Column3)	6077.02	6012.50	637.80	0.00	0.10	4899.00	4949.20	4899.00	556.82	0.00	0.11	79.00	50.00	0.00	1113.50	1178.02	5493630.00	2.03	5485.16	5421.00
12	4	5	19013.00	13045.00	187.20	0	Spot (Block12, Row5, Column4)	5934.64	5878.00	614.54	0.00	0.10	4900.00	4945.10	4900.00	553.81	0.00	0.11	74.00	43.00	0.00	978.00	1034.64	5845618.00	1.79	5414.43	5326.50
12	5	5	19324.00	13042.00	148.70	0	Spot (Block12, Row5, Column5)	10910.46	10622.50	2726.68	0.01	0.25	5009.00	5031.89	5009.00	545.29	0.00	0.11	100.00	99.00	0.00	5613.50	5901.46	6611741.00	10.78	6508.04	6470.00
12	6	5	19627.00	13042.00	200.45	0	Spot (Block12, Row5, Column6)	6086.76	6065.00	702.69	0.00	0.12	5095.00	5117.44	5095.00	536.59	0.00	0.10	70.00	44.00	0.00	970.00	991.76	6926730.00	1.81	5533.63	5544.50
12	7	5	19922.00	13041.00	194.35	0	Spot (Block12, Row5, Column7)	5976.23	5928.00	608.55	0.00	0.10	5136.00	5180.48	5136.00	505.59	0.00	0.10	62.00	37.00	0.00	792.00	840.23	6328824.00	1.57	5548.23	5547.00
12	8	5	20223.00	13044.00	160.55	0	Spot (Block12, Row5, Column8)	7104.25	7004.00	996.58	0.01	0.14	5274.00	5322.66	5274.00	520.82	0.00	0.10	93.00	77.00	0.00	1730.00	1830.25	5051119.00	3.42	5857.75	5935.50
12	1	6	18129.00	13342.00	171.70	0	Spot (Block12, Row6, Column1)	5688.88	5657.00	548.62	0.00	0.10	4694.00	4734.40	4694.00	543.09	0.00	0.11	79.00	41.00	0.00	963.00	994.88	4687640.00	1.76	5134.74	5026.50
12	2	6	18424.00	13350.00	199.15	0	Spot (Block12, Row6, Column2)	5629.94	5588.50	672.23	0.00	0.12	4764.00	4817.26	4764.00	534.13	0.00	0.11	64.00	37.00	0.00	824.50	865.94	6316793.00	1.52	5184.46	5170.50
12	3	6	18713.00	13343.00	170.15	0	Spot (Block12, Row6, Column3)	7204.03	6979.50	1280.31	0.01	0.18	4875.00	4937.90	4875.00	532.42	0.01	0.11	96.00	83.00	0.00	2104.50	2329.03	5820857.00	4.26	5692.70	5766.00
12	4	6	19021.00	13344.00	192.80	0	Spot (Block12, Row6, Column4)	6042.17	6025.00	683.51	0.00	0.11	4950.00	5004.38	4950.00	543.96	0.00	0.11	76.00	49.00	0.00	1075.00	1092.17	6338241.00	1.91	5447.97	5393.00
12	5	6	19323.00	13344.00	146.75	0	Spot (Block12, Row6, Column5)	9703.59	9725.50	2030.33	0.00	0.21	5034.00	5091.31	5034.00	546.68	0.00	0.11	99.00	98.00	0.00	4691.50	4669.59	5686305.00	8.44	6397.27	6276.50
12	6	6	19619.00	13349.00	186.20	0	Spot (Block12, Row6, Column6)	5792.94	5748.50	557.98	0.00	0.10	5074.00	5110.45	5074.00	536.59	0.00	0.10	56.00	27.00	0.00	674.50	718.94	5642327.00	1.27	5464.80	5454.00
12	7	6	19923.00	13350.00	198.15	0	Spot (Block12, Row6, Column7)	6236.37	6161.00	677.24	0.01	0.11	5125.00	5167.82	5125.00	507.69	0.00	0.10	77.00	51.00	0.00	1036.00	1111.37	6934838.00	2.10	5628.08	5539.00
12	8	6	20232.00	13355.00	155.95	0	Spot (Block12, Row6, Column8)	6506.81	6482.00	627.16	0.00	0.10	5263.00	5311.06	5263.00	529.50	0.00	0.10	86.00	62.00	0.00	1219.00	1243.81	4359560.00	2.26	5825.49	5870.00
12	1	7	18116.00	13643.00	205.75	0	Spot (Block12, Row7, Column1)	5555.13	5525.50	624.18	0.00	0.11	4696.00	4744.73	4696.00	562.10	0.00	0.12	62.00	35.00	0.00	829.50	859.13	6677272.00	1.44	5021.62	4967.00
12	2	7	18429.00	13651.00	194.50	0	Spot (Block12, Row7, Column2)	5522.75	5505.00	618.44	0.00	0.11	4704.50	4756.45	4704.50	506.00	0.00	0.11	63.00	39.00	0.00	800.50	818.25	5914867.00	1.51	5184.08	5141.00
12	3	7	18718.00	13638.00	199.15	0	Spot (Block12, Row7, Column3)	5787.53	5777.00	609.26	0.00	0.11	4859.00	4909.43	4859.00	541.36	0.00	0.11	69.00	41.00	0.00	918.00	928.53	6528334.00	1.62	5306.83	5287.00
12	4	7	19024.00	13646.00	198.05	0	Spot (Block12, Row7, Column4)	5764.27	5739.00	615.46	0.00	0.11	5010.00	5052.63	5010.00	548.63	0.00	0.11	57.00	31.00	0.00	729.00	754.27	6386809.00	1.30	5405.96	5303.00
12	5	7	19320.00	13648.00	200.50	0	Spot (Block12, Row7, Column5)	6102.27	5988.00	623.59	0.01	0.10	5096.00	5145.60	5096.00	543.06	0.00	0.11	71.00	40.00	0.00	892.00	1006.27	6956584.00	1.76	5732.49	5744.00
12	6	7	19609.00	13645.00	189.55	0	Spot (Block12, Row7, Column6)	6205.21	6001.50	2068.83	0.01	0.33	5113.00	5153.81	5113.00	544.90	0.00	0.11	61.00	40.00	0.00	888.50	1092.21	6254854.00	1.93	5564.23	5510.00
12	7	7	19914.00	13644.00	172.55	0	Spot (Block12, Row7, Column7)	6465.99	6356.50	789.99	0.01	0.12	5176.00	5206.61	5176.00	540.55	0.00	0.10	83.00	55.00	0.00	1180.50	1289.99	5379705.00	2.33	5693.29	5632.50
12	8	7	20227.00	13638.00	191.20	0	Spot (Block12, Row7, Column8)	9295.25	9338.00	1138.04	0.00	0.12	5270.00	5321.66	5270.00	543.24	0.00	0.10	99.00	99.00	0.00	4068.00	4025.25	9601997.00	7.31	6551.92	6544.50
12	1	8	18114.00	13951.00	147.35	0	Spot (Block12, Row8, Column1)	53304.54	65535.00	16285.11	0.09	0.31	4847.00	4909.29	4847.00	636.02	0.01	0.13	100.00	100.00	54.47	60688.00	48457.54	31609816.00	76.09	18713.03	14518.00
12	2	8	18419.00	13947.00	217.65	0	Spot (Block12, Row8, Column2)	5509.84	5480.00	583.98	0.00	0.11	4779.00	4850.49	4779.00	575.17	0.01	0.12	55.00	25.00	0.00	701.00	730.84	7438284.00	1.15	5034.44	4978.00
12	3	8	18713.00	13945.00	197.00	0	Spot (Block12, Row8, Column3)	6064.05	6005.00	935.85	0.00	0.15	4891.00	4946.58	4891.00	561.37	0.00	0.11	70.00	49.00	0.00	1114.00	1173.05	6664387.00	1.99	5309.54	5277.50
12	4	8	19019.00	13934.00	185.85	0	Spot (Block12, Row8, Column4)	6056.35	5967.00	638.94	0.01	0.11	4984.00	5032.64	4984.00	555.70	0.00	0.11	77.00	44.00	0.00	983.00	1072.35	5892828.00	1.84	5528.60	5436.50
12	5	8	19315.00	13939.00	202.70	0	Spot (Block12, Row8, Column5)	5854.61	5776.00	624.41	0.01	0.11	5070.00	5111.57	5070.00	550.78	0.00	0.11	58.00	33.00	0.00	706.00	784.61	6890875.00	1.35	5438.14	5338.00
12	6	8	19619.00	13939.00	182.10	0	Spot (Block12, Row8, Column6)	6243.24	6147.00	750.22	0.01	0.12	5109.00	5157.94	5109.00	537.29	0.00	0.10	79.00	48.00	0.00	1038.00	1134.24	5837425.00	2.02	5696.17	5621.00
12	7	8	19930.00	13945.00	176.20	0	Spot (Block12, Row8, Column7)	6335.58	6268.00	692.57	0.00	0.11	5219.50	5255.63	5219.50	537.35	0.00	0.10	79.00	49.00	0.00	1048.50	1116.08	5511952.00	2.01	5596.07	5600.00
12	8	8	20224.00	13945.00	163.45	0	Spot (Block12, Row8, Column8)	9123.12	8785.00	1853.30	0.02	0.20	5335.00	5377.12	5335.00	546.73	0.00	0.10	99.00	98.00	0.00	3450.00	3788.12	6833220.00	6.85	6228.45	6302.00
13	1	1	4616.00	16338.00	148.35	0	Spot (Block13, Row1, Column1)	46750.52	49661.00	17925.80	0.03	0.38	2392.00	2430.71	2392.00	254.40	0.01	0.10	100.00	100.00	36.21	47269.00	44358.52	28143984.00	174.21	13843.13	10463.50
13	2	1	4919.00	16338.00	191.35	0	Spot (Block13, Row1, Column2)	2946.84	2829.00	344.11	0.02	0.12	2338.00	2369.84	2338.00	213.37	0.01	0.09	94.00	62.00	0.00	491.00	608.84	3041140.00	2.70	2622.30	2620.50
13	3	1	5224.00	16334.00	205.00	0	Spot (Block13, Row1, Column3)	2753.94	2703.00	268.16	0.01	0.10	2319.00	2340.03	2319.00	161.39	0.00	0.07	87.00	64.00	0.00	384.00	434.94	3301977.00	2.56	2444.47	2416.00
13	4	1	5508.00	16343.00	194.85	0	Spot (Block13, Row1, Column4)	2958.38	2872.50	389.66	0.01	0.13	2342.00	2369.29	2342.00	180.81	0.01	0.08	89.00	69.00	0.00	530.50	616.38	3183214.00	3.26	2553.12	2518.50
13	5	1	5815.00	16341.00	163.15	0	Spot (Block13, Row1, Column5)	4098.87	3929.00	1054.68	0.02	0.26	2388.00	2418.67	2388.00	204.91	0.01	0.08	99.00	97.00	0.00	1541.00	1710.87	3020866.00	8.20	2820.91	2812.00
13	6	1	6108.00	16333.00	177.75	0	Spot (Block13, Row1, Column6)	3621.42	3479.00	714.95	0.02	0.20	2436.00	2468.70	2436.00	215.98	0.01	0.09	96.00	87.00	0.00	1043.00	1185.42	3219440.00	5.34	2792.42	2766.00
13	7	1	6421.00	16335.00	157.00	0	Spot (Block13, Row1, Column7)	4862.11	4742.00	1140.46	0.01	0.23	2513.00	2546.98	2513.00	219.51	0.01	0.09	100.00	100.00	0.00	2229.00	2349.11	3306237.00	10.55	3152.63	3107.50
13	8	1	6716.00	16336.00	229.20	0	Spot (Block13, Row1, Column8)	3067.14	3033.00	356.43	0.00	0.12	2534.00	2562.70	2534.00	214.03	0.00	0.08	81.00	60.00	0.00	499.00	533.14	4634448.00	2.36	2758.15	2699.00
13	1	2	4609.00	16646.00	213.55	0	Spot (Block13, Row2, Column1)	2721.21	2710.50	189.28	0.00	0.07	2381.00	2400.23	2381.00	208.74	0.00	0.09	73.00	34.00	0.00	329.50	340.21	3548454.00	1.54	2540.77	2544.00
13	2	2	4915.00	16639.00	131.95	0	Spot (Block13, Row2, Column2)	3019.23	2991.00	243.15	0.00	0.08	2299.00	2325.30	2299.00	175.58	0.00	0.08	99.00	95.00	0.00	692.00	720.23	1425077.00	3.95	2621.51	2625.00
13	3	2	5218.00	16629.00	200.50	0	Spot (Block13, Row2, Column3)	2861.18	2813.00	389.96	0.01	0.14	2322.00	2353.58	2322.00	184.30	0.01	0.08	83.00	65.00	0.00	491.00	539.18	3264607.00	2.75	2562.20	2564.50
13	4	2	5524.00	16638.00	217.55	0	Spot (Block13, Row2, Column4)	2897.96	2871.50	292.17	0.00	0.10	2405.00	2436.00	2405.00	187.17	0.01	0.08	85.00	61.00	0.00	466.50	492.96	3912244.00	2.47	2561.47	2532.00
13	5	2	5821.00	16637.00	181.95	0	Spot (Block13, Row2, Column5)	3996.96	3906.00	577.64	0.01	0.14	2424.00	2463.25	2424.00	202.90	0.01	0.08	100.00	99.00	0.00	1482.00	1572.96	3717173.00	7.56	2988.95	2934.00
13	6	2	6120.00	16639.00	193.55	0	Spot (Block13, Row2, Column6)	3093.67	3101.00	289.86	0.00	0.09	2448.00	2477.59	2448.00	218.61	0.01	0.09	92.00	74.00	0.00	653.00	645.67	3270011.00	2.82	2772.19	2731.00
13	7	2	6418.00	16643.00	210.00	0	Spot (Block13, Row2, Column7)	3020.19	2999.00	329.94	0.00	0.11	2512.00	2534.76	2512.00	224.94	0.00	0.09	77.00	56.00	0.00	487.00	508.19	3796373.00	2.16	2692.63	2658.00
13	8	2	6735.00	16633.00	210.00	0	Spot (Block13, Row2, Column8)	2888.88	2863.00	288.91	0.00	0.10	2533.00	2563.41	2533.00	216.07	0.01	0.08	65.00	38.00	0.00	330.00	355.88	3616875.00	1.51	2674.09	2639.50
13	1	3	4624.00	16943.00	145.75	0	Spot (Block13, Row3, Column1)	4072.36	3946.00	795.07	0.01	0.20	2363.00	2375.51	2363.00	169.71	0.00	0.07	100.00	100.00	0.00	1583.00	1709.36	2357894.00	10.00	2806.44	2758.50
13	2	3	4914.00	16934.00	207.50	0	Spot (Block13, Row3, Column2)	2869.28	2822.00	358.08	0.01	0.12	2349.00	2361.82	2349.00	174.71	0.00	0.07	86.00	64.00	0.00	473.00	520.28	3500516.00	2.90	2502.17	2493.50
13	3	3	5218.00	16935.00	200.45	0	Spot (Block13, Row3, Column3)	3081.51	2987.00	391.60	0.01	0.13	2409.00	2440.02	2409.00	270.98	0.01	0.11	87.00	55.00	0.00	578.00	672.51	3512917.00	2.37	2667.05	2654.00
13	4	3	5519.00	16935.00	175.85	0	Spot (Block13, Row3, Column4)	3428.69	3335.00	494.33	0.01	0.14	2488.00	2515.66	2488.00	301.86	0.00	0.12	94.00	71.00	0.00	847.00	940.69	2965815.00	3.02	2813.28	2804.00
13	5	3	5817.00	16935.00	174.95	0	Spot (Block13, Row3, Column5)	3312.59	3253.00	457.29	0.01	0.14	2508.00	2538.47	2508.00	248.93	0.01	0.10	91.00	79.00	0.00	745.00	804.59	2802448.00	3.11	2798.15	2822.50
13	6	3	6123.00	16932.00	200.10	0	Spot (Block13, Row3, Column6)	3145.92	3107.00	366.26	0.01	0.12	2511.00	2545.46	2511.00	255.30	0.01	0.10	87.00	57.00	0.00	596.00	634.92	3567472.00	2.35	2785.12	2766.00
13	7	3	6421.00	16936.00	160.80	0	Spot (Block13, Row3, Column7)	3522.54	3414.00	779.60	0.01	0.22	2549.00	2575.95	2549.00	254.67	0.00	0.10	95.00	81.00	0.00	865.00	973.54	2518619.00	3.72	2850.04	2799.00
13	8	3	6737.00	16951.00	180.35	0	Spot (Block13, Row3, Column8)	3058.78	3021.00	293.89	0.01	0.10	2592.00	2697.25	2592.00	1356.48	0.02	0.50	0.00	0.00	0.00	429.00	466.78	2792668.00	0.27	2832.92	2766.00
13	1	4	4615.00	17239.00	180.80	0	Spot (Block13, Row4, Column1)	3186.66	3106.00	603.92	0.01	0.19	2360.00	2374.91	2360.00	173.90	0.00	0.07	95.00	84.00	0.00	746.00	826.66	2928536.00	4.67	2638.07	2622.00
13	2	4	4918.00	17239.00	232.40	0	Spot (Block13, Row4, Column2)	2766.08	2743.00	232.94	0.00	0.08	2379.00	2399.05	2379.00	195.64	0.00	0.08	79.00	44.00	0.00	364.00	387.08	4301252.00	1.88	2504.62	2499.00
13	3	4	5216.00	17243.00	144.70	0	Spot (Block13, Row4, Column3)	5742.33	5579.00	1411.64	0.01	0.25	2477.00	2501.58	2477.00	265.18	0.00	0.11	100.00	100.00	0.00	3102.00	3265.33	3267384.00	12.22	3343.78	3212.50
13	4	4	5499.00	17257.00	213.15	0	Spot (Block13, Row4, Column4)	2924.99	2885.00	236.76	0.01	0.08	2514.00	2548.72	2514.00	268.34	0.01	0.11	67.00	29.00	0.00	371.00	410.99	3796637.00	1.40	2710.65	2700.00
13	5	4	5811.00	17239.00	197.85	0	Spot (Block13, Row4, Column5)	3160.06	3115.00	329.11	0.01	0.10	2581.00	2609.84	2581.00	267.16	0.00	0.10	80.00	49.00	0.00	534.00	579.06	3504504.00	2.06	2904.47	2866.50
13	6	4	6117.00	17233.00	184.95	0	Spot (Block13, Row4, Column6)	4447.87	4330.00	691.35	0.01	0.16	2580.00	2609.48	2580.00	265.46	0.00	0.10	100.00	99.00	0.00	1750.00	1867.87	4269952.00	6.93	3228.30	3182.50
13	7	4	6413.00	17248.00	155.20	0	Spot (Block13, Row4, Column7)	4449.65	4189.00	1245.16	0.03	0.28	2584.00	2612.24	2584.00	239.16	0.00	0.09	98.00	92.00	0.00	1605.00	1865.65	2950116.00	7.68	3047.10	2987.00
13	8	4	6715.00	17246.00	194.05	0	Spot (Block13, Row4, Column8)	3507.69	3365.50	565.00	0.02	0.16	2597.00	2712.16	2597.00	1356.58	0.02	0.50	20.00	0.00	0.00	768.50	910.69	3739197.00	0.59	2884.56	2905.50
13	1	5	4614.00	17545.00	165.65	0	Spot (Block13, Row5, Column1)	3504.63	3399.00	581.22	0.01	0.17	2380.00	2398.70	2380.00	161.19	0.00	0.07	96.00	92.00	0.00	1019.00	1124.63	2656510.00	6.86	2768.66	2693.50
13	2	5	4909.00	17532.00	210.00	0	Spot (Block13, Row5, Column2)	3114.45	2931.50	873.86	0.03	0.28	2423.00	2451.52	2423.00	184.77	0.01	0.08	93.00	65.00	0.00	508.50	691.45	3899296.00	3.59	2702.27	2614.00
13	3	5	5220.00	17559.00	196.95	0	Spot (Block13, Row5, Column3)	3268.87	3211.00	399.10	0.01	0.12	2533.50	2580.19	2533.50	230.40	0.01	0.09	92.00	74.00	0.00	677.50	735.37	3592484.00	2.99	2863.22	2882.00
13	4	5	5518.00	17539.00	191.50	0	Spot (Block13, Row5, Column4)	3371.38	3290.00	461.94	0.01	0.14	2574.50	2607.12	2574.50	227.00	0.01	0.09	91.00	74.00	0.00	715.50	796.88	3489382.00	3.37	2863.55	2845.00
13	5	5	5820.00	17540.00	144.55	0	Spot (Block13, Row5, Column5)	7045.09	6875.00	2071.38	0.01	0.29	2626.00	2670.33	2626.00	247.30	0.01	0.09	100.00	100.00	0.00	4249.00	4419.09	4008659.00	17.69	3693.84	3465.00
13	6	5	6115.00	17536.00	176.70	0	Spot (Block13, Row5, Column6)	3386.11	3329.00	387.58	0.01	0.11	2613.00	2656.04	2613.00	237.10	0.01	0.09	93.00	75.00	0.00	716.00	773.11	2949298.00	3.08	2914.72	2909.00
13	7	5	6414.00	17543.00	199.25	0	Spot (Block13, Row5, Column7)	3135.32	3056.00	384.88	0.01	0.12	2599.00	2642.56	2599.00	252.82	0.01	0.10	75.00	44.00	0.00	457.00	536.32	3505291.00	1.95	2835.34	2798.00
13	8	5	6718.00	17542.00	144.05	0	Spot (Block13, Row5, Column8)	5332.15	5129.50	1390.35	0.02	0.26	2590.00	2636.37	2590.00	258.92	0.01	0.10	100.00	99.00	0.00	2539.50	2742.15	2986006.00	10.41	3277.81	3171.00
13	1	6	4619.00	17837.00	204.80	0	Spot (Block13, Row6, Column1)	3011.13	2973.00	294.99	0.01	0.10	2399.00	2461.77	2399.00	691.32	0.01	0.28	38.00	0.00	0.00	574.00	612.13	3571196.00	0.79	2674.17	2678.00
13	2	6	4917.00	17845.00	227.50	0	Spot (Block13, Row6, Column2)	2969.25	2928.00	276.32	0.01	0.09	2482.00	2518.67	2482.00	224.37	0.01	0.09	81.00	49.00	0.00	446.00	487.25	4441992.00	2.01	2701.66	2682.50
13	3	6	5212.00	17840.00	152.55	0	Spot (Block13, Row6, Column3)	4851.10	4664.00	1007.63	0.02	0.21	2582.00	2624.70	2582.00	230.86	0.01	0.09	100.00	99.00	0.00	2082.00	2269.10	3099851.00	9.64	3223.51	3201.50
13	4	6	5525.00	17843.00	150.65	0	Spot (Block13, Row6, Column4)	3885.98	3813.00	553.57	0.01	0.14	2613.00	2656.09	2613.00	223.14	0.01	0.08	99.00	99.00	0.00	1200.00	1272.98	2424851.00	5.51	3098.89	3093.50
13	5	6	5818.00	17838.00	139.15	0	Spot (Block13, Row6, Column5)	6660.12	6689.00	1684.94	0.00	0.25	2645.00	2680.74	2645.00	249.78	0.01	0.09	100.00	100.00	0.00	4044.00	4015.12	3496562.00	15.93	3849.41	3717.00
13	6	6	6114.00	17840.00	219.25	0	Spot (Block13, Row6, Column6)	3240.74	3160.50	346.69	0.01	0.11	2640.00	2690.24	2640.00	262.08	0.01	0.10	86.00	49.00	0.00	520.50	600.74	4439813.00	2.10	2886.84	2879.00
13	7	6	6408.00	17840.00	158.05	0	Spot (Block13, Row6, Column7)	4202.03	4036.00	742.31	0.02	0.18	2623.00	2672.87	2623.00	266.51	0.01	0.10	99.00	96.00	0.00	1413.00	1579.03	2890995.00	5.74	3136.61	3113.50
13	8	6	6726.00	17843.00	151.15	0	Spot (Block13, Row6, Column8)	4108.72	4088.00	778.14	0.00	0.19	2614.00	2662.99	2614.00	279.14	0.01	0.10	99.00	88.00	0.00	1474.00	1494.72	2567949.00	5.18	3003.18	2986.00
13	1	7	4614.00	18142.00	210.95	0	Spot (Block13, Row7, Column1)	2833.85	2794.00	212.18	0.01	0.07	2452.00	2528.62	2452.00	751.77	0.01	0.30	4.00	0.00	0.00	342.00	381.85	3587653.00	0.41	2591.33	2580.00
13	2	7	4928.00	18138.00	220.80	0	Spot (Block13, Row7, Column2)	2926.33	2866.00	284.00	0.01	0.10	2487.00	2516.57	2487.00	206.29	0.01	0.08	82.00	42.00	0.00	379.00	439.33	4091011.00	1.99	2681.62	2620.00
13	3	7	5220.00	18132.00	186.10	0	Spot (Block13, Row7, Column3)	3164.99	3080.00	624.47	0.01	0.20	2584.00	2619.17	2584.00	253.67	0.01	0.10	75.00	48.00	0.00	496.00	580.99	3095363.00	2.15	2907.87	2887.50
13	4	7	5517.00	18133.00	201.20	0	Spot (Block13, Row7, Column4)	3154.23	3108.50	311.89	0.01	0.10	2599.00	2633.46	2599.00	263.87	0.01	0.10	81.00	48.00	0.00	509.50	555.23	3621057.00	1.97	2900.24	2873.00
13	5	7	5814.00	18145.00	212.25	0	Spot (Block13, Row7, Column5)	3263.86	3189.00	441.12	0.01	0.14	2605.00	2643.21	2605.00	243.52	0.01	0.09	90.00	62.00	0.00	584.00	658.86	4203848.00	2.55	2990.10	2848.00
13	6	7	6116.00	18137.00	194.50	0	Spot (Block13, Row7, Column6)	3218.36	3143.50	316.54	0.01	0.10	2611.00	2655.15	2611.00	259.93	0.01	0.10	88.00	51.00	0.00	532.50	607.36	3443649.00	2.17	2943.15	2895.00
13	7	7	6411.00	18147.00	197.25	0	Spot (Block13, Row7, Column7)	3588.90	3374.50	690.45	0.03	0.19	2624.00	2665.38	2624.00	267.93	0.01	0.10	88.00	71.00	0.00	750.50	964.90	3962145.00	3.45	2998.77	2935.00
13	8	7	6712.00	18145.00	177.25	0	Spot (Block13, Row7, Column8)	6171.00	5991.00	1265.71	0.01	0.21	2641.00	2686.55	2641.00	291.62	0.01	0.11	100.00	100.00	0.00	3350.00	3530.00	5448989.00	11.95	3719.86	3634.50
13	1	8	4610.00	18445.00	137.70	0	Spot (Block13, Row8, Column1)	54973.89	65535.00	15941.98	0.08	0.29	2509.00	2563.02	2509.00	307.60	0.01	0.12	100.00	100.00	61.61	63026.00	52464.89	27926904.00	170.39	17755.93	12653.00
13	2	8	4915.00	18427.00	218.10	0	Spot (Block13, Row8, Column2)	2993.51	2941.00	294.61	0.01	0.10	2539.00	2573.75	2539.00	258.91	0.01	0.10	69.00	37.00	0.00	402.00	454.51	4065188.00	1.62	2747.51	2709.50
13	3	8	5208.00	18441.00	146.05	0	Spot (Block13, Row8, Column3)	4268.92	4204.50	701.05	0.01	0.16	2631.00	2674.85	2631.00	306.39	0.01	0.11	99.00	98.00	0.00	1573.50	1637.92	2475976.00	5.20	3148.63	3136.00
13	4	8	5523.00	18434.00	190.95	0	Spot (Block13, Row8, Column4)	3327.28	3279.00	615.87	0.01	0.19	2644.00	2681.69	2644.00	327.71	0.01	0.12	76.00	48.00	0.00	635.00	683.28	3420443.00	1.97	3167.14	2941.00
13	5	8	5814.00	18449.00	197.60	0	Spot (Block13, Row8, Column5)	3119.69	3101.00	327.63	0.00	0.11	2656.00	2696.84	2656.00	285.71	0.01	0.11	67.00	36.00	0.00	445.00	463.69	3447252.00	1.48	2852.71	2779.50
13	6	8	6122.00	18432.00	172.20	0	Spot (Block13, Row8, Column6)	3571.55	3474.50	482.74	0.01	0.14	2671.00	2714.86	2671.00	284.75	0.01	0.10	95.00	66.00	0.00	803.50	900.55	2928669.00	3.01	3027.38	3006.50
13	7	8	6416.00	18434.00	201.05	0	Spot (Block13, Row8, Column7)	3596.19	3438.00	624.56	0.02	0.17	2672.00	2711.61	2672.00	299.78	0.01	0.11	82.00	67.00	0.00	766.00	924.19	4135616.00	2.95	2941.09	2894.50
13	8	8	6712.00	18438.00	155.90	0	Spot (Block13, Row8, Column8)	5624.19	5291.00	1452.37	0.03	0.26	2743.50	2777.70	2743.50	305.65	0.01	0.11	99.00	99.00	0.00	2547.50	2880.69	3762584.00	9.31	3392.77	3390.00
14	1	1	9119.00	16341.00	151.20	0	Spot (Block14, Row1, Column1)	47552.82	51312.50	17659.12	0.03	0.37	3993.00	4055.38	3993.00	488.39	0.01	0.12	100.00	100.00	37.26	47319.50	43559.82	29863372.00	89.06	14618.14	11698.00
14	2	1	9416.00	16347.00	165.60	0	Spot (Block14, Row1, Column2)	6592.59	6216.00	1417.15	0.03	0.21	3893.00	3952.95	3893.00	479.59	0.01	0.12	99.00	94.00	0.00	2323.00	2699.59	5003778.00	5.50	4638.49	4650.00
14	3	1	9722.00	16346.00	151.30	0	Spot (Block14, Row1, Column3)	8516.23	7540.00	2967.21	0.05	0.35	3891.00	3926.68	3891.00	461.42	0.00	0.12	99.00	99.00	0.00	3649.00	4625.23	5339677.00	9.95	5037.96	5081.00
14	4	1	10017.00	16350.00	170.70	0	Spot (Block14, Row1, Column4)	5982.85	5704.50	1151.78	0.02	0.19	3929.00	3967.38	3929.00	480.86	0.00	0.12	95.00	82.00	0.00	1775.50	2053.85	4870041.00	4.19	4617.25	4559.00
14	5	1	10312.00	16345.00	146.50	0	Spot (Block14, Row1, Column5)	16679.35	14333.50	9910.50	0.07	0.59	3923.00	3969.28	3923.00	467.80	0.01	0.12	100.00	99.00	0.00	10410.50	12756.35	9774098.00	27.17	6293.98	5763.50
14	6	1	10612.00	16338.00	148.30	0	Spot (Block14, Row1, Column6)	14160.56	13665.00	5895.56	0.02	0.42	3963.00	4006.29	3963.00	493.38	0.00	0.12	100.00	100.00	0.00	9702.00	10197.56	8581300.00	20.58	6107.29	5801.00
14	7	1	10923.00	16341.00	150.75	0	Spot (Block14, Row1, Column7)	41916.48	42252.00	20003.84	0.00	0.48	3982.00	4042.90	3982.00	521.89	0.01	0.13	100.00	100.00	27.64	38270.00	37934.48	26239860.00	72.57	12561.07	10950.50
14	8	1	11227.00	16340.00	215.80	0	Spot (Block14, Row1, Column8)	4896.15	4835.50	554.55	0.01	0.11	4066.00	4117.31	4066.00	488.84	0.01	0.12	68.00	37.00	0.00	769.50	830.15	6521667.00	1.59	4350.55	4260.50
14	1	2	9112.00	16643.00	214.75	0	Spot (Block14, Row2, Column1)	4416.52	4407.00	477.51	0.00	0.11	3845.00	3904.11	3845.00	456.51	0.01	0.12	54.00	28.00	0.00	562.00	571.52	5798895.00	1.12	4058.97	3981.00
14	2	2	9413.00	16642.00	128.40	0	Spot (Block14, Row2, Column2)	11540.80	11344.00	2754.66	0.01	0.24	3786.00	3870.40	3786.00	450.77	0.01	0.12	100.00	100.00	0.00	7558.00	7754.80	5101032.00	17.02	5893.31	5776.00
14	3	2	9721.00	16641.00	200.95	0	Spot (Block14, Row2, Column3)	4585.35	4564.00	458.66	0.00	0.10	3839.00	3895.15	3839.00	458.17	0.01	0.12	71.00	33.00	0.00	725.00	746.35	5254817.00	1.51	4186.03	4146.00
14	4	2	10020.00	16642.00	178.60	0	Spot (Block14, Row2, Column4)	8112.42	7984.00	1820.77	0.01	0.22	3856.00	3896.09	3856.00	472.25	0.00	0.12	100.00	99.00	0.00	4128.00	4256.42	7260619.00	8.93	5211.39	5223.00
14	5	2	10317.00	16638.00	200.20	0	Spot (Block14, Row2, Column5)	4661.36	4585.00	559.51	0.01	0.12	3801.00	3840.69	3801.00	457.68	0.00	0.12	69.00	42.00	0.00	784.00	860.36	5313950.00	1.79	4036.56	4035.00
14	6	2	10616.00	16641.00	171.25	0	Spot (Block14, Row2, Column6)	5436.44	5268.50	876.30	0.01	0.16	3804.00	3841.86	3804.00	433.72	0.00	0.11	94.00	81.00	0.00	1464.50	1632.44	4447006.00	3.68	4411.33	4446.00
14	7	2	10916.00	16643.00	173.05	0	Spot (Block14, Row2, Column7)	6003.05	5821.50	1154.21	0.01	0.19	3897.00	3950.43	3897.00	479.00	0.01	0.12	97.00	83.00	0.00	1924.50	2106.05	5030560.00	4.29	4501.70	4484.00
14	8	2	11225.00	16644.00	208.90	0	Spot (Block14, Row2, Column8)	4657.44	4587.00	555.88	0.01	0.12	3955.00	4018.50	3955.00	455.18	0.01	0.11	59.00	35.00	0.00	632.00	702.44	5779888.00	1.40	4294.79	4179.00
14	1	3	9126.00	16944.00	146.65	0	Spot (Block14, Row3, Column1)	13366.66	11829.00	6383.43	0.05	0.48	3750.00	3783.90	3750.00	432.34	0.00	0.11	100.00	100.00	0.00	8079.00	9616.66	7819498.00	22.16	5815.08	5561.00
14	2	3	9422.00	16935.00	217.65	0	Spot (Block14, Row3, Column2)	4521.20	4436.50	589.70	0.01	0.13	3774.00	3839.52	3774.00	457.44	0.01	0.12	66.00	34.00	0.00	662.50	747.20	6103622.00	1.49	4061.58	4093.00
14	3	3	9712.00	16934.00	207.40	0	Spot (Block14, Row3, Column3)	4671.13	4602.00	569.78	0.01	0.12	3770.00	3861.84	3770.00	475.31	0.01	0.12	75.00	41.00	0.00	832.00	901.13	5736144.00	1.70	4160.14	4108.00
14	4	3	10019.00	16943.00	146.80	0	Spot (Block14, Row3, Column4)	13525.87	12445.00	5497.84	0.04	0.41	3756.50	3803.53	3756.50	449.99	0.01	0.12	100.00	100.00	0.00	8688.50	9769.37	7953213.00	21.61	5919.99	5505.00
14	5	3	10323.00	16942.00	192.55	0	Spot (Block14, Row3, Column5)	4443.94	4368.00	614.44	0.01	0.14	3621.00	3679.80	3621.00	415.21	0.01	0.11	71.00	45.00	0.00	747.00	822.94	4635029.00	1.84	4029.81	4024.00
14	6	3	10628.00	16938.00	199.75	0	Spot (Block14, Row3, Column6)	4508.13	4544.00	466.07	0.00	0.10	3694.00	3758.69	3694.00	444.92	0.01	0.12	71.00	47.00	0.00	850.00	814.13	5107715.00	1.68	4102.22	4071.00
14	7	3	10925.00	16948.00	147.35	0	Spot (Block14, Row3, Column7)	13931.45	12161.00	6708.92	0.06	0.48	3926.00	3954.53	3926.00	503.83	0.00	0.13	100.00	100.00	0.00	8235.00	10005.45	8233485.00	19.80	5951.41	5617.00
14	8	3	11232.00	16939.00	181.90	0	Spot (Block14, Row3, Column8)	4776.35	4784.00	569.66	0.00	0.12	3989.00	4040.71	3989.00	490.14	0.01	0.12	63.00	39.00	0.00	795.00	787.35	4432453.00	1.50	4427.75	4324.00
14	1	4	9122.00	17241.00	145.85	0	Spot (Block14, Row4, Column1)	12846.37	12082.00	5304.38	0.03	0.41	3717.00	3753.92	3717.00	439.74	0.00	0.12	100.00	100.00	0.00	8365.00	9129.37	7463740.00	20.68	5565.71	5292.50
14	2	4	9424.00	17238.00	209.60	0	Spot (Block14, Row4, Column2)	4592.70	4536.00	508.39	0.01	0.11	3761.00	3819.81	3761.00	485.95	0.01	0.13	68.00	39.00	0.00	775.00	831.70	5722506.00	1.59	4214.37	4174.00
14	3	4	9718.00	17243.00	142.40	0	Spot (Block14, Row4, Column3)	44464.16	44730.00	17630.79	0.00	0.40	3824.00	3901.30	3824.00	508.81	0.01	0.13	100.00	100.00	24.77	40906.00	40640.16	24410944.00	79.72	14900.93	14069.00
14	4	4	10006.00	17242.00	211.45	0	Spot (Block14, Row4, Column4)	4484.08	4471.00	499.01	0.00	0.11	3738.00	3805.50	3738.00	470.65	0.01	0.12	68.00	33.00	0.00	733.00	746.08	5721680.00	1.44	4069.25	4040.00
14	5	4	10308.00	17240.00	202.05	0	Spot (Block14, Row4, Column5)	4303.61	4240.00	505.03	0.01	0.12	3624.00	3675.13	3624.00	428.76	0.01	0.12	67.00	32.00	0.00	616.00	679.61	4987887.00	1.47	3974.67	3987.00
14	6	4	10619.00	17238.00	206.40	0	Spot (Block14, Row4, Column6)	4512.69	4397.50	557.48	0.01	0.12	3670.00	3724.41	3670.00	434.16	0.01	0.12	73.00	43.00	0.00	727.50	842.69	5469374.00	1.82	3881.17	3882.50
14	7	4	10914.00	17249.00	148.05	0	Spot (Block14, Row4, Column7)	12318.28	10205.00	6417.67	0.08	0.52	3906.50	3939.81	3906.50	493.72	0.00	0.13	100.00	97.00	0.00	6298.50	8411.78	7354011.00	16.97	5555.89	5482.00
14	8	4	11213.00	17250.00	173.35	0	Spot (Block14, Row4, Column8)	5789.64	5654.00	1070.25	0.01	0.18	3972.00	4029.42	3972.00	465.46	0.01	0.12	94.00	73.00	0.00	1682.00	1817.64	4857509.00	3.78	4603.37	4569.50
14	1	5	9124.00	17548.00	146.60	0	Spot (Block14, Row5, Column1)	9151.89	8487.00	3129.98	0.03	0.34	3677.00	3732.02	3677.00	420.53	0.01	0.11	100.00	99.00	0.00	4810.00	5474.89	5353856.00	12.89	5088.02	4844.00
14	2	5	9422.00	17550.00	209.30	0	Spot (Block14, Row5, Column2)	4559.29	4493.00	509.11	0.01	0.11	3740.00	3799.49	3740.00	425.69	0.01	0.11	73.00	42.00	0.00	753.00	819.29	5694552.00	1.78	4089.60	4047.50
14	3	5	9716.00	17544.00	203.10	0	Spot (Block14, Row5, Column3)	4802.84	4735.00	553.66	0.01	0.12	3863.00	3913.41	3863.00	470.38	0.01	0.12	75.00	46.00	0.00	872.00	939.84	5614515.00	1.89	4346.83	4325.00
14	4	5	10019.00	17545.00	154.75	0	Spot (Block14, Row5, Column4)	7694.96	7185.50	2318.65	0.03	0.30	3834.00	3876.03	3834.00	475.51	0.00	0.12	99.00	97.00	0.00	3351.50	3860.96	5078676.00	8.03	4803.20	4725.00
14	5	5	10321.00	17546.00	143.10	0	Spot (Block14, Row5, Column5)	50448.04	60655.50	17639.26	0.08	0.35	3798.00	3869.77	3798.00	518.12	0.01	0.13	100.00	100.00	44.96	56857.50	46650.04	28049284.00	89.90	14997.58	12324.50
14	6	5	10624.00	17543.00	181.95	0	Spot (Block14, Row5, Column6)	5546.77	5377.00	1040.72	0.01	0.19	3801.00	3855.36	3801.00	462.61	0.01	0.12	92.00	74.00	0.00	1576.00	1745.77	5130761.00	3.66	4354.80	4309.50
14	7	5	10927.00	17548.00	187.00	0	Spot (Block14, Row5, Column7)	4773.22	4709.50	521.98	0.01	0.11	3956.00	4000.67	3956.00	491.12	0.00	0.12	68.00	33.00	0.00	753.50	817.22	4706396.00	1.57	4353.94	4345.00
14	8	5	11220.00	17545.00	145.65	0	Spot (Block14, Row5, Column8)	28772.45	23955.00	18817.08	0.08	0.65	3998.00	4035.95	3998.00	461.60	0.00	0.11	100.00	100.00	4.82	19957.00	24774.45	16716791.00	53.59	7930.83	7209.00
14	1	6	9122.00	17846.00	204.15	0	Spot (Block14, Row6, Column1)	4413.77	4375.00	475.29	0.00	0.11	3633.00	3688.91	3633.00	427.68	0.01	0.12	71.00	41.00	0.00	742.00	780.77	5225899.00	1.69	3961.13	3929.00
14	2	6	9428.00	17866.00	228.20	0	Spot (Block14, Row6, Column2)	4593.36	4572.00	538.08	0.00	0.12	3735.00	3795.52	3735.00	490.80	0.01	0.13	72.00	37.00	0.00	837.00	858.36	6885448.00	1.63	4114.44	4095.00
14	3	6	9705.00	17839.00	140.95	0	Spot (Block14, Row6, Column3)	27157.10	26074.50	13208.88	0.02	0.49	3843.50	3896.26	3843.50	491.97	0.01	0.13	100.00	100.00	0.19	22231.00	23313.60	14610522.00	47.28	9302.07	7989.50
14	4	6	10020.00	17847.00	180.40	0	Spot (Block14, Row6, Column4)	5547.60	5315.00	955.99	0.02	0.17	3894.00	3943.70	3894.00	495.58	0.01	0.13	90.00	74.00	0.00	1421.00	1653.60	5064956.00	3.24	4483.20	4505.00
14	5	6	10318.00	17843.00	142.65	0	Spot (Block14, Row6, Column5)	57932.66	65535.00	12904.93	0.05	0.22	3930.00	3999.72	3930.00	553.46	0.01	0.14	100.00	100.00	66.55	61605.00	54002.66	31863192.00	97.45	20180.76	15583.50
14	6	6	10616.00	17844.00	195.45	0	Spot (Block14, Row6, Column6)	5011.69	4908.00	707.27	0.01	0.14	3909.00	3983.40	3909.00	527.64	0.01	0.13	79.00	46.00	0.00	999.00	1102.69	5417634.00	1.95	4352.19	4322.50
14	7	6	10919.00	17843.00	144.55	0	Spot (Block14, Row6, Column7)	22696.93	20858.00	11165.20	0.04	0.49	3981.00	4040.82	3981.00	516.37	0.01	0.13	100.00	100.00	0.18	16877.00	18715.93	12959947.00	36.13	8047.30	7153.00
14	8	6	11223.00	17848.00	143.20	0	Spot (Block14, Row6, Column8)	33404.86	30572.00	19416.46	0.04	0.58	3963.00	3995.65	3963.00	482.97	0.00	0.12	100.00	100.00	8.26	26609.00	29441.86	18606536.00	60.89	9917.43	8278.00
14	1	7	9120.00	18133.00	216.00	0	Spot (Block14, Row7, Column1)	4117.57	4051.00	478.92	0.01	0.12	3577.00	3632.43	3577.00	454.26	0.01	0.13	51.00	23.00	0.00	474.00	540.57	5492837.00	1.07	3833.22	3817.00
14	2	7	9432.00	18140.00	197.05	0	Spot (Block14, Row7, Column2)	4141.58	4115.00	445.45	0.00	0.11	3563.00	3604.31	3563.00	473.81	0.01	0.13	54.00	21.00	0.00	552.00	578.58	4543315.00	1.13	3831.28	3762.50
14	3	7	9722.00	18135.00	208.05	0	Spot (Block14, Row7, Column3)	4238.54	4232.00	503.36	0.00	0.12	3670.00	3726.18	3670.00	480.23	0.01	0.13	54.00	26.00	0.00	562.00	568.54	5226124.00	1.07	3877.12	3867.50
14	4	7	10018.00	18139.00	198.25	0	Spot (Block14, Row7, Column4)	4387.21	4373.00	522.68	0.00	0.12	3741.00	3779.99	3741.00	446.08	0.00	0.12	59.00	35.00	0.00	632.00	646.21	4882962.00	1.36	4043.02	3975.00
14	5	7	10321.00	18140.00	191.65	0	Spot (Block14, Row7, Column5)	6981.34	6671.00	1612.15	0.02	0.23	3773.00	3832.71	3773.00	518.84	0.01	0.14	99.00	95.00	0.00	2898.00	3208.34	7232664.00	6.07	4957.97	4909.00
14	6	7	10618.00	18133.00	204.40	0	Spot (Block14, Row7, Column6)	4538.38	4525.50	490.79	0.00	0.11	3779.00	3828.20	3779.00	486.73	0.01	0.13	67.00	36.00	0.00	746.50	759.38	5373444.00	1.46	4117.53	4154.00
14	7	7	10911.00	18149.00	144.95	0	Spot (Block14, Row7, Column7)	17465.07	16936.00	7521.86	0.01	0.43	3819.50	3869.91	3819.50	513.64	0.01	0.13	100.00	100.00	0.00	13116.50	13645.57	9990021.00	26.47	7454.61	6363.00
14	8	7	11218.00	18143.00	183.70	0	Spot (Block14, Row7, Column8)	5611.04	5536.00	672.36	0.01	0.12	3836.00	3878.07	3836.00	474.12	0.00	0.12	99.00	91.00	0.00	1700.00	1775.04	5313658.00	3.66	4447.67	4500.00
14	1	8	9107.00	18447.00	141.90	0	Spot (Block14, Row8, Column1)	51944.77	64603.00	16566.86	0.09	0.32	3692.00	3740.36	3692.00	516.95	0.01	0.14	100.00	100.00	48.53	60911.00	48252.77	28258128.00	93.25	17371.35	13601.50
14	2	8	9418.00	18447.00	183.05	0	Spot (Block14, Row8, Column2)	4933.36	4749.00	883.82	0.02	0.18	3576.00	3612.76	3576.00	476.66	0.00	0.13	85.00	62.00	0.00	1173.00	1357.36	4637360.00	2.77	4019.21	4023.00
14	3	8	9711.00	18443.00	145.55	0	Spot (Block14, Row8, Column3)	9442.68	7992.50	4331.80	0.07	0.46	3538.00	3569.53	3538.00	419.82	0.00	0.12	99.00	98.00	0.00	4454.50	5904.68	5457870.00	13.99	4875.23	4659.50
14	4	8	10024.00	18449.00	195.10	0	Spot (Block14, Row8, Column4)	4243.06	4164.00	560.33	0.01	0.13	3543.00	3586.92	3543.00	437.39	0.01	0.12	61.00	37.00	0.00	621.00	700.06	4578267.00	1.50	3879.71	3910.00
14	5	8	10318.00	18437.00	197.00	0	Spot (Block14, Row8, Column5)	4162.85	4132.50	461.69	0.00	0.11	3583.00	3627.50	3583.00	443.76	0.01	0.12	57.00	26.00	0.00	549.50	579.85	4604114.00	1.21	3857.29	3855.50
14	6	8	10620.00	18440.00	176.75	0	Spot (Block14, Row8, Column6)	4682.54	4619.00	591.17	0.01	0.13	3631.00	3673.04	3631.00	441.02	0.00	0.12	82.00	56.00	0.00	988.00	1051.54	4087861.00	2.29	4141.85	4128.00
14	7	8	10920.00	18441.00	150.65	0	Spot (Block14, Row8, Column7)	7235.48	6821.00	1862.37	0.03	0.26	3697.00	3753.45	3697.00	472.60	0.01	0.13	99.00	95.00	0.00	3124.00	3538.48	4500471.00	7.37	4678.67	4666.00
14	8	8	11219.00	18440.00	160.55	0	Spot (Block14, Row8, Column8)	7081.69	6727.00	1736.92	0.02	0.25	3821.00	3867.40	3821.00	479.70	0.01	0.12	99.00	98.00	0.00	2906.00	3260.69	5035082.00	6.70	4683.63	4781.00
15	1	1	13621.00	16343.00	153.10	0	Spot (Block15, Row1, Column1)	47251.38	48480.00	17184.08	0.01	0.36	5234.00	5305.62	5234.00	758.83	0.01	0.14	100.00	100.00	35.15	43246.00	42017.38	30382844.00	55.28	15113.02	13443.00
15	2	1	13919.00	16345.00	171.15	0	Spot (Block15, Row1, Column2)	7994.80	7766.00	1946.18	0.01	0.24	5188.00	5263.16	5188.00	701.71	0.01	0.13	94.00	81.00	0.00	2578.00	2806.80	6491780.00	3.89	6053.47	6080.00
15	3	1	14221.00	16350.00	179.60	0	Spot (Block15, Row1, Column3)	6732.16	6568.50	1008.74	0.01	0.15	5160.00	5216.14	5160.00	610.74	0.00	0.12	82.00	60.00	0.00	1408.50	1572.16	6058943.00	2.48	5748.79	5774.00
15	4	1	14512.00	16340.00	167.30	0	Spot (Block15, Row1, Column4)	7245.16	7135.00	1385.90	0.01	0.19	5140.00	5198.05	5140.00	636.14	0.00	0.12	92.00	70.00	0.00	1995.00	2105.16	5636735.00	3.22	5945.34	5867.00
15	5	1	14815.00	16350.00	166.65	0	Spot (Block15, Row1, Column5)	7887.18	7441.00	1957.60	0.03	0.25	5177.00	5216.17	5177.00	606.99	0.00	0.12	94.00	76.00	0.00	2264.00	2710.18	6081014.00	4.40	5979.12	5838.00
15	6	1	15114.00	16341.00	170.65	0	Spot (Block15, Row1, Column6)	7845.21	7595.00	1534.77	0.01	0.20	5263.00	5337.81	5263.00	1095.59	0.01	0.21	84.00	55.00	0.00	2332.00	2582.21	6362462.00	2.29	5943.83	5902.50
15	7	1	15427.00	16339.00	157.70	0	Spot (Block15, Row1, Column7)	12557.53	10720.50	6748.12	0.07	0.54	5285.00	5395.70	5285.00	1135.60	0.01	0.21	99.00	91.00	0.44	5435.50	7272.53	8639582.00	6.31	7011.57	6800.00
15	8	1	15721.00	16343.00	212.90	0	Spot (Block15, Row1, Column8)	6440.05	6390.50	739.82	0.00	0.11	5326.00	5390.87	5326.00	704.55	0.01	0.13	68.00	35.00	0.00	1064.50	1114.05	8294784.00	1.49	5789.05	5864.50
15	1	2	13616.00	16645.00	218.15	0	Spot (Block15, Row2, Column1)	5767.05	5691.50	721.29	0.01	0.13	5038.00	5115.15	5038.00	712.08	0.01	0.14	46.00	15.00	0.00	653.50	729.05	7843183.00	0.92	5318.72	5096.00
15	2	2	13911.00	16647.00	148.85	0	Spot (Block15, Row2, Column2)	6966.15	6763.50	962.25	0.01	0.14	4978.00	5042.85	4978.00	611.16	0.01	0.12	95.00	78.00	0.00	1785.50	1988.15	4235420.00	3.15	5688.59	5722.00
15	3	2	14223.00	16640.00	188.30	0	Spot (Block15, Row2, Column3)	6141.66	6074.50	834.70	0.00	0.14	5049.00	5108.49	5049.00	612.61	0.01	0.12	64.00	43.00	0.00	1025.50	1092.66	6117089.00	1.69	5625.47	5580.00
15	4	2	14525.00	16650.00	190.10	0	Spot (Block15, Row2, Column4)	6652.51	6545.00	871.34	0.01	0.13	5129.00	5189.34	5129.00	669.36	0.01	0.13	81.00	54.00	0.00	1416.00	1523.51	6785564.00	2.19	5710.83	5645.00
15	5	2	14824.00	16649.00	197.30	0	Spot (Block15, Row2, Column5)	7923.24	7844.00	1087.24	0.00	0.14	5312.50	5357.38	5312.50	665.14	0.00	0.12	98.00	93.00	0.00	2531.50	2610.74	8723488.00	3.86	6286.80	6347.50
15	6	2	15111.00	16636.00	194.30	0	Spot (Block15, Row2, Column6)	6473.42	6416.00	819.28	0.00	0.13	5367.50	5457.22	5367.50	1134.78	0.01	0.21	44.00	11.00	0.00	1048.50	1105.92	6894197.00	0.90	5828.62	5720.00
15	7	2	15439.00	16646.00	149.50	0	Spot (Block15, Row2, Column7)	6650.51	6650.00	878.32	0.00	0.13	5293.00	5384.99	5293.00	1105.17	0.01	0.21	60.00	13.00	0.00	1357.00	1357.51	4076763.00	1.15	6311.48	6256.00
15	8	2	15731.00	16645.00	211.85	0	Spot (Block15, Row2, Column8)	6142.63	6063.00	720.01	0.01	0.12	5327.00	5379.63	5327.00	651.23	0.00	0.12	54.00	24.00	0.00	736.00	815.63	7862564.00	1.17	5671.50	5679.50
15	1	3	13627.00	16952.00	153.50	0	Spot (Block15, Row3, Column1)	9033.37	8232.00	3891.19	0.04	0.43	5074.00	5127.09	5074.00	617.63	0.00	0.12	98.00	93.00	0.00	3158.00	3959.37	5835555.00	6.32	6397.69	6317.00
15	2	3	13926.00	16957.00	198.50	0	Spot (Block15, Row3, Column2)	5994.87	5918.00	819.58	0.01	0.14	4932.00	4991.70	4932.00	581.80	0.01	0.12	66.00	40.00	0.00	986.00	1062.87	6702260.00	1.72	5327.79	5275.00
15	3	3	14215.00	16946.00	191.95	0	Spot (Block15, Row3, Column3)	6458.08	6383.00	832.50	0.01	0.13	5095.00	5160.61	5095.00	652.36	0.01	0.13	81.00	48.00	0.00	1288.00	1363.08	6722862.00	1.99	5665.15	5646.00
15	4	3	14521.00	16940.00	171.50	0	Spot (Block15, Row3, Column4)	8544.40	8089.50	1926.20	0.02	0.23	5244.00	5305.94	5244.00	660.95	0.01	0.12	96.00	88.00	0.00	2845.50	3300.40	7023498.00	4.90	6314.82	6145.00
15	5	3	14789.00	16947.00	170.85	0	Spot (Block15, Row3, Column5)	6930.88	6706.50	1231.87	0.01	0.18	5504.00	5775.42	5504.00	3181.28	0.02	0.55	5.00	0.00	0.00	1202.50	1426.88	5655594.00	0.36	6065.37	6028.50
15	6	3	15153.00	16938.00	185.85	0	Spot (Block15, Row3, Column6)	6474.35	6466.00	804.11	0.00	0.12	5401.00	5680.58	5401.00	3176.51	0.02	0.56	0.00	0.00	0.00	1065.00	1073.35	6286592.00	0.25	6013.17	5957.00
15	7	3	15419.00	16941.00	166.20	0	Spot (Block15, Row3, Column7)	7452.21	7307.00	1258.49	0.01	0.17	5281.00	5342.80	5281.00	704.96	0.01	0.13	90.00	68.00	0.00	2026.00	2171.21	5715848.00	2.99	5842.96	5802.00
15	8	3	15735.00	16940.00	191.00	0	Spot (Block15, Row3, Column8)	6541.25	6495.00	827.30	0.00	0.13	5383.00	5456.61	5383.00	687.88	0.01	0.13	67.00	37.00	0.00	1112.00	1158.25	6770199.00	1.58	5910.02	5738.50
15	1	4	13623.00	17244.00	160.30	0	Spot (Block15, Row4, Column1)	8696.89	8393.00	1700.65	0.02	0.20	5193.00	5243.69	5193.00	639.57	0.00	0.12	99.00	96.00	0.00	3200.00	3503.89	6157397.00	5.40	6280.90	6248.00
15	2	4	13922.00	17245.00	217.55	0	Spot (Block15, Row4, Column2)	5962.84	5879.00	622.19	0.01	0.10	5041.00	5089.21	5041.00	590.30	0.00	0.12	64.00	32.00	0.00	838.00	921.84	8067720.00	1.48	5396.22	5386.00
15	3	4	14220.00	17245.00	148.85	0	Spot (Block15, Row4, Column3)	16496.97	15130.50	5671.32	0.04	0.34	5149.00	5186.52	5149.00	641.84	0.00	0.12	100.00	100.00	0.00	9981.50	11347.97	9898184.00	17.62	8024.52	7687.00
15	4	4	14519.00	17253.00	242.15	0	Spot (Block15, Row4, Column4)	6289.87	6192.00	886.82	0.01	0.14	5247.00	5315.80	5247.00	633.48	0.01	0.12	64.00	36.00	0.00	945.00	1042.87	10648750.00	1.54	5636.76	5373.00
15	5	4	14810.00	17243.00	189.35	0	Spot (Block15, Row4, Column5)	6793.44	6630.00	1181.61	0.01	0.17	5338.00	5645.83	5338.00	3283.00	0.02	0.58	2.00	0.00	0.00	1292.00	1455.44	6847783.00	0.35	5982.74	5988.50
15	6	4	15127.00	17248.00	197.05	0	Spot (Block15, Row4, Column6)	7880.54	7823.50	1007.87	0.00	0.13	5220.50	5484.91	5220.50	3282.88	0.02	0.60	25.00	0.00	0.00	2603.00	2660.04	8652828.00	0.73	6157.43	6182.50
15	7	4	15419.00	17251.00	180.70	0	Spot (Block15, Row4, Column7)	7890.88	7534.50	2150.95	0.02	0.27	5083.00	5154.59	5083.00	742.98	0.01	0.14	87.00	67.00	0.00	2451.50	2807.88	7228049.00	3.68	5905.81	5874.00
15	8	4	15725.00	17249.00	202.55	0	Spot (Block15, Row4, Column8)	6294.80	6200.00	781.74	0.01	0.12	5221.00	5292.35	5221.00	789.15	0.01	0.15	61.00	24.00	0.00	979.00	1073.80	7358619.00	1.27	5580.97	5592.50
15	1	5	13622.00	17541.00	159.45	0	Spot (Block15, Row5, Column1)	9468.67	9027.00	2511.14	0.02	0.27	5164.00	5231.41	5164.00	621.77	0.01	0.12	99.00	93.00	0.00	3863.00	4304.67	6656476.00	6.81	6322.16	6186.00
15	2	5	13914.00	17546.00	209.60	0	Spot (Block15, Row5, Column2)	6089.40	6054.00	713.31	0.00	0.12	5046.00	5092.57	5046.00	586.26	0.00	0.12	70.00	42.00	0.00	1008.00	1043.40	7593480.00	1.70	5396.88	5390.00
15	3	5	14229.00	17545.00	187.45	0	Spot (Block15, Row5, Column3)	6496.26	6440.00	787.96	0.00	0.12	5088.00	5128.72	5088.00	615.74	0.00	0.12	81.00	56.00	0.00	1352.00	1408.26	6411807.00	2.22	5848.04	5870.00
15	4	5	14524.00	17539.00	171.75	0	Spot (Block15, Row5, Column4)	7152.40	6978.00	1042.14	0.01	0.15	5145.00	5190.40	5145.00	623.44	0.00	0.12	93.00	73.00	0.00	1833.00	2007.40	5886423.00	3.15	5897.46	5861.50
15	5	5	14819.00	17544.00	146.95	0	Spot (Block15, Row5, Column5)	23154.71	21383.00	11072.12	0.03	0.48	5117.50	5170.06	5117.50	675.81	0.00	0.13	100.00	99.00	0.00	16265.50	18037.21	13638127.00	26.61	8809.67	8079.00
15	6	5	15134.00	17545.00	199.65	0	Spot (Block15, Row5, Column6)	6382.48	6164.50	2070.11	0.02	0.32	4947.00	5008.73	4947.00	619.85	0.01	0.12	77.00	48.00	0.00	1217.50	1435.48	7173913.00	2.22	5646.68	5552.00
15	7	5	15424.00	17543.00	197.45	0	Spot (Block15, Row5, Column7)	5980.62	5890.00	709.23	0.01	0.12	4958.00	5033.90	4958.00	679.84	0.01	0.14	65.00	30.00	0.00	932.00	1022.62	6602599.00	1.39	5283.83	5337.00
15	8	5	15721.00	17546.00	150.90	0	Spot (Block15, Row5, Column8)	11514.64	10455.50	4132.44	0.04	0.36	5176.00	5235.69	5176.00	742.64	0.00	0.14	100.00	93.00	0.00	5279.50	6338.64	7162107.00	8.45	6508.25	6487.00
15	1	6	13613.00	17840.00	198.00	0	Spot (Block15, Row6, Column1)	6378.11	6268.00	740.69	0.01	0.12	5184.00	5403.22	5184.00	2484.56	0.02	0.46	5.00	0.00	0.00	1084.00	1194.11	7098838.00	0.39	5837.09	5813.50
15	2	6	13919.00	17845.00	147.00	-50	Spot (Block15, Row6, Column2)	6302.77	6294.00	750.29	0.00	0.12	5096.00	5305.94	5096.00	2568.32	0.02	0.48	2.00	0.00	0.00	1198.00	1206.77	3737541.00	0.39	5772.12	5715.50
15	3	6	14212.00	17844.00	158.50	0	Spot (Block15, Row6, Column3)	9713.11	9055.00	2654.30	0.03	0.27	5079.50	5132.31	5079.50	669.48	0.00	0.13	99.00	95.00	0.00	3975.50	4633.61	6750611.00	6.84	6322.22	6222.00
15	4	6	14522.00	17845.00	192.40	0	Spot (Block15, Row6, Column4)	6698.80	6549.50	998.95	0.01	0.15	5133.00	5187.77	5133.00	631.47	0.00	0.12	83.00	58.00	0.00	1416.50	1565.80	7020345.00	2.39	5559.58	5524.50
15	5	6	14820.00	17844.00	144.25	0	Spot (Block15, Row6, Column5)	24814.92	23352.50	13203.36	0.03	0.53	5098.00	5159.97	5098.00	651.42	0.01	0.13	100.00	100.00	2.12	18254.50	19716.92	14045244.00	30.17	9386.85	7892.50
15	6	6	15126.00	17847.00	201.45	0	Spot (Block15, Row6, Column6)	5939.98	5934.00	741.63	0.00	0.12	4979.00	5056.57	4979.00	630.89	0.01	0.12	62.00	37.00	0.00	955.00	960.98	6830976.00	1.40	5358.77	5310.50
15	7	6	15425.00	17845.00	184.10	0	Spot (Block15, Row6, Column7)	7093.17	6844.50	1217.93	0.02	0.17	5102.00	5177.03	5102.00	659.99	0.01	0.13	91.00	69.00	0.00	1742.50	1991.17	6766880.00	2.90	5728.77	5660.00
15	8	6	15731.00	17851.00	159.95	0	Spot (Block15, Row6, Column8)	8504.11	8116.00	1636.30	0.02	0.19	5371.00	5435.36	5371.00	668.62	0.01	0.12	97.00	87.00	0.00	2745.00	3133.11	6020908.00	4.59	6187.69	6120.00
15	1	7	13616.00	18145.00	205.05	0	Spot (Block15, Row7, Column1)	6511.73	6364.50	813.52	0.01	0.12	5316.00	5394.79	5316.00	753.04	0.01	0.14	68.00	31.00	0.00	1048.50	1195.73	7788034.00	1.48	5794.54	5653.00
15	2	7	13924.00	18153.00	204.55	0	Spot (Block15, Row7, Column2)	6257.79	6153.00	1139.78	0.01	0.18	5204.00	5419.69	5204.00	2684.23	0.02	0.50	2.00	0.00	0.00	949.00	1053.79	7434254.00	0.31	5608.40	5514.50
15	3	7	14213.00	18148.00	208.25	0	Spot (Block15, Row7, Column3)	6001.71	5960.50	733.47	0.00	0.12	5131.00	5202.72	5131.00	733.95	0.01	0.14	53.00	19.00	0.00	829.50	870.71	7442126.00	1.09	5597.11	5607.00
15	4	7	14504.00	18135.00	195.25	0	Spot (Block15, Row7, Column4)	6241.77	6124.00	1082.77	0.01	0.17	5140.00	5216.16	5140.00	648.55	0.01	0.12	65.00	34.00	0.00	984.00	1101.77	6759837.00	1.58	5629.83	5628.00
15	5	7	14822.00	18143.00	195.05	0	Spot (Block15, Row7, Column5)	6672.07	6598.00	868.76	0.00	0.13	5171.00	5228.91	5171.00	664.54	0.00	0.13	85.00	54.00	0.00	1427.00	1501.07	7152458.00	2.17	5959.76	5790.00
15	6	7	15130.00	18149.00	197.25	0	Spot (Block15, Row7, Column6)	6361.34	6280.00	760.10	0.01	0.12	5259.00	5291.19	5259.00	647.62	0.00	0.12	72.00	34.00	0.00	1021.00	1102.34	7003840.00	1.65	5691.63	5628.00
15	7	7	15410.00	18146.00	174.70	0	Spot (Block15, Row7, Column7)	8885.65	8312.00	3660.07	0.03	0.41	5492.00	5544.60	5492.00	736.64	0.00	0.13	96.00	82.00	0.23	2820.00	3393.65	7597230.00	4.54	6939.44	6350.00
15	8	7	15717.00	18148.00	193.75	0	Spot (Block15, Row7, Column8)	11255.33	11239.50	1598.98	0.00	0.14	5683.00	5735.27	5683.00	729.97	0.00	0.13	99.00	99.00	0.00	5556.50	5572.33	11885624.00	7.56	7583.66	7478.00
15	1	8	13608.00	18449.00	143.30	0	Spot (Block15, Row8, Column1)	56833.96	65535.00	12505.50	0.06	0.22	5405.50	5467.49	5405.50	775.88	0.00	0.14	100.00	100.00	58.19	60129.50	51428.46	31940920.00	66.20	19862.67	15382.50
15	2	8	13919.00	18439.00	194.85	0	Spot (Block15, Row8, Column2)	6561.43	6504.50	797.60	0.00	0.12	5331.00	5398.07	5331.00	687.63	0.01	0.13	72.00	39.00	0.00	1173.50	1230.43	7046975.00	1.69	5911.34	5857.00
15	3	8	14204.00	18445.00	156.25	0	Spot (Block15, Row8, Column3)	8312.32	8119.00	1716.62	0.01	0.21	5292.00	5345.68	5292.00	675.44	0.00	0.13	96.00	85.00	0.00	2827.00	3020.32	5577566.00	4.39	6026.63	5889.00
15	4	8	14521.00	18439.00	180.50	0	Spot (Block15, Row8, Column4)	6474.19	6441.50	803.13	0.00	0.12	5225.00	5318.49	5225.00	735.05	0.01	0.14	70.00	37.00	0.00	1216.50	1249.19	5904465.00	1.57	5783.87	5720.50
15	5	8	14820.00	18440.00	189.40	0	Spot (Block15, Row8, Column5)	6114.94	6020.00	695.29	0.01	0.11	5197.00	5290.96	5197.00	695.92	0.01	0.13	57.00	27.00	0.00	823.00	917.94	6169976.00	1.18	5716.85	5720.00
15	6	8	15115.00	18443.00	190.50	0	Spot (Block15, Row8, Column6)	6907.49	6795.50	1204.94	0.01	0.17	5357.00	5393.34	5357.00	659.15	0.00	0.12	81.00	54.00	0.00	1438.50	1550.49	7073268.00	2.30	6113.00	6030.00
15	7	8	15427.00	18441.00	184.00	0	Spot (Block15, Row8, Column7)	7507.87	7452.00	1202.13	0.00	0.16	5621.00	5666.16	5621.00	701.25	0.00	0.12	85.00	64.00	0.00	1831.00	1886.87	7102442.00	2.63	6239.66	6124.00
15	8	8	15721.00	18440.00	165.45	0	Spot (Block15, Row8, Column8)	9319.57	9169.00	1782.85	0.01	0.19	5803.00	5862.60	5803.00	710.03	0.00	0.12	98.00	89.00	0.00	3366.00	3516.57	7082871.00	4.87	6861.69	6766.00
16	1	1	18119.00	16344.00	154.60	0	Spot (Block16, Row1, Column1)	43833.41	42458.00	18872.14	0.01	0.43	1198.00	1217.35	1198.00	156.53	0.01	0.13	100.00	100.00	30.20	41260.00	42635.41	28886400.00	272.25	9871.40	6900.00
16	2	1	18414.00	16348.00	156.95	0	Spot (Block16, Row1, Column2)	1787.98	1775.50	241.31	0.00	0.13	1173.00	1187.44	1173.00	130.75	0.01	0.11	99.00	94.00	0.00	602.50	614.98	1212251.00	4.59	1364.50	1366.00
16	3	1	18721.00	16350.00	195.75	0	Spot (Block16, Row1, Column3)	1372.22	1383.50	87.20	0.00	0.06	1172.00	1173.27	1172.00	70.42	0.00	0.06	92.00	72.00	0.00	211.50	200.22	1487487.00	2.83	1243.98	1249.00
16	4	1	19014.00	16343.00	162.55	0	Spot (Block16, Row1, Column4)	1703.72	1704.00	253.66	0.00	0.15	1215.00	1215.05	1215.00	62.77	0.00	0.05	100.00	99.00	0.00	489.00	488.72	1252237.00	7.79	1389.08	1380.50
16	5	1	19326.00	16345.00	157.65	0	Spot (Block16, Row1, Column5)	1913.21	1888.00	352.65	0.01	0.18	1244.00	1250.31	1244.00	59.84	0.00	0.05	100.00	99.00	0.00	644.00	669.21	1314376.00	11.08	1411.49	1390.00
16	6	1	19618.00	16339.00	161.40	0	Spot (Block16, Row1, Column6)	2008.32	1981.50	379.06	0.01	0.19	1267.00	1269.10	1267.00	60.64	0.00	0.05	100.00	99.00	0.00	714.50	741.32	1437958.00	12.19	1445.58	1435.00
16	7	1	19930.00	16346.00	155.80	0	Spot (Block16, Row1, Column7)	2782.52	2599.50	854.42	0.03	0.31	1288.00	1292.14	1288.00	72.72	0.00	0.06	100.00	100.00	0.00	1311.50	1494.52	1858726.00	20.49	1637.57	1613.50
16	8	1	20233.00	16327.00	237.95	0	Spot (Block16, Row1, Column8)	1528.09	1509.00	339.70	0.01	0.22	1319.00	1323.32	1319.00	82.71	0.00	0.06	75.00	58.00	0.00	190.00	209.09	2493845.00	2.48	1382.52	1338.50
16	1	2	18109.00	16647.00	207.50	0	Spot (Block16, Row2, Column1)	1313.81	1324.50	62.34	0.00	0.05	1174.00	1184.16	1174.00	118.05	0.00	0.10	71.00	1.00	0.00	150.50	139.81	1615982.00	1.10	1248.56	1250.00
16	2	2	18413.00	16648.00	142.45	0	Spot (Block16, Row2, Column2)	1513.91	1507.50	111.29	0.00	0.07	1169.00	1173.37	1169.00	70.02	0.00	0.06	99.00	98.00	0.00	338.50	344.91	832649.00	4.86	1315.63	1308.50
16	3	2	18720.00	16649.00	192.85	0	Spot (Block16, Row2, Column3)	1498.05	1490.50	112.05	0.00	0.07	1201.00	1206.39	1201.00	74.10	0.00	0.06	99.00	92.00	0.00	289.50	297.05	1566958.00	3.94	1350.26	1346.50
16	4	2	19016.00	16641.00	186.50	0	Spot (Block16, Row2, Column4)	1524.49	1533.00	96.57	0.00	0.06	1235.00	1242.38	1235.00	67.27	0.00	0.05	98.00	92.00	0.00	298.00	289.49	1487898.00	4.19	1362.04	1345.50
16	5	2	19327.00	16651.00	196.85	0	Spot (Block16, Row2, Column5)	1703.54	1705.00	154.10	0.00	0.09	1249.00	1256.05	1249.00	64.76	0.00	0.05	100.00	98.00	0.00	456.00	454.54	1873892.00	6.91	1407.35	1399.00
16	6	2	19622.00	16644.00	190.00	0	Spot (Block16, Row2, Column6)	1473.36	1460.00	103.38	0.00	0.07	1252.00	1253.11	1252.00	59.71	0.00	0.05	95.00	84.00	0.00	208.00	221.36	1498403.00	3.69	1340.41	1324.00
16	7	2	19910.00	16634.00	191.05	0	Spot (Block16, Row2, Column7)	1487.70	1494.00	197.51	0.00	0.13	1258.00	1263.26	1258.00	64.78	0.00	0.05	94.00	75.00	0.00	236.00	229.70	1530843.00	3.46	1357.43	1353.00
16	8	2	20227.00	16636.00	211.40	0	Spot (Block16, Row2, Column8)	1377.89	1377.00	49.25	0.00	0.04	1265.00	1268.08	1265.00	55.25	0.00	0.04	88.00	51.00	0.00	112.00	112.89	1758189.00	1.99	1310.78	1309.00
16	1	3	18124.00	16953.00	166.15	0	Spot (Block16, Row3, Column1)	1725.96	1655.50	264.08	0.02	0.15	1188.00	1187.89	1188.00	65.11	0.00	0.05	100.00	98.00	0.00	467.50	537.96	1322089.00	8.26	1347.60	1338.00
16	2	3	18424.00	16946.00	193.70	0	Spot (Block16, Row3, Column2)	1437.51	1429.00	110.69	0.00	0.08	1178.00	1182.91	1178.00	68.36	0.00	0.06	97.00	87.00	0.00	251.00	259.51	1525199.00	3.72	1261.97	1275.00
16	3	3	18713.00	16940.00	208.55	0	Spot (Block16, Row3, Column3)	1498.29	1472.00	269.65	0.01	0.18	1244.00	1251.16	1244.00	90.78	0.00	0.07	88.00	63.00	0.00	228.00	254.29	1850385.00	2.72	1318.07	1319.00
16	4	3	19019.00	16946.00	156.70	0	Spot (Block16, Row3, Column4)	2083.43	2071.00	357.09	0.00	0.17	1273.00	1278.90	1273.00	70.49	0.00	0.06	100.00	99.00	0.00	798.00	810.43	1414652.00	11.41	1494.64	1471.00
16	5	3	19318.00	16953.00	161.20	0	Spot (Block16, Row3, Column5)	1681.04	1619.00	433.80	0.02	0.26	1270.00	1276.96	1270.00	64.60	0.00	0.05	95.00	90.00	0.00	349.00	411.04	1213708.00	6.25	1436.10	1416.00
16	6	3	19610.00	16944.00	216.30	0	Spot (Block16, Row3, Column6)	1494.00	1474.00	123.62	0.01	0.08	1254.00	1260.00	1254.00	60.23	0.00	0.05	98.00	91.00	0.00	220.00	240.00	1995984.00	3.89	1341.30	1342.00
16	7	3	19930.00	16941.00	179.70	0	Spot (Block16, Row3, Column7)	1514.40	1501.00	117.05	0.00	0.08	1244.00	1249.10	1244.00	52.95	0.00	0.04	96.00	93.00	0.00	257.00	270.40	1373560.00	5.01	1347.79	1341.00
16	8	3	20216.00	16950.00	192.55	0	Spot (Block16, Row3, Column8)	1456.24	1459.00	74.22	0.00	0.05	1263.00	1265.43	1263.00	54.85	0.00	0.04	95.00	86.00	0.00	196.00	193.24	1524682.00	3.48	1337.54	1323.00
16	1	4	18120.00	17244.00	167.55	0	Spot (Block16, Row4, Column1)	1802.64	1687.00	343.64	0.03	0.19	1186.00	1191.84	1186.00	66.53	0.00	0.06	100.00	99.00	0.00	501.00	616.64	1404254.00	9.18	1373.70	1371.00
16	2	4	18426.00	17237.00	202.75	0	Spot (Block16, Row4, Column2)	1405.12	1408.00	75.01	0.00	0.05	1200.00	1208.58	1200.00	82.09	0.00	0.07	94.00	70.00	0.00	208.00	205.12	1641180.00	2.39	1275.46	1274.50
16	3	4	18723.00	17247.00	149.75	0	Spot (Block16, Row4, Column3)	5080.70	4714.00	2015.50	0.03	0.40	1263.00	1271.94	1263.00	92.68	0.00	0.07	100.00	100.00	0.00	3451.00	3817.70	3109388.00	41.10	2168.79	2001.50
16	4	4	19012.00	17255.00	206.00	0	Spot (Block16, Row4, Column4)	1463.77	1463.50	76.12	0.00	0.05	1289.00	1296.67	1289.00	79.91	0.00	0.06	89.00	58.00	0.00	174.50	174.77	1768234.00	2.09	1355.80	1344.50
16	5	4	19305.00	17241.00	182.15	0	Spot (Block16, Row4, Column5)	1523.47	1504.50	115.96	0.01	0.08	1284.00	1287.07	1284.00	67.21	0.00	0.05	95.00	81.00	0.00	220.50	239.47	1419873.00	3.52	1379.73	1375.00
16	6	4	19618.00	17241.00	200.10	0	Spot (Block16, Row4, Column6)	1779.71	1756.00	224.01	0.01	0.13	1266.00	1270.06	1266.00	58.83	0.00	0.05	99.00	99.00	0.00	490.00	513.71	2027094.00	8.66	1459.36	1460.00
16	7	4	19912.00	17244.00	163.20	0	Spot (Block16, Row4, Column7)	1678.00	1703.00	156.74	0.01	0.09	1250.00	1255.87	1250.00	58.22	0.00	0.05	99.00	98.00	0.00	453.00	428.00	1235006.00	7.25	1399.79	1401.50
16	8	4	20217.00	17248.00	158.05	0	Spot (Block16, Row4, Column8)	1890.14	1895.50	195.94	0.00	0.10	1260.00	1261.91	1260.00	54.88	0.00	0.04	100.00	100.00	0.00	635.50	630.14	1311757.00	11.45	1450.66	1442.50
16	1	5	18123.00	17552.00	149.00	0	Spot (Block16, Row5, Column1)	2060.96	2045.00	259.34	0.00	0.13	1174.00	1179.35	1174.00	68.49	0.00	0.06	100.00	100.00	0.00	871.00	886.96	1248942.00	12.87	1458.54	1429.00
16	2	5	18420.00	17543.00	180.45	0	Spot (Block16, Row5, Column2)	1478.84	1492.00	83.65	0.00	0.06	1199.00	1200.86	1199.00	68.04	0.00	0.06	99.00	93.00	0.00	293.00	279.84	1348702.00	4.09	1317.93	1306.00
16	3	5	18727.00	17544.00	187.75	0	Spot (Block16, Row5, Column3)	1612.03	1615.00	130.55	0.00	0.08	1268.00	1274.31	1268.00	83.23	0.00	0.07	99.00	90.00	0.00	347.00	344.03	1605584.00	4.06	1399.42	1398.50
16	4	5	19016.00	17548.00	195.50	0	Spot (Block16, Row5, Column4)	1649.96	1692.00	156.83	0.01	0.10	1293.00	1300.57	1293.00	69.35	0.00	0.05	95.00	88.00	0.00	399.00	356.96	1785256.00	5.04	1401.96	1410.00
16	5	5	19320.00	17545.00	147.45	0	Spot (Block16, Row5, Column5)	6035.30	5616.50	2876.05	0.03	0.48	1304.00	1311.33	1304.00	75.11	0.00	0.06	100.00	100.00	0.00	4312.50	4731.30	3572897.00	62.89	2344.56	2174.00
16	6	5	19625.00	17548.00	189.70	0	Spot (Block16, Row5, Column6)	1552.03	1543.00	108.73	0.00	0.07	1299.00	1305.00	1299.00	71.67	0.00	0.05	97.00	84.00	0.00	244.00	253.03	1572205.00	3.45	1402.44	1402.00
16	7	5	19908.00	17554.00	179.40	0	Spot (Block16, Row5, Column7)	1504.28	1499.50	79.45	0.00	0.05	1268.00	1274.02	1268.00	70.60	0.00	0.06	99.00	88.00	0.00	231.50	236.28	1359873.00	3.26	1391.55	1386.00
16	8	5	20226.00	17552.00	156.90	0	Spot (Block16, Row5, Column8)	2121.83	2016.50	631.68	0.02	0.30	1255.00	1257.99	1255.00	60.93	0.00	0.05	99.00	94.00	0.00	761.50	866.83	1430111.00	14.18	1449.05	1436.00
16	1	6	18122.00	17838.00	189.05	0	Spot (Block16, Row6, Column1)	1410.28	1417.00	92.06	0.00	0.07	1151.00	1155.93	1151.00	60.90	0.00	0.05	99.00	93.00	0.00	266.00	259.28	1421563.00	4.18	1255.68	1262.00
16	2	6	18425.00	17826.00	216.75	0	Spot (Block16, Row6, Column2)	1357.75	1352.00	91.54	0.00	0.07	1189.00	1206.02	1189.00	234.70	0.01	0.19	22.00	0.00	0.00	163.00	168.75	1822104.00	0.65	1236.64	1246.00
16	3	6	18710.00	17844.00	157.75	0	Spot (Block16, Row6, Column3)	2616.31	2386.00	784.30	0.04	0.30	1249.00	1256.38	1249.00	76.70	0.00	0.06	100.00	100.00	0.00	1137.00	1367.31	1786941.00	17.73	1590.54	1554.00
16	4	6	19017.00	17850.00	170.25	0	Spot (Block16, Row6, Column4)	1771.62	1737.00	208.47	0.01	0.12	1282.00	1287.44	1282.00	77.06	0.00	0.06	99.00	97.00	0.00	455.00	489.62	1435010.00	6.28	1434.47	1424.00
16	5	6	19326.00	17846.00	145.20	0	Spot (Block16, Row6, Column5)	4600.29	4247.50	1774.06	0.03	0.39	1291.00	1300.07	1291.00	80.92	0.00	0.06	100.00	100.00	0.00	2956.50	3309.29	2649769.00	40.78	2137.48	1904.00
16	6	6	19615.00	17843.00	186.20	0	Spot (Block16, Row6, Column6)	1466.16	1471.00	93.37	0.00	0.06	1296.00	1300.09	1296.00	67.81	0.00	0.05	85.00	62.00	0.00	175.00	170.16	1428037.00	2.45	1383.30	1369.00
16	7	6	19926.00	17851.00	165.65	0	Spot (Block16, Row6, Column7)	1836.60	1815.50	225.87	0.01	0.12	1294.00	1297.76	1294.00	67.43	0.00	0.05	100.00	100.00	0.00	521.50	542.60	1392140.00	7.99	1502.39	1488.00
16	8	6	20223.00	17856.00	161.30	0	Spot (Block16, Row6, Column8)	1826.17	1754.00	264.98	0.02	0.15	1288.00	1293.27	1288.00	72.68	0.00	0.06	99.00	98.00	0.00	466.00	538.17	1309365.00	7.33	1468.93	1458.00
16	1	7	18121.00	18154.00	185.85	0	Spot (Block16, Row7, Column1)	1450.15	1441.00	116.71	0.00	0.08	1166.00	1188.39	1166.00	140.40	0.01	0.12	88.00	48.00	0.00	275.00	284.15	1410994.00	1.86	1290.18	1279.00
16	2	7	18425.00	18147.00	192.45	0	Spot (Block16, Row7, Column2)	1357.50	1355.00	83.20	0.00	0.06	1168.00	1180.92	1168.00	232.45	0.00	0.20	27.00	0.00	0.00	187.00	189.50	1419948.00	0.76	1260.14	1259.00
16	3	7	18716.00	18136.00	205.10	0	Spot (Block16, Row7, Column3)	1371.38	1363.50	66.80	0.00	0.05	1206.00	1216.59	1206.00	70.90	0.00	0.06	93.00	61.00	0.00	157.50	165.38	1640170.00	2.18	1288.15	1287.50
16	4	7	19012.00	18136.00	181.35	0	Spot (Block16, Row7, Column4)	1408.32	1406.50	62.74	0.00	0.04	1231.00	1235.25	1231.00	76.00	0.00	0.06	95.00	64.00	0.00	175.50	177.32	1298475.00	2.28	1315.96	1309.00
16	5	7	19312.00	18141.00	182.80	0	Spot (Block16, Row7, Column5)	1541.39	1546.00	82.94	0.00	0.05	1251.00	1258.94	1251.00	81.87	0.00	0.07	99.00	93.00	0.00	295.00	290.39	1444278.00	3.45	1403.37	1401.00
16	6	7	19612.00	18137.00	196.10	0	Spot (Block16, Row7, Column6)	1448.21	1453.00	102.55	0.00	0.07	1237.00	1240.38	1237.00	67.72	0.00	0.05	90.00	77.00	0.00	216.00	211.21	1581442.00	3.07	1317.65	1341.50
16	7	7	19909.00	18144.00	164.50	0	Spot (Block16, Row7, Column7)	1892.37	1864.00	287.56	0.01	0.15	1255.00	1258.58	1255.00	75.96	0.00	0.06	100.00	99.00	0.00	609.00	637.37	1417387.00	8.34	1428.70	1428.00
16	8	7	20223.00	18144.00	185.00	0	Spot (Block16, Row7, Column8)	2142.41	2145.00	196.26	0.00	0.09	1282.00	1286.40	1282.00	73.64	0.00	0.06	100.00	100.00	0.00	863.00	860.41	2067424.00	11.62	1589.17	1565.00
16	1	8	18111.00	18453.00	146.00	0	Spot (Block16, Row8, Column1)	49112.90	59981.50	18628.24	0.09	0.38	1199.00	1234.43	1199.00	198.96	0.01	0.16	100.00	100.00	45.52	58782.50	47913.90	28485660.00	240.64	12974.57	9711.50
16	2	8	18420.00	18448.00	190.30	0	Spot (Block16, Row8, Column2)	1365.58	1354.50	89.20	0.00	0.07	1179.00	1188.07	1179.00	122.42	0.00	0.10	76.00	23.00	0.00	175.50	186.58	1392887.00	1.45	1249.38	1249.00
16	3	8	18710.00	18440.00	161.70	0	Spot (Block16, Row8, Column3)	1565.15	1549.00	213.76	0.00	0.14	1178.00	1178.59	1178.00	63.23	0.00	0.05	97.00	91.00	0.00	371.00	387.15	1137864.00	6.11	1298.18	1275.50
16	4	8	19022.00	18434.00	161.65	0	Spot (Block16, Row8, Column4)	1549.55	1551.00	133.92	0.00	0.09	1182.00	1189.59	1182.00	71.25	0.00	0.06	99.00	94.00	0.00	369.00	367.55	1120328.00	5.05	1324.21	1313.00
16	5	8	19310.00	18440.00	214.70	0	Spot (Block16, Row8, Column5)	1404.56	1396.00	94.88	0.00	0.07	1201.00	1208.42	1201.00	70.49	0.00	0.06	94.00	77.00	0.00	195.00	203.56	1846991.00	2.78	1282.24	1273.00
16	6	8	19623.00	18441.00	193.55	0	Spot (Block16, Row8, Column6)	1510.97	1499.00	155.94	0.00	0.10	1191.00	1197.47	1191.00	62.87	0.00	0.05	96.00	89.00	0.00	308.00	319.97	1603144.00	4.99	1302.62	1295.00
16	7	8	19921.00	18448.00	183.75	0	Spot (Block16, Row8, Column7)	1547.01	1524.00	155.67	0.01	0.10	1226.00	1235.08	1226.00	76.02	0.00	0.06	96.00	86.00	0.00	298.00	321.01	1469661.00	4.10	1313.08	1313.00
16	8	8	20222.00	18444.00	155.25	0	Spot (Block16, Row8, Column8)	3910.66	3720.50	1247.32	0.02	0.32	1289.00	1295.57	1289.00	92.19	0.00	0.07	100.00	100.00	0.00	2431.50	2621.66	2581037.00	28.37	1954.97	1865.00
17	1	1	4615.00	20838.00	148.60	0	Spot (Block17, Row1, Column1)	50138.92	58047.00	17017.82	0.06	0.34	2904.00	2971.18	2904.00	346.89	0.01	0.12	100.00	100.00	44.41	55143.00	47234.92	30033416.00	135.97	16548.77	13964.00
17	2	1	4922.00	20840.00	182.60	0	Spot (Block17, Row1, Column2)	3834.23	3715.00	511.87	0.01	0.13	2925.00	2975.18	2925.00	317.12	0.01	0.11	89.00	63.00	0.00	790.00	909.23	3573502.00	2.71	3215.29	3182.00
17	3	1	5216.00	20843.00	198.25	0	Spot (Block17, Row1, Column3)	3791.14	3665.00	485.09	0.01	0.13	2980.00	2998.53	2980.00	240.92	0.00	0.08	93.00	70.00	0.00	685.00	811.14	4219536.00	3.29	3271.32	3258.50
17	4	1	5508.00	20843.00	214.05	0	Spot (Block17, Row1, Column4)	3879.99	3778.00	438.88	0.01	0.11	3006.00	3046.89	3006.00	385.73	0.01	0.13	92.00	50.00	0.00	772.00	873.99	5075031.00	2.16	3322.10	3318.00
17	5	1	5816.00	20839.00	146.85	0	Spot (Block17, Row1, Column5)	10430.46	9059.00	5324.51	0.06	0.51	3087.00	3152.81	3087.00	422.08	0.01	0.13	99.00	99.00	0.00	5972.00	7343.46	6112249.00	17.24	4503.76	4352.00
17	6	1	6109.00	20834.00	148.10	0	Spot (Block17, Row1, Column6)	8360.95	8119.00	2736.31	0.01	0.33	3191.00	3238.90	3191.00	360.25	0.01	0.11	100.00	100.00	0.00	4928.00	5169.95	4983124.00	14.22	4346.70	4228.00
17	7	1	6425.00	20839.00	150.35	0	Spot (Block17, Row1, Column7)	11983.77	11309.00	4802.19	0.03	0.40	3211.00	3280.18	3211.00	428.57	0.01	0.13	100.00	100.00	0.00	8098.00	8772.77	7370016.00	20.31	5110.33	4686.00
17	8	1	6711.00	20846.00	225.80	0	Spot (Block17, Row1, Column8)	3868.61	3809.00	394.34	0.01	0.10	3263.00	3317.61	3263.00	441.78	0.01	0.13	61.00	24.00	0.00	546.00	605.61	5667509.00	1.25	3452.07	3412.00
17	1	2	4615.00	21158.00	232.15	0	Spot (Block17, Row2, Column1)	3255.83	3201.00	365.03	0.01	0.11	2883.00	2931.89	2883.00	350.99	0.01	0.12	45.00	6.00	0.00	318.00	372.83	5036770.00	0.92	3080.57	3085.00
17	2	2	4912.00	21139.00	141.10	0	Spot (Block17, Row2, Column2)	4245.03	4127.50	540.67	0.01	0.13	2911.00	2944.97	2911.00	216.63	0.01	0.07	100.00	98.00	0.00	1216.50	1334.03	2275337.00	6.00	3419.65	3379.00
17	3	2	5224.00	21143.00	210.50	0	Spot (Block17, Row2, Column3)	3716.29	3671.00	425.00	0.01	0.11	2994.00	3029.14	2994.00	253.97	0.01	0.08	90.00	65.00	0.00	677.00	722.29	4693670.00	2.71	3271.56	3226.00
17	4	2	5523.00	21142.00	215.70	0	Spot (Block17, Row2, Column4)	4005.36	3944.00	452.05	0.01	0.11	3097.00	3133.66	3097.00	281.52	0.01	0.09	94.00	75.00	0.00	847.00	908.36	5307096.00	3.10	3479.78	3463.50
17	5	2	5818.00	21142.00	193.50	0	Spot (Block17, Row2, Column5)	4995.21	4807.00	866.58	0.02	0.17	3195.00	3232.84	3195.00	327.77	0.01	0.10	99.00	94.00	0.00	1612.00	1800.21	5274942.00	5.38	3759.85	3703.00
17	6	2	6107.00	21145.00	189.35	0	Spot (Block17, Row2, Column6)	3932.10	3876.00	404.52	0.01	0.10	3263.50	3314.86	3263.50	522.49	0.01	0.16	58.00	19.00	0.00	612.50	668.60	3955688.00	1.18	3632.29	3592.00
17	7	2	6425.00	21141.00	208.85	0	Spot (Block17, Row2, Column7)	3936.33	3896.00	398.27	0.00	0.10	3205.00	3288.22	3205.00	554.58	0.01	0.17	65.00	17.00	0.00	691.00	731.33	4881051.00	1.17	3532.69	3476.00
17	8	2	6716.00	21142.00	218.00	0	Spot (Block17, Row2, Column8)	3661.62	3650.50	297.47	0.00	0.08	3156.00	3195.43	3156.00	302.74	0.01	0.09	71.00	38.00	0.00	494.50	505.62	4994456.00	1.54	3344.25	3304.50
17	1	3	4624.00	21447.00	147.65	0	Spot (Block17, Row3, Column1)	6724.32	6077.00	2661.10	0.04	0.40	2899.00	2983.07	2899.00	754.78	0.01	0.25	95.00	72.00	0.00	3178.00	3825.32	3980796.00	4.96	3787.08	3692.50
17	2	3	4920.00	21443.00	214.95	0	Spot (Block17, Row3, Column2)	3576.93	3526.00	322.33	0.01	0.09	2984.00	3063.45	2984.00	761.16	0.01	0.25	25.00	0.00	0.00	542.00	592.93	4732279.00	0.67	3325.15	3276.00
17	3	3	5201.00	21433.00	188.65	0	Spot (Block17, Row3, Column3)	3969.27	3860.00	628.18	0.01	0.16	3124.00	3186.96	3124.00	400.45	0.01	0.13	83.00	42.00	0.00	736.00	845.27	3997051.00	1.95	3472.00	3467.00
17	4	3	5518.00	21439.00	199.90	0	Spot (Block17, Row3, Column4)	4398.38	4277.50	575.32	0.01	0.13	3243.00	3268.10	3243.00	312.90	0.00	0.10	96.00	83.00	0.00	1034.50	1155.38	4961370.00	3.61	3692.76	3698.00
17	5	3	5825.00	21438.00	195.65	0	Spot (Block17, Row3, Column5)	4074.76	4087.00	372.85	0.00	0.09	3274.00	3298.35	3274.00	293.59	0.00	0.09	90.00	69.00	0.00	813.00	800.76	4400741.00	2.64	3650.39	3578.50
17	6	3	6122.00	21428.00	216.35	0	Spot (Block17, Row3, Column6)	3954.98	3896.00	339.95	0.01	0.09	3287.00	3330.00	3287.00	442.96	0.01	0.13	70.00	27.00	0.00	609.00	667.98	5287803.00	1.41	3619.90	3559.00
17	7	3	6414.00	21442.00	178.30	0	Spot (Block17, Row3, Column7)	4836.00	4432.50	1286.73	0.04	0.27	3294.00	3343.81	3294.00	464.60	0.01	0.14	81.00	57.00	0.00	1138.50	1542.00	4323387.00	3.21	3659.79	3601.50
17	8	3	6715.00	21438.00	212.55	0	Spot (Block17, Row3, Column8)	3828.52	3802.50	324.78	0.00	0.08	3187.00	3245.21	3187.00	320.66	0.01	0.10	83.00	47.00	0.00	615.50	641.52	4931134.00	1.82	3461.79	3456.00
17	1	4	4613.00	21735.00	187.40	0	Spot (Block17, Row4, Column1)	3928.28	3728.00	1219.35	0.02	0.31	2913.00	3009.15	2913.00	754.33	0.01	0.25	53.00	16.00	0.00	815.00	1015.28	3861501.00	1.22	3300.42	3292.00
17	2	4	4941.00	21732.00	160.90	0	Spot (Block17, Row4, Column2)	3677.42	3695.50	292.22	0.00	0.08	3026.00	3112.80	3026.00	653.09	0.01	0.21	52.00	0.00	0.00	669.50	651.42	2625681.00	0.86	3453.14	3404.50
17	3	4	5219.00	21742.00	145.65	0	Spot (Block17, Row4, Column3)	8269.09	7518.50	2681.74	0.04	0.32	3201.00	3265.13	3201.00	428.69	0.01	0.13	100.00	100.00	0.00	4317.50	5068.09	4779534.00	11.67	4481.09	4387.00
17	4	4	5514.00	21745.00	211.40	0	Spot (Block17, Row4, Column4)	4079.02	4101.50	322.27	0.00	0.08	3299.00	3347.41	3299.00	391.13	0.01	0.12	86.00	51.00	0.00	802.50	780.02	5212982.00	1.87	3741.24	3722.00
17	5	4	5796.00	21739.00	217.40	0	Spot (Block17, Row4, Column5)	4060.04	4042.00	360.10	0.00	0.09	3325.00	3396.39	3325.00	487.30	0.01	0.14	74.00	24.00	0.00	717.00	735.04	5485116.00	1.36	3718.30	3678.00
17	6	4	6121.00	21742.00	181.05	0	Spot (Block17, Row4, Column6)	5268.30	5229.00	710.30	0.00	0.13	3334.00	3381.84	3334.00	438.40	0.01	0.13	99.00	92.00	0.00	1895.00	1934.30	4841568.00	4.30	3997.87	3999.50
17	7	4	6410.00	21750.00	144.75	0	Spot (Block17, Row4, Column7)	8044.12	7148.00	3302.03	0.05	0.41	3422.00	3438.98	3422.00	362.13	0.00	0.11	100.00	94.00	0.00	3726.00	4622.12	4593191.00	12.72	4444.58	4350.50
17	8	4	6714.00	21747.00	176.85	0	Spot (Block17, Row4, Column8)	4964.75	4797.00	921.89	0.01	0.19	3379.00	3402.99	3379.00	364.81	0.00	0.11	94.00	81.00	0.00	1418.00	1585.75	4339192.00	4.28	3841.12	3836.00
17	1	5	4622.00	22045.00	137.70	0	Spot (Block17, Row5, Column1)	5255.71	5026.00	1098.48	0.02	0.21	2853.50	2907.69	2853.50	536.98	0.01	0.18	100.00	99.00	0.00	2172.50	2402.21	2706688.00	4.37	3716.97	3666.00
17	2	5	4932.00	22037.00	216.20	0	Spot (Block17, Row5, Column2)	3486.04	3466.00	264.38	0.00	0.08	2981.00	3020.21	2981.00	525.09	0.01	0.17	43.00	2.00	0.00	485.00	505.04	4678263.00	0.89	3167.65	3179.00
17	3	5	5223.00	22045.00	213.15	0	Spot (Block17, Row5, Column3)	3876.34	3831.00	357.72	0.01	0.09	3183.00	3236.08	3183.00	376.37	0.01	0.12	80.00	38.00	0.00	648.00	693.34	5039245.00	1.70	3483.83	3391.50
17	4	5	5519.00	22043.00	203.65	0	Spot (Block17, Row5, Column4)	4074.15	4010.00	405.72	0.01	0.10	3308.00	3377.74	3308.00	419.05	0.01	0.12	79.00	40.00	0.00	702.00	766.15	4811569.00	1.66	3650.48	3650.00
17	5	5	5817.00	22042.00	139.45	0	Spot (Block17, Row5, Column5)	14898.53	13802.00	5514.04	0.03	0.37	3412.00	3508.79	3412.00	541.37	0.01	0.15	100.00	100.00	0.00	10390.00	11486.53	7896221.00	21.04	6592.19	6010.50
17	6	5	6118.00	22047.00	212.70	0	Spot (Block17, Row5, Column6)	4078.66	4041.00	422.58	0.00	0.10	3415.00	3471.98	3415.00	427.22	0.01	0.12	63.00	30.00	0.00	626.00	663.66	5245156.00	1.42	3774.49	3744.50
17	7	5	6424.00	22041.00	193.50	0	Spot (Block17, Row5, Column7)	4414.75	4409.00	482.36	0.00	0.11	3437.00	3464.24	3437.00	368.02	0.00	0.11	90.00	66.00	0.00	972.00	977.75	4684047.00	2.58	3868.38	3819.00
17	8	5	6717.00	22039.00	141.95	0	Spot (Block17, Row5, Column8)	10645.80	9422.50	4853.69	0.05	0.46	3406.00	3438.99	3406.00	342.20	0.00	0.10	100.00	100.00	0.00	6016.50	7239.80	5855190.00	21.06	5022.41	4676.00
17	1	6	4616.00	22341.00	207.10	0	Spot (Block17, Row6, Column1)	3525.98	3492.00	347.96	0.00	0.10	2804.00	2873.37	2804.00	553.54	0.01	0.19	66.00	13.00	0.00	688.00	721.98	4294646.00	1.18	3177.29	3179.00
17	2	6	4943.00	22337.00	225.55	0	Spot (Block17, Row6, Column2)	3771.48	3791.50	376.10	0.00	0.10	2962.00	3042.69	2962.00	596.17	0.01	0.20	69.00	15.00	0.00	829.50	809.48	5513898.00	1.22	3326.39	3219.50
17	3	6	5210.00	22342.00	144.40	0	Spot (Block17, Row6, Column3)	10825.28	10290.00	3972.56	0.02	0.37	3179.00	3237.81	3179.00	423.33	0.01	0.13	100.00	100.00	0.00	7111.00	7646.28	6127107.00	17.92	4893.18	4683.50
17	4	6	5514.00	22336.00	198.15	0	Spot (Block17, Row6, Column4)	4613.96	4440.50	723.71	0.02	0.16	3351.00	3403.89	3351.00	420.62	0.01	0.12	90.00	62.00	0.00	1089.50	1262.96	5112271.00	2.88	3868.18	3754.50
17	5	6	5815.00	22340.00	137.35	0	Spot (Block17, Row6, Column5)	18303.95	17407.00	6564.70	0.02	0.36	3439.50	3509.52	3439.50	424.57	0.01	0.12	100.00	100.00	0.00	13967.50	14864.45	9280104.00	34.85	7395.29	6597.00
17	6	6	6119.00	22343.00	208.80	0	Spot (Block17, Row6, Column6)	4432.11	4257.50	776.86	0.02	0.18	3418.00	3472.18	3418.00	387.03	0.01	0.11	88.00	56.00	0.00	839.50	1014.11	5486951.00	2.48	3829.44	3831.00
17	7	6	6416.00	22344.00	148.45	0	Spot (Block17, Row6, Column7)	8761.31	8109.00	3261.22	0.03	0.37	3417.50	3461.59	3417.50	383.45	0.01	0.11	100.00	100.00	0.00	4691.50	5343.81	5248027.00	13.82	4667.95	4578.50
17	8	6	6724.00	22346.00	144.95	0	Spot (Block17, Row6, Column8)	9174.59	8039.00	3949.61	0.06	0.43	3396.00	3434.98	3396.00	343.25	0.00	0.10	100.00	99.00	0.00	4643.00	5778.59	5257043.00	16.72	4549.98	4480.50
17	1	7	4626.00	22647.00	204.60	0	Spot (Block17, Row7, Column1)	3449.86	3388.00	446.10	0.01	0.13	2799.00	2853.96	2799.00	353.50	0.01	0.12	89.00	33.00	0.00	589.00	650.86	4101883.00	1.69	3112.79	3074.00
17	2	7	4928.00	22630.00	230.05	0	Spot (Block17, Row7, Column2)	3415.73	3398.00	437.25	0.00	0.13	2891.00	2948.80	2891.00	395.77	0.01	0.13	63.00	17.00	0.00	507.00	524.73	5195320.00	1.18	3159.15	3041.00
17	3	7	5213.00	22639.00	218.80	0	Spot (Block17, Row7, Column3)	3700.32	3628.00	495.68	0.01	0.13	3075.00	3125.60	3075.00	364.25	0.01	0.12	80.00	27.00	0.00	553.00	625.32	5073138.00	1.58	3426.11	3431.50
17	4	7	5519.00	22640.00	212.50	0	Spot (Block17, Row7, Column4)	3917.76	3849.00	437.69	0.01	0.11	3183.00	3224.17	3183.00	379.58	0.01	0.12	87.00	38.00	0.00	666.00	734.76	5073504.00	1.83	3579.91	3623.00
17	5	7	5811.00	22643.00	210.00	0	Spot (Block17, Row7, Column5)	4257.37	4130.50	904.93	0.01	0.21	3263.00	3326.99	3263.00	435.30	0.01	0.13	89.00	49.00	0.00	867.50	994.37	5355774.00	2.14	3753.22	3708.00
17	6	7	6112.00	22636.00	205.45	0	Spot (Block17, Row7, Column6)	4289.51	4231.50	424.29	0.01	0.10	3297.00	3337.79	3297.00	387.32	0.01	0.12	95.00	66.00	0.00	934.50	992.51	5130257.00	2.46	3731.50	3717.00
17	7	7	6408.00	22646.00	155.10	0	Spot (Block17, Row7, Column7)	7163.19	6732.00	2490.93	0.03	0.35	3335.00	3391.20	3335.00	425.85	0.01	0.13	100.00	98.00	0.00	3397.00	3828.19	4734866.00	8.86	4369.48	4372.00
17	8	7	6721.00	22646.00	175.10	0	Spot (Block17, Row7, Column8)	6550.97	6559.00	1041.04	0.00	0.16	3334.00	3394.17	3334.00	394.16	0.01	0.12	100.00	100.00	0.00	3225.00	3216.97	5587978.00	8.01	4465.55	4435.00
17	1	8	4609.00	22949.00	138.00	0	Spot (Block17, Row8, Column1)	58144.55	65535.00	12826.18	0.05	0.22	2968.00	3028.21	2968.00	437.02	0.01	0.14	100.00	100.00	64.71	62567.00	55176.55	29653912.00	126.12	20433.76	17721.00
17	2	8	4921.00	22942.00	208.20	0	Spot (Block17, Row8, Column2)	3538.36	3502.50	335.76	0.00	0.09	2921.00	2995.76	2921.00	492.68	0.01	0.16	56.00	15.00	0.00	581.50	617.36	4387565.00	1.10	3219.56	3179.00
17	3	8	5205.00	22942.00	149.90	0	Spot (Block17, Row8, Column3)	6341.57	5447.00	2481.11	0.07	0.39	3019.00	3076.16	3019.00	418.69	0.01	0.14	100.00	87.00	0.00	2428.00	3322.57	3925429.00	7.80	3869.38	3789.50
17	4	8	5514.00	22938.00	193.30	0	Spot (Block17, Row8, Column4)	3675.13	3593.00	374.61	0.01	0.10	3085.00	3127.61	3085.00	347.50	0.01	0.11	65.00	32.00	0.00	508.00	590.13	3895642.00	1.58	3414.07	3350.00
17	5	8	5823.00	22939.00	205.15	0	Spot (Block17, Row8, Column5)	3668.80	3611.00	374.12	0.01	0.10	3136.00	3194.44	3136.00	368.53	0.01	0.12	60.00	29.00	0.00	475.00	532.80	4395228.00	1.29	3394.81	3353.00
17	6	8	6130.00	22944.00	209.00	0	Spot (Block17, Row8, Column6)	3889.14	3857.50	456.58	0.00	0.12	3198.00	3258.26	3198.00	356.20	0.01	0.11	72.00	46.00	0.00	659.50	691.14	4822539.00	1.77	3457.08	3393.00
17	7	8	6419.00	22947.00	177.40	0	Spot (Block17, Row8, Column7)	5184.07	4747.00	1371.90	0.04	0.26	3294.00	3338.87	3294.00	387.67	0.01	0.12	97.00	84.00	0.00	1453.00	1890.07	4561984.00	4.76	3891.24	3854.00
17	8	8	6715.00	22942.00	150.35	0	Spot (Block17, Row8, Column8)	9999.37	8868.00	5596.06	0.05	0.56	3383.00	3438.06	3383.00	421.49	0.01	0.12	100.00	99.00	0.16	5485.00	6616.37	6189611.00	15.57	5100.99	4816.00
18	1	1	9115.00	20844.00	149.85	0	Spot (Block18, Row1, Column1)	49081.40	53258.50	16927.50	0.04	0.34	2310.00	2357.98	2310.00	275.54	0.01	0.12	100.00	100.00	39.18	50948.50	46771.40	29939852.00	169.57	15076.37	10705.00
18	2	1	9418.00	20848.00	204.40	0	Spot (Block18, Row1, Column2)	2718.73	2670.00	296.90	0.01	0.11	2265.00	2294.40	2265.00	221.19	0.01	0.10	76.00	45.00	0.00	405.00	453.73	3224417.00	1.92	2419.00	2414.00
18	3	1	9720.00	20846.00	204.10	0	Spot (Block18, Row1, Column3)	2706.98	2659.50	269.48	0.01	0.10	2265.00	2295.80	2265.00	200.08	0.01	0.09	81.00	48.00	0.00	394.50	441.98	3205069.00	2.06	2438.36	2396.00
18	4	1	10021.00	20849.00	194.15	0	Spot (Block18, Row1, Column4)	2728.08	2690.00	295.62	0.01	0.11	2281.50	2309.47	2281.50	194.76	0.01	0.08	82.00	51.00	0.00	408.50	446.58	2908137.00	2.15	2534.68	2506.00
18	5	1	10315.00	20844.00	207.55	0	Spot (Block18, Row1, Column5)	2819.76	2776.00	293.93	0.01	0.10	2292.00	2314.66	2292.00	191.96	0.00	0.08	90.00	63.00	0.00	484.00	527.76	3442930.00	2.63	2524.46	2534.50
18	6	1	10612.00	20834.00	206.55	0	Spot (Block18, Row1, Column6)	2946.75	2839.50	376.46	0.02	0.13	2321.00	2353.40	2321.00	218.46	0.01	0.09	89.00	59.00	0.00	518.50	625.75	3583251.00	2.72	2525.58	2499.00
18	7	1	10926.00	20841.00	176.15	0	Spot (Block18, Row1, Column7)	3449.13	3319.00	508.15	0.02	0.15	2399.50	2421.68	2399.50	218.41	0.00	0.09	97.00	92.00	0.00	919.50	1049.63	2986948.00	4.70	2764.17	2776.50
18	8	1	11227.00	20843.00	210.30	0	Spot (Block18, Row1, Column8)	3009.87	2951.00	334.77	0.01	0.11	2465.00	2488.43	2465.00	226.28	0.00	0.09	82.00	54.00	0.00	486.00	544.87	3810491.00	2.30	2647.22	2576.50
18	1	2	9115.00	21144.00	219.55	0	Spot (Block18, Row2, Column1)	2620.65	2605.00	234.56	0.00	0.09	2223.00	2259.63	2223.00	237.74	0.01	0.11	69.00	37.00	0.00	382.00	397.65	3608633.00	1.52	2404.39	2377.50
18	2	2	9414.00	21144.00	157.95	0	Spot (Block18, Row2, Column2)	2909.52	2857.00	272.64	0.01	0.09	2211.00	2232.56	2211.00	175.50	0.00	0.08	97.00	90.00	0.00	646.00	698.52	1987201.00	3.86	2446.97	2451.00
18	3	2	9720.00	21137.00	205.50	0	Spot (Block18, Row2, Column3)	2655.80	2652.50	219.87	0.00	0.08	2209.00	2240.23	2209.00	177.83	0.01	0.08	89.00	63.00	0.00	443.50	446.80	3197583.00	2.34	2462.61	2471.50
18	4	2	10016.00	21148.00	206.60	0	Spot (Block18, Row2, Column4)	2760.74	2699.50	279.40	0.01	0.10	2232.00	2260.02	2232.00	175.67	0.01	0.08	92.00	71.00	0.00	467.50	528.74	3351538.00	2.85	2446.71	2420.50
18	5	2	10321.00	21149.00	204.75	0	Spot (Block18, Row2, Column5)	2995.46	2970.00	352.70	0.00	0.12	2280.00	2295.43	2280.00	189.62	0.00	0.08	97.00	81.00	0.00	690.00	715.46	3573585.00	3.69	2507.65	2499.00
18	6	2	10619.00	21132.00	211.95	0	Spot (Block18, Row2, Column6)	2737.11	2674.50	294.88	0.01	0.11	2284.00	2310.54	2284.00	195.95	0.01	0.08	78.00	49.00	0.00	390.50	453.11	3503496.00	2.18	2492.08	2436.00
18	7	2	10925.00	21135.00	191.05	0	Spot (Block18, Row2, Column7)	2845.57	2795.00	327.53	0.01	0.12	2313.00	2354.55	2313.00	217.94	0.01	0.09	84.00	55.00	0.00	482.00	532.57	2933786.00	2.25	2553.12	2548.50
18	8	2	11224.00	21143.00	206.65	0	Spot (Block18, Row2, Column8)	2740.18	2708.00	287.92	0.01	0.11	2372.00	2403.04	2372.00	220.94	0.01	0.09	62.00	38.00	0.00	336.00	368.18	3329316.00	1.53	2547.73	2502.50
18	1	3	9122.00	21444.00	197.05	0	Spot (Block18, Row3, Column1)	2796.35	2714.50	357.64	0.01	0.13	2185.00	2202.75	2185.00	180.68	0.00	0.08	91.00	72.00	0.00	529.50	611.35	3059208.00	3.29	2419.57	2398.00
18	2	3	9421.00	21446.00	206.95	0	Spot (Block18, Row3, Column2)	2607.49	2595.00	245.54	0.00	0.09	2184.00	2205.34	2184.00	183.02	0.00	0.08	84.00	56.00	0.00	411.00	423.49	3173318.00	2.20	2336.66	2314.00
18	3	3	9709.00	21442.00	207.25	0	Spot (Block18, Row3, Column3)	2670.27	2658.50	251.04	0.00	0.09	2214.00	2245.62	2214.00	189.60	0.01	0.08	86.00	59.00	0.00	444.50	456.27	3273753.00	2.24	2357.37	2336.50
18	4	3	10021.00	21441.00	176.00	0	Spot (Block18, Row3, Column4)	3089.54	3068.00	392.66	0.00	0.13	2252.00	2271.79	2252.00	201.09	0.00	0.09	97.00	87.00	0.00	816.00	837.54	2666272.00	4.07	2558.88	2542.00
18	5	3	10327.00	21448.00	179.95	0	Spot (Block18, Row3, Column5)	2873.81	2807.00	332.62	0.01	0.12	2308.00	2329.03	2308.00	207.17	0.00	0.09	91.00	65.00	0.00	499.00	565.81	2618041.00	2.63	2564.74	2545.50
18	6	3	10618.00	21439.00	197.65	0	Spot (Block18, Row3, Column6)	2937.74	2878.50	353.24	0.01	0.12	2327.00	2357.15	2327.00	197.88	0.01	0.08	87.00	68.00	0.00	551.50	610.74	3243266.00	2.93	2593.71	2543.00
18	7	3	10920.00	21440.00	205.70	0	Spot (Block18, Row3, Column7)	2885.50	2814.00	312.77	0.01	0.11	2292.00	2337.46	2292.00	211.96	0.01	0.09	93.00	67.00	0.00	522.00	593.50	3465483.00	2.59	2606.19	2600.00
18	8	3	11220.00	21441.00	233.55	0	Spot (Block18, Row3, Column8)	2702.31	2667.50	282.54	0.01	0.10	2334.00	2366.45	2334.00	212.26	0.01	0.09	67.00	37.00	0.00	333.50	368.31	4248026.00	1.58	2430.13	2409.00
18	1	4	9119.00	21742.00	186.15	0	Spot (Block18, Row4, Column1)	2816.49	2757.00	346.35	0.01	0.12	2176.00	2191.54	2176.00	173.64	0.00	0.08	93.00	82.00	0.00	581.00	640.49	2754524.00	3.60	2426.31	2384.00
18	2	4	9422.00	21745.00	202.60	0	Spot (Block18, Row4, Column2)	2514.54	2471.00	216.80	0.01	0.09	2157.00	2179.30	2157.00	176.39	0.00	0.08	81.00	43.00	0.00	314.00	357.54	2929441.00	1.90	2336.42	2333.00
18	3	4	9719.00	21746.00	152.20	0	Spot (Block18, Row4, Column3)	4330.91	4291.00	888.23	0.00	0.21	2204.00	2239.39	2204.00	194.45	0.01	0.09	100.00	99.00	0.00	2087.00	2126.91	2741468.00	10.76	2780.78	2814.00
18	4	4	10008.00	21741.00	215.05	0	Spot (Block18, Row4, Column4)	2703.55	2646.50	280.93	0.01	0.10	2267.00	2283.36	2267.00	208.14	0.00	0.09	79.00	44.00	0.00	379.50	436.55	3568683.00	2.02	2393.33	2424.50
18	5	4	10314.00	21743.00	208.80	0	Spot (Block18, Row4, Column5)	2814.64	2794.00	332.17	0.00	0.12	2293.00	2317.98	2293.00	220.56	0.00	0.10	79.00	56.00	0.00	501.00	521.64	3487344.00	2.25	2534.30	2505.00
18	6	4	10615.00	21733.00	198.40	0	Spot (Block18, Row4, Column6)	3018.59	2990.00	318.13	0.00	0.11	2306.00	2338.80	2306.00	203.58	0.01	0.09	98.00	83.00	0.00	684.00	712.59	3362704.00	3.34	2603.68	2640.00
18	7	4	10916.00	21751.00	187.65	0	Spot (Block18, Row4, Column7)	2878.99	2816.00	315.29	0.01	0.11	2305.00	2340.59	2305.00	199.79	0.01	0.09	90.00	67.00	0.00	511.00	573.99	2853080.00	2.69	2564.41	2566.00
18	8	4	11218.00	21744.00	188.25	0	Spot (Block18, Row4, Column8)	3017.91	2960.00	426.14	0.01	0.14	2300.00	2341.71	2300.00	207.44	0.01	0.09	87.00	69.00	0.00	660.00	717.91	3014897.00	3.26	2599.61	2597.00
18	1	5	9125.00	22043.00	183.20	0	Spot (Block18, Row5, Column1)	2742.32	2720.00	314.95	0.00	0.11	2164.00	2172.47	2164.00	175.74	0.00	0.08	90.00	74.00	0.00	556.00	578.32	2599719.00	3.24	2356.26	2315.50
18	2	5	9428.00	22031.00	193.95	0	Spot (Block18, Row5, Column2)	2574.88	2573.00	213.14	0.00	0.08	2108.00	2137.52	2108.00	157.56	0.01	0.07	94.00	71.00	0.00	465.00	466.88	2742246.00	2.78	2378.80	2345.00
18	3	5	9730.00	22044.00	212.90	0	Spot (Block18, Row5, Column3)	2633.94	2572.00	313.39	0.01	0.12	2187.00	2211.55	2187.00	184.07	0.00	0.08	78.00	53.00	0.00	385.00	446.94	3416224.00	2.29	2363.89	2301.00
18	4	5	10021.00	22051.00	193.40	0	Spot (Block18, Row5, Column4)	2794.07	2749.50	285.26	0.01	0.10	2267.00	2274.70	2267.00	182.84	0.00	0.08	91.00	65.00	0.00	482.50	527.07	2961712.00	2.84	2500.06	2479.00
18	5	5	10318.00	22041.00	152.10	0	Spot (Block18, Row5, Column5)	4200.38	4124.00	757.77	0.01	0.18	2280.00	2296.32	2280.00	198.12	0.00	0.09	100.00	99.00	0.00	1844.00	1920.38	2650437.00	9.61	2879.72	2900.00
18	6	5	10620.00	22039.00	194.70	0	Spot (Block18, Row5, Column6)	2735.69	2716.00	308.26	0.00	0.11	2272.00	2287.83	2272.00	203.37	0.00	0.09	75.00	53.00	0.00	444.00	463.69	2935396.00	2.20	2501.49	2470.50
18	7	5	10919.00	22038.00	181.75	0	Spot (Block18, Row5, Column7)	2848.89	2787.00	310.47	0.01	0.11	2273.00	2298.07	2273.00	202.66	0.00	0.09	90.00	61.00	0.00	514.00	575.89	2640921.00	2.72	2544.51	2511.50
18	8	5	11223.00	22049.00	170.80	0	Spot (Block18, Row5, Column8)	3122.02	3071.00	505.55	0.01	0.16	2287.00	2311.50	2287.00	200.60	0.00	0.09	97.00	83.00	0.00	784.00	835.02	2531959.00	4.04	2575.80	2570.00
18	1	6	9110.00	22339.00	198.20	0	Spot (Block18, Row6, Column1)	2732.53	2697.50	269.46	0.01	0.10	2168.00	2182.15	2168.00	184.21	0.00	0.08	95.00	71.00	0.00	529.50	564.53	3027646.00	2.99	2409.50	2410.00
18	2	6	9428.00	22339.00	202.00	0	Spot (Block18, Row6, Column2)	2572.49	2549.00	251.66	0.00	0.10	2113.00	2140.62	2113.00	175.16	0.01	0.08	86.00	62.00	0.00	436.00	459.49	2976367.00	2.47	2362.41	2357.00
18	3	6	9706.00	22336.00	176.80	0	Spot (Block18, Row6, Column3)	3021.18	2919.00	411.18	0.01	0.14	2181.00	2191.55	2181.00	191.77	0.00	0.09	96.00	88.00	0.00	738.00	840.18	2637494.00	4.33	2500.24	2536.00
18	4	6	10023.00	22338.00	197.75	0	Spot (Block18, Row6, Column4)	2653.51	2630.00	237.76	0.00	0.09	2215.00	2237.52	2215.00	188.81	0.00	0.08	84.00	56.00	0.00	415.00	438.51	2932126.00	2.20	2362.13	2301.00
18	5	6	10320.00	22346.00	147.60	0	Spot (Block18, Row6, Column5)	3978.83	3965.00	667.86	0.00	0.17	2211.00	2240.66	2211.00	199.07	0.01	0.09	100.00	100.00	0.00	1754.00	1767.83	2359447.00	8.73	2814.23	2840.00
18	6	6	10622.00	22348.00	196.15	0	Spot (Block18, Row6, Column6)	2624.27	2593.00	292.33	0.01	0.11	2196.00	2223.93	2196.00	199.52	0.01	0.09	72.00	49.00	0.00	397.00	428.27	2855207.00	2.01	2382.95	2368.00
18	7	6	10918.00	22341.00	160.40	0	Spot (Block18, Row6, Column7)	3256.23	3267.50	426.86	0.00	0.13	2222.00	2249.73	2222.00	192.25	0.01	0.09	100.00	95.00	0.00	1045.50	1034.23	2318435.00	5.24	2568.28	2546.50
18	8	6	11220.00	22352.00	147.90	0	Spot (Block18, Row6, Column8)	3233.98	3190.00	470.00	0.01	0.15	2268.00	2284.35	2268.00	200.76	0.00	0.09	99.00	91.00	0.00	922.00	965.98	1924217.00	4.73	2622.94	2604.50
18	1	7	9117.00	22645.00	206.85	0	Spot (Block18, Row7, Column1)	2542.23	2481.50	227.38	0.01	0.09	2192.00	2225.73	2192.00	232.57	0.01	0.10	64.00	29.00	0.00	289.50	350.23	3101516.00	1.36	2344.18	2321.50
18	2	7	9427.00	22649.00	211.65	0	Spot (Block18, Row7, Column2)	2511.73	2484.00	231.88	0.00	0.09	2096.00	2124.24	2096.00	186.50	0.01	0.09	87.00	53.00	0.00	388.00	415.73	3209997.00	2.08	2305.03	2292.00
18	3	7	9719.00	22640.00	212.00	0	Spot (Block18, Row7, Column3)	2556.26	2479.50	577.60	0.01	0.23	2129.00	2158.73	2129.00	202.61	0.01	0.09	78.00	40.00	0.00	350.50	427.26	3287352.00	1.96	2315.26	2296.00
18	4	7	10012.00	22649.00	206.30	0	Spot (Block18, Row7, Column4)	2512.24	2493.50	246.85	0.00	0.10	2145.00	2174.60	2145.00	191.38	0.01	0.09	71.00	43.00	0.00	348.50	367.24	3054887.00	1.76	2313.95	2288.00
18	5	7	10326.00	22647.00	201.00	0	Spot (Block18, Row7, Column5)	2693.05	2704.50	262.64	0.00	0.10	2142.00	2169.09	2142.00	192.77	0.01	0.09	91.00	71.00	0.00	562.50	551.05	3091624.00	2.72	2434.08	2418.00
18	6	7	10613.00	22647.00	213.30	0	Spot (Block18, Row7, Column6)	2673.67	2650.50	280.54	0.00	0.10	2148.00	2163.52	2148.00	183.41	0.00	0.08	90.00	67.00	0.00	502.50	525.67	3449036.00	2.78	2315.26	2313.00
18	7	7	10900.00	22647.00	209.85	0	Spot (Block18, Row7, Column7)	2703.97	2659.00	328.38	0.01	0.12	2186.00	2200.97	2186.00	194.88	0.00	0.09	81.00	58.00	0.00	473.00	517.97	3379965.00	2.58	2384.47	2368.50
18	8	7	11221.00	22651.00	183.35	0	Spot (Block18, Row7, Column8)	3405.49	3304.00	412.06	0.01	0.12	2258.00	2276.59	2258.00	216.61	0.00	0.10	99.00	98.00	0.00	1046.00	1147.49	3211375.00	5.21	2646.56	2617.50
18	1	8	9108.00	22951.00	139.20	0	Spot (Block18, Row8, Column1)	57421.61	65535.00	13334.90	0.06	0.23	2285.00	2347.20	2285.00	448.05	0.01	0.19	100.00	100.00	64.76	63250.00	55136.61	30146544.00	122.92	18058.85	14580.50
18	2	8	9413.00	22942.00	205.25	0	Spot (Block18, Row8, Column2)	2522.39	2496.50	249.50	0.00	0.10	2131.00	2178.65	2131.00	264.47	0.01	0.12	66.00	27.00	0.00	365.50	391.39	3016775.00	1.30	2286.42	2251.50
18	3	8	9723.00	22947.00	187.50	0	Spot (Block18, Row8, Column3)	2570.65	2510.00	302.34	0.01	0.12	2116.00	2148.57	2116.00	199.70	0.01	0.09	78.00	49.00	0.00	394.00	454.65	2552652.00	2.11	2300.14	2310.00
18	4	8	10018.00	22938.00	183.85	0	Spot (Block18, Row8, Column4)	2688.06	2640.00	290.26	0.01	0.11	2128.00	2159.19	2128.00	203.61	0.01	0.09	90.00	68.00	0.00	512.00	560.06	2542901.00	2.60	2361.14	2359.00
18	5	8	10305.00	22946.00	212.90	0	Spot (Block18, Row8, Column5)	2507.53	2466.50	253.72	0.01	0.10	2146.00	2164.88	2146.00	198.57	0.00	0.09	69.00	37.00	0.00	320.50	361.53	3249765.00	1.73	2312.13	2297.00
18	6	8	10617.00	22940.00	202.80	0	Spot (Block18, Row8, Column6)	2879.72	2820.50	365.44	0.01	0.13	2181.00	2192.78	2181.00	204.21	0.00	0.09	94.00	76.00	0.00	639.50	698.72	3369272.00	3.36	2401.10	2399.50
18	7	8	10915.00	22947.00	188.15	0	Spot (Block18, Row8, Column7)	2755.87	2681.50	338.26	0.01	0.12	2211.00	2242.95	2211.00	227.02	0.01	0.10	80.00	51.00	0.00	470.50	544.87	2744845.00	2.26	2428.81	2398.00
18	8	8	11219.00	22944.00	152.35	0	Spot (Block18, Row8, Column8)	8374.47	6754.50	7007.41	0.09	0.84	2292.00	2324.83	2292.00	245.92	0.01	0.11	100.00	100.00	0.47	4462.50	6082.47	5342915.00	24.60	3501.10	3345.50
19	1	1	13616.00	20844.00	153.25	0	Spot (Block19, Row1, Column1)	47024.54	49364.00	17796.74	0.02	0.38	3107.00	3165.21	3107.00	375.38	0.01	0.12	100.00	100.00	36.02	46257.00	43917.54	30284008.00	116.84	12972.74	10206.00
19	2	1	13918.00	20843.00	173.00	0	Spot (Block19, Row1, Column2)	3866.71	3804.00	425.96	0.01	0.11	3036.00	3076.35	3036.00	330.32	0.01	0.11	90.00	62.00	0.00	768.00	830.71	3228704.00	2.39	3382.96	3391.00
19	3	1	14223.00	20844.00	190.80	0	Spot (Block19, Row1, Column3)	3620.33	3605.00	369.10	0.00	0.10	3049.00	3089.62	3049.00	319.85	0.01	0.10	71.00	42.00	0.00	556.00	571.33	3714462.00	1.66	3337.26	3296.50
19	4	1	14513.00	20845.00	199.50	0	Spot (Block19, Row1, Column4)	3723.86	3669.00	477.37	0.01	0.13	3046.00	3098.30	3046.00	328.10	0.01	0.11	76.00	47.00	0.00	623.00	677.86	4204241.00	1.91	3324.08	3277.50
19	5	1	14820.00	20848.00	196.75	0	Spot (Block19, Row1, Column5)	3956.54	3898.00	499.36	0.01	0.13	3066.00	3125.32	3066.00	320.70	0.01	0.10	87.00	65.00	0.00	832.00	890.54	4332409.00	2.59	3389.11	3421.50
19	6	1	15115.00	20839.00	186.40	0	Spot (Block19, Row1, Column6)	3937.97	3858.00	643.38	0.01	0.16	3154.00	3219.79	3154.00	386.49	0.01	0.12	76.00	42.00	0.00	704.00	783.97	3851334.00	1.86	3469.40	3417.00
19	7	1	15429.00	20812.00	117.05	0	Spot (Block19, Row1, Column7)	8002.28	4874.50	11288.73	0.22	1.41	3268.00	3342.03	3268.00	450.96	0.01	0.13	100.00	81.00	2.76	1606.50	4734.28	2896826.00	10.33	4314.42	4284.00
19	8	1	15720.00	20846.00	206.45	0	Spot (Block19, Row1, Column8)	4032.50	3967.00	510.74	0.01	0.13	3303.50	3376.91	3303.50	516.60	0.01	0.15	61.00	25.00	0.00	663.50	729.00	4883358.00	1.27	3594.43	3561.00
19	1	2	13607.00	21144.00	212.50	0	Spot (Block19, Row2, Column1)	3468.63	3453.00	375.70	0.00	0.11	3016.00	3063.88	3016.00	340.55	0.01	0.11	58.00	27.00	0.00	437.00	452.63	4474528.00	1.19	3163.64	3132.50
19	2	2	13908.00	21143.00	154.15	0	Spot (Block19, Row2, Column2)	3600.61	3560.50	311.28	0.00	0.09	2980.00	3004.35	2980.00	286.52	0.00	0.10	88.00	50.00	0.00	580.50	620.61	2354798.00	2.08	3219.39	3217.50
19	3	2	14228.00	21147.00	200.30	0	Spot (Block19, Row2, Column3)	3717.39	3638.00	426.31	0.01	0.11	3026.00	3070.68	3026.00	303.25	0.01	0.10	80.00	50.00	0.00	612.00	691.39	4245264.00	2.13	3393.84	3363.50
19	4	2	14517.00	21147.00	198.55	0	Spot (Block19, Row2, Column4)	3708.77	3684.00	396.46	0.00	0.11	3060.00	3106.78	3060.00	311.46	0.01	0.10	79.00	50.00	0.00	624.00	648.77	4161241.00	1.93	3414.86	3323.00
19	5	2	14827.00	21144.00	197.15	0	Spot (Block19, Row2, Column5)	4089.06	3976.50	620.42	0.01	0.15	3078.00	3120.30	3078.00	309.66	0.01	0.10	97.00	75.00	0.00	898.50	1011.06	4489788.00	3.13	3492.57	3555.50
19	6	2	15109.00	21143.00	190.60	0	Spot (Block19, Row2, Column6)	3804.43	3784.00	453.59	0.00	0.12	3102.00	3157.07	3102.00	324.98	0.01	0.10	75.00	51.00	0.00	682.00	702.43	3884328.00	1.99	3493.24	3422.00
19	7	2	15417.00	21148.00	209.75	0	Spot (Block19, Row2, Column7)	3786.13	3749.00	448.63	0.00	0.12	3188.00	3260.51	3188.00	449.84	0.01	0.14	60.00	26.00	0.00	561.00	598.13	4747809.00	1.17	3416.21	3368.50
19	8	2	15716.00	21146.00	210.75	0	Spot (Block19, Row2, Column8)	3719.43	3675.00	341.89	0.01	0.09	3174.00	3233.61	3174.00	338.03	0.01	0.10	67.00	34.00	0.00	501.00	545.43	4705074.00	1.44	3362.39	3310.50
19	1	3	13621.00	21440.00	161.20	0	Spot (Block19, Row3, Column1)	3993.60	3959.50	448.02	0.00	0.11	2992.00	3033.59	2992.00	316.24	0.01	0.10	97.00	75.00	0.00	967.50	1001.60	2867407.00	3.04	3430.77	3427.00
19	2	3	13922.00	21452.00	198.45	0	Spot (Block19, Row3, Column2)	3616.18	3526.00	432.62	0.01	0.12	2983.00	3026.10	2983.00	292.58	0.01	0.10	78.00	45.00	0.00	543.00	633.18	4057354.00	2.02	3269.68	3224.00
19	3	3	14207.00	21436.00	174.65	0	Spot (Block19, Row3, Column3)	4114.00	4023.50	612.81	0.01	0.15	3013.00	3050.78	3013.00	298.30	0.01	0.10	94.00	77.00	0.00	1010.50	1101.00	3496898.00	3.56	3437.85	3373.00
19	4	3	14522.00	21440.00	199.45	0	Spot (Block19, Row3, Column4)	3880.05	3813.00	468.21	0.01	0.12	3075.00	3118.01	3075.00	313.81	0.01	0.10	86.00	62.00	0.00	738.00	805.05	4392220.00	2.43	3422.47	3414.50
19	5	3	14819.00	21447.00	185.40	0	Spot (Block19, Row3, Column5)	4028.23	3929.00	507.71	0.01	0.13	3134.00	3172.05	3134.00	334.81	0.01	0.11	89.00	61.00	0.00	795.00	894.23	3907379.00	2.56	3472.67	3455.00
19	6	3	15126.00	21439.00	192.05	0	Spot (Block19, Row3, Column6)	3923.91	3802.00	465.41	0.01	0.12	3184.00	3201.30	3184.00	325.01	0.00	0.10	80.00	44.00	0.00	618.00	739.91	4100486.00	2.22	3494.10	3437.50
19	7	3	15419.00	21442.00	183.75	0	Spot (Block19, Row3, Column7)	3834.04	3822.00	423.69	0.00	0.11	3176.00	3216.48	3176.00	324.83	0.01	0.10	73.00	49.00	0.00	646.00	658.04	3623166.00	1.90	3471.41	3444.00
19	8	3	15728.00	21437.00	222.50	0	Spot (Block19, Row3, Column8)	3684.52	3628.00	400.22	0.01	0.11	3241.50	3271.51	3241.50	347.77	0.00	0.11	53.00	28.00	0.00	386.50	443.02	5217278.00	1.19	3379.21	3334.00
19	1	4	13622.00	21742.00	195.70	0	Spot (Block19, Row4, Column1)	3765.34	3697.50	420.48	0.01	0.11	3009.00	3043.14	3009.00	317.01	0.00	0.10	85.00	54.00	0.00	688.50	756.34	4066563.00	2.28	3355.97	3353.00
19	2	4	13917.00	21747.00	192.65	0	Spot (Block19, Row4, Column2)	3775.41	3690.50	492.04	0.01	0.13	3001.00	3036.06	3001.00	305.64	0.01	0.10	86.00	57.00	0.00	689.50	774.41	3941524.00	2.42	3477.42	3464.50
19	3	4	14221.00	21747.00	164.15	0	Spot (Block19, Row4, Column3)	4645.78	4562.00	737.62	0.01	0.16	3010.00	3036.72	3010.00	309.54	0.00	0.10	99.00	94.00	0.00	1552.00	1635.78	3465755.00	5.20	3504.07	3547.00
19	4	4	14516.00	21748.00	215.10	0	Spot (Block19, Row4, Column4)	3644.49	3603.00	403.40	0.00	0.11	3056.00	3105.92	3056.00	336.22	0.01	0.11	68.00	40.00	0.00	547.00	588.49	4818013.00	1.60	3335.02	3281.00
19	5	4	14810.00	21745.00	199.95	0	Spot (Block19, Row4, Column5)	3957.60	3831.00	591.68	0.01	0.15	3182.00	3217.92	3182.00	346.03	0.00	0.11	77.00	47.00	0.00	649.00	775.60	4460216.00	2.14	3564.34	3580.50
19	6	4	15125.00	21744.00	197.40	0	Spot (Block19, Row4, Column6)	4168.53	4117.50	446.62	0.01	0.11	3186.00	3212.78	3186.00	316.01	0.00	0.10	96.00	72.00	0.00	931.50	982.53	4593723.00	3.02	3612.47	3594.00
19	7	4	15413.00	21755.00	184.65	0	Spot (Block19, Row4, Column7)	4036.15	3934.00	787.23	0.01	0.20	3170.00	3211.65	3170.00	318.94	0.01	0.10	80.00	58.00	0.00	764.00	866.15	3882775.00	2.59	3498.61	3450.50
19	8	4	15713.00	21755.00	165.75	0	Spot (Block19, Row4, Column8)	4138.44	4079.00	441.18	0.01	0.11	3225.00	3262.22	3225.00	339.96	0.00	0.10	90.00	67.00	0.00	854.00	913.44	3165909.00	2.58	3535.37	3461.00
19	1	5	13623.00	22050.00	134.20	0	Spot (Block19, Row5, Column1)	4692.75	4281.50	2793.38	0.04	0.60	3005.00	3036.37	3005.00	321.12	0.00	0.11	100.00	98.00	0.00	1276.50	1687.75	2290061.00	5.16	3702.91	3679.50
19	2	5	13926.00	22046.00	195.75	0	Spot (Block19, Row5, Column2)	3646.95	3607.00	428.08	0.00	0.12	3002.00	3030.18	3002.00	313.94	0.00	0.10	72.00	48.00	0.00	605.00	644.95	3956939.00	1.96	3295.10	3329.00
19	3	5	14222.00	22047.00	192.80	0	Spot (Block19, Row5, Column3)	3752.34	3669.50	444.64	0.01	0.12	3051.00	3074.71	3051.00	320.64	0.00	0.10	77.00	48.00	0.00	618.50	701.34	3924949.00	2.11	3358.29	3398.00
19	4	5	14529.00	22045.00	186.50	0	Spot (Block19, Row5, Column4)	3827.41	3719.00	437.99	0.01	0.11	3093.00	3147.51	3093.00	348.53	0.01	0.11	79.00	45.00	0.00	626.00	734.41	3724065.00	1.95	3457.04	3434.00
19	5	5	14819.00	22046.00	150.45	0	Spot (Block19, Row5, Column5)	8621.29	7973.00	3887.29	0.03	0.45	3193.00	3237.29	3193.00	357.63	0.01	0.11	100.00	99.00	0.00	4780.00	5428.29	5345197.00	15.05	4423.40	4381.00
19	6	5	15127.00	22044.00	195.85	0	Spot (Block19, Row5, Column6)	3896.76	3853.50	607.34	0.00	0.16	3163.00	3209.87	3163.00	336.88	0.01	0.10	75.00	51.00	0.00	690.50	733.76	4216290.00	2.04	3537.03	3489.00
19	7	5	15422.00	22039.00	179.55	0	Spot (Block19, Row5, Column7)	3865.49	3809.00	418.08	0.01	0.11	3141.00	3185.59	3141.00	318.81	0.01	0.10	82.00	53.00	0.00	668.00	724.49	3498269.00	2.13	3504.22	3451.00
19	8	5	15726.00	22052.00	168.15	0	Spot (Block19, Row5, Column8)	4910.58	4684.00	1079.16	0.02	0.22	3237.00	3280.89	3237.00	340.68	0.01	0.10	96.00	82.00	0.00	1447.00	1673.58	3889182.00	4.78	3656.19	3663.00
19	1	6	13622.00	22353.00	197.90	0	Spot (Block19, Row6, Column1)	3891.08	3819.00	475.18	0.01	0.12	3067.00	3104.52	3067.00	336.43	0.01	0.11	85.00	57.00	0.00	752.00	824.08	4315203.00	2.34	3470.50	3441.00
19	2	6	13928.00	22350.00	209.35	0	Spot (Block19, Row6, Column2)	3717.06	3658.50	518.46	0.01	0.14	3043.00	3080.87	3043.00	327.64	0.01	0.11	72.00	47.00	0.00	615.50	674.06	4638885.00	1.94	3407.30	3378.00
19	3	6	14213.00	22351.00	185.50	0	Spot (Block19, Row6, Column3)	4124.65	4084.00	530.38	0.00	0.13	3064.00	3099.99	3064.00	334.37	0.01	0.11	94.00	72.00	0.00	1020.00	1060.65	3988537.00	3.06	3513.81	3523.00
19	4	6	14523.00	22347.00	188.65	0	Spot (Block19, Row6, Column4)	4022.71	3949.50	511.22	0.01	0.13	3112.00	3164.70	3112.00	355.21	0.01	0.11	87.00	62.00	0.00	837.50	910.71	4062939.00	2.42	3541.53	3529.00
19	5	6	14823.00	22350.00	148.85	0	Spot (Block19, Row6, Column5)	7302.74	6760.00	2546.74	0.03	0.35	3205.00	3238.46	3205.00	370.90	0.00	0.11	100.00	100.00	0.00	3555.00	4097.74	4418156.00	10.96	4381.13	4374.00
19	6	6	15130.00	22344.00	199.90	0	Spot (Block19, Row6, Column6)	3663.72	3581.00	390.72	0.01	0.11	3151.00	3189.39	3151.00	345.76	0.01	0.11	58.00	31.00	0.00	430.00	512.72	4129011.00	1.37	3467.89	3485.00
19	7	6	15418.00	22342.00	181.05	0	Spot (Block19, Row6, Column7)	3915.18	3871.00	518.34	0.00	0.13	3150.50	3195.99	3150.50	324.38	0.01	0.10	79.00	56.00	0.00	720.50	764.68	3601966.00	2.22	3461.43	3482.50
19	8	6	15722.00	22347.00	191.45	0	Spot (Block19, Row6, Column8)	3759.51	3651.50	409.59	0.01	0.11	3266.00	3329.92	3266.00	415.40	0.01	0.12	47.00	23.00	0.00	385.50	493.51	3887338.00	1.03	3482.25	3470.00
19	1	7	13612.00	22640.00	191.95	0	Spot (Block19, Row7, Column1)	3829.79	3763.00	407.42	0.01	0.11	3162.00	3207.69	3162.00	391.79	0.01	0.12	71.00	38.00	0.00	601.00	667.79	3990639.00	1.59	3420.81	3417.00
19	2	7	13920.00	22644.00	183.95	0	Spot (Block19, Row7, Column2)	3636.66	3613.00	393.10	0.00	0.11	3083.00	3125.01	3083.00	334.47	0.01	0.11	68.00	40.00	0.00	530.00	553.66	3480279.00	1.53	3400.70	3356.50
19	3	7	14208.00	22650.00	208.55	0	Spot (Block19, Row7, Column3)	3672.66	3632.00	397.17	0.00	0.11	3074.00	3108.59	3074.00	330.91	0.00	0.11	70.00	43.00	0.00	558.00	598.66	4535733.00	1.70	3386.83	3334.00
19	4	7	14520.00	22645.00	195.95	0	Spot (Block19, Row7, Column4)	3642.91	3648.00	378.35	0.00	0.10	3079.00	3121.38	3079.00	339.31	0.01	0.11	69.00	38.00	0.00	569.00	563.91	3967130.00	1.54	3454.99	3466.00
19	5	7	14821.00	22641.00	224.15	0	Spot (Block19, Row7, Column5)	3774.99	3751.00	426.13	0.00	0.11	3122.00	3171.52	3122.00	366.59	0.01	0.12	70.00	40.00	0.00	629.00	652.99	5435984.00	1.65	3355.17	3300.00
19	6	7	15125.00	22646.00	195.50	0	Spot (Block19, Row7, Column6)	3864.70	3789.00	444.67	0.01	0.12	3133.00	3172.33	3133.00	341.91	0.01	0.11	79.00	48.00	0.00	656.00	731.70	4177744.00	2.03	3511.93	3517.00
19	7	7	15403.00	22647.00	212.80	0	Spot (Block19, Row7, Column7)	3804.57	3805.50	515.13	0.00	0.14	3204.00	3239.12	3204.00	344.70	0.00	0.11	66.00	43.00	0.00	601.50	600.57	4915500.00	1.64	3420.36	3359.50
19	8	7	15724.00	22643.00	186.25	0	Spot (Block19, Row7, Column8)	4901.17	4902.50	603.69	0.00	0.12	3313.50	3369.30	3313.50	436.65	0.01	0.13	100.00	88.00	0.00	1589.00	1587.67	4783545.00	3.51	3957.90	3984.50
19	1	8	13609.00	22955.00	141.40	0	Spot (Block19, Row8, Column1)	57953.43	65535.00	12101.83	0.05	0.21	3288.00	3366.97	3288.00	476.91	0.01	0.14	100.00	100.00	61.81	62247.00	54665.43	31410984.00	114.46	18858.07	13263.00
19	2	8	13922.00	22944.00	195.65	0	Spot (Block19, Row8, Column2)	3751.18	3647.00	431.74	0.01	0.12	3165.00	3235.93	3165.00	415.48	0.01	0.13	54.00	29.00	0.00	482.00	586.18	4055025.00	1.24	3450.24	3442.00
19	3	8	14210.00	22947.00	189.45	0	Spot (Block19, Row8, Column3)	3934.88	3896.00	530.48	0.00	0.13	3183.00	3227.39	3183.00	389.69	0.01	0.12	75.00	44.00	0.00	713.00	751.88	3970291.00	1.82	3434.12	3345.50
19	4	8	14512.00	22940.00	183.70	0	Spot (Block19, Row8, Column4)	3888.14	3842.50	460.67	0.01	0.12	3163.00	3209.49	3163.00	392.05	0.01	0.12	73.00	44.00	0.00	679.50	725.14	3678180.00	1.73	3429.30	3350.00
19	5	8	14808.00	22953.00	204.50	0	Spot (Block19, Row8, Column5)	3783.89	3719.00	464.76	0.01	0.12	3243.00	3281.68	3243.00	405.59	0.01	0.12	55.00	25.00	0.00	476.00	540.89	4499047.00	1.24	3498.89	3468.00
19	6	8	15118.00	22942.00	176.70	0	Spot (Block19, Row8, Column6)	4455.08	4431.00	576.91	0.00	0.13	3247.00	3293.15	3247.00	391.04	0.01	0.12	90.00	77.00	0.00	1184.00	1208.08	3893743.00	2.97	3764.76	3711.00
19	7	8	15419.00	22950.00	197.30	0	Spot (Block19, Row8, Column7)	3939.37	3864.00	465.96	0.01	0.12	3299.00	3357.03	3299.00	405.53	0.01	0.12	64.00	31.00	0.00	565.00	640.37	4333311.00	1.44	3493.38	3496.00
19	8	8	15719.00	22945.00	159.30	0	Spot (Block19, Row8, Column8)	6259.66	6087.00	1289.90	0.01	0.21	3432.00	3486.18	3432.00	424.04	0.01	0.12	99.00	98.00	0.00	2655.00	2827.66	4362980.00	6.54	4269.89	4286.00
20	1	1	18120.00	20846.00	154.25	0	Spot (Block20, Row1, Column1)	44470.61	43440.00	18625.17	0.01	0.42	3112.00	3172.55	3112.00	325.55	0.01	0.10	100.00	100.00	32.42	40328.00	41358.61	29217376.00	126.86	11966.61	9909.00
20	2	1	18413.00	20851.00	156.60	0	Spot (Block20, Row1, Column2)	5694.64	5379.50	1314.40	0.02	0.23	3107.00	3141.49	3107.00	321.53	0.00	0.10	99.00	98.00	0.00	2272.50	2587.64	3838184.00	7.94	3789.33	3791.00
20	3	1	18715.00	20853.00	170.60	0	Spot (Block20, Row1, Column3)	5754.73	5057.00	2032.69	0.06	0.35	3063.00	3086.94	3063.00	290.64	0.00	0.09	99.00	93.00	0.00	1994.00	2691.73	4661330.00	9.18	3967.74	3488.00
20	4	1	19011.00	20849.00	175.85	0	Spot (Block20, Row1, Column4)	4562.86	4360.50	902.00	0.02	0.20	3061.00	3088.75	3061.00	267.53	0.00	0.09	96.00	89.00	0.00	1299.50	1501.86	3942308.00	5.51	3432.93	3445.00
20	5	1	19318.00	20849.00	146.85	0	Spot (Block20, Row1, Column5)	9146.06	8574.00	3974.58	0.03	0.43	3115.00	3144.68	3115.00	273.53	0.00	0.09	100.00	100.00	0.00	5459.00	6031.06	5377884.00	21.94	4497.68	4269.00
20	6	1	19612.00	20843.00	149.75	0	Spot (Block20, Row1, Column6)	9804.38	9354.00	3644.82	0.02	0.37	3113.00	3160.08	3113.00	265.05	0.01	0.08	100.00	100.00	0.00	6241.00	6691.38	6019888.00	25.07	4857.97	4504.00
20	7	1	19928.00	20846.00	153.85	0	Spot (Block20, Row1, Column7)	12174.60	11336.00	4849.45	0.03	0.40	3160.00	3201.63	3160.00	276.37	0.01	0.09	100.00	100.00	0.00	8176.00	9014.60	7901316.00	32.47	5247.74	4798.00
20	8	1	20223.00	20841.00	199.20	0	Spot (Block20, Row1, Column8)	3902.54	3854.50	391.11	0.01	0.10	3254.50	3286.21	3254.50	274.46	0.00	0.08	81.00	53.00	0.00	600.00	648.04	4409872.00	2.25	3475.66	3418.50
20	1	2	18102.00	21150.00	211.50	0	Spot (Block20, Row2, Column1)	3537.05	3511.50	318.16	0.00	0.09	3066.00	3109.95	3066.00	319.66	0.01	0.10	63.00	32.00	0.00	445.50	471.05	4506198.00	1.34	3330.33	3372.00
20	2	2	18407.00	21149.00	129.30	0	Spot (Block20, Row2, Column2)	7065.17	6989.50	1253.26	0.00	0.18	3077.00	3087.82	3077.00	270.26	0.00	0.09	100.00	100.00	0.00	3912.50	3988.17	3165197.00	14.72	4282.93	4199.00
20	3	2	18723.00	21150.00	194.55	0	Spot (Block20, Row2, Column3)	3734.86	3700.00	359.57	0.00	0.10	3050.00	3072.84	3050.00	253.33	0.00	0.08	89.00	62.00	0.00	650.00	684.86	4007504.00	2.61	3363.03	3325.00
20	4	2	19019.00	21148.00	177.65	0	Spot (Block20, Row2, Column4)	5913.53	5862.00	1231.59	0.00	0.21	3073.00	3103.02	3073.00	271.97	0.00	0.09	100.00	99.00	0.00	2789.00	2840.53	5227560.00	10.33	3946.77	3947.50
20	5	2	19320.00	21147.00	200.20	0	Spot (Block20, Row2, Column5)	4331.27	4301.00	498.80	0.00	0.12	3113.00	3141.62	3113.00	260.42	0.00	0.08	99.00	93.00	0.00	1188.00	1218.27	4933313.00	4.57	3511.43	3476.50
20	6	2	19603.00	21146.00	192.75	0	Spot (Block20, Row2, Column6)	4117.37	3784.00	2296.52	0.04	0.56	3105.00	3140.55	3105.00	256.98	0.00	0.08	96.00	72.00	0.00	679.00	1012.37	4315003.00	3.80	3425.56	3450.00
20	7	2	19922.00	21148.00	186.95	0	Spot (Block20, Row2, Column7)	4743.20	4399.00	1506.71	0.03	0.32	3149.50	3173.68	3149.50	265.17	0.00	0.08	96.00	90.00	0.00	1249.50	1593.70	4662566.00	5.92	3631.89	3621.00
20	8	2	20210.00	21136.00	221.55	0	Spot (Block20, Row2, Column8)	3622.63	3613.00	298.23	0.00	0.08	3188.00	3217.36	3188.00	266.86	0.00	0.08	68.00	38.00	0.00	425.00	434.63	5089800.00	1.52	3374.32	3373.50
20	1	3	18125.00	21451.00	154.15	0	Spot (Block20, Row3, Column1)	7140.76	6521.00	2582.65	0.04	0.36	3051.50	3080.98	3051.50	291.96	0.00	0.09	100.00	100.00	0.00	3469.50	4089.26	4677197.00	13.91	3944.10	3915.50
20	2	3	18419.00	21443.00	183.50	0	Spot (Block20, Row3, Column2)	3779.16	3742.00	411.15	0.00	0.11	3048.00	3068.89	3048.00	282.27	0.00	0.09	90.00	61.00	0.00	694.00	731.16	3601544.00	2.52	3340.07	3321.00
20	3	3	18711.00	21445.00	180.75	0	Spot (Block20, Row3, Column3)	4425.45	3913.00	4016.03	0.05	0.91	3089.00	3114.66	3089.00	285.83	0.00	0.09	94.00	69.00	0.11	824.00	1336.45	4053714.00	4.59	3408.95	3370.00
20	4	3	19018.00	21445.00	151.25	0	Spot (Block20, Row3, Column4)	8671.00	7871.00	3261.81	0.04	0.38	3118.00	3152.01	3118.00	272.33	0.00	0.09	100.00	100.00	0.00	4753.00	5553.00	5436717.00	20.27	4339.33	4299.50
20	5	3	19322.00	21440.00	188.20	0	Spot (Block20, Row3, Column5)	4074.65	3988.00	571.69	0.01	0.14	3160.50	3242.45	3160.50	1180.20	0.01	0.36	25.00	1.00	0.00	827.50	914.15	4058347.00	0.71	3493.80	3486.00
20	6	3	19618.00	21448.00	191.55	0	Spot (Block20, Row3, Column6)	4065.65	4007.50	414.64	0.01	0.10	3139.50	3168.57	3139.50	262.12	0.00	0.08	98.00	82.00	0.00	868.00	926.15	4203887.00	3.42	3570.38	3563.00
20	7	3	19926.00	21449.00	145.75	0	Spot (Block20, Row3, Column7)	7724.60	7470.00	2441.93	0.01	0.32	3152.00	3167.40	3152.00	260.51	0.00	0.08	100.00	100.00	0.00	4318.00	4572.60	4441643.00	17.49	4284.71	4043.50
20	8	3	20217.00	21453.00	189.05	0	Spot (Block20, Row3, Column8)	3742.79	3684.00	477.25	0.01	0.13	3195.50	3225.42	3195.50	370.94	0.00	0.12	66.00	19.00	0.00	488.50	547.29	3772734.00	1.39	3423.29	3394.50
20	1	4	18119.00	21749.00	155.05	0	Spot (Block20, Row4, Column1)	7783.50	7067.00	2854.27	0.04	0.37	3068.00	3100.87	3068.00	308.44	0.00	0.10	100.00	100.00	0.00	3999.00	4715.50	5176029.00	15.18	4178.28	4125.00
20	2	4	18423.00	21754.00	207.10	0	Spot (Block20, Row4, Column2)	3940.53	3867.50	392.64	0.01	0.10	3050.00	3084.46	3050.00	321.48	0.00	0.10	95.00	72.00	0.00	817.50	890.53	4799564.00	2.66	3435.98	3421.00
20	3	4	18718.00	21749.00	147.80	0	Spot (Block20, Row4, Column3)	22894.82	21364.00	11498.13	0.03	0.50	3103.00	3147.30	3103.00	313.94	0.01	0.10	100.00	100.00	0.00	18261.00	19791.82	13645312.00	62.90	8006.21	7220.50
20	4	4	19017.00	21756.00	206.40	0	Spot (Block20, Row4, Column4)	3700.12	3604.50	371.74	0.01	0.10	3123.00	3171.10	3123.00	283.75	0.01	0.09	79.00	39.00	0.00	481.50	577.12	4477148.00	1.86	3392.26	3394.50
20	5	4	19298.00	21784.00	199.30	0	Spot (Block20, Row4, Column5)	3757.70	3699.00	523.00	0.01	0.14	3157.00	3252.66	3157.00	1206.51	0.01	0.37	12.00	0.00	0.00	542.00	600.70	4219900.00	0.42	3469.49	3369.00
20	6	4	19618.00	21744.00	199.60	0	Spot (Block20, Row4, Column6)	4439.35	4381.50	583.73	0.01	0.13	3179.00	3253.38	3179.00	1190.39	0.01	0.37	51.00	2.00	0.00	1202.50	1260.35	4989832.00	1.00	3657.95	3684.00
20	7	4	19917.00	21753.00	153.10	0	Spot (Block20, Row4, Column7)	6601.23	6151.50	2118.06	0.03	0.32	3184.00	3196.89	3184.00	269.33	0.00	0.08	100.00	98.00	0.00	2967.50	3417.23	4198385.00	12.64	4056.75	3995.50
20	8	4	20220.00	21752.00	167.65	0	Spot (Block20, Row4, Column8)	4975.97	4755.00	1012.51	0.02	0.20	3228.00	3257.39	3228.00	371.31	0.00	0.11	98.00	82.00	0.00	1527.00	1747.97	3881253.00	4.63	3688.41	3665.50
20	1	5	18124.00	22051.00	150.10	0	Spot (Block20, Row5, Column1)	8724.42	7972.00	3380.28	0.04	0.39	3015.00	3072.63	3015.00	305.94	0.01	0.10	100.00	100.00	0.00	4957.00	5709.42	5365521.00	18.47	4375.76	4299.00
20	2	5	18421.00	22037.00	197.10	0	Spot (Block20, Row5, Column2)	3776.57	3707.00	609.42	0.01	0.16	3022.50	3077.57	3022.50	345.84	0.01	0.11	78.00	48.00	0.00	684.50	754.07	4154227.00	2.02	3319.53	3258.50
20	3	5	18722.00	22053.00	197.80	0	Spot (Block20, Row5, Column3)	4343.58	4259.00	536.17	0.01	0.12	3161.00	3206.76	3161.00	365.19	0.01	0.11	97.00	77.00	0.00	1098.00	1182.58	4825713.00	3.11	3610.21	3573.00
20	4	5	19021.00	22052.00	158.40	0	Spot (Block20, Row5, Column4)	5447.16	5250.00	1289.54	0.02	0.24	3153.00	3199.64	3153.00	309.54	0.01	0.10	100.00	99.00	0.00	2097.00	2294.16	3785776.00	7.26	3757.14	3727.00
20	5	5	19320.00	22051.00	147.30	0	Spot (Block20, Row5, Column5)	28526.87	26675.00	14494.57	0.03	0.51	3182.00	3231.09	3182.00	335.01	0.01	0.10	100.00	100.00	0.67	23493.00	25344.87	16916436.00	75.51	8365.21	7041.00
20	6	5	19616.00	22042.00	208.40	0	Spot (Block20, Row5, Column6)	3754.02	3690.00	404.08	0.01	0.11	3165.00	3198.35	3165.00	292.68	0.00	0.09	75.00	44.00	0.00	525.00	589.02	4654979.00	1.90	3372.36	3371.00
20	7	5	19918.00	22045.00	174.05	0	Spot (Block20, Row5, Column7)	4049.82	4000.00	386.11	0.01	0.10	3170.00	3198.11	3170.00	279.28	0.00	0.09	97.00	76.00	0.00	830.00	879.82	3422097.00	3.05	3577.04	3554.00
20	8	5	20222.00	22052.00	146.00	0	Spot (Block20, Row5, Column8)	10250.11	9363.00	4153.67	0.04	0.41	3239.00	3274.39	3239.00	281.51	0.00	0.09	100.00	100.00	0.00	6124.00	7011.11	5945063.00	24.78	4853.19	4528.00
20	1	6	18120.00	22347.00	205.85	0	Spot (Block20, Row6, Column1)	3912.02	3894.50	379.95	0.00	0.10	3067.00	3107.25	3067.00	297.20	0.01	0.10	91.00	74.00	0.00	827.50	845.02	4725721.00	2.71	3339.23	3345.00
20	2	6	18427.00	22344.00	203.40	0	Spot (Block20, Row6, Column2)	3873.69	3811.00	462.73	0.01	0.12	3061.00	3125.99	3061.00	364.40	0.01	0.12	84.00	52.00	0.00	750.00	812.69	4539970.00	2.05	3417.61	3390.00
20	3	6	18710.00	22348.00	147.40	0	Spot (Block20, Row6, Column3)	14183.56	12951.00	6391.27	0.04	0.45	3208.00	3257.51	3208.00	375.77	0.01	0.12	100.00	100.00	0.00	9743.00	10975.56	8382486.00	29.08	5616.94	5030.00
20	4	6	19021.00	22350.00	168.05	0	Spot (Block20, Row6, Column4)	4829.17	4712.00	835.31	0.01	0.17	3230.00	3328.15	3230.00	1464.95	0.01	0.44	50.00	7.00	0.00	1482.00	1599.17	3776413.00	1.02	3779.42	3809.00
20	5	6	19321.00	22348.00	145.45	0	Spot (Block20, Row6, Column5)	17805.80	16648.00	7915.05	0.03	0.44	3212.00	3273.37	3212.00	443.47	0.01	0.14	100.00	100.00	0.00	13436.00	14593.80	10291755.00	32.77	6656.57	6055.50
20	6	6	19613.00	22346.00	182.55	0	Spot (Block20, Row6, Column6)	4177.12	4092.00	589.70	0.01	0.14	3184.00	3217.79	3184.00	308.94	0.00	0.10	88.00	75.00	0.00	908.00	993.12	3893079.00	3.11	3538.96	3534.00
20	7	6	19921.00	22351.00	148.35	0	Spot (Block20, Row6, Column7)	8713.81	8024.50	2972.00	0.04	0.34	3192.00	3229.00	3192.00	296.58	0.01	0.09	100.00	100.00	0.00	4832.50	5521.81	5280566.00	18.49	4608.98	4432.50
20	8	6	20229.00	22351.00	147.85	0	Spot (Block20, Row6, Column8)	9575.73	8621.00	3455.05	0.05	0.36	3291.00	3330.60	3291.00	294.04	0.01	0.09	100.00	100.00	0.00	5330.00	6284.73	5707133.00	21.24	4947.60	4461.00
20	1	7	18119.00	22658.00	200.20	0	Spot (Block20, Row7, Column1)	4136.22	4104.00	407.99	0.00	0.10	3189.00	3236.90	3189.00	345.38	0.01	0.11	97.00	68.00	0.00	915.00	947.22	4707021.00	2.60	3634.46	3611.00
20	2	7	18430.00	22653.00	205.95	0	Spot (Block20, Row7, Column2)	3650.23	3572.00	361.03	0.01	0.10	3155.50	3185.89	3155.50	304.47	0.00	0.10	59.00	35.00	0.00	416.50	494.73	4409480.00	1.53	3404.22	3371.00
20	3	7	18715.00	22642.00	202.10	0	Spot (Block20, Row7, Column3)	3715.12	3679.00	344.48	0.00	0.09	3202.00	3252.45	3202.00	354.46	0.01	0.11	60.00	27.00	0.00	477.00	513.12	4313256.00	1.31	3479.65	3494.00
20	4	7	19017.00	22649.00	147.00	-50	Spot (Block20, Row7, Column4)	3831.88	3759.00	454.25	0.01	0.12	3203.00	3302.25	3203.00	1540.88	0.01	0.47	2.00	0.00	0.00	556.00	628.88	2256977.00	0.34	3732.48	3686.00
20	5	7	19298.00	22649.00	194.55	0	Spot (Block20, Row7, Column5)	5255.14	5082.50	1149.28	0.01	0.22	3212.00	3435.03	3212.00	2713.59	0.03	0.79	28.00	0.00	0.00	1870.50	2043.14	5623002.00	0.67	3879.20	3836.00
20	6	7	19646.00	22645.00	194.15	0	Spot (Block20, Row7, Column6)	3889.92	3837.00	403.33	0.01	0.10	3199.00	3366.04	3199.00	2321.37	0.02	0.69	0.00	0.00	0.00	638.00	690.92	4154432.00	0.23	3493.84	3399.00
20	7	7	19908.00	22650.00	151.35	0	Spot (Block20, Row7, Column7)	8772.83	8494.00	2391.08	0.01	0.27	3196.00	3238.80	3196.00	308.21	0.01	0.10	100.00	100.00	0.00	5298.00	5576.83	5526883.00	17.96	4670.39	4395.00
20	8	7	20222.00	22649.00	189.45	0	Spot (Block20, Row7, Column8)	6053.79	5999.00	852.71	0.00	0.14	3290.00	3333.46	3290.00	302.41	0.01	0.09	100.00	100.00	0.00	2709.00	2763.79	6132486.00	9.00	4232.04	4138.00
20	1	8	18106.00	22957.00	145.45	0	Spot (Block20, Row8, Column1)	51632.55	64805.00	17452.02	0.10	0.34	3350.00	3410.36	3350.00	428.90	0.01	0.13	100.00	100.00	49.13	61455.00	48282.55	29534008.00	112.43	15984.63	11384.00
20	2	8	18421.00	22951.00	188.55	0	Spot (Block20, Row8, Column2)	4299.65	4188.00	697.05	0.01	0.16	3279.00	3326.54	3279.00	367.74	0.01	0.11	82.00	58.00	0.00	909.00	1020.65	4303948.00	2.65	3610.20	3559.00
20	3	8	18706.00	22949.00	150.40	0	Spot (Block20, Row8, Column3)	7225.23	6329.00	3471.26	0.06	0.48	3198.00	3244.86	3198.00	340.08	0.01	0.10	100.00	95.00	0.00	3131.00	4027.23	4457970.00	11.70	4323.46	4255.50
20	4	8	19018.00	22938.00	188.95	0	Spot (Block20, Row8, Column4)	3858.99	3804.50	438.26	0.01	0.11	3182.00	3210.09	3182.00	326.27	0.00	0.10	73.00	47.00	0.00	622.50	676.99	3889864.00	1.99	3467.38	3435.00
20	5	8	19306.00	22949.00	197.80	0	Spot (Block20, Row8, Column5)	3759.63	3703.50	344.84	0.01	0.09	3215.00	3241.48	3215.00	313.39	0.00	0.10	72.00	36.00	0.00	488.50	544.63	4173185.00	1.65	3431.47	3436.00
20	6	8	19621.00	22953.00	208.05	0	Spot (Block20, Row8, Column6)	4305.39	4219.50	550.11	0.01	0.13	3232.00	3281.75	3232.00	326.93	0.01	0.10	94.00	75.00	0.00	987.50	1073.39	5312857.00	3.13	3580.10	3573.00
20	7	8	19919.00	22950.00	149.50	0	Spot (Block20, Row8, Column7)	7146.26	6740.00	1943.78	0.03	0.27	3272.00	3301.41	3272.00	323.95	0.00	0.10	100.00	99.00	0.00	3468.00	3874.26	4316343.00	11.87	4242.23	4155.50
20	8	8	20226.00	22950.00	156.20	0	Spot (Block20, Row8, Column8)	6142.14	6014.00	1298.30	0.01	0.21	3324.00	3362.67	3324.00	324.05	0.01	0.10	100.00	99.00	0.00	2690.00	2818.14	4121376.00	8.58	4186.32	4124.00
21	1	1	4618.00	25341.00	148.05	0	Spot (Block21, Row1, Column1)	50741.72	63225.00	17119.00	0.10	0.34	2610.00	2663.54	2610.00	288.29	0.01	0.11	100.00	100.00	47.25	60615.00	48131.72	30394500.00	166.77	14898.02	10882.00
21	2	1	4911.00	25345.00	198.55	0	Spot (Block21, Row1, Column2)	3194.77	3165.00	279.79	0.00	0.09	2626.00	2665.82	2626.00	226.27	0.01	0.08	89.00	62.00	0.00	539.00	568.77	3562168.00	2.34	2856.72	2844.50
21	3	1	5209.00	25342.00	210.20	0	Spot (Block21, Row1, Column3)	3063.83	3050.50	176.64	0.00	0.06	2588.00	2600.53	2588.00	154.13	0.00	0.06	97.00	85.00	0.00	462.50	475.83	3848169.00	3.01	2805.39	2797.00
21	4	1	5503.00	25341.00	199.35	0	Spot (Block21, Row1, Column4)	3153.24	3105.00	292.65	0.01	0.09	2582.00	2599.16	2582.00	159.08	0.00	0.06	99.00	84.00	0.00	523.00	571.24	3560013.00	3.48	2824.89	2807.00
21	5	1	5816.00	25335.00	197.95	0	Spot (Block21, Row1, Column5)	3196.14	3168.00	286.97	0.00	0.09	2631.00	2658.81	2631.00	198.83	0.00	0.07	95.00	72.00	0.00	537.00	565.14	3544521.00	2.70	2908.06	2873.50
21	6	1	6112.00	25336.00	211.50	0	Spot (Block21, Row1, Column6)	3178.42	3122.00	224.85	0.01	0.07	2655.00	2693.48	2655.00	483.88	0.01	0.18	46.00	3.00	0.00	467.00	523.42	4062024.00	1.00	2899.93	2895.00
21	7	1	6426.00	25339.00	215.75	0	Spot (Block21, Row1, Column7)	3194.11	3157.50	312.66	0.01	0.10	2699.00	2721.88	2699.00	238.79	0.00	0.09	83.00	47.00	0.00	458.50	495.11	4248167.00	1.98	2833.85	2810.00
21	8	1	6724.00	25343.00	200.00	0	Spot (Block21, Row1, Column8)	3503.71	3432.00	339.84	0.01	0.10	2791.00	2829.18	2791.00	212.98	0.01	0.08	97.00	75.00	0.00	641.00	712.71	3962694.00	3.17	3107.23	3109.00
21	1	2	4624.00	25639.00	242.05	0	Spot (Block21, Row2, Column1)	2995.94	2967.00	290.11	0.00	0.10	2584.00	2622.64	2584.00	217.15	0.01	0.08	80.00	40.00	0.00	383.00	411.94	5075122.00	1.72	2711.92	2656.00
21	2	2	4913.00	25636.00	139.20	0	Spot (Block21, Row2, Column2)	3245.00	3224.00	272.06	0.00	0.08	2614.00	2632.18	2614.00	148.03	0.00	0.06	99.00	92.00	0.00	610.00	631.00	1713359.00	4.14	2929.82	2903.50
21	3	2	5214.00	25640.00	207.45	0	Spot (Block21, Row2, Column3)	3189.60	3170.00	231.53	0.00	0.07	2637.00	2644.13	2637.00	144.17	0.00	0.05	98.00	89.00	0.00	533.00	552.60	3888119.00	3.78	2920.20	2882.00
21	4	2	5515.00	25641.00	224.55	0	Spot (Block21, Row2, Column4)	3166.85	3152.00	215.19	0.00	0.07	2678.00	2682.59	2678.00	166.37	0.00	0.06	94.00	76.00	0.00	474.00	488.85	4591934.00	2.91	2860.17	2833.00
21	5	2	5824.00	25646.00	185.80	0	Spot (Block21, Row2, Column5)	3765.06	3688.50	436.55	0.01	0.12	2731.00	2752.55	2731.00	186.86	0.00	0.07	100.00	99.00	0.00	957.50	1034.06	3659643.00	5.42	3130.25	3098.50
21	6	2	6106.00	25645.00	204.85	0	Spot (Block21, Row2, Column6)	3295.90	3229.00	275.51	0.01	0.08	2732.00	2754.90	2732.00	210.04	0.00	0.08	93.00	65.00	0.00	497.00	563.90	3945198.00	2.58	3060.01	3074.50
21	7	2	6419.00	25641.00	211.25	0	Spot (Block21, Row2, Column7)	3263.32	3229.50	217.45	0.00	0.07	2748.00	2768.88	2748.00	226.99	0.00	0.08	95.00	55.00	0.00	481.50	515.32	4157472.00	2.18	3011.31	2996.00
21	8	2	6718.00	25645.00	210.50	0	Spot (Block21, Row2, Column8)	3286.67	3274.00	281.58	0.00	0.09	2796.00	2833.29	2796.00	218.89	0.01	0.08	84.00	52.00	0.00	478.00	490.67	4154347.00	2.07	3035.65	2974.00
21	1	3	4622.00	25931.00	183.80	0	Spot (Block21, Row3, Column1)	3299.68	3248.50	424.43	0.01	0.13	2573.00	2591.13	2573.00	164.03	0.00	0.06	99.00	89.00	0.00	675.50	726.68	3114895.00	4.32	2911.41	2808.00
21	2	3	4917.00	25945.00	196.45	0	Spot (Block21, Row3, Column2)	3181.30	3172.00	266.30	0.00	0.08	2623.00	2643.84	2623.00	171.72	0.00	0.06	93.00	73.00	0.00	549.00	558.30	3473977.00	3.13	2897.58	2873.00
21	3	3	5213.00	25936.00	171.65	0	Spot (Block21, Row3, Column3)	3497.28	3469.00	492.17	0.00	0.14	2693.00	2718.91	2693.00	188.26	0.00	0.07	99.00	89.00	0.00	776.00	804.28	2864273.00	4.13	3068.53	3038.50
21	4	3	5521.00	25946.00	211.15	0	Spot (Block21, Row3, Column4)	3417.45	3370.00	277.52	0.01	0.08	2794.00	2818.03	2794.00	208.28	0.00	0.07	96.00	76.00	0.00	576.00	623.45	4340157.00	2.88	3009.85	3013.00
21	5	3	5820.00	25945.00	193.95	0	Spot (Block21, Row3, Column5)	3605.95	3512.00	368.86	0.01	0.10	2878.00	2907.21	2878.00	223.11	0.00	0.08	98.00	76.00	0.00	634.00	727.95	3840337.00	3.13	3227.46	3215.00
21	6	3	6112.00	25940.00	218.00	0	Spot (Block21, Row3, Column6)	3427.31	3404.00	261.10	0.00	0.08	2860.00	2887.56	2860.00	214.85	0.00	0.07	91.00	68.00	0.00	544.00	567.31	4657710.00	2.51	3125.38	3108.00
21	7	3	6410.00	25940.00	219.35	0	Spot (Block21, Row3, Column7)	3357.23	3349.00	235.39	0.00	0.07	2837.00	2867.28	2837.00	218.25	0.00	0.08	90.00	61.00	0.00	512.00	520.23	4609475.00	2.24	3075.86	3049.00
21	8	3	6716.00	25941.00	203.20	0	Spot (Block21, Row3, Column8)	3408.25	3368.00	292.07	0.01	0.09	2840.00	2860.68	2840.00	200.90	0.00	0.07	95.00	72.00	0.00	528.00	568.25	4001287.00	2.73	3087.13	3078.00
21	1	4	4619.00	26240.00	196.60	0	Spot (Block21, Row4, Column1)	3122.20	3067.00	288.27	0.01	0.09	2571.00	2584.75	2571.00	151.09	0.00	0.06	95.00	85.00	0.00	496.00	551.20	3418813.00	3.56	2815.23	2811.50
21	2	4	4911.00	26243.00	216.80	0	Spot (Block21, Row4, Column2)	3105.85	3069.00	246.15	0.01	0.08	2632.00	2655.29	2632.00	170.41	0.00	0.06	97.00	66.00	0.00	437.00	473.85	4164945.00	2.64	2929.86	2875.00
21	3	4	5221.00	26240.00	175.75	0	Spot (Block21, Row4, Column3)	4066.14	4055.50	613.87	0.00	0.15	2755.00	2786.26	2755.00	204.65	0.00	0.07	99.00	96.00	0.00	1300.50	1311.14	3505011.00	6.25	3236.24	3205.00
21	4	4	5511.00	26248.00	213.40	0	Spot (Block21, Row4, Column4)	3535.45	3490.00	261.69	0.01	0.07	2918.00	2932.40	2918.00	217.46	0.00	0.07	96.00	76.00	0.00	572.00	617.45	4589019.00	2.77	3251.25	3269.00
21	5	4	5800.00	26241.00	208.40	0	Spot (Block21, Row4, Column5)	3682.78	3619.50	401.40	0.01	0.11	3015.00	3038.10	3015.00	225.68	0.00	0.07	90.00	67.00	0.00	604.50	667.78	4544550.00	2.86	3366.80	3354.50
21	6	4	6114.00	26239.00	192.30	0	Spot (Block21, Row4, Column6)	3945.05	3914.00	368.31	0.00	0.09	2995.00	3006.51	2995.00	224.75	0.00	0.07	99.00	92.00	0.00	919.00	950.05	4126522.00	4.18	3346.63	3360.00
21	7	4	6413.00	26245.00	187.70	0	Spot (Block21, Row4, Column7)	3639.07	3572.00	349.01	0.01	0.10	2965.00	2972.78	2965.00	213.56	0.00	0.07	93.00	75.00	0.00	607.00	674.07	3606316.00	3.12	3319.90	3316.50
21	8	4	6714.00	26251.00	163.85	0	Spot (Block21, Row4, Column8)	3881.86	3844.00	392.92	0.00	0.10	2925.50	2949.91	2925.50	223.51	0.00	0.08	98.00	90.00	0.00	918.50	956.36	2888103.00	4.17	3258.17	3226.00
21	1	5	4622.00	26550.00	191.70	0	Spot (Block21, Row5, Column1)	3278.79	3224.50	374.26	0.01	0.11	2565.00	2577.15	2565.00	137.42	0.00	0.05	99.00	92.00	0.00	659.50	713.79	3416498.00	5.11	2826.50	2801.00
21	2	5	4918.00	26540.00	224.25	0	Spot (Block21, Row5, Column2)	3182.39	3145.00	265.78	0.01	0.08	2661.00	2683.47	2661.00	181.21	0.00	0.07	96.00	70.00	0.00	484.00	521.39	4589006.00	2.75	2891.79	2854.00
21	3	5	5227.00	26546.00	208.50	0	Spot (Block21, Row5, Column3)	3488.16	3438.00	273.50	0.01	0.08	2802.00	2832.80	2802.00	199.46	0.00	0.07	98.00	92.00	0.00	636.00	686.16	4325320.00	3.29	3161.92	3147.00
21	4	5	5523.00	26540.00	200.35	0	Spot (Block21, Row5, Column4)	3651.58	3599.00	350.39	0.01	0.10	2966.00	2990.40	2966.00	243.84	0.00	0.08	94.00	72.00	0.00	633.00	685.58	4173759.00	2.71	3326.25	3273.00
21	5	5	5819.00	26542.00	168.15	0	Spot (Block21, Row5, Column5)	4506.11	4467.00	660.23	0.00	0.15	3045.00	3072.91	3045.00	236.31	0.00	0.08	100.00	98.00	0.00	1422.00	1461.11	3537298.00	6.06	3557.48	3545.00
21	6	5	6121.00	26539.00	205.15	0	Spot (Block21, Row5, Column6)	3736.29	3698.00	330.50	0.00	0.09	3064.00	3072.28	3064.00	220.31	0.00	0.07	96.00	72.00	0.00	634.00	672.29	4464871.00	3.01	3359.91	3348.00
21	7	5	6418.00	26539.00	208.40	0	Spot (Block21, Row5, Column7)	3648.08	3608.00	302.30	0.00	0.08	2989.00	3013.36	2989.00	214.20	0.00	0.07	95.00	74.00	0.00	619.00	659.08	4509030.00	2.96	3310.10	3263.00
21	8	5	6712.00	26548.00	169.90	0	Spot (Block21, Row5, Column8)	3804.44	3738.00	454.30	0.01	0.12	2961.00	2989.73	2961.00	228.30	0.00	0.08	97.00	76.00	0.00	777.00	843.44	3058773.00	3.57	3350.70	3305.00
21	1	6	4625.00	26844.00	222.95	0	Spot (Block21, Row6, Column1)	3047.42	3020.00	199.36	0.00	0.07	2565.00	2574.21	2565.00	142.07	0.00	0.06	97.00	84.00	0.00	455.00	482.42	4360863.00	3.33	2745.35	2748.00
21	2	6	4923.00	26846.00	225.70	0	Spot (Block21, Row6, Column2)	3147.37	3137.00	218.04	0.00	0.07	2678.00	2694.90	2678.00	161.12	0.00	0.06	94.00	73.00	0.00	459.00	469.37	4604599.00	2.81	2894.38	2870.00
21	3	6	5208.00	26844.00	212.00	0	Spot (Block21, Row6, Column3)	3539.88	3526.00	306.01	0.00	0.09	2797.00	2835.85	2797.00	200.99	0.01	0.07	99.00	88.00	0.00	729.00	742.88	4534589.00	3.50	3148.45	3135.00
21	4	6	5518.00	26842.00	149.55	0	Spot (Block21, Row6, Column4)	5394.23	4774.50	1466.87	0.05	0.27	2935.00	2969.17	2935.00	273.12	0.01	0.09	100.00	99.00	0.00	1839.50	2459.23	3312059.00	8.88	3607.35	3579.00
21	5	6	5820.00	26841.00	161.85	0	Spot (Block21, Row6, Column5)	4148.20	3987.50	646.96	0.02	0.16	2979.00	3017.53	2979.00	244.14	0.01	0.08	98.00	94.00	0.00	1008.50	1169.20	3003297.00	4.63	3444.38	3460.00
21	6	6	6127.00	26835.00	214.15	0	Spot (Block21, Row6, Column6)	3624.42	3626.50	264.76	0.00	0.07	2986.00	3013.71	2986.00	233.88	0.00	0.08	95.00	71.00	0.00	640.50	638.42	4740736.00	2.61	3339.57	3290.00
21	7	6	6421.00	26838.00	177.50	0	Spot (Block21, Row6, Column7)	3733.73	3659.00	594.88	0.01	0.16	2961.00	2976.27	2961.00	225.06	0.00	0.08	94.00	73.00	0.00	698.00	772.73	3300620.00	3.37	3322.35	3288.00
21	8	6	6723.00	26836.00	196.45	0	Spot (Block21, Row6, Column8)	3480.06	3460.00	370.37	0.00	0.11	2969.00	2998.45	2969.00	248.55	0.00	0.08	79.00	49.00	0.00	491.00	511.06	3796750.00	1.94	3197.99	3140.00
21	1	7	4615.00	27150.00	219.00	0	Spot (Block21, Row7, Column1)	3041.50	3028.00	188.97	0.00	0.06	2596.00	2638.12	2596.00	256.18	0.01	0.10	84.00	34.00	0.00	432.00	445.50	4169893.00	1.57	2766.59	2735.00
21	2	7	4929.00	27143.00	204.30	0	Spot (Block21, Row7, Column2)	3152.90	3123.50	205.10	0.00	0.07	2668.00	2681.30	2668.00	184.92	0.00	0.07	98.00	66.00	0.00	455.50	484.90	3739334.00	2.55	2911.62	2923.00
21	3	7	5218.00	27132.00	218.40	0	Spot (Block21, Row7, Column3)	3323.25	3299.00	272.31	0.00	0.08	2767.00	2798.87	2767.00	194.53	0.00	0.07	94.00	73.00	0.00	532.00	556.25	4549527.00	2.70	3027.21	3002.50
21	4	7	5523.00	27144.00	208.90	0	Spot (Block21, Row7, Column4)	3381.65	3321.00	279.15	0.01	0.08	2875.00	2902.81	2875.00	261.23	0.00	0.09	86.00	36.00	0.00	446.00	506.65	4183096.00	1.83	3157.47	3138.00
21	5	7	5816.00	27147.00	215.45	0	Spot (Block21, Row7, Column5)	3434.50	3416.00	242.53	0.00	0.07	2886.00	2914.11	2886.00	219.82	0.00	0.08	92.00	64.00	0.00	530.00	548.50	4554151.00	2.37	3142.02	3125.50
21	6	7	6116.00	27142.00	205.60	0	Spot (Block21, Row7, Column6)	3516.18	3493.00	250.17	0.00	0.07	2873.00	2903.34	2873.00	218.69	0.00	0.08	98.00	75.00	0.00	620.00	643.18	4219414.00	2.80	3245.15	3220.50
21	7	7	6408.00	27144.00	197.85	0	Spot (Block21, Row7, Column7)	3500.42	3471.00	268.96	0.00	0.08	2894.00	2930.09	2894.00	249.07	0.01	0.09	91.00	59.00	0.00	577.00	606.42	3881970.00	2.29	3220.28	3234.00
21	8	7	6716.00	27144.00	179.25	0	Spot (Block21, Row7, Column8)	4801.70	4827.00	573.39	0.00	0.12	2982.00	3016.33	2982.00	263.37	0.00	0.09	100.00	99.00	0.00	1845.00	1819.70	4326330.00	6.78	3603.38	3578.00
21	1	8	4604.00	27446.00	138.50	0	Spot (Block21, Row8, Column1)	55876.17	65535.00	14566.86	0.07	0.26	2681.00	2736.40	2681.00	333.89	0.01	0.12	100.00	100.00	61.39	62854.00	53195.17	28944040.00	159.16	16925.81	12847.50
21	2	8	4930.00	27447.00	219.55	0	Spot (Block21, Row8, Column2)	3096.61	3074.00	222.34	0.00	0.07	2680.00	2708.77	2680.00	252.96	0.00	0.09	72.00	35.00	0.00	394.00	416.61	4267134.00	1.53	2874.81	2833.00
21	3	8	5210.00	27449.00	203.85	0	Spot (Block21, Row8, Column3)	3338.25	3359.00	303.84	0.00	0.09	2760.50	2784.68	2760.50	208.60	0.00	0.07	84.00	66.00	0.00	598.50	577.75	3962499.00	2.65	3042.45	3009.50
21	4	8	5520.00	27440.00	189.55	0	Spot (Block21, Row8, Column4)	3446.32	3457.00	271.71	0.00	0.08	2816.00	2849.82	2816.00	226.50	0.01	0.08	94.00	67.00	0.00	641.00	630.32	3484227.00	2.63	3129.11	3106.00
21	5	8	5813.00	27443.00	207.80	0	Spot (Block21, Row8, Column5)	3371.90	3301.00	286.58	0.01	0.08	2862.00	2895.30	2862.00	231.17	0.01	0.08	83.00	48.00	0.00	439.00	509.90	4123836.00	2.06	3199.57	3195.00
21	6	8	6109.00	27439.00	226.35	0	Spot (Block21, Row8, Column6)	3515.69	3400.50	395.20	0.01	0.11	2847.00	2887.81	2847.00	246.84	0.01	0.09	92.00	56.00	0.00	553.50	668.69	5161034.00	2.54	3071.16	3080.00
21	7	8	6424.00	27448.00	199.75	0	Spot (Block21, Row8, Column7)	3497.37	3475.00	320.77	0.00	0.09	2879.50	2924.37	2879.50	267.02	0.01	0.09	87.00	56.00	0.00	595.50	617.87	3945036.00	2.15	3106.72	3130.00
21	8	8	6715.00	27440.00	153.35	0	Spot (Block21, Row8, Column8)	6516.77	6236.00	1527.61	0.02	0.23	3016.50	3052.43	3016.50	324.08	0.01	0.11	100.00	100.00	0.00	3219.50	3500.27	4242418.00	10.69	3848.75	3838.50
22	1	1	9116.00	25344.00	150.80	0	Spot (Block22, Row1, Column1)	51242.23	59759.50	15986.61	0.07	0.31	5521.00	5579.34	5521.00	640.34	0.00	0.11	100.00	100.00	45.00	54238.50	45721.23	31770412.00	71.31	18553.78	14682.00
22	2	1	9412.00	25346.00	168.40	0	Spot (Block22, Row1, Column2)	7992.34	7856.50	1386.39	0.01	0.17	5306.00	5358.40	5306.00	579.78	0.00	0.11	95.00	85.00	0.00	2550.50	2686.34	6345917.00	4.54	6073.19	6036.00
22	3	1	9720.00	25344.00	162.40	0	Spot (Block22, Row1, Column3)	8072.31	7733.00	1729.22	0.02	0.21	5117.00	5192.81	5117.00	549.98	0.01	0.11	98.00	87.00	0.00	2616.00	2955.31	5917003.00	5.24	5909.51	5814.50
22	4	1	9993.00	25343.00	163.95	0	Spot (Block22, Row1, Column4)	8150.24	7345.50	5471.50	0.05	0.67	5143.50	5184.83	5143.50	554.99	0.00	0.11	93.00	79.00	0.40	2202.00	3006.74	6063778.00	5.34	6005.18	5906.50
22	5	1	10317.00	25343.00	160.95	0	Spot (Block22, Row1, Column5)	9123.13	8374.00	2632.70	0.04	0.29	5184.00	5219.91	5184.00	554.67	0.00	0.11	97.00	88.00	0.00	3190.00	3939.13	6550405.00	7.04	6061.96	6046.50
22	6	1	10607.00	25338.00	159.90	0	Spot (Block22, Row1, Column6)	10608.84	10250.00	3036.30	0.01	0.29	5292.50	5325.17	5292.50	587.44	0.00	0.11	99.00	98.00	0.00	4957.50	5316.34	7521668.00	8.99	6537.48	6530.00
22	7	1	10922.00	25341.00	148.70	0	Spot (Block22, Row1, Column7)	18530.75	16895.00	6602.88	0.04	0.36	5433.00	5495.19	5433.00	632.16	0.00	0.12	100.00	100.00	0.00	11462.00	13097.75	11303759.00	20.62	8664.20	8248.00
22	8	1	11221.00	25338.00	205.30	0	Spot (Block22, Row1, Column8)	6849.23	6820.00	735.92	0.00	0.11	5570.00	5629.75	5570.00	635.29	0.00	0.11	80.00	48.00	0.00	1250.00	1279.23	8198525.00	1.92	6073.39	6048.00
22	1	2	9105.00	25650.00	207.40	0	Spot (Block22, Row2, Column1)	6265.65	6221.00	576.57	0.00	0.09	5381.00	5424.94	5381.00	600.54	0.00	0.11	64.00	31.00	0.00	840.00	884.65	7637833.00	1.40	5754.72	5671.00
22	2	2	9407.00	25650.00	134.15	0	Spot (Block22, Row2, Column2)	9601.38	9457.00	1740.30	0.01	0.18	5182.00	5234.35	5182.00	532.99	0.00	0.10	100.00	99.00	0.00	4275.00	4419.38	4637467.00	8.19	6592.14	6566.00
22	3	2	9711.00	25651.00	199.20	0	Spot (Block22, Row2, Column3)	6430.73	6376.00	678.47	0.00	0.11	5179.00	5225.07	5179.00	534.70	0.00	0.10	85.00	58.00	0.00	1197.00	1251.73	7253869.00	2.25	5747.72	5723.50
22	4	2	10014.00	25649.00	195.40	0	Spot (Block22, Row2, Column4)	7940.88	7683.50	1258.02	0.01	0.16	5217.00	5250.98	5217.00	556.03	0.00	0.11	99.00	93.00	0.00	2466.50	2723.88	8560270.00	4.84	6225.96	6244.00
22	5	2	10316.00	25650.00	199.60	0	Spot (Block22, Row2, Column5)	7979.12	7907.00	1028.51	0.00	0.13	5174.00	5213.67	5174.00	532.77	0.00	0.10	99.00	97.00	0.00	2733.00	2805.12	9008426.00	5.19	6066.41	5981.00
22	6	2	10605.00	25646.00	203.60	0	Spot (Block22, Row2, Column6)	6521.58	6409.50	848.05	0.01	0.13	5209.00	5241.77	5209.00	559.57	0.00	0.11	78.00	54.00	0.00	1200.50	1312.58	7695460.00	2.29	5771.51	5773.00
22	7	2	10923.00	25648.00	191.85	0	Spot (Block22, Row2, Column7)	6706.08	6581.50	797.96	0.01	0.12	5264.00	5304.64	5264.00	589.65	0.00	0.11	84.00	56.00	0.00	1317.50	1442.08	6960906.00	2.38	5934.31	5942.50
22	8	2	11211.00	25636.00	205.85	0	Spot (Block22, Row2, Column8)	6390.11	6321.00	665.60	0.00	0.10	5361.00	5414.26	5361.00	587.51	0.00	0.11	68.00	41.00	0.00	960.00	1029.11	7700077.00	1.66	5825.46	5789.00
22	1	3	9119.00	25946.00	151.15	0	Spot (Block22, Row3, Column1)	11568.39	10419.50	3921.36	0.05	0.34	5223.00	5270.96	5223.00	565.93	0.00	0.11	100.00	99.00	0.00	5196.50	6345.39	7264950.00	11.13	6648.53	6601.00
22	2	3	9419.00	25947.00	198.15	0	Spot (Block22, Row3, Column2)	6276.17	6197.50	670.12	0.01	0.11	5112.00	5175.05	5112.00	540.04	0.01	0.10	82.00	50.00	0.00	1085.50	1164.17	6991652.00	2.04	5744.95	5698.50
22	3	3	9713.00	25943.00	178.60	0	Spot (Block22, Row3, Column3)	6966.69	6684.00	1858.30	0.02	0.27	5229.00	5282.90	5229.00	580.79	0.00	0.11	86.00	63.00	0.00	1455.00	1737.69	6235185.00	2.90	5928.56	5882.00
22	4	3	10013.00	25946.00	155.05	0	Spot (Block22, Row3, Column4)	10919.98	10382.00	3082.56	0.02	0.28	5296.50	5341.81	5296.50	544.23	0.00	0.10	99.00	97.00	0.00	5085.50	5623.48	7218104.00	10.25	6542.07	6608.00
22	5	3	10323.00	25946.00	186.65	0	Spot (Block22, Row3, Column5)	6630.08	6445.00	787.93	0.01	0.12	5227.00	5279.63	5227.00	595.25	0.00	0.11	89.00	50.00	0.00	1218.00	1403.08	6477593.00	2.27	5819.25	5857.00
22	6	3	10608.00	25950.00	192.40	0	Spot (Block22, Row3, Column6)	7659.09	7463.00	1185.70	0.01	0.15	5181.00	5222.98	5181.00	542.36	0.00	0.10	99.00	92.00	0.00	2282.00	2478.09	8026727.00	4.49	6084.96	6112.00
22	7	3	10920.00	25950.00	156.50	0	Spot (Block22, Row3, Column7)	9483.49	8929.00	2560.25	0.03	0.27	5204.50	5259.28	5204.50	576.30	0.00	0.11	99.00	98.00	0.00	3724.50	4278.99	6382389.00	7.33	6275.71	6299.00
22	8	3	11228.00	25945.00	208.15	0	Spot (Block22, Row3, Column8)	6494.07	6435.00	750.70	0.00	0.12	5336.00	5398.49	5336.00	590.74	0.01	0.11	71.00	46.00	0.00	1099.00	1158.07	8013681.00	1.85	5735.97	5711.00
22	1	4	9117.00	26245.00	147.45	0	Spot (Block22, Row4, Column1)	10495.54	10301.00	2411.59	0.01	0.23	5324.50	5376.40	5324.50	675.53	0.00	0.13	100.00	99.00	0.00	4976.50	5171.04	6213362.00	7.58	6782.73	6711.50
22	2	4	9411.00	26255.00	210.05	0	Spot (Block22, Row4, Column2)	7754.40	7619.00	1000.34	0.01	0.13	5245.00	5317.91	5245.00	694.53	0.01	0.13	99.00	87.00	0.00	2374.00	2509.40	9747278.00	3.51	6254.51	6215.00
22	3	4	9713.00	26245.00	143.20	0	Spot (Block22, Row4, Column3)	27070.66	25526.50	10418.22	0.03	0.38	5321.00	5379.93	5321.00	628.77	0.00	0.12	100.00	100.00	0.00	20205.50	21749.66	15159568.00	34.50	10223.95	9316.00
22	4	4	10007.00	26254.00	203.90	0	Spot (Block22, Row4, Column4)	6506.43	6405.00	653.53	0.01	0.10	5339.50	5392.64	5339.50	580.91	0.00	0.11	80.00	44.00	0.00	1065.50	1166.93	7690603.00	1.92	5983.55	5949.00
22	5	4	10299.00	26240.00	195.70	0	Spot (Block22, Row4, Column5)	6462.79	6367.50	757.57	0.01	0.12	5218.50	5298.30	5218.50	627.61	0.01	0.12	77.00	44.00	0.00	1149.00	1244.29	7031520.00	1.86	5820.87	5800.00
22	6	4	10618.00	26243.00	200.45	0	Spot (Block22, Row4, Column6)	7962.06	7898.00	1040.83	0.00	0.13	5198.50	5257.62	5198.50	588.91	0.00	0.11	99.00	96.00	0.00	2699.50	2763.56	9084713.00	4.59	6015.78	6027.50
22	7	4	10912.00	26244.00	154.05	0	Spot (Block22, Row4, Column7)	10390.23	9481.00	3761.56	0.04	0.36	5288.00	5340.40	5288.00	585.57	0.00	0.11	98.00	95.00	0.00	4193.00	5102.23	6743257.00	8.62	6609.68	6501.00
22	8	4	11215.00	26252.00	190.25	0	Spot (Block22, Row4, Column8)	6786.79	6738.00	878.52	0.00	0.13	5382.00	5449.13	5382.00	606.11	0.01	0.11	78.00	55.00	0.00	1356.00	1404.79	6908951.00	2.21	5918.80	5877.50
22	1	5	9121.00	26551.00	147.70	0	Spot (Block22, Row5, Column1)	10092.09	9627.00	2171.86	0.02	0.22	5358.00	5401.12	5358.00	674.41	0.00	0.12	99.00	98.00	0.00	4269.00	4734.09	6045160.00	6.96	6673.61	6696.00
22	2	5	9418.00	26550.00	203.25	0	Spot (Block22, Row5, Column2)	6396.51	6272.50	680.10	0.01	0.11	5232.00	5304.16	5232.00	678.55	0.01	0.13	74.00	34.00	0.00	1040.50	1164.51	7509500.00	1.61	5617.63	5599.00
22	3	5	9711.00	26551.00	185.75	0	Spot (Block22, Row5, Column3)	9096.36	9006.00	1456.05	0.00	0.16	5291.00	5369.20	5291.00	626.10	0.01	0.12	99.00	98.00	0.00	3715.00	3805.36	8832569.00	5.95	6815.92	6743.00
22	4	5	10016.00	26545.00	169.55	0	Spot (Block22, Row5, Column4)	8472.60	8012.00	1820.95	0.02	0.21	5332.00	5396.59	5332.00	606.83	0.01	0.11	97.00	90.00	0.00	2680.00	3140.60	6786552.00	5.07	6193.84	6157.50
22	5	5	10316.00	26547.00	138.90	0	Spot (Block22, Row5, Column5)	33437.77	32381.00	13978.56	0.01	0.42	5301.50	5378.76	5301.50	623.73	0.01	0.12	100.00	100.00	1.72	27079.50	28136.27	17487960.00	44.99	12718.79	10999.00
22	6	5	10618.00	26546.00	192.25	0	Spot (Block22, Row5, Column6)	6825.63	6732.00	914.87	0.01	0.13	5214.00	5271.40	5214.00	548.43	0.00	0.10	86.00	70.00	0.00	1518.00	1611.63	7098654.00	2.83	5877.36	5779.00
22	7	5	10913.00	26553.00	182.85	0	Spot (Block22, Row5, Column7)	7668.19	7560.00	1142.77	0.01	0.15	5347.00	5405.42	5347.00	614.96	0.00	0.11	94.00	82.00	0.00	2213.00	2321.19	7169757.00	3.68	6172.79	6166.00
22	8	5	11216.00	26550.00	147.25	0	Spot (Block22, Row5, Column8)	13095.08	11922.00	4612.89	0.04	0.35	5439.50	5508.59	5439.50	625.45	0.01	0.11	100.00	99.00	0.00	6482.50	7655.58	7739192.00	12.13	7077.96	6947.00
22	1	6	9107.00	26847.00	186.50	0	Spot (Block22, Row6, Column1)	7628.57	7433.00	1079.16	0.01	0.14	5287.00	5334.78	5287.00	582.12	0.00	0.11	98.00	85.00	0.00	2146.00	2341.57	7384459.00	3.94	6167.56	6091.50
22	2	6	9410.00	26846.00	206.65	0	Spot (Block22, Row6, Column2)	6849.73	6741.00	870.12	0.01	0.13	5100.00	5183.36	5100.00	570.90	0.01	0.11	93.00	70.00	0.00	1641.00	1749.73	8336117.00	2.92	5836.34	5779.00
22	3	6	9707.00	26848.00	143.00	0	Spot (Block22, Row6, Column3)	16349.46	15839.50	5924.87	0.01	0.36	5192.00	5264.66	5192.00	600.05	0.01	0.11	100.00	100.00	0.00	10647.50	11157.46	9024902.00	18.47	7919.38	7701.50
22	4	6	10016.00	26842.00	190.00	0	Spot (Block22, Row6, Column4)	7204.55	7070.00	1065.23	0.01	0.15	5205.00	5269.27	5205.00	586.68	0.01	0.11	92.00	78.00	0.00	1865.00	1999.55	7363047.00	3.30	5939.88	5895.00
22	5	6	10316.00	26846.00	137.90	0	Spot (Block22, Row6, Column5)	28653.38	27219.50	11346.48	0.02	0.40	5233.00	5295.96	5233.00	646.10	0.01	0.12	100.00	100.00	0.00	21986.50	23420.38	14785142.00	36.15	10867.10	9787.50
22	6	6	10613.00	26837.00	205.80	0	Spot (Block22, Row6, Column6)	6402.12	6252.00	1674.03	0.01	0.26	5194.00	5248.38	5194.00	604.44	0.00	0.12	73.00	40.00	0.00	1058.00	1208.12	7708158.00	1.91	5691.44	5597.00
22	7	6	10919.00	26844.00	153.40	0	Spot (Block22, Row6, Column7)	10596.20	9997.50	2882.77	0.03	0.27	5288.00	5349.85	5288.00	646.32	0.01	0.12	100.00	98.00	0.00	4709.50	5308.20	6866340.00	8.12	6646.52	6656.00
22	8	6	11224.00	26849.00	146.55	0	Spot (Block22, Row6, Column8)	12465.48	11796.00	3913.42	0.02	0.31	5472.00	5527.82	5472.00	634.40	0.00	0.11	100.00	100.00	0.00	6324.00	6993.48	7292308.00	10.94	7007.38	6970.00
22	1	7	9107.00	27152.00	200.45	0	Spot (Block22, Row7, Column1)	8013.48	7935.50	1079.71	0.00	0.13	5389.00	5434.92	5389.00	675.53	0.00	0.12	99.00	87.00	0.00	2546.50	2624.48	9119335.00	3.82	6406.22	6436.50
22	2	7	9419.00	27146.00	207.80	0	Spot (Block22, Row7, Column2)	6008.26	6000.00	623.21	0.00	0.10	5058.00	5095.27	5058.00	541.51	0.00	0.11	69.00	43.00	0.00	942.00	950.26	7372141.00	1.69	5340.37	5310.00
22	3	7	9712.00	27143.00	205.90	0	Spot (Block22, Row7, Column3)	6056.92	5985.00	634.05	0.01	0.10	5087.00	5141.89	5087.00	558.54	0.00	0.11	70.00	40.00	0.00	898.00	969.92	7286471.00	1.64	5589.73	5595.50
22	4	7	10011.00	27140.00	203.30	0	Spot (Block22, Row7, Column4)	6373.51	6365.00	719.34	0.00	0.11	5089.00	5138.86	5089.00	548.14	0.00	0.11	83.00	57.00	0.00	1276.00	1284.51	7520741.00	2.25	5646.28	5546.00
22	5	7	10312.00	27145.00	198.90	0	Spot (Block22, Row7, Column5)	7677.81	7525.00	1288.87	0.01	0.17	5100.50	5159.06	5100.50	618.63	0.00	0.12	96.00	82.00	0.00	2424.50	2577.31	8622185.00	4.07	6086.03	6072.00
22	6	7	10614.00	27146.00	184.35	0	Spot (Block22, Row7, Column6)	7095.36	6987.00	873.87	0.01	0.12	5135.00	5184.98	5135.00	615.09	0.00	0.12	95.00	79.00	0.00	1852.00	1960.36	6790257.00	3.11	6045.40	6102.00
22	7	7	10904.00	27148.00	146.60	0	Spot (Block22, Row7, Column7)	12096.53	11667.00	3374.80	0.02	0.28	5252.00	5383.20	5252.00	1837.44	0.01	0.34	98.00	80.00	0.00	6415.00	6844.53	7076469.00	3.65	7082.29	6993.00
22	8	7	11226.00	27149.00	188.90	0	Spot (Block22, Row7, Column8)	11826.39	11713.00	2401.96	0.00	0.20	5499.00	5621.12	5499.00	1799.23	0.01	0.32	98.00	88.00	0.00	6214.00	6327.39	11897350.00	3.45	7638.02	6990.00
22	1	8	9106.00	27451.00	140.15	0	Spot (Block22, Row8, Column1)	60083.05	65535.00	10721.94	0.04	0.18	5476.00	5558.44	5476.00	747.64	0.01	0.13	100.00	100.00	69.55	60059.00	54607.05	31964416.00	72.93	22903.68	19176.00
22	2	8	9415.00	27449.00	194.80	0	Spot (Block22, Row8, Column2)	6521.80	6457.00	827.44	0.00	0.13	5174.00	5235.60	5174.00	641.08	0.01	0.12	77.00	50.00	0.00	1283.00	1347.80	7010938.00	2.01	5809.33	5678.00
22	3	8	9716.00	27442.00	145.30	0	Spot (Block22, Row8, Column3)	10479.08	9426.00	4075.46	0.05	0.39	5128.50	5193.01	5128.50	584.92	0.01	0.11	99.00	97.00	0.00	4297.50	5350.58	6025471.00	9.04	6629.49	6495.00
22	4	8	10015.00	27445.00	175.50	0	Spot (Block22, Row8, Column4)	7109.29	7056.00	1046.72	0.00	0.15	5160.00	5219.08	5160.00	601.48	0.00	0.12	90.00	74.00	0.00	1896.00	1949.29	6135321.00	3.14	5935.68	5936.00
22	5	8	10305.00	27446.00	208.55	0	Spot (Block22, Row8, Column5)	6185.59	6142.00	744.03	0.00	0.12	5135.00	5209.29	5135.00	594.68	0.01	0.11	69.00	41.00	0.00	1007.00	1050.59	7626834.00	1.64	5529.94	5497.00
22	6	8	10619.00	27447.00	176.20	0	Spot (Block22, Row8, Column6)	8571.56	8458.00	1638.13	0.01	0.19	5202.00	5264.30	5202.00	625.03	0.01	0.12	98.00	90.00	0.00	3256.00	3369.56	7422970.00	5.29	6174.10	6134.50
22	7	8	10918.00	27448.00	162.70	0	Spot (Block22, Row8, Column7)	9037.90	8875.00	1858.65	0.01	0.21	5417.00	5548.81	5417.00	1810.93	0.01	0.33	80.00	45.00	0.00	3458.00	3620.90	6606708.00	1.93	6376.49	6413.00
22	8	8	11212.00	27448.00	154.20	0	Spot (Block22, Row8, Column8)	11924.37	11613.00	2840.56	0.01	0.24	5716.00	5851.33	5716.00	1781.54	0.01	0.30	99.00	82.00	0.00	5897.00	6208.37	7762763.00	3.41	7454.50	7388.00
23	1	1	13619.00	25346.00	150.55	0	Spot (Block23, Row1, Column1)	48459.73	53050.00	17162.26	0.04	0.35	3932.50	3990.55	3932.50	471.73	0.01	0.12	100.00	100.00	39.39	49117.50	44527.23	30142152.00	94.27	15895.67	13228.00
23	2	1	13911.00	25348.00	180.65	0	Spot (Block23, Row1, Column2)	5194.66	5097.00	671.12	0.01	0.13	3833.00	3882.63	3833.00	412.82	0.01	0.11	93.00	79.00	0.00	1264.00	1361.66	4753115.00	3.18	4330.94	4366.00
23	3	1	14221.00	25355.00	183.20	0	Spot (Block23, Row1, Column3)	5105.19	4933.00	761.76	0.01	0.15	3898.00	3921.32	3898.00	364.71	0.00	0.09	88.00	68.00	0.00	1035.00	1207.19	4819304.00	3.25	4355.51	4283.00
23	4	1	14510.00	25352.00	197.75	0	Spot (Block23, Row1, Column4)	5051.07	4932.00	597.11	0.01	0.12	3935.00	3974.81	3935.00	378.18	0.00	0.10	92.00	71.00	0.00	997.00	1116.07	5596591.00	2.85	4343.90	4348.50
23	5	1	14811.00	25351.00	166.15	0	Spot (Block23, Row1, Column5)	7230.57	6485.00	2300.88	0.05	0.32	4000.00	4043.00	4000.00	398.26	0.00	0.10	100.00	92.00	0.00	2485.00	3230.57	5545850.00	8.00	4820.81	4803.00
23	6	1	15109.00	25342.00	162.20	0	Spot (Block23, Row1, Column6)	7116.67	6757.00	1791.38	0.02	0.25	4083.00	4102.93	4083.00	410.56	0.00	0.10	99.00	95.00	0.00	2674.00	3033.67	5173820.00	7.34	4889.13	4949.00
23	7	1	15424.00	25346.00	158.45	0	Spot (Block23, Row1, Column7)	9603.99	8850.50	2990.76	0.04	0.31	4082.50	4203.15	4082.50	1946.18	0.01	0.46	91.00	61.00	0.00	4768.00	5521.49	6645963.00	2.78	5379.05	5353.00
23	8	1	15717.00	25356.00	199.60	0	Spot (Block23, Row1, Column8)	5058.20	4964.50	741.09	0.01	0.15	4080.00	4246.08	4080.00	2077.01	0.02	0.49	2.00	0.00	0.00	884.50	978.20	5715768.00	0.39	4488.52	4401.00
23	1	2	13607.00	25648.00	231.50	0	Spot (Block23, Row2, Column1)	4419.92	4326.00	467.15	0.01	0.11	3855.00	3914.41	3855.00	474.63	0.01	0.12	49.00	23.00	0.00	471.00	564.92	6815518.00	1.07	4049.25	3905.00
23	2	2	13909.00	25647.00	142.95	0	Spot (Block23, Row2, Column2)	5921.87	5839.00	921.36	0.01	0.16	3836.00	3853.73	3836.00	351.43	0.00	0.09	99.00	97.00	0.00	2003.00	2085.87	3286639.00	5.89	4535.30	4578.00
23	3	2	14212.00	25645.00	200.70	0	Spot (Block23, Row2, Column3)	4806.64	4645.00	947.04	0.01	0.20	3897.00	3935.25	3897.00	369.04	0.00	0.09	81.00	50.00	0.00	748.00	909.64	5493992.00	2.36	4267.42	4238.50
23	4	2	14517.00	25645.00	200.80	0	Spot (Block23, Row2, Column4)	5310.56	5237.00	600.72	0.01	0.11	3948.00	3989.90	3948.00	377.81	0.00	0.09	95.00	85.00	0.00	1289.00	1362.56	6085902.00	3.50	4510.51	4432.00
23	5	2	14824.00	25646.00	208.40	0	Spot (Block23, Row2, Column5)	5437.56	5361.00	627.96	0.01	0.12	3967.00	4035.04	3967.00	467.43	0.01	0.12	96.00	80.00	0.00	1394.00	1470.56	6726263.00	3.00	4455.53	4428.50
23	6	2	15118.00	25646.00	187.15	0	Spot (Block23, Row2, Column6)	5051.43	5057.50	552.12	0.00	0.11	4039.00	4091.46	4039.00	473.05	0.01	0.12	81.00	52.00	0.00	1018.50	1012.43	4990814.00	2.03	4577.20	4533.50
23	7	2	15413.00	25651.00	197.60	0	Spot (Block23, Row2, Column7)	5081.36	4973.00	563.72	0.01	0.11	4036.00	4092.26	4036.00	457.07	0.01	0.11	84.00	51.00	0.00	937.00	1045.36	5625068.00	2.16	4390.36	4311.00
23	8	2	15716.00	25646.00	212.80	0	Spot (Block23, Row2, Column8)	4771.93	4763.50	432.95	0.00	0.09	3992.00	4073.35	3992.00	471.43	0.01	0.12	68.00	36.00	0.00	771.50	779.93	6146252.00	1.48	4368.62	4312.00
23	1	3	13621.00	25951.00	155.05	0	Spot (Block23, Row3, Column1)	6513.58	6234.00	1533.41	0.02	0.24	3771.00	3809.86	3771.00	400.73	0.00	0.11	99.00	96.00	0.00	2463.00	2742.58	4305477.00	6.75	4528.49	4564.00
23	2	3	13923.00	25944.00	207.90	0	Spot (Block23, Row3, Column2)	4651.17	4553.00	522.82	0.01	0.11	3804.00	3833.98	3804.00	371.00	0.00	0.10	80.00	50.00	0.00	749.00	847.17	5725596.00	2.20	4085.18	4054.00
23	3	3	14206.00	25935.00	195.70	0	Spot (Block23, Row3, Column3)	4916.87	4788.50	792.64	0.01	0.16	3902.00	3950.34	3902.00	402.16	0.01	0.10	86.00	55.00	0.00	886.50	1014.87	5329885.00	2.40	4363.94	4354.00
23	4	3	14512.00	25944.00	163.55	0	Spot (Block23, Row3, Column4)	6263.50	6003.00	1242.47	0.02	0.20	3888.00	3934.85	3888.00	396.40	0.01	0.10	99.00	92.00	0.00	2115.00	2375.50	4653781.00	5.87	4643.83	4671.00
23	5	3	14823.00	25946.00	181.20	0	Spot (Block23, Row3, Column5)	5044.42	4973.00	844.30	0.01	0.17	3872.00	3922.11	3872.00	457.19	0.01	0.12	86.00	59.00	0.00	1101.00	1172.42	4645912.00	2.45	4380.04	4313.00
23	6	3	15122.00	25941.00	188.50	0	Spot (Block23, Row3, Column6)	4919.52	4893.00	497.73	0.00	0.10	3968.00	4001.30	3968.00	412.25	0.00	0.10	83.00	59.00	0.00	925.00	951.52	4929360.00	2.23	4503.10	4414.50
23	7	3	15423.00	25948.00	184.40	0	Spot (Block23, Row3, Column7)	5856.55	5486.50	1214.08	0.03	0.21	4029.00	4081.13	4029.00	448.93	0.01	0.11	95.00	76.00	0.00	1457.50	1827.55	5598860.00	3.95	4661.11	4666.00
23	8	3	15718.00	25946.00	208.00	0	Spot (Block23, Row3, Column8)	4833.03	4783.00	459.44	0.00	0.10	4030.50	4102.59	4030.50	476.23	0.01	0.12	73.00	35.00	0.00	752.50	802.53	5959132.00	1.53	4307.59	4260.00
23	1	4	13615.00	26250.00	178.45	0	Spot (Block23, Row4, Column1)	5907.71	5365.00	1370.63	0.04	0.23	3801.00	3848.60	3801.00	417.20	0.01	0.11	98.00	86.00	0.00	1564.00	2106.71	5216506.00	4.94	4517.19	4509.00
23	2	4	13916.00	26245.00	203.15	0	Spot (Block23, Row4, Column2)	4726.49	4671.00	446.12	0.01	0.09	3783.00	3839.28	3783.00	404.42	0.01	0.11	90.00	56.00	0.00	888.00	943.49	5525263.00	2.19	4257.72	4208.00
23	3	4	14215.00	26246.00	150.95	0	Spot (Block23, Row4, Column3)	11388.71	10672.00	3733.30	0.03	0.33	3847.00	3903.47	3847.00	429.39	0.01	0.11	100.00	100.00	0.00	6825.00	7541.71	7072391.00	17.43	5699.92	5584.00
23	4	4	14504.00	26253.00	204.30	0	Spot (Block23, Row4, Column4)	4547.14	4561.00	415.97	0.00	0.09	3795.00	3844.25	3795.00	409.25	0.01	0.11	73.00	46.00	0.00	766.00	752.14	5388357.00	1.72	4165.01	4106.00
23	5	4	14802.00	26248.00	194.35	0	Spot (Block23, Row4, Column5)	4706.64	4668.00	507.41	0.00	0.11	3774.00	3869.51	3774.00	1171.28	0.01	0.30	28.00	0.00	0.00	894.00	932.64	4979621.00	0.71	4246.76	4147.50
23	6	4	15124.00	26247.00	202.00	0	Spot (Block23, Row4, Column6)	5398.41	5324.00	626.17	0.01	0.12	3839.00	3937.70	3839.00	1177.98	0.01	0.30	67.00	12.00	0.00	1485.00	1559.41	6229769.00	1.24	4322.55	4316.50
23	7	4	15409.00	26249.00	168.00	0	Spot (Block23, Row4, Column7)	6603.57	5931.00	2037.57	0.05	0.31	3997.00	4032.92	3997.00	410.20	0.00	0.10	98.00	87.00	0.00	1934.00	2606.57	5177200.00	6.27	4706.82	4723.00
23	8	4	15715.00	26257.00	199.95	0	Spot (Block23, Row4, Column8)	5081.55	4970.00	710.80	0.01	0.14	4062.00	4113.05	4062.00	418.91	0.01	0.10	78.00	54.00	0.00	908.00	1019.55	5772640.00	2.31	4358.46	4318.00
23	1	5	13621.00	26552.00	159.60	0	Spot (Block23, Row5, Column1)	5923.52	5758.50	1024.86	0.01	0.17	3849.00	3881.49	3849.00	414.44	0.00	0.11	99.00	90.00	0.00	1909.50	2074.52	4182004.00	4.93	4455.41	4517.50
23	2	5	13916.00	26544.00	184.80	0	Spot (Block23, Row5, Column2)	4663.64	4556.00	518.57	0.01	0.11	3796.00	3851.35	3796.00	422.18	0.01	0.11	78.00	45.00	0.00	760.00	867.64	4491085.00	1.92	4297.40	4287.00
23	3	5	14217.00	26553.00	198.40	0	Spot (Block23, Row5, Column3)	5010.79	4878.50	656.89	0.01	0.13	3868.00	3921.85	3868.00	460.08	0.01	0.12	89.00	57.00	0.00	1010.50	1142.79	5602065.00	2.37	4439.50	4337.50
23	4	5	14520.00	26550.00	188.25	0	Spot (Block23, Row5, Column4)	5456.39	5218.00	1087.49	0.02	0.20	3820.00	3871.44	3820.00	465.58	0.01	0.12	90.00	70.00	0.00	1398.00	1636.39	5434561.00	3.40	4444.15	4379.00
23	5	5	14822.00	26550.00	148.20	0	Spot (Block23, Row5, Column5)	12594.86	11768.00	4463.39	0.03	0.35	3865.00	3967.63	3865.00	1179.97	0.01	0.30	100.00	99.00	0.00	7903.00	8729.86	7544322.00	7.31	6117.29	5828.00
23	6	5	15130.00	26558.00	214.10	0	Spot (Block23, Row5, Column6)	4674.46	4590.00	496.92	0.01	0.11	3874.00	3962.80	3874.00	715.41	0.01	0.18	50.00	13.00	0.00	716.00	800.46	6128215.00	0.99	4215.94	4148.50
23	7	5	15420.00	26546.00	190.35	0	Spot (Block23, Row5, Column7)	4897.75	4838.00	534.92	0.01	0.11	4002.00	4043.93	4002.00	432.63	0.00	0.11	80.00	47.00	0.00	836.00	895.75	5005496.00	1.97	4442.33	4392.00
23	8	5	15719.00	26551.00	156.50	0	Spot (Block23, Row5, Column8)	8153.04	7499.00	2486.12	0.04	0.30	4109.00	4152.31	4109.00	422.60	0.00	0.10	99.00	97.00	0.00	3390.00	4044.04	5495151.00	9.47	5036.16	4970.50
23	1	6	13609.00	26849.00	204.90	0	Spot (Block23, Row6, Column1)	4694.62	4555.00	536.67	0.01	0.11	3846.00	3906.57	3846.00	404.84	0.01	0.10	77.00	44.00	0.00	709.00	848.62	5614761.00	1.95	4229.87	4241.00
23	2	6	13925.00	26843.00	214.50	0	Spot (Block23, Row6, Column2)	4716.19	4572.00	985.42	0.01	0.21	3827.50	3885.55	3827.50	407.54	0.01	0.10	75.00	46.00	0.00	744.50	888.69	6197067.00	2.04	4241.89	4197.00
23	3	6	14205.00	26847.00	159.40	0	Spot (Block23, Row6, Column3)	8483.83	7625.50	2777.87	0.05	0.33	3904.00	3966.12	3904.00	427.35	0.01	0.11	99.00	98.00	0.00	3721.50	4579.83	5989585.00	10.57	5007.29	4982.50
23	4	6	14522.00	26847.00	194.15	0	Spot (Block23, Row6, Column4)	5371.24	5252.00	755.37	0.01	0.14	3936.00	3995.06	3936.00	481.37	0.01	0.12	93.00	69.00	0.00	1316.00	1435.24	5672034.00	2.86	4390.14	4398.00
23	5	6	14820.00	26847.00	146.85	0	Spot (Block23, Row6, Column5)	12273.08	11350.00	4177.24	0.03	0.34	3939.00	4014.44	3939.00	504.61	0.01	0.13	100.00	100.00	0.00	7411.00	8334.08	7228846.00	16.37	5748.62	5540.00
23	6	6	15118.00	26844.00	203.70	0	Spot (Block23, Row6, Column6)	4902.99	4809.50	538.69	0.01	0.11	3971.00	4029.07	3971.00	441.88	0.01	0.11	80.00	46.00	0.00	838.50	931.99	5795332.00	1.98	4351.96	4367.50
23	7	6	15418.00	26846.00	170.30	0	Spot (Block23, Row6, Column7)	6814.96	6121.00	1859.14	0.05	0.27	4043.00	4101.63	4043.00	498.24	0.01	0.12	99.00	85.00	0.00	2078.00	2771.96	5513304.00	5.45	4767.58	4726.00
23	8	6	15726.00	26850.00	154.70	0	Spot (Block23, Row6, Column8)	8129.21	7592.00	2408.71	0.03	0.30	4177.00	4211.62	4177.00	505.33	0.00	0.12	99.00	93.00	0.00	3415.00	3952.21	5349023.00	7.75	5219.18	5131.50
23	1	7	13612.00	27148.00	195.15	0	Spot (Block23, Row7, Column1)	4686.42	4681.00	467.93	0.00	0.10	3902.00	3996.16	3902.00	502.24	0.01	0.13	67.00	31.00	0.00	779.00	784.42	5019153.00	1.37	4240.66	4168.00
23	2	7	13921.00	27147.00	196.75	0	Spot (Block23, Row7, Column2)	4721.78	4672.00	547.16	0.00	0.12	3823.00	3884.95	3823.00	395.07	0.01	0.10	81.00	53.00	0.00	849.00	898.78	5179790.00	2.12	4233.60	4230.00
23	3	7	14211.00	27146.00	202.90	0	Spot (Block23, Row7, Column3)	4658.90	4634.50	444.12	0.00	0.10	3935.50	3987.21	3935.50	420.36	0.01	0.11	69.00	40.00	0.00	699.00	723.40	5432279.00	1.60	4338.25	4285.00
23	4	7	14518.00	27144.00	194.00	0	Spot (Block23, Row7, Column4)	4734.72	4692.00	492.85	0.00	0.10	3944.00	4006.97	3944.00	459.04	0.01	0.11	66.00	39.00	0.00	748.00	790.72	5042481.00	1.59	4348.29	4299.00
23	5	7	14814.00	27149.00	194.55	0	Spot (Block23, Row7, Column5)	5205.87	5156.00	629.87	0.00	0.12	3938.00	4004.91	3938.00	469.71	0.01	0.12	90.00	67.00	0.00	1218.00	1267.87	5585900.00	2.56	4559.29	4518.00
23	6	7	15111.00	27145.00	197.60	0	Spot (Block23, Row7, Column6)	4906.95	4867.00	505.74	0.00	0.10	3983.00	4041.98	3983.00	444.55	0.01	0.11	81.00	49.00	0.00	884.00	923.95	5422176.00	1.95	4552.83	4552.00
23	7	7	15407.00	27152.00	162.45	0	Spot (Block23, Row7, Column7)	7457.48	7105.50	1894.84	0.02	0.25	4047.00	4126.51	4047.00	502.61	0.01	0.12	99.00	94.00	0.00	3058.50	3410.48	5443961.00	6.63	4941.24	4976.50
23	8	7	15723.00	27150.00	189.85	0	Spot (Block23, Row7, Column8)	7029.49	6912.00	1036.32	0.01	0.15	4158.00	4220.46	4158.00	520.37	0.01	0.12	99.00	99.00	0.00	2754.00	2871.49	7127904.00	5.40	5076.94	5074.50
23	1	8	13608.00	27454.00	143.20	0	Spot (Block23, Row8, Column1)	51961.48	62112.50	16436.83	0.08	0.32	4156.00	4228.20	4156.00	575.16	0.01	0.14	100.00	100.00	47.32	57956.50	47805.48	29098620.00	82.99	15730.92	13384.50
23	2	8	13909.00	27450.00	205.50	0	Spot (Block23, Row8, Column2)	4900.67	4875.00	560.12	0.00	0.11	3965.00	4040.75	3965.00	510.44	0.01	0.13	77.00	42.00	0.00	910.00	935.67	5905302.00	1.68	4370.01	4364.00
23	3	8	14211.00	27448.00	168.00	0	Spot (Block23, Row8, Column3)	6342.10	5901.50	1566.66	0.03	0.25	3977.00	4035.41	3977.00	465.66	0.01	0.12	93.00	81.00	0.00	1924.50	2365.10	4959524.00	4.95	4733.48	4640.00
23	4	8	14519.00	27444.00	176.45	0	Spot (Block23, Row8, Column4)	4990.80	4953.00	554.61	0.00	0.11	4003.00	4060.96	4003.00	477.59	0.01	0.12	78.00	49.00	0.00	950.00	987.80	4346985.00	1.95	4508.20	4458.00
23	5	8	14799.00	27459.00	196.25	0	Spot (Block23, Row8, Column5)	4806.33	4755.00	789.24	0.00	0.16	3987.50	4043.41	3987.50	479.38	0.01	0.12	64.00	39.00	0.00	767.50	818.83	5253322.00	1.59	4366.02	4319.00
23	6	8	15120.00	27449.00	185.45	0	Spot (Block23, Row8, Column6)	5092.44	5032.00	539.51	0.01	0.11	3992.00	4069.54	3992.00	474.08	0.01	0.12	88.00	56.00	0.00	1040.00	1100.44	4919295.00	2.16	4564.87	4576.00
23	7	8	15418.00	27449.00	189.90	0	Spot (Block23, Row8, Column7)	5680.05	5509.00	1025.07	0.01	0.18	4112.00	4193.54	4112.00	486.36	0.01	0.12	90.00	68.00	0.00	1397.00	1568.05	5765253.00	3.06	4685.35	4613.00
23	8	8	15725.00	27448.00	165.25	0	Spot (Block23, Row8, Column8)	7872.90	7294.00	1928.75	0.03	0.24	4238.00	4311.53	4238.00	512.09	0.01	0.12	99.00	98.00	0.00	3056.00	3634.90	5991276.00	6.95	5203.26	5162.00
24	1	1	18116.00	25347.00	153.85	0	Spot (Block24, Row1, Column1)	42364.73	41817.50	19562.50	0.01	0.46	2564.00	2597.69	2564.00	248.15	0.01	0.10	100.00	100.00	28.62	39253.50	39800.73	27537236.00	160.25	11469.35	9438.00
24	2	1	18412.00	25352.00	176.65	0	Spot (Block24, Row1, Column2)	4086.29	3815.00	959.60	0.03	0.23	2506.00	2529.78	2506.00	194.06	0.00	0.08	99.00	96.00	0.00	1309.00	1580.29	3579592.00	8.02	2915.15	2909.50
24	3	1	18726.00	25350.00	197.85	0	Spot (Block24, Row1, Column3)	3157.09	3087.50	363.80	0.01	0.12	2532.00	2543.11	2532.00	154.05	0.00	0.06	96.00	76.00	0.00	555.50	625.09	3491746.00	3.99	2740.02	2735.00
24	4	1	19012.00	25349.00	176.35	0	Spot (Block24, Row1, Column4)	3688.71	3593.00	568.79	0.01	0.15	2574.00	2586.48	2574.00	167.80	0.00	0.06	99.00	95.00	0.00	1019.00	1114.71	3216558.00	6.57	2929.61	2891.00
24	5	1	19317.00	25346.00	163.60	0	Spot (Block24, Row1, Column5)	4142.46	3927.00	884.90	0.02	0.21	2609.00	2632.53	2609.00	190.96	0.00	0.07	99.00	98.00	0.00	1318.00	1533.46	3065424.00	7.91	3027.30	3035.50
24	6	1	19610.00	25342.00	155.10	0	Spot (Block24, Row1, Column6)	6195.01	5802.50	1987.77	0.03	0.32	2705.00	2724.32	2705.00	198.24	0.00	0.07	100.00	100.00	0.00	3097.50	3490.01	4076318.00	17.51	3511.70	3390.00
24	7	1	19925.00	25346.00	156.85	0	Spot (Block24, Row1, Column7)	6248.21	5730.50	2027.20	0.04	0.32	2785.00	2804.66	2785.00	172.85	0.00	0.06	100.00	100.00	0.00	2945.50	3463.21	4223793.00	19.92	3648.10	3514.00
24	8	1	20230.00	25340.00	203.75	0	Spot (Block24, Row1, Column8)	3381.21	3333.00	287.87	0.01	0.09	2862.00	2870.68	2862.00	178.72	0.00	0.06	89.00	62.00	0.00	471.00	519.21	4020254.00	2.86	3029.22	3017.50
24	1	2	18107.00	25647.00	218.40	0	Spot (Block24, Row2, Column1)	2815.75	2799.00	172.38	0.00	0.06	2477.00	2496.77	2477.00	205.14	0.00	0.08	76.00	34.00	0.00	322.00	338.75	3857577.00	1.55	2622.76	2607.00
24	2	2	18408.00	25649.00	138.75	0	Spot (Block24, Row2, Column2)	3468.73	3422.50	329.43	0.01	0.09	2473.00	2480.75	2473.00	146.85	0.00	0.06	99.00	99.00	0.00	949.50	995.73	1810678.00	6.73	2853.42	2848.00
24	3	2	18717.00	25648.00	191.10	0	Spot (Block24, Row2, Column3)	3087.87	3064.00	228.88	0.00	0.07	2514.00	2531.68	2514.00	153.87	0.00	0.06	97.00	90.00	0.00	550.00	573.87	3186678.00	3.61	2778.56	2785.50
24	4	2	19020.00	25655.00	190.50	0	Spot (Block24, Row2, Column4)	3472.79	3409.50	478.22	0.01	0.14	2577.00	2591.48	2577.00	174.62	0.00	0.07	99.00	95.00	0.00	832.50	895.79	3556138.00	5.05	2922.90	2908.00
24	5	2	19316.00	25650.00	194.20	0	Spot (Block24, Row2, Column5)	3136.66	3108.00	230.66	0.00	0.07	2577.00	2582.04	2577.00	157.98	0.00	0.06	98.00	86.00	0.00	531.00	559.66	3349951.00	3.51	2802.34	2787.00
24	6	2	19617.00	25650.00	203.20	0	Spot (Block24, Row2, Column6)	3205.56	3160.00	245.86	0.01	0.08	2683.00	2680.19	2683.00	178.92	0.00	0.07	96.00	70.00	0.00	477.00	522.56	3756912.00	2.94	2885.55	2870.50
24	7	2	19920.00	25655.00	208.45	0	Spot (Block24, Row2, Column7)	3353.24	3293.00	308.25	0.01	0.09	2751.00	2771.58	2751.00	166.55	0.00	0.06	95.00	80.00	0.00	542.00	602.24	4127839.00	3.49	2938.18	2922.50
24	8	2	20217.00	25651.00	199.25	0	Spot (Block24, Row2, Column8)	3222.38	3211.00	201.84	0.00	0.06	2791.00	2805.78	2791.00	160.12	0.00	0.06	89.00	68.00	0.00	420.00	431.38	3634839.00	2.60	3004.87	2965.00
24	1	3	18126.00	25952.00	170.80	0	Spot (Block24, Row3, Column1)	3482.04	3234.00	635.78	0.03	0.18	2408.00	2428.80	2408.00	161.72	0.00	0.07	100.00	96.00	0.00	826.00	1074.04	2816968.00	6.51	2712.24	2676.00
24	2	3	18413.00	25943.00	182.25	0	Spot (Block24, Row3, Column2)	3028.83	3005.00	270.79	0.00	0.09	2468.00	2478.87	2468.00	210.60	0.00	0.08	92.00	68.00	0.00	537.00	560.83	2825895.00	2.61	2705.86	2659.50
24	3	3	18712.00	25943.00	194.90	0	Spot (Block24, Row3, Column3)	3242.23	3179.00	381.19	0.01	0.12	2556.00	2587.34	2556.00	244.46	0.01	0.09	95.00	67.00	0.00	623.00	686.23	3478914.00	2.68	2810.64	2814.00
24	4	3	19019.00	25949.00	150.55	0	Spot (Block24, Row3, Column4)	7873.79	7333.00	3096.89	0.03	0.39	2619.00	2648.50	2619.00	192.65	0.00	0.07	100.00	100.00	0.00	4714.00	5254.79	4866001.00	27.12	3759.96	3599.00
24	5	3	19318.00	25953.00	198.95	0	Spot (Block24, Row3, Column5)	3233.40	3189.50	258.89	0.01	0.08	2664.50	2672.90	2664.50	181.44	0.00	0.07	96.00	77.00	0.00	525.00	568.90	3634344.00	3.09	2869.67	2859.00
24	6	3	19620.00	25945.00	204.00	0	Spot (Block24, Row3, Column6)	3252.43	3215.00	240.33	0.01	0.07	2712.00	2714.02	2712.00	154.20	0.00	0.06	97.00	84.00	0.00	503.00	540.43	3870394.00	3.49	2940.37	2932.00
24	7	3	19923.00	25954.00	165.30	0	Spot (Block24, Row3, Column7)	3763.45	3710.00	466.81	0.01	0.12	2758.00	2770.16	2758.00	155.48	0.00	0.06	99.00	97.00	0.00	952.00	1005.45	2863987.00	6.39	3099.61	3088.50
24	8	3	20218.00	25941.00	198.90	0	Spot (Block24, Row3, Column8)	3333.24	3286.00	229.49	0.01	0.07	2807.00	2814.59	2807.00	153.60	0.00	0.05	98.00	82.00	0.00	479.00	526.24	3756559.00	3.38	3049.12	3058.00
24	1	4	18119.00	26251.00	152.25	0	Spot (Block24, Row4, Column1)	6769.94	6292.00	2641.67	0.03	0.39	2446.00	2471.53	2446.00	185.73	0.00	0.08	100.00	100.00	0.00	3846.00	4323.94	4305685.00	23.14	3417.11	3267.00
24	2	4	18418.00	26247.00	214.55	0	Spot (Block24, Row4, Column2)	2989.88	2988.00	206.95	0.00	0.07	2486.00	2517.14	2486.00	201.60	0.01	0.08	92.00	66.00	0.00	502.00	503.88	3925713.00	2.35	2682.74	2674.50
24	3	4	18713.00	26250.00	147.60	0	Spot (Block24, Row4, Column3)	22298.32	19922.00	12293.84	0.05	0.55	2575.50	2614.12	2575.50	223.41	0.01	0.09	100.00	100.00	0.00	17346.50	19722.82	13289796.00	88.11	6832.36	5829.50
24	4	4	19002.00	26246.00	202.35	0	Spot (Block24, Row4, Column4)	3178.81	3170.00	202.03	0.00	0.06	2635.00	2667.59	2635.00	206.04	0.01	0.08	96.00	70.00	0.00	535.00	543.81	3677887.00	2.48	2946.95	2927.00
24	5	4	19300.00	26247.00	190.90	0	Spot (Block24, Row4, Column5)	3331.73	3272.50	477.66	0.01	0.14	2694.00	2706.17	2694.00	187.95	0.00	0.07	98.00	81.00	0.00	578.50	637.73	3431683.00	3.33	3020.16	3004.50
24	6	4	19619.00	26242.00	210.30	0	Spot (Block24, Row4, Column6)	3409.35	3401.00	261.41	0.00	0.08	2739.00	2744.28	2739.00	158.89	0.00	0.06	99.00	90.00	0.00	662.00	670.35	4282143.00	4.19	2969.59	2955.00
24	7	4	19913.00	26248.00	189.15	0	Spot (Block24, Row4, Column7)	3685.38	3509.00	565.42	0.02	0.15	2787.00	2796.01	2787.00	159.48	0.00	0.06	98.00	90.00	0.00	722.00	898.38	3718547.00	5.58	3086.18	3060.50
24	8	4	20213.00	26257.00	176.80	0	Spot (Block24, Row4, Column8)	3675.32	3614.50	375.30	0.01	0.10	2824.00	2835.66	2824.00	158.09	0.00	0.06	99.00	96.00	0.00	790.50	851.32	3212226.00	5.31	3128.30	3133.00
24	1	5	18120.00	26552.00	149.70	0	Spot (Block24, Row5, Column1)	6459.50	5699.00	2743.44	0.05	0.42	2489.00	2515.33	2489.00	179.02	0.00	0.07	100.00	100.00	0.00	3210.00	3970.50	3966136.00	22.03	3379.59	3286.50
24	2	5	18420.00	26554.00	205.35	0	Spot (Block24, Row5, Column2)	3038.02	3010.00	199.55	0.00	0.07	2521.00	2544.40	2521.00	169.01	0.00	0.07	98.00	85.00	0.00	489.00	517.02	3648663.00	2.92	2753.33	2764.00
24	3	5	18717.00	26563.00	203.35	0	Spot (Block24, Row5, Column3)	3450.76	3295.00	1506.93	0.02	0.44	2640.00	2672.53	2640.00	209.15	0.01	0.08	92.00	77.00	0.00	655.00	810.76	4051195.00	3.72	2926.45	2922.50
24	4	5	19014.00	26553.00	162.50	0	Spot (Block24, Row5, Column4)	4423.63	4210.00	973.56	0.02	0.22	2676.00	2702.14	2676.00	192.77	0.00	0.07	100.00	99.00	0.00	1534.00	1747.63	3242524.00	8.93	3176.91	3170.00
24	5	5	19320.00	26549.00	146.85	0	Spot (Block24, Row5, Column5)	19521.62	17429.00	10502.07	0.05	0.54	2714.00	2742.33	2714.00	207.26	0.00	0.08	100.00	100.00	0.00	14715.00	16807.62	11478711.00	80.96	6361.74	5717.00
24	6	5	19620.00	26546.00	202.20	0	Spot (Block24, Row5, Column6)	3297.37	3266.00	264.05	0.00	0.08	2739.00	2759.16	2739.00	174.71	0.00	0.06	94.00	76.00	0.00	527.00	558.37	3818354.00	3.08	2964.28	2956.00
24	7	5	19910.00	26551.00	196.45	0	Spot (Block24, Row5, Column7)	3386.73	3354.00	247.43	0.00	0.07	2781.00	2794.15	2781.00	173.86	0.00	0.06	97.00	85.00	0.00	573.00	605.73	3694917.00	3.41	3029.84	3000.00
24	8	5	20218.00	26551.00	160.15	0	Spot (Block24, Row5, Column8)	4657.19	4273.00	1147.22	0.04	0.25	2817.00	2836.88	2817.00	190.14	0.00	0.07	100.00	99.00	0.00	1456.00	1840.19	3311264.00	9.57	3287.58	3265.00
24	1	6	18116.00	26846.00	212.40	0	Spot (Block24, Row6, Column1)	2940.36	2930.00	222.96	0.00	0.08	2481.00	2499.57	2481.00	171.80	0.00	0.07	92.00	68.00	0.00	449.00	459.36	3778368.00	2.57	2626.28	2622.00
24	2	6	18421.00	26851.00	206.95	0	Spot (Block24, Row6, Column2)	3159.18	3171.00	255.57	0.00	0.08	2548.00	2569.33	2548.00	206.82	0.00	0.08	94.00	76.00	0.00	623.00	611.18	3844718.00	2.85	2804.11	2780.50
24	3	6	18709.00	26848.00	148.75	0	Spot (Block24, Row6, Column3)	9468.74	8557.00	4121.50	0.04	0.44	2686.00	2714.27	2686.00	212.10	0.00	0.08	100.00	100.00	0.00	5871.00	6782.74	5728586.00	31.85	4253.05	3994.00
24	4	6	19018.00	26847.00	193.80	0	Spot (Block24, Row6, Column4)	3561.75	3504.50	425.72	0.01	0.12	2712.00	2748.81	2712.00	206.29	0.01	0.08	96.00	82.00	0.00	792.50	849.75	3775460.00	3.94	3041.35	3007.50
24	5	6	19320.00	26850.00	146.45	0	Spot (Block24, Row6, Column5)	9698.27	8504.00	4359.53	0.06	0.45	2719.00	2753.69	2719.00	211.89	0.01	0.08	100.00	100.00	0.00	5785.00	6979.27	5692887.00	32.77	4368.39	3983.50
24	6	6	19621.00	26854.00	195.80	0	Spot (Block24, Row6, Column6)	3323.91	3283.00	265.77	0.01	0.08	2722.00	2750.00	2722.00	186.49	0.00	0.07	96.00	81.00	0.00	561.00	601.91	3603122.00	3.08	3003.76	3025.50
24	7	6	19921.00	26851.00	172.70	0	Spot (Block24, Row6, Column7)	4377.56	4071.00	932.34	0.03	0.21	2777.00	2793.76	2777.00	172.50	0.00	0.06	100.00	99.00	0.00	1294.00	1600.56	3620241.00	9.18	3252.78	3250.00
24	8	6	20226.00	26851.00	164.65	0	Spot (Block24, Row6, Column8)	4419.62	4206.00	996.62	0.02	0.23	2801.00	2815.88	2801.00	194.29	0.00	0.07	99.00	96.00	0.00	1405.00	1618.62	3314715.00	8.25	3197.17	3209.00
24	1	7	18116.00	27155.00	189.45	0	Spot (Block24, Row7, Column1)	3039.16	3018.00	200.04	0.00	0.07	2521.00	2549.58	2521.00	231.25	0.00	0.09	95.00	57.00	0.00	497.00	518.16	3069555.00	2.12	2809.94	2766.00
24	2	7	18423.00	27149.00	208.40	0	Spot (Block24, Row7, Column2)	3023.77	2963.00	227.03	0.01	0.08	2503.00	2521.14	2503.00	182.39	0.00	0.07	97.00	74.00	0.00	460.00	520.77	3722263.00	2.76	2732.08	2718.00
24	3	7	18717.00	27145.00	214.25	0	Spot (Block24, Row7, Column3)	3119.58	3112.00	219.28	0.00	0.07	2652.00	2670.42	2652.00	220.89	0.00	0.08	85.00	53.00	0.00	460.00	467.58	4080406.00	2.03	2873.35	2863.00
24	4	7	19017.00	27154.00	188.90	0	Spot (Block24, Row7, Column4)	3224.06	3191.00	252.02	0.00	0.08	2695.00	2720.21	2695.00	209.98	0.00	0.08	92.00	61.00	0.00	496.00	529.06	3217614.00	2.40	2998.83	2972.00
24	5	7	19321.00	27151.00	207.50	0	Spot (Block24, Row7, Column5)	3467.10	3380.50	283.60	0.01	0.08	2704.00	2735.65	2704.00	206.62	0.01	0.08	99.00	94.00	0.00	676.50	763.10	4236792.00	3.54	3073.79	3061.00
24	6	7	19612.00	27143.00	202.20	0	Spot (Block24, Row7, Column6)	3362.23	3325.00	283.72	0.00	0.08	2709.00	2729.58	2709.00	184.92	0.00	0.07	96.00	89.00	0.00	616.00	653.23	3893463.00	3.42	2963.19	2951.00
24	7	7	19902.00	27150.00	168.85	0	Spot (Block24, Row7, Column7)	4408.04	4211.00	844.05	0.02	0.19	2720.00	2740.89	2720.00	186.06	0.00	0.07	100.00	99.00	0.00	1491.00	1688.04	3473533.00	8.96	3232.94	3203.00
24	8	7	20220.00	27146.00	182.95	0	Spot (Block24, Row7, Column8)	4049.64	4054.00	370.64	0.00	0.09	2711.00	2735.89	2711.00	181.46	0.00	0.07	100.00	99.00	0.00	1343.00	1338.64	3810715.00	7.24	3214.51	3160.00
24	1	8	18107.00	27455.00	142.35	0	Spot (Block24, Row8, Column1)	48156.00	53854.50	18353.37	0.05	0.38	2644.00	2700.70	2644.00	322.16	0.01	0.12	100.00	100.00	38.27	51210.50	45512.00	26678576.00	141.10	15871.37	12453.00
24	2	8	18424.00	27450.00	208.05	0	Spot (Block24, Row8, Column2)	3116.38	3072.00	283.10	0.01	0.09	2528.00	2566.23	2528.00	259.67	0.01	0.10	87.00	54.00	0.00	544.00	588.38	3823796.00	2.12	2803.59	2794.00
24	3	8	18718.00	27445.00	198.15	0	Spot (Block24, Row8, Column3)	3375.59	3259.00	480.97	0.02	0.14	2585.00	2608.04	2585.00	219.68	0.00	0.08	93.00	76.00	0.00	674.00	790.59	3743524.00	3.49	2874.02	2865.00
24	4	8	19013.00	27440.00	179.30	0	Spot (Block24, Row8, Column4)	3526.86	3412.00	443.15	0.01	0.13	2667.00	2680.78	2667.00	219.94	0.00	0.08	97.00	85.00	0.00	745.00	859.86	3177705.00	3.85	2977.41	2970.50
24	5	8	19306.00	27445.00	197.10	0	Spot (Block24, Row8, Column5)	3181.77	3181.00	289.69	0.00	0.09	2665.00	2679.69	2665.00	206.50	0.00	0.08	82.00	63.00	0.00	516.00	516.77	3490403.00	2.43	2935.10	2914.00
24	6	8	19618.00	27447.00	196.35	0	Spot (Block24, Row8, Column6)	3328.62	3280.00	310.07	0.01	0.09	2655.00	2663.35	2655.00	194.48	0.00	0.07	97.00	81.00	0.00	625.00	673.62	3641505.00	3.42	2927.33	2900.50
24	7	8	19917.00	27449.00	156.75	0	Spot (Block24, Row8, Column7)	4844.44	4599.50	1034.81	0.02	0.21	2646.50	2661.94	2646.50	198.74	0.00	0.07	100.00	100.00	0.00	1953.00	2197.94	3303910.00	10.98	3247.81	3184.50
24	8	8	20224.00	27447.00	159.55	0	Spot (Block24, Row8, Column8)	5805.62	5531.00	1618.21	0.02	0.28	2658.00	2682.39	2658.00	198.94	0.00	0.07	100.00	100.00	0.00	2873.00	3147.62	4058131.00	15.70	3442.47	3359.00
25	1	1	4615.00	29839.00	148.00	0	Spot (Block25, Row1, Column1)	52107.61	63481.00	15911.04	0.09	0.31	2620.00	2676.14	2620.00	288.28	0.01	0.11	100.00	100.00	48.23	60861.00	49487.61	30900024.00	171.47	16083.73	14413.00
25	2	1	4911.00	29846.00	140.70	0	Spot (Block25, Row1, Column2)	11109.64	10290.50	4481.22	0.03	0.40	2604.00	2653.48	2604.00	263.80	0.01	0.10	100.00	100.00	0.00	7686.50	8505.64	5976988.00	32.06	4639.94	4290.00
25	3	1	5221.00	29843.00	153.35	0	Spot (Block25, Row1, Column3)	4384.30	4045.50	1107.52	0.03	0.25	2580.00	2607.83	2580.00	246.14	0.00	0.09	99.00	96.00	0.00	1465.50	1804.30	2841028.00	7.22	3024.67	2985.50
25	4	1	5503.00	29842.00	140.90	0	Spot (Block25, Row1, Column4)	8826.56	8333.50	3370.98	0.02	0.38	2580.00	2618.31	2580.00	273.08	0.01	0.10	100.00	99.00	0.00	5753.50	6246.56	4766341.00	22.73	4012.42	3861.50
25	5	1	5813.00	29847.00	143.05	0	Spot (Block25, Row1, Column5)	11897.92	10682.00	6709.98	0.05	0.56	2614.00	2671.93	2614.00	305.71	0.01	0.11	100.00	100.00	0.00	8068.00	9283.92	6555751.00	30.18	4635.16	4203.00
25	6	1	6102.00	29834.00	145.60	0	Spot (Block25, Row1, Column6)	10972.89	10480.00	4545.06	0.02	0.41	2728.00	2774.00	2728.00	320.66	0.01	0.12	100.00	100.00	0.00	7752.00	8244.89	6342329.00	25.57	4515.62	4324.50
25	7	1	6418.00	29839.00	147.65	0	Spot (Block25, Row1, Column7)	34127.41	30994.50	18686.62	0.04	0.55	2781.00	2810.70	2781.00	310.90	0.00	0.11	100.00	100.00	8.22	28213.50	31346.41	20339988.00	100.73	9598.45	8929.50
25	8	1	6720.00	29840.00	189.35	0	Spot (Block25, Row1, Column8)	3470.10	3426.00	415.62	0.01	0.12	2837.00	2871.54	2837.00	306.60	0.01	0.11	73.00	48.00	0.00	589.00	633.10	3508268.00	1.95	3112.31	3101.50
25	1	2	4610.00	30139.00	231.40	0	Spot (Block25, Row2, Column1)	2951.97	2920.00	215.06	0.00	0.07	2588.00	2625.98	2588.00	267.63	0.01	0.10	65.00	23.00	0.00	332.00	363.97	4560796.00	1.22	2709.29	2700.00
25	2	2	4901.00	30146.00	120.05	0	Spot (Block25, Row2, Column2)	7809.27	7607.50	1729.49	0.01	0.22	2557.00	2596.07	2557.00	241.59	0.01	0.09	100.00	100.00	0.00	5050.50	5252.27	2998760.00	21.58	4023.59	3898.00
25	3	2	5212.00	30135.00	188.50	0	Spot (Block25, Row2, Column3)	3022.75	2980.50	290.77	0.01	0.10	2544.00	2580.70	2544.00	235.98	0.01	0.09	77.00	44.00	0.00	436.50	478.75	3016705.00	1.87	2807.95	2795.00
25	4	2	5515.00	30145.00	191.30	0	Spot (Block25, Row2, Column4)	4649.48	4527.00	1005.98	0.01	0.22	2565.00	2597.25	2565.00	269.29	0.01	0.10	100.00	99.00	0.00	1962.00	2084.48	4798265.00	7.62	3375.61	3394.00
25	5	2	5822.00	30146.00	197.05	0	Spot (Block25, Row2, Column5)	3337.32	3277.00	422.38	0.01	0.13	2604.00	2646.15	2604.00	278.94	0.01	0.11	87.00	58.00	0.00	673.00	733.32	3681068.00	2.48	2796.65	2785.00
25	6	2	6107.00	30143.00	139.50	0	Spot (Block25, Row2, Column6)	10022.44	9582.50	4036.97	0.02	0.40	2696.00	2739.16	2696.00	288.23	0.01	0.11	100.00	100.00	0.00	6886.50	7326.44	5331940.00	25.27	4338.64	4250.00
25	7	2	6416.00	30143.00	167.00	0	Spot (Block25, Row2, Column7)	3981.16	3826.00	617.39	0.02	0.16	2787.00	2807.60	2787.00	299.24	0.00	0.11	96.00	85.00	0.00	1039.00	1194.16	3077439.00	3.92	3131.07	3070.00
25	8	2	6717.00	30140.00	207.60	0	Spot (Block25, Row2, Column8)	3334.63	3296.50	340.02	0.00	0.10	2850.00	2870.91	2850.00	295.73	0.00	0.10	65.00	38.00	0.00	446.50	484.63	4108262.00	1.57	3130.32	3093.50
25	1	3	4614.00	30442.00	138.10	0	Spot (Block25, Row3, Column1)	21447.06	20792.00	9878.32	0.01	0.46	2581.00	2610.48	2581.00	241.36	0.00	0.09	100.00	100.00	0.00	18211.00	18866.06	11066684.00	78.04	7210.46	6214.00
25	2	3	4911.00	30445.00	202.75	0	Spot (Block25, Row3, Column2)	2992.67	2974.00	277.00	0.00	0.09	2525.00	2559.21	2525.00	226.20	0.01	0.09	79.00	49.00	0.00	449.00	467.67	3486465.00	1.92	2724.56	2725.50
25	3	3	5201.00	30435.00	201.90	0	Spot (Block25, Row3, Column3)	3216.25	3054.00	766.60	0.02	0.24	2581.00	2611.90	2581.00	277.67	0.01	0.11	79.00	42.00	0.00	473.00	635.25	3708333.00	2.18	2800.53	2790.00
25	4	3	5512.00	30441.00	138.20	0	Spot (Block25, Row3, Column4)	15021.32	14139.00	6591.59	0.03	0.44	2617.00	2667.70	2617.00	271.87	0.01	0.10	100.00	100.00	0.00	11522.00	12404.32	7766022.00	45.44	5534.17	4682.00
25	5	3	5812.00	30449.00	201.90	0	Spot (Block25, Row3, Column5)	3245.25	3210.50	351.04	0.00	0.11	2616.00	2664.72	2616.00	251.66	0.01	0.09	86.00	58.00	0.00	594.50	629.25	3751514.00	2.31	2894.24	2850.00
25	6	3	6111.00	30434.00	217.60	0	Spot (Block25, Row3, Column6)	3285.36	3263.00	327.75	0.00	0.10	2680.00	2715.63	2680.00	260.50	0.01	0.10	86.00	55.00	0.00	583.00	605.36	4441801.00	2.19	2986.25	2962.50
25	7	3	6420.00	30443.00	138.60	0	Spot (Block25, Row3, Column7)	7110.50	6514.50	2586.85	0.04	0.36	2782.00	2797.42	2782.00	278.98	0.00	0.10	100.00	100.00	0.00	3732.50	4328.50	3697461.00	15.46	3925.76	3765.00
25	8	3	6720.00	30441.00	197.70	0	Spot (Block25, Row3, Column8)	3369.32	3377.00	337.56	0.00	0.10	2864.00	2881.95	2864.00	290.64	0.00	0.10	72.00	42.00	0.00	513.00	505.32	3729835.00	1.68	3187.45	3181.50
25	1	4	4615.00	30743.00	138.70	0	Spot (Block25, Row4, Column1)	13674.78	12387.00	6280.00	0.04	0.46	2577.00	2603.72	2577.00	243.46	0.00	0.09	100.00	100.00	0.00	9810.00	11097.78	7097209.00	45.47	5186.43	4691.00
25	2	4	4906.00	30737.00	213.60	0	Spot (Block25, Row4, Column2)	3185.94	3162.50	314.95	0.00	0.10	2559.00	2594.55	2559.00	290.35	0.01	0.11	84.00	51.00	0.00	603.50	626.94	4122601.00	2.04	2859.61	2818.00
25	3	4	5214.00	30742.00	139.35	0	Spot (Block25, Row4, Column3)	49203.97	56287.00	18046.95	0.06	0.37	2610.50	2668.00	2610.50	316.28	0.01	0.12	100.00	100.00	44.47	53676.50	46593.47	25783020.00	147.14	14864.68	11049.00
25	4	4	5510.00	30747.00	200.60	0	Spot (Block25, Row4, Column4)	3363.22	3302.00	359.08	0.01	0.11	2685.00	2730.79	2685.00	286.81	0.01	0.11	87.00	57.00	0.00	617.00	678.22	3847524.00	2.21	2967.66	2961.00
25	5	4	5803.00	30742.00	213.30	0	Spot (Block25, Row4, Column5)	3219.02	3186.50	309.53	0.00	0.10	2677.00	2724.69	2677.00	296.46	0.01	0.11	74.00	42.00	0.00	509.50	542.02	4165411.00	1.67	2922.60	2895.00
25	6	4	6114.00	30748.00	191.10	0	Spot (Block25, Row4, Column6)	3496.36	3487.00	350.26	0.00	0.10	2721.00	2764.80	2721.00	286.79	0.01	0.10	95.00	65.00	0.00	766.00	775.36	3594256.00	2.55	3032.71	3052.00
25	7	4	6404.00	30748.00	142.00	0	Spot (Block25, Row4, Column7)	7617.98	6516.00	3258.53	0.07	0.43	2806.00	2827.17	2806.00	289.97	0.00	0.10	100.00	100.00	0.00	3710.00	4811.98	4174654.00	16.52	3945.76	3827.00
25	8	4	6713.00	30750.00	153.80	0	Spot (Block25, Row4, Column8)	4822.03	4662.00	965.16	0.01	0.20	2897.00	2926.09	2897.00	308.62	0.00	0.11	99.00	95.00	0.00	1765.00	1925.03	3134319.00	6.14	3388.19	3380.00
25	1	5	4616.00	31046.00	137.90	0	Spot (Block25, Row5, Column1)	22946.13	19910.50	13502.30	0.06	0.59	2507.00	2553.53	2507.00	231.50	0.01	0.09	100.00	100.00	0.19	17403.50	20439.13	11840203.00	88.09	6727.68	5806.00
25	2	5	4913.00	31033.00	195.70	0	Spot (Block25, Row5, Column2)	3071.71	3057.50	279.65	0.00	0.09	2502.00	2545.37	2502.00	209.60	0.01	0.08	91.00	62.00	0.00	555.50	569.71	3335882.00	2.51	2799.40	2791.00
25	3	5	5226.00	31043.00	204.50	0	Spot (Block25, Row5, Column3)	3361.41	3310.00	322.76	0.01	0.10	2674.00	2727.53	2674.00	315.81	0.01	0.12	88.00	50.00	0.00	636.00	687.41	3993356.00	2.01	2959.05	2933.00
25	4	5	5514.00	31045.00	139.15	0	Spot (Block25, Row5, Column4)	8316.48	7611.00	2980.65	0.04	0.36	2774.00	2820.48	2774.00	323.61	0.01	0.11	100.00	100.00	0.00	4837.00	5542.48	4349521.00	16.98	4173.61	3881.00
25	5	5	5815.00	31044.00	139.75	0	Spot (Block25, Row5, Column5)	48222.52	57519.00	18929.33	0.08	0.39	2800.00	2871.51	2800.00	384.52	0.01	0.13	100.00	100.00	40.72	54719.00	45422.52	25461620.00	117.94	14235.59	11009.50
25	6	5	6110.00	31042.00	142.35	0	Spot (Block25, Row5, Column6)	10322.47	9800.00	4156.83	0.02	0.40	2801.00	2853.18	2801.00	324.45	0.01	0.11	100.00	100.00	0.00	6999.00	7521.47	5687683.00	23.02	4471.73	4291.00
25	7	5	6414.00	31052.00	209.30	0	Spot (Block25, Row5, Column7)	3424.02	3401.00	332.22	0.00	0.10	2880.00	2908.19	2880.00	312.94	0.00	0.11	72.00	37.00	0.00	521.00	544.02	4276604.00	1.65	3104.80	3068.00
25	8	5	6714.00	31043.00	139.60	0	Spot (Block25, Row5, Column8)	17542.39	15696.00	10323.31	0.05	0.59	2984.00	3011.03	2984.00	326.67	0.00	0.11	100.00	99.00	0.00	12712.00	14558.39	9244838.00	44.48	6151.29	5260.00
25	1	6	4614.00	31334.00	212.15	0	Spot (Block25, Row6, Column1)	3033.54	2982.00	285.83	0.01	0.09	2475.00	2500.22	2475.00	210.65	0.00	0.08	92.00	60.00	0.00	507.00	558.54	3913271.00	2.53	2764.03	2748.50
25	2	6	4916.00	31341.00	210.75	0	Spot (Block25, Row6, Column2)	3177.80	3160.00	280.05	0.00	0.09	2518.00	2560.69	2518.00	260.60	0.01	0.10	94.00	65.00	0.00	642.00	659.80	4019923.00	2.37	2866.11	2833.00
25	3	6	5203.00	31341.00	137.80	0	Spot (Block25, Row6, Column3)	21404.50	19726.00	10750.75	0.04	0.50	2695.00	2756.14	2695.00	345.60	0.01	0.13	100.00	100.00	0.00	17031.00	18709.50	10916297.00	53.96	7227.86	6020.00
25	4	6	5507.00	31348.00	198.25	0	Spot (Block25, Row6, Column4)	4466.75	4253.50	1036.68	0.02	0.23	2852.00	2914.02	2852.00	393.47	0.01	0.14	94.00	74.00	0.00	1401.50	1614.75	4993822.00	3.95	3405.90	3349.50
25	5	6	5813.00	31343.00	138.75	0	Spot (Block25, Row6, Column5)	54444.54	65535.00	15606.29	0.08	0.29	2869.00	2928.01	2869.00	404.09	0.01	0.14	100.00	100.00	56.60	62666.00	51575.54	28474668.00	127.49	16273.86	11996.00
25	6	6	6110.00	31344.00	192.30	0	Spot (Block25, Row6, Column6)	3643.82	3564.00	485.74	0.01	0.13	2850.00	2892.16	2850.00	325.24	0.01	0.11	84.00	55.00	0.00	714.00	793.82	3800507.00	2.31	3254.14	3258.00
25	7	6	6414.00	31344.00	142.65	0	Spot (Block25, Row6, Column7)	11709.37	10422.00	5491.34	0.05	0.47	2899.00	2951.44	2899.00	332.00	0.01	0.11	100.00	100.00	0.00	7523.00	8810.37	6475279.00	26.38	4756.34	4422.00
25	8	6	6719.00	31347.00	140.45	0	Spot (Block25, Row6, Column8)	15485.94	14247.00	8198.93	0.04	0.53	2976.00	3023.22	2976.00	344.27	0.01	0.11	100.00	100.00	0.00	11271.00	12509.94	8238518.00	36.20	5704.48	4866.00
25	1	7	4614.00	31637.00	208.85	0	Spot (Block25, Row7, Column1)	2968.62	2905.00	366.23	0.01	0.12	2401.00	2445.46	2401.00	234.83	0.01	0.10	89.00	57.00	0.00	504.00	567.62	3687028.00	2.23	2677.32	2655.00
25	2	7	4914.00	31646.00	206.70	0	Spot (Block25, Row7, Column2)	3055.29	3027.00	341.54	0.00	0.11	2446.00	2475.49	2446.00	225.35	0.01	0.09	86.00	64.00	0.00	581.00	609.29	3721339.00	2.57	2694.02	2669.00
25	3	7	5216.00	31641.00	216.95	0	Spot (Block25, Row7, Column3)	3061.40	3002.00	280.43	0.01	0.09	2596.00	2634.35	2596.00	321.43	0.01	0.12	62.00	27.00	0.00	406.00	465.40	4123703.00	1.33	2793.71	2792.00
25	4	7	5520.00	31641.00	205.45	0	Spot (Block25, Row7, Column4)	3318.42	3269.00	349.51	0.01	0.11	2694.00	2733.74	2694.00	305.50	0.01	0.11	84.00	45.00	0.00	575.00	624.42	3988739.00	1.91	2970.45	2940.00
25	5	7	5810.00	31639.00	180.15	0	Spot (Block25, Row7, Column5)	5087.29	4832.00	1191.41	0.02	0.23	2755.00	2802.25	2755.00	371.38	0.01	0.13	100.00	96.00	0.00	2077.00	2332.29	4593827.00	6.15	3578.20	3555.50
25	6	7	6131.00	31635.00	226.30	0	Spot (Block25, Row7, Column6)	3466.63	3433.00	494.81	0.00	0.14	2788.00	2835.63	2788.00	332.41	0.01	0.12	74.00	48.00	0.00	645.00	678.63	5078614.00	1.90	3079.98	3052.00
25	7	7	6400.00	31646.00	142.70	0	Spot (Block25, Row7, Column7)	15282.82	14195.00	7507.78	0.03	0.49	2885.00	2929.81	2885.00	347.59	0.01	0.12	100.00	100.00	0.00	11310.00	12397.82	8497248.00	35.54	5716.40	4311.00
25	8	7	6715.00	31646.00	182.25	0	Spot (Block25, Row7, Column8)	4621.01	4675.00	629.69	0.01	0.14	2938.00	2997.39	2938.00	356.94	0.01	0.12	100.00	93.00	0.00	1737.00	1683.01	4302162.00	4.55	3440.57	3430.00
25	1	8	4604.00	31948.00	137.85	0	Spot (Block25, Row8, Column1)	59391.12	65535.00	11423.35	0.04	0.19	2351.00	2399.32	2351.00	313.89	0.01	0.13	100.00	100.00	69.20	63184.00	57040.12	30467856.00	181.57	18457.95	14474.00
25	2	8	4917.00	31939.00	201.40	0	Spot (Block25, Row8, Column2)	3262.29	3184.50	510.25	0.01	0.16	2398.00	2442.21	2398.00	255.31	0.01	0.10	88.00	75.00	0.00	786.50	864.29	3751628.00	3.21	2725.38	2683.50
25	3	8	5200.00	31940.00	147.90	0	Spot (Block25, Row8, Column3)	5598.73	4996.50	2023.36	0.05	0.36	2484.00	2519.76	2484.00	256.11	0.01	0.10	100.00	99.00	0.00	2512.50	3114.73	3325647.00	12.02	3217.56	3218.50
25	4	8	5509.00	31931.00	189.95	0	Spot (Block25, Row8, Column4)	3183.31	3140.00	332.30	0.01	0.10	2581.00	2614.19	2581.00	268.98	0.01	0.10	84.00	53.00	0.00	559.00	602.31	3237427.00	2.12	2890.45	2906.00
25	5	8	5807.00	31942.00	216.70	0	Spot (Block25, Row8, Column5)	3292.56	3248.00	429.73	0.01	0.13	2627.00	2676.14	2627.00	290.84	0.01	0.11	78.00	53.00	0.00	621.00	665.56	4431782.00	2.12	2873.71	2862.00
25	6	8	6117.00	31947.00	202.40	0	Spot (Block25, Row8, Column6)	3514.86	3468.50	492.07	0.01	0.14	2731.00	2776.73	2731.00	344.94	0.01	0.12	79.00	53.00	0.00	737.50	783.86	4084268.00	2.14	3074.09	3042.50
25	7	8	6418.00	31944.00	139.00	0	Spot (Block25, Row8, Column7)	16085.33	15026.00	7845.14	0.03	0.49	2868.50	2901.61	2868.50	367.50	0.00	0.13	100.00	100.00	0.00	12157.50	13216.83	8412627.00	35.87	5847.25	5212.00
25	8	8	6716.00	31941.00	148.65	0	Spot (Block25, Row8, Column8)	7496.04	6646.50	4092.56	0.05	0.55	2955.00	3019.82	2955.00	382.08	0.01	0.13	100.00	99.00	0.00	3691.50	4541.04	4542603.00	11.72	3951.14	3922.00
26	1	1	9118.00	29843.00	148.75	0	Spot (Block26, Row1, Column1)	50457.77	57698.00	16650.77	0.06	0.33	1792.00	1832.57	1792.00	254.56	0.01	0.14	100.00	100.00	42.67	55906.00	48665.77	30628076.00	191.01	15021.67	11358.00
26	2	1	9406.00	29852.00	147.90	0	Spot (Block26, Row1, Column2)	4070.75	3957.00	1011.06	0.01	0.25	1738.00	1768.34	1738.00	202.35	0.01	0.11	100.00	100.00	0.00	2219.00	2332.75	2454665.00	11.38	2461.30	2395.00
26	3	1	9716.00	29849.00	146.65	0	Spot (Block26, Row1, Column3)	3480.28	3288.50	1029.19	0.02	0.30	1682.00	1706.93	1682.00	171.70	0.01	0.10	99.00	96.00	0.00	1606.50	1798.28	2039446.00	10.33	2101.87	2087.00
26	4	1	10005.00	29846.00	149.90	0	Spot (Block26, Row1, Column4)	3700.73	3686.00	872.00	0.00	0.24	1694.00	1724.70	1694.00	180.90	0.01	0.10	100.00	99.00	0.00	1992.00	2006.73	2275948.00	10.92	2216.81	2226.50
26	5	1	10312.00	29848.00	142.90	0	Spot (Block26, Row1, Column5)	7580.49	6594.50	4023.10	0.06	0.53	1708.00	1749.35	1708.00	191.55	0.01	0.11	100.00	100.00	0.00	4886.50	5872.49	4199594.00	30.44	2890.79	2714.00
26	6	1	10606.00	29837.00	144.00	0	Spot (Block26, Row1, Column6)	7621.06	7089.00	3182.95	0.03	0.42	1738.00	1769.16	1738.00	196.60	0.01	0.11	100.00	100.00	0.00	5351.00	5883.06	4252552.00	29.77	3374.80	3036.50
26	7	1	10922.00	29842.00	148.75	0	Spot (Block26, Row1, Column7)	15703.60	14004.50	8672.38	0.05	0.55	1772.00	1801.97	1772.00	202.24	0.01	0.11	100.00	100.00	0.00	12232.50	13931.60	9547788.00	68.74	4886.02	4342.50
26	8	1	11220.00	29836.00	216.75	0	Spot (Block26, Row1, Column8)	2226.40	2193.00	231.92	0.01	0.10	1813.00	1844.34	1813.00	190.18	0.01	0.10	85.00	49.00	0.00	380.00	413.40	2992287.00	2.01	1989.38	1982.00
26	1	2	9086.00	30131.00	194.80	0	Spot (Block26, Row2, Column1)	2077.36	2040.00	242.55	0.01	0.12	1780.00	1817.57	1780.00	224.44	0.01	0.12	53.00	23.00	0.00	260.00	297.36	2231090.00	1.16	1920.01	1916.50
26	2	2	9404.00	30147.00	131.80	0	Spot (Block26, Row2, Column2)	3943.38	3940.00	786.59	0.00	0.20	1703.00	1736.26	1703.00	171.17	0.01	0.10	100.00	100.00	0.00	2237.00	2240.38	1837616.00	12.89	2385.22	2346.50
26	3	2	9713.00	30144.00	187.25	0	Spot (Block26, Row2, Column3)	2131.43	2097.00	260.42	0.01	0.12	1668.00	1682.87	1668.00	165.94	0.00	0.10	89.00	69.00	0.00	429.00	463.43	2105848.00	2.70	1835.98	1829.00
26	4	2	10018.00	30147.00	187.25	0	Spot (Block26, Row2, Column4)	2822.10	2737.00	563.12	0.01	0.20	1665.00	1687.78	1665.00	174.85	0.01	0.10	99.00	97.00	0.00	1072.00	1157.10	2788233.00	6.49	2035.89	2013.00
26	5	2	10316.00	30144.00	193.15	0	Spot (Block26, Row2, Column5)	2931.47	2861.00	435.02	0.01	0.15	1687.00	1706.29	1687.00	161.60	0.00	0.09	100.00	99.00	0.00	1174.00	1244.47	3098568.00	7.58	2137.89	2117.50
26	6	2	10612.00	30148.00	194.35	0	Spot (Block26, Row2, Column6)	2395.12	2284.50	418.29	0.02	0.17	1710.00	1747.76	1710.00	280.34	0.01	0.16	86.00	51.00	0.00	574.50	685.12	2553194.00	2.31	1963.95	1975.50
26	7	2	10921.00	30147.00	164.55	0	Spot (Block26, Row2, Column7)	2695.52	2625.00	488.29	0.01	0.18	1762.00	1797.83	1762.00	292.36	0.01	0.16	95.00	72.00	0.00	863.00	933.52	2024333.00	3.07	2088.89	2101.00
26	8	2	11218.00	30151.00	195.90	0	Spot (Block26, Row2, Column8)	2160.75	2115.00	364.95	0.01	0.17	1796.00	1825.88	1796.00	253.84	0.01	0.14	62.00	25.00	0.00	319.00	364.75	2344409.00	1.32	2019.07	2013.00
26	1	3	9118.00	30449.00	144.50	0	Spot (Block26, Row3, Column1)	6398.47	5759.00	2888.08	0.05	0.45	1720.00	1759.71	1720.00	172.09	0.01	0.10	100.00	100.00	0.00	4039.00	4678.47	3653528.00	26.95	2670.45	2471.50
26	2	3	9419.00	30443.00	196.20	0	Spot (Block26, Row3, Column2)	2120.25	2100.00	246.85	0.00	0.12	1683.00	1713.92	1683.00	170.16	0.01	0.10	85.00	61.00	0.00	417.00	437.25	2306827.00	2.39	1832.68	1801.00
26	3	3	9703.00	30435.00	188.90	0	Spot (Block26, Row3, Column3)	2187.52	2100.00	345.80	0.02	0.16	1665.00	1695.36	1665.00	180.41	0.01	0.11	85.00	59.00	0.00	435.00	522.52	2196275.00	2.73	1843.10	1832.00
26	4	3	10016.00	30444.00	140.15	0	Spot (Block26, Row3, Column4)	6695.78	6240.00	2460.10	0.03	0.37	1666.00	1697.51	1666.00	182.22	0.01	0.11	100.00	100.00	0.00	4574.00	5029.78	3548762.00	27.43	3021.26	2724.00
26	5	3	10314.00	30450.00	167.15	0	Spot (Block26, Row3, Column5)	2258.20	2202.00	304.38	0.01	0.13	1689.00	1713.53	1689.00	174.69	0.01	0.10	95.00	74.00	0.00	513.00	569.20	1752363.00	3.12	1943.18	1961.00
26	6	3	10608.00	30447.00	195.20	0	Spot (Block26, Row3, Column6)	2932.26	2773.00	634.04	0.02	0.22	1735.00	1765.53	1735.00	280.49	0.01	0.16	98.00	83.00	0.00	1038.00	1197.26	3149252.00	4.16	2153.63	2101.00
26	7	3	10920.00	30447.00	143.85	0	Spot (Block26, Row3, Column7)	4535.37	4201.50	1635.52	0.03	0.36	1779.00	1807.52	1779.00	271.45	0.01	0.15	100.00	99.00	0.00	2422.50	2756.37	2557949.00	10.05	2519.45	2357.50
26	8	3	11227.00	30443.00	174.15	0	Spot (Block26, Row3, Column8)	2449.95	2392.50	299.15	0.01	0.12	1800.00	1824.59	1800.00	194.96	0.01	0.11	97.00	83.00	0.00	592.50	649.95	2062858.00	3.21	2067.19	2054.50
26	1	4	9115.00	30744.00	142.00	0	Spot (Block26, Row4, Column1)	6406.19	5898.00	2434.38	0.04	0.38	1721.00	1754.39	1721.00	172.14	0.01	0.10	100.00	100.00	0.00	4177.00	4685.19	3516998.00	27.02	2846.94	2565.00
26	2	4	9416.00	30762.00	203.15	0	Spot (Block26, Row4, Column2)	2718.51	2598.50	428.91	0.02	0.16	1700.00	1732.72	1700.00	184.65	0.01	0.11	99.00	97.00	0.00	898.50	1018.51	3186088.00	5.34	2106.79	2105.50
26	3	4	9715.00	30745.00	141.15	0	Spot (Block26, Row4, Column3)	16790.33	15817.00	7456.27	0.03	0.44	1684.00	1725.06	1684.00	208.33	0.01	0.12	100.00	100.00	0.00	14133.00	15106.33	9049987.00	72.31	5177.80	4356.00
26	4	4	10010.00	30754.00	209.25	0	Spot (Block26, Row4, Column4)	2080.45	2075.00	202.66	0.00	0.10	1683.00	1720.68	1683.00	197.24	0.01	0.11	85.00	49.00	0.00	392.00	397.45	2583925.00	1.82	1849.18	1813.00
26	5	4	10286.00	30741.00	180.20	0	Spot (Block26, Row4, Column5)	2276.81	2173.00	584.02	0.02	0.26	1689.00	1728.09	1689.00	194.67	0.01	0.11	87.00	66.00	0.00	484.00	587.81	2071895.00	2.82	1892.10	1881.00
26	6	4	10620.00	30747.00	190.25	0	Spot (Block26, Row4, Column6)	3266.29	3210.00	506.52	0.01	0.16	1741.00	1761.24	1741.00	171.93	0.01	0.10	100.00	100.00	0.00	1469.00	1525.29	3344683.00	8.75	2321.75	2282.00
26	7	4	10909.00	30749.00	143.70	0	Spot (Block26, Row4, Column7)	4900.17	4545.00	2109.28	0.03	0.43	1778.00	1791.62	1778.00	177.68	0.00	0.10	100.00	100.00	0.00	2767.00	3122.17	2768598.00	17.50	2486.67	2455.00
26	8	4	11215.00	30752.00	157.65	0	Spot (Block26, Row4, Column8)	3085.83	2959.00	617.91	0.02	0.20	1768.00	1793.31	1768.00	195.60	0.01	0.11	100.00	97.00	0.00	1191.00	1317.83	2126139.00	6.61	2179.30	2128.00
26	1	5	9119.00	31050.00	139.80	0	Spot (Block26, Row5, Column1)	5683.82	5321.00	1807.09	0.03	0.32	1727.00	1759.52	1727.00	175.36	0.01	0.10	100.00	100.00	0.00	3594.00	3956.82	3006742.00	22.38	2871.19	2577.00
26	2	5	9423.00	31043.00	196.50	0	Spot (Block26, Row5, Column2)	2283.27	2262.00	281.46	0.00	0.12	1719.00	1753.30	1719.00	181.49	0.01	0.10	95.00	71.00	0.00	543.00	564.27	2495616.00	2.92	1952.12	1921.00
26	3	5	9719.00	31056.00	179.05	0	Spot (Block26, Row5, Column3)	3382.44	3372.00	700.79	0.00	0.21	1778.00	1794.47	1778.00	195.94	0.00	0.11	100.00	99.00	0.00	1594.00	1604.44	3037429.00	8.10	2310.98	2294.00
26	4	5	10014.00	31050.00	143.50	0	Spot (Block26, Row5, Column4)	4489.88	4260.50	1273.83	0.02	0.28	1770.00	1789.15	1770.00	210.07	0.00	0.12	100.00	100.00	0.00	2490.50	2719.88	2514333.00	12.86	2461.18	2400.00
26	5	5	10313.00	31046.00	141.75	0	Spot (Block26, Row5, Column5)	27230.44	26211.00	13913.91	0.02	0.51	1737.00	1783.20	1737.00	235.30	0.01	0.13	100.00	100.00	0.18	24474.00	25493.44	14840588.00	108.15	7507.52	5709.00
26	6	5	10615.00	31044.00	170.95	0	Spot (Block26, Row5, Column6)	2591.74	2498.50	525.93	0.02	0.20	1727.00	1766.76	1727.00	201.84	0.01	0.11	92.00	78.00	0.00	771.50	864.74	2099308.00	4.09	1969.38	1961.00
26	7	5	10915.00	31054.00	176.15	0	Spot (Block26, Row5, Column7)	2880.43	2787.00	498.47	0.01	0.17	1772.00	1798.90	1772.00	255.31	0.01	0.14	99.00	90.00	0.00	1015.00	1108.43	2500217.00	4.24	2183.28	2160.50
26	8	5	11218.00	31049.00	143.00	0	Spot (Block26, Row5, Column8)	11865.38	10044.00	7625.23	0.07	0.64	1787.00	1818.52	1787.00	254.28	0.01	0.14	100.00	100.00	0.00	8257.00	10078.38	6632749.00	39.51	3496.97	3134.00
26	1	6	9115.00	31351.00	183.00	0	Spot (Block26, Row6, Column1)	2815.33	2735.00	573.76	0.01	0.20	1725.00	1762.76	1725.00	189.58	0.01	0.11	99.00	92.00	0.00	1010.00	1090.33	2657668.00	5.55	2099.50	2076.50
26	2	6	9418.00	31351.00	188.75	0	Spot (Block26, Row6, Column2)	2489.55	2457.00	397.50	0.01	0.16	1699.00	1741.46	1699.00	196.61	0.01	0.11	94.00	83.00	0.00	758.00	790.55	2506980.00	3.80	2024.81	2007.00
26	3	6	9706.00	31346.00	140.30	0	Spot (Block26, Row6, Column3)	12992.70	12712.50	6176.66	0.01	0.48	1767.00	1791.33	1767.00	210.29	0.01	0.12	100.00	100.00	0.00	10945.50	11225.70	6912115.00	53.27	4372.07	3804.00
26	4	6	10016.00	31343.00	142.35	0	Spot (Block26, Row6, Column4)	3056.64	2951.00	581.03	0.02	0.19	1774.00	1803.96	1774.00	235.40	0.01	0.13	100.00	96.00	0.00	1177.00	1282.64	1671983.00	5.32	2198.27	2187.00
26	5	6	10314.00	31346.00	138.55	0	Spot (Block26, Row6, Column5)	36357.08	34753.50	19407.41	0.02	0.53	1776.00	1818.36	1776.00	257.86	0.01	0.14	100.00	100.00	10.42	32977.50	34581.08	18833000.00	133.95	9214.53	6998.00
26	6	6	10612.00	31351.00	183.20	0	Spot (Block26, Row6, Column6)	2456.95	2392.00	415.56	0.01	0.17	1779.00	1801.23	1779.00	214.08	0.01	0.12	93.00	68.00	0.00	613.00	677.95	2311994.00	3.06	2022.82	2034.00
26	7	6	10914.00	31349.00	143.55	0	Spot (Block26, Row6, Column7)	7134.12	6563.00	3102.57	0.04	0.43	1773.00	1798.22	1773.00	258.45	0.01	0.14	100.00	100.00	0.00	4790.00	5361.12	4002239.00	20.65	3077.64	2664.50
26	8	6	11219.00	31351.00	141.50	0	Spot (Block26, Row6, Column8)	8719.01	7694.00	4727.89	0.05	0.54	1784.00	1815.25	1784.00	249.23	0.01	0.14	100.00	100.00	0.00	5910.00	6935.01	4716984.00	27.70	3329.32	2910.50
26	1	7	9119.00	31659.00	210.15	0	Spot (Block26, Row7, Column1)	2798.26	2731.00	467.55	0.01	0.17	1756.00	1793.57	1756.00	250.57	0.01	0.14	98.00	89.00	0.00	975.00	1042.26	3517416.00	4.01	2137.35	2107.00
26	2	7	9425.00	31649.00	186.05	0	Spot (Block26, Row7, Column2)	2083.06	2056.00	251.49	0.01	0.12	1677.00	1701.75	1677.00	181.16	0.01	0.11	81.00	51.00	0.00	379.00	406.06	2024733.00	2.10	1829.14	1780.00
26	3	7	9711.00	31640.00	207.10	0	Spot (Block26, Row7, Column3)	1913.94	1888.00	182.34	0.01	0.10	1669.00	1686.73	1669.00	187.06	0.00	0.11	58.00	22.00	0.00	219.00	244.94	2329271.00	1.21	1790.70	1778.00
26	4	7	10015.00	31640.00	210.35	0	Spot (Block26, Row7, Column4)	2069.43	2021.50	273.80	0.01	0.13	1690.00	1716.57	1690.00	190.83	0.01	0.11	77.00	42.00	0.00	331.50	379.43	2607480.00	1.85	1834.72	1790.00
26	5	7	10314.00	31644.00	177.10	0	Spot (Block26, Row7, Column5)	2928.92	2833.00	633.57	0.01	0.22	1703.00	1754.19	1703.00	236.92	0.01	0.14	99.00	91.00	0.00	1130.00	1225.92	2568667.00	4.96	2077.34	2073.00
26	6	7	10613.00	31648.00	197.15	0	Spot (Block26, Row7, Column6)	2760.57	2672.00	491.11	0.01	0.18	1805.00	1838.92	1805.00	230.86	0.01	0.13	97.00	85.00	0.00	867.00	955.57	3020069.00	3.99	2192.88	2185.00
26	7	7	10905.00	31649.00	145.30	0	Spot (Block26, Row7, Column7)	7215.15	6936.00	2933.91	0.02	0.41	1795.00	1826.22	1795.00	241.99	0.01	0.13	100.00	100.00	0.00	5141.00	5420.15	4177571.00	22.27	3030.48	2670.00
26	8	7	11219.00	31647.00	189.05	0	Spot (Block26, Row7, Column8)	4380.70	4339.50	782.96	0.00	0.18	1757.00	1775.12	1757.00	195.05	0.00	0.11	100.00	100.00	0.00	2582.50	2623.70	4398224.00	13.36	2566.37	2474.50
26	1	8	9105.00	31951.00	138.50	0	Spot (Block26, Row8, Column1)	57045.22	65535.00	13066.65	0.06	0.23	1772.00	1814.66	1772.00	308.89	0.01	0.17	100.00	100.00	61.78	63763.00	55273.22	29549620.00	178.81	17630.89	12176.50
26	2	8	9414.00	31946.00	179.85	0	Spot (Block26, Row8, Column2)	2252.07	2195.00	420.50	0.01	0.19	1683.00	1714.41	1683.00	243.39	0.01	0.14	72.00	51.00	0.00	512.00	569.07	2033618.00	2.21	1821.04	1793.00
26	3	8	9704.00	31948.00	145.55	0	Spot (Block26, Row8, Column3)	4334.46	3837.50	1551.24	0.05	0.36	1621.00	1658.16	1621.00	179.19	0.01	0.11	100.00	100.00	0.00	2216.50	2713.46	2496650.00	14.94	2240.38	2214.00
26	4	8	10013.00	31942.00	166.45	0	Spot (Block26, Row8, Column4)	2581.34	2560.00	444.55	0.00	0.17	1637.00	1669.21	1637.00	178.49	0.01	0.11	97.00	93.00	0.00	923.00	944.34	1995379.00	5.11	1964.54	1920.50
26	5	8	10307.00	31949.00	197.55	0	Spot (Block26, Row8, Column5)	2016.99	1962.00	265.94	0.01	0.13	1651.00	1677.19	1651.00	192.96	0.01	0.12	72.00	41.00	0.00	311.00	365.99	2226757.00	1.76	1779.40	1784.00
26	6	8	10620.00	31950.00	156.35	0	Spot (Block26, Row8, Column6)	3880.48	3778.00	992.55	0.01	0.26	1743.00	1783.61	1743.00	253.94	0.01	0.14	100.00	99.00	0.00	2035.00	2137.48	2603800.00	8.26	2391.35	2389.00
26	7	8	10908.00	31944.00	147.85	0	Spot (Block26, Row8, Column7)	4631.74	4534.00	1306.74	0.01	0.28	1765.00	1801.78	1765.00	257.98	0.01	0.14	100.00	100.00	0.00	2769.00	2866.74	2755885.00	10.97	2609.99	2531.00
26	8	8	11216.00	31947.00	149.55	0	Spot (Block26, Row8, Column8)	6005.49	5760.00	2330.41	0.02	0.39	1697.00	1748.32	1697.00	212.03	0.01	0.12	100.00	100.00	0.00	4063.00	4308.49	3687368.00	20.08	2978.77	2701.00
27	1	1	13611.00	29843.00	151.50	0	Spot (Block27, Row1, Column1)	47180.22	50540.00	17853.09	0.03	0.38	4395.00	4461.60	4395.00	623.24	0.01	0.14	100.00	100.00	35.89	46145.00	42785.22	29582192.00	68.54	15448.72	12654.50
27	2	1	13912.00	29849.00	192.65	0	Spot (Block27, Row1, Column2)	5219.40	5115.00	651.28	0.01	0.12	4154.00	4224.71	4154.00	538.56	0.01	0.13	77.00	43.00	0.00	961.00	1065.40	5480375.00	1.85	4617.09	4618.00
27	3	1	14213.00	29852.00	201.65	0	Spot (Block27, Row1, Column3)	5136.82	5083.00	684.95	0.00	0.13	4118.00	4173.64	4118.00	498.23	0.01	0.12	75.00	48.00	0.00	965.00	1018.82	5917617.00	1.93	4469.44	4424.00
27	4	1	14508.00	29844.00	189.25	0	Spot (Block27, Row1, Column4)	5183.40	5143.00	669.88	0.00	0.13	4208.00	4271.96	4208.00	514.58	0.01	0.12	71.00	46.00	0.00	935.00	975.40	5214499.00	1.77	4670.26	4617.00
27	5	1	14810.00	29844.00	167.45	0	Spot (Block27, Row1, Column5)	6866.53	6159.50	1752.77	0.05	0.26	4315.00	4368.80	4315.00	516.80	0.01	0.12	93.00	82.00	0.00	1844.50	2551.53	5355893.00	4.83	5026.62	5102.00
27	6	1	15119.00	29849.00	198.40	0	Spot (Block27, Row1, Column6)	6618.81	5969.50	3524.72	0.04	0.53	4320.00	4362.66	4320.00	523.14	0.00	0.12	88.00	72.00	0.09	1649.50	2298.81	7360121.00	4.31	5302.33	4904.00
27	7	1	15422.00	29844.00	164.05	0	Spot (Block27, Row1, Column7)	9513.71	8704.50	3337.59	0.04	0.35	4386.00	4416.96	4386.00	525.63	0.00	0.12	99.00	94.00	0.00	4318.50	5127.71	7097226.00	9.70	5415.05	5464.00
27	8	1	15723.00	29836.00	217.30	0	Spot (Block27, Row1, Column8)	5404.95	5373.00	658.47	0.00	0.12	4495.00	4536.26	4495.00	534.52	0.00	0.12	69.00	39.00	0.00	878.00	909.95	7302087.00	1.63	4782.91	4678.00
27	1	2	13605.00	30143.00	204.55	0	Spot (Block27, Row2, Column1)	4840.61	4804.00	607.09	0.00	0.13	4182.00	4242.57	4182.00	574.11	0.01	0.14	52.00	26.00	0.00	622.00	658.61	5765161.00	1.04	4478.80	4498.00
27	2	2	13909.00	30146.00	151.75	0	Spot (Block27, Row2, Column2)	5536.99	5530.00	680.56	0.00	0.12	4115.00	4147.66	4115.00	488.71	0.00	0.12	92.00	75.00	0.00	1415.00	1421.99	3493843.00	2.84	4620.64	4538.50
27	3	2	14212.00	30143.00	216.30	0	Spot (Block27, Row2, Column3)	5091.46	5008.00	621.20	0.01	0.12	4171.00	4224.09	4171.00	506.72	0.01	0.12	69.00	40.00	0.00	837.00	920.46	6807283.00	1.71	4368.55	4328.00
27	4	2	14514.00	30152.00	206.20	0	Spot (Block27, Row2, Column4)	5485.43	5396.00	658.96	0.01	0.12	4258.00	4327.42	4258.00	533.99	0.01	0.12	86.00	52.00	0.00	1138.00	1227.43	6653826.00	2.17	4795.75	4808.50
27	5	2	14822.00	30145.00	197.05	0	Spot (Block27, Row2, Column5)	5667.63	5613.50	702.04	0.00	0.12	4331.00	4375.21	4331.00	521.62	0.00	0.12	88.00	58.00	0.00	1282.50	1336.63	6223054.00	2.48	4935.18	4886.00
27	6	2	15109.00	30142.00	199.80	0	Spot (Block27, Row2, Column6)	5256.81	5284.00	585.21	0.00	0.11	4327.00	4370.71	4327.00	520.96	0.00	0.12	72.00	45.00	0.00	957.00	929.81	5966475.00	1.70	4828.73	4768.00
27	7	2	15409.00	30140.00	190.10	0	Spot (Block27, Row2, Column7)	5500.37	5496.00	635.34	0.00	0.12	4372.00	4423.18	4372.00	544.16	0.01	0.12	81.00	51.00	0.00	1124.00	1128.37	5604873.00	1.98	4817.34	4762.50
27	8	2	15709.00	30143.00	209.45	0	Spot (Block27, Row2, Column8)	5384.13	5306.50	603.29	0.01	0.11	4418.00	4497.84	4418.00	539.74	0.01	0.12	68.00	41.00	0.00	888.50	966.13	6708629.00	1.64	4857.23	4833.00
27	1	3	13606.00	30438.00	177.85	0	Spot (Block27, Row3, Column1)	6835.60	5897.00	5807.29	0.06	0.85	4141.00	4200.94	4141.00	545.18	0.01	0.13	91.00	76.00	0.56	1756.00	2694.60	6049507.00	4.83	5071.67	4987.00
27	2	3	13920.00	30453.00	198.90	0	Spot (Block27, Row3, Column2)	5013.43	4952.00	590.74	0.01	0.12	4108.00	4157.13	4108.00	500.51	0.01	0.12	72.00	41.00	0.00	844.00	905.43	5600000.00	1.71	4539.50	4530.50
27	3	3	14204.00	30433.00	209.95	0	Spot (Block27, Row3, Column3)	5150.17	5106.50	607.73	0.00	0.12	4221.00	4290.03	4221.00	515.16	0.01	0.12	70.00	41.00	0.00	885.50	929.17	6437714.00	1.67	4668.40	4642.00
27	4	3	14512.00	30443.00	186.30	0	Spot (Block27, Row3, Column4)	5902.08	5742.00	1009.62	0.01	0.17	4332.00	4380.90	4332.00	512.83	0.00	0.12	83.00	67.00	0.00	1410.00	1570.08	5766330.00	2.97	4890.06	4861.00
27	5	3	14816.00	30451.00	178.70	0	Spot (Block27, Row3, Column5)	5313.95	5299.00	604.47	0.00	0.11	4372.00	4423.51	4372.00	506.39	0.01	0.11	72.00	45.00	0.00	927.00	941.95	4761302.00	1.76	4879.08	4877.00
27	6	3	15116.00	30451.00	203.05	0	Spot (Block27, Row3, Column6)	5475.44	5442.00	702.63	0.00	0.13	4345.00	4407.72	4345.00	525.18	0.01	0.12	76.00	52.00	0.00	1097.00	1130.44	6417217.00	2.03	4854.40	4847.00
27	7	3	15417.00	30447.00	172.20	0	Spot (Block27, Row3, Column7)	6208.80	6071.00	1067.70	0.01	0.17	4401.00	4453.06	4401.00	530.07	0.01	0.12	91.00	72.00	0.00	1670.00	1807.80	5103636.00	3.31	4969.70	5067.50
27	8	3	15707.00	30447.00	193.95	0	Spot (Block27, Row3, Column8)	5339.89	5260.50	625.59	0.01	0.12	4463.00	4516.27	4463.00	524.24	0.01	0.12	62.00	40.00	0.00	797.50	876.89	5628243.00	1.57	4853.87	4837.50
27	1	4	13615.00	30748.00	183.95	0	Spot (Block27, Row4, Column1)	5746.18	5585.50	998.61	0.01	0.17	4174.00	4227.65	4174.00	531.33	0.01	0.13	86.00	67.00	0.00	1411.50	1572.18	5470366.00	2.86	4713.63	4751.00
27	2	4	13919.00	30751.00	209.75	0	Spot (Block27, Row4, Column2)	5304.48	5270.50	661.65	0.00	0.12	4134.50	4205.58	4134.50	515.66	0.01	0.12	80.00	55.00	0.00	1136.00	1169.98	6662431.00	2.13	4734.15	4754.00
27	3	4	14216.00	30748.00	148.40	0	Spot (Block27, Row4, Column3)	11102.79	10657.00	3643.79	0.02	0.33	4327.00	4351.21	4327.00	527.41	0.00	0.12	100.00	99.00	0.00	6330.00	6775.79	6694981.00	12.80	6145.99	5989.50
27	4	4	14513.00	30748.00	201.25	0	Spot (Block27, Row4, Column4)	5301.17	5225.50	604.27	0.01	0.11	4399.50	4431.00	4399.50	513.59	0.00	0.12	69.00	39.00	0.00	826.00	901.67	6085744.00	1.69	4845.27	4838.50
27	5	4	14799.00	30741.00	201.65	0	Spot (Block27, Row4, Column5)	5322.62	5280.00	619.54	0.00	0.12	4433.00	4472.92	4433.00	520.86	0.00	0.12	68.00	40.00	0.00	847.00	889.62	6147627.00	1.63	4832.00	4822.50
27	6	4	15126.00	30744.00	206.25	0	Spot (Block27, Row4, Column6)	5631.68	5678.00	647.49	0.00	0.11	4417.00	4478.27	4417.00	519.50	0.01	0.12	82.00	59.00	0.00	1261.00	1214.68	6814338.00	2.22	4904.31	4892.50
27	7	4	15410.00	30750.00	177.90	0	Spot (Block27, Row4, Column7)	6317.60	6029.00	1479.01	0.02	0.23	4443.00	4488.82	4443.00	529.45	0.00	0.12	84.00	71.00	0.00	1586.00	1874.60	5559486.00	3.45	5126.73	4988.00
27	8	4	15713.00	30753.00	203.95	0	Spot (Block27, Row4, Column8)	5377.74	5275.00	678.82	0.01	0.13	4435.00	4483.17	4435.00	515.31	0.00	0.11	73.00	39.00	0.00	840.00	942.74	6351110.00	1.74	4840.40	4899.00
27	1	5	13614.00	31045.00	169.20	0	Spot (Block27, Row5, Column1)	5900.82	5685.00	974.83	0.02	0.17	4244.00	4311.90	4244.00	924.94	0.01	0.21	76.00	35.00	0.00	1441.00	1656.82	4667550.00	1.72	4788.74	4846.00
27	2	5	13916.00	31043.00	186.85	0	Spot (Block27, Row5, Column2)	5029.02	4958.00	616.59	0.01	0.12	4191.00	4269.50	4191.00	953.61	0.01	0.22	38.00	4.00	0.00	767.00	838.02	4943524.00	0.80	4568.06	4477.00
27	3	5	14225.00	31049.00	199.80	0	Spot (Block27, Row5, Column3)	5890.12	5825.00	777.20	0.00	0.13	4361.00	4410.38	4361.00	538.82	0.00	0.12	89.00	68.00	0.00	1464.00	1529.12	6649949.00	2.75	4999.26	4931.00
27	4	5	14514.00	31050.00	184.35	0	Spot (Block27, Row5, Column4)	5895.56	5798.50	804.90	0.01	0.14	4454.00	4496.68	4454.00	536.17	0.00	0.12	87.00	65.00	0.00	1344.50	1441.56	5624360.00	2.61	5106.20	5123.00
27	5	5	14816.00	31048.00	148.50	0	Spot (Block27, Row5, Column5)	12715.47	11778.00	4383.05	0.03	0.34	4514.00	4568.13	4514.00	568.43	0.01	0.12	100.00	99.00	0.00	7264.00	8201.47	7705577.00	14.33	6524.20	6384.00
27	6	5	15118.00	31040.00	200.45	0	Spot (Block27, Row5, Column6)	5519.76	5468.00	662.19	0.00	0.12	4472.00	4526.35	4472.00	553.07	0.01	0.12	72.00	43.00	0.00	996.00	1047.76	6275972.00	1.80	4953.05	4929.00
27	7	5	15418.00	31048.00	199.15	0	Spot (Block27, Row5, Column7)	5515.33	5442.00	674.72	0.01	0.12	4503.00	4540.69	4503.00	547.38	0.00	0.12	70.00	42.00	0.00	939.00	1012.33	6221295.00	1.78	4921.80	4888.00
27	8	5	15720.00	31048.00	169.95	0	Spot (Block27, Row5, Column8)	7443.41	6851.00	2142.35	0.04	0.29	4488.50	4524.34	4488.50	535.49	0.00	0.12	94.00	80.00	0.00	2362.50	2954.91	5984498.00	5.45	5175.73	5152.00
27	1	6	13602.00	31345.00	192.10	0	Spot (Block27, Row6, Column1)	5247.38	5234.50	614.39	0.00	0.12	4232.00	4307.92	4232.00	924.91	0.01	0.21	54.00	11.00	0.00	1002.50	1015.38	5499249.00	1.02	4721.54	4617.00
27	2	6	13917.00	31348.00	191.15	0	Spot (Block27, Row6, Column2)	5157.50	5156.50	564.43	0.00	0.11	4180.00	4270.06	4180.00	960.43	0.01	0.22	50.00	3.00	0.00	976.50	977.50	5312224.00	0.92	4708.94	4666.00
27	3	6	14204.00	31347.00	160.55	0	Spot (Block27, Row6, Column3)	8304.41	7950.00	2259.92	0.02	0.27	4307.00	4368.50	4307.00	545.30	0.01	0.12	99.00	97.00	0.00	3643.00	3997.41	5879522.00	7.22	5371.88	5463.00
27	4	6	14516.00	31341.00	190.40	0	Spot (Block27, Row6, Column4)	5748.13	5623.50	721.27	0.01	0.13	4410.00	4467.79	4410.00	567.27	0.01	0.13	88.00	53.00	0.00	1213.50	1338.13	5874589.00	2.26	5045.38	5017.00
27	5	6	14820.00	31349.00	145.85	0	Spot (Block27, Row6, Column5)	14636.29	12975.50	6170.20	0.05	0.42	4486.50	4536.13	4486.50	597.03	0.00	0.13	100.00	99.00	0.00	8489.00	10149.79	8547592.00	16.92	6619.74	6494.00
27	6	6	15120.00	31340.00	195.20	0	Spot (Block27, Row6, Column6)	5362.93	5324.00	569.84	0.00	0.11	4455.00	4506.93	4455.00	576.04	0.01	0.13	67.00	36.00	0.00	869.00	907.93	5808049.00	1.49	4966.60	4926.50
27	7	6	15416.00	31349.00	161.90	0	Spot (Block27, Row6, Column7)	7400.24	7055.00	1677.07	0.02	0.23	4491.00	4536.27	4491.00	555.00	0.00	0.12	99.00	86.00	0.00	2564.00	2909.24	5379972.00	5.16	5359.01	5293.00
27	8	6	15723.00	31350.00	153.70	0	Spot (Block27, Row6, Column8)	7942.65	7551.00	2155.33	0.02	0.27	4534.00	4575.27	4534.00	547.90	0.00	0.12	95.00	90.00	0.00	3017.00	3408.65	5154781.00	6.15	5597.31	5701.00
27	1	7	13612.00	31657.00	206.75	0	Spot (Block27, Row7, Column1)	5307.17	5206.50	653.10	0.01	0.12	4308.00	4378.50	4308.00	607.58	0.01	0.14	66.00	37.00	0.00	898.50	999.17	6485362.00	1.53	4764.59	4667.50
27	2	7	13906.00	31642.00	191.25	0	Spot (Block27, Row7, Column2)	4977.31	4936.50	621.74	0.00	0.12	4158.00	4203.54	4158.00	530.16	0.00	0.13	62.00	35.00	0.00	778.50	819.31	5136585.00	1.46	4560.26	4456.50
27	3	7	14214.00	31644.00	200.70	0	Spot (Block27, Row7, Column3)	5134.06	5081.00	595.64	0.00	0.12	4210.00	4268.23	4210.00	559.47	0.01	0.13	67.00	35.00	0.00	871.00	924.06	5852824.00	1.55	4761.91	4734.00
27	4	7	14512.00	31646.00	196.00	0	Spot (Block27, Row7, Column4)	5212.27	5135.00	618.85	0.01	0.12	4284.00	4344.92	4284.00	554.54	0.01	0.13	67.00	35.00	0.00	851.00	928.27	5676165.00	1.56	4837.51	4778.00
27	5	7	14813.00	31646.00	203.55	0	Spot (Block27, Row7, Column5)	5516.38	5438.00	680.13	0.01	0.12	4345.00	4413.44	4345.00	573.52	0.01	0.13	81.00	46.00	0.00	1093.00	1171.38	6492781.00	1.92	4906.24	4928.50
27	6	7	15116.00	31643.00	205.15	0	Spot (Block27, Row7, Column6)	5513.40	5474.00	650.25	0.00	0.12	4356.50	4417.79	4356.50	540.16	0.01	0.12	81.00	51.00	0.00	1117.50	1156.90	6599540.00	2.03	4955.51	4969.00
27	7	7	15402.00	31645.00	185.95	0	Spot (Block27, Row7, Column7)	6508.04	6196.50	1387.76	0.02	0.21	4366.00	4425.52	4366.00	538.96	0.01	0.12	91.00	76.00	0.00	1830.50	2142.04	6351852.00	3.86	5079.37	5180.50
27	8	7	15723.00	31644.00	184.30	0	Spot (Block27, Row7, Column8)	7272.81	6575.00	5030.97	0.04	0.69	4467.00	4527.33	4467.00	555.08	0.01	0.12	99.00	90.00	0.31	2108.00	2805.81	6960084.00	4.95	5382.93	5383.00
27	1	8	13604.00	31952.00	140.15	0	Spot (Block27, Row8, Column1)	56466.55	65535.00	13383.86	0.06	0.24	4562.00	4647.75	4562.00	697.27	0.01	0.15	100.00	100.00	58.95	60973.00	51904.55	29983936.00	74.32	22829.45	18996.00
27	2	8	13914.00	31952.00	199.05	0	Spot (Block27, Row8, Column2)	5062.63	5029.00	604.71	0.00	0.12	4305.00	4375.65	4305.00	622.48	0.01	0.14	55.00	23.00	0.00	724.00	757.63	5690398.00	1.10	4590.43	4520.00
27	3	8	14211.00	31950.00	185.65	0	Spot (Block27, Row8, Column3)	5845.89	5615.00	1143.68	0.02	0.20	4306.00	4340.67	4306.00	568.55	0.00	0.13	80.00	59.00	0.00	1309.00	1539.89	5664668.00	2.65	4762.16	4706.00
27	4	8	14509.00	31941.00	182.55	0	Spot (Block27, Row8, Column4)	5476.11	5365.00	689.20	0.01	0.13	4339.50	4401.28	4339.50	574.01	0.01	0.13	79.00	43.00	0.00	1025.50	1136.61	5131118.00	1.87	4760.22	4736.00
27	5	8	14803.00	31949.00	205.90	0	Spot (Block27, Row8, Column5)	5087.90	5002.50	591.42	0.01	0.12	4369.00	4435.15	4369.00	583.57	0.01	0.13	51.00	26.00	0.00	633.50	718.90	6146189.00	1.12	4621.56	4563.00
27	6	8	15121.00	31953.00	187.90	0	Spot (Block27, Row8, Column6)	5719.65	5712.00	779.23	0.00	0.14	4384.50	4450.01	4384.50	572.75	0.01	0.13	80.00	59.00	0.00	1327.50	1335.15	5685332.00	2.22	4962.67	4906.50
27	7	8	15414.00	31948.00	174.40	0	Spot (Block27, Row8, Column7)	6071.74	5977.00	930.70	0.01	0.15	4448.00	4496.39	4448.00	579.41	0.00	0.13	86.00	66.00	0.00	1529.00	1623.74	5167054.00	2.72	5035.58	5049.50
27	8	8	15719.00	31945.00	161.80	0	Spot (Block27, Row8, Column8)	7729.35	7403.00	1821.19	0.02	0.24	4581.00	4646.42	4581.00	618.39	0.01	0.13	99.00	87.00	0.00	2822.00	3148.35	5626966.00	4.99	5403.03	5317.00
28	1	1	18121.00	29848.00	153.10	0	Spot (Block28, Row1, Column1)	39996.34	39127.50	20407.46	0.01	0.51	1518.00	1540.90	1518.00	177.90	0.01	0.12	100.00	100.00	22.73	37609.50	38478.34	25517796.00	216.16	10893.18	8248.50
28	2	1	18413.00	29855.00	148.30	0	Spot (Block28, Row1, Column2)	4270.73	3807.50	1681.45	0.05	0.39	1451.00	1469.33	1451.00	142.26	0.01	0.10	100.00	100.00	0.00	2356.50	2819.73	2562438.00	19.69	2151.24	2033.50
28	3	1	18718.00	29852.00	163.15	0	Spot (Block28, Row1, Column3)	2813.73	2431.50	1104.88	0.06	0.39	1439.00	1447.64	1439.00	102.85	0.00	0.07	100.00	100.00	0.00	992.50	1374.73	2059648.00	13.28	1739.93	1726.00
28	4	1	19007.00	29852.00	158.05	0	Spot (Block28, Row1, Column4)	3164.87	2835.00	1091.37	0.05	0.34	1469.00	1477.70	1469.00	110.44	0.00	0.07	100.00	100.00	0.00	1366.00	1695.87	2177430.00	15.28	1838.15	1829.50
28	5	1	19316.00	29848.00	152.10	0	Spot (Block28, Row1, Column5)	4220.70	3626.00	1942.98	0.07	0.46	1520.00	1529.38	1520.00	119.06	0.00	0.08	100.00	100.00	0.00	2106.00	2700.70	2663263.00	22.61	2084.97	2022.00
28	6	1	19608.00	29841.00	153.50	0	Spot (Block28, Row1, Column6)	5149.67	4658.50	2237.18	0.04	0.43	1552.00	1573.49	1552.00	120.78	0.01	0.08	100.00	100.00	0.00	3106.50	3597.67	3336989.00	29.61	2280.96	2134.00
28	7	1	19926.00	29846.00	152.95	0	Spot (Block28, Row1, Column7)	12085.21	10495.50	7208.40	0.06	0.60	1594.00	1610.76	1594.00	121.59	0.00	0.08	100.00	100.00	0.00	8901.50	10491.21	7807047.00	86.15	3593.29	3308.00
28	8	1	20226.00	29847.00	216.20	0	Spot (Block28, Row1, Column8)	1952.38	1942.00	173.31	0.00	0.09	1637.00	1644.55	1637.00	96.06	0.00	0.06	90.00	72.00	0.00	305.00	315.38	2604469.00	3.20	1733.22	1722.50
28	1	2	18103.00	30162.00	208.70	0	Spot (Block28, Row2, Column1)	1644.69	1640.00	110.76	0.00	0.07	1431.00	1454.14	1431.00	133.24	0.01	0.09	78.00	28.00	0.00	209.00	213.69	2044351.00	1.43	1500.77	1501.00
28	2	2	18409.00	30151.00	138.25	0	Spot (Block28, Row2, Column2)	3306.33	3288.00	685.63	0.00	0.21	1401.00	1416.20	1401.00	97.86	0.00	0.07	100.00	100.00	0.00	1887.00	1905.33	1702758.00	19.31	1953.62	1982.50
28	3	2	18720.00	30150.00	197.85	0	Spot (Block28, Row2, Column3)	1740.88	1703.00	167.90	0.01	0.10	1426.00	1438.64	1426.00	94.93	0.00	0.07	94.00	73.00	0.00	277.00	314.88	1923667.00	3.18	1547.56	1550.00
28	4	2	19016.00	30151.00	181.45	0	Spot (Block28, Row2, Column4)	2843.47	2864.00	587.99	0.00	0.21	1454.00	1471.68	1454.00	114.87	0.01	0.08	100.00	99.00	0.00	1410.00	1389.47	2630214.00	11.94	1871.83	1874.00
28	5	2	19322.00	30150.00	210.95	0	Spot (Block28, Row2, Column5)	1984.04	1989.00	174.68	0.00	0.09	1468.00	1476.17	1468.00	90.04	0.00	0.06	99.00	95.00	0.00	521.00	516.04	2515769.00	5.64	1621.90	1606.00
28	6	2	19612.00	30148.00	183.35	0	Spot (Block28, Row2, Column6)	2207.39	2136.00	431.01	0.01	0.20	1501.00	1516.90	1501.00	96.79	0.00	0.06	100.00	92.00	0.00	635.00	706.39	2074945.00	7.13	1681.20	1657.00
28	7	2	19921.00	30154.00	176.65	0	Spot (Block28, Row2, Column7)	2337.34	2183.00	453.33	0.03	0.19	1546.00	1561.06	1546.00	108.59	0.00	0.07	99.00	97.00	0.00	637.00	791.34	2035822.00	7.15	1758.91	1765.50
28	8	2	20221.00	30145.00	207.55	0	Spot (Block28, Row2, Column8)	1838.02	1826.00	124.64	0.00	0.07	1587.00	1588.77	1587.00	85.67	0.00	0.05	93.00	68.00	0.00	239.00	251.02	2247896.00	2.91	1691.12	1673.00
28	1	3	18120.00	30450.00	148.80	0	Spot (Block28, Row3, Column1)	5446.20	5080.00	2462.64	0.03	0.45	1432.00	1453.25	1432.00	119.98	0.01	0.08	100.00	100.00	0.00	3648.00	4014.20	3273165.00	33.28	2398.79	2297.00
28	2	3	18422.00	30445.00	182.55	0	Spot (Block28, Row3, Column2)	1781.71	1787.00	164.76	0.00	0.09	1409.00	1420.43	1409.00	89.40	0.00	0.06	96.00	87.00	0.00	378.00	372.71	1662333.00	4.04	1551.58	1550.00
28	3	3	18708.00	30447.00	183.85	0	Spot (Block28, Row3, Column3)	2146.24	2015.50	491.04	0.03	0.23	1456.00	1483.22	1456.00	142.36	0.01	0.10	97.00	81.00	0.00	559.50	690.24	2030339.00	4.66	1652.30	1653.00
28	4	3	19017.00	30446.00	147.10	0	Spot (Block28, Row3, Column4)	9470.11	7836.00	5400.80	0.08	0.57	1510.00	1531.31	1510.00	117.06	0.01	0.08	100.00	100.00	0.00	6326.00	7960.11	5606304.00	67.82	3114.76	2725.00
28	5	3	19313.00	30452.00	192.35	0	Spot (Block28, Row3, Column5)	1912.82	1854.50	294.48	0.01	0.15	1511.00	1522.16	1511.00	96.83	0.00	0.06	94.00	81.00	0.00	343.50	401.82	1993156.00	4.03	1628.91	1619.00
28	6	3	19610.00	30442.00	200.65	0	Spot (Block28, Row3, Column6)	1825.16	1818.00	146.61	0.00	0.08	1517.00	1531.26	1517.00	99.40	0.00	0.06	90.00	76.00	0.00	301.00	308.16	2087979.00	2.96	1599.31	1582.00
28	7	3	19920.00	30454.00	154.00	0	Spot (Block28, Row3, Column7)	3746.62	3468.00	1418.64	0.03	0.38	1554.00	1569.65	1554.00	102.42	0.00	0.07	100.00	100.00	0.00	1914.00	2192.62	2454036.00	21.26	2013.12	1952.00
28	8	3	20222.00	30449.00	197.70	0	Spot (Block28, Row3, Column8)	1863.06	1852.00	111.72	0.00	0.06	1594.00	1594.88	1594.00	85.05	0.00	0.05	95.00	83.00	0.00	258.00	269.06	2058679.00	3.15	1710.66	1709.00
28	1	4	18118.00	30749.00	147.90	0	Spot (Block28, Row4, Column1)	8732.45	7650.50	4994.25	0.06	0.57	1545.00	1553.59	1545.00	149.99	0.00	0.10	100.00	100.00	0.00	6105.50	7187.45	5204542.00	47.86	3109.18	2787.50
28	2	4	18409.00	30755.00	203.65	0	Spot (Block28, Row4, Column2)	1794.64	1786.00	134.45	0.00	0.07	1457.00	1483.44	1457.00	150.91	0.01	0.10	91.00	59.00	0.00	329.00	337.64	2130233.00	2.06	1601.16	1595.00
28	3	4	18718.00	30751.00	148.65	0	Spot (Block28, Row4, Column3)	42266.61	45250.00	22068.30	0.03	0.52	1495.00	1533.07	1495.00	173.10	0.01	0.11	100.00	100.00	34.43	43755.00	40771.61	25655964.00	235.32	9454.16	7907.00
28	4	4	19006.00	30759.00	188.30	0	Spot (Block28, Row4, Column4)	1905.92	1916.00	103.57	0.00	0.05	1561.00	1582.24	1561.00	139.88	0.01	0.09	95.00	75.00	0.00	355.00	344.92	1902113.00	2.31	1708.37	1722.00
28	5	4	19306.00	30755.00	190.50	0	Spot (Block28, Row4, Column5)	1965.79	1889.00	328.32	0.02	0.17	1534.00	1549.64	1534.00	121.45	0.00	0.08	99.00	79.00	0.00	355.00	431.79	2007074.00	3.43	1739.85	1731.00
28	6	4	19613.00	30740.00	196.25	0	Spot (Block28, Row4, Column6)	2331.50	2209.50	933.29	0.02	0.40	1550.00	1562.35	1550.00	102.15	0.00	0.07	99.00	99.00	0.00	659.50	781.50	2536675.00	7.53	1823.82	1800.00
28	7	4	19911.00	30753.00	165.95	0	Spot (Block28, Row4, Column7)	2986.22	2383.00	1238.88	0.10	0.41	1598.00	1609.99	1598.00	104.50	0.00	0.06	100.00	97.00	0.00	785.00	1388.22	2272516.00	13.17	1873.57	1864.00
28	8	4	20218.00	30756.00	164.35	0	Spot (Block28, Row4, Column8)	2380.53	2342.50	363.03	0.01	0.15	1634.00	1643.79	1634.00	96.96	0.00	0.06	99.00	96.00	0.00	708.50	746.53	1785395.00	7.60	1841.19	1830.50
28	1	5	18115.00	31052.00	148.65	0	Spot (Block28, Row5, Column1)	8746.35	7029.00	5542.43	0.09	0.63	1612.00	1636.48	1612.00	139.25	0.01	0.09	100.00	100.00	0.00	5417.00	7134.35	5274050.00	51.06	3120.96	2758.50
28	2	5	18409.00	31051.00	188.50	0	Spot (Block28, Row5, Column2)	1934.49	1942.00	188.17	0.00	0.10	1544.00	1555.89	1544.00	113.84	0.00	0.07	91.00	79.00	0.00	398.00	390.49	1936428.00	3.33	1682.14	1672.00
28	3	5	18718.00	31054.00	201.05	0	Spot (Block28, Row5, Column3)	1958.66	1939.00	179.50	0.00	0.09	1550.00	1572.21	1550.00	149.68	0.01	0.10	93.00	73.00	0.00	389.00	408.66	2248547.00	2.58	1692.31	1689.00
28	4	5	19016.00	31051.00	150.80	0	Spot (Block28, Row5, Column4)	3946.80	3638.50	1435.37	0.04	0.36	1592.00	1609.39	1592.00	130.08	0.00	0.08	100.00	100.00	0.00	2046.50	2354.80	2462801.00	17.97	2212.27	2140.00
28	5	5	19316.00	31048.00	146.45	0	Spot (Block28, Row5, Column5)	36573.17	35772.00	22536.76	0.01	0.62	1594.00	1629.97	1594.00	174.23	0.01	0.11	100.00	100.00	22.43	34178.00	34979.17	21358800.00	200.56	8920.39	6215.50
28	6	5	19623.00	31047.00	165.30	0	Spot (Block28, Row5, Column6)	2510.35	2465.00	472.16	0.01	0.19	1613.00	1635.49	1613.00	140.87	0.01	0.09	99.00	96.00	0.00	852.00	897.35	1902842.00	6.21	1872.04	1842.00
28	7	5	19910.00	31060.00	205.45	0	Spot (Block28, Row5, Column7)	1935.91	1915.00	166.40	0.00	0.09	1628.00	1644.86	1628.00	115.82	0.00	0.07	90.00	64.00	0.00	287.00	307.91	2328895.00	2.51	1737.94	1743.00
28	8	5	20218.00	31050.00	145.65	0	Spot (Block28, Row5, Column8)	5805.74	5060.00	3093.74	0.06	0.53	1657.00	1665.25	1657.00	108.19	0.00	0.06	100.00	100.00	0.00	3403.00	4148.74	3349910.00	38.27	2539.36	2406.50
28	1	6	18107.00	31343.00	204.85	0	Spot (Block28, Row6, Column1)	2004.49	1980.50	199.47	0.01	0.10	1629.00	1645.81	1629.00	133.82	0.00	0.08	90.00	68.00	0.00	351.50	375.49	2393362.00	2.68	1776.51	1782.00
28	2	6	18410.00	31348.00	199.60	0	Spot (Block28, Row6, Column2)	1920.86	1899.00	149.90	0.00	0.08	1542.00	1556.01	1542.00	117.92	0.00	0.08	97.00	84.00	0.00	357.00	378.86	2160969.00	3.09	1721.10	1703.00
28	3	6	18707.00	31349.00	146.00	0	Spot (Block28, Row6, Column3)	10058.40	8419.00	5939.33	0.08	0.59	1518.00	1548.01	1518.00	124.17	0.01	0.08	100.00	100.00	0.00	6901.00	8540.40	5823812.00	68.54	3320.60	2769.50
28	4	6	19024.00	31353.00	164.50	0	Spot (Block28, Row6, Column4)	2370.92	2292.00	390.18	0.01	0.16	1599.00	1610.45	1599.00	147.69	0.00	0.09	99.00	92.00	0.00	693.00	771.92	1780560.00	5.15	1850.51	1812.00
28	5	6	19317.00	31349.00	144.25	0	Spot (Block28, Row6, Column5)	26861.16	24008.50	16026.87	0.05	0.60	1671.00	1699.23	1671.00	173.84	0.01	0.10	100.00	100.00	0.53	22337.50	25190.16	15149693.00	144.75	6984.50	4812.50
28	6	6	19625.00	31350.00	167.05	0	Spot (Block28, Row6, Column6)	2240.99	2208.00	247.70	0.01	0.11	1693.00	1714.09	1693.00	139.85	0.01	0.08	99.00	85.00	0.00	515.00	547.99	1734523.00	3.77	1941.66	1934.00
28	7	6	19921.00	31350.00	148.85	0	Spot (Block28, Row6, Column7)	5559.59	5037.00	2509.16	0.04	0.45	1640.00	1663.83	1640.00	128.57	0.01	0.08	100.00	100.00	0.00	3397.00	3919.59	3357990.00	30.30	2576.38	2344.00
28	8	6	20223.00	31351.00	146.90	0	Spot (Block28, Row6, Column8)	6889.10	5966.50	3671.33	0.06	0.53	1652.00	1667.17	1652.00	118.08	0.00	0.07	100.00	100.00	0.00	4314.50	5237.10	4064567.00	44.22	2737.66	2352.00
28	1	7	18120.00	31650.00	208.85	0	Spot (Block28, Row7, Column1)	1873.87	1859.00	152.85	0.00	0.08	1614.00	1647.91	1614.00	209.64	0.01	0.13	56.00	14.00	0.00	245.00	259.87	2325472.00	1.08	1726.03	1730.00
28	2	7	18422.00	31650.00	218.85	0	Spot (Block28, Row7, Column2)	1806.21	1808.00	160.39	0.00	0.09	1501.00	1526.45	1501.00	116.42	0.01	0.08	86.00	69.00	0.00	307.00	305.21	2467289.00	2.40	1615.09	1598.00
28	3	7	18716.00	31648.00	214.55	0	Spot (Block28, Row7, Column3)	1772.60	1776.00	131.25	0.00	0.07	1500.00	1525.22	1500.00	114.85	0.01	0.08	89.00	56.00	0.00	276.00	272.60	2327424.00	2.15	1588.03	1595.00
28	4	7	19031.00	31643.00	211.70	0	Spot (Block28, Row7, Column4)	1833.48	1805.00	162.22	0.01	0.09	1555.00	1564.63	1555.00	111.05	0.00	0.07	87.00	59.00	0.00	250.00	278.48	2337685.00	2.42	1660.19	1669.00
28	5	7	19320.00	31647.00	194.65	0	Spot (Block28, Row7, Column5)	2716.70	2629.00	510.53	0.01	0.19	1620.00	1648.65	1620.00	153.73	0.01	0.09	99.00	98.00	0.00	1009.00	1096.70	2901440.00	6.95	1980.42	1979.00
28	6	7	19619.00	31657.00	185.35	0	Spot (Block28, Row7, Column6)	2137.35	2124.00	196.73	0.00	0.09	1680.00	1697.10	1680.00	141.52	0.00	0.08	97.00	80.00	0.00	444.00	457.35	2077507.00	3.11	1924.39	1923.50
28	7	7	19908.00	31652.00	148.30	0	Spot (Block28, Row7, Column7)	5590.32	5239.00	2186.38	0.03	0.39	1659.00	1683.15	1659.00	141.62	0.01	0.08	100.00	100.00	0.00	3580.00	3931.32	3376555.00	27.59	2864.69	2381.00
28	8	7	20220.00	31651.00	189.60	0	Spot (Block28, Row7, Column8)	3007.06	3043.00	363.62	0.01	0.12	1621.00	1639.17	1621.00	113.32	0.00	0.07	100.00	100.00	0.00	1422.00	1386.06	3034126.00	12.07	2064.86	2028.00
28	1	8	18106.00	31958.00	147.45	0	Spot (Block28, Row8, Column1)	44614.01	50502.00	20923.27	0.05	0.47	1699.00	1733.22	1699.00	264.79	0.01	0.15	100.00	100.00	37.02	48803.00	42915.01	26634712.00	161.94	11524.29	7839.50
28	2	8	18421.00	31951.00	178.00	0	Spot (Block28, Row8, Column2)	2190.45	2105.00	334.84	0.02	0.15	1567.50	1586.26	1567.50	213.36	0.01	0.13	95.00	63.00	0.00	537.50	622.95	1942926.00	2.83	1786.16	1783.50
28	3	8	18711.00	31949.00	155.85	0	Spot (Block28, Row8, Column3)	2884.18	2539.00	958.72	0.06	0.33	1525.00	1546.52	1525.00	119.11	0.01	0.08	100.00	99.00	0.00	1014.00	1359.18	1929519.00	11.23	1844.44	1838.50
28	4	8	19018.00	31946.00	186.90	0	Spot (Block28, Row8, Column4)	1960.00	1919.00	261.69	0.01	0.13	1519.00	1543.81	1519.00	115.44	0.01	0.07	91.00	80.00	0.00	400.00	441.00	1930602.00	3.61	1688.25	1664.50
28	5	8	19314.00	31955.00	200.10	0	Spot (Block28, Row8, Column5)	1875.22	1878.50	170.34	0.00	0.09	1541.00	1554.51	1541.00	110.92	0.00	0.07	91.00	71.00	0.00	337.50	334.22	2122751.00	2.89	1690.97	1678.00
28	6	8	19624.00	31942.00	209.00	0	Spot (Block28, Row8, Column6)	1965.14	1943.00	199.16	0.00	0.10	1600.00	1624.76	1600.00	152.45	0.01	0.09	85.00	57.00	0.00	343.00	365.14	2444640.00	2.23	1732.55	1753.00
28	7	8	19917.00	31953.00	154.45	0	Spot (Block28, Row8, Column7)	3805.29	3517.50	1124.80	0.03	0.30	1688.00	1707.67	1688.00	157.19	0.01	0.09	100.00	100.00	0.00	1829.50	2117.29	2473439.00	13.34	2184.90	2150.50
28	8	8	20221.00	31948.00	154.40	0	Spot (Block28, Row8, Column8)	4194.71	3976.00	1476.78	0.02	0.35	1624.00	1647.97	1624.00	130.51	0.01	0.08	100.00	100.00	0.00	2352.00	2570.71	2755924.00	19.51	2326.42	2227.50
29	1	1	4615.00	34339.00	150.25	0	Spot (Block29, Row1, Column1)	48337.59	56525.50	18243.76	0.07	0.38	93.00	112.29	93.00	109.96	0.08	0.98	100.00	100.00	42.67	56432.50	48244.59	29679480.00	438.58	8319.78	6126.50
29	2	1	4964.00	34325.00	253.70	0	Spot (Block29, Row1, Column2)	100.22	100.00	12.81	0.00	0.13	88.00	92.01	88.00	42.17	0.02	0.46	1.00	0.00	0.00	12.00	12.22	187418.00	0.19	88.31	87.00
29	3	1	5199.00	34333.00	125.85	0	Spot (Block29, Row1, Column3)	106.63	107.00	9.50	0.00	0.09	91.00	91.51	91.00	9.88	0.00	0.11	75.00	32.00	0.00	16.00	15.63	44996.00	1.53	98.44	98.00
29	4	1	5514.00	34348.00	147.00	-50	Spot (Block29, Row1, Column4)	97.18	97.00	7.97	0.00	0.08	90.00	89.83	90.00	9.94	0.00	0.11	38.00	6.00	0.00	7.00	7.18	57338.00	0.74	91.06	90.50
29	5	1	5812.00	34342.00	150.55	0	Spot (Block29, Row1, Column5)	121.78	122.00	12.69	0.00	0.10	89.00	89.67	89.00	10.84	0.00	0.12	95.00	82.00	0.00	33.00	32.78	75257.00	2.96	103.35	103.00
29	6	1	6100.00	34331.00	157.95	0	Spot (Block29, Row1, Column6)	112.62	112.00	10.48	0.00	0.09	88.00	88.73	88.00	10.66	0.00	0.12	89.00	60.00	0.00	24.00	24.62	77146.00	2.24	102.64	103.00
29	7	1	6414.00	34329.00	179.90	0	Spot (Block29, Row1, Column7)	137.31	139.00	20.11	0.01	0.15	88.00	88.63	88.00	10.70	0.00	0.12	96.00	89.00	0.00	51.00	49.31	124125.00	4.55	103.93	103.00
29	8	1	6717.00	34333.00	163.25	0	Spot (Block29, Row1, Column8)	161.58	164.00	21.50	0.01	0.13	90.00	90.92	90.00	12.87	0.00	0.14	99.00	97.00	0.00	74.00	71.58	118926.00	5.49	117.80	115.50
29	1	2	4612.00	34648.00	147.00	-50	Spot (Block29, Row2, Column1)	91.88	92.00	7.77	0.00	0.08	87.00	98.03	87.00	72.39	0.05	0.74	0.00	0.00	0.00	5.00	4.88	54574.00	-0.08	89.52	91.00
29	2	2	4854.00	34667.00	200.55	0	Spot (Block29, Row2, Column2)	103.13	103.00	13.35	0.00	0.13	86.00	85.95	86.00	10.50	0.00	0.12	66.00	40.00	0.00	17.00	17.13	117983.00	1.64	92.69	94.00
29	3	2	5213.00	34648.00	147.00	-50	Spot (Block29, Row2, Column3)	90.74	89.00	10.89	0.01	0.12	90.00	90.26	90.00	10.63	0.00	0.12	18.00	4.00	0.00	-1.00	0.74	53534.00	0.04	91.78	91.00
29	4	2	5514.00	34648.00	147.00	-50	Spot (Block29, Row2, Column4)	99.63	99.00	7.64	0.00	0.08	91.00	90.39	91.00	10.85	0.00	0.12	40.00	4.00	0.00	8.00	8.63	58880.00	0.85	97.37	97.00
29	5	2	5816.00	34644.00	192.60	0	Spot (Block29, Row2, Column5)	109.67	106.00	13.92	0.01	0.13	88.00	88.34	88.00	10.80	0.00	0.12	80.00	39.00	0.00	18.00	21.67	114929.00	1.97	96.91	98.00
29	6	2	6115.00	34648.00	147.00	-50	Spot (Block29, Row2, Column6)	96.12	97.00	8.51	0.00	0.09	87.00	86.83	87.00	10.44	0.00	0.12	46.00	7.00	0.00	10.00	9.12	56517.00	0.89	92.73	92.00
29	7	2	6415.00	34648.00	147.00	-50	Spot (Block29, Row2, Column7)	96.15	96.00	8.35	0.00	0.09	88.00	88.31	88.00	11.12	0.00	0.13	35.00	4.00	0.00	8.00	8.15	56826.00	0.71	94.78	93.00
29	8	2	6716.00	34648.00	147.00	-50	Spot (Block29, Row2, Column8)	91.34	94.00	10.92	0.01	0.12	90.00	90.98	90.00	11.93	0.00	0.13	17.00	0.00	0.00	4.00	1.34	53981.00	0.03	90.84	91.50
29	1	3	4605.00	34936.00	179.55	0	Spot (Block29, Row3, Column1)	115.55	116.00	13.50	0.00	0.12	84.00	84.60	84.00	9.23	0.00	0.11	94.00	82.00	0.00	32.00	31.55	104454.00	3.35	93.60	94.00
29	2	3	4943.00	34939.00	222.20	0	Spot (Block29, Row3, Column2)	96.81	97.00	10.42	0.00	0.11	88.00	88.41	88.00	10.68	0.00	0.12	44.00	11.00	0.00	9.00	8.81	136796.00	0.79	87.58	86.00
29	3	3	5224.00	34955.00	215.85	0	Spot (Block29, Row3, Column3)	109.54	110.00	14.26	0.00	0.13	89.00	89.54	89.00	10.89	0.00	0.12	78.00	48.00	0.00	21.00	20.54	146021.00	1.84	97.59	99.00
29	4	3	5489.00	34963.00	242.40	0	Spot (Block29, Row3, Column4)	96.79	96.00	12.53	0.00	0.13	89.00	88.71	89.00	10.39	0.00	0.12	39.00	15.00	0.00	7.00	7.79	164730.00	0.78	87.88	88.00
29	5	3	5814.00	34948.00	147.00	-50	Spot (Block29, Row3, Column5)	107.11	108.00	9.35	0.00	0.09	89.00	88.20	89.00	10.92	0.00	0.12	76.00	41.00	0.00	19.00	18.11	63196.00	1.73	102.99	104.50
29	6	3	6115.00	34948.00	147.00	-50	Spot (Block29, Row3, Column6)	94.85	95.00	9.69	0.00	0.10	86.00	86.01	86.00	10.80	0.00	0.13	42.00	11.00	0.00	9.00	8.85	55774.00	0.82	90.93	92.00
29	7	3	6415.00	34948.00	147.00	-50	Spot (Block29, Row3, Column7)	90.39	90.00	9.29	0.00	0.10	88.00	88.96	88.00	11.10	0.00	0.12	16.00	2.00	0.00	2.00	2.39	53330.00	0.13	97.52	97.00
29	8	3	6716.00	34948.00	147.00	-50	Spot (Block29, Row3, Column8)	91.34	90.00	11.45	0.01	0.13	91.00	91.56	91.00	12.35	0.00	0.13	15.00	3.00	0.00	-1.00	0.34	53892.00	-0.02	95.78	93.00
29	1	4	4589.00	35270.00	211.00	0	Spot (Block29, Row4, Column1)	100.85	100.00	10.65	0.00	0.11	84.00	84.35	84.00	9.83	0.00	0.12	75.00	38.00	0.00	16.00	16.85	127976.00	1.68	91.04	91.00
29	2	4	4913.00	35248.00	147.00	-50	Spot (Block29, Row4, Column2)	91.49	90.00	12.66	0.01	0.14	85.00	86.73	85.00	10.69	0.01	0.12	31.00	14.00	0.00	5.00	6.49	53980.00	0.45	92.08	88.00
29	3	4	5215.00	35240.00	169.60	0	Spot (Block29, Row4, Column3)	160.25	165.00	22.09	0.01	0.14	87.00	87.87	87.00	10.21	0.00	0.12	100.00	99.00	0.00	78.00	73.25	128203.00	7.09	114.97	115.00
29	4	4	5465.00	35206.00	192.95	0	Spot (Block29, Row4, Column4)	98.77	99.00	10.00	0.00	0.10	86.00	86.54	86.00	9.70	0.00	0.11	62.00	23.00	0.00	13.00	12.77	104404.00	1.26	89.18	89.00
29	5	4	5783.00	35270.00	176.90	0	Spot (Block29, Row4, Column5)	102.74	103.00	10.77	0.00	0.10	86.00	87.02	86.00	12.07	0.01	0.14	64.00	26.00	0.00	17.00	16.74	89489.00	1.30	97.81	97.00
29	6	4	6108.00	35244.00	223.45	0	Spot (Block29, Row4, Column6)	114.44	115.00	13.05	0.00	0.11	86.00	86.77	86.00	11.47	0.00	0.13	89.00	69.00	0.00	29.00	28.44	164105.00	2.41	92.26	92.50
29	7	4	6424.00	35271.00	227.90	0	Spot (Block29, Row4, Column7)	103.44	104.00	10.61	0.00	0.10	90.00	90.83	90.00	12.44	0.00	0.14	53.00	15.00	0.00	14.00	13.44	154645.00	1.01	93.97	93.50
29	8	4	6703.00	35253.00	144.25	0	Spot (Block29, Row4, Column8)	607.50	606.00	150.29	0.00	0.25	93.00	93.98	93.00	13.01	0.00	0.14	100.00	100.00	0.00	513.00	514.50	343239.00	39.46	233.69	186.00
29	1	5	4598.00	35544.00	147.45	0	Spot (Block29, Row5, Column1)	115.71	116.00	12.22	0.00	0.11	85.00	85.57	85.00	10.00	0.00	0.12	94.00	75.00	0.00	31.00	30.71	68617.00	3.01	99.18	99.00
29	2	5	4885.00	35556.00	221.95	0	Spot (Block29, Row5, Column2)	92.67	92.00	8.62	0.00	0.09	84.00	84.38	84.00	9.48	0.00	0.11	43.00	13.00	0.00	8.00	8.67	130755.00	0.87	85.26	85.00
29	3	5	5223.00	35514.00	149.80	0	Spot (Block29, Row5, Column3)	94.64	95.00	7.60	0.00	0.08	85.00	85.93	85.00	9.68	0.00	0.11	50.00	9.00	0.00	10.00	9.64	58110.00	0.90	88.91	87.00
29	4	5	5487.00	35546.00	196.15	0	Spot (Block29, Row5, Column4)	98.42	98.00	11.55	0.00	0.12	86.00	86.27	86.00	10.99	0.00	0.13	53.00	22.00	0.00	12.00	12.42	107275.00	1.11	89.34	90.00
29	5	5	5816.00	35546.00	142.35	0	Spot (Block29, Row5, Column5)	220.24	218.00	29.60	0.00	0.13	88.00	87.91	88.00	12.50	0.00	0.14	100.00	100.00	0.00	130.00	132.24	120912.00	10.59	145.91	139.00
29	6	5	6127.00	35541.00	191.10	0	Spot (Block29, Row5, Column6)	97.62	97.00	11.34	0.00	0.12	88.00	88.19	88.00	11.50	0.00	0.13	42.00	13.00	0.00	9.00	9.62	100749.00	0.82	92.34	92.00
29	7	5	6415.00	35548.00	147.00	-50	Spot (Block29, Row5, Column7)	89.55	88.00	9.24	0.01	0.10	91.00	91.04	91.00	11.27	0.00	0.12	9.00	1.00	0.00	-3.00	-1.45	52744.00	-0.13	94.63	91.00
29	8	5	6723.00	35561.00	161.65	0	Spot (Block29, Row5, Column8)	134.05	132.00	15.45	0.01	0.12	91.00	91.98	91.00	13.24	0.00	0.14	98.00	85.00	0.00	41.00	43.05	96383.00	3.18	111.10	110.00
29	1	6	4612.00	35848.00	147.00	-50	Spot (Block29, Row6, Column1)	86.43	89.00	10.55	0.01	0.12	84.00	84.13	84.00	10.33	0.00	0.12	23.00	0.00	0.00	5.00	2.43	51167.00	0.22	86.12	87.00
29	2	6	4941.00	35882.00	232.20	0	Spot (Block29, Row6, Column2)	97.34	97.00	9.11	0.00	0.09	84.00	84.63	84.00	9.91	0.00	0.12	65.00	26.00	0.00	13.00	13.34	150774.00	1.28	89.88	91.00
29	3	6	5202.00	35859.00	170.90	0	Spot (Block29, Row6, Column3)	120.97	119.00	13.53	0.01	0.11	88.00	88.66	88.00	10.60	0.00	0.12	98.00	79.00	0.00	31.00	32.97	98468.00	3.05	98.99	99.00
29	4	6	5517.00	35886.00	183.35	0	Spot (Block29, Row6, Column4)	102.67	103.00	11.56	0.00	0.11	91.00	90.40	91.00	10.97	0.00	0.12	55.00	20.00	0.00	12.00	11.67	96715.00	1.12	96.61	97.00
29	5	6	5811.00	35846.00	153.00	0	Spot (Block29, Row6, Column5)	221.89	223.00	35.61	0.00	0.16	89.00	89.87	89.00	12.06	0.00	0.13	100.00	100.00	0.00	134.00	132.89	141785.00	10.95	139.83	136.00
29	6	6	6115.00	35848.00	147.00	-50	Spot (Block29, Row6, Column6)	95.03	94.00	8.26	0.00	0.09	88.00	88.70	88.00	11.97	0.00	0.13	29.00	3.00	0.00	6.00	7.03	56165.00	0.53	100.98	99.00
29	7	6	6418.00	35847.00	159.80	0	Spot (Block29, Row6, Column7)	123.90	123.00	12.80	0.00	0.10	89.00	89.50	89.00	11.06	0.00	0.12	97.00	81.00	0.00	34.00	34.90	87969.00	3.11	103.48	104.00
29	8	6	6721.00	35838.00	167.80	0	Spot (Block29, Row6, Column8)	119.59	118.00	13.35	0.01	0.11	90.00	89.95	90.00	10.90	0.00	0.12	95.00	70.00	0.00	28.00	29.59	93876.00	2.72	105.81	106.00
29	1	7	4612.00	36148.00	147.00	-50	Spot (Block29, Row7, Column1)	88.76	89.00	7.62	0.00	0.09	86.00	96.22	86.00	96.64	0.05	1.00	0.00	0.00	0.00	3.00	2.76	52457.00	-0.08	88.88	90.00
29	2	7	4913.00	36148.00	147.00	-50	Spot (Block29, Row7, Column2)	87.82	88.00	8.89	0.00	0.10	84.00	85.03	84.00	10.36	0.01	0.12	21.00	4.00	0.00	4.00	3.82	51725.00	0.27	85.64	85.00
29	3	7	5213.00	36148.00	147.00	-50	Spot (Block29, Row7, Column3)	96.51	97.00	6.60	0.00	0.07	89.00	89.13	89.00	11.47	0.00	0.13	27.00	0.00	0.00	8.00	7.51	56651.00	0.64	95.10	95.00
29	4	7	5514.00	36148.00	147.00	-50	Spot (Block29, Row7, Column4)	93.36	94.00	8.68	0.00	0.09	92.00	91.77	92.00	10.34	0.00	0.11	16.00	0.00	0.00	2.00	1.36	54707.00	0.15	93.90	96.00
29	5	7	5808.00	36113.00	141.80	0	Spot (Block29, Row7, Column5)	111.30	111.00	10.42	0.00	0.09	91.00	90.96	91.00	10.91	0.00	0.12	84.00	40.00	0.00	20.00	20.30	60660.00	1.86	100.19	101.00
29	6	7	6115.00	36148.00	147.00	-50	Spot (Block29, Row7, Column6)	98.89	98.00	10.06	0.00	0.10	91.00	91.25	91.00	11.02	0.00	0.12	36.00	8.00	0.00	7.00	7.89	58445.00	0.69	92.52	93.00
29	7	7	6393.00	36152.00	176.25	0	Spot (Block29, Row7, Column7)	120.48	119.00	21.40	0.01	0.18	90.00	90.16	90.00	10.57	0.00	0.12	81.00	61.00	0.00	29.00	30.48	104453.00	2.87	98.03	100.00
29	8	7	6714.00	36148.00	185.85	0	Spot (Block29, Row7, Column8)	158.16	162.00	19.07	0.01	0.12	90.00	92.12	90.00	15.79	0.01	0.17	100.00	96.00	0.00	72.00	68.16	153570.00	4.18	114.07	115.00
29	1	8	4604.00	36450.00	139.80	0	Spot (Block29, Row8, Column1)	56587.46	65535.00	14746.16	0.06	0.26	94.00	116.35	94.00	145.55	0.09	1.25	100.00	100.00	64.49	65441.00	56493.46	29482264.00	387.97	12410.26	9258.00
29	2	8	4913.00	36448.00	147.00	-50	Spot (Block29, Row8, Column2)	98.09	98.00	8.10	0.00	0.08	89.00	96.32	89.00	82.28	0.03	0.85	0.00	0.00	0.00	9.00	9.09	57874.00	0.02	89.66	90.00
29	3	8	5229.00	36441.00	129.75	0	Spot (Block29, Row8, Column3)	116.72	117.00	10.08	0.00	0.09	90.00	89.19	90.00	10.17	0.00	0.11	96.00	70.00	0.00	27.00	26.72	52873.00	2.71	105.08	104.00
29	4	8	5541.00	36480.00	227.90	0	Spot (Block29, Row8, Column4)	97.81	97.00	9.79	0.00	0.10	89.00	88.63	89.00	9.59	0.00	0.11	46.00	14.00	0.00	8.00	8.81	146134.00	0.96	93.18	93.00
29	5	8	5868.00	36512.00	231.85	0	Spot (Block29, Row8, Column5)	96.15	96.00	9.43	0.00	0.10	86.00	86.86	86.00	10.02	0.00	0.12	48.00	12.00	0.00	10.00	10.15	148655.00	0.93	92.19	92.00
29	6	8	6140.00	36449.00	267.85	0	Spot (Block29, Row8, Column6)	95.67	96.00	11.34	0.00	0.12	91.00	91.01	91.00	10.81	0.00	0.12	31.00	5.00	0.00	5.00	4.67	199471.00	0.43	90.26	90.00
29	7	8	6415.00	36448.00	147.00	-50	Spot (Block29, Row8, Column7)	100.05	99.00	10.24	0.00	0.10	91.00	92.52	91.00	16.65	0.01	0.18	22.00	0.00	0.00	8.00	9.05	58928.00	0.45	97.24	94.00
29	8	8	6712.00	36442.00	148.05	0	Spot (Block29, Row8, Column8)	2459.35	2378.00	1172.95	0.01	0.48	92.00	94.97	92.00	18.42	0.01	0.19	100.00	100.00	0.00	2286.00	2367.35	1485449.00	128.33	549.99	460.00
30	1	1	9115.00	34343.00	148.75	0	Spot (Block30, Row1, Column1)	48863.07	55266.00	17608.84	0.05	0.36	1182.00	1213.15	1182.00	218.74	0.01	0.18	100.00	100.00	40.99	54084.00	47681.07	29562356.00	217.84	13131.55	9205.00
30	2	1	9412.00	34335.00	193.75	0	Spot (Block30, Row1, Column2)	1427.19	1394.50	185.08	0.01	0.13	1172.00	1186.54	1172.00	150.99	0.01	0.13	63.00	38.00	0.00	222.50	255.19	1509963.00	1.59	1283.63	1268.50
30	3	1	9711.00	34342.00	178.70	0	Spot (Block30, Row1, Column3)	1377.65	1375.00	130.05	0.00	0.09	1136.00	1157.53	1136.00	127.27	0.01	0.11	84.00	41.00	0.00	239.00	241.65	1235750.00	1.73	1276.11	1253.00
30	4	1	10006.00	34347.00	154.10	0	Spot (Block30, Row1, Column4)	1482.98	1475.50	163.19	0.00	0.11	1166.00	1176.41	1166.00	133.97	0.00	0.11	88.00	56.00	0.00	309.50	316.98	963934.00	2.29	1307.16	1310.00
30	5	1	10310.00	34340.00	183.75	0	Spot (Block30, Row1, Column5)	1491.53	1487.00	185.13	0.00	0.12	1187.00	1197.61	1187.00	110.49	0.00	0.09	82.00	61.00	0.00	300.00	304.53	1419937.00	2.66	1291.08	1283.00
30	6	1	10605.00	34344.00	185.15	0	Spot (Block30, Row1, Column6)	1536.45	1477.00	213.65	0.02	0.14	1191.00	1208.23	1191.00	112.87	0.01	0.09	89.00	65.00	0.00	286.00	345.45	1479603.00	2.91	1324.35	1314.00
30	7	1	10917.00	34335.00	209.45	0	Spot (Block30, Row1, Column7)	1501.59	1478.00	191.21	0.01	0.13	1192.00	1205.40	1192.00	113.37	0.00	0.09	85.00	57.00	0.00	286.00	309.59	1882995.00	2.61	1297.83	1294.50
30	8	1	11207.00	34349.00	194.05	0	Spot (Block30, Row1, Column8)	1789.17	1609.00	1066.28	0.05	0.60	1208.00	1236.22	1208.00	122.74	0.01	0.10	97.00	85.00	0.00	401.00	581.17	1900097.00	4.50	1432.23	1424.00
30	1	2	9104.00	34648.00	195.85	0	Spot (Block30, Row2, Column1)	1345.45	1313.00	140.72	0.01	0.10	1171.00	1186.43	1171.00	183.12	0.01	0.15	45.00	11.00	0.00	142.00	174.45	1457117.00	0.87	1228.67	1204.00
30	2	2	9410.00	34645.00	147.00	-50	Spot (Block30, Row2, Column2)	1521.45	1482.00	265.57	0.01	0.17	1155.00	1196.17	1155.00	845.45	0.02	0.71	2.00	0.00	0.00	327.00	366.45	894612.00	0.38	1636.19	1304.00
30	3	2	9723.00	34647.00	199.65	0	Spot (Block30, Row2, Column3)	1370.71	1353.00	131.60	0.01	0.10	1123.00	1144.62	1123.00	117.92	0.01	0.10	84.00	49.00	0.00	230.00	247.71	1553011.00	1.92	1227.95	1212.00
30	4	2	10014.00	34649.00	200.90	0	Spot (Block30, Row2, Column4)	1397.18	1362.00	149.94	0.01	0.11	1130.00	1151.48	1130.00	121.22	0.01	0.11	85.00	47.00	0.00	232.00	267.18	1595585.00	2.03	1255.65	1235.00
30	5	2	10315.00	34642.00	194.60	0	Spot (Block30, Row2, Column5)	1830.50	1801.00	249.10	0.01	0.14	1172.00	1179.85	1172.00	107.81	0.00	0.09	99.00	98.00	0.00	629.00	658.50	1960469.00	6.04	1414.80	1400.50
30	6	2	10606.00	34642.00	184.65	0	Spot (Block30, Row2, Column6)	1455.45	1402.50	183.70	0.02	0.13	1182.00	1195.13	1182.00	113.02	0.00	0.09	80.00	48.00	0.00	220.50	273.45	1385587.00	2.30	1302.29	1292.00
30	7	2	10911.00	34639.00	196.40	0	Spot (Block30, Row2, Column7)	1455.61	1415.00	173.51	0.01	0.12	1182.00	1193.16	1182.00	114.14	0.00	0.10	79.00	50.00	0.00	233.00	273.61	1590986.00	2.30	1293.74	1289.50
30	8	2	11218.00	34638.00	231.50	0	Spot (Block30, Row2, Column8)	1400.06	1380.00	175.39	0.01	0.13	1198.00	1222.89	1198.00	121.56	0.01	0.10	61.00	36.00	0.00	182.00	202.06	2157487.00	1.46	1253.51	1214.00
30	1	3	9111.00	34944.00	178.70	0	Spot (Block30, Row3, Column1)	1519.96	1509.00	222.87	0.00	0.15	1129.00	1154.61	1129.00	200.30	0.01	0.17	74.00	46.00	0.00	380.00	390.96	1363400.00	1.82	1264.35	1250.00
30	2	3	9410.00	34924.00	209.45	0	Spot (Block30, Row3, Column2)	1344.94	1315.00	181.97	0.01	0.14	1140.00	1198.76	1140.00	874.00	0.02	0.73	0.00	0.00	0.00	175.00	204.94	1681174.00	0.17	1251.14	1236.50
30	3	3	9706.00	34929.00	167.45	0	Spot (Block30, Row3, Column3)	1605.26	1478.50	894.84	0.04	0.56	1142.00	1155.15	1142.00	105.06	0.00	0.09	92.00	74.00	0.00	336.50	463.26	1245678.00	4.28	1300.37	1281.50
30	4	3	10010.00	34947.00	175.80	0	Spot (Block30, Row3, Column4)	1519.31	1486.00	190.45	0.01	0.13	1150.00	1160.54	1150.00	96.24	0.00	0.08	94.00	81.00	0.00	336.00	369.31	1308130.00	3.73	1299.69	1297.00
30	5	3	10312.00	34945.00	179.10	0	Spot (Block30, Row3, Column5)	1512.94	1518.00	165.74	0.00	0.11	1166.00	1180.06	1166.00	150.18	0.01	0.13	86.00	61.00	0.00	352.00	346.94	1363157.00	2.22	1315.88	1303.50
30	6	3	10619.00	34947.00	176.35	0	Spot (Block30, Row3, Column6)	1498.38	1493.00	164.00	0.00	0.11	1180.00	1183.11	1180.00	96.67	0.00	0.08	94.00	76.00	0.00	313.00	318.38	1308090.00	3.26	1312.08	1299.00
30	7	3	10917.00	34947.00	170.75	0	Spot (Block30, Row3, Column7)	1546.16	1505.00	293.90	0.01	0.19	1196.00	1214.14	1196.00	125.61	0.01	0.10	86.00	65.00	0.00	309.00	350.16	1258573.00	2.64	1370.19	1368.00
30	8	3	11209.00	34942.00	187.00	0	Spot (Block30, Row3, Column8)	1555.98	1526.00	182.64	0.01	0.12	1209.00	1244.15	1209.00	136.79	0.01	0.11	90.00	62.00	0.00	317.00	346.98	1534199.00	2.28	1365.26	1360.00
30	1	4	9121.00	35238.00	199.00	0	Spot (Block30, Row4, Column1)	1450.07	1410.00	178.67	0.01	0.12	1128.00	1154.22	1128.00	202.21	0.01	0.18	73.00	23.00	0.00	282.00	322.07	1632780.00	1.46	1282.51	1273.50
30	2	4	9391.00	35251.00	205.90	0	Spot (Block30, Row4, Column2)	1394.24	1386.00	148.61	0.00	0.11	1122.00	1157.78	1122.00	239.26	0.01	0.21	56.00	10.00	0.00	264.00	272.24	1678666.00	0.99	1239.28	1214.00
30	3	4	9718.00	35242.00	173.10	0	Spot (Block30, Row4, Column3)	1939.97	1838.00	421.38	0.02	0.22	1166.00	1175.60	1166.00	153.37	0.00	0.13	99.00	89.00	0.00	672.00	773.97	1623757.00	4.98	1397.41	1386.00
30	4	4	10001.00	35243.00	201.30	0	Spot (Block30, Row4, Column4)	1437.06	1397.00	211.17	0.01	0.15	1173.00	1187.45	1173.00	128.44	0.01	0.11	76.00	43.00	0.00	224.00	264.06	1651183.00	1.94	1299.46	1264.50
30	5	4	10269.00	35247.00	73.65	0	Spot (Block30, Row4, Column5)	5744.16	2006.50	11184.63	0.46	1.95	1172.00	1193.09	1172.00	164.41	0.01	0.14	96.00	75.00	1.56	834.50	4572.16	735253.00	27.68	1962.96	1501.00
30	6	4	10622.00	35245.00	209.90	0	Spot (Block30, Row4, Column6)	1719.35	1697.00	261.64	0.01	0.15	1188.00	1200.54	1188.00	117.16	0.00	0.10	96.00	87.00	0.00	509.00	531.35	2154341.00	4.43	1312.31	1293.50
30	7	4	10905.00	35252.00	178.25	0	Spot (Block30, Row4, Column7)	1585.84	1569.50	245.86	0.00	0.16	1226.00	1252.86	1226.00	129.59	0.01	0.10	80.00	59.00	0.00	343.50	359.84	1414569.00	2.57	1401.09	1397.50
30	8	4	11210.00	35261.00	163.85	0	Spot (Block30, Row4, Column8)	1871.27	1844.00	282.30	0.01	0.15	1278.00	1286.22	1278.00	137.32	0.00	0.11	95.00	89.00	0.00	566.00	593.27	1390354.00	4.26	1413.21	1377.50
30	1	5	9109.00	35548.00	167.90	0	Spot (Block30, Row5, Column1)	1673.37	1616.00	242.52	0.02	0.14	1178.00	1181.93	1178.00	121.29	0.00	0.10	97.00	85.00	0.00	438.00	495.37	1308572.00	4.05	1365.99	1347.50
30	2	5	9413.00	35549.00	184.30	0	Spot (Block30, Row5, Column2)	1501.84	1486.00	184.21	0.00	0.12	1177.00	1179.12	1177.00	146.71	0.00	0.12	82.00	54.00	0.00	309.00	324.84	1437263.00	2.20	1287.77	1287.00
30	3	5	9712.00	35546.00	168.90	0	Spot (Block30, Row5, Column3)	1583.67	1553.00	217.54	0.01	0.14	1187.00	1195.99	1187.00	115.88	0.00	0.10	91.00	73.00	0.00	366.00	396.67	1262183.00	3.35	1351.46	1321.00
30	4	5	10010.00	35542.00	187.55	0	Spot (Block30, Row5, Column4)	1509.75	1482.00	189.22	0.01	0.13	1185.50	1200.35	1185.50	113.66	0.01	0.09	86.00	60.00	0.00	296.50	324.25	1494652.00	2.72	1330.95	1295.50
30	5	5	10315.00	35548.00	147.05	0	Spot (Block30, Row5, Column5)	2177.07	2133.50	379.90	0.01	0.17	1202.00	1223.03	1202.00	132.59	0.01	0.11	100.00	99.00	0.00	931.50	975.07	1284471.00	7.20	1540.93	1520.00
30	6	5	10623.00	35544.00	183.45	0	Spot (Block30, Row5, Column6)	1497.96	1477.50	165.18	0.01	0.11	1208.00	1236.68	1208.00	123.00	0.01	0.10	83.00	57.00	0.00	269.50	289.96	1411078.00	2.12	1335.88	1319.00
30	7	5	10915.00	35544.00	179.50	0	Spot (Block30, Row5, Column7)	1602.98	1536.00	197.27	0.02	0.12	1267.00	1272.49	1267.00	126.46	0.00	0.10	92.00	52.00	0.00	269.00	335.98	1429858.00	2.61	1437.13	1411.00
30	8	5	11221.00	35541.00	152.40	0	Spot (Block30, Row5, Column8)	1857.03	1776.00	342.96	0.02	0.18	1286.00	1303.97	1286.00	141.66	0.01	0.11	97.00	82.00	0.00	490.00	571.03	1177360.00	3.90	1461.04	1445.00
30	1	6	9110.00	35841.00	206.05	0	Spot (Block30, Row6, Column1)	1494.14	1483.00	167.66	0.00	0.11	1188.00	1198.16	1188.00	125.95	0.00	0.11	84.00	59.00	0.00	295.00	306.14	1807911.00	2.35	1315.66	1296.00
30	2	6	9424.00	35838.00	182.45	0	Spot (Block30, Row6, Column2)	1402.27	1386.00	141.19	0.01	0.10	1174.00	1179.74	1174.00	129.88	0.00	0.11	76.00	33.00	0.00	212.00	228.27	1309722.00	1.71	1284.81	1279.00
30	3	6	9702.00	35844.00	192.85	0	Spot (Block30, Row6, Column3)	1553.04	1527.00	220.65	0.01	0.14	1190.00	1203.41	1190.00	120.66	0.00	0.10	87.00	66.00	0.00	337.00	363.04	1641561.00	2.90	1335.54	1319.00
30	4	6	10018.00	35843.00	181.35	0	Spot (Block30, Row6, Column4)	1516.19	1482.50	192.00	0.01	0.13	1199.00	1223.17	1199.00	125.58	0.01	0.10	81.00	56.00	0.00	283.50	317.19	1400962.00	2.33	1341.67	1307.00
30	5	6	10324.00	35848.00	156.35	0	Spot (Block30, Row6, Column5)	1973.39	1907.50	564.89	0.01	0.29	1216.00	1239.16	1216.00	122.30	0.01	0.10	99.00	95.00	0.00	691.50	757.39	1326120.00	6.00	1488.99	1448.50
30	6	6	10625.00	35851.00	203.50	0	Spot (Block30, Row6, Column6)	1477.18	1475.00	192.84	0.00	0.13	1235.00	1257.45	1235.00	125.63	0.01	0.10	71.00	47.00	0.00	240.00	242.18	1738637.00	1.75	1343.61	1318.00
30	7	6	10913.00	35841.00	195.25	0	Spot (Block30, Row6, Column7)	1580.09	1552.00	209.96	0.01	0.13	1264.00	1278.13	1264.00	156.20	0.00	0.12	78.00	46.00	0.00	288.00	316.09	1704922.00	1.93	1410.68	1379.00
30	8	6	11226.00	35848.00	169.05	0	Spot (Block30, Row6, Column8)	1523.26	1492.00	183.20	0.01	0.12	1272.00	1282.98	1272.00	134.78	0.00	0.11	66.00	37.00	0.00	220.00	251.26	1210990.00	1.78	1362.50	1340.00
30	1	7	9116.00	36153.00	189.75	0	Spot (Block30, Row7, Column1)	1402.33	1384.50	158.94	0.01	0.11	1184.00	1209.36	1184.00	197.96	0.01	0.16	51.00	15.00	0.00	200.50	218.33	1421965.00	0.97	1320.19	1297.50
30	2	7	9410.00	36140.00	196.05	0	Spot (Block30, Row7, Column2)	1382.72	1368.00	137.67	0.00	0.10	1168.00	1220.45	1168.00	921.39	0.02	0.75	0.00	0.00	0.00	200.00	214.72	1508552.00	0.18	1275.47	1277.50
30	3	7	9702.00	36136.00	208.85	0	Spot (Block30, Row7, Column3)	1398.22	1396.50	159.48	0.00	0.11	1179.50	1188.88	1179.50	122.97	0.00	0.10	66.00	42.00	0.00	217.00	218.72	1742177.00	1.70	1247.13	1234.50
30	4	7	10010.00	36159.00	170.65	0	Spot (Block30, Row7, Column4)	1434.74	1409.00	132.40	0.01	0.09	1206.00	1230.12	1206.00	126.76	0.01	0.10	76.00	38.00	0.00	203.00	228.74	1157838.00	1.61	1347.75	1349.00
30	5	7	10324.00	36145.00	183.60	0	Spot (Block30, Row7, Column5)	1565.79	1577.00	181.92	0.00	0.12	1213.00	1242.09	1213.00	125.54	0.01	0.10	89.00	68.00	0.00	364.00	352.79	1489068.00	2.58	1377.16	1348.50
30	6	7	10613.00	36138.00	198.25	0	Spot (Block30, Row7, Column6)	1539.86	1509.00	166.76	0.01	0.11	1253.00	1283.35	1253.00	345.33	0.01	0.27	33.00	2.00	0.00	256.00	286.86	1718487.00	0.74	1388.23	1373.00
30	7	7	10913.00	36145.00	147.00	-50	Spot (Block30, Row7, Column7)	2016.11	1686.00	1889.93	0.08	0.94	1266.00	1291.89	1266.00	333.54	0.01	0.26	61.00	22.00	0.00	420.00	750.11	1189503.00	2.17	1535.59	1537.00
30	8	7	11218.00	36145.00	189.50	0	Spot (Block30, Row7, Column8)	2426.68	2381.00	394.59	0.01	0.16	1276.00	1281.38	1276.00	133.24	0.00	0.10	99.00	99.00	0.00	1105.00	1150.68	2453378.00	8.60	1686.12	1669.50
30	1	8	9103.00	36454.00	140.00	0	Spot (Block30, Row8, Column1)	56005.20	65535.00	14554.01	0.07	0.26	1200.00	1256.47	1200.00	239.35	0.02	0.19	100.00	100.00	60.34	64335.00	54805.20	29514936.00	228.74	16788.35	11753.00
30	2	8	9411.00	36491.00	222.45	0	Spot (Block30, Row8, Column2)	1356.32	1318.00	181.78	0.01	0.13	1198.00	1274.95	1198.00	887.06	0.03	0.70	0.00	0.00	0.00	120.00	158.32	1923267.00	0.09	1265.32	1216.00
30	3	8	9695.00	36443.00	168.45	0	Spot (Block30, Row8, Column3)	1578.37	1572.50	222.45	0.00	0.14	1188.00	1202.63	1188.00	122.19	0.01	0.10	92.00	71.00	0.00	384.50	390.37	1240595.00	3.08	1328.09	1302.00
30	4	8	10020.00	36445.00	165.25	0	Spot (Block30, Row8, Column4)	1683.30	1638.00	245.60	0.01	0.15	1205.00	1228.72	1205.00	130.96	0.01	0.11	97.00	78.00	0.00	433.00	478.30	1277621.00	3.47	1369.48	1365.00
30	5	8	10311.00	36447.00	211.75	0	Spot (Block30, Row8, Column5)	1425.77	1398.00	152.08	0.01	0.11	1206.00	1230.45	1206.00	133.09	0.01	0.11	68.00	39.00	0.00	192.00	219.77	1819283.00	1.47	1274.95	1277.00
30	6	8	10610.00	36440.00	182.45	0	Spot (Block30, Row8, Column6)	1671.73	1629.00	254.29	0.01	0.15	1214.00	1237.46	1214.00	126.76	0.01	0.10	92.00	75.00	0.00	415.00	457.73	1573097.00	3.43	1371.68	1365.00
30	7	8	10920.00	36451.00	154.65	0	Spot (Block30, Row8, Column7)	1634.92	1627.00	163.05	0.00	0.10	1274.00	1284.28	1274.00	156.11	0.00	0.12	88.00	62.00	0.00	353.00	360.92	1069240.00	2.25	1406.85	1372.50
30	8	8	11216.00	36445.00	148.30	0	Spot (Block30, Row8, Column8)	5809.44	5553.00	2159.05	0.02	0.37	1292.00	1315.43	1292.00	168.44	0.01	0.13	100.00	100.00	0.00	4261.00	4517.44	3485667.00	26.68	2496.17	2235.00
31	1	1	13614.00	34345.00	152.70	0	Spot (Block31, Row1, Column1)	45337.53	47115.50	18859.32	0.02	0.42	4218.00	4289.48	4218.00	632.65	0.01	0.15	100.00	100.00	34.01	42897.50	41119.53	29197560.00	64.88	13045.82	10568.00
31	2	1	13904.00	34354.00	189.70	0	Spot (Block31, Row1, Column2)	5076.74	5060.00	727.94	0.00	0.14	4011.00	4054.41	4011.00	570.88	0.00	0.14	73.00	45.00	0.00	1049.00	1065.74	5152891.00	1.79	4470.14	4565.00
31	3	1	14212.00	34352.00	201.05	0	Spot (Block31, Row1, Column3)	4756.15	4709.50	610.54	0.00	0.13	3925.00	3975.69	3925.00	529.13	0.01	0.13	63.00	36.00	0.00	784.50	831.15	5460060.00	1.48	4301.73	4344.00
31	4	1	14507.00	34352.00	204.55	0	Spot (Block31, Row1, Column4)	4889.61	4809.00	845.69	0.01	0.17	3909.00	3966.39	3909.00	523.67	0.01	0.13	69.00	41.00	0.00	900.00	980.61	5779522.00	1.76	4345.55	4347.50
31	5	1	14822.00	34353.00	192.25	0	Spot (Block31, Row1, Column5)	4976.17	4927.50	631.33	0.00	0.13	4036.00	4071.25	4036.00	538.83	0.00	0.13	68.00	39.00	0.00	891.50	940.17	5185172.00	1.68	4490.46	4436.50
31	6	1	15103.00	34339.00	202.25	0	Spot (Block31, Row1, Column6)	5180.13	5152.50	689.05	0.00	0.13	4178.00	4234.77	4178.00	563.11	0.01	0.13	70.00	41.00	0.00	974.50	1002.13	6019311.00	1.68	4612.07	4562.00
31	7	1	15420.00	34343.00	194.80	0	Spot (Block31, Row1, Column7)	5499.40	5434.50	770.07	0.01	0.14	4341.00	4393.08	4341.00	583.40	0.01	0.13	75.00	46.00	0.00	1093.50	1158.40	5906359.00	1.90	4863.01	4816.00
31	8	1	15721.00	34348.00	209.70	0	Spot (Block31, Row1, Column8)	5701.52	5627.00	703.59	0.01	0.12	4572.50	4623.08	4572.50	623.51	0.00	0.13	76.00	39.00	0.00	1054.50	1129.02	7161115.00	1.73	5052.32	4981.00
31	1	2	13608.00	34644.00	210.00	0	Spot (Block31, Row2, Column1)	4794.49	4786.50	595.56	0.00	0.12	4041.00	4106.86	4041.00	588.29	0.01	0.14	58.00	25.00	0.00	745.50	753.49	6012289.00	1.17	4405.39	4320.50
31	2	2	13897.00	34643.00	154.60	0	Spot (Block31, Row2, Column2)	4823.16	4684.50	664.56	0.01	0.14	3900.00	3952.15	3900.00	517.17	0.01	0.13	64.00	45.00	0.00	784.50	923.16	3163992.00	1.68	4308.53	4175.50
31	3	2	14210.00	34645.00	193.05	0	Spot (Block31, Row2, Column3)	4914.85	4840.50	618.53	0.01	0.13	3954.00	3997.66	3954.00	510.93	0.00	0.13	71.00	42.00	0.00	886.50	960.85	5199908.00	1.80	4464.21	4504.50
31	4	2	14518.00	34643.00	202.85	0	Spot (Block31, Row2, Column4)	4839.37	4745.00	616.71	0.01	0.13	3956.00	3989.71	3956.00	503.72	0.00	0.13	67.00	40.00	0.00	789.00	883.37	5666901.00	1.69	4319.89	4248.00
31	5	2	14822.00	34648.00	196.20	0	Spot (Block31, Row2, Column5)	5412.96	5324.50	690.73	0.01	0.13	4010.00	4055.20	4010.00	525.68	0.00	0.13	90.00	66.00	0.00	1314.50	1402.96	5910953.00	2.58	4599.68	4617.00
31	6	2	15106.00	34647.00	199.85	0	Spot (Block31, Row2, Column6)	5195.79	5158.00	668.08	0.00	0.13	4159.00	4225.75	4159.00	545.10	0.01	0.13	71.00	46.00	0.00	999.00	1036.79	5902423.00	1.78	4740.47	4731.50
31	7	2	15416.00	34642.00	199.40	0	Spot (Block31, Row2, Column7)	5261.09	5149.00	669.07	0.01	0.13	4286.50	4349.41	4286.50	567.97	0.01	0.13	69.00	39.00	0.00	862.50	974.59	5939767.00	1.61	4729.12	4777.00
31	8	2	15715.00	34647.00	228.70	0	Spot (Block31, Row2, Column8)	5343.02	5230.50	1199.10	0.01	0.22	4530.00	4586.19	4530.00	623.30	0.01	0.14	53.00	28.00	0.00	700.50	813.02	8035903.00	1.21	4800.39	4754.50
31	1	3	13614.00	34952.00	183.10	0	Spot (Block31, Row3, Column1)	5198.20	5157.00	703.94	0.00	0.14	3985.00	4035.79	3985.00	543.01	0.01	0.13	81.00	54.00	0.00	1172.00	1213.20	4886308.00	2.14	4530.36	4511.00
31	2	3	13910.00	34950.00	196.65	0	Spot (Block31, Row3, Column2)	4848.77	4796.00	628.42	0.00	0.13	3882.00	3941.70	3882.00	514.76	0.01	0.13	68.00	43.00	0.00	914.00	966.77	5309404.00	1.76	4402.97	4388.50
31	3	3	14203.00	34945.00	187.00	0	Spot (Block31, Row3, Column3)	5106.64	5087.00	719.46	0.00	0.14	3986.00	4045.65	3986.00	516.31	0.01	0.13	76.00	53.00	0.00	1101.00	1120.64	5014725.00	2.05	4642.47	4657.00
31	4	3	14505.00	34948.00	197.55	0	Spot (Block31, Row3, Column4)	5099.22	5033.00	663.14	0.01	0.13	4032.00	4082.33	4032.00	519.96	0.01	0.13	77.00	48.00	0.00	1001.00	1067.22	5624438.00	1.96	4612.12	4623.50
31	5	3	14810.00	34953.00	195.05	0	Spot (Block31, Row3, Column5)	5194.40	5138.00	688.59	0.00	0.13	4058.50	4125.72	4058.50	542.92	0.01	0.13	78.00	49.00	0.00	1079.50	1135.90	5589179.00	1.97	4515.50	4486.50
31	6	3	15114.00	34942.00	206.95	0	Spot (Block31, Row3, Column6)	5156.42	5140.00	600.33	0.00	0.12	4145.50	4230.45	4145.50	549.16	0.01	0.13	74.00	42.00	0.00	994.50	1010.92	6306304.00	1.69	4600.45	4610.00
31	7	3	15421.00	34951.00	199.60	0	Spot (Block31, Row3, Column7)	5204.36	5213.00	644.33	0.00	0.12	4289.00	4368.42	4289.00	576.65	0.01	0.13	68.00	37.00	0.00	924.00	915.36	5891337.00	1.45	4812.79	4875.50
31	8	3	15716.00	34952.00	203.25	0	Spot (Block31, Row3, Column8)	5494.30	5472.00	640.85	0.00	0.12	4594.00	4649.40	4594.00	635.47	0.01	0.14	59.00	28.00	0.00	878.00	900.30	6417344.00	1.33	4906.09	4730.50
31	1	4	13614.00	35246.00	176.75	0	Spot (Block31, Row4, Column1)	5274.62	5149.50	684.51	0.01	0.13	4010.00	4058.63	4010.00	540.01	0.01	0.13	85.00	52.00	0.00	1139.50	1264.62	4588923.00	2.25	4622.86	4595.50
31	2	4	13912.00	35246.00	211.75	0	Spot (Block31, Row4, Column2)	4921.17	4918.00	592.61	0.00	0.12	3988.00	4012.59	3988.00	736.12	0.00	0.18	58.00	19.00	0.00	930.00	933.17	6294176.00	1.23	4479.34	4496.50
31	3	4	14213.00	35250.00	164.15	0	Spot (Block31, Row4, Column3)	6852.61	6553.00	1523.43	0.02	0.22	4142.50	4200.08	4142.50	756.06	0.01	0.18	96.00	75.00	0.00	2410.50	2710.11	5118898.00	3.51	4937.88	5001.00
31	4	4	14508.00	35249.00	196.80	0	Spot (Block31, Row4, Column4)	5056.49	4977.00	692.31	0.01	0.14	4169.50	4222.85	4169.50	582.67	0.01	0.14	62.00	36.00	0.00	807.50	886.99	5546968.00	1.43	4679.46	4636.50
31	5	4	14794.00	35245.00	200.95	0	Spot (Block31, Row4, Column5)	5163.05	5112.00	683.17	0.00	0.13	4197.00	4229.41	4197.00	551.20	0.00	0.13	69.00	41.00	0.00	915.00	966.05	5901366.00	1.69	4661.79	4684.00
31	6	4	15123.00	35246.00	196.25	0	Spot (Block31, Row4, Column6)	5640.37	5650.00	754.32	0.00	0.13	4251.00	4311.89	4251.00	579.15	0.01	0.13	83.00	60.00	0.00	1399.00	1389.37	6148006.00	2.29	4831.20	4843.00
31	7	4	15410.00	35255.00	210.00	0	Spot (Block31, Row4, Column7)	5444.94	5441.00	681.89	0.00	0.13	4374.00	4440.05	4374.00	605.20	0.01	0.14	71.00	40.00	0.00	1067.00	1070.94	6833402.00	1.66	4792.40	4728.00
31	8	4	15716.00	35258.00	210.50	0	Spot (Block31, Row4, Column8)	5441.51	5439.00	721.48	0.00	0.13	4621.00	4667.81	4621.00	615.82	0.00	0.13	56.00	27.00	0.00	818.00	820.51	6872632.00	1.26	4992.12	5013.50
31	1	5	13613.00	35548.00	187.90	0	Spot (Block31, Row5, Column1)	5424.34	5322.00	803.56	0.01	0.15	4010.00	4070.51	4010.00	552.69	0.01	0.14	87.00	60.00	0.00	1312.00	1414.34	5408064.00	2.45	4574.71	4545.00
31	2	5	13907.00	35558.00	220.10	0	Spot (Block31, Row5, Column2)	5256.94	5260.50	979.70	0.00	0.19	4222.00	4258.80	4222.00	907.22	0.00	0.21	54.00	22.00	0.00	1038.50	1034.94	7286114.00	1.10	4303.18	4264.50
31	3	5	14220.00	35557.00	227.05	0	Spot (Block31, Row5, Column3)	6615.41	6419.50	1602.86	0.01	0.24	4664.50	4659.82	4664.50	938.32	0.00	0.20	84.00	44.00	0.00	1755.00	1950.91	9817271.00	2.08	5383.02	5287.50
31	4	5	14504.00	35561.00	207.85	0	Spot (Block31, Row5, Column4)	5657.48	5530.00	728.74	0.01	0.13	4571.00	4633.22	4571.00	693.11	0.01	0.15	68.00	31.00	0.00	959.00	1086.48	6964356.00	1.48	5073.44	5025.00
31	5	5	14809.00	35547.00	163.00	0	Spot (Block31, Row5, Column5)	7008.22	6791.00	1475.76	0.01	0.21	4412.00	4463.12	4412.00	600.35	0.01	0.13	94.00	80.00	0.00	2379.00	2596.22	5165056.00	4.24	5152.80	5132.00
31	6	5	15122.00	35544.00	194.50	0	Spot (Block31, Row5, Column6)	5442.37	5399.00	698.21	0.00	0.13	4382.00	4441.95	4382.00	593.94	0.01	0.13	70.00	41.00	0.00	1017.00	1060.37	5801571.00	1.68	4972.58	5002.00
31	7	5	15411.00	35546.00	202.65	0	Spot (Block31, Row5, Column7)	5468.30	5443.00	717.01	0.00	0.13	4501.00	4554.50	4501.00	631.01	0.01	0.14	61.00	32.00	0.00	942.00	967.30	6403385.00	1.45	4838.24	4857.00
31	8	5	15710.00	35550.00	167.15	0	Spot (Block31, Row5, Column8)	5968.82	5921.00	841.12	0.00	0.14	4639.00	4700.11	4639.00	631.05	0.01	0.13	75.00	50.00	0.00	1282.00	1329.82	4625838.00	2.01	5097.42	5091.50
31	1	6	13609.00	35845.00	200.20	0	Spot (Block31, Row6, Column1)	4898.37	4841.00	665.63	0.01	0.14	3937.00	4012.54	3937.00	557.51	0.01	0.14	65.00	40.00	0.00	904.00	961.37	5559645.00	1.59	4417.61	4341.50
31	2	6	13912.00	35846.00	213.40	0	Spot (Block31, Row6, Column2)	4724.14	4672.50	598.66	0.00	0.13	4026.00	4091.55	4026.00	669.74	0.01	0.16	48.00	17.00	0.00	646.50	698.14	6113031.00	0.94	4362.77	4415.00
31	3	6	14205.00	35851.00	182.40	0	Spot (Block31, Row6, Column3)	5587.43	5497.00	799.00	0.01	0.14	4356.00	4425.55	4356.00	742.98	0.01	0.17	68.00	37.00	0.00	1141.00	1231.43	5207484.00	1.56	4970.67	5026.50
31	4	6	14525.00	35834.00	205.95	0	Spot (Block31, Row6, Column4)	5716.35	5713.00	692.88	0.00	0.12	4530.00	4606.37	4530.00	673.20	0.01	0.15	76.00	43.00	0.00	1183.00	1186.35	6911071.00	1.65	5166.65	5156.00
31	5	6	14812.00	35845.00	171.70	0	Spot (Block31, Row6, Column5)	6631.98	6483.50	1109.03	0.01	0.17	4593.00	4665.59	4593.00	615.08	0.01	0.13	92.00	75.00	0.00	1890.50	2038.98	5478018.00	3.20	5338.11	5342.00
31	6	6	15117.00	35851.00	202.05	0	Spot (Block31, Row6, Column6)	5587.52	5443.50	908.45	0.01	0.16	4634.00	4724.60	4634.00	635.99	0.01	0.13	58.00	31.00	0.00	809.50	953.52	6459173.00	1.36	5083.61	4958.50
31	7	6	15405.00	35853.00	196.75	0	Spot (Block31, Row6, Column7)	5640.59	5605.00	649.46	0.00	0.12	4724.00	4798.30	4724.00	676.30	0.01	0.14	58.00	25.00	0.00	881.00	916.59	6182087.00	1.25	5123.69	5101.00
31	8	6	15722.00	35855.00	152.55	0	Spot (Block31, Row6, Column8)	5725.47	5563.50	1350.98	0.01	0.24	4813.00	4873.81	4813.00	686.30	0.01	0.14	52.00	23.00	0.00	750.50	912.47	3641397.00	1.24	5171.05	5247.00
31	1	7	13610.00	36153.00	206.00	0	Spot (Block31, Row7, Column1)	4942.24	4877.50	643.75	0.01	0.13	4025.00	4097.31	4025.00	602.44	0.01	0.15	64.00	31.00	0.00	852.50	917.24	5970227.00	1.40	4341.89	4302.50
31	2	7	13916.00	36141.00	213.70	0	Spot (Block31, Row7, Column2)	4579.05	4522.00	592.02	0.01	0.13	3857.00	3902.66	3857.00	513.40	0.01	0.13	56.00	31.00	0.00	665.00	722.05	5966498.00	1.32	4099.79	4057.50
31	3	7	14207.00	36145.00	209.10	0	Spot (Block31, Row7, Column3)	4783.01	4725.00	612.48	0.01	0.13	3917.00	3974.45	3917.00	519.47	0.01	0.13	64.00	40.00	0.00	808.00	866.01	5950068.00	1.56	4371.59	4314.00
31	4	7	14510.00	36152.00	192.65	0	Spot (Block31, Row7, Column4)	4900.46	4926.00	602.21	0.00	0.12	4094.00	4152.11	4094.00	567.83	0.01	0.14	64.00	30.00	0.00	832.00	806.46	5150379.00	1.32	4548.30	4573.00
31	5	7	14825.00	36134.00	208.35	0	Spot (Block31, Row7, Column5)	5243.52	5190.00	684.05	0.00	0.13	4382.00	4429.03	4382.00	642.71	0.00	0.15	56.00	30.00	0.00	808.00	861.52	6460021.00	1.27	4775.81	4677.50
31	6	7	15113.00	36136.00	218.95	0	Spot (Block31, Row7, Column6)	5739.74	5691.00	728.07	0.00	0.13	4673.00	4745.14	4673.00	670.23	0.01	0.14	65.00	38.00	0.00	1018.00	1066.74	7892145.00	1.48	5167.92	5139.00
31	7	7	15398.00	36143.00	204.30	0	Spot (Block31, Row7, Column7)	6022.63	5989.50	755.73	0.00	0.13	4985.00	5032.38	4985.00	664.61	0.00	0.13	66.00	33.00	0.00	1004.50	1037.63	7142839.00	1.49	5453.78	5425.50
31	8	7	15725.00	36152.00	185.85	0	Spot (Block31, Row7, Column8)	8429.16	8280.00	1066.37	0.01	0.13	5363.50	5428.54	5363.50	804.51	0.01	0.15	99.00	91.00	0.00	2916.50	3065.66	8218428.00	3.73	6421.16	6402.00
31	1	8	13602.00	36456.00	141.25	0	Spot (Block31, Row8, Column1)	53924.80	65535.00	16281.30	0.08	0.30	4342.00	4398.45	4342.00	664.93	0.01	0.15	100.00	100.00	53.04	61193.00	49582.80	29281352.00	74.48	18103.31	15409.00
31	2	8	13907.00	36453.00	202.10	0	Spot (Block31, Row8, Column2)	4843.91	4788.50	553.96	0.00	0.11	4025.00	4116.68	4025.00	613.16	0.01	0.15	60.00	25.00	0.00	763.50	818.91	5599562.00	1.19	4419.70	4382.00
31	3	8	14209.00	36452.00	192.90	0	Spot (Block31, Row8, Column3)	4956.87	4933.00	681.25	0.00	0.14	3927.00	3988.59	3927.00	543.29	0.01	0.14	73.00	44.00	0.00	1006.00	1029.87	5199759.00	1.78	4352.85	4263.00
[truncated: 416,676 more chars]
