# Supplementary material for: An antigen microarray protocol for COVID-19 serological analysis
Source: STAR Protoc. 2021 Aug 26;2(3):100815. doi: 10.1016/j.xpro.2021.100815 (PMC8387221; doi:10.1016/j.xpro.2021.100815)
Supplement: Data S8. Slide_quantifications, related to step quantification and statistical analysis 2.e [file mmc8.zip › RPPA0141_12860A01-D12_IgM_785/Joseph_2021-04-02_17h26m52_5μm_785nmGain025.txt]

ATF	1.0
30	28
"Checksum_ImageFile=0b5be23ff3fbca2b969533aacfa8e1a0"
"Checksum_ResultFile=8c3f6a15bfbe272e130522f64e7660c6"
"Type=Mapix Results 2"
"DateTime=2021/04/02 17:27:04"
"ConfigFile="
"GalFile=L:\RPPA Service\Platform_Projects\2021-02-09_JPL_CoV-Array-7\64 pad grid.gal"
"PixelSize=5"
"Wavelengths=785"
"ImageFiles=L:\RPPA Service\Platform_Projects\2021-03-24_JPL_CoV-Array-9\RPPA0141_12860A01-D12_IgM_785\Joseph_2021-04-02_17h26m52_5�m_785nmGain025.tif"
"GrinddingParameters=Find mode = Grid + Blocks + Spots | Max. diameter (% Dth) = 200.0 | Min. diameter (% Dth) = 50.0 | Max position offset (% pitch) = 30"
"QuantificationParameter=S/B border width (pixels) = 2.0 | Background diameter (pitch) = 2.0"
"JpegImage=L:\RPPA Service\Platform_Projects\2021-03-24_JPL_CoV-Array-9\RPPA0141_12860A01-D12_IgM_785\Joseph_2021-04-02_17h26m52_5�m_785nmGain025.jpg"
"FeatureType=Circular"
"Barcode="
"BackgroundSubtraction=LocalFeature"
"Normalization=None"
"ImageOrigin=3680, 2560"
"ImageSize=17760.0, 71040.0"
"JpegOrigin=4410, 2625"
"JpegBrightness=44"
"JpegContrast=18"
"JpegBalance=0"
"Creator=Mapix 9.0.0"
"Scanner=ir710IVD IR0H8_IVD 717045"
"Temperature=32.5"
"Comment="
"Velocity=35 l/s"
"LaserPower=20.0"
"PMTGain=25"
"BatchFilename=L:\RPPA Service\InnooScan\Batch methods\CoV_Array image_processing.mbt"
"Block"	"Column"	"Row"	"X"	"Y"	"Dia."	"Flags"	"ID"	"F785 Mean"	"F785 Median"	"F785 SD"	"F785 |log Mean/Median|"	"F785 CV"	"B785"	"B785 Mean"	"B785 Median"	"B785 SD"	"B785 |log Mean/Median|"	"B785 CV"	"% > B785+1SD"	"% > B785+2SD"	"F785 % Sat."	"F785 Median - B785"	"F785 Mean - B785"	"F785 Total Intensity"	"SNR 785"	"ExcludedMean 785"	"ExcludedMedian 785"
1	1	1	4611.00	2823.00	152.60	0	Spot (Block1, Row1, Column1)	52885.67	63220.00	15008.36	0.08	0.28	3721.00	3775.31	3721.00	403.50	0.01	0.11	100.00	100.00	48.35	59499.00	49164.67	33582656.00	121.71	16978.62	13197.00
1	2	1	4884.00	2827.00	198.05	0	Spot (Block1, Row1, Column2)	4184.67	4116.00	574.00	0.01	0.14	3505.00	3551.90	3505.00	350.40	0.01	0.10	75.00	40.00	0.00	611.00	679.67	4653358.00	1.81	3816.27	3730.00
1	3	1	5222.00	2827.00	149.95	0	Spot (Block1, Row1, Column3)	3898.82	3862.50	407.67	0.00	0.10	3409.00	3459.43	3409.00	268.84	0.01	0.08	68.00	39.00	0.00	453.50	489.82	2401674.00	1.63	3609.07	3585.00
1	4	1	5509.00	2823.00	218.30	0	Spot (Block1, Row1, Column4)	3962.72	3881.00	406.60	0.01	0.10	3469.00	3515.27	3469.00	295.62	0.01	0.08	63.00	34.00	0.00	412.00	493.72	5385334.00	1.51	3668.68	3616.00
1	5	1	5810.00	2815.00	236.90	0	Spot (Block1, Row1, Column5)	3942.73	3911.50	362.35	0.00	0.09	3610.00	3653.18	3610.00	410.96	0.01	0.11	39.00	11.00	0.00	301.50	332.73	6363566.00	0.70	3720.74	3699.00
1	6	1	6105.00	2813.00	139.00	0	Spot (Block1, Row1, Column6)	4530.16	4553.00	431.43	0.00	0.10	3619.00	3659.29	3619.00	366.96	0.00	0.10	88.00	65.00	0.00	934.00	911.16	2360211.00	2.37	4117.82	4106.50
1	7	1	6421.00	2824.00	158.65	0	Spot (Block1, Row1, Column7)	4752.96	4673.00	531.62	0.01	0.11	3582.00	3618.55	3582.00	327.12	0.00	0.09	98.00	85.00	0.00	1091.00	1170.96	3293802.00	3.47	3972.99	3947.00
1	8	1	6723.00	2818.00	212.55	0	Spot (Block1, Row1, Column8)	4207.13	4140.00	474.50	0.01	0.11	3735.00	3789.16	3735.00	433.34	0.01	0.11	47.00	14.00	0.00	405.00	472.13	5414579.00	0.96	3887.17	3883.00
1	1	2	4614.00	3127.00	147.00	-50	Spot (Block1, Row2, Column1)	3883.39	3873.00	269.65	0.00	0.07	3645.00	3691.06	3645.00	318.68	0.01	0.09	39.00	5.00	0.00	228.00	238.39	2283432.00	0.60	3769.09	3702.00
1	2	2	4914.00	3127.00	147.00	-50	Spot (Block1, Row2, Column2)	3876.75	3791.00	357.79	0.01	0.09	3506.00	3517.75	3506.00	332.78	0.00	0.09	45.00	23.00	0.00	285.00	370.75	2271776.00	1.08	3644.26	3642.50
1	3	2	5218.00	3119.00	198.70	0	Spot (Block1, Row2, Column3)	3791.30	3766.00	310.24	0.00	0.08	3394.00	3441.00	3394.00	297.38	0.01	0.09	57.00	29.00	0.00	372.00	397.30	4234881.00	1.18	3635.29	3599.50
1	4	2	5522.00	3135.00	178.55	0	Spot (Block1, Row2, Column4)	3989.61	3975.00	279.73	0.00	0.07	3524.00	3580.11	3524.00	315.47	0.01	0.09	64.00	29.00	0.00	451.00	465.61	3566710.00	1.30	3757.79	3756.50
1	5	2	5818.00	3129.00	208.80	0	Spot (Block1, Row2, Column5)	7020.89	6873.00	1199.18	0.01	0.17	3704.00	3735.72	3704.00	373.18	0.00	0.10	100.00	99.00	0.00	3169.00	3316.89	8719944.00	8.80	4703.08	4647.50
1	6	2	6092.00	3131.00	180.45	0	Spot (Block1, Row2, Column6)	4243.73	4203.00	403.85	0.00	0.10	3688.00	3726.68	3688.00	375.97	0.00	0.10	62.00	34.00	0.00	515.00	555.73	3883014.00	1.38	3942.74	3914.00
1	7	2	6403.00	3130.00	196.05	0	Spot (Block1, Row2, Column7)	3865.69	3816.00	311.71	0.01	0.08	3592.00	3626.89	3592.00	340.43	0.00	0.09	33.00	10.00	0.00	224.00	273.69	4202009.00	0.70	3752.09	3748.00
1	8	2	6717.00	3127.00	147.00	-50	Spot (Block1, Row2, Column8)	3988.45	3939.00	357.27	0.01	0.09	3639.00	3696.11	3639.00	415.05	0.01	0.11	38.00	8.00	0.00	300.00	349.45	2373129.00	0.70	3883.95	3887.00
1	1	3	4628.00	3405.00	181.10	0	Spot (Block1, Row3, Column1)	4256.20	4170.00	517.25	0.01	0.12	3480.00	3522.26	3480.00	352.77	0.01	0.10	79.00	48.00	0.00	690.00	776.20	3911450.00	2.08	3839.87	3810.00
1	2	3	4916.00	3429.00	167.65	0	Spot (Block1, Row3, Column2)	3831.84	3772.00	340.96	0.01	0.09	3404.00	3436.17	3404.00	316.20	0.00	0.09	59.00	29.00	0.00	368.00	427.84	2977337.00	1.25	3699.49	3683.00
1	3	3	5205.00	3426.00	135.55	0	Spot (Block1, Row3, Column3)	5144.06	4830.00	1396.98	0.03	0.27	3429.00	3468.57	3429.00	297.94	0.00	0.09	99.00	95.00	0.00	1401.00	1715.06	2536021.00	5.62	4145.96	4071.50
1	4	3	5522.00	3428.00	161.60	0	Spot (Block1, Row3, Column4)	4471.13	4413.00	453.64	0.01	0.10	3568.00	3607.31	3568.00	306.77	0.00	0.09	93.00	68.00	0.00	845.00	903.13	3237096.00	2.82	3931.51	3902.00
1	5	3	5827.00	3426.00	176.90	0	Spot (Block1, Row3, Column5)	4523.65	4323.00	772.46	0.02	0.17	3696.00	3731.95	3696.00	330.33	0.00	0.09	79.00	47.00	0.00	627.00	827.65	3971765.00	2.40	4043.26	4012.00
1	6	3	6114.00	3420.00	148.60	0	Spot (Block1, Row3, Column6)	4341.22	4317.00	364.00	0.00	0.08	3679.00	3731.05	3679.00	328.50	0.01	0.09	80.00	48.00	0.00	638.00	662.22	2609076.00	1.86	4122.49	4176.00
1	7	3	6401.00	3404.00	156.85	0	Spot (Block1, Row3, Column7)	4149.59	4099.50	396.82	0.01	0.10	3589.50	3618.06	3589.50	317.90	0.00	0.09	67.00	39.00	0.00	510.00	560.09	2805121.00	1.67	3894.03	3873.00
1	8	3	6732.00	3407.00	206.95	0	Spot (Block1, Row3, Column8)	3860.68	3817.50	357.68	0.00	0.09	3559.00	3601.70	3559.00	320.73	0.01	0.09	46.00	20.00	0.00	258.50	301.68	4702306.00	0.81	3667.17	3643.50
1	1	4	4631.00	3727.00	153.25	0	Spot (Block1, Row4, Column1)	4073.52	4028.00	413.35	0.00	0.10	3377.00	3440.64	3377.00	689.91	0.01	0.20	45.00	6.00	0.00	651.00	696.52	2623349.00	0.92	3830.56	3820.00
1	2	4	4933.00	3746.00	153.85	0	Spot (Block1, Row4, Column2)	3734.33	3714.00	222.89	0.00	0.06	3390.00	3410.16	3390.00	263.94	0.00	0.08	66.00	19.00	0.00	324.00	344.33	2431050.00	1.23	3554.26	3533.00
1	3	4	5211.00	3724.00	157.95	0	Spot (Block1, Row4, Column3)	6037.15	5890.00	1251.62	0.01	0.21	3466.00	3497.79	3466.00	294.02	0.00	0.08	99.00	98.00	0.00	2424.00	2571.15	4147524.00	8.64	4143.78	4171.00
1	4	4	5505.00	3746.00	154.95	0	Spot (Block1, Row4, Column4)	4013.53	4050.50	366.95	0.00	0.09	3531.00	3565.42	3531.00	294.57	0.00	0.08	64.00	42.00	0.00	519.50	482.53	2648927.00	1.52	3722.95	3610.00
1	5	4	5792.00	3726.00	198.35	0	Spot (Block1, Row4, Column5)	4114.06	4094.00	405.95	0.00	0.10	3581.00	3623.52	3581.00	327.11	0.01	0.09	70.00	32.00	0.00	513.00	533.06	4583066.00	1.50	3783.86	3790.00
1	6	4	6109.00	3718.00	209.25	0	Spot (Block1, Row4, Column6)	6707.57	6613.00	886.51	0.01	0.13	3615.00	3656.49	3615.00	331.13	0.00	0.09	100.00	100.00	0.00	2998.00	3092.57	8357638.00	9.21	4660.09	4717.00
1	7	4	6413.00	3726.00	143.35	0	Spot (Block1, Row4, Column7)	5185.62	4432.00	2831.37	0.07	0.55	3567.00	3578.05	3567.00	316.20	0.00	0.09	83.00	61.00	0.00	865.00	1618.62	2898762.00	5.08	4018.89	3911.00
1	8	4	6713.00	3729.00	163.40	0	Spot (Block1, Row4, Column8)	4428.94	4387.00	479.02	0.00	0.11	3588.00	3615.34	3588.00	322.80	0.00	0.09	89.00	60.00	0.00	799.00	840.94	3272990.00	2.52	3789.11	3768.00
1	1	5	4623.00	4034.00	142.40	0	Spot (Block1, Row5, Column1)	4735.68	4734.50	477.76	0.00	0.10	3373.00	3407.86	3373.00	270.13	0.00	0.08	97.00	96.00	0.00	1361.50	1362.68	2604625.00	4.92	3815.16	3706.50
1	2	5	4920.00	4045.00	266.60	0	Spot (Block1, Row5, Column2)	3822.37	3726.00	575.52	0.01	0.15	3483.00	3545.59	3483.00	500.84	0.01	0.14	27.00	3.00	0.00	243.00	339.37	7923783.00	0.55	3663.02	3451.00
1	3	5	5215.00	4028.00	147.00	-50	Spot (Block1, Row5, Column3)	4887.26	4226.00	5105.51	0.06	1.04	3509.00	3571.97	3509.00	455.00	0.01	0.13	76.00	35.00	0.34	717.00	1378.26	2868823.00	2.89	5900.94	3954.00
1	4	5	5515.00	4027.00	202.95	0	Spot (Block1, Row5, Column4)	4027.91	3995.00	387.13	0.00	0.10	3524.00	3561.26	3524.00	306.09	0.00	0.09	66.00	36.00	0.00	471.00	503.91	4688487.00	1.52	3701.94	3670.50
1	5	5	5813.00	4023.00	148.45	0	Spot (Block1, Row5, Column5)	6385.68	6176.00	1753.62	0.01	0.27	3550.00	3580.19	3550.00	306.26	0.00	0.09	100.00	99.00	0.00	2626.00	2835.68	3863338.00	9.16	4301.27	4257.00
1	6	5	6134.00	4022.00	206.10	0	Spot (Block1, Row5, Column6)	4066.20	3990.50	415.77	0.01	0.10	3555.00	3593.42	3555.00	311.13	0.00	0.09	64.00	37.00	0.00	435.50	511.20	4928239.00	1.52	3745.64	3716.50
1	7	5	6421.00	4034.00	191.15	0	Spot (Block1, Row5, Column7)	4064.58	4030.50	362.70	0.00	0.09	3552.00	3567.53	3552.00	316.31	0.00	0.09	68.00	33.00	0.00	478.50	512.58	4178386.00	1.57	3735.27	3707.00
1	8	5	6719.00	4046.00	156.05	0	Spot (Block1, Row5, Column8)	4969.23	4456.00	2366.84	0.05	0.48	3633.00	3848.94	3633.00	2939.28	0.03	0.76	7.00	4.00	0.00	823.00	1336.23	3334356.00	0.38	4045.96	4003.00
1	1	6	4600.00	4324.00	196.20	0	Spot (Block1, Row6, Column1)	3825.17	3766.50	498.23	0.01	0.13	3403.00	3445.15	3403.00	292.68	0.01	0.08	60.00	24.00	0.00	363.50	422.17	4177091.00	1.30	3569.22	3543.50
1	2	6	4952.00	4399.00	93.30	0	Spot (Block1, Row6, Column2)	4573.65	4125.00	1250.15	0.04	0.27	3455.00	3507.15	3455.00	413.17	0.01	0.12	68.00	42.00	0.00	670.00	1118.65	1001630.00	2.58	3953.44	3606.00
1	3	6	5230.00	4348.00	198.15	0	Spot (Block1, Row6, Column3)	4427.85	4124.50	2075.17	0.03	0.47	3485.00	3522.29	3485.00	338.41	0.00	0.10	70.00	47.00	0.00	639.50	942.85	4923764.00	2.68	3790.74	3744.00
1	4	6	5514.00	4337.00	182.70	0	Spot (Block1, Row6, Column4)	4076.43	4020.00	413.98	0.01	0.10	3482.00	3507.60	3482.00	299.76	0.00	0.09	68.00	46.00	0.00	538.00	594.43	3815541.00	1.90	3771.13	3780.50
1	5	6	5804.00	4318.00	142.40	0	Spot (Block1, Row6, Column5)	5823.69	5773.00	923.93	0.00	0.16	3571.00	3603.27	3571.00	344.71	0.00	0.10	99.00	98.00	0.00	2202.00	2252.69	3203031.00	6.44	4154.32	4120.50
1	6	6	6118.00	4362.00	197.40	0	Spot (Block1, Row6, Column6)	4174.49	3998.00	1093.90	0.02	0.26	3586.00	3620.01	3586.00	312.93	0.00	0.09	60.00	31.00	0.00	412.00	588.49	4612811.00	1.77	3802.01	3796.00
1	7	6	6400.00	4326.00	170.55	0	Spot (Block1, Row6, Column7)	4302.92	4164.00	449.39	0.01	0.10	3584.00	3628.94	3584.00	357.26	0.01	0.10	76.00	41.00	0.00	580.00	718.92	3493975.00	1.89	3846.32	3852.00
1	8	6	6699.00	4342.00	176.30	0	Spot (Block1, Row6, Column8)	4385.37	4341.00	470.59	0.00	0.11	3696.00	4141.98	3696.00	3566.33	0.05	0.86	0.00	0.00	0.00	645.00	689.37	3806504.00	0.07	4042.04	4031.00
1	1	7	4617.00	4632.00	202.75	0	Spot (Block1, Row7, Column1)	3800.87	3805.50	387.11	0.00	0.10	3433.00	3481.60	3433.00	319.30	0.01	0.09	56.00	19.00	0.00	372.50	367.87	4431813.00	1.00	3637.45	3625.50
1	2	7	4937.00	4635.00	209.65	0	Spot (Block1, Row7, Column2)	3729.48	3705.50	326.61	0.00	0.09	3397.00	3443.03	3397.00	304.89	0.01	0.09	50.00	16.00	0.00	308.50	332.48	4669311.00	0.94	3551.85	3496.00
1	3	7	5214.00	4616.00	161.10	0	Spot (Block1, Row7, Column3)	4183.56	3910.00	2520.87	0.03	0.60	3414.00	3458.23	3414.00	287.69	0.01	0.08	80.00	37.00	0.00	496.00	769.56	3003798.00	2.52	3729.61	3724.50
1	4	7	5518.00	4627.00	208.45	0	Spot (Block1, Row7, Column4)	3902.19	3878.50	281.30	0.00	0.07	3451.50	3491.31	3451.50	350.72	0.00	0.10	58.00	22.00	0.00	427.00	450.69	4854329.00	1.17	3644.95	3608.00
1	5	7	5783.00	4611.00	86.90	0	Spot (Block1, Row7, Column5)	6584.81	4466.00	7372.93	0.17	1.12	3547.00	3590.21	3547.00	375.82	0.01	0.10	84.00	62.00	0.00	919.00	3037.81	1218189.00	7.97	4207.45	4171.00
1	6	7	6122.00	4626.00	187.40	0	Spot (Block1, Row7, Column6)	4130.35	4047.00	618.52	0.01	0.15	3570.50	3644.10	3570.50	402.84	0.01	0.11	55.00	24.00	0.00	476.50	559.85	4093180.00	1.21	3804.77	3769.00
1	7	7	6476.00	4644.00	133.30	0	Spot (Block1, Row7, Column7)	14860.26	11475.00	10669.41	0.11	0.72	3636.00	4267.19	3636.00	2909.14	0.07	0.68	82.00	63.00	0.21	7839.00	11224.26	7118065.00	3.64	6860.59	5062.00
1	8	7	6720.00	4623.00	201.50	0	Spot (Block1, Row7, Column8)	8481.85	8531.00	1474.60	0.00	0.17	3705.00	4215.07	3705.00	2908.13	0.06	0.69	90.00	22.00	0.00	4826.00	4776.85	9805015.00	1.47	5142.26	4948.00
1	1	8	4610.00	4941.00	142.50	0	Spot (Block1, Row8, Column1)	54384.37	65535.00	15476.38	0.08	0.28	3563.00	3600.56	3563.00	374.23	0.00	0.10	100.00	100.00	57.12	61972.00	50821.37	30183532.00	135.70	16333.65	11977.00
1	2	8	4914.00	4903.00	170.95	0	Spot (Block1, Row8, Column2)	3904.81	3905.00	374.48	0.00	0.10	3490.00	3589.89	3490.00	1358.60	0.01	0.38	1.00	0.00	0.00	415.00	414.81	3190226.00	0.23	3661.78	3645.00
1	3	8	5217.00	4906.00	161.90	0	Spot (Block1, Row8, Column3)	4472.69	4141.00	1839.44	0.03	0.41	3433.00	3491.98	3433.00	405.82	0.01	0.12	79.00	39.00	0.00	708.00	1039.69	3229284.00	2.42	3797.82	3757.00
1	4	8	5513.00	4923.00	154.35	0	Spot (Block1, Row8, Column4)	4136.53	4152.00	391.25	0.00	0.09	3423.00	3477.26	3423.00	325.41	0.01	0.09	78.00	56.00	0.00	729.00	713.53	2709426.00	2.03	3712.11	3670.50
1	5	8	5803.00	4920.00	188.95	0	Spot (Block1, Row8, Column5)	3869.56	3811.00	388.61	0.01	0.10	3490.00	3535.25	3490.00	336.60	0.01	0.10	48.00	25.00	0.00	321.00	379.56	3896651.00	0.99	3663.42	3679.00
1	6	8	6118.00	4927.00	181.50	0	Spot (Block1, Row8, Column6)	4080.78	4079.50	418.20	0.00	0.10	3484.00	3540.33	3484.00	338.52	0.01	0.10	71.00	43.00	0.00	595.50	596.78	3770638.00	1.60	3765.90	3743.50
1	7	8	6417.00	4928.00	147.00	-50	Spot (Block1, Row8, Column7)	5184.88	4279.00	3349.26	0.08	0.65	3561.00	4144.37	3561.00	2824.72	0.07	0.68	10.00	6.00	0.00	718.00	1623.88	3079819.00	0.37	4842.37	4071.50
1	8	8	6717.00	4925.00	155.90	0	Spot (Block1, Row8, Column8)	7659.74	7446.00	2329.49	0.01	0.30	3673.00	4194.61	3673.00	2765.44	0.06	0.66	68.00	20.00	0.00	3773.00	3986.74	5132027.00	1.25	4757.13	4416.50
2	1	1	9124.00	2836.00	153.85	0	Spot (Block2, Row1, Column1)	53568.31	64938.00	14688.11	0.08	0.27	3181.00	3241.13	3181.00	386.72	0.01	0.12	100.00	100.00	49.77	61757.00	50387.31	34873248.00	130.14	16158.47	12996.00
2	2	1	9427.00	2845.00	155.45	0	Spot (Block2, Row1, Column2)	3692.32	3614.00	363.40	0.01	0.10	3043.00	3087.71	3043.00	306.51	0.01	0.10	83.00	46.00	0.00	571.00	649.32	2444315.00	1.97	3269.40	3251.00
2	3	1	9737.00	2828.00	186.35	0	Spot (Block2, Row1, Column3)	3329.26	3267.00	361.24	0.01	0.11	3020.00	3060.27	3020.00	271.23	0.01	0.09	47.00	25.00	0.00	247.00	309.26	3242704.00	0.99	3157.64	3181.00
2	4	1	10021.00	2845.00	146.55	0	Spot (Block2, Row1, Column4)	3752.22	3654.00	507.74	0.01	0.14	3080.00	3106.04	3080.00	275.72	0.00	0.09	83.00	51.00	0.00	574.00	672.22	2195047.00	2.34	3322.96	3328.00
2	5	1	10316.00	2841.00	170.05	0	Spot (Block2, Row1, Column5)	3522.10	3486.50	348.29	0.00	0.10	3113.00	3156.24	3113.00	294.38	0.01	0.09	56.00	32.00	0.00	373.50	409.10	2838811.00	1.24	3281.17	3273.00
2	6	1	10618.00	2812.00	171.80	0	Spot (Block2, Row1, Column6)	3725.52	3710.00	369.64	0.00	0.10	3172.00	3212.44	3172.00	308.68	0.01	0.10	68.00	43.00	0.00	538.00	553.52	3069828.00	1.66	3537.51	3515.00
2	7	1	10929.00	2829.00	159.15	0	Spot (Block2, Row1, Column7)	4025.18	3915.00	688.40	0.01	0.17	3217.00	3263.41	3217.00	322.92	0.01	0.10	81.00	57.00	0.00	698.00	808.18	2797501.00	2.36	3595.56	3467.50
2	8	1	11228.00	2822.00	169.65	0	Spot (Block2, Row1, Column8)	4070.12	4072.00	512.23	0.00	0.13	3262.00	3292.21	3262.00	314.81	0.00	0.10	83.00	61.00	0.00	810.00	808.12	3272376.00	2.47	3647.01	3675.00
2	1	2	9120.00	3133.00	198.00	0	Spot (Block2, Row2, Column1)	3239.37	3180.00	250.46	0.01	0.08	3010.00	3056.42	3010.00	309.29	0.01	0.10	31.00	10.00	0.00	170.00	229.37	3598942.00	0.59	3147.05	3114.50
2	2	2	9470.00	3145.00	218.95	0	Spot (Block2, Row2, Column2)	3126.67	3117.00	294.65	0.00	0.09	2947.00	2971.23	2947.00	249.60	0.00	0.08	39.00	14.00	0.00	170.00	179.67	4271035.00	0.62	3018.15	3022.00
2	3	2	9725.00	3125.00	150.30	0	Spot (Block2, Row2, Column3)	3429.41	3424.50	310.41	0.00	0.09	2967.00	3002.41	2967.00	282.70	0.01	0.09	69.00	38.00	0.00	457.50	462.41	2105656.00	1.51	3225.09	3201.50
2	4	2	10026.00	3132.00	193.70	0	Spot (Block2, Row2, Column4)	3408.72	3366.50	320.53	0.01	0.09	2982.00	3023.76	2982.00	289.78	0.01	0.10	59.00	33.00	0.00	384.50	426.72	3606422.00	1.33	3159.62	3156.00
2	5	2	10326.00	3135.00	195.90	0	Spot (Block2, Row2, Column5)	4845.44	4741.00	926.76	0.01	0.19	2974.00	3018.92	2974.00	280.18	0.01	0.09	99.00	98.00	0.00	1767.00	1871.44	5271836.00	6.52	3520.60	3555.00
2	6	2	10614.00	3126.00	160.65	0	Spot (Block2, Row2, Column6)	3404.04	3335.00	308.84	0.01	0.09	2977.00	3023.36	2977.00	320.73	0.01	0.11	53.00	25.00	0.00	358.00	427.04	2413465.00	1.19	3187.19	3143.00
2	7	2	10917.00	3121.00	199.20	0	Spot (Block2, Row2, Column7)	3428.72	3403.00	296.75	0.00	0.09	3033.00	3077.77	3033.00	339.41	0.01	0.11	55.00	20.00	0.00	370.00	395.72	3867594.00	1.03	3200.09	3228.50
2	8	2	11241.00	3123.00	165.65	0	Spot (Block2, Row2, Column8)	3359.32	3337.50	280.34	0.00	0.08	3109.00	3137.94	3109.00	303.50	0.00	0.10	37.00	11.00	0.00	228.50	250.32	2553087.00	0.73	3276.30	3251.00
2	1	3	9115.00	3430.00	156.05	0	Spot (Block2, Row3, Column1)	3531.72	3428.00	393.54	0.01	0.11	2862.00	2892.92	2862.00	275.74	0.00	0.10	85.00	53.00	0.00	566.00	669.72	2376847.00	2.32	3186.39	3158.50
2	2	3	9442.00	3417.00	163.45	0	Spot (Block2, Row3, Column2)	3283.20	3205.00	316.91	0.01	0.10	2803.00	2833.85	2803.00	252.87	0.00	0.09	77.00	35.00	0.00	402.00	480.20	2403301.00	1.78	3076.39	3098.50
2	3	3	9710.00	3428.00	182.00	0	Spot (Block2, Row3, Column3)	3385.24	3263.00	399.57	0.02	0.12	2849.00	2879.57	2849.00	286.69	0.00	0.10	69.00	39.00	0.00	414.00	536.24	3144884.00	1.76	3048.54	3005.00
2	4	3	10022.00	3414.00	210.15	0	Spot (Block2, Row3, Column4)	3304.45	3280.00	364.07	0.00	0.11	2829.00	2871.30	2829.00	300.73	0.01	0.10	62.00	35.00	0.00	451.00	475.45	4153699.00	1.44	3048.89	3014.50
2	5	3	10322.00	3410.00	167.60	0	Spot (Block2, Row3, Column5)	3273.98	3187.00	345.81	0.01	0.11	2799.00	2839.23	2799.00	280.26	0.01	0.10	62.00	35.00	0.00	388.00	474.98	2553704.00	1.55	3064.25	2990.50
2	6	3	10636.00	3425.00	206.35	0	Spot (Block2, Row3, Column6)	3263.40	3215.00	331.46	0.01	0.10	2795.00	2848.19	2795.00	304.48	0.01	0.11	62.00	33.00	0.00	420.00	468.40	3958509.00	1.36	2994.35	2954.00
2	7	3	10948.00	3418.00	142.30	0	Spot (Block2, Row3, Column7)	3335.02	3313.50	294.42	0.00	0.09	2890.00	2924.80	2890.00	315.04	0.01	0.11	60.00	28.00	0.00	423.50	445.02	1827593.00	1.30	3137.94	3175.50
2	8	3	11220.00	3420.00	179.90	0	Spot (Block2, Row3, Column8)	3341.76	3338.00	322.10	0.00	0.10	2966.00	2989.23	2966.00	288.57	0.00	0.10	61.00	23.00	0.00	372.00	375.76	3017607.00	1.22	3231.70	3216.00
2	1	4	9127.00	3736.00	179.25	0	Spot (Block2, Row4, Column1)	3279.37	3199.00	373.42	0.01	0.11	2746.00	2776.07	2746.00	241.97	0.00	0.09	79.00	46.00	0.00	453.00	533.37	2948155.00	2.08	2936.05	2920.00
2	2	4	9432.00	3722.00	233.40	0	Spot (Block2, Row4, Column2)	3062.23	3006.00	264.07	0.01	0.09	2703.00	2753.61	2703.00	247.34	0.01	0.09	59.00	27.00	0.00	303.00	359.23	4789332.00	1.25	2819.36	2813.00
2	3	4	9725.00	3732.00	152.30	0	Spot (Block2, Row4, Column3)	4706.40	4645.00	794.11	0.01	0.17	2748.00	2786.68	2748.00	260.85	0.01	0.09	100.00	99.00	0.00	1897.00	1958.40	3002682.00	7.36	3387.41	3332.00
2	4	4	10007.00	3732.00	204.35	0	Spot (Block2, Row4, Column4)	3124.95	3098.00	265.84	0.00	0.09	2715.00	2750.94	2715.00	243.36	0.01	0.09	69.00	40.00	0.00	383.00	409.95	3696816.00	1.54	2924.58	2903.50
2	5	4	10313.00	3725.00	184.25	0	Spot (Block2, Row4, Column5)	3148.28	3105.00	289.74	0.01	0.09	2701.00	2729.61	2701.00	240.87	0.00	0.09	73.00	42.00	0.00	404.00	447.28	3006606.00	1.74	2911.16	2895.00
2	6	4	10627.00	3739.00	199.40	0	Spot (Block2, Row4, Column6)	4504.34	4456.00	565.24	0.00	0.13	2704.00	2748.77	2704.00	236.05	0.01	0.09	100.00	99.00	0.00	1752.00	1800.34	5098910.00	7.44	3301.50	3307.50
2	7	4	10925.00	3733.00	186.70	0	Spot (Block2, Row4, Column7)	3277.68	3192.00	341.81	0.01	0.10	2784.00	2814.46	2784.00	242.93	0.00	0.09	74.00	42.00	0.00	408.00	493.68	3205569.00	1.91	2970.29	2991.50
2	8	4	11226.00	3745.00	174.65	0	Spot (Block2, Row4, Column8)	3624.56	3574.00	436.24	0.01	0.12	2866.00	2886.88	2866.00	250.59	0.00	0.09	88.00	67.00	0.00	708.00	758.56	3088125.00	2.94	3091.79	3104.00
2	1	5	9130.00	4030.00	151.75	0	Spot (Block2, Row5, Column1)	3734.72	3526.00	1045.75	0.02	0.28	2701.00	2741.54	2701.00	244.22	0.01	0.09	98.00	85.00	0.00	825.00	1033.72	2356606.00	4.07	3090.52	3066.00
2	2	5	9432.00	4032.00	154.85	0	Spot (Block2, Row5, Column2)	3201.85	3178.50	310.16	0.00	0.10	2696.00	2729.72	2696.00	241.94	0.01	0.09	80.00	49.00	0.00	482.50	505.85	2081201.00	1.95	3018.74	3018.00
2	3	5	9726.00	4033.00	176.55	0	Spot (Block2, Row5, Column3)	3465.52	3432.50	396.68	0.00	0.11	2714.00	2763.75	2714.00	254.02	0.01	0.09	90.00	72.00	0.00	718.50	751.52	3015006.00	2.76	2992.24	2968.00
2	4	5	10032.00	4020.00	187.40	0	Spot (Block2, Row5, Column4)	3174.65	3085.00	308.71	0.01	0.10	2696.00	2735.25	2696.00	242.99	0.01	0.09	79.00	39.00	0.00	389.00	478.65	3146077.00	1.81	2919.86	2897.00
2	5	5	10322.00	4039.00	148.25	0	Spot (Block2, Row5, Column5)	4595.85	4475.00	851.75	0.01	0.19	2697.00	2726.26	2697.00	243.45	0.00	0.09	100.00	99.00	0.00	1778.00	1898.85	2766701.00	7.68	3194.89	3130.00
2	6	5	10632.00	4030.00	176.60	0	Spot (Block2, Row5, Column6)	3209.57	3143.50	326.53	0.01	0.10	2726.00	2756.29	2726.00	247.13	0.00	0.09	73.00	40.00	0.00	417.50	483.57	2798747.00	1.83	2912.87	2926.00
2	7	5	10928.00	4034.00	178.60	0	Spot (Block2, Row5, Column7)	3365.46	3331.00	354.33	0.00	0.11	2757.00	2783.75	2757.00	243.62	0.00	0.09	84.00	58.00	0.00	574.00	608.46	3005360.00	2.39	3031.73	3023.50
2	8	5	11228.00	4029.00	150.10	0	Spot (Block2, Row5, Column8)	3901.88	3663.00	1276.20	0.03	0.33	2805.00	2846.56	2805.00	265.02	0.01	0.09	95.00	80.00	0.00	858.00	1096.88	2395754.00	3.98	3198.81	3142.00
2	1	6	9128.00	4342.00	182.50	0	Spot (Block2, Row6, Column1)	3214.46	3211.50	319.38	0.00	0.10	2639.00	2667.64	2639.00	228.58	0.00	0.09	86.00	57.00	0.00	572.50	575.46	3008733.00	2.39	2945.30	2963.00
2	2	6	9425.00	4330.00	192.50	0	Spot (Block2, Row6, Column2)	3108.89	3063.00	300.87	0.01	0.10	2610.00	2648.41	2610.00	226.91	0.01	0.09	80.00	49.00	0.00	453.00	498.89	3264333.00	2.03	2895.24	2879.00
2	3	6	9720.00	4332.00	176.05	0	Spot (Block2, Row6, Column3)	3420.10	3333.00	407.85	0.01	0.12	2670.00	2692.24	2670.00	239.17	0.00	0.09	94.00	74.00	0.00	663.00	750.10	2954970.00	3.04	2977.51	2897.00
2	4	6	10019.00	4315.00	182.70	0	Spot (Block2, Row6, Column4)	3247.08	3195.50	350.29	0.01	0.11	2686.00	2731.80	2686.00	446.82	0.01	0.16	55.00	17.00	0.00	509.50	561.08	3052254.00	1.15	2917.06	2918.00
2	5	6	10323.00	4330.00	151.90	0	Spot (Block2, Row6, Column5)	3848.10	3810.00	505.26	0.00	0.13	2681.00	2721.44	2681.00	444.81	0.01	0.16	93.00	69.00	0.00	1129.00	1167.10	2435846.00	2.53	3010.96	2984.00
2	6	6	10632.00	4329.00	191.75	0	Spot (Block2, Row6, Column6)	3103.48	3074.50	294.24	0.00	0.09	2704.00	2734.63	2704.00	257.08	0.00	0.09	66.00	33.00	0.00	370.50	399.48	3215202.00	1.43	2854.46	2805.00
2	7	6	10924.00	4331.00	177.75	0	Spot (Block2, Row6, Column7)	3264.03	3249.00	340.59	0.00	0.10	2691.00	2729.58	2691.00	258.60	0.01	0.09	81.00	56.00	0.00	558.00	573.03	2878872.00	2.07	2968.81	2979.00
2	8	6	11231.00	4336.00	149.90	0	Spot (Block2, Row6, Column8)	3299.87	3286.50	358.15	0.00	0.11	2727.00	2768.29	2727.00	264.63	0.01	0.10	75.00	52.00	0.00	559.50	572.87	2039322.00	2.01	2994.40	2979.50
2	1	7	9134.00	4630.00	189.25	0	Spot (Block2, Row7, Column1)	3095.66	3036.50	301.53	0.01	0.10	2597.00	2659.41	2597.00	300.12	0.01	0.11	72.00	30.00	0.00	439.50	498.66	3120429.00	1.45	2845.71	2794.00
2	2	7	9428.00	4637.00	184.50	0	Spot (Block2, Row7, Column2)	2968.52	2914.00	297.27	0.01	0.10	2524.00	2555.65	2524.00	231.29	0.01	0.09	72.00	42.00	0.00	390.00	444.52	2826030.00	1.79	2742.89	2714.00
2	3	7	9732.00	4630.00	187.25	0	Spot (Block2, Row7, Column3)	2995.19	2973.00	278.29	0.00	0.09	2540.00	2565.46	2540.00	235.01	0.00	0.09	74.00	44.00	0.00	433.00	455.19	2959250.00	1.83	2750.36	2724.50
2	4	7	10032.00	4647.00	214.70	0	Spot (Block2, Row7, Column4)	3031.58	2994.00	309.16	0.01	0.10	2580.00	2619.94	2580.00	461.59	0.01	0.18	43.00	9.00	0.00	414.00	451.58	3971369.00	0.89	2782.04	2781.50
2	5	7	10329.00	4639.00	182.45	0	Spot (Block2, Row7, Column5)	3030.33	2981.00	293.64	0.01	0.10	2594.00	2630.75	2594.00	461.06	0.01	0.18	43.00	4.00	0.00	387.00	436.33	2842450.00	0.87	2827.65	2798.00
2	6	7	10633.00	4626.00	191.60	0	Spot (Block2, Row7, Column6)	3146.93	3083.00	316.48	0.01	0.10	2603.00	2621.18	2603.00	241.47	0.00	0.09	83.00	49.00	0.00	480.00	543.93	3250781.00	2.18	2813.44	2787.50
2	7	7	10917.00	4641.00	205.55	0	Spot (Block2, Row7, Column7)	3024.25	2999.00	314.36	0.00	0.10	2598.00	2625.59	2598.00	248.39	0.00	0.09	67.00	37.00	0.00	401.00	426.25	3629106.00	1.60	2795.99	2767.50
2	8	7	11224.00	4636.00	186.65	0	Spot (Block2, Row7, Column8)	5793.12	5576.00	1816.19	0.02	0.31	2682.50	2710.64	2682.50	303.94	0.00	0.11	100.00	100.00	0.00	2893.50	3110.62	5688845.00	10.14	3548.41	3507.00
2	1	8	9117.00	4942.00	143.90	0	Spot (Block2, Row8, Column1)	54551.21	65535.00	15404.28	0.08	0.28	2687.00	2738.17	2687.00	369.95	0.01	0.14	100.00	100.00	56.47	62848.00	51864.21	30330676.00	140.06	18830.70	14508.00
2	2	8	9419.00	4952.00	199.95	0	Spot (Block2, Row8, Column2)	2941.20	2906.00	481.27	0.01	0.16	2535.00	2583.66	2535.00	307.68	0.01	0.12	56.00	24.00	0.00	371.00	406.20	3344150.00	1.16	2660.83	2663.00
2	3	8	9719.00	4939.00	187.65	0	Spot (Block2, Row8, Column3)	3078.31	2927.00	577.31	0.02	0.19	2490.00	2526.37	2490.00	251.21	0.01	0.10	83.00	43.00	0.00	437.00	588.31	3044451.00	2.20	2718.82	2713.00
2	4	8	10024.00	4935.00	188.10	0	Spot (Block2, Row8, Column4)	2974.27	2895.00	360.96	0.01	0.12	2515.00	2551.48	2515.00	263.25	0.01	0.10	65.00	37.00	0.00	380.00	459.27	2953449.00	1.61	2722.08	2693.50
2	5	8	10296.00	4953.00	182.85	0	Spot (Block2, Row8, Column5)	2859.71	2876.00	275.46	0.00	0.10	2504.00	2540.01	2504.00	269.07	0.01	0.11	58.00	27.00	0.00	372.00	355.71	2682411.00	1.19	2709.84	2683.00
2	6	8	10622.00	4934.00	187.40	0	Spot (Block2, Row8, Column6)	3158.77	3123.00	378.89	0.00	0.12	2500.00	2540.67	2500.00	258.74	0.01	0.10	88.00	61.00	0.00	623.00	658.77	3127185.00	2.39	2796.78	2779.00
2	7	8	10939.00	4940.00	175.25	0	Spot (Block2, Row8, Column7)	3058.42	3061.50	316.00	0.00	0.10	2547.00	2578.39	2547.00	261.11	0.01	0.10	72.00	49.00	0.00	514.50	511.42	2636357.00	1.84	2790.92	2789.50
2	8	8	11222.00	4937.00	156.60	0	Spot (Block2, Row8, Column8)	6219.05	5798.50	1878.43	0.03	0.30	2624.00	2663.58	2624.00	284.75	0.01	0.11	100.00	99.00	0.00	3174.50	3595.05	4228955.00	12.49	3468.62	3431.00
3	1	1	13624.00	2838.00	154.20	0	Spot (Block3, Row1, Column1)	49583.16	55599.50	16746.71	0.05	0.34	3230.00	3284.74	3230.00	395.59	0.01	0.12	100.00	100.00	41.59	52369.50	46353.16	32427628.00	117.04	14934.53	12305.00
3	2	1	13923.00	2846.00	152.20	0	Spot (Block3, Row1, Column2)	6890.14	6756.00	1727.45	0.01	0.25	3101.00	3137.56	3101.00	311.10	0.01	0.10	100.00	100.00	0.00	3655.00	3789.14	4361459.00	12.06	4102.53	4053.00
3	3	1	14219.00	2840.00	177.90	0	Spot (Block3, Row1, Column3)	3924.04	3789.50	616.37	0.02	0.16	3029.00	3056.42	3029.00	284.79	0.00	0.09	84.00	64.00	0.00	760.50	895.04	3461002.00	3.05	3265.69	3249.00
3	4	1	14513.00	2845.00	155.20	0	Spot (Block3, Row1, Column4)	6082.12	6073.00	1428.43	0.00	0.23	2990.00	3027.44	2990.00	261.27	0.01	0.09	100.00	100.00	0.00	3083.00	3092.12	4014199.00	11.69	3797.30	3728.50
3	5	1	14826.00	2838.00	153.05	0	Spot (Block3, Row1, Column5)	5577.86	5276.50	1449.50	0.02	0.26	3011.00	3050.04	3011.00	270.63	0.01	0.09	100.00	99.00	0.00	2265.50	2566.86	3547522.00	9.34	3656.79	3693.00
3	6	1	15116.00	2836.00	154.25	0	Spot (Block3, Row1, Column6)	7106.81	6754.00	2152.37	0.02	0.30	3012.00	3047.80	3012.00	289.40	0.01	0.09	100.00	99.00	0.00	3742.00	4094.81	4647857.00	14.03	4038.32	3904.00
3	7	1	15431.00	2838.00	155.30	0	Spot (Block3, Row1, Column7)	12005.34	11432.50	5015.44	0.02	0.42	3051.00	3080.69	3051.00	290.12	0.00	0.09	100.00	100.00	0.00	8381.50	8954.34	7947538.00	30.76	5172.44	4823.00
3	8	1	15737.00	2833.00	209.60	0	Spot (Block3, Row1, Column8)	3648.80	3549.00	383.21	0.01	0.11	3121.00	3150.72	3121.00	267.16	0.00	0.08	69.00	43.00	0.00	428.00	527.80	4575595.00	1.86	3291.46	3246.00
3	1	2	13608.00	3152.00	215.10	0	Spot (Block3, Row2, Column1)	3482.02	3446.00	349.16	0.00	0.10	3099.00	3146.80	3099.00	334.63	0.01	0.11	51.00	20.00	0.00	347.00	383.02	4589297.00	1.00	3307.42	3288.00
3	2	2	13919.00	3142.00	144.65	0	Spot (Block3, Row2, Column2)	4405.83	4266.50	606.80	0.01	0.14	2995.00	3029.21	2995.00	275.67	0.00	0.09	98.00	95.00	0.00	1271.50	1410.83	2511321.00	4.99	3551.57	3539.00
3	3	2	14222.00	3144.00	191.75	0	Spot (Block3, Row2, Column3)	3651.14	3598.00	399.28	0.01	0.11	2966.00	2999.82	2966.00	268.86	0.00	0.09	88.00	59.00	0.00	632.00	685.14	3786234.00	2.42	3235.55	3239.00
3	4	2	14520.00	3142.00	195.25	0	Spot (Block3, Row2, Column4)	4010.63	3969.00	533.66	0.00	0.13	2985.00	3015.61	2985.00	259.95	0.00	0.09	94.00	80.00	0.00	984.00	1025.63	4331477.00	3.83	3318.46	3311.00
3	5	2	14830.00	3143.00	189.55	0	Spot (Block3, Row2, Column5)	5404.90	5316.00	757.67	0.01	0.14	3001.00	3031.24	3001.00	258.99	0.00	0.09	100.00	100.00	0.00	2315.00	2403.90	5453548.00	9.17	3771.73	3783.00
3	6	2	15110.00	3139.00	192.80	0	Spot (Block3, Row2, Column6)	3826.08	3782.00	544.05	0.01	0.14	2982.00	3003.76	2982.00	267.39	0.00	0.09	85.00	69.00	0.00	800.00	844.08	4032685.00	3.08	3237.15	3220.00
3	7	2	15420.00	3137.00	192.60	0	Spot (Block3, Row2, Column7)	3708.37	3668.00	396.81	0.00	0.11	2983.00	3017.75	2983.00	268.87	0.01	0.09	87.00	67.00	0.00	685.00	725.37	3886374.00	2.57	3285.13	3291.00
3	8	2	15729.00	3149.00	213.35	0	Spot (Block3, Row2, Column8)	3394.62	3350.50	311.19	0.01	0.09	3080.00	3097.09	3080.00	268.43	0.00	0.09	50.00	29.00	0.00	270.50	314.62	4426588.00	1.11	3245.20	3176.50
3	1	3	13624.00	3444.00	147.10	0	Spot (Block3, Row3, Column1)	6272.08	5825.00	1623.31	0.03	0.26	3029.00	3066.41	3029.00	296.11	0.01	0.10	100.00	100.00	0.00	2796.00	3243.08	3694254.00	10.83	4032.95	3929.00
3	2	3	13921.00	3449.00	189.55	0	Spot (Block3, Row3, Column2)	3634.42	3578.00	425.36	0.01	0.12	2954.00	2976.94	2954.00	261.07	0.00	0.09	84.00	57.00	0.00	624.00	680.42	3678028.00	2.52	3220.89	3180.50
3	3	3	14212.00	3434.00	203.95	0	Spot (Block3, Row3, Column3)	3715.40	3596.00	572.11	0.01	0.15	2991.00	3026.00	2991.00	290.00	0.01	0.10	83.00	51.00	0.00	605.00	724.40	4373024.00	2.38	3244.47	3204.50
3	4	3	14519.00	3440.00	147.85	0	Spot (Block3, Row3, Column4)	6790.16	6372.00	2006.80	0.03	0.30	2996.00	3019.06	2996.00	275.96	0.00	0.09	100.00	99.00	0.00	3376.00	3794.16	4053724.00	13.67	3940.32	3902.00
3	5	3	14828.00	3434.00	156.05	0	Spot (Block3, Row3, Column5)	4102.22	3992.50	820.21	0.01	0.20	3006.50	3036.34	3006.50	268.01	0.00	0.09	95.00	80.00	0.00	986.00	1095.72	2748488.00	3.98	3376.88	3353.50
3	6	3	15128.00	3438.00	209.30	0	Spot (Block3, Row3, Column6)	3592.41	3573.00	357.25	0.00	0.10	2981.00	3011.77	2981.00	258.67	0.00	0.09	78.00	56.00	0.00	592.00	611.41	4494106.00	2.24	3206.87	3174.00
3	7	3	15424.00	3442.00	156.65	0	Spot (Block3, Row3, Column7)	4527.37	4408.00	794.65	0.01	0.18	2976.00	3009.78	2976.00	258.22	0.00	0.09	99.00	94.00	0.00	1432.00	1551.37	3060500.00	5.88	3469.63	3445.00
3	8	3	15732.00	3436.00	197.25	0	Spot (Block3, Row3, Column8)	3615.02	3602.00	331.60	0.00	0.09	3034.00	3065.23	3034.00	262.40	0.00	0.09	80.00	53.00	0.00	568.00	581.02	4009052.00	2.10	3254.69	3210.00
3	1	4	13620.00	3738.00	151.90	0	Spot (Block3, Row4, Column1)	6666.97	6225.00	1897.78	0.03	0.28	2987.00	3025.95	2987.00	295.54	0.01	0.10	100.00	100.00	0.00	3238.00	3679.97	4220189.00	12.32	4032.66	3866.50
3	2	4	13922.00	3743.00	201.80	0	Spot (Block3, Row4, Column2)	3529.60	3475.50	358.13	0.01	0.10	2965.00	3005.06	2965.00	308.95	0.01	0.10	74.00	40.00	0.00	510.50	564.60	4066095.00	1.70	3131.17	3078.00
3	3	4	14226.00	3739.00	145.95	0	Spot (Block3, Row4, Column3)	15681.65	14738.50	5747.12	0.03	0.37	3003.00	3048.76	3003.00	327.65	0.01	0.11	100.00	100.00	0.00	11735.50	12678.65	9095355.00	38.56	5981.96	5546.00
3	4	4	14517.00	3749.00	196.20	0	Spot (Block3, Row4, Column4)	3484.93	3495.50	343.14	0.00	0.10	2994.00	3013.35	2994.00	286.75	0.00	0.10	67.00	43.00	0.00	501.50	490.93	3784633.00	1.64	3166.39	3137.50
3	5	4	14813.00	3737.00	159.55	0	Spot (Block3, Row4, Column5)	3963.04	3899.00	441.61	0.01	0.11	2986.00	3015.58	2986.00	280.64	0.00	0.09	96.00	83.00	0.00	913.00	977.04	2797908.00	3.38	3356.39	3341.00
3	6	4	15128.00	3739.00	197.80	0	Spot (Block3, Row4, Column6)	5406.94	5317.00	858.16	0.01	0.16	2990.00	3035.86	2990.00	272.35	0.01	0.09	100.00	99.00	0.00	2327.00	2416.94	5990892.00	8.71	3713.25	3642.50
3	7	4	15420.00	3745.00	164.10	0	Spot (Block3, Row4, Column7)	4992.03	4638.00	1328.55	0.03	0.27	2981.00	3036.79	2981.00	280.98	0.01	0.09	99.00	93.00	0.00	1657.00	2011.03	3734038.00	6.96	3445.96	3461.00
3	8	4	15727.00	3752.00	190.00	0	Spot (Block3, Row4, Column8)	3920.39	3803.00	570.20	0.01	0.15	2999.00	3046.42	2999.00	275.41	0.01	0.09	89.00	68.00	0.00	804.00	921.39	3998795.00	3.17	3316.13	3323.00
3	1	5	13629.00	4044.00	146.45	0	Spot (Block3, Row5, Column1)	8565.00	8067.00	2728.69	0.03	0.32	2956.00	2988.88	2956.00	305.89	0.00	0.10	100.00	100.00	0.00	5111.00	5609.00	5001959.00	18.23	4408.04	3992.00
3	2	5	13923.00	4039.00	186.10	0	Spot (Block3, Row5, Column2)	3665.39	3567.00	422.56	0.01	0.12	2971.00	3013.32	2971.00	305.09	0.01	0.10	84.00	48.00	0.00	596.00	694.39	3573751.00	2.14	3256.75	3278.00
3	3	5	14222.00	4042.00	191.20	0	Spot (Block3, Row5, Column3)	3764.73	3737.50	422.55	0.00	0.11	3011.00	3074.48	3011.00	325.26	0.01	0.11	82.00	56.00	0.00	726.50	753.73	3885199.00	2.12	3327.52	3282.00
3	4	5	14526.00	4039.00	160.15	0	Spot (Block3, Row5, Column4)	4642.10	4609.00	817.15	0.00	0.18	3000.00	3043.98	3000.00	304.15	0.01	0.10	98.00	88.00	0.00	1609.00	1642.10	3272677.00	5.25	3438.56	3452.00
3	5	5	14828.00	4038.00	144.05	0	Spot (Block3, Row5, Column5)	17199.97	16770.50	6928.78	0.01	0.40	2991.50	3051.66	2991.50	356.04	0.01	0.12	100.00	100.00	0.00	13779.00	14208.47	9631985.00	39.74	6477.53	5661.00
3	6	5	15127.00	4037.00	192.35	0	Spot (Block3, Row5, Column6)	3960.76	3843.50	572.85	0.01	0.14	2990.00	3042.25	2990.00	318.42	0.01	0.10	89.00	73.00	0.00	853.50	970.76	4135030.00	2.88	3304.45	3249.00
3	7	5	15425.00	4047.00	171.70	0	Spot (Block3, Row5, Column7)	3653.92	3596.50	320.65	0.01	0.09	2987.00	3034.73	2987.00	288.48	0.01	0.10	91.00	53.00	0.00	609.50	666.92	3010832.00	2.15	3382.61	3328.00
3	8	5	15729.00	4041.00	147.05	0	Spot (Block3, Row5, Column8)	7119.41	6647.00	2280.45	0.03	0.32	3020.00	3064.60	3020.00	289.36	0.01	0.09	100.00	100.00	0.00	3627.00	4099.41	4200451.00	14.01	3992.98	3874.00
3	1	6	13628.00	4346.00	195.20	0	Spot (Block3, Row6, Column1)	3635.70	3550.00	649.44	0.01	0.18	2903.00	2952.08	2903.00	317.30	0.01	0.11	82.00	51.00	0.00	647.00	732.70	3919289.00	2.15	3189.51	3121.00
3	2	6	13937.00	4335.00	189.70	0	Spot (Block3, Row6, Column2)	3543.88	3469.50	393.57	0.01	0.11	2944.00	2994.49	2944.00	328.82	0.01	0.11	69.00	40.00	0.00	525.50	599.88	3586403.00	1.67	3242.24	3186.50
3	3	6	14219.00	4341.00	146.70	0	Spot (Block3, Row6, Column3)	10043.25	9705.00	3583.48	0.01	0.36	3007.00	3063.81	3007.00	306.82	0.01	0.10	100.00	100.00	0.00	6698.00	7036.25	5875299.00	22.75	4668.54	4530.00
3	4	6	14526.00	4339.00	167.30	0	Spot (Block3, Row6, Column4)	4608.74	4551.50	689.52	0.01	0.15	3010.00	3071.76	3010.00	343.43	0.01	0.11	99.00	93.00	0.00	1541.50	1598.74	3576381.00	4.48	3584.30	3556.50
3	5	6	14825.00	4341.00	145.50	0	Spot (Block3, Row6, Column5)	19882.38	18510.00	9099.46	0.03	0.46	2979.00	3044.54	2979.00	366.96	0.01	0.12	100.00	100.00	0.00	15531.00	16903.38	11432369.00	45.88	6654.32	5847.00
3	6	6	15143.00	4332.00	196.90	0	Spot (Block3, Row6, Column6)	3468.10	3429.00	365.84	0.00	0.11	2945.00	2991.12	2945.00	320.79	0.01	0.11	66.00	32.00	0.00	484.00	523.10	3807976.00	1.49	3180.43	3147.50
3	7	6	15428.00	4341.00	161.40	0	Spot (Block3, Row6, Column7)	5369.94	5104.00	1352.38	0.02	0.25	2961.00	2998.34	2961.00	304.63	0.01	0.10	99.00	95.00	0.00	2143.00	2408.94	3866355.00	7.79	3540.90	3535.50
3	8	6	15730.00	4339.00	146.00	0	Spot (Block3, Row6, Column8)	6359.85	6053.00	2072.07	0.02	0.33	3014.00	3044.97	3014.00	296.90	0.00	0.10	100.00	97.00	0.00	3039.00	3345.85	3720511.00	11.17	3962.96	3929.50
3	1	7	13620.00	4638.00	204.40	0	Spot (Block3, Row7, Column1)	3454.44	3405.00	396.92	0.01	0.11	2896.00	2956.92	2896.00	359.23	0.01	0.12	63.00	34.00	0.00	509.00	558.44	4096967.00	1.38	3075.79	3075.00
3	2	7	13916.00	4641.00	205.35	0	Spot (Block3, Row7, Column2)	3529.60	3425.00	1204.15	0.01	0.34	2868.00	2890.43	2868.00	291.66	0.00	0.10	71.00	47.00	0.00	557.00	661.60	4224937.00	2.19	3053.61	3026.00
3	3	7	14224.00	4636.00	213.15	0	Spot (Block3, Row7, Column3)	3335.78	3283.00	394.28	0.01	0.12	2944.00	2961.90	2944.00	324.57	0.00	0.11	51.00	29.00	0.00	339.00	391.78	4326501.00	1.15	3112.66	3120.00
3	4	7	14524.00	4656.00	91.90	0	Spot (Block3, Row7, Column4)	4390.24	3806.50	3138.34	0.06	0.71	2948.00	2986.31	2948.00	339.75	0.01	0.11	70.00	57.00	0.00	858.50	1442.24	921950.00	4.13	3496.59	3498.50
3	5	7	14830.00	4640.00	198.40	0	Spot (Block3, Row7, Column5)	3944.87	3836.50	528.00	0.01	0.13	2895.00	2954.28	2895.00	318.90	0.01	0.11	93.00	75.00	0.00	941.50	1049.87	4378804.00	3.11	3261.53	3250.50
3	6	7	15131.00	4639.00	195.85	0	Spot (Block3, Row7, Column6)	3531.04	3502.00	355.96	0.00	0.10	2877.00	2932.00	2877.00	303.93	0.01	0.10	81.00	51.00	0.00	625.00	654.04	3838240.00	1.97	3216.45	3172.00
3	7	7	15415.00	4646.00	147.35	0	Spot (Block3, Row7, Column7)	7160.50	6912.00	1976.83	0.02	0.28	2898.00	2954.45	2898.00	324.84	0.01	0.11	100.00	100.00	0.00	4014.00	4262.50	4231854.00	12.95	4185.01	4082.00
3	8	7	15727.00	4640.00	191.30	0	Spot (Block3, Row7, Column8)	6676.86	6629.00	1120.65	0.00	0.17	2935.00	2967.07	2935.00	317.71	0.00	0.11	100.00	99.00	0.00	3694.00	3741.86	6883842.00	11.68	4081.40	4051.00
3	1	8	13615.00	4945.00	146.10	0	Spot (Block3, Row8, Column1)	52105.95	63985.00	16547.73	0.09	0.32	3013.00	3072.59	3013.00	426.84	0.01	0.14	100.00	100.00	48.55	60972.00	49092.95	30482188.00	114.88	14507.19	11901.50
3	2	8	13926.00	4938.00	200.05	0	Spot (Block3, Row8, Column2)	3452.94	3424.00	422.34	0.00	0.12	2886.00	2923.92	2886.00	352.30	0.01	0.12	63.00	36.00	0.00	538.00	566.94	3919090.00	1.50	3068.27	3024.00
3	3	8	14221.00	4940.00	154.65	0	Spot (Block3, Row8, Column3)	5069.46	4809.00	1300.94	0.02	0.26	2861.00	2895.31	2861.00	310.87	0.01	0.11	99.00	93.00	0.00	1948.00	2208.46	3345842.00	6.99	3451.36	3474.00
3	4	8	14534.00	4935.00	161.55	0	Spot (Block3, Row8, Column4)	3711.37	3694.50	512.71	0.00	0.14	2886.00	2927.39	2886.00	327.93	0.01	0.11	77.00	57.00	0.00	808.50	825.37	2687032.00	2.39	3154.27	3130.00
3	5	8	14822.00	4944.00	195.15	0	Spot (Block3, Row8, Column5)	3311.89	3292.00	358.19	0.00	0.11	2844.00	2883.28	2844.00	298.30	0.01	0.10	62.00	35.00	0.00	448.00	467.89	3570218.00	1.44	3052.20	2968.00
3	6	8	15122.00	4946.00	183.30	0	Spot (Block3, Row8, Column6)	3638.31	3581.50	430.19	0.01	0.12	2860.00	2903.17	2860.00	299.20	0.01	0.10	83.00	62.00	0.00	721.50	778.31	3420013.00	2.46	3234.11	3229.00
3	7	8	15425.00	4945.00	159.20	0	Spot (Block3, Row8, Column7)	4969.03	4908.00	1036.51	0.01	0.21	2878.00	2918.74	2878.00	318.81	0.01	0.11	99.00	98.00	0.00	2030.00	2091.03	3438567.00	6.43	3544.52	3541.50
3	8	8	15725.00	4945.00	154.80	0	Spot (Block3, Row8, Column8)	6126.84	5686.00	1648.10	0.03	0.27	2891.00	2937.83	2891.00	324.24	0.01	0.11	100.00	99.00	0.00	2795.00	3235.84	4074350.00	9.84	3862.69	3694.00
4	1	1	18128.00	2841.00	153.75	0	Spot (Block4, Row1, Column1)	48574.88	53181.00	17742.92	0.04	0.37	2797.00	2862.51	2797.00	575.08	0.01	0.20	100.00	100.00	39.51	50384.00	45777.88	31476748.00	79.49	13701.70	10965.50
4	2	1	18414.00	2854.00	177.95	0	Spot (Block4, Row1, Column2)	3384.04	3220.00	991.05	0.02	0.29	2666.00	2738.77	2666.00	645.60	0.01	0.24	40.00	4.00	0.00	554.00	718.04	2981336.00	1.00	3012.05	2817.50
4	3	1	18725.00	2841.00	147.00	-50	Spot (Block4, Row1, Column3)	2918.12	2872.00	191.06	0.01	0.07	2601.00	2665.25	2601.00	660.50	0.01	0.25	4.00	0.00	0.00	271.00	317.12	1718772.00	0.38	2835.70	2814.50
4	4	1	19021.00	2846.00	193.75	0	Spot (Block4, Row1, Column4)	2900.38	2846.00	316.38	0.01	0.11	2534.00	2574.01	2534.00	298.70	0.01	0.12	52.00	21.00	0.00	312.00	366.38	3074400.00	1.09	2670.44	2612.50
4	5	1	19331.00	2852.00	195.95	0	Spot (Block4, Row1, Column5)	2871.97	2846.00	233.42	0.00	0.08	2499.00	2537.96	2499.00	331.23	0.01	0.13	51.00	10.00	0.00	347.00	372.97	3118963.00	1.01	2586.13	2585.00
4	6	1	19614.00	2826.00	207.25	0	Spot (Block4, Row1, Column6)	2896.92	2856.00	451.67	0.01	0.16	2514.00	2552.17	2514.00	576.59	0.01	0.23	23.00	0.00	0.00	342.00	382.92	3545834.00	0.60	2734.68	2609.00
4	7	1	19937.00	2852.00	182.90	0	Spot (Block4, Row1, Column7)	3087.84	3043.50	455.40	0.01	0.15	2507.00	2592.80	2507.00	856.96	0.01	0.33	11.00	0.00	0.00	536.50	580.84	2890219.00	0.58	2792.13	2671.00
4	8	1	20223.00	2847.00	177.85	0	Spot (Block4, Row1, Column8)	2951.54	2956.00	183.24	0.00	0.06	2467.00	2508.06	2467.00	413.81	0.01	0.16	66.00	3.00	0.00	489.00	484.54	2618016.00	1.07	2689.93	2670.00
4	1	2	18110.00	3158.00	197.65	0	Spot (Block4, Row2, Column1)	3182.52	3156.50	260.34	0.00	0.08	2824.00	2882.79	2824.00	492.43	0.01	0.17	33.00	0.00	0.00	332.50	358.52	3526228.00	0.61	2999.19	2949.50
4	2	2	18418.00	3152.00	188.35	0	Spot (Block4, Row2, Column2)	2964.01	2925.00	259.95	0.01	0.09	2673.00	2696.19	2673.00	246.64	0.00	0.09	51.00	18.00	0.00	252.00	291.01	2975870.00	1.09	2778.49	2722.00
4	3	2	18681.00	3128.00	125.30	0	Spot (Block4, Row2, Column3)	3216.14	3055.50	1103.54	0.02	0.34	2628.00	2678.36	2628.00	472.01	0.01	0.18	43.00	6.00	0.00	427.50	588.14	1337913.00	1.14	2932.91	2857.50
4	4	2	19031.00	3140.00	188.60	0	Spot (Block4, Row2, Column4)	2935.02	2886.00	406.50	0.01	0.14	2580.00	2620.25	2580.00	462.03	0.01	0.18	24.00	3.00	0.00	306.00	355.02	2937951.00	0.68	2779.96	2636.00
4	5	2	19336.00	3140.00	185.20	0	Spot (Block4, Row2, Column5)	3801.43	3713.00	442.91	0.01	0.12	2550.00	2571.58	2550.00	164.21	0.00	0.06	100.00	99.00	0.00	1163.00	1251.43	3672177.00	7.49	3033.82	2969.50
4	6	2	19641.00	3153.00	202.15	0	Spot (Block4, Row2, Column6)	2927.63	2862.00	558.67	0.01	0.19	2548.00	2608.63	2548.00	703.62	0.01	0.27	8.00	1.00	0.00	314.00	379.63	3384341.00	0.45	2692.91	2657.00
4	7	2	19927.00	3141.00	147.00	-50	Spot (Block4, Row2, Column7)	2959.39	2949.00	189.27	0.00	0.06	2511.00	2589.26	2511.00	842.17	0.01	0.33	0.00	0.00	0.00	438.00	448.39	1760838.00	0.44	2846.71	2832.00
4	8	2	20239.00	3142.00	200.55	0	Spot (Block4, Row2, Column8)	2755.47	2736.00	295.99	0.00	0.11	2474.00	2512.48	2474.00	541.67	0.01	0.22	7.00	0.00	0.00	262.00	281.47	3141239.00	0.45	2655.95	2578.50
4	1	3	18122.00	3439.00	156.85	0	Spot (Block4, Row3, Column1)	3663.90	3659.50	348.83	0.00	0.10	2757.00	2793.73	2757.00	315.99	0.01	0.11	96.00	75.00	0.00	902.50	906.90	2491453.00	2.75	3137.97	3137.00
4	2	3	18429.00	3443.00	191.25	0	Spot (Block4, Row3, Column2)	3041.22	2967.00	288.16	0.01	0.09	2658.00	2694.14	2658.00	292.20	0.01	0.11	54.00	21.00	0.00	309.00	383.22	3129416.00	1.19	2819.41	2797.00
4	3	3	18725.00	3437.00	169.55	0	Spot (Block4, Row3, Column3)	3303.07	3222.00	479.76	0.01	0.15	2670.00	2730.32	2670.00	513.41	0.01	0.19	55.00	9.00	0.00	552.00	633.07	2629241.00	1.12	2882.93	2877.00
4	4	3	19020.00	3418.00	196.35	0	Spot (Block4, Row3, Column4)	3032.41	2974.00	331.38	0.01	0.11	2621.00	2676.52	2621.00	483.61	0.01	0.18	32.00	7.00	0.00	353.00	411.41	3308357.00	0.74	2767.67	2740.50
4	5	3	19330.00	3447.00	151.15	0	Spot (Block4, Row3, Column5)	3367.99	3286.00	576.95	0.01	0.17	2640.00	2686.38	2640.00	402.79	0.01	0.15	80.00	36.00	0.00	646.00	727.99	2111727.00	1.69	2951.51	2932.00
4	6	3	19632.00	3421.00	191.90	0	Spot (Block4, Row3, Column6)	3179.18	2977.50	1049.46	0.03	0.33	2612.00	2695.26	2612.00	656.23	0.01	0.24	21.00	3.00	0.00	365.50	567.18	3293627.00	0.74	2782.05	2767.00
4	7	3	19925.00	3457.00	165.95	0	Spot (Block4, Row3, Column7)	2810.32	2836.00	147.05	0.00	0.05	2548.00	2609.55	2548.00	726.04	0.01	0.28	0.00	0.00	0.00	288.00	262.32	2152704.00	0.28	2632.79	2635.00
4	8	3	20201.00	3433.00	172.55	0	Spot (Block4, Row3, Column8)	2879.60	2817.00	345.51	0.01	0.12	2485.00	2520.36	2485.00	401.10	0.01	0.16	35.00	4.00	0.00	332.00	394.60	2378548.00	0.90	2638.53	2634.00
4	1	4	18132.00	3751.00	148.40	0	Spot (Block4, Row4, Column1)	3265.32	3201.00	297.22	0.01	0.09	2627.00	2673.24	2627.00	335.05	0.01	0.13	89.00	40.00	0.00	574.00	638.32	1968985.00	1.77	3028.42	2999.00
4	2	4	18423.00	3740.00	221.10	0	Spot (Block4, Row4, Column2)	2995.74	2979.00	235.78	0.00	0.08	2604.00	2675.46	2604.00	366.79	0.01	0.14	52.00	10.00	0.00	375.00	391.74	4191036.00	0.87	2705.31	2679.00
4	3	4	18740.00	3748.00	106.50	0	Spot (Block4, Row4, Column3)	6371.27	4268.50	8822.39	0.17	1.38	2647.00	2729.51	2647.00	520.91	0.01	0.19	100.00	85.00	1.36	1621.50	3724.27	1873153.00	6.99	4188.91	4078.50
4	4	4	19034.00	3728.00	132.10	0	Spot (Block4, Row4, Column4)	3053.85	2990.00	267.87	0.01	0.09	2659.00	2730.03	2659.00	534.41	0.01	0.20	20.00	1.00	0.00	331.00	394.85	1429202.00	0.61	2973.94	2971.00
4	5	4	19302.00	3738.00	185.20	0	Spot (Block4, Row4, Column5)	3216.23	3173.00	288.00	0.01	0.09	2691.00	2744.48	2691.00	441.59	0.01	0.16	58.00	6.00	0.00	482.00	525.23	3100443.00	1.07	2917.61	2918.50
4	6	4	19631.00	3754.00	209.00	0	Spot (Block4, Row4, Column6)	3792.40	3791.00	434.61	0.00	0.11	2687.00	2761.71	2687.00	719.08	0.01	0.26	80.00	22.00	0.00	1104.00	1105.40	4694987.00	1.43	3296.66	3048.50
4	7	4	19922.00	3750.00	152.00	0	Spot (Block4, Row4, Column7)	3458.41	3320.00	670.52	0.02	0.19	2576.00	2635.55	2576.00	685.99	0.01	0.26	58.00	9.00	0.00	744.00	882.41	2203007.00	1.20	2849.20	2814.00
4	8	4	20226.00	3760.00	176.90	0	Spot (Block4, Row4, Column8)	3320.83	3252.50	467.23	0.01	0.14	2568.00	2584.26	2568.00	223.98	0.00	0.09	94.00	77.00	0.00	684.50	752.83	2902402.00	3.29	2769.52	2751.00
4	1	5	18132.00	4024.00	166.20	0	Spot (Block4, Row5, Column1)	3714.00	3339.50	2778.40	0.05	0.75	2579.00	2599.07	2579.00	206.16	0.00	0.08	90.00	77.00	0.00	760.50	1135.00	2859777.00	5.41	2913.07	2845.00
4	2	5	18397.00	4034.00	177.05	0	Spot (Block4, Row5, Column2)	3083.07	3061.50	565.22	0.00	0.18	2568.00	2656.22	2568.00	1051.61	0.01	0.40	2.00	0.00	0.00	493.50	515.07	2700766.00	0.41	2720.65	2731.00
4	3	5	18752.00	4039.00	178.40	0	Spot (Block4, Row5, Column3)	3215.74	3186.00	416.66	0.00	0.13	2576.00	2688.66	2576.00	1119.74	0.02	0.42	8.00	0.00	0.00	610.00	639.74	2874875.00	0.47	2874.23	2863.50
4	4	5	19019.00	4041.00	222.00	0	Spot (Block4, Row5, Column4)	2991.52	2900.00	718.45	0.01	0.24	2566.00	2632.53	2566.00	591.19	0.01	0.22	20.00	2.00	0.00	334.00	425.52	4227020.00	0.61	2829.52	2672.50
4	5	5	19327.00	4039.00	146.95	0	Spot (Block4, Row5, Column5)	4114.10	4081.00	594.39	0.00	0.14	2608.00	2658.72	2608.00	480.64	0.01	0.18	100.00	78.00	0.00	1473.00	1506.10	2423206.00	3.03	3181.68	3178.00
4	6	5	19630.00	4035.00	163.30	0	Spot (Block4, Row5, Column6)	3142.86	3058.00	290.19	0.01	0.09	2595.00	2630.07	2595.00	270.65	0.01	0.10	85.00	41.00	0.00	463.00	547.86	2335147.00	1.89	2821.62	2787.00
4	7	5	19925.00	4038.00	196.45	0	Spot (Block4, Row5, Column7)	3107.63	3003.00	684.65	0.01	0.22	2568.00	2594.02	2568.00	242.77	0.00	0.09	80.00	43.00	0.00	435.00	539.63	3387312.00	2.12	2741.00	2673.00
4	8	5	20237.00	4041.00	178.05	0	Spot (Block4, Row5, Column8)	3283.64	3182.00	467.49	0.01	0.14	2606.00	2646.18	2606.00	320.46	0.01	0.12	79.00	45.00	0.00	576.00	677.64	2922437.00	1.99	2792.90	2802.00
4	1	6	18131.00	4336.00	187.55	0	Spot (Block4, Row6, Column1)	3114.63	2976.50	629.91	0.02	0.20	2581.00	2597.66	2581.00	281.65	0.00	0.11	69.00	25.00	0.00	395.50	533.63	3089711.00	1.84	2792.81	2815.50
4	2	6	18412.00	4342.00	236.10	0	Spot (Block4, Row6, Column2)	2925.56	2847.50	741.69	0.01	0.25	2505.00	2554.39	2505.00	403.25	0.01	0.16	42.00	9.00	0.00	342.50	420.56	4675045.00	0.92	2748.34	2623.00
4	3	6	18731.00	4340.00	194.40	0	Spot (Block4, Row6, Column3)	3055.75	2981.00	317.24	0.01	0.10	2480.00	2530.45	2480.00	489.56	0.01	0.19	51.00	12.00	0.00	501.00	575.75	3263545.00	1.07	2707.49	2692.00
4	4	6	19023.00	4337.00	175.85	0	Spot (Block4, Row6, Column4)	3046.56	3007.00	455.14	0.01	0.15	2471.00	2507.51	2471.00	378.52	0.01	0.15	75.00	20.00	0.00	536.00	575.56	2626137.00	1.42	2684.13	2666.50
4	5	6	19327.00	4342.00	164.50	0	Spot (Block4, Row6, Column5)	3482.69	3462.00	519.57	0.00	0.15	2501.00	2532.75	2501.00	289.30	0.01	0.11	93.00	80.00	0.00	961.00	981.69	2580670.00	3.28	2809.76	2763.00
4	6	6	19616.00	4337.00	193.30	0	Spot (Block4, Row6, Column6)	2878.37	2869.00	233.89	0.00	0.08	2504.00	2531.71	2504.00	183.24	0.00	0.07	78.00	49.00	0.00	365.00	374.37	3028041.00	1.89	2641.05	2615.00
4	7	6	19924.00	4344.00	172.65	0	Spot (Block4, Row6, Column7)	3019.72	2979.00	250.02	0.01	0.08	2558.00	2568.52	2558.00	220.45	0.00	0.09	84.00	46.00	0.00	421.00	461.72	2515425.00	2.05	2748.79	2743.00
4	8	6	20227.00	4341.00	147.00	-50	Spot (Block4, Row6, Column8)	4424.24	3156.00	6528.66	0.15	1.48	2629.00	2704.85	2629.00	752.37	0.01	0.28	33.00	12.00	0.51	527.00	1795.24	2623573.00	2.29	2932.97	2892.00
4	1	7	18125.00	4633.00	213.65	0	Spot (Block4, Row7, Column1)	2975.89	2910.00	330.46	0.01	0.11	2571.00	2614.22	2571.00	289.40	0.01	0.11	58.00	27.00	0.00	339.00	404.89	3889488.00	1.25	2709.73	2603.00
4	2	7	18444.00	4660.00	221.40	0	Spot (Block4, Row7, Column2)	2852.60	2729.00	859.29	0.02	0.30	2487.00	2526.10	2487.00	409.22	0.01	0.16	34.00	5.00	0.00	242.00	365.60	4010751.00	0.80	2699.52	2556.00
4	3	7	18744.00	4629.00	207.55	0	Spot (Block4, Row7, Column3)	2823.63	2746.00	352.33	0.01	0.12	2469.00	2548.63	2469.00	864.11	0.01	0.34	4.00	0.00	0.00	277.00	354.63	3447657.00	0.32	2663.26	2571.00
4	4	7	19042.00	4592.00	210.75	0	Spot (Block4, Row7, Column4)	2694.34	2631.50	339.77	0.01	0.13	2454.00	2504.20	2454.00	605.22	0.01	0.24	7.00	1.00	0.00	177.50	240.34	3416422.00	0.31	2595.30	2586.00
4	5	7	19332.00	4660.00	213.40	0	Spot (Block4, Row7, Column5)	2910.74	2808.00	1010.61	0.02	0.35	2505.00	2637.64	2505.00	1341.44	0.02	0.51	1.00	0.00	0.00	303.00	405.74	3786872.00	0.20	2700.23	2637.00
4	6	7	19613.00	4638.00	182.15	0	Spot (Block4, Row7, Column6)	3021.28	2959.00	612.88	0.01	0.20	2499.00	2639.20	2499.00	1360.18	0.02	0.52	1.00	0.00	0.00	460.00	522.28	2812814.00	0.28	2781.20	2753.00
4	7	7	19920.00	4642.00	248.55	0	Spot (Block4, Row7, Column7)	2900.11	2870.00	414.81	0.00	0.14	2513.00	2555.95	2513.00	336.43	0.01	0.13	52.00	13.00	0.00	357.00	387.11	5185402.00	1.02	2680.25	2536.50
4	8	7	20226.00	4638.00	204.40	0	Spot (Block4, Row7, Column8)	4469.26	4479.00	640.63	0.00	0.14	2642.00	2715.08	2642.00	756.78	0.01	0.28	93.00	70.00	0.00	1837.00	1827.26	5296071.00	2.32	3349.48	2956.00
4	1	8	18120.00	4947.00	145.15	0	Spot (Block4, Row8, Column1)	49617.49	59326.50	17819.65	0.08	0.36	2658.00	2718.95	2658.00	349.50	0.01	0.13	100.00	100.00	42.98	56668.50	46959.49	28282144.00	134.19	14445.85	11625.00
4	2	8	18412.00	4945.00	197.70	0	Spot (Block4, Row8, Column2)	2907.94	2886.00	296.35	0.00	0.10	2510.00	2558.12	2510.00	266.96	0.01	0.10	62.00	33.00	0.00	376.00	397.94	3219085.00	1.31	2669.76	2672.00
4	3	8	18707.00	4939.00	185.75	0	Spot (Block4, Row8, Column3)	3044.24	2970.00	361.34	0.01	0.12	2502.00	2565.26	2502.00	707.70	0.01	0.28	30.00	1.00	0.00	468.00	542.24	2962042.00	0.68	2692.72	2678.50
4	4	8	19043.00	4940.00	171.85	0	Spot (Block4, Row8, Column4)	3245.61	3134.00	1004.11	0.02	0.31	2511.00	2573.67	2511.00	729.01	0.01	0.28	36.00	2.00	0.00	623.00	734.61	2680875.00	0.92	2765.32	2732.00
4	5	8	19288.00	4948.00	144.55	0	Spot (Block4, Row8, Column5)	2873.76	2819.00	268.67	0.01	0.09	2577.00	2699.24	2577.00	1270.83	0.02	0.47	0.00	0.00	0.00	242.00	296.76	1635169.00	0.14	2759.46	2727.00
4	6	8	19653.00	4942.00	167.00	0	Spot (Block4, Row8, Column6)	3109.77	3112.00	332.18	0.00	0.11	2588.00	2706.23	2588.00	1230.93	0.02	0.45	0.00	0.00	0.00	524.00	521.77	2413184.00	0.33	2834.99	2761.00
4	7	8	19945.00	4950.00	164.80	0	Spot (Block4, Row8, Column7)	3232.67	3066.00	1044.11	0.02	0.32	2580.00	2625.23	2580.00	301.83	0.01	0.11	76.00	32.00	0.00	486.00	652.67	2440668.00	2.01	2825.58	2833.50
4	8	8	20227.00	4940.00	154.55	0	Spot (Block4, Row8, Column8)	5625.30	5431.00	1216.06	0.02	0.22	2676.00	2758.41	2676.00	654.20	0.01	0.24	100.00	93.00	0.00	2755.00	2949.30	3673322.00	4.38	3634.36	3588.00
5	1	1	4617.00	7335.00	152.15	0	Spot (Block5, Row1, Column1)	48293.45	53504.50	17660.41	0.04	0.37	1471.00	1499.64	1471.00	201.27	0.01	0.13	100.00	100.00	39.94	52033.50	46822.45	30714844.00	232.49	11771.98	8805.50
5	2	1	4918.00	7342.00	160.70	0	Spot (Block5, Row1, Column2)	2273.91	2234.00	386.77	0.01	0.17	1447.00	1469.75	1447.00	146.47	0.01	0.10	99.00	95.00	0.00	787.00	826.91	1632664.00	5.49	1689.64	1711.00
5	3	1	5223.00	7339.00	157.00	0	Spot (Block5, Row1, Column3)	2762.74	2598.00	821.78	0.03	0.30	1488.00	1495.45	1488.00	109.88	0.00	0.07	100.00	99.00	0.00	1110.00	1274.74	1875903.00	11.53	1784.45	1756.50
5	4	1	5512.00	7337.00	178.95	0	Spot (Block5, Row1, Column4)	2085.38	2006.50	304.14	0.02	0.15	1551.00	1576.87	1551.00	151.21	0.01	0.10	91.00	78.00	0.00	455.50	534.38	1885187.00	3.36	1704.72	1692.00
5	5	1	5821.00	7336.00	146.10	0	Spot (Block5, Row1, Column5)	13237.51	10936.50	8905.29	0.08	0.67	1630.00	1658.61	1630.00	162.27	0.01	0.10	100.00	100.00	0.00	9306.50	11607.51	7704233.00	71.36	3826.77	3074.00
5	6	1	6114.00	7332.00	147.70	0	Spot (Block5, Row1, Column6)	9689.36	8938.00	5200.39	0.04	0.54	1661.00	1694.77	1661.00	200.35	0.01	0.12	100.00	100.00	0.00	7277.00	8028.36	5765171.00	39.90	3491.69	3063.50
5	7	1	6428.00	7333.00	151.55	0	Spot (Block5, Row1, Column7)	33857.67	30120.00	21233.24	0.05	0.63	1684.00	1715.29	1684.00	239.14	0.01	0.14	100.00	100.00	13.95	28436.00	32173.67	21364260.00	134.41	7706.83	6184.50
5	8	1	6726.00	7343.00	183.50	0	Spot (Block5, Row1, Column8)	2117.84	2073.50	235.87	0.01	0.11	1684.00	1703.44	1684.00	238.49	0.00	0.14	83.00	36.00	0.00	389.50	433.84	1995010.00	1.74	1857.31	1847.00
5	1	2	4617.00	7649.00	224.40	0	Spot (Block5, Row2, Column1)	1573.62	1574.00	70.42	0.00	0.04	1427.00	1451.40	1427.00	139.89	0.01	0.10	55.00	2.00	0.00	147.00	146.62	2262870.00	0.87	1470.56	1464.00
5	2	2	4913.00	7639.00	122.35	0	Spot (Block5, Row2, Column2)	4010.21	3940.00	751.51	0.01	0.19	1427.00	1449.31	1427.00	123.76	0.01	0.09	100.00	100.00	0.00	2513.00	2583.21	1600075.00	20.69	2191.98	2159.50
5	3	2	5230.00	7643.00	200.40	0	Spot (Block5, Row2, Column3)	1851.19	1852.00	184.75	0.00	0.10	1512.00	1531.49	1512.00	136.45	0.01	0.09	85.00	64.00	0.00	340.00	339.19	2108503.00	2.34	1618.50	1613.00
5	4	2	5523.00	7638.00	169.15	0	Spot (Block5, Row2, Column4)	3535.44	3546.00	756.05	0.00	0.21	1631.00	1645.17	1631.00	141.14	0.00	0.09	100.00	100.00	0.00	1915.00	1904.44	2817743.00	13.39	2121.43	2072.00
5	5	2	5822.00	7638.00	194.45	0	Spot (Block5, Row2, Column5)	2637.42	2617.50	358.03	0.00	0.14	1672.00	1687.32	1672.00	124.17	0.00	0.07	99.00	98.00	0.00	945.50	965.42	2800942.00	7.65	1992.41	1987.00
5	6	2	6113.00	7636.00	186.35	0	Spot (Block5, Row2, Column6)	2429.38	2253.00	525.44	0.03	0.22	1653.50	1677.75	1653.50	158.39	0.01	0.09	95.00	80.00	0.00	599.50	775.88	2368648.00	4.75	1876.29	1871.00
5	7	2	6420.00	7641.00	187.35	0	Spot (Block5, Row2, Column7)	2359.33	2272.00	422.42	0.02	0.18	1670.00	1688.08	1670.00	160.71	0.00	0.10	95.00	78.00	0.00	602.00	689.33	2328663.00	4.18	1886.71	1872.50
5	8	2	6724.00	7623.00	226.95	0	Spot (Block5, Row2, Column8)	1876.11	1867.00	187.63	0.00	0.10	1667.00	1678.73	1667.00	163.56	0.00	0.10	54.00	23.00	0.00	200.00	209.11	2771009.00	1.21	1775.96	1672.00
5	1	3	4620.00	7939.00	142.80	0	Spot (Block5, Row3, Column1)	5838.96	5503.50	2454.05	0.03	0.42	1468.00	1493.42	1468.00	131.97	0.01	0.09	100.00	100.00	0.00	4035.50	4370.96	3258138.00	32.93	2408.08	2217.00
5	2	3	4932.00	7939.00	203.60	0	Spot (Block5, Row3, Column2)	1821.20	1812.00	180.00	0.00	0.10	1486.00	1506.13	1486.00	141.44	0.01	0.09	84.00	58.00	0.00	326.00	335.20	2136263.00	2.23	1592.05	1584.00
5	3	3	5214.00	7930.00	191.55	0	Spot (Block5, Row3, Column3)	2101.87	1993.00	413.05	0.02	0.20	1599.00	1616.71	1599.00	149.17	0.00	0.09	97.00	71.00	0.00	394.00	502.87	2188049.00	3.25	1790.88	1800.00
5	4	3	5519.00	7936.00	145.55	0	Spot (Block5, Row3, Column4)	6157.12	5860.00	2571.57	0.02	0.42	1655.00	1670.48	1655.00	116.76	0.00	0.07	100.00	100.00	0.00	4205.00	4502.12	3540343.00	38.42	2674.01	2432.00
5	5	3	5829.00	7947.00	185.25	0	Spot (Block5, Row3, Column5)	2114.26	2090.00	286.07	0.01	0.14	1675.00	1690.98	1675.00	161.90	0.00	0.10	89.00	62.00	0.00	415.00	439.26	2042375.00	2.61	1836.10	1811.00
5	6	3	6120.00	7936.00	186.65	0	Spot (Block5, Row3, Column6)	2425.37	2361.00	343.12	0.01	0.14	1701.00	1719.67	1701.00	171.68	0.00	0.10	98.00	88.00	0.00	660.00	724.37	2372009.00	4.11	1965.72	1956.00
5	7	3	6419.00	7935.00	145.20	0	Spot (Block5, Row3, Column7)	4926.42	4290.50	2315.29	0.06	0.47	1716.00	1752.66	1716.00	358.07	0.01	0.20	100.00	90.00	0.00	2574.50	3210.42	2847473.00	8.86	2424.19	2356.00
5	8	3	6733.00	7947.00	192.50	0	Spot (Block5, Row3, Column8)	1944.42	1911.00	181.42	0.01	0.09	1679.00	1700.05	1679.00	351.28	0.01	0.21	25.00	3.00	0.00	232.00	265.42	2029975.00	0.70	1753.50	1732.00
5	1	4	4622.00	8234.00	147.10	0	Spot (Block5, Row4, Column1)	5128.05	4622.00	2130.28	0.05	0.42	1481.00	1512.74	1481.00	130.75	0.01	0.09	100.00	100.00	0.00	3141.00	3647.05	3010166.00	27.65	2359.40	2088.00
5	2	4	4917.00	8241.00	219.65	0	Spot (Block5, Row4, Column2)	2083.62	2018.50	286.59	0.01	0.14	1567.00	1601.76	1567.00	280.54	0.01	0.18	73.00	41.00	0.00	451.50	516.62	2887902.00	1.72	1753.87	1746.00
5	3	4	5219.00	8238.00	145.75	0	Spot (Block5, Row4, Column3)	31973.73	30065.00	18642.20	0.03	0.58	1651.00	1688.63	1651.00	263.82	0.01	0.16	100.00	100.00	5.36	28414.00	30322.73	18480840.00	114.79	7632.51	5812.50
5	4	4	5519.00	8241.00	213.35	0	Spot (Block5, Row4, Column4)	2011.05	1985.00	181.51	0.01	0.09	1695.00	1721.85	1695.00	150.50	0.01	0.09	80.00	46.00	0.00	290.00	316.05	2610348.00	1.92	1817.35	1795.00
5	5	4	5806.00	8236.00	203.15	0	Spot (Block5, Row4, Column5)	2085.49	2073.00	201.85	0.00	0.10	1716.00	1753.16	1716.00	209.38	0.01	0.12	82.00	33.00	0.00	357.00	369.49	2444200.00	1.59	1880.38	1834.00
5	6	4	6119.00	8237.00	193.10	0	Spot (Block5, Row4, Column6)	2794.27	2790.00	346.63	0.00	0.12	1764.00	1786.26	1764.00	176.23	0.01	0.10	100.00	97.00	0.00	1026.00	1030.27	2950748.00	5.72	2089.03	2079.50
5	7	4	6418.00	8242.00	144.30	0	Spot (Block5, Row4, Column7)	5635.61	4915.00	2934.33	0.06	0.52	1751.00	1768.62	1751.00	140.23	0.00	0.08	100.00	100.00	0.00	3164.00	3884.61	3178482.00	27.58	2632.88	2377.50
5	8	4	6716.00	8243.00	152.35	0	Spot (Block5, Row4, Column8)	3312.12	3213.50	799.70	0.01	0.24	1696.00	1718.28	1696.00	144.92	0.01	0.08	100.00	99.00	0.00	1517.50	1616.12	2099882.00	11.00	2140.96	2088.00
5	1	5	4625.00	8539.00	153.85	0	Spot (Block5, Row5, Column1)	3111.70	2873.00	986.12	0.03	0.32	1473.00	1515.44	1473.00	147.64	0.01	0.10	100.00	98.00	0.00	1400.00	1638.70	2041277.00	10.81	1886.15	1886.00
5	2	5	4902.00	8557.00	218.30	0	Spot (Block5, Row5, Column2)	2396.91	2363.50	351.55	0.01	0.15	1608.00	1638.71	1608.00	175.41	0.01	0.11	99.00	87.00	0.00	755.50	788.91	3278966.00	4.32	1967.76	1903.00
5	3	5	5227.00	8544.00	189.35	0	Spot (Block5, Row5, Column3)	2517.51	2480.00	410.75	0.01	0.16	1729.00	1764.98	1729.00	258.72	0.01	0.15	94.00	66.00	0.00	751.00	788.51	2537647.00	2.91	1994.82	1983.00
5	4	5	5521.00	8540.00	151.60	0	Spot (Block5, Row5, Column4)	5489.04	4942.00	2499.74	0.05	0.46	1776.00	1818.01	1776.00	228.53	0.01	0.13	100.00	100.00	0.00	3166.00	3713.04	3469076.00	16.06	2552.55	2459.00
5	5	5	5818.00	8536.00	144.65	0	Spot (Block5, Row5, Column5)	51287.44	64227.00	17591.56	0.10	0.34	1809.00	1870.96	1809.00	263.71	0.01	0.14	100.00	100.00	48.51	62418.00	49478.44	29182744.00	187.39	13582.29	10369.00
5	6	5	6114.00	8535.00	154.35	0	Spot (Block5, Row5, Column6)	2993.02	2889.00	613.56	0.02	0.20	1794.00	1823.36	1794.00	177.54	0.01	0.10	100.00	98.00	0.00	1095.00	1199.02	1972399.00	6.59	2134.49	2132.00
5	7	5	6419.00	8538.00	193.35	0	Spot (Block5, Row5, Column7)	2329.65	2337.00	267.56	0.00	0.11	1731.50	1757.83	1731.50	150.70	0.01	0.09	98.00	82.00	0.00	605.50	598.15	2462437.00	3.79	1972.49	1953.50
5	8	5	6722.00	8537.00	144.85	0	Spot (Block5, Row5, Column8)	16508.41	13252.50	11758.81	0.10	0.71	1681.00	1718.53	1681.00	230.48	0.01	0.13	100.00	100.00	0.00	11571.50	14827.41	9244708.00	64.17	5284.77	3957.00
5	1	6	4625.00	8836.00	189.60	0	Spot (Block5, Row6, Column1)	1919.60	1887.00	226.54	0.01	0.12	1444.00	1467.16	1444.00	130.54	0.01	0.09	95.00	81.00	0.00	443.00	475.60	1944552.00	3.47	1620.72	1618.50
5	2	6	4932.00	8834.00	203.15	0	Spot (Block5, Row6, Column2)	2010.07	1968.50	382.95	0.01	0.19	1555.00	1595.81	1555.00	202.45	0.01	0.13	91.00	52.00	0.00	413.50	455.07	2355801.00	2.05	1751.02	1743.00
5	3	6	5208.00	8834.00	142.65	0	Spot (Block5, Row6, Column3)	22106.25	20641.50	13202.09	0.03	0.60	1694.00	1724.24	1694.00	199.92	0.01	0.12	100.00	100.00	0.00	18947.50	20412.25	12246862.00	101.95	5809.36	4561.00
5	4	6	5521.00	8829.00	155.30	0	Spot (Block5, Row6, Column4)	3381.12	3333.00	769.35	0.01	0.23	1757.00	1793.98	1757.00	236.16	0.01	0.13	99.00	97.00	0.00	1576.00	1624.12	2241681.00	6.72	2217.25	2206.00
5	5	6	5816.00	8838.00	143.25	0	Spot (Block5, Row6, Column5)	52414.57	65535.00	17698.32	0.10	0.34	1786.00	1833.95	1786.00	272.17	0.01	0.15	100.00	100.00	54.23	63749.00	50628.57	29090272.00	185.84	14276.36	11186.00
5	6	6	6122.00	8841.00	201.25	0	Spot (Block5, Row6, Column6)	2292.25	2178.00	365.48	0.02	0.16	1749.00	1779.89	1749.00	197.04	0.01	0.11	90.00	54.00	0.00	429.00	543.25	2633795.00	2.60	1930.56	1940.00
5	7	6	6417.00	8835.00	146.15	0	Spot (Block5, Row6, Column7)	10940.22	9858.50	6178.90	0.05	0.56	1706.00	1739.72	1706.00	164.79	0.01	0.09	100.00	100.00	0.00	8152.50	9234.22	6345329.00	55.83	3441.97	2922.50
5	8	6	6724.00	8843.00	146.65	0	Spot (Block5, Row6, Column8)	13936.87	11852.00	9343.75	0.07	0.67	1669.00	1701.21	1669.00	224.31	0.01	0.13	100.00	100.00	0.00	10183.00	12267.87	8153071.00	54.55	3828.97	3217.00
5	1	7	4612.00	9139.00	202.20	0	Spot (Block5, Row7, Column1)	1832.02	1826.00	176.88	0.00	0.10	1426.00	1450.89	1426.00	167.27	0.01	0.12	92.00	60.00	0.00	400.00	406.02	2128810.00	2.28	1590.46	1590.00
5	2	7	4930.00	9131.00	210.90	0	Spot (Block5, Row7, Column2)	1691.47	1672.00	115.71	0.01	0.07	1477.00	1488.04	1477.00	127.65	0.00	0.09	75.00	31.00	0.00	195.00	214.47	2144779.00	1.59	1547.11	1540.00
5	3	7	5218.00	9138.00	197.25	0	Spot (Block5, Row7, Column3)	1831.39	1805.00	132.04	0.01	0.07	1581.00	1607.87	1581.00	183.38	0.01	0.11	66.00	19.00	0.00	224.00	250.39	2018192.00	1.22	1682.87	1684.00
5	4	7	5533.00	9140.00	178.75	0	Spot (Block5, Row7, Column4)	1966.87	1946.50	124.56	0.00	0.06	1662.00	1683.42	1662.00	192.06	0.01	0.11	86.00	23.00	0.00	284.50	304.87	1766245.00	1.48	1823.76	1817.00
5	5	7	5818.00	9133.00	183.85	0	Spot (Block5, Row7, Column5)	2933.48	2914.00	548.26	0.00	0.19	1695.50	1721.42	1695.50	210.65	0.01	0.12	98.00	95.00	0.00	1218.50	1237.98	2778010.00	5.75	2121.50	2126.00
5	6	7	6110.00	9122.00	177.45	0	Spot (Block5, Row7, Column6)	2284.87	2263.00	268.51	0.00	0.12	1701.00	1720.07	1701.00	162.73	0.00	0.09	97.00	84.00	0.00	562.00	583.87	2012974.00	3.47	1903.21	1890.00
5	7	7	6412.00	9143.00	143.85	0	Spot (Block5, Row7, Column7)	9703.51	8903.50	4501.07	0.04	0.46	1689.00	1709.84	1689.00	162.46	0.01	0.10	100.00	100.00	0.00	7214.50	8014.51	5453375.00	49.20	3875.22	2934.00
5	8	7	6720.00	9138.00	181.30	0	Spot (Block5, Row7, Column8)	3627.68	3523.00	612.64	0.01	0.17	1654.00	1677.30	1654.00	156.78	0.01	0.09	100.00	100.00	0.00	1869.00	1973.68	3337465.00	12.44	2312.22	2305.00
5	1	8	4611.00	9440.00	143.80	0	Spot (Block5, Row8, Column1)	55191.22	65535.00	15104.28	0.07	0.27	1507.00	1538.18	1507.00	211.77	0.01	0.14	100.00	100.00	56.89	64028.00	53684.22	31238448.00	253.36	13558.99	9802.00
5	2	8	4916.00	9436.00	191.30	0	Spot (Block5, Row8, Column2)	1940.67	1883.00	280.41	0.01	0.14	1489.00	1509.57	1489.00	164.04	0.01	0.11	86.00	59.00	0.00	394.00	451.67	1998885.00	2.63	1614.93	1611.00
5	3	8	5214.00	9433.00	147.35	0	Spot (Block5, Row8, Column3)	4203.34	3571.00	2047.91	0.07	0.49	1525.00	1552.01	1525.00	165.82	0.01	0.11	100.00	100.00	0.00	2046.00	2678.34	2488376.00	15.99	2107.67	1999.50
5	4	8	5528.00	9435.00	175.50	0	Spot (Block5, Row8, Column4)	2091.91	2060.00	251.28	0.01	0.12	1571.00	1585.71	1571.00	162.98	0.00	0.10	95.00	75.00	0.00	489.00	520.91	1801135.00	3.11	1829.01	1802.00
5	5	8	5820.00	9429.00	182.50	0	Spot (Block5, Row8, Column5)	1941.65	1909.00	174.33	0.01	0.09	1606.00	1628.75	1606.00	137.44	0.01	0.08	89.00	59.00	0.00	303.00	335.65	1829031.00	2.28	1794.33	1790.00
5	6	8	6125.00	9440.00	166.95	0	Spot (Block5, Row8, Column6)	2786.21	2718.00	523.04	0.01	0.19	1647.00	1665.51	1647.00	156.58	0.00	0.09	100.00	96.00	0.00	1071.00	1139.21	2156529.00	7.16	1981.46	1942.50
5	7	8	6424.00	9435.00	147.70	0	Spot (Block5, Row8, Column7)	4083.77	3926.00	1213.93	0.02	0.30	1687.00	1701.89	1687.00	166.40	0.00	0.10	100.00	100.00	0.00	2239.00	2396.77	2421677.00	14.31	2269.73	2166.50
5	8	8	6719.00	9437.00	151.35	0	Spot (Block5, Row8, Column8)	6636.46	5792.50	3123.84	0.06	0.47	1680.00	1699.88	1680.00	160.72	0.01	0.09	100.00	100.00	0.00	4112.50	4956.46	4180972.00	30.72	2888.32	2716.00
6	1	1	9122.00	7338.00	154.00	0	Spot (Block6, Row1, Column1)	50152.85	58303.50	16966.54	0.07	0.34	4714.00	4756.02	4714.00	615.31	0.00	0.13	100.00	100.00	44.60	53589.50	45438.85	32499284.00	73.78	17010.53	13353.00
6	2	1	9420.00	7344.00	157.90	0	Spot (Block6, Row1, Column2)	7782.41	7774.00	1513.62	0.00	0.19	4654.00	4685.34	4654.00	592.46	0.00	0.13	99.00	90.00	0.00	3120.00	3128.41	5315387.00	5.23	5485.07	5413.00
6	3	1	9726.00	7340.00	182.55	0	Spot (Block6, Row1, Column3)	6396.13	6119.00	1282.15	0.02	0.20	4624.00	4683.36	4624.00	568.35	0.01	0.12	82.00	63.00	0.00	1495.00	1772.13	5980386.00	3.01	5122.18	5122.00
6	4	1	10017.00	7338.00	146.85	0	Spot (Block6, Row1, Column4)	8030.03	7870.50	1410.65	0.01	0.18	4695.00	4750.21	4695.00	588.26	0.01	0.12	99.00	95.00	0.00	3175.50	3335.03	4753779.00	5.58	5642.21	5617.00
6	5	1	10324.00	7338.00	148.80	0	Spot (Block6, Row1, Column5)	14382.55	13618.00	6331.50	0.02	0.44	4766.00	4812.69	4766.00	590.76	0.00	0.12	99.00	96.00	0.00	8852.00	9616.55	8672675.00	16.20	6883.68	6656.00
6	6	1	10613.00	7331.00	150.25	0	Spot (Block6, Row1, Column6)	12646.54	11881.00	4727.58	0.03	0.37	4840.00	4886.48	4840.00	628.11	0.00	0.13	99.00	97.00	0.00	7041.00	7806.54	7828210.00	12.35	6549.41	6389.00
6	7	1	10925.00	7338.00	153.60	0	Spot (Block6, Row1, Column7)	20785.12	19320.00	9126.80	0.03	0.44	4863.50	4910.71	4863.50	642.38	0.00	0.13	100.00	100.00	0.00	14456.50	15921.62	13510325.00	24.71	8166.89	7579.50
6	8	1	11225.00	7335.00	219.65	0	Spot (Block6, Row1, Column8)	5784.69	5822.00	700.87	0.00	0.12	4905.00	4951.69	4905.00	620.79	0.00	0.13	60.00	33.00	0.00	917.00	879.69	7936600.00	1.34	5186.93	5167.00
6	1	2	9115.00	7651.00	200.20	0	Spot (Block6, Row2, Column1)	5120.18	5109.00	587.35	0.00	0.11	4545.00	4629.81	4545.00	594.41	0.01	0.13	47.00	18.00	0.00	564.00	575.18	5806286.00	0.82	4942.91	4957.00
6	2	2	9416.00	7641.00	128.30	0	Spot (Block6, Row2, Column2)	7405.05	7466.00	1176.84	0.00	0.16	4520.00	4580.18	4520.00	568.03	0.01	0.12	99.00	96.00	0.00	2946.00	2885.05	3280436.00	4.97	5539.07	5562.50
6	3	2	9730.00	7638.00	170.60	0	Spot (Block6, Row2, Column3)	5450.30	5388.00	666.17	0.00	0.12	4516.00	4555.73	4516.00	547.27	0.00	0.12	66.00	40.00	0.00	872.00	934.30	4403839.00	1.63	5047.15	5109.00
6	4	2	10027.00	7638.00	171.85	0	Spot (Block6, Row2, Column4)	6303.54	6200.50	841.87	0.01	0.13	4535.00	4567.58	4535.00	544.01	0.00	0.12	95.00	77.00	0.00	1665.50	1768.54	5168907.00	3.19	5290.96	5247.50
6	5	2	10325.00	7639.00	194.55	0	Spot (Block6, Row2, Column5)	6368.25	6249.00	788.68	0.01	0.12	4570.00	4606.24	4570.00	556.24	0.00	0.12	98.00	79.00	0.00	1679.00	1798.25	6864977.00	3.17	5231.87	5264.00
6	6	2	10610.00	7638.00	173.80	0	Spot (Block6, Row2, Column6)	5570.61	5574.00	696.83	0.00	0.13	4550.00	4610.90	4550.00	570.84	0.01	0.12	64.00	46.00	0.00	1024.00	1020.61	4690452.00	1.68	5066.26	5102.00
6	7	2	10920.00	7636.00	190.60	0	Spot (Block6, Row2, Column7)	5431.92	5348.00	718.82	0.01	0.13	4517.00	4574.21	4517.00	605.70	0.01	0.13	63.00	29.00	0.00	831.00	914.92	5562287.00	1.42	4783.66	4744.50
6	8	2	11215.00	7642.00	207.35	0	Spot (Block6, Row2, Column8)	5090.72	5092.00	564.32	0.00	0.11	4546.00	4613.33	4546.00	593.42	0.01	0.13	48.00	11.00	0.00	546.00	544.72	6241219.00	0.80	4836.79	4803.00
6	1	3	9124.00	7943.00	147.60	0	Spot (Block6, Row3, Column1)	8561.12	7850.00	2379.99	0.04	0.28	4563.00	4620.25	4563.00	585.44	0.01	0.13	99.00	94.00	0.00	3287.00	3998.12	5093866.00	6.73	5750.63	5711.50
6	2	3	9423.00	7939.00	205.75	0	Spot (Block6, Row3, Column2)	5287.13	5199.50	649.30	0.01	0.12	4480.00	4518.49	4480.00	543.49	0.00	0.12	58.00	32.00	0.00	719.50	807.13	6376283.00	1.41	4851.33	4746.00
6	3	3	9712.00	7940.00	192.05	0	Spot (Block6, Row3, Column3)	5457.95	5347.00	668.32	0.01	0.12	4458.00	4485.90	4458.00	533.21	0.00	0.12	71.00	43.00	0.00	889.00	999.95	5703562.00	1.82	4921.97	4857.00
6	4	3	10015.00	7937.00	167.15	0	Spot (Block6, Row3, Column4)	6924.47	6642.00	1513.52	0.02	0.22	4406.00	4453.53	4406.00	517.28	0.00	0.12	96.00	85.00	0.00	2236.00	2518.47	5373386.00	4.78	5068.05	5069.50
6	5	3	10326.00	7940.00	180.25	0	Spot (Block6, Row3, Column5)	5590.58	5523.50	716.46	0.01	0.13	4416.00	4480.39	4416.00	526.34	0.01	0.12	79.00	53.00	0.00	1107.50	1174.58	5087432.00	2.11	4948.12	4976.00
6	6	3	10617.00	7938.00	189.55	0	Spot (Block6, Row3, Column6)	6442.66	6336.00	1064.38	0.01	0.17	4493.50	4546.64	4493.50	539.61	0.01	0.12	93.00	78.00	0.00	1842.50	1949.16	6545743.00	3.51	5191.66	5217.50
6	7	3	10929.00	7943.00	156.60	0	Spot (Block6, Row3, Column7)	8091.48	7185.00	2468.99	0.05	0.31	4441.00	4502.70	4441.00	561.17	0.01	0.12	94.00	86.00	0.00	2744.00	3650.48	5461751.00	6.40	5266.38	5238.00
6	8	3	11221.00	7936.00	195.55	0	Spot (Block6, Row3, Column8)	5279.50	5100.00	639.42	0.02	0.12	4471.00	4537.50	4471.00	564.60	0.01	0.12	54.00	29.00	0.00	629.00	808.50	5717694.00	1.31	4787.18	4688.00
6	1	4	9123.00	8237.00	171.00	0	Spot (Block6, Row4, Column1)	7288.19	6870.50	1607.43	0.03	0.22	4649.00	4694.20	4649.00	574.50	0.00	0.12	95.00	83.00	0.00	2221.50	2639.19	5932586.00	4.52	5408.67	5442.00
6	2	4	9416.00	8237.00	200.25	0	Spot (Block6, Row4, Column2)	6104.81	6011.50	815.76	0.01	0.13	4559.00	4583.73	4559.00	553.37	0.00	0.12	90.00	66.00	0.00	1452.50	1545.81	6971696.00	2.75	5229.39	5185.50
6	3	4	9726.00	8240.00	147.55	0	Spot (Block6, Row4, Column3)	15788.24	14675.50	5518.64	0.03	0.35	4522.00	4546.59	4522.00	546.74	0.00	0.12	100.00	100.00	0.00	10153.50	11266.24	9346640.00	20.56	7195.72	6854.00
6	4	4	10013.00	8247.00	211.95	0	Spot (Block6, Row4, Column4)	5287.30	5261.50	608.72	0.00	0.12	4468.00	4507.24	4468.00	540.35	0.00	0.12	64.00	32.00	0.00	793.50	819.30	6757167.00	1.44	4719.21	4713.00
6	5	4	10310.00	8245.00	189.85	0	Spot (Block6, Row4, Column5)	5465.59	5349.00	1211.65	0.01	0.22	4456.00	4511.60	4456.00	575.19	0.01	0.13	65.00	34.00	0.00	893.00	1009.59	5503848.00	1.66	4908.70	4816.00
6	6	4	10624.00	8236.00	195.60	0	Spot (Block6, Row4, Column6)	6623.21	6451.00	1030.80	0.01	0.16	4509.00	4554.96	4509.00	530.27	0.00	0.12	99.00	90.00	0.00	1942.00	2114.21	7172936.00	3.90	5385.12	5409.00
6	7	4	10918.00	8241.00	157.40	0	Spot (Block6, Row4, Column7)	9224.08	7967.00	3460.01	0.06	0.38	4501.00	4553.04	4501.00	539.58	0.00	0.12	96.00	93.00	0.00	3466.00	4723.08	6300047.00	8.66	5539.52	5496.00
6	8	4	11216.00	8245.00	173.35	0	Spot (Block6, Row4, Column8)	6217.72	6042.00	1108.05	0.01	0.18	4451.00	4522.23	4451.00	539.44	0.01	0.12	87.00	70.00	0.00	1591.00	1766.72	5222883.00	3.14	5005.12	4968.00
6	1	5	9125.00	8546.00	150.05	0	Spot (Block6, Row5, Column1)	9263.30	8890.00	2311.49	0.02	0.25	4517.50	4589.00	4517.50	550.28	0.01	0.12	100.00	98.00	0.00	4372.50	4745.80	5687666.00	8.49	5737.01	5699.00
6	2	5	9431.00	8540.00	198.55	0	Spot (Block6, Row5, Column2)	5474.45	5439.00	671.38	0.00	0.12	4485.00	4539.80	4485.00	549.46	0.01	0.12	69.00	43.00	0.00	954.00	989.45	6104013.00	1.70	4949.95	4944.00
6	3	5	9718.00	8546.00	176.50	0	Spot (Block6, Row5, Column3)	7546.10	7150.00	3043.85	0.02	0.40	4604.00	4626.60	4604.00	564.32	0.00	0.12	98.00	90.00	0.00	2546.00	2942.10	6557557.00	5.17	5516.47	5493.00
6	4	5	10024.00	8544.00	162.80	0	Spot (Block6, Row5, Column4)	6328.99	6156.00	876.84	0.01	0.14	4600.00	4634.70	4600.00	602.71	0.00	0.13	89.00	70.00	0.00	1556.00	1728.99	4651811.00	2.81	5221.35	5211.50
6	5	5	10326.00	8542.00	145.40	0	Spot (Block6, Row5, Column5)	23748.49	22267.00	9225.39	0.03	0.39	4563.00	4615.67	4563.00	622.34	0.00	0.13	100.00	100.00	0.00	17704.00	19185.49	13655381.00	30.74	8997.22	8021.50
6	6	5	10616.00	8533.00	203.80	0	Spot (Block6, Row5, Column6)	5477.30	5431.00	724.34	0.00	0.13	4496.00	4541.08	4496.00	567.92	0.00	0.13	67.00	39.00	0.00	935.00	981.30	6479647.00	1.65	4889.71	4887.00
6	7	5	10923.00	8543.00	171.25	0	Spot (Block6, Row5, Column7)	6445.03	6325.00	931.66	0.01	0.14	4466.00	4504.22	4466.00	541.92	0.00	0.12	96.00	82.00	0.00	1859.00	1979.03	5265593.00	3.58	5220.72	5247.50
6	8	5	11223.00	8543.00	146.60	0	Spot (Block6, Row5, Column8)	16845.49	14566.50	8428.60	0.06	0.50	4432.00	4486.94	4432.00	539.70	0.01	0.12	100.00	98.00	0.00	10134.50	12413.49	9871460.00	22.90	7123.34	6779.00
6	1	6	9120.00	8832.00	175.80	0	Spot (Block6, Row6, Column1)	6233.69	6114.50	872.28	0.01	0.14	4477.50	4530.73	4477.50	551.78	0.01	0.12	93.00	75.00	0.00	1637.00	1756.19	5398377.00	3.09	5091.38	5026.00
6	2	6	9423.00	8842.00	200.05	0	Spot (Block6, Row6, Column2)	5642.55	5603.00	736.31	0.00	0.13	4409.00	4466.97	4409.00	550.43	0.01	0.12	82.00	55.00	0.00	1194.00	1233.55	6426865.00	2.14	4923.86	4941.50
6	3	6	9712.00	8838.00	144.30	0	Spot (Block6, Row6, Column3)	16242.96	15685.00	6370.88	0.02	0.39	4555.00	4598.23	4555.00	585.80	0.00	0.13	100.00	100.00	0.00	11130.00	11687.96	9144787.00	19.88	7382.46	6890.50
6	4	6	10022.00	8836.00	164.00	0	Spot (Block6, Row6, Column4)	6629.08	6620.00	993.00	0.00	0.15	4572.50	4608.75	4572.50	591.63	0.00	0.13	95.00	79.00	0.00	2047.50	2056.58	4905521.00	3.41	5184.38	5171.00
6	5	6	10320.00	8835.00	143.70	0	Spot (Block6, Row6, Column5)	25510.72	24342.00	9775.94	0.02	0.38	4504.00	4566.17	4504.00	590.41	0.01	0.13	100.00	100.00	0.00	19838.00	21006.72	14388047.00	35.47	9275.42	8073.00
6	6	6	10622.00	8840.00	203.20	0	Spot (Block6, Row6, Column6)	5434.26	5376.50	699.02	0.00	0.13	4419.00	4463.36	4419.00	568.76	0.00	0.13	72.00	36.00	0.00	957.50	1015.26	6358082.00	1.71	4805.85	4787.00
6	7	6	10920.00	8841.00	151.50	0	Spot (Block6, Row6, Column7)	10973.12	10063.00	3962.33	0.04	0.36	4413.00	4453.04	4413.00	567.60	0.00	0.13	100.00	99.00	0.00	5650.00	6560.12	6902092.00	11.49	5762.08	5804.00
6	8	6	11226.00	8840.00	146.50	0	Spot (Block6, Row6, Column8)	14000.90	12714.50	6329.28	0.04	0.45	4434.00	4471.19	4434.00	552.76	0.00	0.12	99.00	98.00	0.00	8280.50	9566.90	8148525.00	17.24	6645.91	6132.00
6	1	7	9092.00	9138.00	199.05	0	Spot (Block6, Row7, Column1)	6135.20	6140.50	883.05	0.00	0.14	4553.00	4644.39	4553.00	969.89	0.01	0.21	73.00	37.00	0.00	1587.50	1582.20	6895962.00	1.54	5166.75	5040.00
6	2	7	9436.00	9140.00	197.45	0	Spot (Block6, Row7, Column2)	4978.95	4911.00	575.50	0.01	0.12	4357.00	4450.15	4357.00	980.43	0.01	0.22	28.00	1.00	0.00	554.00	621.95	5501745.00	0.54	4635.56	4556.00
6	3	7	9719.00	9138.00	206.05	0	Spot (Block6, Row7, Column3)	5018.24	4973.00	595.89	0.00	0.12	4367.00	4431.49	4367.00	571.15	0.01	0.13	51.00	24.00	0.00	606.00	651.24	6057012.00	1.03	4632.74	4647.50
6	4	7	10020.00	9137.00	199.65	0	Spot (Block6, Row7, Column4)	5151.66	5080.00	633.05	0.01	0.12	4339.00	4420.43	4339.00	576.13	0.01	0.13	58.00	30.00	0.00	741.00	812.66	5841977.00	1.27	4694.56	4638.00
6	5	7	10326.00	9139.00	183.20	0	Spot (Block6, Row7, Column5)	5872.29	5764.50	770.34	0.01	0.13	4366.00	4427.84	4366.00	570.75	0.01	0.13	88.00	67.00	0.00	1398.50	1506.29	5555191.00	2.53	4985.26	4909.00
6	6	7	10619.00	9133.00	168.60	0	Spot (Block6, Row7, Column6)	5858.62	5856.00	673.70	0.00	0.11	4390.50	4416.81	4390.50	558.34	0.00	0.13	90.00	68.00	0.00	1465.50	1468.12	4604872.00	2.58	4997.18	4933.50
6	7	7	10913.00	9142.00	147.85	0	Spot (Block6, Row7, Column7)	10946.11	10359.00	3313.17	0.02	0.30	4427.00	4446.42	4427.00	577.16	0.00	0.13	100.00	99.00	0.00	5932.00	6519.11	6600504.00	11.26	6145.68	5897.00
6	8	7	11223.00	9148.00	188.80	0	Spot (Block6, Row7, Column8)	8334.88	8215.00	1199.60	0.01	0.14	4456.00	4494.23	4456.00	571.64	0.00	0.13	99.00	99.00	0.00	3759.00	3878.88	8368224.00	6.72	5633.86	5533.00
6	1	8	9113.00	9445.00	144.85	0	Spot (Block6, Row8, Column1)	57613.05	65535.00	12630.66	0.06	0.22	4594.00	4687.13	4594.00	866.11	0.01	0.18	100.00	100.00	60.73	60941.00	53019.05	33012528.00	61.11	19329.01	15539.00
6	2	8	9420.00	9440.00	199.70	0	Spot (Block6, Row8, Column2)	5188.45	5079.00	636.52	0.01	0.12	4418.00	4454.57	4418.00	589.79	0.00	0.13	53.00	27.00	0.00	661.00	770.45	5852575.00	1.24	4689.61	4654.00
6	3	8	9714.00	9439.00	149.30	0	Spot (Block6, Row8, Column3)	8555.31	7866.00	2691.88	0.04	0.31	4314.00	4375.47	4314.00	553.59	0.01	0.13	99.00	91.00	0.00	3552.00	4241.31	5210185.00	7.55	5400.25	5376.00
6	4	8	10022.00	9436.00	157.95	0	Spot (Block6, Row8, Column4)	5740.92	5607.00	707.73	0.01	0.12	4318.50	4379.28	4318.50	572.70	0.01	0.13	88.00	60.00	0.00	1288.50	1422.42	3961238.00	2.38	4911.03	4933.00
6	5	8	10318.00	9436.00	199.90	0	Spot (Block6, Row8, Column5)	5115.57	5074.00	663.35	0.00	0.13	4333.50	4391.15	4333.50	569.12	0.01	0.13	57.00	31.00	0.00	740.50	782.07	5811284.00	1.27	4694.76	4646.50
6	6	8	10623.00	9441.00	180.90	0	Spot (Block6, Row8, Column6)	6849.26	6910.00	1324.22	0.00	0.19	4442.00	4482.35	4442.00	585.69	0.00	0.13	93.00	78.00	0.00	2468.00	2407.26	6301319.00	4.04	5299.58	5281.00
6	7	8	10922.00	9436.00	153.25	0	Spot (Block6, Row8, Column7)	7568.79	7236.00	1470.77	0.02	0.19	4475.00	4505.64	4475.00	580.72	0.00	0.13	98.00	92.00	0.00	2761.00	3093.79	4859166.00	5.27	5450.39	5401.00
6	8	8	11221.00	9439.00	157.60	0	Spot (Block6, Row8, Column8)	8373.72	8062.00	1857.97	0.02	0.22	4494.50	4539.05	4494.50	565.67	0.00	0.12	100.00	96.00	0.00	3567.50	3879.22	5752743.00	6.78	5598.11	5560.00
7	1	1	13622.00	7341.00	153.85	0	Spot (Block7, Row1, Column1)	47867.23	53174.50	18149.47	0.05	0.38	2235.00	2293.96	2235.00	341.41	0.01	0.15	100.00	100.00	39.20	50939.50	45632.23	31018184.00	133.48	13984.55	11010.00
7	2	1	13926.00	7349.00	175.70	0	Spot (Block7, Row1, Column2)	2851.52	2783.00	399.05	0.01	0.14	2181.00	2217.41	2181.00	301.95	0.01	0.14	81.00	49.00	0.00	602.00	670.52	2466564.00	2.10	2402.36	2359.00
7	3	1	14226.00	7346.00	169.10	0	Spot (Block7, Row1, Column3)	2464.46	2497.00	256.49	0.01	0.10	2127.00	2162.20	2127.00	217.50	0.01	0.10	66.00	37.00	0.00	370.00	337.46	1969105.00	1.39	2354.12	2305.50
7	4	1	14516.00	7344.00	171.15	0	Spot (Block7, Row1, Column4)	2717.82	2656.50	337.45	0.01	0.12	2090.00	2130.69	2090.00	217.74	0.01	0.10	92.00	62.00	0.00	566.50	627.82	2212305.00	2.70	2332.40	2336.00
7	5	1	14834.00	7330.00	192.15	0	Spot (Block7, Row1, Column5)	2495.50	2447.00	272.31	0.01	0.11	2093.00	2119.26	2093.00	247.98	0.01	0.12	64.00	34.00	0.00	354.00	402.50	2607794.00	1.52	2264.78	2226.00
7	6	1	15117.00	7335.00	201.10	0	Spot (Block7, Row1, Column6)	2533.37	2487.50	255.00	0.01	0.10	2061.50	2077.01	2061.50	191.71	0.00	0.09	89.00	57.00	0.00	426.00	471.87	2913378.00	2.38	2280.59	2270.00
7	7	1	15432.00	7336.00	183.95	0	Spot (Block7, Row1, Column7)	2612.87	2560.50	330.20	0.01	0.13	2021.00	2049.55	2021.00	192.16	0.01	0.09	89.00	71.00	0.00	539.50	591.87	2471775.00	2.93	2224.71	2213.00
7	8	1	15728.00	7340.00	202.00	0	Spot (Block7, Row1, Column8)	2454.50	2466.00	252.86	0.00	0.10	2048.50	2061.04	2048.50	188.98	0.00	0.09	75.00	51.00	0.00	417.50	406.00	2839861.00	2.08	2217.81	2180.50
7	1	2	13617.00	7643.00	212.95	0	Spot (Block7, Row2, Column1)	2509.23	2509.50	301.18	0.00	0.12	2178.00	2215.42	2178.00	273.30	0.01	0.12	56.00	25.00	0.00	331.50	331.23	3236906.00	1.08	2345.08	2308.50
7	2	2	13925.00	7641.00	165.50	0	Spot (Block7, Row2, Column2)	2532.96	2511.00	295.80	0.00	0.12	2096.00	2136.39	2096.00	212.38	0.01	0.10	73.00	49.00	0.00	415.00	436.96	1932646.00	1.87	2274.28	2232.50
7	3	2	14224.00	7638.00	193.40	0	Spot (Block7, Row2, Column3)	2516.70	2470.00	279.60	0.01	0.11	2075.00	2104.05	2075.00	212.17	0.01	0.10	78.00	45.00	0.00	395.00	441.70	2662668.00	1.94	2299.85	2291.00
7	4	2	14526.00	7643.00	196.55	0	Spot (Block7, Row2, Column4)	2450.30	2413.00	275.64	0.01	0.11	2063.00	2086.69	2063.00	208.42	0.00	0.10	65.00	44.00	0.00	350.00	387.30	2673279.00	1.74	2267.52	2271.00
7	5	2	14827.00	7639.00	207.10	0	Spot (Block7, Row2, Column5)	2770.46	2739.00	338.44	0.00	0.12	2027.00	2066.39	2027.00	247.34	0.01	0.12	96.00	75.00	0.00	712.00	743.46	3393815.00	2.85	2294.90	2308.00
7	6	2	15118.00	7639.00	193.05	0	Spot (Block7, Row2, Column6)	2414.26	2400.50	237.19	0.00	0.10	2030.00	2059.04	2030.00	194.67	0.01	0.09	78.00	46.00	0.00	370.50	384.26	2549457.00	1.82	2198.64	2190.00
7	7	2	15419.00	7640.00	191.55	0	Spot (Block7, Row2, Column7)	2347.89	2304.00	219.98	0.01	0.09	2008.00	2038.75	2008.00	194.19	0.01	0.10	71.00	39.00	0.00	296.00	339.89	2444153.00	1.59	2222.82	2225.00
7	8	2	15731.00	7640.00	191.00	0	Spot (Block7, Row2, Column8)	2317.14	2293.50	208.75	0.00	0.09	2039.00	2064.51	2039.00	200.54	0.01	0.10	60.00	28.00	0.00	254.50	278.14	2386649.00	1.26	2149.12	2114.00
7	1	3	13628.00	7941.00	160.30	0	Spot (Block7, Row3, Column1)	2846.96	2752.00	350.56	0.01	0.12	2155.00	2177.14	2155.00	225.83	0.00	0.10	95.00	72.00	0.00	597.00	691.96	2021345.00	2.97	2460.90	2460.00
7	2	3	13926.00	7934.00	186.00	0	Spot (Block7, Row3, Column2)	2455.59	2396.00	268.46	0.01	0.11	2087.00	2125.30	2087.00	203.22	0.01	0.10	67.00	41.00	0.00	309.00	368.59	2389289.00	1.63	2264.39	2250.00
7	3	3	14208.00	7936.00	197.10	0	Spot (Block7, Row3, Column3)	2502.71	2433.50	375.58	0.01	0.15	2073.00	2095.84	2073.00	199.80	0.00	0.10	71.00	45.00	0.00	360.50	429.71	2747979.00	2.04	2194.58	2173.00
7	4	3	14522.00	7933.00	194.45	0	Spot (Block7, Row3, Column4)	2531.81	2506.00	290.38	0.00	0.11	2008.00	2059.44	2008.00	198.07	0.01	0.10	87.00	63.00	0.00	498.00	523.81	2696377.00	2.38	2265.60	2265.00
7	5	3	14828.00	7941.00	191.65	0	Spot (Block7, Row3, Column5)	2445.93	2416.00	269.72	0.01	0.11	1999.00	2041.38	1999.00	190.52	0.01	0.09	85.00	57.00	0.00	417.00	446.93	2526641.00	2.12	2187.24	2147.00
7	6	3	15127.00	7942.00	175.25	0	Spot (Block7, Row3, Column6)	2660.91	2582.50	339.36	0.01	0.13	2060.00	2069.66	2060.00	190.58	0.00	0.09	93.00	69.00	0.00	522.50	600.91	2299029.00	3.10	2307.52	2291.00
7	7	3	15422.00	7957.00	208.95	0	Spot (Block7, Row3, Column7)	2362.09	2317.00	244.33	0.01	0.10	2055.00	2076.06	2055.00	198.90	0.00	0.10	59.00	33.00	0.00	262.00	307.09	2947888.00	1.44	2177.98	2152.50
7	8	3	15721.00	7946.00	194.65	0	Spot (Block7, Row3, Column8)	2452.32	2421.00	248.94	0.01	0.10	2067.00	2099.27	2067.00	192.01	0.01	0.09	74.00	47.00	0.00	354.00	385.32	2633796.00	1.84	2257.82	2240.00
7	1	4	13627.00	8247.00	167.10	0	Spot (Block7, Row4, Column1)	2865.26	2803.00	530.81	0.01	0.19	2167.00	2199.45	2167.00	236.46	0.01	0.11	92.00	67.00	0.00	636.00	698.26	2234904.00	2.82	2475.85	2453.50
7	2	4	13925.00	8246.00	205.00	0	Spot (Block7, Row4, Column2)	2579.85	2555.50	294.61	0.00	0.11	2129.00	2154.90	2129.00	208.75	0.01	0.10	76.00	51.00	0.00	426.50	450.85	3085496.00	2.04	2352.70	2317.50
7	3	4	14226.00	8242.00	159.60	0	Spot (Block7, Row4, Column3)	3537.74	3403.50	616.37	0.02	0.17	2092.00	2126.86	2092.00	200.99	0.01	0.09	99.00	98.00	0.00	1311.50	1445.74	2497644.00	7.02	2532.06	2544.00
7	4	4	14516.00	8249.00	189.90	0	Spot (Block7, Row4, Column4)	2443.52	2402.00	249.13	0.01	0.10	2049.00	2076.61	2049.00	198.61	0.01	0.10	74.00	44.00	0.00	353.00	394.52	2480175.00	1.85	2265.33	2235.00
7	5	4	14808.00	8242.00	193.60	0	Spot (Block7, Row4, Column5)	2420.21	2402.00	241.17	0.00	0.10	2001.00	2046.58	2001.00	191.05	0.01	0.09	81.00	55.00	0.00	401.00	419.21	2553324.00	1.96	2184.34	2156.00
7	6	4	15127.00	8241.00	194.80	0	Spot (Block7, Row4, Column6)	2862.62	2815.00	338.03	0.01	0.12	2047.50	2070.74	2047.50	215.51	0.00	0.10	98.00	89.00	0.00	767.50	815.12	3060143.00	3.67	2352.35	2325.00
7	7	4	15430.00	8241.00	212.70	0	Spot (Block7, Row4, Column7)	2521.89	2481.00	318.84	0.01	0.13	2076.00	2100.55	2076.00	200.48	0.01	0.10	76.00	50.00	0.00	405.00	445.89	3260799.00	2.10	2202.52	2190.50
7	8	4	15714.00	8246.00	177.60	0	Spot (Block7, Row4, Column8)	2838.85	2767.00	371.90	0.01	0.13	2095.00	2128.22	2095.00	190.12	0.01	0.09	95.00	83.00	0.00	672.00	743.85	2498184.00	3.74	2382.26	2362.00
7	1	5	13623.00	8541.00	157.70	0	Spot (Block7, Row5, Column1)	3330.51	3293.00	468.50	0.00	0.14	2187.00	2221.88	2187.00	242.81	0.01	0.11	99.00	94.00	0.00	1106.00	1143.51	2274739.00	4.57	2610.13	2608.00
7	2	5	13926.00	8544.00	179.95	0	Spot (Block7, Row5, Column2)	2741.98	2702.00	304.37	0.01	0.11	2111.00	2155.70	2111.00	228.56	0.01	0.11	92.00	67.00	0.00	591.00	630.98	2486976.00	2.57	2389.47	2374.00
7	3	5	14229.00	8552.00	195.60	0	Spot (Block7, Row5, Column3)	2589.64	2542.50	334.66	0.01	0.13	2080.00	2117.78	2080.00	214.13	0.01	0.10	80.00	53.00	0.00	462.50	509.64	2807170.00	2.20	2294.86	2313.50
7	4	5	14537.00	8545.00	190.90	0	Spot (Block7, Row5, Column4)	2519.57	2501.00	314.29	0.00	0.12	2054.00	2088.51	2054.00	206.08	0.01	0.10	75.00	54.00	0.00	447.00	465.57	2595155.00	2.09	2277.30	2255.50
7	5	5	14826.00	8543.00	162.10	0	Spot (Block7, Row5, Column5)	3371.53	3338.50	644.77	0.00	0.19	2056.00	2093.87	2056.00	211.39	0.01	0.10	99.00	94.00	0.00	1282.50	1315.53	2440990.00	6.04	2434.92	2412.00
7	6	5	15116.00	8546.00	184.95	0	Spot (Block7, Row5, Column6)	2503.62	2442.00	319.31	0.01	0.13	2066.00	2094.79	2066.00	225.90	0.01	0.11	67.00	42.00	0.00	376.00	437.62	2410988.00	1.81	2274.25	2217.00
7	7	5	15426.00	8547.00	194.90	0	Spot (Block7, Row5, Column7)	2585.97	2539.50	303.56	0.01	0.12	2084.00	2118.60	2084.00	204.31	0.01	0.10	88.00	55.00	0.00	455.50	501.97	2766987.00	2.29	2267.06	2266.00
7	8	5	15728.00	8549.00	169.30	0	Spot (Block7, Row5, Column8)	2719.48	2639.00	373.53	0.01	0.14	2114.00	2158.82	2114.00	213.01	0.01	0.10	87.00	66.00	0.00	525.00	605.48	2167429.00	2.63	2347.27	2301.00
7	1	6	13616.00	8844.00	197.35	0	Spot (Block7, Row6, Column1)	2783.69	2721.50	367.98	0.01	0.13	2184.00	2221.65	2184.00	242.46	0.01	0.11	85.00	54.00	0.00	537.50	599.69	3067624.00	2.32	2410.68	2394.00
7	2	6	13920.00	8858.00	221.00	0	Spot (Block7, Row6, Column2)	2621.04	2545.00	695.59	0.01	0.27	2104.00	2154.70	2104.00	229.43	0.01	0.11	78.00	47.00	0.00	441.00	517.04	3666834.00	2.03	2283.27	2249.00
7	3	6	14216.00	8847.00	194.00	0	Spot (Block7, Row6, Column3)	2665.97	2584.00	394.46	0.01	0.15	2078.00	2113.22	2078.00	214.11	0.01	0.10	82.00	59.00	0.00	506.00	587.97	2817935.00	2.58	2284.79	2269.00
7	4	6	14529.00	8845.00	191.05	0	Spot (Block7, Row6, Column4)	2490.03	2474.00	282.02	0.00	0.11	2065.00	2095.02	2065.00	211.01	0.01	0.10	73.00	48.00	0.00	409.00	425.03	2559750.00	1.87	2246.70	2248.00
7	5	6	14821.00	8843.00	153.50	0	Spot (Block7, Row6, Column5)	3299.37	3181.50	504.40	0.02	0.15	2080.00	2104.76	2080.00	214.29	0.01	0.10	100.00	98.00	0.00	1101.50	1219.37	2124792.00	5.57	2496.15	2499.50
7	6	6	15139.00	8831.00	259.10	0	Spot (Block7, Row6, Column6)	2284.91	2247.00	249.85	0.01	0.11	2072.50	2086.93	2072.50	207.74	0.00	0.10	44.00	21.00	0.00	174.50	212.41	4444141.00	0.95	2135.97	2101.00
7	7	6	15435.00	8842.00	181.65	0	Spot (Block7, Row6, Column7)	2609.29	2522.50	393.56	0.01	0.15	2085.00	2118.06	2085.00	211.84	0.01	0.10	79.00	51.00	0.00	437.50	524.29	2410984.00	2.32	2273.78	2273.50
7	8	6	15723.00	8844.00	163.60	0	Spot (Block7, Row6, Column8)	2573.20	2524.00	308.57	0.01	0.12	2151.00	2168.73	2151.00	214.55	0.00	0.10	66.00	45.00	0.00	373.00	422.20	1914459.00	1.89	2317.22	2280.50
7	1	7	13630.00	9149.00	202.00	0	Spot (Block7, Row7, Column1)	2608.64	2592.00	348.13	0.00	0.13	2192.00	2250.82	2192.00	295.78	0.01	0.13	61.00	30.00	0.00	400.00	416.64	3026019.00	1.21	2393.66	2392.00
7	2	7	13935.00	9144.00	193.25	0	Spot (Block7, Row7, Column2)	2468.39	2473.00	257.21	0.00	0.10	2164.00	2180.72	2164.00	231.57	0.00	0.11	57.00	26.00	0.00	309.00	304.39	2614028.00	1.24	2261.38	2206.50
7	3	7	14214.00	9139.00	232.65	0	Spot (Block7, Row7, Column3)	2392.97	2391.00	261.83	0.00	0.11	2109.00	2146.76	2109.00	229.27	0.01	0.11	57.00	23.00	0.00	282.00	283.97	3740214.00	1.07	2189.40	2168.00
7	4	7	14538.00	9127.00	173.65	0	Spot (Block7, Row7, Column4)	2380.45	2341.00	258.48	0.01	0.11	2082.00	2101.89	2082.00	219.08	0.00	0.10	54.00	32.00	0.00	259.00	298.45	1997197.00	1.27	2277.22	2281.00
7	5	7	14828.00	9141.00	185.65	0	Spot (Block7, Row7, Column5)	2477.94	2476.50	238.31	0.00	0.10	2083.00	2095.62	2083.00	211.93	0.00	0.10	71.00	45.00	0.00	393.50	394.94	2398648.00	1.80	2279.14	2272.00
7	6	7	15132.00	9145.00	202.75	0	Spot (Block7, Row7, Column6)	2503.72	2482.00	295.35	0.00	0.12	2093.00	2102.87	2093.00	212.03	0.00	0.10	70.00	44.00	0.00	389.00	410.72	2911821.00	1.89	2270.35	2246.00
7	7	7	15430.00	9147.00	189.35	0	Spot (Block7, Row7, Column7)	2600.14	2551.00	335.60	0.01	0.13	2113.00	2144.36	2113.00	218.28	0.01	0.10	77.00	50.00	0.00	438.00	487.14	2613136.00	2.09	2318.64	2289.00
7	8	7	15724.00	9144.00	191.05	0	Spot (Block7, Row7, Column8)	3616.60	3532.00	485.41	0.01	0.13	2177.00	2188.29	2177.00	213.53	0.00	0.10	100.00	99.00	0.00	1355.00	1439.60	3714250.00	6.69	2605.27	2578.00
7	1	8	13610.00	9446.00	145.70	0	Spot (Block7, Row8, Column1)	54656.15	65535.00	15727.56	0.08	0.29	2333.00	2390.79	2333.00	368.12	0.01	0.15	100.00	100.00	57.54	63202.00	52323.15	31536824.00	141.98	15933.37	11732.00
7	2	8	13924.00	9447.00	183.50	0	Spot (Block7, Row8, Column2)	2525.27	2471.00	310.44	0.01	0.12	2199.00	2257.93	2199.00	295.83	0.01	0.13	46.00	24.00	0.00	272.00	326.27	2383857.00	0.90	2383.84	2337.00
7	3	8	14218.00	9445.00	184.50	0	Spot (Block7, Row8, Column3)	2742.27	2688.50	413.48	0.01	0.15	2178.00	2211.34	2178.00	264.67	0.01	0.12	74.00	47.00	0.00	510.50	564.27	2627091.00	2.01	2412.50	2416.00
7	4	8	14521.00	9438.00	151.25	0	Spot (Block7, Row8, Column4)	2897.24	2872.00	357.73	0.00	0.12	2132.00	2161.95	2132.00	246.46	0.01	0.11	94.00	74.00	0.00	740.00	765.24	1816567.00	2.98	2428.65	2399.00
7	5	8	14809.00	9436.00	177.90	0	Spot (Block7, Row8, Column5)	2442.21	2402.00	250.33	0.01	0.10	2111.00	2147.97	2111.00	239.97	0.01	0.11	58.00	28.00	0.00	291.00	331.21	2158916.00	1.23	2338.10	2308.00
7	6	8	15126.00	9442.00	174.25	0	Spot (Block7, Row8, Column6)	3009.68	2988.00	432.43	0.00	0.14	2131.00	2163.36	2131.00	235.79	0.01	0.11	94.00	80.00	0.00	857.00	878.68	2540167.00	3.59	2405.73	2355.00
7	7	8	15433.00	9445.00	180.55	0	Spot (Block7, Row8, Column7)	2782.41	2719.00	317.49	0.01	0.11	2186.00	2223.95	2186.00	267.64	0.01	0.12	86.00	49.00	0.00	533.00	596.41	2545905.00	2.09	2442.67	2422.50
7	8	8	15722.00	9443.00	159.55	0	Spot (Block7, Row8, Column8)	5965.24	5369.00	2123.00	0.05	0.36	2206.00	2249.76	2206.00	270.01	0.01	0.12	100.00	100.00	0.00	3163.00	3759.24	4211456.00	13.76	3056.73	3004.50
8	1	1	18128.00	7343.00	154.55	0	Spot (Block8, Row1, Column1)	44949.47	46011.00	18635.43	0.01	0.41	2337.00	2384.17	2337.00	292.53	0.01	0.12	100.00	100.00	31.71	43674.00	42612.47	29621896.00	145.51	12488.01	9823.50
8	2	1	18419.00	7341.00	177.95	0	Spot (Block8, Row1, Column2)	2922.08	2886.00	316.64	0.01	0.11	2288.00	2317.75	2288.00	243.76	0.01	0.11	90.00	61.00	0.00	598.00	634.08	2594804.00	2.48	2600.08	2541.50
8	3	1	18726.00	7333.00	204.10	0	Spot (Block8, Row1, Column3)	2590.02	2562.00	254.16	0.00	0.10	2291.50	2308.21	2291.50	197.69	0.00	0.09	60.00	34.00	0.00	270.50	298.52	3069168.00	1.43	2443.85	2427.50
8	4	1	19020.00	7341.00	162.65	0	Spot (Block8, Row1, Column4)	2934.83	2927.00	296.91	0.00	0.10	2284.00	2314.62	2284.00	187.95	0.01	0.08	95.00	77.00	0.00	643.00	650.83	2151231.00	3.30	2606.91	2566.00
8	5	1	19326.00	7342.00	202.05	0	Spot (Block8, Row1, Column5)	2698.64	2702.00	230.89	0.00	0.09	2289.00	2328.37	2289.00	183.09	0.01	0.08	81.00	58.00	0.00	413.00	409.64	3116926.00	2.02	2424.45	2401.00
8	6	1	19616.00	7339.00	217.45	0	Spot (Block8, Row1, Column6)	2775.09	2724.00	305.28	0.01	0.11	2371.00	2416.34	2371.00	451.72	0.01	0.19	36.00	5.00	0.00	353.00	404.09	3743598.00	0.79	2446.68	2424.00
8	7	1	19952.00	7322.00	123.35	0	Spot (Block8, Row1, Column7)	5222.86	3576.00	8097.00	0.16	1.55	2408.00	2451.77	2408.00	241.28	0.01	0.10	100.00	90.00	1.01	1168.00	2814.86	2073475.00	11.49	3209.93	3103.00
8	8	1	20238.00	7288.00	231.20	0	Spot (Block8, Row1, Column8)	2797.60	2813.50	303.62	0.00	0.11	2487.00	2557.23	2487.00	612.79	0.01	0.24	16.00	0.00	0.00	326.50	310.60	4302702.00	0.39	2621.20	2618.00
8	1	2	18119.00	7646.00	211.75	0	Spot (Block8, Row2, Column1)	2596.39	2573.00	237.16	0.00	0.09	2276.00	2305.26	2276.00	245.74	0.01	0.11	56.00	24.00	0.00	297.00	320.39	3315585.00	1.18	2415.32	2393.50
8	2	2	18417.00	7646.00	137.45	0	Spot (Block8, Row2, Column2)	2747.51	2689.00	324.10	0.01	0.12	2210.00	2250.14	2210.00	237.67	0.01	0.11	90.00	50.00	0.00	479.00	537.51	1406727.00	2.09	2473.91	2461.00
8	3	2	18729.00	7644.00	197.30	0	Spot (Block8, Row2, Column3)	2656.85	2650.00	215.21	0.00	0.08	2273.00	2282.50	2273.00	239.46	0.00	0.10	75.00	32.00	0.00	377.00	383.85	2925196.00	1.56	2426.07	2412.50
8	4	2	19023.00	7646.00	227.85	0	Spot (Block8, Row2, Column4)	2611.15	2574.00	238.76	0.01	0.09	2292.00	2319.20	2292.00	196.93	0.01	0.08	62.00	38.00	0.00	282.00	319.15	3893226.00	1.48	2378.74	2375.00
8	5	2	19328.00	7644.00	195.50	0	Spot (Block8, Row2, Column5)	3586.21	3524.50	440.40	0.01	0.12	2320.00	2358.27	2320.00	199.81	0.01	0.08	99.00	99.00	0.00	1204.50	1266.21	3865937.00	6.15	2786.94	2816.00
8	6	2	19627.00	7639.00	184.70	0	Spot (Block8, Row2, Column6)	2934.75	2865.00	315.19	0.01	0.11	2367.00	2388.67	2367.00	185.67	0.00	0.08	90.00	70.00	0.00	498.00	567.75	2817359.00	2.94	2622.18	2622.00
8	7	2	19929.00	7641.00	198.00	0	Spot (Block8, Row2, Column7)	2807.26	2796.00	214.98	0.00	0.08	2390.00	2423.52	2390.00	223.48	0.01	0.09	80.00	40.00	0.00	406.00	417.26	3116054.00	1.72	2565.38	2537.00
8	8	2	20222.00	7650.00	199.75	0	Spot (Block8, Row2, Column8)	2779.70	2770.50	203.37	0.00	0.07	2413.00	2493.91	2413.00	629.19	0.01	0.25	10.00	0.00	0.00	357.50	366.70	3146626.00	0.45	2548.44	2513.00
8	1	3	18128.00	7945.00	156.85	0	Spot (Block8, Row3, Column1)	3262.81	3210.00	387.51	0.01	0.12	2258.00	2277.45	2258.00	206.27	0.00	0.09	99.00	96.00	0.00	952.00	1004.81	2205661.00	4.78	2567.01	2536.00
8	2	3	18419.00	7942.00	204.65	0	Spot (Block8, Row3, Column2)	2651.11	2592.00	241.10	0.01	0.09	2212.00	2255.49	2212.00	243.31	0.01	0.11	76.00	38.00	0.00	380.00	439.11	3152170.00	1.63	2375.16	2359.00
8	3	3	18714.00	7941.00	169.80	0	Spot (Block8, Row3, Column3)	2930.46	2901.50	344.43	0.00	0.12	2292.00	2322.28	2292.00	258.71	0.01	0.11	91.00	62.00	0.00	609.50	638.46	2356092.00	2.35	2599.08	2599.00
8	4	3	19021.00	7940.00	200.65	0	Spot (Block8, Row3, Column4)	2916.08	2900.00	355.39	0.00	0.12	2337.00	2375.32	2337.00	273.37	0.01	0.12	79.00	52.00	0.00	563.00	579.08	3333084.00	1.98	2514.45	2465.00
8	5	3	19325.00	7945.00	172.05	0	Spot (Block8, Row3, Column5)	3198.76	3156.00	435.30	0.01	0.14	2388.00	2428.52	2388.00	261.56	0.01	0.11	94.00	74.00	0.00	768.00	810.76	2645371.00	2.94	2697.63	2698.00
8	6	3	19618.00	7943.00	186.55	0	Spot (Block8, Row3, Column6)	2938.68	2909.00	264.49	0.00	0.09	2404.00	2440.07	2404.00	191.23	0.01	0.08	90.00	67.00	0.00	505.00	534.68	2871087.00	2.61	2669.09	2665.00
8	7	3	19921.00	7954.00	181.65	0	Spot (Block8, Row3, Column7)	2753.37	2738.50	232.59	0.00	0.08	2395.00	2425.43	2395.00	194.61	0.01	0.08	71.00	41.00	0.00	343.50	358.37	2549625.00	1.69	2619.76	2554.50
8	8	3	20223.00	7947.00	153.40	0	Spot (Block8, Row3, Column8)	2898.10	2910.00	200.97	0.00	0.07	2402.00	2438.88	2402.00	221.26	0.01	0.09	91.00	58.00	0.00	508.00	496.10	1863481.00	2.08	2671.01	2660.00
8	1	4	18125.00	8246.00	187.70	0	Spot (Block8, Row4, Column1)	2868.92	2834.00	317.49	0.01	0.11	2273.00	2292.67	2273.00	208.25	0.00	0.09	89.00	71.00	0.00	561.00	595.92	2840234.00	2.77	2508.12	2471.50
8	2	4	18427.00	8234.00	201.20	0	Spot (Block8, Row4, Column2)	2635.54	2593.00	234.16	0.01	0.09	2253.00	2277.64	2253.00	207.12	0.00	0.09	76.00	42.00	0.00	340.00	382.54	3033508.00	1.73	2431.65	2449.00
8	3	4	18725.00	8241.00	166.25	0	Spot (Block8, Row4, Column3)	4086.60	3963.00	831.08	0.01	0.20	2303.00	2342.86	2303.00	229.02	0.01	0.10	100.00	99.00	0.00	1660.00	1783.60	3134420.00	7.61	2807.38	2803.50
8	4	4	19015.00	8240.00	227.05	0	Spot (Block8, Row4, Column4)	2705.72	2667.50	252.04	0.01	0.09	2353.00	2382.80	2353.00	275.20	0.01	0.12	56.00	26.00	0.00	314.50	352.72	3993641.00	1.17	2433.75	2414.50
8	5	4	19309.00	8241.00	194.50	0	Spot (Block8, Row4, Column5)	2983.19	2968.00	330.50	0.00	0.11	2390.00	2425.14	2390.00	262.67	0.01	0.11	81.00	54.00	0.00	578.00	593.19	3192018.00	2.12	2629.27	2597.00
8	6	4	19624.00	8237.00	198.10	0	Spot (Block8, Row4, Column6)	3709.06	3677.00	413.15	0.00	0.11	2408.00	2448.41	2408.00	243.24	0.01	0.10	100.00	98.00	0.00	1269.00	1301.06	4117055.00	5.18	2902.58	2868.00
8	7	4	19924.00	8244.00	159.15	0	Spot (Block8, Row4, Column7)	3312.56	3187.00	685.14	0.02	0.21	2389.50	2426.57	2389.50	237.52	0.01	0.10	99.00	86.00	0.00	797.50	923.06	2298918.00	3.73	2776.20	2770.00
8	8	4	20227.00	8245.00	185.25	0	Spot (Block8, Row4, Column8)	3074.78	2978.00	349.08	0.01	0.11	2407.00	2435.24	2407.00	186.22	0.01	0.08	95.00	81.00	0.00	571.00	667.78	2967161.00	3.43	2655.25	2691.00
8	1	5	18126.00	8547.00	160.50	0	Spot (Block8, Row5, Column1)	3412.79	3309.50	630.23	0.01	0.18	2295.00	2329.71	2295.00	215.19	0.01	0.09	99.00	96.00	0.00	1014.50	1117.79	2429903.00	5.03	2671.36	2702.50
8	2	5	18422.00	8542.00	199.40	0	Spot (Block8, Row5, Column2)	2749.58	2713.00	293.39	0.01	0.11	2288.00	2318.31	2288.00	210.90	0.01	0.09	79.00	50.00	0.00	425.00	461.58	3090528.00	2.04	2500.26	2499.00
8	3	5	18728.00	8554.00	216.50	0	Spot (Block8, Row5, Column3)	2803.70	2750.50	280.99	0.01	0.10	2329.00	2358.22	2329.00	198.96	0.01	0.08	85.00	53.00	0.00	421.50	474.70	3762565.00	2.24	2489.79	2439.50
8	4	5	19015.00	8555.00	183.50	0	Spot (Block8, Row5, Column4)	2850.35	2790.00	281.56	0.01	0.10	2367.00	2390.88	2367.00	201.86	0.00	0.08	84.00	53.00	0.00	423.00	483.35	2699280.00	2.28	2600.59	2570.50
8	5	5	19321.00	8548.00	154.50	0	Spot (Block8, Row5, Column5)	4250.21	4123.00	1021.53	0.01	0.24	2394.00	2428.29	2394.00	212.99	0.01	0.09	100.00	99.00	0.00	1729.00	1856.21	2792387.00	8.55	2996.42	3010.00
8	6	5	19620.00	8532.00	171.10	0	Spot (Block8, Row5, Column6)	3004.76	2974.00	348.16	0.00	0.12	2399.00	2449.58	2399.00	406.24	0.01	0.17	66.00	28.00	0.00	575.00	605.76	2454893.00	1.37	2670.57	2618.00
8	7	5	19919.00	8544.00	197.45	0	Spot (Block8, Row5, Column7)	2843.10	2817.50	263.77	0.00	0.09	2384.00	2418.45	2384.00	235.12	0.01	0.10	79.00	44.00	0.00	433.50	459.10	3133094.00	1.81	2555.08	2530.00
8	8	5	20227.00	8545.00	162.10	0	Spot (Block8, Row5, Column8)	3438.54	3372.50	528.58	0.01	0.15	2418.00	2439.40	2418.00	190.60	0.00	0.08	97.00	93.00	0.00	954.50	1020.54	2496381.00	5.24	2782.36	2755.00
8	1	6	18118.00	8847.00	196.75	0	Spot (Block8, Row6, Column1)	2789.48	2786.50	287.70	0.00	0.10	2322.00	2358.82	2322.00	221.37	0.01	0.09	78.00	52.00	0.00	464.50	467.48	3057272.00	1.95	2529.17	2500.00
8	2	6	18430.00	8836.00	209.45	0	Spot (Block8, Row6, Column2)	2704.66	2674.00	251.14	0.00	0.09	2288.50	2329.10	2288.50	212.86	0.01	0.09	76.00	44.00	0.00	385.50	416.16	3372714.00	1.76	2484.23	2478.00
8	3	6	18723.00	8848.00	160.20	0	Spot (Block8, Row6, Column3)	3098.17	3098.00	371.86	0.00	0.12	2309.00	2343.94	2309.00	198.36	0.01	0.08	96.00	82.00	0.00	789.00	789.17	2202800.00	3.80	2631.87	2596.00
8	4	6	19030.00	8845.00	154.85	0	Spot (Block8, Row6, Column4)	3022.83	3020.00	300.15	0.00	0.10	2358.00	2369.85	2358.00	199.24	0.00	0.08	93.00	79.00	0.00	662.00	664.83	2010183.00	3.28	2645.16	2631.50
8	5	6	19329.00	8838.00	154.60	0	Spot (Block8, Row6, Column5)	3672.08	3638.50	583.77	0.00	0.16	2379.00	2397.74	2379.00	212.29	0.00	0.09	98.00	95.00	0.00	1259.50	1293.08	2416230.00	6.00	2778.50	2752.00
8	6	6	19634.00	8862.00	203.20	0	Spot (Block8, Row6, Column6)	2772.40	2781.00	275.90	0.00	0.10	2381.00	2408.43	2381.00	390.07	0.00	0.16	51.00	7.00	0.00	400.00	391.40	3243705.00	0.93	2532.27	2502.00
8	7	6	19915.00	8838.00	197.70	0	Spot (Block8, Row6, Column7)	2845.48	2829.00	270.46	0.00	0.10	2348.00	2358.14	2348.00	186.24	0.00	0.08	87.00	64.00	0.00	481.00	497.48	3152796.00	2.62	2525.96	2503.00
8	8	6	20236.00	8840.00	205.40	0	Spot (Block8, Row6, Column8)	2748.02	2725.00	220.96	0.00	0.08	2391.00	2405.65	2391.00	193.43	0.00	0.08	75.00	44.00	0.00	334.00	357.02	3300369.00	1.77	2510.05	2512.00
8	1	7	18123.00	9152.00	201.15	0	Spot (Block8, Row7, Column1)	2783.79	2761.00	306.06	0.00	0.11	2340.00	2388.14	2340.00	277.33	0.01	0.12	68.00	34.00	0.00	421.00	443.79	3198577.00	1.43	2521.51	2552.00
8	2	7	18430.00	9151.00	186.85	0	Spot (Block8, Row7, Column2)	2667.13	2673.00	223.10	0.00	0.08	2278.00	2304.86	2278.00	212.53	0.01	0.09	76.00	44.00	0.00	395.00	389.13	2616455.00	1.70	2472.52	2449.00
8	3	7	18721.00	9147.00	218.60	0	Spot (Block8, Row7, Column3)	2629.80	2613.00	243.55	0.00	0.09	2282.00	2303.82	2282.00	199.87	0.00	0.09	66.00	41.00	0.00	331.00	347.80	3602825.00	1.63	2401.25	2397.00
8	4	7	19020.00	9152.00	194.20	0	Spot (Block8, Row7, Column4)	2691.70	2682.00	222.38	0.00	0.08	2290.00	2318.22	2290.00	204.45	0.01	0.09	79.00	45.00	0.00	392.00	401.70	2869355.00	1.83	2506.86	2499.50
8	5	7	19319.00	9145.00	188.85	0	Spot (Block8, Row7, Column5)	2751.60	2691.00	304.86	0.01	0.11	2300.00	2334.35	2300.00	200.73	0.01	0.09	80.00	48.00	0.00	391.00	451.60	2765356.00	2.08	2505.39	2508.00
8	6	7	19619.00	9135.00	194.25	0	Spot (Block8, Row7, Column6)	2764.38	2701.00	319.36	0.01	0.12	2301.00	2319.39	2301.00	189.44	0.00	0.08	83.00	54.00	0.00	400.00	463.38	2949598.00	2.35	2530.40	2480.00
8	7	7	19911.00	9144.00	200.65	0	Spot (Block8, Row7, Column7)	2699.92	2640.00	277.07	0.01	0.10	2295.00	2313.06	2295.00	199.55	0.00	0.09	76.00	42.00	0.00	345.00	404.92	3086003.00	1.94	2471.66	2509.00
8	8	7	20226.00	9138.00	191.20	0	Spot (Block8, Row7, Column8)	4462.97	4414.00	586.89	0.00	0.13	2377.00	2392.64	2377.00	205.45	0.00	0.09	100.00	100.00	0.00	2037.00	2085.97	4596861.00	10.08	3042.57	2974.00
8	1	8	18116.00	9450.00	147.20	0	Spot (Block8, Row8, Column1)	54337.72	65535.00	16003.32	0.08	0.29	2424.00	2482.84	2424.00	347.98	0.01	0.14	100.00	100.00	57.09	63111.00	51913.72	32168164.00	149.02	16516.46	12543.00
8	2	8	18426.00	9442.00	195.30	0	Spot (Block8, Row8, Column2)	2702.46	2681.00	319.65	0.00	0.12	2308.00	2362.49	2308.00	301.94	0.01	0.13	55.00	27.00	0.00	373.00	394.46	2902437.00	1.13	2464.89	2420.00
8	3	8	18714.00	9442.00	177.85	0	Spot (Block8, Row8, Column3)	2921.07	2847.50	383.09	0.01	0.13	2280.50	2305.90	2280.50	226.24	0.00	0.10	89.00	62.00	0.00	567.00	640.57	2599753.00	2.72	2501.83	2491.00
8	4	8	19015.00	9447.00	169.95	0	Spot (Block8, Row8, Column4)	2908.53	2888.00	336.21	0.00	0.12	2286.00	2315.84	2286.00	237.93	0.01	0.10	87.00	66.00	0.00	602.00	622.53	2338458.00	2.49	2549.11	2519.50
8	5	8	19316.00	9442.00	187.00	0	Spot (Block8, Row8, Column5)	2744.94	2697.00	570.48	0.01	0.21	2291.00	2320.45	2291.00	224.21	0.01	0.10	67.00	45.00	0.00	406.00	453.94	2703762.00	1.89	2552.73	2498.00
8	6	8	19624.00	9444.00	190.65	0	Spot (Block8, Row8, Column6)	2786.72	2758.00	283.22	0.00	0.10	2289.00	2319.14	2289.00	213.44	0.01	0.09	86.00	54.00	0.00	469.00	497.72	2850815.00	2.19	2508.55	2466.00
8	7	8	19919.00	9443.00	172.80	0	Spot (Block8, Row8, Column7)	2863.11	2858.00	268.21	0.00	0.09	2296.00	2337.26	2296.00	214.27	0.01	0.09	90.00	68.00	0.00	562.00	567.11	2384970.00	2.45	2563.38	2577.00
8	8	8	20226.00	9445.00	159.15	0	Spot (Block8, Row8, Column8)	5514.79	5222.00	1392.33	0.02	0.25	2390.00	2421.38	2390.00	222.71	0.01	0.09	100.00	100.00	0.00	2832.00	3124.79	3832782.00	13.89	3179.82	3157.00
9	1	1	4618.00	11836.00	151.10	0	Spot (Block9, Row1, Column1)	50968.13	57847.00	15906.51	0.05	0.31	3816.00	3906.17	3816.00	815.26	0.01	0.21	100.00	100.00	44.55	54031.00	47152.13	31804344.00	57.73	16564.33	14605.00
9	2	1	4913.00	11845.00	151.95	0	Spot (Block9, Row1, Column2)	7793.80	7590.00	1790.81	0.01	0.23	3758.00	3792.80	3758.00	344.63	0.00	0.09	100.00	100.00	0.00	3832.00	4035.80	4917889.00	11.61	4830.17	4723.50
9	3	1	5224.00	11841.00	182.70	0	Spot (Block9, Row1, Column3)	5719.98	5290.00	1388.95	0.03	0.24	3837.50	3864.83	3837.50	353.61	0.00	0.09	92.00	80.00	0.00	1452.50	1882.48	5376785.00	5.25	4358.39	4340.50
9	4	1	5511.00	11841.00	166.00	0	Spot (Block9, Row1, Column4)	7423.59	7056.00	1918.41	0.02	0.26	3977.00	4022.02	3977.00	393.44	0.00	0.10	99.00	97.00	0.00	3079.00	3446.59	5641930.00	8.65	4825.79	4817.00
9	5	1	5820.00	11836.00	145.50	0	Spot (Block9, Row1, Column5)	19935.59	17653.00	11573.42	0.05	0.58	4101.00	4146.76	4101.00	434.62	0.00	0.10	100.00	100.00	0.00	13552.00	15834.59	11502838.00	36.33	6969.56	6491.00
9	6	1	6111.00	11833.00	148.55	0	Spot (Block9, Row1, Column6)	14712.62	13153.50	6237.85	0.05	0.42	4185.00	4236.35	4185.00	457.74	0.01	0.11	100.00	100.00	0.00	8968.50	10527.62	8915850.00	22.89	6466.08	6138.00
9	7	1	6424.00	11836.00	150.10	0	Spot (Block9, Row1, Column7)	44230.25	47765.00	20358.19	0.03	0.46	4234.00	4318.19	4234.00	520.55	0.01	0.12	100.00	100.00	36.63	43531.00	39996.25	27290224.00	76.67	13899.04	11484.00
9	8	1	6727.00	11830.00	212.35	0	Spot (Block9, Row1, Column8)	5184.02	5140.50	561.22	0.00	0.11	4313.00	4380.21	4313.00	513.38	0.01	0.12	71.00	36.00	0.00	827.50	871.02	6687390.00	1.57	4642.82	4560.50
9	1	2	4608.00	12138.00	216.40	0	Spot (Block9, Row2, Column1)	4308.41	4256.00	353.40	0.01	0.08	3692.50	3743.91	3692.50	338.38	0.01	0.09	76.00	38.00	0.00	563.50	615.91	5751728.00	1.67	3949.14	3949.00
9	2	2	4910.00	12142.00	129.40	0	Spot (Block9, Row2, Column2)	6935.06	6771.00	1068.69	0.01	0.15	3636.00	3673.58	3636.00	297.51	0.00	0.08	100.00	100.00	0.00	3135.00	3299.06	3099974.00	10.96	4725.12	4687.00
9	3	2	5219.00	12137.00	208.35	0	Spot (Block9, Row2, Column3)	4488.98	4439.50	410.02	0.00	0.09	3745.00	3771.14	3745.00	330.12	0.00	0.09	86.00	54.00	0.00	694.50	743.98	5557361.00	2.17	4017.18	3996.50
9	4	2	5522.00	12145.00	195.10	0	Spot (Block9, Row2, Column4)	5791.35	5752.00	925.13	0.00	0.16	3941.00	3981.99	3941.00	384.57	0.00	0.10	97.00	86.00	0.00	1811.00	1850.35	6219912.00	4.70	4491.48	4493.00
9	5	2	5823.00	12144.00	195.85	0	Spot (Block9, Row2, Column5)	5506.64	5427.50	647.83	0.01	0.12	4090.00	4121.33	4090.00	408.89	0.00	0.10	96.00	81.00	0.00	1337.50	1416.64	5969196.00	3.39	4546.57	4547.00
9	6	2	6116.00	12140.00	202.75	0	Spot (Block9, Row2, Column6)	5376.90	5273.00	780.04	0.01	0.15	4144.00	4194.32	4144.00	420.49	0.01	0.10	83.00	69.00	0.00	1129.00	1232.90	6296354.00	2.81	4541.27	4474.50
9	7	2	6421.00	12144.00	190.10	0	Spot (Block9, Row2, Column7)	5414.95	5307.50	734.35	0.01	0.14	4167.50	4211.74	4167.50	440.69	0.00	0.10	87.00	65.00	0.00	1140.00	1247.45	5512423.00	2.73	4706.27	4690.50
9	8	2	6728.00	12137.00	231.00	0	Spot (Block9, Row2, Column8)	4654.26	4579.50	452.99	0.01	0.10	4148.00	4188.30	4148.00	414.95	0.00	0.10	51.00	26.00	0.00	431.50	506.26	7139641.00	1.12	4351.05	4293.00
9	1	3	4622.00	12440.00	148.55	0	Spot (Block9, Row3, Column1)	9630.13	8582.50	3626.58	0.05	0.38	3622.00	3676.43	3622.00	322.29	0.01	0.09	100.00	100.00	0.00	4960.50	6008.13	5778081.00	18.47	5009.16	4883.00
9	2	3	4925.00	12439.00	187.55	0	Spot (Block9, Row3, Column2)	4715.83	4666.50	480.15	0.00	0.10	3629.00	3677.06	3629.00	328.42	0.01	0.09	97.00	79.00	0.00	1037.50	1086.83	4659245.00	3.16	4085.94	4040.50
9	3	3	5209.00	12440.00	152.55	0	Spot (Block9, Row3, Column3)	6836.81	6391.00	1840.01	0.03	0.27	3828.00	3878.73	3828.00	398.43	0.01	0.10	100.00	99.00	0.00	2563.00	3008.81	4396068.00	7.42	4768.04	4759.00
9	4	3	5519.00	12439.00	151.40	0	Spot (Block9, Row3, Column4)	11766.10	10804.00	4669.88	0.04	0.40	4063.00	4106.21	4063.00	425.28	0.00	0.10	100.00	100.00	0.00	6741.00	7703.10	7400875.00	18.01	5637.27	5575.50
9	5	3	5824.00	12441.00	180.95	0	Spot (Block9, Row3, Column5)	6202.83	5830.00	1741.97	0.03	0.28	4305.00	4357.10	4305.00	487.23	0.01	0.11	90.00	76.00	0.00	1525.00	1897.83	5687991.00	3.79	4973.09	4926.00
9	6	3	6121.00	12432.00	211.00	0	Spot (Block9, Row3, Column6)	5372.26	5265.50	502.93	0.01	0.09	4366.00	4392.88	4366.00	424.35	0.00	0.10	90.00	54.00	0.00	899.50	1006.26	6822774.00	2.31	4797.38	4856.00
9	7	3	6418.00	12439.00	149.00	0	Spot (Block9, Row3, Column7)	9737.96	8959.00	3752.62	0.04	0.39	4340.00	4340.64	4340.00	464.64	0.00	0.11	96.00	93.00	0.00	4619.00	5397.96	5891466.00	11.62	5567.06	5522.00
9	8	3	6716.00	12435.00	201.70	0	Spot (Block9, Row3, Column8)	4831.95	4803.00	509.73	0.00	0.11	4173.00	4205.73	4173.00	428.84	0.00	0.10	62.00	37.00	0.00	630.00	658.95	5576073.00	1.46	4458.47	4445.00
9	1	4	4618.00	12740.00	148.80	0	Spot (Block9, Row4, Column1)	10051.97	9277.00	3978.62	0.03	0.40	3634.00	3675.83	3634.00	350.86	0.00	0.10	100.00	100.00	0.00	5643.00	6417.97	6051289.00	18.17	5061.47	5004.50
9	2	4	4923.00	12737.00	210.70	0	Spot (Block9, Row4, Column2)	4378.89	4331.50	361.07	0.00	0.08	3626.00	3678.55	3626.00	364.71	0.01	0.10	87.00	46.00	0.00	705.50	752.89	5526164.00	1.92	4004.65	4028.00
9	3	4	5219.00	12739.00	145.20	0	Spot (Block9, Row4, Column3)	38217.53	36485.00	19168.78	0.02	0.50	3830.00	3901.41	3830.00	427.02	0.01	0.11	100.00	100.00	15.08	32655.00	34387.53	22051596.00	80.36	10890.81	8766.00
9	4	4	5517.00	12740.00	202.70	0	Spot (Block9, Row4, Column4)	5051.94	5003.00	459.00	0.00	0.09	4203.00	4248.02	4203.00	481.24	0.00	0.11	73.00	40.00	0.00	800.00	848.94	5890561.00	1.67	4623.67	4501.00
9	5	4	5787.00	12717.00	112.10	0	Spot (Block9, Row4, Column5)	10156.75	6617.00	10731.55	0.19	1.06	4451.00	4536.71	4451.00	537.79	0.01	0.12	98.00	81.00	2.11	2166.00	5705.75	3372042.00	10.45	6620.29	5683.50
9	6	4	6118.00	12738.00	189.55	0	Spot (Block9, Row4, Column6)	6213.56	6108.00	744.90	0.01	0.12	4531.00	4597.28	4531.00	494.86	0.01	0.11	98.00	81.00	0.00	1577.00	1682.56	6325399.00	3.27	5105.44	5105.00
9	7	4	6417.00	12742.00	148.25	0	Spot (Block9, Row4, Column7)	12351.24	9816.50	6328.98	0.10	0.51	4416.00	4433.64	4416.00	471.22	0.00	0.11	100.00	95.00	0.00	5400.50	7935.24	7509556.00	16.80	5982.13	5828.00
9	8	4	6719.00	12743.00	159.85	0	Spot (Block9, Row4, Column8)	6829.17	6574.50	1376.30	0.02	0.20	4226.00	4245.14	4226.00	448.25	0.00	0.11	99.00	91.00	0.00	2348.50	2603.17	4807738.00	5.76	4992.36	4917.00
9	1	5	4624.00	13043.00	144.40	0	Spot (Block9, Row5, Column1)	10693.68	10034.00	3730.71	0.03	0.35	3669.00	3688.08	3669.00	306.32	0.00	0.08	100.00	100.00	0.00	6365.00	7024.68	6106094.00	22.87	5317.00	4901.00
9	2	5	4923.00	13049.00	212.00	0	Spot (Block9, Row5, Column2)	4637.84	4604.00	473.27	0.00	0.10	3657.00	3683.37	3657.00	309.62	0.00	0.08	93.00	75.00	0.00	947.00	980.84	5941079.00	3.08	4010.20	3994.00
9	3	5	5228.00	13045.00	219.45	0	Spot (Block9, Row5, Column3)	4796.11	4706.00	507.22	0.01	0.11	3853.00	3923.27	3853.00	436.16	0.01	0.11	85.00	47.00	0.00	853.00	943.11	6623424.00	2.00	4179.98	4176.50
9	4	5	5520.00	13040.00	156.65	0	Spot (Block9, Row5, Column4)	9992.87	8605.50	3909.97	0.06	0.39	4154.00	4231.07	4154.00	501.50	0.01	0.12	100.00	99.00	0.00	4451.50	5838.87	6715210.00	11.49	5444.83	5486.00
9	5	5	5819.00	13040.00	146.00	0	Spot (Block9, Row5, Column5)	56409.24	65535.00	14508.38	0.07	0.26	4409.00	4511.62	4409.00	584.74	0.01	0.13	100.00	100.00	63.98	61126.00	52000.24	32886828.00	88.75	16776.55	15292.00
9	6	5	6123.00	13038.00	193.20	0	Spot (Block9, Row5, Column6)	5949.37	5811.50	941.01	0.01	0.16	4409.00	4461.33	4409.00	457.66	0.01	0.10	90.00	72.00	0.00	1402.50	1540.37	6270631.00	3.25	4972.60	4943.50
9	7	5	6410.00	13035.00	197.25	0	Spot (Block9, Row5, Column7)	5245.05	5098.00	642.64	0.01	0.12	4327.00	4354.12	4327.00	458.27	0.00	0.11	78.00	42.00	0.00	771.00	918.05	5774805.00	1.94	4647.11	4667.00
9	8	5	6719.00	13039.00	145.80	0	Spot (Block9, Row5, Column8)	33581.82	29165.00	21748.91	0.06	0.65	4175.00	4215.94	4175.00	449.22	0.00	0.11	100.00	99.00	17.41	24990.00	29406.82	19477500.00	65.37	9135.14	7788.00
9	1	6	4609.00	13337.00	218.70	0	Spot (Block9, Row6, Column1)	4434.31	4384.50	431.08	0.00	0.10	3687.50	3719.52	3687.50	345.32	0.00	0.09	80.00	50.00	0.00	697.00	746.81	6057265.00	2.07	3953.09	3918.00
9	2	6	4923.00	13356.00	202.40	0	Spot (Block9, Row6, Column2)	5561.10	5496.00	790.06	0.01	0.14	3744.00	3819.86	3744.00	451.65	0.01	0.12	96.00	87.00	0.00	1752.00	1817.10	6467554.00	3.86	4503.22	4489.00
9	3	6	5208.00	13338.00	143.70	0	Spot (Block9, Row6, Column3)	26158.59	24077.00	13903.12	0.04	0.53	3895.00	3958.65	3895.00	470.74	0.01	0.12	100.00	100.00	0.54	20182.00	22263.59	14622653.00	47.16	8899.42	7232.00
9	4	6	5521.00	13340.00	179.65	0	Spot (Block9, Row6, Column4)	6644.58	6442.50	1378.42	0.01	0.21	4072.00	4142.13	4072.00	529.81	0.01	0.13	97.00	86.00	0.00	2370.50	2572.58	6033275.00	4.72	4886.35	4881.00
9	5	6	5813.00	13337.00	145.20	0	Spot (Block9, Row6, Column5)	59792.49	65535.00	11668.62	0.04	0.20	4191.00	4280.19	4191.00	581.70	0.01	0.14	100.00	100.00	73.86	61344.00	55601.49	34081984.00	95.43	19423.07	14412.50
9	6	6	6124.00	13339.00	183.55	0	Spot (Block9, Row6, Column6)	5464.22	5350.00	656.76	0.01	0.12	4205.00	4247.75	4205.00	489.71	0.00	0.12	91.00	58.00	0.00	1145.00	1259.22	5185549.00	2.48	4754.24	4763.50
9	7	6	6420.00	13338.00	143.80	0	Spot (Block9, Row6, Column7)	14838.20	12968.00	7065.41	0.06	0.48	4141.00	4177.53	4141.00	462.76	0.00	0.11	100.00	100.00	0.00	8827.00	10697.20	8383584.00	23.04	6624.00	6005.50
9	8	6	6721.00	13343.00	142.85	0	Spot (Block9, Row6, Column8)	24465.91	21101.50	15216.27	0.06	0.62	4097.00	4130.71	4097.00	464.19	0.00	0.11	100.00	100.00	0.36	17004.50	20368.91	13554115.00	43.81	8306.81	6962.00
9	1	7	4618.00	13641.00	221.85	0	Spot (Block9, Row7, Column1)	4434.37	4417.50	374.82	0.00	0.08	3698.00	3744.38	3698.00	392.07	0.01	0.10	78.00	44.00	0.00	719.50	736.37	6243586.00	1.76	4018.98	3992.00
9	2	7	4919.00	13641.00	207.35	0	Spot (Block9, Row7, Column2)	4344.21	4317.50	418.82	0.00	0.10	3631.00	3683.94	3631.00	366.46	0.01	0.10	76.00	45.00	0.00	686.50	713.21	5299938.00	1.80	3989.28	3989.50
9	3	7	5224.00	13635.00	216.50	0	Spot (Block9, Row7, Column3)	4298.64	4246.50	348.80	0.01	0.08	3710.00	3782.28	3710.00	429.07	0.01	0.11	61.00	25.00	0.00	536.50	588.64	5760178.00	1.20	3972.31	3944.00
9	4	7	5512.00	13639.00	204.70	0	Spot (Block9, Row7, Column4)	4559.41	4520.50	436.25	0.00	0.10	3811.00	3840.97	3811.00	385.15	0.00	0.10	76.00	43.00	0.00	709.50	748.41	5425692.00	1.87	4209.90	4208.00
9	5	7	5818.00	13636.00	191.15	0	Spot (Block9, Row7, Column5)	5499.98	5385.00	786.96	0.01	0.14	3921.00	3962.57	3921.00	475.95	0.00	0.12	95.00	75.00	0.00	1464.00	1578.98	5675975.00	3.23	4529.93	4561.00
9	6	7	6114.00	13633.00	201.60	0	Spot (Block9, Row7, Column6)	4780.56	4761.50	446.10	0.00	0.09	3927.00	3969.44	3927.00	418.77	0.00	0.11	80.00	49.00	0.00	834.50	853.56	5526325.00	1.94	4438.94	4471.00
9	7	7	6414.00	13644.00	145.25	0	Spot (Block9, Row7, Column7)	17656.58	16433.00	7568.33	0.03	0.43	3947.00	3996.09	3947.00	444.95	0.01	0.11	100.00	100.00	0.00	12486.00	13709.58	10187844.00	30.70	7469.55	6213.00
9	8	7	6716.00	13641.00	171.75	0	Spot (Block9, Row7, Column8)	6713.32	6715.00	940.44	0.00	0.14	4030.00	4076.12	4030.00	482.41	0.00	0.12	99.00	98.00	0.00	2685.00	2683.32	5504921.00	5.47	5028.35	4921.00
9	1	8	4607.00	13944.00	140.85	0	Spot (Block9, Row8, Column1)	56984.71	65535.00	13430.05	0.06	0.24	3873.00	3943.46	3873.00	613.37	0.01	0.16	100.00	100.00	61.60	61662.00	53111.71	30714972.00	86.48	19787.44	17032.00
9	2	8	4917.00	13942.00	202.00	0	Spot (Block9, Row8, Column2)	4651.59	4553.00	551.42	0.01	0.12	3742.00	3801.75	3742.00	422.05	0.01	0.11	78.00	47.00	0.00	811.00	909.59	5395849.00	2.01	4086.45	4107.50
9	3	8	5210.00	13939.00	148.35	0	Spot (Block9, Row8, Column3)	9775.04	8310.00	4678.37	0.07	0.48	3699.00	3747.47	3699.00	372.74	0.01	0.10	100.00	96.00	0.00	4611.00	6076.04	5865022.00	16.17	4893.55	4852.00
9	4	8	5520.00	13927.00	182.05	0	Spot (Block9, Row8, Column4)	4827.45	4740.00	617.54	0.01	0.13	3757.00	3785.24	3757.00	370.75	0.00	0.10	89.00	64.00	0.00	983.00	1070.45	4470218.00	2.81	4172.68	4158.50
9	5	8	5810.00	13927.00	195.10	0	Spot (Block9, Row8, Column5)	4539.21	4498.50	448.69	0.00	0.10	3786.00	3819.26	3786.00	370.63	0.00	0.10	75.00	47.00	0.00	712.50	753.21	4884187.00	1.94	4173.60	4120.50
9	6	8	6130.00	13940.00	194.90	0	Spot (Block9, Row8, Column6)	4920.59	4876.00	518.28	0.00	0.11	3859.00	3903.13	3859.00	407.20	0.00	0.10	90.00	66.00	0.00	1017.00	1061.59	5294555.00	2.50	4304.88	4297.00
9	7	8	6416.00	13935.00	148.75	0	Spot (Block9, Row8, Column7)	8473.28	8117.00	2479.66	0.02	0.29	4001.50	4027.49	4001.50	433.93	0.00	0.11	100.00	99.00	0.00	4115.50	4471.78	5117860.00	10.25	5037.27	5005.00
9	8	8	6718.00	13936.00	155.75	0	Spot (Block9, Row8, Column8)	7637.53	7239.50	1678.16	0.02	0.22	4160.00	4198.93	4160.00	488.20	0.00	0.12	100.00	98.00	0.00	3079.50	3477.53	5086594.00	7.04	5148.61	5146.00
10	1	1	9119.00	11839.00	153.20	0	Spot (Block10, Row1, Column1)	48325.29	54894.00	18060.74	0.06	0.37	1485.00	1507.13	1485.00	166.74	0.01	0.11	100.00	100.00	41.91	53409.00	46840.29	31363336.00	280.78	11041.51	8499.00
10	2	1	9423.00	11848.00	180.10	0	Spot (Block10, Row1, Column2)	1773.11	1761.00	153.99	0.00	0.09	1442.00	1449.72	1442.00	123.29	0.00	0.09	93.00	69.00	0.00	319.00	331.11	1617072.00	2.62	1557.43	1550.00
10	3	1	9715.00	11835.00	175.10	0	Spot (Block10, Row1, Column3)	1621.07	1614.00	88.37	0.00	0.05	1432.00	1438.54	1432.00	93.78	0.00	0.07	87.00	46.00	0.00	182.00	189.07	1394117.00	1.95	1540.08	1533.50
10	4	1	10015.00	11849.00	197.15	0	Spot (Block10, Row1, Column4)	1712.26	1688.00	151.56	0.01	0.09	1427.00	1432.26	1427.00	81.01	0.00	0.06	93.00	75.00	0.00	261.00	285.26	1878353.00	3.46	1516.41	1506.50
10	5	1	10310.00	11846.00	195.25	0	Spot (Block10, Row1, Column5)	1722.40	1713.00	149.83	0.00	0.09	1451.00	1457.66	1451.00	113.89	0.00	0.08	84.00	60.00	0.00	262.00	271.40	1853305.00	2.32	1544.70	1529.00
10	6	1	10621.00	11833.00	196.75	0	Spot (Block10, Row1, Column6)	1758.43	1735.00	168.89	0.01	0.10	1475.00	1484.82	1475.00	118.30	0.00	0.08	83.00	53.00	0.00	260.00	283.43	1925485.00	2.31	1539.84	1539.00
10	7	1	10928.00	11845.00	175.15	0	Spot (Block10, Row1, Column7)	1880.26	1848.00	169.37	0.01	0.09	1472.00	1484.47	1472.00	99.99	0.00	0.07	98.00	89.00	0.00	376.00	408.26	1618902.00	3.96	1606.73	1598.00
10	8	1	11220.00	11840.00	188.00	0	Spot (Block10, Row1, Column8)	1825.43	1813.00	187.55	0.00	0.10	1482.00	1491.61	1482.00	93.61	0.00	0.06	93.00	74.00	0.00	331.00	343.43	1812654.00	3.57	1606.03	1602.00
10	1	2	9116.00	12139.00	218.85	0	Spot (Block10, Row2, Column1)	1587.23	1586.00	72.60	0.00	0.05	1408.00	1424.27	1408.00	137.57	0.00	0.10	71.00	10.00	0.00	178.00	179.23	2174501.00	1.18	1478.72	1468.00
10	2	2	9429.00	12140.00	129.90	0	Spot (Block10, Row2, Column2)	1725.60	1728.00	134.36	0.00	0.08	1386.00	1388.62	1386.00	76.19	0.00	0.05	99.00	90.00	0.00	342.00	339.60	773070.00	4.42	1541.84	1523.00
10	3	2	9725.00	12142.00	189.60	0	Spot (Block10, Row2, Column3)	1670.89	1658.00	131.39	0.00	0.08	1401.00	1408.91	1401.00	75.85	0.00	0.05	94.00	84.00	0.00	257.00	269.89	1692608.00	3.45	1515.64	1524.00
10	4	2	10030.00	12141.00	213.35	0	Spot (Block10, Row2, Column4)	1654.38	1648.00	102.16	0.00	0.06	1419.00	1427.90	1419.00	83.12	0.00	0.06	94.00	75.00	0.00	229.00	235.38	2152347.00	2.72	1518.12	1506.00
10	5	2	10321.00	12146.00	198.75	0	Spot (Block10, Row2, Column5)	2055.77	1984.00	226.31	0.02	0.11	1435.00	1436.03	1435.00	79.38	0.00	0.06	100.00	99.00	0.00	549.00	620.77	2308631.00	7.81	1654.06	1656.00
10	6	2	10622.00	12135.00	205.45	0	Spot (Block10, Row2, Column6)	1645.11	1635.00	110.45	0.00	0.07	1436.00	1437.45	1436.00	76.15	0.00	0.05	89.00	64.00	0.00	199.00	209.11	1970843.00	2.73	1511.15	1487.00
10	7	2	10917.00	12133.00	198.60	0	Spot (Block10, Row2, Column7)	1658.49	1662.00	104.60	0.00	0.06	1419.00	1424.67	1419.00	74.52	0.00	0.05	94.00	83.00	0.00	243.00	239.49	1860827.00	3.14	1515.36	1513.00
10	8	2	11237.00	12145.00	190.40	0	Spot (Block10, Row2, Column8)	1574.02	1560.00	93.52	0.00	0.06	1434.00	1442.06	1434.00	84.93	0.00	0.06	73.00	24.00	0.00	126.00	140.02	1605501.00	1.55	1494.94	1484.50
10	1	3	9129.00	12448.00	164.50	0	Spot (Block10, Row3, Column1)	1753.85	1723.00	158.47	0.01	0.09	1396.00	1399.51	1396.00	83.30	0.00	0.06	98.00	94.00	0.00	327.00	357.85	1315390.00	4.25	1529.83	1541.50
10	2	3	9427.00	12439.00	210.85	0	Spot (Block10, Row3, Column2)	1622.90	1622.50	103.10	0.00	0.06	1392.00	1391.66	1392.00	71.43	0.00	0.05	93.00	78.00	0.00	230.50	230.90	2051351.00	3.24	1464.66	1446.00
10	3	3	9720.00	12435.00	202.50	0	Spot (Block10, Row3, Column3)	1711.72	1706.00	127.18	0.00	0.07	1433.00	1442.78	1433.00	88.04	0.00	0.06	95.00	76.00	0.00	273.00	278.72	2001005.00	3.05	1527.44	1522.00
10	4	3	10021.00	12441.00	179.15	0	Spot (Block10, Row3, Column4)	2037.18	1935.00	363.28	0.02	0.18	1460.00	1462.53	1460.00	88.70	0.00	0.06	97.00	92.00	0.00	475.00	577.18	1837536.00	6.48	1674.68	1662.00
10	5	3	10317.00	12453.00	160.05	0	Spot (Block10, Row3, Column5)	1703.89	1698.00	130.29	0.00	0.08	1442.00	1447.45	1442.00	83.02	0.00	0.06	93.00	73.00	0.00	256.00	261.89	1206357.00	3.09	1559.83	1534.00
10	6	3	10622.00	12435.00	198.05	0	Spot (Block10, Row3, Column6)	1668.08	1667.00	116.35	0.00	0.07	1428.00	1429.77	1428.00	69.80	0.00	0.05	94.00	80.00	0.00	239.00	240.08	1854907.00	3.41	1502.21	1497.00
10	7	3	10915.00	12438.00	211.10	0	Spot (Block10, Row3, Column7)	1588.20	1565.00	112.24	0.01	0.07	1415.00	1419.35	1415.00	73.90	0.00	0.05	81.00	51.00	0.00	150.00	173.20	2021784.00	2.28	1480.95	1475.00
10	8	3	11226.00	12454.00	204.60	0	Spot (Block10, Row3, Column8)	1611.74	1601.00	123.41	0.00	0.08	1412.00	1419.63	1412.00	85.28	0.00	0.06	83.00	56.00	0.00	189.00	199.74	1919582.00	2.25	1470.20	1440.50
10	1	4	9123.00	12739.00	171.95	0	Spot (Block10, Row4, Column1)	2011.34	1924.00	345.96	0.02	0.17	1387.00	1391.11	1387.00	80.78	0.00	0.06	100.00	99.00	0.00	537.00	624.34	1651312.00	7.68	1583.32	1573.00
10	2	4	9424.00	12742.00	194.00	0	Spot (Block10, Row4, Column2)	1690.25	1679.00	128.78	0.00	0.08	1393.00	1398.81	1393.00	84.37	0.00	0.06	98.00	83.00	0.00	286.00	297.25	1796739.00	3.45	1519.05	1508.00
10	3	4	9723.00	12742.00	149.00	0	Spot (Block10, Row4, Column3)	3603.44	3627.00	933.06	0.00	0.26	1439.00	1446.00	1439.00	96.89	0.00	0.07	100.00	100.00	0.00	2188.00	2164.44	2194496.00	22.27	2076.60	1967.00
10	4	4	10019.00	12733.00	186.65	0	Spot (Block10, Row4, Column4)	1678.85	1673.00	77.84	0.00	0.05	1460.00	1468.14	1460.00	89.53	0.00	0.06	97.00	67.00	0.00	213.00	218.85	1645270.00	2.35	1596.04	1595.00
10	5	4	10304.00	12750.00	191.55	0	Spot (Block10, Row4, Column5)	1688.60	1675.00	145.24	0.00	0.09	1432.00	1436.94	1432.00	100.31	0.00	0.07	88.00	61.00	0.00	243.00	256.60	1754460.00	2.51	1535.24	1520.00
10	6	4	10621.00	12741.00	191.55	0	Spot (Block10, Row4, Column6)	2314.23	2299.50	292.80	0.00	0.13	1425.00	1429.29	1425.00	84.80	0.00	0.06	100.00	99.00	0.00	874.50	889.23	2388286.00	10.44	1726.18	1729.00
10	7	4	10917.00	12745.00	181.30	0	Spot (Block10, Row4, Column7)	1783.62	1780.50	180.48	0.00	0.10	1427.00	1436.67	1427.00	91.62	0.00	0.06	93.00	82.00	0.00	353.50	356.62	1637364.00	3.79	1582.76	1583.50
10	8	4	11215.00	12747.00	162.30	0	Spot (Block10, Row4, Column8)	2067.45	2031.50	279.65	0.01	0.14	1405.00	1414.12	1405.00	84.49	0.00	0.06	100.00	98.00	0.00	626.50	662.45	1505101.00	7.73	1588.75	1575.50
10	1	5	9121.00	13047.00	163.10	0	Spot (Block10, Row5, Column1)	2080.28	1981.50	398.47	0.02	0.19	1362.00	1370.75	1362.00	83.19	0.00	0.06	100.00	100.00	0.00	619.50	718.28	1531085.00	8.53	1587.23	1583.00
10	2	5	9424.00	13042.00	195.35	0	Spot (Block10, Row5, Column2)	1598.04	1589.00	104.58	0.00	0.07	1358.00	1365.52	1358.00	81.65	0.00	0.06	95.00	75.00	0.00	231.00	240.04	1729080.00	2.85	1463.50	1452.00
10	3	5	9738.00	13052.00	188.95	0	Spot (Block10, Row5, Column3)	1781.51	1789.00	135.42	0.00	0.08	1419.00	1427.24	1419.00	94.78	0.00	0.07	98.00	89.00	0.00	370.00	362.51	1792198.00	3.74	1562.50	1562.00
10	4	5	10018.00	13046.00	187.80	0	Spot (Block10, Row5, Column4)	1810.46	1772.00	176.12	0.01	0.10	1439.00	1444.26	1439.00	96.23	0.00	0.07	97.00	84.00	0.00	333.00	371.46	1805027.00	3.81	1592.07	1577.50
10	5	5	10322.00	13044.00	147.80	0	Spot (Block10, Row5, Column5)	3402.79	3236.50	978.09	0.02	0.29	1424.00	1432.73	1424.00	100.29	0.00	0.07	100.00	100.00	0.00	1812.50	1978.79	2021260.00	19.64	2029.34	1967.00
10	6	5	10623.00	13049.00	183.85	0	Spot (Block10, Row5, Column6)	1663.20	1647.00	86.95	0.00	0.05	1434.00	1443.25	1434.00	86.28	0.00	0.06	96.00	78.00	0.00	213.00	229.20	1586693.00	2.55	1562.72	1563.00
10	7	5	10919.00	13030.00	188.45	0	Spot (Block10, Row5, Column7)	1704.26	1713.00	148.95	0.00	0.09	1431.00	1440.05	1431.00	92.81	0.00	0.06	88.00	65.00	0.00	282.00	273.26	1697439.00	2.85	1542.33	1536.00
10	8	5	11208.00	13044.00	181.30	0	Spot (Block10, Row5, Column8)	1748.32	1717.00	361.47	0.01	0.21	1415.00	1418.64	1415.00	77.07	0.00	0.05	95.00	83.00	0.00	302.00	333.32	1610200.00	4.28	1527.89	1494.00
10	1	6	9118.00	13348.00	198.10	0	Spot (Block10, Row6, Column1)	1708.69	1710.00	95.38	0.00	0.06	1394.00	1396.52	1394.00	86.62	0.00	0.06	99.00	94.00	0.00	316.00	314.69	1905185.00	3.60	1523.94	1520.00
10	2	6	9419.00	13340.00	223.30	0	Spot (Block10, Row6, Column2)	1604.38	1596.00	90.06	0.00	0.06	1376.00	1375.06	1376.00	81.17	0.00	0.06	95.00	78.00	0.00	220.00	228.38	2299080.00	2.83	1446.79	1449.00
10	3	6	9715.00	13338.00	165.45	0	Spot (Block10, Row6, Column3)	2072.31	2031.00	316.18	0.01	0.15	1399.00	1404.34	1399.00	87.40	0.00	0.06	100.00	99.00	0.00	632.00	673.31	1577031.00	7.64	1616.88	1612.00
10	4	6	10019.00	13346.00	202.00	0	Spot (Block10, Row6, Column4)	1699.94	1691.00	125.47	0.00	0.07	1415.00	1422.14	1415.00	88.81	0.00	0.06	96.00	82.00	0.00	276.00	284.94	1968536.00	3.13	1555.08	1546.00
10	5	6	10324.00	13335.00	156.20	0	Spot (Block10, Row6, Column5)	2181.72	2093.00	414.00	0.02	0.19	1405.00	1417.98	1405.00	107.14	0.00	0.08	99.00	98.00	0.00	688.00	776.72	1468295.00	7.13	1651.15	1659.50
10	6	6	10618.00	13343.00	173.85	0	Spot (Block10, Row6, Column6)	1635.27	1631.00	82.01	0.00	0.05	1404.00	1415.46	1404.00	107.30	0.00	0.08	90.00	56.00	0.00	227.00	231.27	1380171.00	2.05	1563.64	1567.00
10	7	6	10925.00	13334.00	180.75	0	Spot (Block10, Row6, Column7)	1718.22	1688.00	147.60	0.01	0.09	1406.00	1410.48	1406.00	88.21	0.00	0.06	95.00	84.00	0.00	282.00	312.22	1568736.00	3.49	1540.01	1516.00
10	8	6	11222.00	13354.00	198.35	0	Spot (Block10, Row6, Column8)	1591.96	1579.00	111.65	0.00	0.07	1400.00	1404.93	1400.00	80.68	0.00	0.06	88.00	57.00	0.00	179.00	191.96	1775037.00	2.32	1476.52	1482.00
10	1	7	9126.00	13647.00	205.60	0	Spot (Block10, Row7, Column1)	1629.47	1611.00	125.23	0.00	0.08	1408.00	1432.79	1408.00	173.91	0.01	0.12	63.00	14.00	0.00	203.00	221.47	1955369.00	1.13	1482.15	1482.00
10	2	7	9419.00	13641.00	201.20	0	Spot (Block10, Row7, Column2)	1548.63	1537.00	92.92	0.00	0.06	1366.00	1369.41	1366.00	75.16	0.00	0.05	88.00	59.00	0.00	171.00	182.63	1777826.00	2.38	1441.76	1421.00
10	3	7	9722.00	13637.00	191.30	0	Spot (Block10, Row7, Column3)	1584.14	1591.00	77.95	0.00	0.05	1352.00	1357.86	1352.00	89.91	0.00	0.07	95.00	76.00	0.00	239.00	232.14	1634835.00	2.52	1489.52	1496.00
10	4	7	10026.00	13631.00	195.75	0	Spot (Block10, Row7, Column4)	1561.80	1562.00	93.64	0.00	0.06	1363.00	1368.22	1363.00	95.30	0.00	0.07	86.00	53.00	0.00	199.00	198.80	1692995.00	2.03	1484.43	1503.00
10	5	7	10327.00	13639.00	206.30	0	Spot (Block10, Row7, Column5)	1601.16	1605.00	142.25	0.00	0.09	1366.00	1375.45	1366.00	106.12	0.00	0.08	91.00	59.00	0.00	239.00	235.16	1942212.00	2.13	1482.78	1477.00
10	6	7	10616.00	13638.00	197.30	0	Spot (Block10, Row7, Column6)	1659.69	1670.00	115.70	0.00	0.07	1359.00	1370.28	1359.00	83.33	0.00	0.06	98.00	86.00	0.00	311.00	300.69	1825661.00	3.47	1512.75	1512.50
10	7	7	10908.00	13648.00	182.60	0	Spot (Block10, Row7, Column7)	1622.16	1602.00	126.31	0.01	0.08	1375.00	1381.33	1375.00	79.92	0.00	0.06	92.00	72.00	0.00	227.00	247.16	1511849.00	3.01	1506.75	1493.00
10	8	7	11216.00	13638.00	185.75	0	Spot (Block10, Row7, Column8)	2809.65	2769.00	459.67	0.01	0.16	1387.00	1396.52	1387.00	95.35	0.00	0.07	100.00	99.00	0.00	1382.00	1422.65	2719738.00	14.82	1792.96	1761.50
10	1	8	9112.00	13946.00	141.90	0	Spot (Block10, Row8, Column1)	55228.13	65535.00	14765.30	0.07	0.27	1472.00	1510.71	1472.00	245.34	0.01	0.16	100.00	100.00	57.69	64063.00	53756.13	30154764.00	218.95	16573.57	13138.00
10	2	8	9410.00	13941.00	189.80	0	Spot (Block10, Row8, Column2)	1587.26	1578.00	105.14	0.00	0.07	1376.00	1403.12	1376.00	181.28	0.01	0.13	56.00	8.00	0.00	202.00	211.26	1607897.00	1.02	1450.05	1444.00
10	3	8	9715.00	13947.00	185.40	0	Spot (Block10, Row8, Column3)	1600.04	1590.00	107.80	0.00	0.07	1346.00	1351.50	1346.00	90.42	0.00	0.07	95.00	72.00	0.00	244.00	254.04	1550434.00	2.75	1466.21	1472.00
10	4	8	10014.00	13939.00	166.40	0	Spot (Block10, Row8, Column4)	1703.63	1683.00	124.05	0.01	0.07	1366.00	1368.25	1366.00	114.96	0.00	0.08	98.00	83.00	0.00	317.00	337.63	1306681.00	2.92	1509.38	1504.00
10	5	8	10315.00	13944.00	185.85	0	Spot (Block10, Row8, Column5)	1605.61	1580.50	150.28	0.01	0.09	1371.00	1380.48	1371.00	117.94	0.00	0.09	81.00	37.00	0.00	209.50	234.61	1557437.00	1.91	1490.76	1478.00
10	6	8	10619.00	13943.00	180.15	0	Spot (Block10, Row8, Column6)	1756.99	1742.00	187.97	0.00	0.11	1376.00	1385.40	1376.00	94.41	0.00	0.07	95.00	85.00	0.00	366.00	380.99	1598857.00	3.94	1526.68	1535.00
10	7	8	10916.00	13944.00	185.50	0	Spot (Block10, Row8, Column7)	1723.92	1714.00	164.83	0.00	0.10	1402.00	1412.65	1402.00	101.00	0.00	0.07	91.00	70.00	0.00	312.00	321.92	1670476.00	3.08	1518.37	1519.50
10	8	8	11222.00	13940.00	152.00	0	Spot (Block10, Row8, Column8)	4524.83	4350.50	1539.46	0.02	0.34	1420.00	1434.18	1420.00	109.87	0.00	0.08	100.00	100.00	0.00	2930.50	3104.83	2877792.00	28.13	2256.27	2081.00
11	1	1	13619.00	11842.00	153.70	0	Spot (Block11, Row1, Column1)	48086.39	54267.00	17920.15	0.05	0.37	2395.00	2434.56	2395.00	290.08	0.01	0.12	100.00	100.00	39.44	51872.00	45691.39	30967848.00	157.38	14467.22	10709.50
11	2	1	13925.00	11842.00	178.35	0	Spot (Block11, Row1, Column2)	2947.98	2902.00	362.11	0.01	0.12	2319.00	2353.63	2319.00	239.88	0.01	0.10	88.00	61.00	0.00	583.00	628.98	2632550.00	2.48	2584.03	2594.50
11	3	1	14229.00	11837.00	214.95	0	Spot (Block11, Row1, Column3)	2658.14	2596.50	245.37	0.01	0.09	2318.00	2348.93	2318.00	200.45	0.01	0.09	65.00	37.00	0.00	278.50	340.14	3503430.00	1.54	2476.50	2468.00
11	4	1	14511.00	11843.00	171.05	0	Spot (Block11, Row1, Column4)	2921.32	2895.00	327.88	0.00	0.11	2367.00	2395.47	2367.00	204.98	0.01	0.09	83.00	61.00	0.00	528.00	554.32	2377953.00	2.57	2602.50	2592.00
11	5	1	14816.00	11841.00	195.45	0	Spot (Block11, Row1, Column5)	2925.70	2880.00	301.67	0.01	0.10	2460.00	2480.40	2460.00	262.29	0.00	0.11	70.00	39.00	0.00	420.00	465.70	3162685.00	1.70	2710.95	2714.00
11	6	1	15129.00	11826.00	176.15	0	Spot (Block11, Row1, Column6)	3026.38	2981.00	289.95	0.01	0.10	2489.00	2525.45	2489.00	254.24	0.01	0.10	83.00	47.00	0.00	492.00	537.38	2617820.00	1.97	2743.21	2748.00
11	7	1	15432.00	11845.00	189.50	0	Spot (Block11, Row1, Column7)	3157.76	3104.00	375.61	0.01	0.12	2465.00	2495.79	2465.00	218.63	0.01	0.09	94.00	69.00	0.00	639.00	692.76	3189335.00	3.03	2760.35	2783.50
11	8	1	15726.00	11839.00	202.35	0	Spot (Block11, Row1, Column8)	3029.77	2964.00	322.36	0.01	0.11	2491.00	2508.99	2491.00	214.80	0.00	0.09	86.00	55.00	0.00	473.00	538.77	3517561.00	2.42	2675.57	2684.00
11	1	2	13613.00	12150.00	212.60	0	Spot (Block11, Row2, Column1)	2659.16	2618.00	221.35	0.01	0.08	2313.00	2354.73	2313.00	242.90	0.01	0.10	63.00	26.00	0.00	305.00	346.16	3427653.00	1.25	2448.01	2467.50
11	2	2	13906.00	12139.00	138.00	0	Spot (Block11, Row2, Column2)	2829.37	2806.00	288.11	0.00	0.10	2277.00	2298.17	2277.00	192.92	0.00	0.08	89.00	69.00	0.00	529.00	552.37	1457127.00	2.75	2572.83	2574.00
11	3	2	14222.00	12147.00	196.55	0	Spot (Block11, Row2, Column3)	2742.46	2694.00	270.42	0.01	0.10	2291.00	2303.82	2291.00	182.89	0.00	0.08	84.00	55.00	0.00	403.00	451.46	3019452.00	2.40	2460.02	2429.00
11	4	2	14529.00	12140.00	205.15	0	Spot (Block11, Row2, Column4)	2740.71	2704.00	242.68	0.01	0.09	2308.00	2345.39	2308.00	213.86	0.01	0.09	78.00	45.00	0.00	396.00	432.71	3280634.00	1.85	2465.82	2436.00
11	5	2	14827.00	12149.00	201.40	0	Spot (Block11, Row2, Column5)	3266.24	3220.00	350.01	0.01	0.11	2378.00	2410.11	2378.00	228.92	0.01	0.09	98.00	90.00	0.00	842.00	888.24	3765975.00	3.74	2682.37	2681.50
11	6	2	15116.00	12147.00	196.15	0	Spot (Block11, Row2, Column6)	2928.88	2861.00	305.01	0.01	0.10	2404.50	2434.78	2404.50	202.00	0.01	0.08	90.00	56.00	0.00	456.50	524.38	3180760.00	2.45	2645.92	2641.50
11	7	2	15428.00	12143.00	195.35	0	Spot (Block11, Row2, Column7)	2876.15	2828.00	296.32	0.01	0.10	2399.00	2421.17	2399.00	199.45	0.00	0.08	90.00	54.00	0.00	429.00	477.15	3109116.00	2.28	2655.20	2648.00
11	8	2	15724.00	12131.00	212.95	0	Spot (Block11, Row2, Column8)	2833.70	2825.00	224.24	0.00	0.08	2423.00	2448.36	2423.00	208.61	0.00	0.09	80.00	47.00	0.00	402.00	410.70	3672478.00	1.85	2624.16	2592.00
11	1	3	13614.00	12430.00	161.70	0	Spot (Block11, Row3, Column1)	3298.54	3123.00	902.67	0.02	0.27	2316.00	2347.09	2316.00	208.23	0.01	0.09	98.00	84.00	0.00	807.00	982.54	2391441.00	4.57	2700.01	2634.50
11	2	3	13931.00	12448.00	185.80	0	Spot (Block11, Row3, Column2)	2765.75	2719.00	278.84	0.01	0.10	2291.00	2325.07	2291.00	214.06	0.01	0.09	84.00	49.00	0.00	428.00	474.75	2680010.00	2.06	2523.10	2522.00
11	3	3	14203.00	12430.00	184.60	0	Spot (Block11, Row3, Column3)	2870.75	2864.00	234.34	0.00	0.08	2298.00	2327.49	2298.00	194.73	0.01	0.08	95.00	77.00	0.00	566.00	572.75	2753050.00	2.79	2602.35	2572.50
11	4	3	14526.00	12445.00	213.60	0	Spot (Block11, Row3, Column4)	2733.45	2703.00	251.58	0.00	0.09	2335.00	2358.60	2335.00	182.81	0.00	0.08	79.00	50.00	0.00	368.00	398.45	3567154.00	2.05	2503.86	2468.00
11	5	3	14834.00	12455.00	166.55	0	Spot (Block11, Row3, Column5)	3091.81	3000.50	435.98	0.01	0.14	2377.00	2402.58	2377.00	221.73	0.00	0.09	95.00	67.00	0.00	623.50	714.81	2380692.00	3.11	2750.66	2722.00
11	6	3	15124.00	12440.00	192.05	0	Spot (Block11, Row3, Column6)	2935.28	2934.00	260.53	0.00	0.09	2394.00	2422.86	2394.00	207.44	0.01	0.09	87.00	66.00	0.00	540.00	541.28	3058565.00	2.47	2682.25	2707.50
11	7	3	15434.00	12438.00	191.15	0	Spot (Block11, Row3, Column7)	2821.33	2783.00	271.88	0.01	0.10	2383.00	2409.51	2383.00	204.04	0.00	0.08	77.00	48.00	0.00	400.00	438.33	2911612.00	2.02	2571.15	2554.00
11	8	3	15720.00	12429.00	199.25	0	Spot (Block11, Row3, Column8)	2823.71	2772.00	278.77	0.01	0.10	2388.00	2410.08	2388.00	202.56	0.00	0.08	79.00	46.00	0.00	384.00	435.71	3156904.00	2.04	2548.42	2560.00
11	1	4	13624.00	12737.00	183.30	0	Spot (Block11, Row4, Column1)	2771.65	2746.50	235.45	0.00	0.08	2294.00	2329.43	2294.00	208.74	0.01	0.09	88.00	55.00	0.00	452.50	477.65	2605349.00	2.12	2516.63	2500.50
11	2	4	13918.00	12730.00	209.75	0	Spot (Block11, Row4, Column2)	2820.21	2823.50	237.84	0.00	0.08	2284.00	2320.36	2284.00	212.65	0.01	0.09	91.00	69.00	0.00	539.50	536.21	3519625.00	2.35	2527.63	2504.50
11	3	4	14225.00	12746.00	183.30	0	Spot (Block11, Row4, Column3)	3376.08	3329.00	540.26	0.01	0.16	2324.00	2354.18	2324.00	215.00	0.01	0.09	99.00	92.00	0.00	1005.00	1052.08	3197148.00	4.75	2739.56	2718.00
11	4	4	14519.00	12749.00	207.05	0	Spot (Block11, Row4, Column4)	2826.82	2805.00	272.95	0.00	0.10	2349.00	2378.34	2349.00	195.33	0.01	0.08	84.00	59.00	0.00	456.00	477.82	3443065.00	2.30	2616.24	2582.00
11	5	4	14818.00	12749.00	198.85	0	Spot (Block11, Row4, Column5)	2990.55	2874.50	415.11	0.02	0.14	2389.00	2424.16	2389.00	225.49	0.01	0.09	90.00	56.00	0.00	485.50	601.55	3349411.00	2.51	2655.26	2654.00
11	6	4	15129.00	12742.00	194.85	0	Spot (Block11, Row4, Column6)	3445.97	3428.50	392.93	0.00	0.11	2411.50	2447.29	2411.50	217.13	0.01	0.09	99.00	97.00	0.00	1017.00	1034.47	3694076.00	4.60	2809.21	2837.00
11	7	4	15418.00	12751.00	190.15	0	Spot (Block11, Row4, Column7)	3043.67	3000.50	340.07	0.01	0.11	2386.00	2417.82	2386.00	214.48	0.01	0.09	97.00	71.00	0.00	614.50	657.67	3104539.00	2.92	2723.39	2683.50
11	8	4	15730.00	12751.00	199.75	0	Spot (Block11, Row4, Column8)	3001.61	2979.00	364.72	0.00	0.12	2387.00	2415.63	2387.00	199.88	0.01	0.08	87.00	66.00	0.00	592.00	614.61	3385816.00	2.93	2605.59	2599.00
11	1	5	13618.00	13044.00	161.30	0	Spot (Block11, Row5, Column1)	3178.24	3087.00	415.76	0.01	0.13	2294.00	2330.88	2294.00	216.09	0.01	0.09	97.00	88.00	0.00	793.00	884.24	2272443.00	3.92	2632.74	2600.00
11	2	5	13924.00	13043.00	183.45	0	Spot (Block11, Row5, Column2)	2871.41	2817.50	314.87	0.01	0.11	2288.00	2324.23	2288.00	215.38	0.01	0.09	91.00	58.00	0.00	529.50	583.41	2727839.00	2.54	2592.07	2595.50
11	3	5	14226.00	13046.00	202.95	0	Spot (Block11, Row5, Column3)	3068.72	2921.00	943.46	0.02	0.31	2335.00	2361.53	2335.00	216.03	0.00	0.09	90.00	69.00	0.00	586.00	733.72	3581195.00	3.27	2621.05	2611.00
11	4	5	14528.00	13041.00	185.25	0	Spot (Block11, Row5, Column4)	2885.58	2846.00	311.91	0.01	0.11	2362.00	2388.13	2362.00	208.96	0.00	0.09	83.00	56.00	0.00	484.00	523.58	2773042.00	2.38	2675.27	2645.00
11	5	5	14817.00	13046.00	170.10	0	Spot (Block11, Row5, Column5)	3344.26	3321.50	420.37	0.00	0.13	2382.00	2415.68	2382.00	218.19	0.01	0.09	99.00	90.00	0.00	939.50	962.26	2695471.00	4.26	2786.33	2790.50
11	6	5	15135.00	13042.00	165.00	0	Spot (Block11, Row5, Column6)	3127.19	3096.00	352.98	0.00	0.11	2395.00	2429.14	2395.00	219.15	0.01	0.09	93.00	82.00	0.00	701.00	732.19	2361030.00	3.19	2768.18	2761.00
11	7	5	15433.00	13037.00	198.05	0	Spot (Block11, Row5, Column7)	2993.42	3003.50	319.64	0.00	0.11	2394.00	2426.95	2394.00	215.32	0.01	0.09	84.00	68.00	0.00	609.50	599.42	3334675.00	2.63	2634.50	2605.50
11	8	5	15720.00	13045.00	157.10	0	Spot (Block11, Row5, Column8)	3271.22	3179.00	386.00	0.01	0.12	2405.00	2447.23	2405.00	213.59	0.01	0.09	97.00	90.00	0.00	774.00	866.22	2211345.00	3.86	2722.97	2717.00
11	1	6	13613.00	13343.00	192.95	0	Spot (Block11, Row6, Column1)	2862.10	2800.00	611.35	0.01	0.21	2288.00	2315.24	2288.00	213.20	0.01	0.09	79.00	57.00	0.00	512.00	574.10	2996618.00	2.56	2491.32	2470.00
11	2	6	13924.00	13346.00	198.55	0	Spot (Block11, Row6, Column2)	2821.37	2800.50	259.31	0.00	0.09	2284.00	2311.49	2284.00	205.92	0.01	0.09	92.00	61.00	0.00	516.50	537.37	3143004.00	2.48	2557.61	2521.00
11	3	6	14218.00	13346.00	183.70	0	Spot (Block11, Row6, Column3)	2914.42	2907.50	311.61	0.00	0.11	2307.00	2336.94	2307.00	210.29	0.01	0.09	89.00	70.00	0.00	600.50	607.42	2762871.00	2.75	2582.82	2559.00
11	4	6	14526.00	13344.00	183.95	0	Spot (Block11, Row6, Column4)	2853.89	2827.00	336.67	0.00	0.12	2337.00	2359.32	2337.00	223.39	0.00	0.09	81.00	56.00	0.00	490.00	516.89	2716906.00	2.21	2550.16	2590.00
11	5	6	14821.00	13341.00	160.55	0	Spot (Block11, Row6, Column5)	3358.42	3314.50	424.04	0.01	0.13	2339.00	2373.83	2339.00	223.12	0.01	0.09	98.00	92.00	0.00	975.50	1019.42	2391194.00	4.41	2720.08	2708.00
11	6	6	15119.00	13343.00	188.65	0	Spot (Block11, Row6, Column6)	2853.99	2819.00	275.35	0.01	0.10	2356.00	2382.80	2356.00	212.33	0.00	0.09	86.00	54.00	0.00	463.00	497.99	2856847.00	2.22	2612.00	2605.00
11	7	6	15422.00	13341.00	195.25	0	Spot (Block11, Row6, Column7)	2994.84	2913.00	367.80	0.01	0.12	2382.00	2407.93	2382.00	211.42	0.00	0.09	88.00	61.00	0.00	531.00	612.84	3216461.00	2.78	2651.51	2632.00
11	8	6	15730.00	13343.00	149.40	0	Spot (Block11, Row6, Column8)	3066.75	3047.50	313.74	0.00	0.10	2467.00	2493.00	2467.00	231.52	0.00	0.09	90.00	62.00	0.00	580.50	599.75	1870716.00	2.48	2779.05	2749.00
11	1	7	13613.00	13639.00	206.05	0	Spot (Block11, Row7, Column1)	2765.38	2721.50	351.18	0.01	0.13	2284.00	2327.16	2284.00	255.25	0.01	0.11	78.00	39.00	0.00	437.50	481.38	3346108.00	1.72	2455.51	2428.00
11	2	7	13924.00	13641.00	206.30	0	Spot (Block11, Row7, Column2)	2646.60	2649.50	260.96	0.00	0.10	2278.00	2309.87	2278.00	208.25	0.01	0.09	67.00	43.00	0.00	371.50	368.60	3202390.00	1.62	2497.81	2476.50
11	3	7	14217.00	13640.00	198.30	0	Spot (Block11, Row7, Column3)	2724.27	2671.50	243.11	0.01	0.09	2282.00	2315.98	2282.00	202.53	0.01	0.09	84.00	47.00	0.00	389.50	442.27	3034839.00	2.02	2536.05	2516.00
11	4	7	14522.00	13645.00	208.45	0	Spot (Block11, Row7, Column4)	2720.81	2664.00	259.76	0.01	0.10	2300.00	2341.61	2300.00	230.88	0.01	0.10	77.00	38.00	0.00	364.00	420.81	3368364.00	1.64	2445.85	2476.50
11	5	7	14824.00	13638.00	199.65	0	Spot (Block11, Row7, Column5)	2905.29	2883.00	322.74	0.00	0.11	2330.00	2361.49	2330.00	231.31	0.01	0.10	82.00	59.00	0.00	553.00	575.29	3285882.00	2.35	2624.75	2562.00
11	6	7	15123.00	13644.00	194.45	0	Spot (Block11, Row7, Column6)	2963.57	2878.00	362.57	0.01	0.12	2351.00	2371.01	2351.00	214.96	0.00	0.09	92.00	63.00	0.00	527.00	612.57	3173983.00	2.76	2655.68	2621.00
11	7	7	15391.00	13643.00	206.55	0	Spot (Block11, Row7, Column7)	3043.83	2912.00	1489.24	0.02	0.49	2384.00	2415.92	2384.00	223.74	0.01	0.09	77.00	57.00	0.00	528.00	659.83	3692166.00	2.81	2646.28	2480.00
11	8	7	15726.00	13635.00	185.80	0	Spot (Block11, Row7, Column8)	4284.66	4266.50	555.67	0.00	0.13	2485.00	2517.00	2485.00	236.88	0.01	0.09	100.00	99.00	0.00	1781.50	1799.66	4164688.00	7.46	3156.44	3088.00
11	1	8	13609.00	13950.00	146.20	0	Spot (Block11, Row8, Column1)	55510.61	65535.00	15413.18	0.07	0.28	2417.00	2483.80	2417.00	349.56	0.01	0.14	100.00	100.00	60.55	63118.00	53093.61	32362924.00	151.70	16488.23	12040.00
11	2	8	13919.00	13947.00	200.15	0	Spot (Block11, Row8, Column2)	2823.91	2793.00	294.11	0.00	0.10	2352.50	2398.76	2352.50	286.71	0.01	0.12	68.00	37.00	0.00	440.50	471.41	3207956.00	1.48	2580.50	2558.50
11	3	8	14216.00	13944.00	175.90	0	Spot (Block11, Row8, Column3)	2951.55	2916.00	347.51	0.01	0.12	2301.00	2349.09	2301.00	241.44	0.01	0.10	89.00	65.00	0.00	615.00	650.55	2544239.00	2.50	2599.23	2569.50
11	4	8	14519.00	13945.00	199.75	0	Spot (Block11, Row8, Column4)	2831.31	2823.00	433.72	0.00	0.15	2298.00	2339.02	2298.00	242.53	0.01	0.10	71.00	52.00	0.00	525.00	533.31	3196547.00	2.03	2459.26	2374.00
11	5	8	14815.00	13939.00	216.65	0	Spot (Block11, Row8, Column5)	2716.30	2671.00	304.17	0.01	0.11	2342.00	2368.41	2342.00	241.99	0.00	0.10	59.00	34.00	0.00	329.00	374.30	3642560.00	1.44	2497.10	2491.00
11	6	8	15131.00	13943.00	174.80	0	Spot (Block11, Row8, Column6)	3119.91	3060.00	373.68	0.01	0.12	2385.00	2401.47	2385.00	248.70	0.00	0.10	93.00	72.00	0.00	675.00	734.91	2667520.00	2.89	2748.24	2723.50
11	7	8	15431.00	13942.00	188.70	0	Spot (Block11, Row8, Column7)	2919.36	2911.50	276.78	0.00	0.09	2412.00	2460.97	2412.00	252.03	0.01	0.10	80.00	49.00	0.00	499.50	507.36	2931038.00	1.82	2674.78	2668.00
11	8	8	15718.00	13941.00	157.85	0	Spot (Block11, Row8, Column8)	5473.27	5264.50	1349.96	0.02	0.25	2486.00	2531.55	2486.00	259.39	0.01	0.10	100.00	100.00	0.00	2778.50	2987.27	3743720.00	11.34	3251.87	3177.00
12	1	1	18121.00	11844.00	153.90	0	Spot (Block12, Row1, Column1)	50817.35	56905.00	15696.61	0.05	0.31	5911.00	5993.53	5911.00	676.72	0.01	0.11	100.00	100.00	42.55	50994.00	44906.35	33082344.00	66.24	16846.13	14315.00
12	2	1	18415.00	11846.00	165.00	0	Spot (Block12, Row1, Column2)	8273.90	8249.00	1156.36	0.00	0.14	5783.00	5854.31	5783.00	624.76	0.01	0.11	97.00	86.00	0.00	2466.00	2490.90	6255071.00	3.87	6792.82	6778.50
12	3	1	18728.00	11848.00	195.25	0	Spot (Block12, Row1, Column3)	6781.84	6729.00	681.74	0.00	0.10	5797.00	5875.03	5797.00	591.09	0.01	0.10	69.00	39.00	0.00	932.00	984.84	7310820.00	1.53	6324.53	6280.50
12	4	1	19013.00	11848.00	173.20	0	Spot (Block12, Row1, Column4)	7984.94	7935.00	1029.52	0.00	0.13	5915.00	5970.83	5915.00	568.79	0.00	0.10	94.00	79.00	0.00	2020.00	2069.94	6659438.00	3.54	6615.76	6662.00
12	5	1	19320.00	11844.00	190.70	0	Spot (Block12, Row1, Column5)	7222.27	7114.00	752.40	0.01	0.10	6014.00	6080.67	6014.00	580.22	0.00	0.10	76.00	48.00	0.00	1100.00	1208.27	7388384.00	1.97	6470.93	6395.50
12	6	1	19609.00	11835.00	178.20	0	Spot (Block12, Row1, Column6)	7802.33	7729.50	883.82	0.00	0.11	6112.00	6175.45	6112.00	582.06	0.00	0.09	88.00	71.00	0.00	1617.50	1690.33	6881658.00	2.80	6761.70	6694.00
12	7	1	19928.00	11846.00	168.30	0	Spot (Block12, Row1, Column7)	8959.34	8615.00	1515.73	0.02	0.17	6182.00	6221.34	6182.00	568.02	0.00	0.09	97.00	89.00	0.00	2433.00	2777.34	7077881.00	4.82	6963.68	6878.00
12	8	1	20231.00	11844.00	205.10	0	Spot (Block12, Row1, Column8)	7560.63	7530.00	766.49	0.00	0.10	6276.50	6359.48	6276.50	586.21	0.01	0.09	76.00	54.00	0.00	1253.50	1284.13	9050070.00	2.05	6958.57	6945.00
12	1	2	18104.00	12148.00	206.95	0	Spot (Block12, Row2, Column1)	6591.40	6540.00	654.28	0.00	0.10	5702.00	5769.15	5702.00	624.05	0.01	0.11	58.00	32.00	0.00	838.00	889.40	8008556.00	1.32	6206.86	6148.50
12	2	2	18409.00	12141.00	146.55	0	Spot (Block12, Row2, Column2)	6759.04	6687.00	674.86	0.00	0.10	5615.00	5673.91	5615.00	571.63	0.00	0.10	74.00	46.00	0.00	1072.00	1144.04	3954040.00	1.90	6124.13	5952.00
12	3	2	18723.00	12143.00	192.70	0	Spot (Block12, Row2, Column3)	6852.37	6776.00	695.51	0.00	0.10	5757.00	5810.60	5757.00	580.54	0.00	0.10	72.00	43.00	0.00	1019.00	1095.37	7174429.00	1.79	6349.89	6177.50
12	4	2	19023.00	12143.00	212.20	0	Spot (Block12, Row2, Column4)	6930.62	6930.00	675.74	0.00	0.10	5890.00	5962.12	5890.00	571.91	0.01	0.10	71.00	44.00	0.00	1040.00	1040.62	8891983.00	1.69	6244.66	6163.50
12	5	2	19327.00	12147.00	203.90	0	Spot (Block12, Row2, Column5)	8813.34	8644.50	1098.87	0.01	0.12	5983.00	6058.44	5983.00	561.02	0.01	0.09	99.00	95.00	0.00	2661.50	2830.34	10382114.00	4.91	6983.69	6931.50
12	6	2	19617.00	12144.00	190.00	0	Spot (Block12, Row2, Column6)	7423.06	7325.50	707.50	0.01	0.10	6092.00	6156.50	6092.00	569.71	0.00	0.09	86.00	53.00	0.00	1233.50	1331.06	7571525.00	2.22	6724.42	6680.50
12	7	2	19921.00	12144.00	206.75	0	Spot (Block12, Row2, Column7)	7045.62	6948.00	671.47	0.01	0.10	6147.00	6176.57	6147.00	566.47	0.00	0.09	62.00	37.00	0.00	801.00	898.62	8588610.00	1.53	6503.72	6461.00
12	8	2	20225.00	12137.00	209.65	0	Spot (Block12, Row2, Column8)	7141.16	7063.50	660.38	0.00	0.09	6218.00	6311.94	6218.00	586.38	0.01	0.09	63.00	38.00	0.00	845.50	923.16	8926453.00	1.41	6750.10	6675.00
12	1	3	18123.00	12448.00	181.20	0	Spot (Block12, Row3, Column1)	7245.17	7077.00	827.71	0.01	0.11	5576.50	5612.28	5576.50	574.89	0.00	0.10	93.00	69.00	0.00	1500.50	1668.67	6658309.00	2.84	6130.21	6234.00
12	2	3	18431.00	12450.00	192.05	0	Spot (Block12, Row3, Column2)	6868.88	6821.00	807.64	0.00	0.12	5623.00	5672.65	5623.00	567.24	0.00	0.10	78.00	52.00	0.00	1198.00	1245.88	7150500.00	2.11	6179.33	6109.00
12	3	3	18713.00	12435.00	186.30	0	Spot (Block12, Row3, Column3)	7394.62	7210.50	1648.89	0.01	0.22	5834.00	5891.88	5834.00	579.68	0.00	0.10	83.00	61.00	0.00	1376.50	1560.62	7202358.00	2.59	6445.10	6426.50
12	4	3	19023.00	12444.00	177.10	0	Spot (Block12, Row3, Column4)	7963.49	7854.00	1077.38	0.01	0.14	5949.00	5992.19	5949.00	568.88	0.00	0.09	90.00	79.00	0.00	1905.00	2014.49	6991940.00	3.47	6697.89	6787.00
12	5	3	19328.00	12447.00	170.00	0	Spot (Block12, Row3, Column5)	7739.09	7528.00	1106.16	0.01	0.14	6007.00	6064.93	6007.00	556.22	0.00	0.09	92.00	71.00	0.00	1521.00	1732.09	6237703.00	3.01	6746.96	6788.00
12	6	3	19617.00	12441.00	196.85	0	Spot (Block12, Row3, Column6)	7190.82	7191.00	701.16	0.00	0.10	6078.00	6135.91	6078.00	575.28	0.00	0.09	74.00	47.00	0.00	1113.00	1112.82	7866758.00	1.83	6788.63	6669.50
12	7	3	19925.00	12444.00	186.65	0	Spot (Block12, Row3, Column7)	7142.18	7091.00	649.74	0.00	0.09	6077.00	6138.38	6077.00	576.96	0.00	0.09	74.00	42.00	0.00	1014.00	1065.18	6992191.00	1.74	6561.91	6554.50
12	8	3	20229.00	12450.00	191.90	0	Spot (Block12, Row3, Column8)	7197.27	7098.00	626.51	0.01	0.09	6226.00	6283.75	6226.00	569.95	0.00	0.09	70.00	36.00	0.00	872.00	971.27	7485159.00	1.60	6791.46	6732.00
12	1	4	18125.00	12745.00	182.85	0	Spot (Block12, Row4, Column1)	7350.05	7184.00	971.26	0.01	0.13	5579.00	5613.64	5579.00	583.05	0.00	0.10	89.00	73.00	0.00	1605.00	1771.05	6945799.00	2.98	6125.84	6068.00
12	2	4	18418.00	12741.00	236.00	0	Spot (Block12, Row4, Column2)	6634.06	6615.50	680.09	0.00	0.10	5703.50	5751.33	5703.50	594.37	0.00	0.10	65.00	34.00	0.00	912.00	930.56	10641034.00	1.49	5868.78	5860.00
12	3	4	18723.00	12747.00	149.65	0	Spot (Block12, Row4, Column3)	12867.86	12418.00	2925.93	0.02	0.23	5882.00	5936.40	5882.00	628.64	0.00	0.11	100.00	100.00	0.00	6536.00	6985.86	7926604.00	11.03	7886.31	7846.00
12	4	4	19009.00	12739.00	211.20	0	Spot (Block12, Row4, Column4)	6803.27	6730.00	657.94	0.00	0.10	5931.00	5971.89	5931.00	631.60	0.00	0.11	59.00	29.00	0.00	799.00	872.27	8667360.00	1.32	6276.55	6186.00
12	5	4	19308.00	12742.00	188.60	0	Spot (Block12, Row4, Column5)	7714.90	7378.00	2101.28	0.02	0.27	6034.00	6053.98	6034.00	584.89	0.00	0.10	85.00	58.00	0.00	1344.00	1680.90	7776618.00	2.84	6681.70	6696.00
12	6	4	19623.00	12747.00	199.95	0	Spot (Block12, Row4, Column6)	9613.15	9062.00	4091.28	0.03	0.43	6091.00	6125.78	6091.00	592.54	0.00	0.10	100.00	99.00	0.18	2971.00	3522.15	10920541.00	5.89	7418.01	7373.00
12	7	4	19914.00	12751.00	191.30	0	Spot (Block12, Row4, Column7)	7473.43	7354.00	1013.00	0.01	0.14	6111.00	6168.47	6111.00	591.74	0.00	0.10	79.00	54.00	0.00	1243.00	1362.43	7705110.00	2.21	6644.06	6693.00
12	8	4	20225.00	12752.00	205.90	0	Spot (Block12, Row4, Column8)	7497.11	7416.00	823.80	0.00	0.11	6320.00	6369.45	6320.00	590.55	0.00	0.09	75.00	45.00	0.00	1096.00	1177.11	9019022.00	1.91	6787.18	6768.50
12	1	5	18123.00	13050.00	160.40	0	Spot (Block12, Row5, Column1)	8694.86	8581.00	1277.43	0.01	0.15	5646.00	5691.36	5646.00	574.09	0.00	0.10	98.00	93.00	0.00	2935.00	3048.86	6190739.00	5.23	6534.80	6567.00
12	2	5	18418.00	13045.00	190.25	0	Spot (Block12, Row5, Column2)	6972.79	6914.50	746.07	0.00	0.11	5722.00	5804.25	5722.00	594.00	0.01	0.10	79.00	50.00	0.00	1192.50	1250.79	7112241.00	1.97	6408.23	6387.00
12	3	5	18721.00	13050.00	200.05	0	Spot (Block12, Row5, Column3)	7161.34	7164.00	756.35	0.00	0.11	5834.00	5916.80	5834.00	648.84	0.01	0.11	77.00	51.00	0.00	1330.00	1327.34	8128122.00	1.92	6394.00	6320.00
12	4	5	19018.00	13043.00	191.45	0	Spot (Block12, Row5, Column4)	7028.10	6966.00	700.86	0.00	0.10	5869.00	5921.89	5869.00	628.21	0.00	0.11	75.00	41.00	0.00	1097.00	1159.10	7252996.00	1.76	6426.26	6347.50
12	5	5	19326.00	13045.00	148.85	0	Spot (Block12, Row5, Column5)	12972.37	12521.00	3252.67	0.02	0.25	6033.00	6052.23	6033.00	618.06	0.00	0.10	100.00	100.00	0.00	6488.00	6939.37	7874229.00	11.20	7898.91	7693.00
12	6	5	19627.00	13041.00	177.50	0	Spot (Block12, Row5, Column6)	7443.20	7347.00	794.20	0.01	0.11	6079.00	6110.73	6079.00	611.85	0.00	0.10	79.00	51.00	0.00	1268.00	1364.20	6594675.00	2.18	6700.02	6680.00
12	7	5	19924.00	13040.00	206.10	0	Spot (Block12, Row5, Column7)	7028.25	6955.00	700.08	0.00	0.10	6165.00	6199.52	6165.00	595.47	0.00	0.10	57.00	33.00	0.00	790.00	863.25	8497153.00	1.39	6575.46	6521.00
12	8	5	20223.00	13042.00	156.00	0	Spot (Block12, Row5, Column8)	8733.12	8582.00	994.40	0.01	0.11	6359.00	6402.52	6359.00	602.42	0.00	0.09	98.00	90.00	0.00	2223.00	2374.12	5842457.00	3.87	7175.27	7170.00
12	1	6	18128.00	13343.00	191.50	0	Spot (Block12, Row6, Column1)	6775.81	6652.00	668.16	0.01	0.10	5659.00	5719.90	5659.00	627.50	0.00	0.11	73.00	40.00	0.00	993.00	1116.81	6999415.00	1.68	6129.40	6052.00
12	2	6	18425.00	13345.00	201.60	0	Spot (Block12, Row6, Column2)	6789.19	6768.00	795.35	0.00	0.12	5742.00	5818.70	5742.00	617.30	0.01	0.11	65.00	41.00	0.00	1026.00	1047.19	7834723.00	1.57	6249.29	6135.50
12	3	6	18713.00	13341.00	171.35	0	Spot (Block12, Row6, Column3)	8667.98	8325.00	1380.65	0.02	0.16	5897.50	5950.83	5897.50	619.28	0.00	0.10	98.00	86.00	0.00	2427.50	2770.48	7073072.00	4.39	6884.92	6883.00
12	4	6	19020.00	13343.00	195.95	0	Spot (Block12, Row6, Column4)	7389.97	7312.00	807.52	0.00	0.11	5965.50	6020.60	5965.50	608.57	0.00	0.10	83.00	55.00	0.00	1346.50	1424.47	8003335.00	2.25	6550.85	6504.00
12	5	6	19323.00	13344.00	149.65	0	Spot (Block12, Row6, Column5)	11424.64	11472.00	2473.73	0.00	0.22	6078.00	6117.93	6078.00	624.03	0.00	0.10	99.00	99.00	0.00	5394.00	5346.64	7003305.00	8.50	7559.82	7583.50
12	6	6	19622.00	13344.00	198.15	0	Spot (Block12, Row6, Column6)	6923.10	6927.00	655.76	0.00	0.09	6090.00	6151.94	6090.00	611.39	0.00	0.10	61.00	27.00	0.00	837.00	833.10	7691561.00	1.26	6527.57	6541.00
12	7	6	19923.00	13346.00	199.25	0	Spot (Block12, Row6, Column7)	7481.64	7417.00	771.57	0.00	0.10	6156.00	6206.95	6156.00	592.40	0.00	0.10	80.00	55.00	0.00	1261.00	1325.64	8461737.00	2.15	6649.05	6628.50
12	8	6	20224.00	13357.00	173.55	0	Spot (Block12, Row6, Column8)	7609.99	7572.00	743.39	0.00	0.10	6354.00	6392.36	6354.00	599.40	0.00	0.09	78.00	51.00	0.00	1218.00	1255.99	6377169.00	2.03	6851.94	6812.00
12	1	7	18117.00	13642.00	203.90	0	Spot (Block12, Row7, Column1)	6657.35	6637.50	675.95	0.00	0.10	5666.00	5734.75	5666.00	649.39	0.01	0.11	66.00	32.00	0.00	971.50	991.35	7829043.00	1.42	6067.75	6034.00
12	2	7	18429.00	13645.00	190.55	0	Spot (Block12, Row7, Column2)	6741.45	6720.00	666.92	0.00	0.10	5678.00	5740.68	5678.00	590.13	0.00	0.10	72.00	41.00	0.00	1042.00	1063.45	6883016.00	1.70	6211.72	6251.00
12	3	7	18721.00	13640.00	201.45	0	Spot (Block12, Row7, Column3)	6975.93	6932.00	652.72	0.00	0.09	5896.00	5949.45	5896.00	619.69	0.00	0.10	70.00	39.00	0.00	1036.00	1079.93	8029299.00	1.66	6464.82	6402.00
12	4	7	19019.00	13640.00	197.90	0	Spot (Block12, Row7, Column4)	7101.91	7075.00	701.64	0.00	0.10	6037.00	6093.30	6037.00	618.96	0.00	0.10	70.00	41.00	0.00	1038.00	1064.91	7861818.00	1.63	6598.49	6571.00
12	5	7	19318.00	13647.00	212.00	0	Spot (Block12, Row7, Column5)	7310.87	7287.00	681.40	0.00	0.09	6126.00	6181.69	6126.00	616.64	0.00	0.10	77.00	46.00	0.00	1161.00	1184.87	9365226.00	1.83	6668.23	6646.50
12	6	7	19607.00	13635.00	195.00	0	Spot (Block12, Row7, Column6)	7549.10	7254.00	2675.33	0.02	0.35	6145.00	6214.02	6145.00	603.16	0.00	0.10	71.00	45.00	0.00	1109.00	1404.10	8130380.00	2.21	6709.85	6688.00
12	7	7	19911.00	13642.00	191.55	0	Spot (Block12, Row7, Column7)	7587.90	7503.50	925.36	0.00	0.12	6208.00	6274.52	6208.00	614.53	0.00	0.10	77.00	55.00	0.00	1295.50	1379.90	7861063.00	2.14	6738.66	6631.00
12	8	7	20226.00	13640.00	188.65	0	Spot (Block12, Row7, Column8)	11196.72	11098.00	1254.76	0.00	0.11	6331.00	6382.85	6331.00	616.19	0.00	0.10	100.00	99.00	0.00	4767.00	4865.72	11219111.00	7.81	8112.55	7994.50
12	1	8	18114.00	13951.00	147.90	0	Spot (Block12, Row8, Column1)	56261.31	65535.00	13925.88	0.07	0.25	5845.00	5915.35	5845.00	729.03	0.01	0.12	100.00	100.00	61.07	59690.00	50416.31	33531996.00	69.06	21601.77	16511.00
12	2	8	18419.00	13941.00	206.80	0	Spot (Block12, Row8, Column2)	6740.01	6648.00	697.22	0.01	0.10	5785.50	5850.73	5785.50	664.73	0.00	0.11	60.00	30.00	0.00	862.50	954.51	8182367.00	1.34	6265.92	6256.00
12	3	8	18713.00	13945.00	187.55	0	Spot (Block12, Row8, Column3)	7521.17	7427.00	1117.14	0.01	0.15	5936.00	5992.01	5936.00	643.00	0.00	0.11	82.00	58.00	0.00	1491.00	1585.17	7423391.00	2.38	6521.61	6473.00
12	4	8	19012.00	13937.00	179.80	0	Spot (Block12, Row8, Column4)	7320.48	7284.00	721.12	0.00	0.10	6029.00	6083.27	6029.00	627.99	0.00	0.10	82.00	49.00	0.00	1255.00	1291.48	6617713.00	1.97	6559.11	6500.00
12	5	8	19313.00	13948.00	198.05	0	Spot (Block12, Row8, Column5)	7066.63	7020.50	631.14	0.00	0.09	6082.00	6140.44	6082.00	620.58	0.00	0.10	68.00	33.00	0.00	938.50	984.63	7858098.00	1.49	6648.59	6640.00
12	6	8	19620.00	13942.00	183.10	0	Spot (Block12, Row8, Column6)	7617.22	7528.00	835.21	0.01	0.11	6160.00	6220.75	6160.00	610.73	0.00	0.10	86.00	58.00	0.00	1368.00	1457.22	7160186.00	2.29	6959.99	7066.00
12	7	8	19928.00	13948.00	183.30	0	Spot (Block12, Row8, Column7)	7612.74	7519.00	749.16	0.01	0.10	6263.00	6343.74	6263.00	625.63	0.01	0.10	81.00	50.00	0.00	1256.00	1349.74	7155979.00	2.03	6876.18	6866.00
12	8	8	20225.00	13943.00	154.90	0	Spot (Block12, Row8, Column8)	11329.15	11045.00	2288.57	0.01	0.20	6423.50	6466.88	6423.50	636.70	0.00	0.10	100.00	99.00	0.00	4621.50	4905.65	7477239.00	7.64	7927.71	7949.00
13	1	1	4616.00	16338.00	148.60	0	Spot (Block13, Row1, Column1)	50812.98	58013.50	16310.48	0.06	0.32	2873.00	2918.56	2873.00	309.96	0.01	0.11	100.00	100.00	44.87	55140.50	47939.98	30691256.00	154.52	16327.23	12925.50
13	2	1	4916.00	16345.00	170.60	0	Spot (Block13, Row1, Column2)	3674.47	3670.00	418.34	0.00	0.11	2831.00	2860.64	2831.00	252.62	0.00	0.09	92.00	77.00	0.00	839.00	843.47	2972649.00	3.22	3155.61	3102.00
13	3	1	5220.00	16347.00	165.40	0	Spot (Block13, Row1, Column3)	3539.57	3513.50	324.23	0.00	0.09	2811.00	2828.88	2811.00	202.17	0.00	0.07	96.00	82.00	0.00	702.50	728.57	2682996.00	3.52	3124.89	3084.00
13	4	1	5511.00	16344.00	170.25	0	Spot (Block13, Row1, Column4)	3728.09	3622.00	456.73	0.01	0.12	2832.00	2865.04	2832.00	226.57	0.01	0.08	96.00	87.00	0.00	790.00	896.09	3001110.00	3.81	3213.56	3206.00
13	5	1	5818.00	16343.00	146.25	0	Spot (Block13, Row1, Column5)	5257.90	4943.00	1179.35	0.03	0.22	2885.00	2920.91	2885.00	232.32	0.01	0.08	100.00	100.00	0.00	2058.00	2372.90	3065358.00	10.06	3614.16	3531.00
13	6	1	6107.00	16336.00	160.95	0	Spot (Block13, Row1, Column6)	4629.59	4459.50	807.56	0.02	0.17	2959.00	2985.14	2959.00	243.57	0.00	0.08	99.00	96.00	0.00	1500.50	1670.59	3324044.00	6.75	3445.84	3447.00
13	7	1	6421.00	16333.00	165.00	0	Spot (Block13, Row1, Column7)	5673.19	5523.50	1416.76	0.01	0.25	3065.00	3083.65	3065.00	251.08	0.00	0.08	100.00	99.00	0.00	2458.50	2608.19	4277588.00	10.31	3683.17	3690.00
13	8	1	6720.00	16337.00	181.65	0	Spot (Block13, Row1, Column8)	3849.80	3802.00	390.27	0.01	0.10	3075.00	3113.55	3075.00	276.74	0.01	0.09	91.00	65.00	0.00	727.00	774.80	3549519.00	2.66	3380.76	3366.00
13	1	2	4609.00	16647.00	219.75	0	Spot (Block13, Row2, Column1)	3184.57	3155.00	218.37	0.00	0.07	2829.00	2868.50	2829.00	262.82	0.01	0.09	65.00	18.00	0.00	326.00	355.57	4407447.00	1.20	3035.52	3013.50
13	2	2	4914.00	16634.00	135.10	0	Spot (Block13, Row2, Column2)	3640.73	3583.50	331.74	0.01	0.09	2789.00	2806.48	2789.00	212.35	0.00	0.08	99.00	93.00	0.00	794.50	851.73	1798519.00	3.93	3140.33	3147.00
13	3	2	5225.00	16631.00	196.15	0	Spot (Block13, Row2, Column3)	3466.94	3424.00	413.56	0.01	0.12	2822.00	2846.76	2822.00	204.65	0.00	0.07	90.00	73.00	0.00	602.00	644.94	3761625.00	3.03	3114.08	3116.00
13	4	2	5531.00	16643.00	221.00	0	Spot (Block13, Row2, Column4)	3426.13	3388.00	308.39	0.00	0.09	2890.00	2910.75	2890.00	213.10	0.00	0.07	85.00	59.00	0.00	498.00	536.13	4796581.00	2.42	3065.46	3059.00
13	5	2	5821.00	16637.00	184.10	0	Spot (Block13, Row2, Column5)	4949.84	4956.50	749.84	0.00	0.15	2923.00	2957.33	2923.00	226.07	0.01	0.08	100.00	99.00	0.00	2033.50	2026.84	4682552.00	8.81	3574.81	3526.00
13	6	2	6120.00	16642.00	199.15	0	Spot (Block13, Row2, Column6)	3742.49	3742.00	375.51	0.00	0.10	2962.00	2990.91	2962.00	236.24	0.00	0.08	92.00	79.00	0.00	780.00	780.49	4214049.00	3.18	3247.85	3221.00
13	7	2	6420.00	16640.00	217.25	0	Spot (Block13, Row2, Column7)	3640.12	3571.00	406.57	0.01	0.11	3000.00	3033.39	3000.00	245.96	0.00	0.08	86.00	64.00	0.00	571.00	640.12	4903246.00	2.47	3230.49	3211.50
13	8	2	6724.00	16636.00	213.20	0	Spot (Block13, Row2, Column8)	3459.14	3409.50	332.18	0.01	0.10	3063.00	3084.68	3063.00	268.69	0.00	0.09	61.00	30.00	0.00	346.50	396.14	4489968.00	1.39	3239.50	3220.00
13	1	3	4624.00	16944.00	147.25	0	Spot (Block13, Row3, Column1)	4985.17	4740.00	1043.72	0.02	0.21	2833.00	2853.93	2833.00	215.70	0.00	0.08	100.00	99.00	0.00	1907.00	2152.17	2946236.00	9.88	3449.28	3411.50
13	2	3	4914.00	16940.00	198.50	0	Spot (Block13, Row3, Column2)	3510.12	3525.00	373.18	0.00	0.11	2823.00	2843.64	2823.00	197.03	0.00	0.07	92.00	74.00	0.00	702.00	687.12	3906767.00	3.38	3054.61	3047.00
13	3	3	5203.00	16935.00	197.25	0	Spot (Block13, Row3, Column3)	3710.37	3562.50	448.65	0.02	0.12	2884.00	2919.29	2884.00	290.31	0.01	0.10	96.00	66.00	0.00	678.50	826.37	4081412.00	2.72	3211.11	3236.00
13	4	3	5515.00	16933.00	186.25	0	Spot (Block13, Row3, Column4)	4041.83	4014.00	536.99	0.00	0.13	2973.00	3004.39	2973.00	357.90	0.00	0.12	91.00	68.00	0.00	1041.00	1068.83	3944826.00	2.90	3381.69	3371.00
13	5	3	5812.00	16937.00	189.10	0	Spot (Block13, Row3, Column5)	3879.21	3762.00	516.97	0.01	0.13	3010.00	3041.60	3010.00	306.94	0.00	0.10	95.00	63.00	0.00	752.00	869.21	3933520.00	2.73	3381.77	3395.50
13	6	3	6125.00	16927.00	204.20	0	Spot (Block13, Row3, Column6)	3697.73	3653.00	395.54	0.01	0.11	3003.00	3052.73	3003.00	288.04	0.01	0.09	86.00	57.00	0.00	650.00	694.73	4374419.00	2.24	3292.89	3253.00
13	7	3	6424.00	16936.00	161.50	0	Spot (Block13, Row3, Column7)	4293.39	4209.00	796.21	0.01	0.19	3032.00	3076.05	3032.00	264.69	0.01	0.09	98.00	91.00	0.00	1177.00	1261.39	3086950.00	4.60	3467.16	3438.00
13	8	3	6726.00	16944.00	187.70	0	Spot (Block13, Row3, Column8)	3631.06	3604.00	297.93	0.00	0.08	3101.00	3244.41	3101.00	1641.50	0.02	0.51	0.00	0.00	0.00	503.00	530.06	3605647.00	0.24	3369.08	3349.00
13	1	4	4614.00	17239.00	194.85	0	Spot (Block13, Row4, Column1)	3651.58	3501.00	659.29	0.02	0.18	2810.00	2827.80	2810.00	210.34	0.00	0.07	96.00	77.00	0.00	691.00	841.58	3943708.00	3.92	3102.80	3103.00
13	2	4	4918.00	17230.00	209.60	0	Spot (Block13, Row4, Column2)	3345.30	3302.00	285.94	0.01	0.09	2849.50	2872.60	2849.50	232.94	0.00	0.08	80.00	48.00	0.00	452.50	495.80	4178280.00	2.03	3049.53	2965.50
13	3	4	5218.00	17243.00	143.85	0	Spot (Block13, Row4, Column3)	7016.50	7005.00	1596.00	0.00	0.23	2943.00	2980.38	2943.00	285.03	0.01	0.10	100.00	100.00	0.00	4062.00	4073.50	3922224.00	14.16	4133.40	3957.00
13	4	4	5505.00	17256.00	208.95	0	Spot (Block13, Row4, Column4)	3584.27	3538.00	298.74	0.01	0.08	3009.00	3051.47	3009.00	323.81	0.01	0.11	75.00	36.00	0.00	529.00	575.27	4451660.00	1.65	3264.19	3272.00
13	5	4	5811.00	17243.00	202.45	0	Spot (Block13, Row4, Column5)	3800.23	3706.00	394.65	0.01	0.10	3087.00	3126.21	3087.00	333.07	0.01	0.11	85.00	45.00	0.00	619.00	713.23	4419668.00	2.02	3431.62	3431.50
13	6	4	6118.00	17236.00	184.15	0	Spot (Block13, Row4, Column6)	5347.57	5257.50	869.89	0.01	0.16	3092.00	3121.90	3092.00	293.36	0.00	0.09	100.00	99.00	0.00	2165.50	2255.57	5080195.00	7.59	3815.74	3764.00
13	7	4	6408.00	17246.00	150.75	0	Spot (Block13, Row4, Column7)	5405.77	5134.50	1528.35	0.02	0.28	3092.00	3134.35	3092.00	278.20	0.01	0.09	99.00	95.00	0.00	2042.50	2313.77	3373201.00	8.16	3716.94	3688.50
13	8	4	6716.00	17249.00	198.10	0	Spot (Block13, Row4, Column8)	4166.78	4062.00	694.94	0.01	0.17	3107.00	3251.62	3107.00	1612.74	0.02	0.50	23.00	0.00	0.00	955.00	1059.78	4637628.00	0.57	3426.07	3398.00
13	1	5	4615.00	17545.00	151.80	0	Spot (Block13, Row5, Column1)	4422.27	4328.50	684.15	0.01	0.15	2852.00	2870.82	2852.00	207.62	0.00	0.07	100.00	98.00	0.00	1476.50	1570.27	2794876.00	7.47	3326.44	3292.00
13	2	5	4910.00	17528.00	203.95	0	Spot (Block13, Row5, Column2)	3780.12	3575.00	1106.67	0.02	0.29	2910.00	2932.87	2910.00	235.35	0.00	0.08	93.00	73.00	0.00	665.00	870.12	4452986.00	3.60	3255.90	3194.50
13	3	5	5226.00	17559.00	205.90	0	Spot (Block13, Row5, Column3)	3841.88	3785.00	478.81	0.01	0.12	3032.00	3070.31	3032.00	251.24	0.01	0.08	90.00	69.00	0.00	753.00	809.88	4637149.00	3.07	3313.21	3288.00
13	4	5	5518.00	17542.00	197.35	0	Spot (Block13, Row5, Column4)	4048.38	3915.00	598.18	0.01	0.15	3071.00	3105.74	3071.00	258.55	0.00	0.08	92.00	76.00	0.00	844.00	977.38	4461314.00	3.65	3401.18	3345.50
13	5	5	5818.00	17542.00	146.45	0	Spot (Block13, Row5, Column5)	8610.34	8122.50	2484.95	0.03	0.29	3115.00	3177.36	3115.00	292.64	0.01	0.09	100.00	100.00	0.00	5007.50	5495.34	5045659.00	18.57	4509.22	4306.00
13	6	5	6116.00	17532.00	198.15	0	Spot (Block13, Row5, Column6)	3922.23	3838.00	444.93	0.01	0.11	3134.00	3172.83	3134.00	272.80	0.01	0.09	91.00	68.00	0.00	704.00	788.23	4365442.00	2.75	3441.31	3375.50
13	7	5	6421.00	17545.00	200.95	0	Spot (Block13, Row5, Column7)	3782.81	3724.00	421.05	0.01	0.11	3112.00	3161.76	3112.00	282.86	0.01	0.09	81.00	54.00	0.00	612.00	670.81	4323747.00	2.20	3438.45	3439.00
13	8	5	6720.00	17544.00	147.60	0	Spot (Block13, Row5, Column8)	6411.42	6325.50	1695.08	0.01	0.26	3094.00	3151.36	3094.00	291.75	0.01	0.09	100.00	99.00	0.00	3231.50	3317.42	3808385.00	11.17	3914.84	3876.00
13	1	6	4623.00	17833.00	212.55	0	Spot (Block13, Row6, Column1)	3552.26	3503.00	350.83	0.01	0.10	2902.00	2961.22	2902.00	825.43	0.01	0.28	31.00	0.00	0.00	601.00	650.26	4571762.00	0.72	3136.88	3119.50
13	2	6	4917.00	17839.00	215.15	0	Spot (Block13, Row6, Column2)	3588.16	3564.00	289.91	0.00	0.08	2983.00	3023.85	2983.00	260.06	0.01	0.09	90.00	59.00	0.00	581.00	605.16	4743547.00	2.17	3299.99	3288.50
13	3	6	5211.00	17841.00	154.40	0	Spot (Block13, Row6, Column3)	5815.10	5605.50	1242.04	0.02	0.21	3092.00	3127.15	3092.00	263.76	0.00	0.08	100.00	99.00	0.00	2513.50	2723.10	3803074.00	10.19	3816.66	3794.00
13	4	6	5525.00	17840.00	159.35	0	Spot (Block13, Row6, Column4)	4680.37	4586.00	717.56	0.01	0.15	3122.00	3159.26	3122.00	257.69	0.01	0.08	99.00	97.00	0.00	1464.00	1558.37	3262218.00	5.90	3646.67	3628.00
13	5	6	5818.00	17840.00	139.40	0	Spot (Block13, Row6, Column5)	7953.02	7795.50	2033.73	0.01	0.26	3178.00	3215.29	3178.00	289.14	0.01	0.09	100.00	100.00	0.00	4617.50	4775.02	4167381.00	16.39	4682.48	4345.00
13	6	6	6119.00	17845.00	196.95	0	Spot (Block13, Row6, Column6)	3954.00	3887.00	388.94	0.01	0.10	3183.00	3221.45	3183.00	286.36	0.01	0.09	93.00	62.00	0.00	704.00	771.00	4337536.00	2.56	3612.33	3575.50
13	7	6	6406.00	17841.00	152.25	0	Spot (Block13, Row6, Column7)	5157.14	5111.00	867.90	0.00	0.17	3168.00	3201.78	3168.00	290.84	0.00	0.09	99.00	99.00	0.00	1943.00	1989.14	3264469.00	6.72	3777.44	3743.00
13	8	6	6724.00	17845.00	149.50	0	Spot (Block13, Row6, Column8)	4884.05	4774.00	822.39	0.01	0.17	3161.00	3200.68	3161.00	314.12	0.01	0.10	98.00	94.00	0.00	1613.00	1723.05	2954851.00	5.36	3657.30	3651.50
13	1	7	4614.00	18137.00	211.10	0	Spot (Block13, Row7, Column1)	3429.05	3374.00	276.15	0.01	0.08	2924.50	3013.58	2924.50	889.88	0.01	0.30	12.00	0.00	0.00	449.50	504.55	4334322.00	0.47	3166.25	3162.50
13	2	7	4922.00	18136.00	226.20	0	Spot (Block13, Row7, Column2)	3539.39	3527.00	323.76	0.00	0.09	2966.00	3002.25	2966.00	271.80	0.01	0.09	83.00	51.00	0.00	561.00	573.39	5206449.00	1.98	3177.45	3149.00
13	3	7	5216.00	18134.00	212.75	0	Spot (Block13, Row7, Column3)	3766.63	3657.50	566.63	0.01	0.15	3088.00	3125.31	3088.00	294.49	0.01	0.09	88.00	48.00	0.00	569.50	678.63	4866491.00	2.18	3406.38	3366.00
13	4	7	5515.00	18135.00	203.95	0	Spot (Block13, Row7, Column4)	3716.70	3696.00	333.74	0.00	0.09	3113.00	3158.82	3113.00	303.49	0.01	0.10	77.00	47.00	0.00	583.00	603.70	4396856.00	1.84	3483.61	3481.00
13	5	7	5808.00	18148.00	211.35	0	Spot (Block13, Row7, Column5)	3896.38	3837.00	543.57	0.01	0.14	3160.00	3197.50	3160.00	286.39	0.01	0.09	87.00	59.00	0.00	677.00	736.38	4963994.00	2.44	3529.15	3522.00
13	6	7	6119.00	18145.00	200.20	0	Spot (Block13, Row7, Column6)	3792.39	3764.00	332.85	0.00	0.09	3176.00	3214.48	3176.00	291.06	0.01	0.09	82.00	51.00	0.00	588.00	616.39	4296778.00	1.99	3478.43	3458.50
13	7	7	6409.00	18143.00	204.50	0	Spot (Block13, Row7, Column7)	4285.25	4056.00	785.84	0.02	0.18	3178.00	3212.34	3178.00	300.28	0.00	0.09	89.00	67.00	0.00	878.00	1107.25	5103728.00	3.57	3659.70	3606.00
13	8	7	6713.00	18146.00	178.10	0	Spot (Block13, Row7, Column8)	7560.83	7438.00	1470.44	0.01	0.19	3194.50	3235.17	3194.50	325.21	0.01	0.10	100.00	100.00	0.00	4243.50	4366.33	6736699.00	13.30	4431.58	4334.00
13	1	8	4610.00	18446.00	138.40	0	Spot (Block13, Row8, Column1)	57415.26	65535.00	13593.36	0.06	0.24	3016.00	3076.67	3016.00	363.86	0.01	0.12	100.00	100.00	65.76	62519.00	54399.26	29683884.00	149.34	18370.13	13883.50
13	2	8	4920.00	18437.00	205.90	0	Spot (Block13, Row8, Column2)	3594.83	3569.50	335.45	0.00	0.09	3065.00	3102.78	3065.00	317.45	0.01	0.10	71.00	34.00	0.00	504.50	529.83	4349740.00	1.55	3320.54	3280.00
13	3	8	5206.00	18439.00	155.35	0	Spot (Block13, Row8, Column3)	4970.86	4805.00	895.37	0.01	0.18	3174.00	3213.63	3174.00	354.57	0.01	0.11	99.00	94.00	0.00	1631.00	1796.86	3290711.00	4.96	3665.80	3700.00
13	4	8	5522.00	18430.00	187.35	0	Spot (Block13, Row8, Column4)	4007.58	3890.00	510.86	0.01	0.13	3189.00	3249.34	3189.00	394.84	0.01	0.12	79.00	43.00	0.00	701.00	818.58	3967500.00	1.92	3907.59	3484.00
13	5	8	5816.00	18440.00	203.45	0	Spot (Block13, Row8, Column5)	3719.06	3675.50	390.96	0.01	0.11	3208.00	3266.68	3208.00	335.40	0.01	0.10	62.00	33.00	0.00	467.50	511.06	4366181.00	1.35	3484.49	3441.00
13	6	8	6122.00	18438.00	162.50	0	Spot (Block13, Row8, Column6)	4367.43	4350.00	535.78	0.00	0.12	3237.00	3279.06	3237.00	328.46	0.01	0.10	93.00	81.00	0.00	1113.00	1130.43	3179490.00	3.31	3635.25	3590.00
13	7	8	6419.00	18439.00	198.30	0	Spot (Block13, Row8, Column7)	4381.27	4172.00	743.93	0.02	0.17	3238.00	3284.50	3238.00	343.77	0.01	0.10	89.00	69.00	0.00	934.00	1143.27	4858828.00	3.19	3599.01	3559.00
13	8	8	6710.00	18439.00	156.75	0	Spot (Block13, Row8, Column8)	6860.99	6423.50	1840.25	0.03	0.27	3297.00	3337.53	3297.00	356.27	0.01	0.11	100.00	100.00	0.00	3126.50	3563.99	4624305.00	9.89	4196.74	4145.00
14	1	1	9120.00	16341.00	151.65	0	Spot (Block14, Row1, Column1)	51674.41	60337.00	15796.38	0.07	0.31	4860.00	4929.00	4860.00	608.84	0.01	0.12	100.00	100.00	46.19	55477.00	46814.41	32555120.00	76.78	17156.09	13792.00
14	2	1	9415.00	16348.00	161.65	0	Spot (Block14, Row1, Column2)	8007.74	7615.00	1658.52	0.02	0.21	4745.00	4802.35	4745.00	564.94	0.01	0.12	98.00	95.00	0.00	2870.00	3262.74	5805609.00	5.67	5678.96	5728.00
14	3	1	9722.00	16346.00	149.95	0	Spot (Block14, Row1, Column3)	10396.08	9066.00	3725.60	0.06	0.36	4727.50	4770.39	4727.50	522.99	0.00	0.11	99.00	99.00	0.00	4338.50	5668.58	6445571.00	10.76	6056.03	6031.00
14	4	1	10016.00	16350.00	166.75	0	Spot (Block14, Row1, Column4)	7290.23	7126.50	1258.31	0.01	0.17	4760.00	4807.01	4760.00	525.14	0.00	0.11	98.00	90.00	0.00	2366.50	2530.23	5628059.00	4.73	5430.52	5420.50
14	5	1	10312.00	16345.00	145.80	0	Spot (Block14, Row1, Column5)	20182.20	16483.50	11961.27	0.09	0.59	4736.00	4794.82	4736.00	526.64	0.01	0.11	100.00	99.00	0.00	11747.50	15446.20	11705678.00	29.22	7576.22	6869.50
14	6	1	10612.00	16339.00	147.25	0	Spot (Block14, Row1, Column6)	17235.77	17148.50	6986.00	0.00	0.41	4790.00	4832.49	4790.00	569.83	0.00	0.12	100.00	100.00	0.00	12358.50	12445.77	10203575.00	21.77	7776.67	7298.00
14	7	1	10923.00	16341.00	151.40	0	Spot (Block14, Row1, Column7)	46209.64	50318.00	19177.50	0.04	0.42	4835.00	4899.41	4835.00	610.73	0.01	0.12	100.00	100.00	37.26	45483.00	41374.64	29019836.00	67.64	14823.64	13035.00
14	8	1	11222.00	16338.00	212.25	0	Spot (Block14, Row1, Column8)	5896.52	5768.50	574.56	0.01	0.10	4957.00	5009.72	4957.00	568.13	0.00	0.11	68.00	34.00	0.00	811.50	939.52	7559339.00	1.56	5424.68	5480.00
14	1	2	9111.00	16635.00	223.65	0	Spot (Block14, Row2, Column1)	5291.25	5207.00	535.01	0.01	0.10	4672.00	4732.82	4672.00	550.47	0.01	0.12	48.00	20.00	0.00	535.00	619.25	7592937.00	1.01	4919.33	4953.00
14	2	2	9413.00	16643.00	129.50	0	Spot (Block14, Row2, Column2)	14029.54	13573.00	3592.61	0.01	0.26	4585.00	4665.13	4585.00	513.18	0.01	0.11	100.00	100.00	0.00	8988.00	9444.54	6299263.00	18.25	7194.66	7117.00
14	3	2	9724.00	16641.00	191.25	0	Spot (Block14, Row2, Column3)	5550.55	5480.00	589.03	0.01	0.11	4647.00	4697.30	4647.00	516.36	0.00	0.11	69.00	38.00	0.00	833.00	903.55	5728165.00	1.65	5075.61	4971.00
14	4	2	10020.00	16641.00	182.70	0	Spot (Block14, Row2, Column4)	9614.10	9574.50	2161.40	0.00	0.22	4689.00	4727.70	4689.00	528.90	0.00	0.11	100.00	99.00	0.00	4885.50	4925.10	9037257.00	9.24	6205.66	6181.50
14	5	2	10316.00	16634.00	199.85	0	Spot (Block14, Row2, Column5)	5639.21	5588.50	622.39	0.00	0.11	4599.00	4643.47	4599.00	518.89	0.00	0.11	76.00	46.00	0.00	989.50	1040.21	6361026.00	1.92	5058.24	5099.00
14	6	2	10616.00	16647.00	175.55	0	Spot (Block14, Row2, Column6)	6343.48	6184.00	1110.69	0.01	0.18	4546.00	4611.66	4546.00	490.26	0.01	0.11	88.00	75.00	0.00	1638.00	1797.48	5455389.00	3.53	5174.23	5050.00
14	7	2	10916.00	16645.00	186.95	0	Spot (Block14, Row2, Column7)	7046.66	6656.00	1537.44	0.02	0.22	4669.50	4750.75	4669.50	559.21	0.01	0.12	93.00	76.00	0.00	1986.50	2377.16	6933913.00	4.11	5401.47	5462.00
14	8	2	11217.00	16641.00	199.70	0	Spot (Block14, Row2, Column8)	5661.17	5623.50	588.14	0.00	0.10	4814.00	4870.43	4814.00	524.20	0.01	0.11	63.00	40.00	0.00	809.50	847.17	6419771.00	1.51	5223.66	5157.00
14	1	3	9125.00	16945.00	146.55	0	Spot (Block14, Row3, Column1)	16187.46	14578.00	7668.15	0.05	0.47	4540.50	4577.68	4540.50	484.01	0.00	0.11	100.00	99.00	0.00	10037.50	11646.96	9485851.00	23.99	6959.08	6589.50
14	2	3	9427.00	16940.00	194.40	0	Spot (Block14, Row3, Column2)	5586.79	5509.00	601.53	0.01	0.11	4542.00	4601.08	4542.00	478.65	0.01	0.10	82.00	51.00	0.00	967.00	1044.79	5961109.00	2.06	5101.16	5075.00
14	3	3	9708.00	16938.00	196.90	0	Spot (Block14, Row3, Column3)	5718.34	5709.00	655.54	0.00	0.11	4559.00	4637.77	4559.00	505.85	0.01	0.11	82.00	57.00	0.00	1150.00	1159.34	6261587.00	2.14	5021.34	5006.00
14	4	3	10018.00	16943.00	143.65	0	Spot (Block14, Row3, Column4)	16693.25	15920.00	6582.52	0.02	0.39	4528.00	4587.67	4528.00	517.16	0.01	0.11	100.00	100.00	0.00	11392.00	12165.25	9364915.00	23.41	7654.18	6704.00
14	5	3	10323.00	16946.00	191.20	0	Spot (Block14, Row3, Column5)	5371.11	5289.00	764.80	0.01	0.14	4381.00	4442.85	4381.00	478.22	0.01	0.11	73.00	47.00	0.00	908.00	990.11	5537610.00	1.94	4820.01	4791.00
14	6	3	10625.00	16940.00	205.65	0	Spot (Block14, Row3, Column6)	5312.72	5177.00	560.65	0.01	0.11	4429.00	4512.25	4429.00	512.05	0.01	0.11	70.00	36.00	0.00	748.00	883.72	6391204.00	1.56	4730.93	4732.00
14	7	3	10923.00	16947.00	146.35	0	Spot (Block14, Row3, Column7)	16965.66	15032.00	8122.66	0.05	0.48	4683.00	4748.69	4683.00	562.68	0.01	0.12	100.00	99.00	0.00	10349.00	12282.66	9924913.00	21.71	7124.31	6923.50
14	8	3	11230.00	16937.00	201.35	0	Spot (Block14, Row3, Column8)	5653.69	5595.50	580.89	0.00	0.10	4837.00	4872.35	4837.00	533.46	0.00	0.11	67.00	30.00	0.00	758.50	816.69	6513045.00	1.46	5320.33	5218.50
14	1	4	9123.00	17242.00	146.20	0	Spot (Block14, Row4, Column1)	15415.30	14463.00	6246.46	0.03	0.41	4503.00	4548.76	4503.00	504.70	0.00	0.11	100.00	100.00	0.00	9960.00	10912.30	9002538.00	21.53	6764.82	6410.00
14	2	4	9427.00	17237.00	208.70	0	Spot (Block14, Row4, Column2)	5532.32	5484.00	547.40	0.00	0.10	4560.00	4635.89	4560.00	537.17	0.01	0.12	74.00	40.00	0.00	924.00	972.32	6882210.00	1.67	5001.44	4923.00
14	3	4	9718.00	17243.00	143.95	0	Spot (Block14, Row4, Column3)	49196.61	53018.00	16563.29	0.03	0.34	4594.00	4684.22	4594.00	555.33	0.01	0.12	100.00	100.00	37.01	48424.00	44602.61	27648656.00	80.15	15992.16	12831.50
14	4	4	10007.00	17244.00	212.85	0	Spot (Block14, Row4, Column4)	5407.92	5360.00	525.45	0.00	0.10	4475.00	4573.51	4475.00	520.76	0.01	0.11	69.00	42.00	0.00	885.00	932.92	6997847.00	1.60	4909.38	4911.00
14	5	4	10311.00	17245.00	202.35	0	Spot (Block14, Row4, Column5)	5144.86	5115.00	534.55	0.00	0.10	4392.00	4458.45	4392.00	525.05	0.01	0.12	62.00	27.00	0.00	723.00	752.86	5993767.00	1.31	4759.72	4760.00
14	6	4	10617.00	17241.00	206.60	0	Spot (Block14, Row4, Column6)	5387.33	5281.00	596.98	0.01	0.11	4424.00	4492.56	4424.00	500.08	0.01	0.11	74.00	42.00	0.00	857.00	963.33	6540213.00	1.79	4703.86	4632.00
14	7	4	10913.00	17251.00	148.75	0	Spot (Block14, Row4, Column7)	14849.64	12269.50	7926.05	0.08	0.53	4721.00	4760.17	4721.00	554.85	0.00	0.12	97.00	93.00	0.00	7548.50	10128.64	8998883.00	18.18	6841.45	6444.00
14	8	4	11214.00	17252.00	160.60	0	Spot (Block14, Row4, Column8)	7205.32	7067.00	1318.12	0.01	0.18	4828.00	4862.23	4828.00	545.35	0.00	0.11	94.00	84.00	0.00	2239.00	2377.32	5108570.00	4.30	5394.99	5339.50
14	1	5	9125.00	17549.00	148.90	0	Spot (Block14, Row5, Column1)	10874.10	9988.00	3735.69	0.04	0.34	4486.00	4521.66	4486.00	491.63	0.00	0.11	100.00	99.00	0.00	5502.00	6388.10	6535335.00	12.92	5992.47	5792.00
14	2	5	9417.00	17547.00	208.70	0	Spot (Block14, Row5, Column2)	5617.84	5486.50	620.42	0.01	0.11	4525.00	4592.78	4525.00	492.33	0.01	0.11	81.00	49.00	0.00	961.50	1092.84	6966127.00	2.08	5003.91	5000.00
14	3	5	9712.00	17543.00	204.25	0	Spot (Block14, Row5, Column3)	5834.63	5686.00	662.96	0.01	0.11	4658.00	4717.63	4658.00	548.74	0.01	0.12	85.00	47.00	0.00	1028.00	1176.63	6896529.00	2.04	5145.07	5170.00
14	4	5	10018.00	17545.00	153.05	0	Spot (Block14, Row5, Column4)	9458.63	8975.00	2767.09	0.02	0.29	4571.00	4639.29	4571.00	538.55	0.01	0.12	99.00	99.00	0.00	4404.00	4887.63	6081899.00	8.95	5788.80	5750.00
14	5	5	10321.00	17546.00	143.60	0	Spot (Block14, Row5, Column5)	54008.08	65535.00	15678.22	0.08	0.29	4580.00	4655.51	4580.00	603.56	0.01	0.13	100.00	100.00	53.75	60955.00	49428.08	30244728.00	81.77	17183.08	14280.50
14	6	5	10622.00	17545.00	189.30	0	Spot (Block14, Row5, Column6)	6558.85	6308.00	1272.51	0.02	0.19	4585.50	4657.32	4585.50	541.04	0.01	0.12	91.00	70.00	0.00	1722.50	1973.35	6598204.00	3.51	5272.78	5349.50
14	7	5	10925.00	17545.00	196.30	0	Spot (Block14, Row5, Column7)	5771.81	5815.00	608.73	0.00	0.11	4803.00	4832.24	4803.00	573.45	0.00	0.12	67.00	42.00	0.00	1012.00	968.81	6308584.00	1.64	5188.58	5113.00
14	8	5	11221.00	17545.00	144.90	0	Spot (Block14, Row5, Column8)	33839.21	29311.00	20974.99	0.06	0.62	4847.00	4871.42	4847.00	536.39	0.00	0.11	100.00	100.00	13.22	24464.00	28992.21	19457584.00	54.01	10096.76	8772.00
14	1	6	9116.00	17846.00	203.80	0	Spot (Block14, Row6, Column1)	5407.72	5335.00	601.93	0.01	0.11	4432.00	4477.01	4432.00	475.48	0.00	0.11	75.00	47.00	0.00	903.00	975.72	6381108.00	1.96	4834.46	4861.50
14	2	6	9420.00	17867.00	226.80	0	Spot (Block14, Row6, Column2)	5556.95	5502.00	651.65	0.00	0.12	4499.00	4576.69	4499.00	546.20	0.01	0.12	76.00	45.00	0.00	1003.00	1057.95	8218728.00	1.79	4979.53	4972.50
14	3	6	9706.00	17840.00	142.25	0	Spot (Block14, Row6, Column3)	32736.38	31421.00	16187.97	0.02	0.49	4638.00	4715.76	4638.00	573.08	0.01	0.12	100.00	100.00	1.82	26783.00	28098.38	17972284.00	48.90	11021.65	9034.00
14	4	6	10020.00	17853.00	180.70	0	Spot (Block14, Row6, Column4)	6766.22	6536.00	1244.83	0.02	0.18	4681.00	4754.27	4681.00	608.27	0.01	0.13	91.00	73.00	0.00	1855.00	2085.22	6177556.00	3.31	5262.11	5218.50
14	5	6	10317.00	17843.00	144.15	0	Spot (Block14, Row6, Column5)	60057.79	65535.00	10599.14	0.04	0.18	4694.00	4794.43	4694.00	645.09	0.01	0.13	100.00	100.00	71.45	60841.00	55363.79	33872856.00	85.67	20631.88	15630.50
14	6	6	10613.00	17847.00	206.35	0	Spot (Block14, Row6, Column6)	5932.19	5803.00	827.72	0.01	0.14	4720.00	4805.81	4720.00	607.09	0.01	0.13	73.00	45.00	0.00	1083.00	1212.19	7189819.00	1.86	5150.45	5149.00
14	7	6	10918.00	17844.00	144.20	0	Spot (Block14, Row6, Column7)	27969.86	25253.00	13534.43	0.04	0.48	4816.00	4886.91	4816.00	613.61	0.01	0.13	100.00	100.00	0.00	20437.00	23153.86	15858911.00	37.62	9540.97	8872.00
14	8	6	11223.00	17850.00	143.85	0	Spot (Block14, Row6, Column8)	38369.39	36172.00	20491.04	0.03	0.53	4795.00	4832.77	4795.00	568.90	0.00	0.12	100.00	100.00	19.29	31377.00	33574.39	21678780.00	58.95	11561.05	9634.00
14	1	7	9121.00	18138.00	203.65	0	Spot (Block14, Row7, Column1)	5024.89	4959.50	550.99	0.01	0.11	4347.00	4376.37	4347.00	524.41	0.00	0.12	54.00	27.00	0.00	612.50	677.89	5919315.00	1.24	4608.88	4624.50
14	2	7	9428.00	18147.00	198.80	0	Spot (Block14, Row7, Column2)	5038.79	5035.00	470.81	0.00	0.09	4331.00	4355.11	4331.00	518.84	0.00	0.12	62.00	26.00	0.00	704.00	707.79	5653521.00	1.32	4667.18	4610.00
14	3	7	9730.00	18139.00	197.70	0	Spot (Block14, Row7, Column3)	5197.67	5199.50	519.57	0.00	0.10	4446.50	4520.14	4446.50	567.41	0.01	0.13	59.00	28.00	0.00	753.00	751.17	5748621.00	1.19	4793.31	4719.50
14	4	7	10020.00	18145.00	194.65	0	Spot (Block14, Row7, Column4)	5374.99	5337.00	554.75	0.00	0.10	4512.00	4575.55	4512.00	536.42	0.01	0.12	70.00	34.00	0.00	825.00	862.99	5783489.00	1.49	5033.27	5033.00
14	5	7	10321.00	18141.00	195.75	0	Spot (Block14, Row7, Column5)	8401.30	7974.50	1889.31	0.02	0.22	4569.50	4657.84	4569.50	597.13	0.01	0.13	99.00	97.00	0.00	3405.00	3831.80	9107011.00	6.27	5979.25	5978.00
14	6	7	10621.00	18131.00	206.60	0	Spot (Block14, Row7, Column6)	5577.84	5493.00	610.59	0.01	0.11	4608.00	4649.15	4608.00	543.90	0.00	0.12	69.00	42.00	0.00	885.00	969.84	6760339.00	1.71	5064.25	4985.00
14	7	7	10911.00	18149.00	144.75	0	Spot (Block14, Row7, Column7)	21587.75	20452.00	9130.89	0.02	0.42	4652.00	4685.08	4652.00	594.31	0.00	0.13	100.00	100.00	0.00	15800.00	16935.75	12348191.00	28.44	8835.29	7242.00
14	8	7	11216.00	18144.00	181.55	0	Spot (Block14, Row7, Column8)	6701.23	6644.50	760.65	0.00	0.11	4681.00	4700.96	4681.00	553.85	0.00	0.12	98.00	88.00	0.00	1963.50	2020.23	6178530.00	3.61	5443.94	5408.00
14	1	8	9107.00	18447.00	142.90	0	Spot (Block14, Row8, Column1)	55034.91	65535.00	14493.71	0.08	0.26	4484.00	4540.55	4484.00	603.39	0.01	0.13	100.00	100.00	57.97	61051.00	50550.91	30379476.00	83.68	19233.98	15508.00
14	2	8	9418.00	18447.00	187.65	0	Spot (Block14, Row8, Column2)	5934.76	5656.00	974.09	0.02	0.16	4333.00	4381.86	4333.00	539.36	0.00	0.12	88.00	67.00	0.00	1323.00	1601.76	5916960.00	2.88	4908.66	4911.00
14	3	8	9712.00	18443.00	146.20	0	Spot (Block14, Row8, Column3)	11580.23	10250.50	5266.43	0.05	0.45	4281.00	4317.47	4281.00	497.40	0.00	0.12	100.00	99.00	0.00	5969.50	7299.23	6762853.00	14.60	5824.43	5768.00
14	4	8	10022.00	18449.00	190.00	0	Spot (Block14, Row8, Column4)	5166.43	5104.00	567.38	0.01	0.11	4305.00	4339.23	4305.00	501.18	0.00	0.12	70.00	40.00	0.00	799.00	861.43	5274925.00	1.65	4699.63	4706.00
14	5	8	10317.00	18441.00	202.45	0	Spot (Block14, Row8, Column5)	5020.56	4991.00	561.67	0.00	0.11	4336.00	4384.63	4336.00	508.35	0.00	0.12	57.00	30.00	0.00	655.00	684.56	5853970.00	1.25	4663.45	4629.00
14	6	8	10622.00	18443.00	189.50	0	Spot (Block14, Row8, Column6)	5602.40	5512.00	710.52	0.01	0.13	4407.00	4436.49	4407.00	499.10	0.00	0.11	85.00	56.00	0.00	1105.00	1195.40	5686435.00	2.34	4879.76	4881.00
14	7	8	10918.00	18441.00	156.40	0	Spot (Block14, Row8, Column7)	8624.81	7968.00	2331.67	0.03	0.27	4535.00	4554.42	4535.00	539.52	0.00	0.12	99.00	94.00	0.00	3433.00	4089.81	5795873.00	7.54	5370.43	5350.00
14	8	8	11219.00	18441.00	159.95	0	Spot (Block14, Row8, Column8)	8692.62	8437.00	2061.41	0.01	0.24	4679.00	4705.98	4679.00	552.83	0.00	0.12	99.00	98.00	0.00	3758.00	4013.62	6119608.00	7.21	5681.61	5709.00
15	1	1	13621.00	16343.00	153.60	0	Spot (Block15, Row1, Column1)	51707.43	60272.50	15300.51	0.07	0.30	6378.00	6430.44	6378.00	849.72	0.00	0.13	100.00	100.00	44.75	53894.50	45329.43	33506668.00	53.28	17372.67	15088.00
15	2	1	13919.00	16344.00	167.00	0	Spot (Block15, Row1, Column2)	9631.65	9378.50	2389.77	0.01	0.25	6276.00	6333.46	6276.00	776.52	0.00	0.12	96.00	84.00	0.00	3102.50	3355.65	7474161.00	4.25	7219.04	7149.00
15	3	1	14220.00	16346.00	188.65	0	Spot (Block15, Row1, Column3)	8174.13	8002.00	1199.85	0.01	0.15	6184.00	6253.12	6184.00	723.52	0.00	0.12	84.00	65.00	0.00	1818.00	1990.13	8198651.00	2.66	6964.45	6969.00
15	4	1	14511.00	16341.00	166.60	0	Spot (Block15, Row1, Column4)	8859.78	8623.50	1633.41	0.01	0.18	6179.00	6235.58	6179.00	721.42	0.00	0.12	94.00	82.00	0.00	2444.50	2680.78	6822033.00	3.64	7070.73	6960.00
15	5	1	14815.00	16349.00	173.45	0	Spot (Block15, Row1, Column5)	9328.48	8747.50	2133.34	0.03	0.23	6208.00	6266.50	6208.00	693.31	0.00	0.11	95.00	81.00	0.00	2539.50	3120.48	7854583.00	4.42	7097.41	7088.00
15	6	1	15116.00	16340.00	182.50	0	Spot (Block15, Row1, Column6)	9194.85	8732.00	1865.74	0.02	0.20	6281.00	6409.23	6281.00	1330.96	0.01	0.21	80.00	44.00	0.00	2451.00	2913.85	8578797.00	2.09	7222.94	7192.00
15	7	1	15427.00	16341.00	156.10	0	Spot (Block15, Row1, Column7)	15379.51	13501.00	7707.98	0.06	0.50	6325.00	6464.60	6325.00	1382.69	0.01	0.21	99.00	90.00	0.60	7176.00	9054.51	10319654.00	6.45	8711.82	8360.00
15	8	1	15715.00	16346.00	208.15	0	Spot (Block15, Row1, Column8)	7798.96	7724.00	887.09	0.00	0.11	6370.00	6459.57	6370.00	815.72	0.01	0.13	72.00	37.00	0.00	1354.00	1428.96	9616120.00	1.64	7019.70	7069.00
15	1	2	13612.00	16643.00	219.85	0	Spot (Block15, Row2, Column1)	7066.33	7001.00	778.27	0.00	0.11	6132.00	6220.24	6132.00	798.64	0.01	0.13	53.00	19.00	0.00	869.00	934.33	9779802.00	1.06	6360.51	6211.00
15	2	2	13909.00	16646.00	135.45	0	Spot (Block15, Row2, Column2)	8741.56	8606.50	1079.67	0.01	0.12	6030.00	6093.26	6030.00	690.89	0.00	0.11	99.00	91.00	0.00	2576.50	2711.56	4318332.00	3.83	7193.04	7098.00
15	3	2	14221.00	16642.00	204.60	0	Spot (Block15, Row2, Column3)	7290.68	7154.00	938.10	0.01	0.13	6053.00	6122.65	6053.00	695.97	0.00	0.11	69.00	38.00	0.00	1101.00	1237.68	8661329.00	1.68	6584.90	6621.00
15	4	2	14523.00	16651.00	186.15	0	Spot (Block15, Row2, Column4)	8116.50	7908.50	982.24	0.01	0.12	6138.00	6205.73	6138.00	726.80	0.00	0.12	95.00	68.00	0.00	1770.50	1978.50	7905467.00	2.63	6858.41	6971.00
15	5	2	14825.00	16648.00	202.40	0	Spot (Block15, Row2, Column5)	9538.91	9343.00	1337.36	0.01	0.14	6331.00	6392.99	6331.00	745.37	0.00	0.12	99.00	94.00	0.00	3012.00	3207.91	11103295.00	4.22	7386.68	7415.50
15	6	2	15113.00	16647.00	197.60	0	Spot (Block15, Row2, Column6)	7770.49	7719.50	896.54	0.00	0.12	6450.00	6555.23	6450.00	1390.25	0.01	0.21	45.00	6.00	0.00	1269.50	1320.49	8563076.00	0.87	7131.06	7096.50
15	7	2	15439.00	16642.00	144.10	0	Spot (Block15, Row2, Column7)	7939.48	7854.00	948.60	0.00	0.12	6394.00	6510.88	6394.00	1344.71	0.01	0.21	53.00	11.00	0.00	1460.00	1545.48	4485807.00	1.06	7720.20	7830.00
15	8	2	15734.00	16650.00	191.85	0	Spot (Block15, Row2, Column8)	7408.66	7365.00	905.11	0.00	0.12	6407.00	6495.06	6407.00	784.05	0.01	0.12	56.00	24.00	0.00	958.00	1001.66	7690186.00	1.17	7106.66	7172.00
15	1	3	13628.00	16954.00	155.55	0	Spot (Block15, Row3, Column1)	10898.46	10037.00	4520.57	0.04	0.41	6114.50	6193.16	6114.50	690.39	0.01	0.11	98.00	96.00	0.15	3922.50	4783.96	7269275.00	6.82	7574.31	7589.50
15	2	3	13927.00	16956.00	187.70	0	Spot (Block15, Row3, Column2)	7418.53	7377.50	894.51	0.00	0.12	5938.00	6004.55	5938.00	668.22	0.00	0.11	80.00	53.00	0.00	1439.50	1480.53	7388860.00	2.12	6581.75	6536.00
15	3	3	14214.00	16941.00	196.05	0	Spot (Block15, Row3, Column3)	7661.29	7572.00	1004.44	0.01	0.13	6091.00	6175.37	6091.00	772.78	0.01	0.13	77.00	46.00	0.00	1481.00	1570.29	8312497.00	1.92	6834.01	6894.00
15	4	3	14523.00	16939.00	176.55	0	Spot (Block15, Row3, Column4)	10004.31	9668.50	2266.79	0.01	0.23	6284.00	6359.47	6284.00	722.61	0.01	0.11	97.00	86.00	0.00	3384.50	3720.31	8703748.00	5.04	7589.23	7317.00
15	5	3	14792.00	16945.00	161.60	0	Spot (Block15, Row3, Column5)	8622.40	8505.00	1241.17	0.01	0.14	6600.00	6925.41	6600.00	3360.58	0.02	0.49	11.00	0.00	0.00	1905.00	2022.40	6199504.00	0.50	7583.20	7345.00
15	6	3	15152.00	16945.00	185.75	0	Spot (Block15, Row3, Column6)	7783.92	7530.00	894.67	0.01	0.11	6526.00	6843.22	6526.00	3400.50	0.02	0.50	0.00	0.00	0.00	1004.00	1257.92	7565975.00	0.28	7093.36	6958.00
15	7	3	15421.00	16943.00	163.95	0	Spot (Block15, Row3, Column7)	9081.96	8904.00	1469.85	0.01	0.16	6379.00	6442.97	6379.00	841.20	0.00	0.13	92.00	73.00	0.00	2525.00	2702.96	6802386.00	3.14	7235.56	7339.00
15	8	3	15733.00	16939.00	191.80	0	Spot (Block15, Row3, Column8)	7794.86	7771.50	949.60	0.00	0.12	6497.00	6562.61	6497.00	799.54	0.00	0.12	66.00	33.00	0.00	1274.50	1297.86	8122248.00	1.54	7135.84	6897.50
15	1	4	13621.00	17247.00	163.55	0	Spot (Block15, Row4, Column1)	10401.75	10048.00	2251.93	0.02	0.22	6251.00	6324.90	6251.00	763.18	0.01	0.12	99.00	92.00	0.00	3797.00	4150.75	7655689.00	5.34	7407.52	7450.00
15	2	4	13920.00	17245.00	208.75	0	Spot (Block15, Row4, Column2)	7312.66	7235.00	786.58	0.00	0.11	6094.00	6133.68	6094.00	704.65	0.00	0.11	72.00	39.00	0.00	1141.00	1218.66	9023818.00	1.67	6653.14	6515.50
15	3	4	14219.00	17244.00	151.20	0	Spot (Block15, Row4, Column3)	19707.23	18236.50	7034.16	0.03	0.36	6197.00	6269.35	6197.00	766.44	0.01	0.12	100.00	100.00	0.00	12039.50	13510.23	12336725.00	17.53	9247.57	9029.00
15	4	4	14513.00	17251.00	216.15	0	Spot (Block15, Row4, Column4)	7747.10	7670.00	1081.24	0.00	0.14	6385.00	6441.01	6385.00	796.40	0.00	0.12	69.00	34.00	0.00	1285.00	1362.10	10350122.00	1.64	6959.92	6918.50
15	5	4	14810.00	17242.00	186.60	0	Spot (Block15, Row4, Column5)	8162.21	8053.00	1281.40	0.01	0.16	6507.00	6864.55	6507.00	3440.48	0.02	0.50	3.00	0.00	0.00	1546.00	1655.21	8015290.00	0.38	7211.38	7042.00
15	6	4	15125.00	17249.00	199.20	0	Spot (Block15, Row4, Column6)	9501.45	9468.00	1151.49	0.00	0.12	6303.00	6684.42	6303.00	3501.53	0.03	0.52	40.00	0.00	0.00	3165.00	3198.45	10613120.00	0.80	7498.00	7448.50
15	7	4	15419.00	17250.00	170.85	0	Spot (Block15, Row4, Column7)	9872.18	9047.50	2532.26	0.04	0.26	6178.00	6264.45	6178.00	833.35	0.01	0.13	94.00	79.00	0.00	2869.50	3694.18	7976725.00	4.33	7189.95	7007.00
15	8	4	15722.00	17256.00	203.05	0	Spot (Block15, Row4, Column8)	7599.35	7452.00	902.31	0.01	0.12	6329.50	6421.33	6329.50	904.45	0.01	0.14	60.00	25.00	0.00	1122.50	1269.85	8883635.00	1.30	6768.25	6713.00
15	1	5	13622.00	17544.00	158.30	0	Spot (Block15, Row5, Column1)	11498.99	11128.00	2982.17	0.01	0.26	6256.50	6329.35	6256.50	751.77	0.01	0.12	98.00	94.00	0.00	4871.50	5242.49	7968802.00	6.88	7420.79	7355.00
15	2	5	13916.00	17547.00	191.40	0	Spot (Block15, Row5, Column2)	7501.11	7505.00	823.83	0.00	0.11	6106.00	6164.17	6106.00	708.72	0.00	0.11	74.00	49.00	0.00	1399.00	1395.11	7748645.00	1.89	6671.54	6659.00
15	3	5	14224.00	17548.00	196.40	0	Spot (Block15, Row5, Column3)	7796.63	7628.00	984.76	0.01	0.13	6130.00	6194.79	6130.00	711.96	0.00	0.11	85.00	54.00	0.00	1498.00	1666.63	8482733.00	2.25	6862.75	6893.50
15	4	5	14525.00	17541.00	178.05	0	Spot (Block15, Row5, Column4)	8544.16	8273.00	1187.88	0.01	0.14	6237.00	6319.14	6237.00	795.70	0.01	0.13	90.00	74.00	0.00	2036.00	2307.16	7578666.00	2.80	7125.54	7084.00
15	5	5	14819.00	17546.00	147.15	0	Spot (Block15, Row5, Column5)	28067.61	25128.00	13349.30	0.05	0.48	6217.00	6309.10	6217.00	823.69	0.01	0.13	100.00	100.00	0.68	18911.00	21850.61	16587960.00	26.42	10678.57	9954.50
15	6	5	15134.00	17541.00	197.75	0	Spot (Block15, Row5, Column6)	7697.27	7405.00	2530.46	0.02	0.33	6045.00	6123.53	6045.00	713.78	0.01	0.12	74.00	47.00	0.00	1360.00	1652.27	8505484.00	2.20	6795.88	6533.00
15	7	5	15424.00	17542.00	195.65	0	Spot (Block15, Row5, Column7)	7285.99	7178.50	810.14	0.01	0.11	6090.00	6131.55	6090.00	770.88	0.00	0.13	67.00	30.00	0.00	1088.50	1195.99	7898018.00	1.50	6485.29	6481.00
15	8	5	15722.00	17547.00	148.30	0	Spot (Block15, Row5, Column8)	14127.24	12560.00	4853.50	0.05	0.34	6259.00	6349.17	6259.00	872.54	0.01	0.14	100.00	96.00	0.00	6301.00	7868.24	8589359.00	8.91	8168.08	7975.00
15	1	6	13614.00	17841.00	192.80	0	Spot (Block15, Row6, Column1)	7687.11	7569.00	931.82	0.01	0.12	6312.00	6520.42	6312.00	2615.03	0.01	0.40	10.00	0.00	0.00	1257.00	1375.11	8071465.00	0.45	7069.03	7084.00
15	2	6	13919.00	17846.00	147.00	-50	Spot (Block15, Row6, Column2)	7735.55	7761.00	899.90	0.00	0.12	6228.00	6438.35	6228.00	2682.33	0.01	0.42	7.00	0.00	0.00	1533.00	1507.55	4556240.00	0.48	7082.54	7008.00
15	3	6	14212.00	17843.00	155.60	0	Spot (Block15, Row6, Column3)	11986.22	11252.00	3289.31	0.03	0.27	6162.00	6222.72	6162.00	775.66	0.00	0.12	100.00	97.00	0.00	5090.00	5824.22	7958849.00	7.43	7693.18	7483.50
15	4	6	14521.00	17846.00	168.25	0	Spot (Block15, Row6, Column4)	8554.21	8427.00	1114.58	0.01	0.13	6211.00	6287.82	6211.00	733.04	0.01	0.12	93.00	80.00	0.00	2216.00	2343.21	6732163.00	3.09	6902.41	6882.00
15	5	6	14819.00	17845.00	143.30	0	Spot (Block15, Row6, Column5)	29823.59	29039.00	14701.65	0.01	0.49	6192.00	6270.93	6192.00	776.22	0.01	0.12	100.00	100.00	3.02	22847.00	23631.59	16760856.00	30.34	11322.10	9887.00
15	6	6	15125.00	17839.00	197.00	0	Spot (Block15, Row6, Column6)	7246.75	7262.00	831.16	0.00	0.11	6105.00	6162.01	6105.00	724.02	0.00	0.12	64.00	33.00	0.00	1157.00	1141.75	7964173.00	1.50	6496.26	6404.00
15	7	6	15425.00	17849.00	166.35	0	Spot (Block15, Row6, Column7)	8828.44	8689.50	1417.42	0.01	0.16	6220.00	6280.65	6220.00	768.05	0.00	0.12	94.00	79.00	0.00	2469.50	2608.44	6762583.00	3.32	7146.03	7070.00
15	8	6	15729.00	17850.00	159.45	0	Spot (Block15, Row6, Column8)	10300.37	9995.00	2130.02	0.01	0.21	6519.00	6613.05	6519.00	796.97	0.01	0.12	96.00	86.00	0.00	3476.00	3781.37	7199959.00	4.63	7450.76	7426.00
15	1	7	13615.00	18150.00	199.45	0	Spot (Block15, Row7, Column1)	7883.43	7798.00	1012.44	0.00	0.13	6457.00	6561.25	6457.00	807.71	0.01	0.12	70.00	42.00	0.00	1341.00	1426.43	8845205.00	1.64	7120.52	7083.50
15	2	7	13931.00	18158.00	188.00	0	Spot (Block15, Row7, Column2)	7653.04	7476.00	1306.26	0.01	0.17	6353.00	6604.39	6353.00	2793.79	0.02	0.42	5.00	1.00	0.00	1123.00	1300.04	7622429.00	0.38	6881.04	6816.00
15	3	7	14215.00	18147.00	207.80	0	Spot (Block15, Row7, Column3)	7280.73	7235.50	856.99	0.00	0.12	6236.00	6320.93	6236.00	852.65	0.01	0.13	56.00	20.00	0.00	999.50	1044.73	8984421.00	1.13	6842.06	6876.00
15	4	7	14505.00	18133.00	199.00	0	Spot (Block15, Row7, Column4)	7611.15	7372.50	1283.88	0.01	0.17	6183.00	6275.16	6183.00	763.74	0.01	0.12	74.00	39.00	0.00	1189.50	1428.15	8539712.00	1.75	6850.37	6787.00
15	5	7	14822.00	18142.00	199.65	0	Spot (Block15, Row7, Column5)	8037.00	7920.00	1052.06	0.01	0.13	6229.00	6313.67	6229.00	784.85	0.01	0.12	86.00	53.00	0.00	1691.00	1808.00	9033589.00	2.20	7197.33	7042.00
15	6	7	15125.00	18149.00	210.25	0	Spot (Block15, Row7, Column6)	7670.33	7584.00	870.57	0.00	0.11	6358.00	6423.17	6358.00	736.98	0.00	0.11	69.00	40.00	0.00	1226.00	1312.33	9656943.00	1.69	6850.66	6854.00
15	7	7	15410.00	18145.00	176.00	0	Spot (Block15, Row7, Column7)	10890.80	10268.50	4052.60	0.03	0.37	6661.50	6725.59	6661.50	848.44	0.00	0.13	97.00	83.00	0.23	3607.00	4229.30	9453218.00	4.91	8381.95	7844.00
15	8	7	15718.00	18148.00	192.55	0	Spot (Block15, Row7, Column8)	13725.17	13840.50	1875.62	0.00	0.14	6889.00	6956.67	6889.00	828.73	0.00	0.12	100.00	100.00	0.00	6951.50	6836.17	14356533.00	8.17	9094.06	8843.00
15	1	8	13608.00	18450.00	144.25	0	Spot (Block15, Row8, Column1)	60146.36	65535.00	9659.49	0.04	0.16	6572.00	6654.44	6572.00	873.61	0.01	0.13	100.00	100.00	67.72	58963.00	53574.36	34103248.00	61.23	22897.41	18687.00
15	2	8	13917.00	18444.00	199.80	0	Spot (Block15, Row8, Column2)	7851.41	7761.50	880.03	0.01	0.11	6510.00	6564.76	6510.00	807.31	0.00	0.12	68.00	38.00	0.00	1251.50	1341.41	8919199.00	1.59	7096.31	7067.50
15	3	8	14203.00	18445.00	157.60	0	Spot (Block15, Row8, Column3)	10120.62	9624.00	2200.62	0.02	0.22	6416.00	6475.99	6416.00	789.16	0.00	0.12	96.00	86.00	0.00	3208.00	3704.62	6942749.00	4.62	7462.80	7539.50
15	4	8	14522.00	18445.00	180.70	0	Spot (Block15, Row8, Column4)	7940.96	7820.00	968.45	0.01	0.12	6331.00	6412.46	6331.00	821.43	0.01	0.13	75.00	43.00	0.00	1489.00	1609.96	7265982.00	1.86	7024.82	6911.00
15	5	8	14813.00	18446.00	207.30	0	Spot (Block15, Row8, Column5)	7311.83	7263.50	807.68	0.00	0.11	6306.00	6401.22	6306.00	792.23	0.01	0.12	56.00	22.00	0.00	957.50	1005.83	8935058.00	1.15	6539.50	6562.00
15	6	8	15111.00	18443.00	187.50	0	Spot (Block15, Row8, Column6)	8486.01	8373.50	1513.94	0.01	0.18	6454.00	6518.55	6454.00	750.03	0.00	0.12	86.00	68.00	0.00	1919.50	2032.01	8418125.00	2.62	7259.76	7183.00
15	7	8	15424.00	18443.00	182.90	0	Spot (Block15, Row8, Column7)	9075.22	8834.50	1566.13	0.01	0.17	6790.00	6853.87	6790.00	813.51	0.00	0.12	85.00	62.00	0.00	2044.50	2285.22	8494402.00	2.73	7545.72	7488.50
15	8	8	15720.00	18444.00	162.25	0	Spot (Block15, Row8, Column8)	11442.27	11141.00	2063.16	0.01	0.18	7011.00	7077.61	7011.00	799.85	0.00	0.11	99.00	96.00	0.00	4130.00	4431.27	8375744.00	5.46	8187.48	8175.00
16	1	1	18119.00	16345.00	155.10	0	Spot (Block16, Row1, Column1)	47788.25	51444.00	17766.38	0.03	0.37	1414.00	1441.04	1414.00	170.18	0.01	0.12	100.00	100.00	39.55	50030.00	46374.25	31779412.00	272.35	11094.02	8763.00
16	2	1	18416.00	16351.00	164.95	0	Spot (Block16, Row1, Column2)	2063.96	2055.00	276.13	0.00	0.13	1381.00	1398.71	1381.00	135.14	0.01	0.10	99.00	93.00	0.00	674.00	682.96	1556226.00	4.92	1592.87	1580.00
16	3	1	18737.00	16346.00	203.90	0	Spot (Block16, Row1, Column3)	1615.85	1611.50	126.90	0.00	0.08	1374.00	1381.78	1374.00	84.88	0.00	0.06	88.00	67.00	0.00	237.50	241.85	1913172.00	2.76	1434.67	1419.50
16	4	1	19015.00	16341.00	179.65	0	Spot (Block16, Row1, Column4)	1949.58	1893.00	337.03	0.01	0.17	1410.00	1416.31	1410.00	86.35	0.00	0.06	99.00	96.00	0.00	483.00	539.58	1764370.00	6.18	1562.07	1562.50
16	5	1	19328.00	16346.00	180.05	0	Spot (Block16, Row1, Column5)	2090.77	1944.00	464.10	0.03	0.22	1461.00	1464.14	1461.00	74.99	0.00	0.05	99.00	96.00	0.00	483.00	629.77	1896327.00	8.36	1599.35	1601.00
16	6	1	19618.00	16341.00	165.55	0	Spot (Block16, Row1, Column6)	2324.11	2216.50	463.70	0.02	0.20	1494.00	1499.84	1494.00	71.98	0.00	0.05	100.00	99.00	0.00	722.50	830.11	1761676.00	11.45	1698.69	1676.00
16	7	1	19931.00	16346.00	155.05	0	Spot (Block16, Row1, Column7)	3250.75	2989.00	1005.76	0.04	0.31	1498.00	1506.85	1498.00	84.96	0.00	0.06	100.00	100.00	0.00	1491.00	1752.75	2148749.00	20.53	1923.72	1911.00
16	8	1	20235.00	16364.00	190.50	0	Spot (Block16, Row1, Column8)	1896.86	1870.50	173.18	0.01	0.09	1555.00	1562.28	1555.00	201.52	0.00	0.13	81.00	34.00	0.00	315.50	341.86	1938594.00	1.66	1673.89	1657.00
16	1	2	18095.00	16642.00	220.75	0	Spot (Block16, Row2, Column1)	1538.71	1534.00	77.93	0.00	0.05	1395.00	1408.43	1395.00	130.85	0.00	0.09	54.00	6.00	0.00	139.00	143.71	2148034.00	1.00	1441.03	1422.00
16	2	2	18413.00	16648.00	141.00	0	Spot (Block16, Row2, Column2)	1764.78	1778.00	142.47	0.00	0.08	1396.00	1398.73	1396.00	75.93	0.00	0.05	98.00	92.00	0.00	382.00	368.78	951217.00	4.82	1533.01	1518.00
16	3	2	18728.00	16651.00	178.60	0	Spot (Block16, Row2, Column3)	1804.62	1810.00	123.31	0.00	0.07	1437.00	1434.57	1437.00	75.08	0.00	0.05	100.00	95.00	0.00	373.00	367.62	1613332.00	4.93	1579.97	1568.00
16	4	2	19024.00	16642.00	197.30	0	Spot (Block16, Row2, Column4)	1762.67	1758.50	124.55	0.00	0.07	1448.00	1449.38	1448.00	81.19	0.00	0.06	98.00	88.00	0.00	310.50	314.67	1938932.00	3.86	1569.29	1556.00
16	5	2	19323.00	16650.00	184.10	0	Spot (Block16, Row2, Column5)	2056.85	2046.00	135.08	0.00	0.07	1473.00	1475.84	1473.00	75.57	0.00	0.05	100.00	99.00	0.00	573.00	583.85	1968410.00	7.69	1707.52	1696.50
16	6	2	19607.00	16644.00	164.25	0	Spot (Block16, Row2, Column6)	1753.31	1770.50	100.59	0.00	0.06	1467.00	1472.15	1467.00	65.08	0.00	0.04	98.00	93.00	0.00	303.50	286.31	1314985.00	4.32	1595.84	1584.00
16	7	2	19907.00	16633.00	202.10	0	Spot (Block16, Row2, Column7)	1761.76	1747.00	224.59	0.00	0.13	1458.00	1465.01	1458.00	74.01	0.00	0.05	95.00	85.00	0.00	289.00	303.76	2047164.00	4.01	1564.76	1567.00
16	8	2	20217.00	16633.00	213.65	0	Spot (Block16, Row2, Column8)	1632.55	1630.00	74.60	0.00	0.05	1483.00	1488.51	1483.00	71.52	0.00	0.05	85.00	51.00	0.00	147.00	149.55	2128851.00	2.01	1542.45	1544.50
16	1	3	18126.00	16950.00	166.85	0	Spot (Block16, Row3, Column1)	2089.13	2039.00	280.84	0.01	0.13	1395.00	1400.53	1395.00	71.22	0.00	0.05	99.00	98.00	0.00	644.00	694.13	1608627.00	9.67	1590.03	1584.00
16	2	3	18431.00	16952.00	161.30	0	Spot (Block16, Row3, Column2)	1757.77	1743.50	153.57	0.00	0.09	1402.00	1409.26	1402.00	80.14	0.00	0.06	98.00	94.00	0.00	341.50	355.77	1265593.00	4.35	1545.85	1550.00
16	3	3	18715.00	16942.00	177.55	0	Spot (Block16, Row3, Column3)	1849.28	1807.00	311.29	0.01	0.17	1465.00	1476.78	1465.00	101.49	0.00	0.07	97.00	87.00	0.00	342.00	384.28	1631068.00	3.67	1618.18	1604.00
16	4	3	19018.00	16948.00	163.15	0	Spot (Block16, Row3, Column4)	2369.51	2255.00	408.38	0.02	0.17	1501.00	1507.32	1501.00	81.63	0.00	0.05	100.00	99.00	0.00	754.00	868.51	1732109.00	10.56	1780.10	1767.00
16	5	3	19322.00	16955.00	170.80	0	Spot (Block16, Row3, Column5)	1977.89	1924.00	453.64	0.01	0.23	1506.00	1512.27	1506.00	71.32	0.00	0.05	97.00	94.00	0.00	418.00	471.89	1617910.00	6.53	1695.70	1682.50
16	6	3	19614.00	16945.00	217.15	0	Spot (Block16, Row3, Column6)	1793.75	1799.00	151.31	0.00	0.08	1468.00	1473.61	1468.00	70.35	0.00	0.05	97.00	87.00	0.00	331.00	325.75	2410797.00	4.55	1570.98	1564.00
16	7	3	19922.00	16949.00	174.45	0	Spot (Block16, Row3, Column7)	1767.46	1762.00	122.61	0.00	0.07	1453.00	1454.85	1453.00	61.37	0.00	0.04	99.00	94.00	0.00	309.00	314.46	1491738.00	5.09	1572.82	1565.00
16	8	3	20219.00	16943.00	197.90	0	Spot (Block16, Row3, Column8)	1680.69	1673.00	99.07	0.00	0.06	1482.00	1486.84	1482.00	62.88	0.00	0.04	93.00	79.00	0.00	191.00	198.69	1863888.00	3.08	1547.53	1540.00
16	1	4	18125.00	17245.00	167.70	0	Spot (Block16, Row4, Column1)	2205.78	2082.00	398.66	0.03	0.18	1408.00	1419.03	1408.00	76.23	0.00	0.05	100.00	100.00	0.00	674.00	797.78	1724918.00	10.32	1648.46	1642.00
16	2	4	18421.00	17246.00	202.45	0	Spot (Block16, Row4, Column2)	1712.88	1722.00	84.80	0.00	0.05	1417.00	1433.34	1417.00	95.58	0.00	0.07	98.00	86.00	0.00	305.00	295.88	1993795.00	2.92	1540.92	1532.00
16	3	4	18723.00	17246.00	149.45	0	Spot (Block16, Row4, Column3)	6194.80	5870.00	2431.20	0.02	0.39	1490.00	1504.03	1490.00	114.14	0.00	0.08	100.00	100.00	0.00	4380.00	4704.80	3803610.00	41.10	2591.25	2330.00
16	4	4	19006.00	17252.00	210.35	0	Spot (Block16, Row4, Column4)	1742.74	1737.00	95.55	0.00	0.05	1527.00	1538.37	1527.00	94.33	0.00	0.06	88.00	59.00	0.00	210.00	215.74	2199340.00	2.17	1624.80	1598.00
16	5	4	19306.00	17242.00	177.60	0	Spot (Block16, Row4, Column5)	1797.33	1801.00	98.76	0.00	0.05	1519.00	1527.23	1519.00	73.21	0.00	0.05	99.00	93.00	0.00	282.00	278.33	1590634.00	3.69	1633.44	1620.00
16	6	4	19616.00	17244.00	202.50	0	Spot (Block16, Row4, Column6)	2089.24	2078.00	232.24	0.00	0.11	1495.00	1501.68	1495.00	66.55	0.00	0.04	99.00	99.00	0.00	583.00	594.24	2433964.00	8.83	1711.02	1701.00
16	7	4	19914.00	17245.00	184.65	0	Spot (Block16, Row4, Column7)	1941.84	1856.00	254.12	0.02	0.13	1477.00	1481.35	1477.00	68.41	0.00	0.05	99.00	94.00	0.00	379.00	464.84	1864170.00	6.73	1637.05	1622.00
16	8	4	20217.00	17253.00	161.00	0	Spot (Block16, Row4, Column8)	2201.14	2191.50	258.58	0.00	0.12	1490.00	1491.22	1490.00	67.48	0.00	0.05	100.00	99.00	0.00	701.50	711.14	1580420.00	10.52	1682.47	1668.00
16	1	5	18124.00	17551.00	150.10	0	Spot (Block16, Row5, Column1)	2508.26	2480.00	351.37	0.00	0.14	1401.00	1410.71	1401.00	77.26	0.00	0.05	100.00	100.00	0.00	1079.00	1107.26	1545087.00	14.21	1747.96	1698.00
16	2	5	18424.00	17548.00	205.00	0	Spot (Block16, Row5, Column2)	1718.20	1721.00	119.20	0.00	0.07	1426.00	1439.20	1426.00	84.60	0.00	0.06	97.00	83.00	0.00	295.00	292.20	2053247.00	3.30	1527.46	1536.50
16	3	5	18724.00	17546.00	186.10	0	Spot (Block16, Row5, Column3)	1950.72	1955.00	158.41	0.00	0.08	1524.00	1522.74	1524.00	90.90	0.00	0.06	99.00	93.00	0.00	431.00	426.72	1899997.00	4.71	1696.24	1702.50
16	4	5	19022.00	17550.00	177.25	0	Spot (Block16, Row5, Column4)	2007.61	2017.50	172.87	0.00	0.09	1557.00	1560.64	1557.00	79.10	0.00	0.05	99.00	95.00	0.00	460.50	450.61	1770716.00	5.65	1729.62	1718.00
16	5	5	19319.00	17545.00	147.00	0	Spot (Block16, Row5, Column5)	7300.33	6639.00	3579.03	0.04	0.49	1550.00	1561.84	1550.00	89.09	0.00	0.06	100.00	100.00	0.00	5089.00	5750.33	4292594.00	64.41	2867.79	2645.00
16	6	5	19615.00	17550.00	199.25	0	Spot (Block16, Row5, Column6)	1831.18	1805.00	135.00	0.01	0.07	1532.00	1539.17	1532.00	77.30	0.00	0.05	96.00	86.00	0.00	273.00	299.18	2047258.00	3.78	1632.33	1631.00
16	7	5	19909.00	17555.00	172.00	0	Spot (Block16, Row5, Column7)	1823.45	1817.00	98.62	0.00	0.05	1507.00	1512.18	1507.00	77.55	0.00	0.05	99.00	94.00	0.00	310.00	316.45	1504347.00	4.01	1659.53	1656.50
16	8	5	20223.00	17553.00	148.20	0	Spot (Block16, Row5, Column8)	2547.76	2500.00	655.61	0.01	0.26	1501.00	1505.78	1501.00	71.51	0.00	0.05	100.00	96.00	0.00	999.00	1046.76	1531206.00	14.57	1798.20	1774.00
16	1	6	18119.00	17845.00	199.90	0	Spot (Block16, Row6, Column1)	1660.32	1641.00	138.50	0.01	0.08	1384.00	1385.71	1384.00	77.89	0.00	0.06	95.00	80.00	0.00	257.00	276.32	1876160.00	3.53	1470.72	1465.00
16	2	6	18429.00	17826.00	228.60	0	Spot (Block16, Row6, Column2)	1630.02	1612.00	130.10	0.00	0.08	1424.00	1438.11	1424.00	268.47	0.00	0.19	24.00	3.00	0.00	188.00	206.02	2443404.00	0.71	1498.16	1491.00
16	3	6	18711.00	17845.00	153.45	0	Spot (Block16, Row6, Column3)	3182.74	3039.00	895.17	0.02	0.28	1504.00	1507.42	1504.00	82.93	0.00	0.06	100.00	100.00	0.00	1535.00	1678.74	2056052.00	20.20	1931.58	1899.00
16	4	6	19025.00	17845.00	179.95	0	Spot (Block16, Row6, Column4)	2051.48	2018.00	222.49	0.01	0.11	1544.00	1547.41	1544.00	93.40	0.00	0.06	99.00	93.00	0.00	474.00	507.48	1858641.00	5.40	1712.41	1702.50
16	5	6	19325.00	17846.00	146.10	0	Spot (Block16, Row6, Column5)	5572.65	5073.00	2128.34	0.04	0.38	1542.00	1557.05	1542.00	99.71	0.00	0.06	100.00	100.00	0.00	3531.00	4030.65	3248854.00	40.27	2551.06	2361.00
16	6	6	19625.00	17843.00	192.90	0	Spot (Block16, Row6, Column6)	1729.57	1712.00	91.57	0.00	0.05	1537.00	1547.42	1537.00	79.11	0.00	0.05	92.00	61.00	0.00	175.00	192.57	1828155.00	2.30	1632.34	1625.50
16	7	6	19927.00	17847.00	161.90	0	Spot (Block16, Row6, Column7)	2194.39	2110.50	299.16	0.02	0.14	1530.00	1537.73	1530.00	76.63	0.00	0.05	100.00	99.00	0.00	580.50	664.39	1593128.00	8.57	1793.49	1779.00
16	8	6	20223.00	17853.00	156.90	0	Spot (Block16, Row6, Column8)	2174.78	2077.00	278.01	0.02	0.13	1540.00	1544.40	1540.00	75.40	0.00	0.05	100.00	99.00	0.00	537.00	634.78	1465801.00	8.36	1753.92	1747.00
16	1	7	18119.00	18162.00	192.85	0	Spot (Block16, Row7, Column1)	1715.78	1710.00	114.18	0.00	0.07	1396.00	1413.35	1396.00	148.51	0.01	0.11	94.00	54.00	0.00	314.00	319.78	1810152.00	2.04	1537.56	1520.00
16	2	7	18428.00	18152.00	197.55	0	Spot (Block16, Row7, Column2)	1578.45	1586.00	95.60	0.00	0.06	1401.00	1415.18	1401.00	264.03	0.00	0.19	13.00	0.00	0.00	185.00	177.45	1744188.00	0.62	1487.46	1486.00
16	3	7	18719.00	18131.00	215.00	0	Spot (Block16, Row7, Column3)	1614.35	1623.00	78.18	0.00	0.05	1452.00	1455.38	1452.00	89.29	0.00	0.06	82.00	44.00	0.00	171.00	162.35	2134169.00	1.78	1525.75	1518.00
16	4	7	19014.00	18148.00	168.35	0	Spot (Block16, Row7, Column4)	1669.10	1669.00	75.75	0.00	0.05	1467.00	1468.73	1467.00	92.46	0.00	0.06	94.00	59.00	0.00	202.00	202.10	1313583.00	2.17	1577.73	1568.50
16	5	7	19323.00	18133.00	194.00	0	Spot (Block16, Row7, Column5)	1796.38	1798.00	102.27	0.00	0.06	1488.00	1498.56	1488.00	99.04	0.00	0.07	96.00	87.00	0.00	310.00	308.38	1911343.00	3.01	1614.94	1609.50
16	6	7	19615.00	18134.00	205.05	0	Spot (Block16, Row7, Column6)	1751.44	1739.00	116.84	0.00	0.07	1483.00	1482.90	1483.00	82.51	0.00	0.06	97.00	82.00	0.00	256.00	268.44	2096474.00	3.25	1598.07	1588.00
16	7	7	19911.00	18146.00	156.50	0	Spot (Block16, Row7, Column7)	2312.27	2250.00	356.35	0.01	0.15	1493.00	1499.11	1493.00	90.16	0.00	0.06	100.00	99.00	0.00	757.00	819.27	1556157.00	9.02	1742.34	1728.00
16	8	7	20224.00	18145.00	186.85	0	Spot (Block16, Row7, Column8)	2537.92	2529.00	231.47	0.00	0.09	1516.00	1525.68	1516.00	90.57	0.00	0.06	100.00	100.00	0.00	1013.00	1021.92	2492233.00	11.18	1893.77	1864.50
16	1	8	18111.00	18454.00	146.95	0	Spot (Block16, Row8, Column1)	51966.59	65535.00	17167.69	0.10	0.33	1438.00	1467.40	1438.00	186.51	0.01	0.13	100.00	100.00	52.54	64097.00	50528.59	30660496.00	270.75	13634.19	10818.00
16	2	8	18414.00	18443.00	198.65	0	Spot (Block16, Row8, Column2)	1626.34	1626.00	116.98	0.00	0.07	1392.50	1410.25	1392.50	135.25	0.01	0.10	78.00	40.00	0.00	233.50	233.84	1816621.00	1.60	1500.61	1497.00
16	3	8	18713.00	18436.00	164.00	0	Spot (Block16, Row8, Column3)	1873.79	1807.50	316.84	0.02	0.17	1383.00	1389.65	1383.00	87.24	0.00	0.06	99.00	96.00	0.00	424.50	490.79	1394103.00	5.55	1545.79	1540.00
16	4	8	19022.00	18434.00	162.80	0	Spot (Block16, Row8, Column4)	1777.92	1778.00	134.61	0.00	0.08	1394.00	1401.52	1394.00	86.64	0.00	0.06	98.00	93.00	0.00	384.00	383.92	1306773.00	4.34	1543.83	1544.50
16	5	8	19302.00	18443.00	210.65	0	Spot (Block16, Row8, Column5)	1680.94	1678.50	97.29	0.00	0.06	1425.00	1432.12	1425.00	76.92	0.00	0.05	98.00	85.00	0.00	253.50	255.94	2124713.00	3.23	1527.81	1508.00
16	6	8	19617.00	18444.00	170.30	0	Spot (Block16, Row8, Column6)	1844.15	1854.50	165.63	0.00	0.09	1428.00	1433.96	1428.00	68.77	0.00	0.05	99.00	97.00	0.00	426.50	416.15	1497447.00	5.96	1572.61	1579.00
16	7	8	19919.00	18448.00	170.70	0	Spot (Block16, Row8, Column7)	1876.86	1814.00	224.54	0.01	0.12	1460.00	1465.15	1460.00	88.77	0.00	0.06	98.00	85.00	0.00	354.00	416.86	1522130.00	4.64	1591.04	1589.00
16	8	8	20224.00	18446.00	156.80	0	Spot (Block16, Row8, Column8)	4664.07	4596.00	1481.67	0.01	0.32	1512.00	1526.77	1512.00	106.32	0.00	0.07	100.00	100.00	0.00	3084.00	3152.07	3148247.00	29.51	2347.94	2167.00
17	1	1	4615.00	20838.00	149.40	0	Spot (Block17, Row1, Column1)	53396.09	65535.00	15038.61	0.09	0.28	3521.00	3596.08	3521.00	393.44	0.01	0.11	100.00	100.00	51.14	62014.00	49875.09	32678648.00	126.58	17253.48	13423.00
17	2	1	4926.00	20845.00	194.25	0	Spot (Block17, Row1, Column2)	4551.13	4453.00	570.60	0.01	0.13	3554.00	3588.88	3554.00	297.14	0.00	0.08	93.00	72.00	0.00	899.00	997.13	4860605.00	3.24	3850.94	3883.00
17	3	1	5213.00	20838.00	204.75	0	Spot (Block17, Row1, Column3)	4566.59	4470.50	534.23	0.01	0.12	3603.00	3628.79	3603.00	276.17	0.00	0.08	94.00	77.00	0.00	867.50	963.59	5443370.00	3.40	3966.64	3940.00
17	4	1	5507.00	20841.00	199.80	0	Spot (Block17, Row1, Column4)	4828.21	4701.00	553.94	0.01	0.11	3668.00	3706.45	3668.00	451.64	0.00	0.12	93.00	60.00	0.00	1033.00	1160.21	5484850.00	2.48	4168.10	4150.50
17	5	1	5815.00	20838.00	146.40	0	Spot (Block17, Row1, Column5)	12633.98	11214.00	6496.94	0.05	0.51	3777.00	3818.45	3777.00	496.03	0.00	0.13	100.00	98.00	0.00	7437.00	8856.98	7352974.00	17.77	5361.12	5177.00
17	6	1	6110.00	20834.00	149.95	0	Spot (Block17, Row1, Column6)	9946.07	9868.00	3272.98	0.00	0.33	3856.00	3905.59	3856.00	431.17	0.01	0.11	100.00	100.00	0.00	6012.00	6090.07	6086997.00	14.01	5190.77	5151.50
17	7	1	6424.00	20839.00	148.75	0	Spot (Block17, Row1, Column7)	14665.44	13759.00	6069.16	0.03	0.41	3913.00	3967.88	3913.00	529.90	0.01	0.13	100.00	100.00	0.00	9846.00	10752.44	8843258.00	20.19	6432.83	5977.00
17	8	1	6714.00	20845.00	229.25	0	Spot (Block17, Row1, Column8)	4642.96	4575.50	444.34	0.01	0.10	3919.00	3985.56	3919.00	525.00	0.01	0.13	61.00	22.00	0.00	656.50	723.96	6973723.00	1.25	4152.95	4092.00
17	1	2	4620.00	21131.00	218.75	0	Spot (Block17, Row2, Column1)	4031.64	3972.50	476.17	0.01	0.12	3474.00	3537.86	3474.00	405.42	0.01	0.11	60.00	20.00	0.00	498.50	557.64	5515277.00	1.22	3731.95	3705.00
17	2	2	4914.00	21143.00	133.45	0	Spot (Block17, Row2, Column2)	5250.40	5156.50	593.37	0.01	0.11	3535.00	3568.58	3535.00	256.52	0.00	0.07	100.00	99.00	0.00	1621.50	1715.40	2509689.00	6.56	4222.66	4116.00
17	3	2	5221.00	21141.00	200.85	0	Spot (Block17, Row2, Column3)	4570.63	4505.00	628.04	0.01	0.14	3629.00	3671.67	3629.00	284.05	0.01	0.08	97.00	78.00	0.00	876.00	941.63	5233372.00	3.16	4076.28	4048.00
17	4	2	5524.00	21142.00	218.75	0	Spot (Block17, Row2, Column4)	4874.39	4807.00	487.83	0.01	0.10	3740.00	3776.78	3740.00	312.00	0.00	0.08	98.00	86.00	0.00	1067.00	1134.39	6663296.00	3.52	4113.55	4103.00
17	5	2	5816.00	21144.00	189.70	0	Spot (Block17, Row2, Column5)	6097.17	6010.50	1011.55	0.01	0.17	3874.00	3912.59	3874.00	384.80	0.00	0.10	99.00	96.00	0.00	2136.50	2223.17	6158139.00	5.68	4473.54	4440.50
17	6	2	6110.00	21143.00	214.60	0	Spot (Block17, Row2, Column6)	4732.17	4723.00	410.27	0.00	0.09	3933.00	4012.56	3933.00	621.76	0.01	0.15	64.00	12.00	0.00	790.00	799.17	6241738.00	1.16	4280.55	4274.00
17	7	2	6425.00	21143.00	204.25	0	Spot (Block17, Row2, Column7)	4876.43	4860.00	473.42	0.00	0.10	3923.00	3991.32	3923.00	672.54	0.01	0.17	67.00	22.00	0.00	937.00	953.43	5793197.00	1.32	4337.16	4300.00
17	8	2	6714.00	21145.00	220.90	0	Spot (Block17, Row2, Column8)	4497.27	4482.00	352.74	0.00	0.08	3839.00	3885.53	3839.00	353.50	0.01	0.09	78.00	42.00	0.00	643.00	658.27	6273692.00	1.73	4131.74	4102.50
17	1	3	4624.00	21446.00	154.30	0	Spot (Block17, Row3, Column1)	7975.78	6522.00	3395.34	0.09	0.43	3484.00	3593.88	3484.00	897.73	0.01	0.25	99.00	69.00	0.00	3038.00	4491.78	5224134.00	4.88	4431.14	4386.50
17	2	3	4922.00	21445.00	219.30	0	Spot (Block17, Row3, Column2)	4365.33	4321.00	415.31	0.00	0.10	3585.00	3685.87	3585.00	910.25	0.01	0.25	34.00	0.00	0.00	736.00	780.33	5993605.00	0.75	3927.35	3842.00
17	3	3	5202.00	21438.00	192.70	0	Spot (Block17, Row3, Column3)	4828.99	4739.00	710.73	0.01	0.15	3758.00	3829.77	3758.00	444.13	0.01	0.12	91.00	60.00	0.00	981.00	1070.99	5036637.00	2.25	4296.35	4247.00
17	4	3	5518.00	21441.00	207.85	0	Spot (Block17, Row3, Column4)	5224.71	5032.50	755.08	0.02	0.14	3894.00	3951.75	3894.00	381.39	0.01	0.10	98.00	76.00	0.00	1138.50	1330.71	6436842.00	3.34	4425.07	4434.00
17	5	3	5821.00	21439.00	194.75	0	Spot (Block17, Row3, Column5)	4845.08	4791.00	463.83	0.00	0.10	3961.00	3993.65	3961.00	354.14	0.00	0.09	88.00	61.00	0.00	830.00	884.08	5189085.00	2.40	4393.00	4366.00
17	6	3	6119.00	21433.00	209.50	0	Spot (Block17, Row3, Column6)	4822.98	4764.00	414.86	0.01	0.09	3977.00	4027.78	3977.00	483.46	0.01	0.12	78.00	36.00	0.00	787.00	845.98	5999790.00	1.64	4384.15	4368.00
17	7	3	6413.00	21440.00	158.60	0	Spot (Block17, Row3, Column7)	6310.95	5737.00	1674.18	0.04	0.27	3982.00	4045.64	3982.00	513.91	0.01	0.13	94.00	76.00	0.00	1755.00	2328.95	4373486.00	4.41	4610.63	4622.50
17	8	3	6726.00	21445.00	201.10	0	Spot (Block17, Row3, Column8)	4593.18	4541.00	414.53	0.00	0.09	3910.00	3972.19	3910.00	384.23	0.01	0.10	72.00	40.00	0.00	631.00	683.18	5277561.00	1.62	4257.76	4188.00
17	1	4	4618.00	21735.00	191.75	0	Spot (Block17, Row4, Column1)	4728.90	4460.00	1540.28	0.03	0.33	3508.00	3606.63	3508.00	920.89	0.01	0.26	51.00	16.00	0.00	952.00	1220.90	4908602.00	1.22	3926.58	3905.00
17	2	4	4940.00	21735.00	210.80	0	Spot (Block17, Row4, Column2)	4319.46	4278.50	380.96	0.00	0.09	3629.00	3729.50	3629.00	752.43	0.01	0.20	42.00	1.00	0.00	649.50	690.46	5477074.00	0.78	3977.67	3925.00
17	3	4	5219.00	21743.00	148.00	0	Spot (Block17, Row4, Column3)	10009.53	9408.00	3090.65	0.03	0.31	3856.00	3923.96	3856.00	506.86	0.01	0.13	100.00	100.00	0.00	5552.00	6153.53	5975690.00	12.01	5322.26	5241.00
17	4	4	5513.00	21748.00	218.65	0	Spot (Block17, Row4, Column4)	4841.08	4844.00	392.77	0.00	0.08	3995.00	4058.39	3995.00	481.35	0.01	0.12	80.00	37.00	0.00	849.00	846.08	6646805.00	1.63	4379.41	4344.50
17	5	4	5803.00	21740.00	214.60	0	Spot (Block17, Row4, Column5)	4882.38	4853.00	441.23	0.00	0.09	4053.00	4117.49	4053.00	611.63	0.01	0.15	65.00	20.00	0.00	800.00	829.38	6444743.00	1.25	4520.10	4502.00
17	6	4	6119.00	21739.00	181.65	0	Spot (Block17, Row4, Column6)	6397.17	6385.00	935.92	0.00	0.15	4023.00	4087.82	4023.00	549.37	0.01	0.13	99.00	89.00	0.00	2362.00	2374.17	5930181.00	4.20	4818.48	4801.50
17	7	4	6413.00	21748.00	143.90	0	Spot (Block17, Row4, Column7)	10033.09	9028.00	4303.88	0.05	0.43	4103.00	4157.43	4103.00	444.92	0.01	0.11	99.00	90.00	0.00	4925.00	5930.09	5638596.00	13.21	5449.56	5249.00
17	8	4	6714.00	21746.00	172.35	0	Spot (Block17, Row4, Column8)	6126.59	5847.00	1194.51	0.02	0.19	4059.00	4120.47	4059.00	433.00	0.01	0.11	97.00	87.00	0.00	1788.00	2067.59	5072818.00	4.63	4703.52	4691.00
17	1	5	4623.00	22045.00	135.65	0	Spot (Block17, Row5, Column1)	6634.13	6480.00	1313.37	0.01	0.20	3444.00	3513.49	3444.00	761.67	0.01	0.22	99.00	97.00	0.00	3036.00	3190.13	3297165.00	4.10	4499.77	4413.50
17	2	5	4926.00	22035.00	201.15	0	Spot (Block17, Row5, Column2)	4285.98	4254.00	301.83	0.00	0.07	3572.00	3628.38	3572.00	782.34	0.01	0.22	39.00	0.00	0.00	682.00	713.98	4924595.00	0.84	3850.25	3838.00
17	3	5	5223.00	22047.00	217.85	0	Spot (Block17, Row5, Column3)	4697.58	4609.00	497.14	0.01	0.11	3844.50	3907.16	3844.50	484.34	0.01	0.12	69.00	38.00	0.00	764.50	853.08	6388705.00	1.63	4298.85	4208.50
17	4	5	5522.00	22047.00	196.15	0	Spot (Block17, Row5, Column4)	4932.64	4934.50	451.85	0.00	0.09	4016.00	4089.66	4016.00	535.78	0.01	0.13	78.00	38.00	0.00	918.50	916.64	5386448.00	1.57	4441.15	4467.00
17	5	5	5816.00	22043.00	139.50	0	Spot (Block17, Row5, Column5)	18267.65	16817.00	6608.65	0.04	0.36	4149.00	4253.99	4149.00	669.84	0.01	0.16	100.00	100.00	0.00	12668.00	14118.65	9645319.00	20.92	7688.78	6903.00
17	6	5	6117.00	22044.00	197.10	0	Spot (Block17, Row5, Column6)	5051.22	5008.50	506.03	0.00	0.10	4127.00	4206.86	4127.00	513.67	0.01	0.12	72.00	39.00	0.00	881.50	924.22	5526035.00	1.64	4574.76	4505.50
17	7	5	6422.00	22044.00	201.25	0	Spot (Block17, Row5, Column7)	5378.56	5353.00	578.34	0.00	0.11	4149.00	4211.76	4149.00	459.28	0.01	0.11	89.00	67.00	0.00	1204.00	1229.56	6201479.00	2.54	4756.76	4762.00
17	8	5	6717.00	22040.00	141.40	0	Spot (Block17, Row5, Column8)	13045.97	12457.50	5632.44	0.02	0.43	4108.00	4158.28	4108.00	400.13	0.01	0.10	100.00	99.00	0.00	8349.50	8937.97	7044826.00	22.21	6214.75	5803.50
17	1	6	4613.00	22334.00	220.05	0	Spot (Block17, Row6, Column1)	4135.63	4082.00	367.71	0.01	0.09	3385.00	3475.85	3385.00	804.80	0.01	0.23	38.00	0.00	0.00	697.00	750.63	5736114.00	0.82	3705.08	3692.50
17	2	6	4946.00	22338.00	230.85	0	Spot (Block17, Row6, Column2)	4516.58	4459.00	474.43	0.01	0.11	3584.00	3703.05	3584.00	889.74	0.01	0.24	48.00	5.00	0.00	875.00	932.58	6923917.00	0.91	4046.79	3928.00
17	3	6	5211.00	22343.00	146.40	0	Spot (Block17, Row6, Column3)	13075.04	12413.00	4961.84	0.02	0.38	3866.00	3937.37	3866.00	516.10	0.01	0.13	100.00	100.00	0.00	8547.00	9209.04	7622748.00	17.71	5914.75	5695.00
17	4	6	5513.00	22339.00	200.45	0	Spot (Block17, Row6, Column4)	5615.26	5405.00	912.67	0.02	0.16	4056.00	4121.16	4056.00	501.98	0.01	0.12	90.00	69.00	0.00	1349.00	1559.26	6407012.00	2.98	4690.22	4624.00
17	5	6	5815.00	22340.00	137.85	0	Spot (Block17, Row6, Column5)	22390.26	21773.00	7900.69	0.01	0.35	4179.00	4245.22	4179.00	484.10	0.01	0.11	100.00	100.00	0.00	17594.00	18211.26	11441425.00	37.48	8920.11	8081.00
17	6	6	6116.00	22344.00	197.10	0	Spot (Block17, Row6, Column6)	5443.16	5279.00	1048.91	0.01	0.19	4161.00	4216.32	4161.00	447.50	0.01	0.11	88.00	64.00	0.00	1118.00	1282.16	5987471.00	2.74	4703.53	4680.50
17	7	6	6415.00	22343.00	152.30	0	Spot (Block17, Row6, Column7)	10158.10	9337.00	3934.95	0.04	0.39	4177.00	4230.10	4177.00	477.23	0.01	0.11	99.00	99.00	0.00	5160.00	5981.10	6501183.00	12.42	5405.82	5427.00
17	8	6	6724.00	22346.00	146.75	0	Spot (Block17, Row6, Column8)	11171.13	10373.00	4781.11	0.03	0.43	4127.00	4174.52	4127.00	418.87	0.00	0.10	100.00	97.00	0.00	6246.00	7044.13	6523940.00	16.70	5464.51	5319.50
17	1	7	4627.00	22649.00	205.65	0	Spot (Block17, Row7, Column1)	4101.05	4003.50	588.99	0.01	0.14	3382.00	3444.48	3382.00	453.74	0.01	0.13	74.00	25.00	0.00	621.50	719.05	4945866.00	1.45	3788.76	3789.00
17	2	7	4927.00	22636.00	232.15	0	Spot (Block17, Row7, Column2)	4104.22	4080.50	353.68	0.00	0.09	3515.00	3572.68	3515.00	521.78	0.01	0.15	53.00	12.00	0.00	565.50	589.22	6361544.00	1.02	3790.87	3668.00
17	3	7	5212.00	22645.00	224.50	0	Spot (Block17, Row7, Column3)	4510.88	4416.00	702.25	0.01	0.16	3731.00	3787.51	3731.00	408.10	0.01	0.11	80.00	40.00	0.00	685.00	779.88	6495673.00	1.77	4154.03	4158.00
17	4	7	5517.00	22630.00	209.65	0	Spot (Block17, Row7, Column4)	4728.70	4618.50	604.71	0.01	0.13	3895.00	3938.19	3895.00	441.88	0.00	0.11	75.00	39.00	0.00	723.50	833.70	5920329.00	1.79	4340.71	4258.00
17	5	7	5814.00	22643.00	205.65	0	Spot (Block17, Row7, Column5)	5158.99	5050.00	1123.07	0.01	0.22	3970.00	4028.60	3970.00	485.41	0.01	0.12	90.00	59.00	0.00	1080.00	1188.99	6206268.00	2.33	4560.34	4489.00
17	6	7	6116.00	22639.00	206.45	0	Spot (Block17, Row7, Column6)	5217.33	5161.00	448.04	0.00	0.09	4003.00	4046.78	4003.00	436.30	0.00	0.11	97.00	80.00	0.00	1158.00	1214.33	6318185.00	2.68	4660.87	4625.50
17	7	7	6407.00	22646.00	152.00	0	Spot (Block17, Row7, Column7)	8929.97	7963.00	3185.01	0.05	0.36	4089.00	4146.35	4089.00	519.92	0.01	0.13	99.00	97.00	0.00	3874.00	4840.97	5634812.00	9.20	5285.87	5278.00
17	8	7	6721.00	22648.00	179.85	0	Spot (Block17, Row7, Column8)	7926.42	7975.00	1356.90	0.00	0.17	4076.00	4132.62	4076.00	472.63	0.01	0.11	100.00	100.00	0.00	3899.00	3850.42	7189261.00	8.03	5122.91	5078.00
17	1	8	4609.00	22949.00	138.55	0	Spot (Block17, Row8, Column1)	60883.77	65535.00	9817.24	0.03	0.16	3568.00	3637.12	3568.00	505.39	0.01	0.14	100.00	100.00	75.39	61967.00	57315.77	31416248.00	113.27	23106.63	20598.00
17	2	8	4918.00	22943.00	208.75	0	Spot (Block17, Row8, Column2)	4256.86	4189.00	382.44	0.01	0.09	3517.00	3604.86	3517.00	570.14	0.01	0.16	63.00	17.00	0.00	672.00	739.86	5295534.00	1.14	3939.37	3901.50
17	3	8	5206.00	22942.00	150.85	0	Spot (Block17, Row8, Column3)	7770.61	6663.00	2924.25	0.07	0.38	3645.00	3705.02	3645.00	503.00	0.01	0.14	99.00	93.00	0.00	3018.00	4125.61	4848859.00	8.08	4649.98	4613.00
17	4	8	5514.00	22940.00	197.05	0	Spot (Block17, Row8, Column4)	4481.70	4501.50	358.42	0.00	0.08	3732.00	3790.72	3732.00	441.48	0.01	0.12	78.00	38.00	0.00	769.50	749.70	4929867.00	1.57	4090.13	4064.00
17	5	8	5811.00	22945.00	211.80	0	Spot (Block17, Row8, Column5)	4458.86	4436.50	360.30	0.00	0.08	3775.00	3835.32	3775.00	420.47	0.01	0.11	75.00	36.00	0.00	661.50	683.86	5707345.00	1.48	4155.20	4133.00
17	6	8	6127.00	22939.00	216.55	0	Spot (Block17, Row8, Column6)	4806.26	4732.00	476.64	0.01	0.10	3862.00	3923.54	3862.00	402.26	0.01	0.10	91.00	54.00	0.00	870.00	944.26	6440387.00	2.19	4203.67	4194.50
17	7	8	6418.00	22948.00	160.45	0	Spot (Block17, Row8, Column7)	6586.00	6239.00	1644.81	0.02	0.25	3993.00	4060.04	3993.00	451.02	0.01	0.11	98.00	91.00	0.00	2246.00	2593.00	4695815.00	5.60	4746.82	4750.00
17	8	8	6717.00	22941.00	151.25	0	Spot (Block17, Row8, Column8)	12209.72	11157.50	6590.71	0.04	0.54	4078.00	4152.30	4078.00	477.97	0.01	0.12	100.00	100.00	0.32	7079.50	8131.72	7643282.00	16.86	6045.71	5701.50
18	1	1	9116.00	20843.00	150.30	0	Spot (Block18, Row1, Column1)	53431.62	65535.00	14896.76	0.09	0.28	2815.00	2862.58	2815.00	320.09	0.01	0.11	100.00	100.00	50.97	62720.00	50616.62	33020988.00	157.98	17105.25	13671.00
18	2	1	9416.00	20848.00	155.75	0	Spot (Block18, Row1, Column2)	3464.57	3414.50	361.91	0.01	0.10	2754.50	2780.45	2754.50	260.48	0.00	0.09	89.00	65.00	0.00	660.00	710.07	2314335.00	2.63	3089.16	3045.50
18	3	1	9718.00	20841.00	198.55	0	Spot (Block18, Row1, Column3)	3306.65	3251.00	310.40	0.01	0.09	2745.00	2774.17	2745.00	225.34	0.00	0.08	86.00	55.00	0.00	506.00	561.65	3706755.00	2.36	3051.08	3005.50
18	4	1	10014.00	20843.00	201.55	0	Spot (Block18, Row1, Column4)	3330.20	3282.50	321.79	0.01	0.10	2774.00	2794.86	2774.00	232.44	0.00	0.08	86.00	55.00	0.00	508.50	556.20	3836392.00	2.30	3019.25	2999.00
18	5	1	10323.00	20840.00	199.30	0	Spot (Block18, Row1, Column5)	3389.09	3373.50	340.76	0.00	0.10	2805.00	2833.11	2805.00	231.16	0.00	0.08	84.00	62.00	0.00	568.50	584.09	3809336.00	2.41	2998.51	2971.50
18	6	1	10610.00	20833.00	197.50	0	Spot (Block18, Row1, Column6)	3576.73	3464.00	473.88	0.01	0.13	2832.00	2863.42	2832.00	233.27	0.00	0.08	89.00	67.00	0.00	632.00	744.73	3952288.00	3.06	3142.77	3133.00
18	7	1	10926.00	20844.00	176.95	0	Spot (Block18, Row1, Column7)	4230.16	4202.00	652.08	0.00	0.15	2898.00	2945.30	2898.00	262.70	0.01	0.09	97.00	89.00	0.00	1304.00	1332.16	3701386.00	4.89	3312.06	3279.00
18	8	1	11227.00	20840.00	213.55	0	Spot (Block18, Row1, Column8)	3602.56	3541.00	332.76	0.01	0.09	2979.00	3015.49	2979.00	263.44	0.01	0.09	90.00	53.00	0.00	562.00	623.56	4697737.00	2.23	3271.02	3276.00
18	1	2	9112.00	21159.00	200.30	0	Spot (Block18, Row2, Column1)	3141.13	3095.00	246.25	0.01	0.08	2712.00	2759.97	2712.00	256.74	0.01	0.09	71.00	35.00	0.00	383.00	429.13	3580884.00	1.48	2919.07	2949.00
18	2	2	9412.00	21146.00	146.45	0	Spot (Block18, Row2, Column2)	3662.53	3646.00	369.70	0.00	0.10	2690.00	2713.09	2690.00	210.88	0.00	0.08	99.00	95.00	0.00	956.00	972.53	2146241.00	4.50	3071.43	3067.00
18	3	2	9726.00	21145.00	199.65	0	Spot (Block18, Row2, Column3)	3223.27	3174.00	277.55	0.01	0.09	2700.00	2722.94	2700.00	205.62	0.00	0.08	88.00	61.00	0.00	474.00	523.27	3639069.00	2.43	2961.47	2935.00
18	4	2	10019.00	21152.00	200.70	0	Spot (Block18, Row2, Column4)	3418.35	3400.00	321.94	0.00	0.09	2741.00	2758.69	2741.00	219.22	0.00	0.08	92.00	75.00	0.00	659.00	677.35	3910598.00	3.01	3081.88	3096.50
18	5	2	10322.00	21145.00	206.10	0	Spot (Block18, Row2, Column5)	3640.49	3611.00	387.49	0.00	0.11	2774.00	2789.67	2774.00	220.65	0.00	0.08	96.00	86.00	0.00	837.00	866.49	4415919.00	3.86	3069.17	3060.50
18	6	2	10622.00	21132.00	228.65	0	Spot (Block18, Row2, Column6)	3215.01	3167.00	327.33	0.01	0.10	2783.00	2815.13	2783.00	225.43	0.00	0.08	67.00	43.00	0.00	384.00	432.01	4832164.00	1.77	2974.07	2982.00
18	7	2	10931.00	21136.00	203.85	0	Spot (Block18, Row2, Column7)	3367.50	3368.00	305.57	0.00	0.09	2841.00	2869.60	2841.00	234.40	0.00	0.08	81.00	55.00	0.00	527.00	526.50	3977013.00	2.12	3032.34	2973.00
18	8	2	11230.00	21141.00	212.00	0	Spot (Block18, Row2, Column8)	3341.34	3316.00	306.02	0.00	0.09	2891.00	2924.56	2891.00	243.02	0.01	0.08	72.00	41.00	0.00	425.00	450.34	4280255.00	1.71	3137.04	3093.00
18	1	3	9121.00	21439.00	186.10	0	Spot (Block18, Row3, Column1)	3409.96	3318.00	420.04	0.01	0.12	2653.00	2675.67	2653.00	202.02	0.00	0.08	95.00	78.00	0.00	665.00	756.96	3317889.00	3.63	2985.73	2968.00
18	2	3	9432.00	21444.00	203.00	0	Spot (Block18, Row3, Column2)	3187.47	3168.00	252.71	0.00	0.08	2660.00	2675.75	2660.00	212.86	0.00	0.08	91.00	64.00	0.00	508.00	527.47	3726155.00	2.40	2917.90	2923.00
18	3	3	9710.00	21437.00	206.50	0	Spot (Block18, Row3, Column3)	3292.86	3262.00	333.77	0.00	0.10	2709.00	2739.43	2709.00	215.31	0.00	0.08	87.00	66.00	0.00	553.00	583.86	4004112.00	2.57	2930.30	2911.00
18	4	3	10018.00	21440.00	170.95	0	Spot (Block18, Row3, Column4)	3668.87	3577.50	444.40	0.01	0.12	2748.50	2773.06	2748.50	213.87	0.00	0.08	98.00	91.00	0.00	829.00	920.37	2979125.00	4.19	3087.90	3106.00
18	5	3	10319.00	21447.00	190.10	0	Spot (Block18, Row3, Column5)	3511.58	3462.00	362.12	0.01	0.10	2790.00	2817.90	2790.00	226.16	0.00	0.08	96.00	79.00	0.00	672.00	721.58	3574792.00	3.07	3086.25	3070.00
18	6	3	10618.00	21441.00	185.60	0	Spot (Block18, Row3, Column6)	3567.87	3521.00	332.19	0.01	0.09	2807.00	2845.95	2807.00	233.19	0.01	0.08	95.00	80.00	0.00	714.00	760.87	3457270.00	3.10	3187.09	3175.00
18	7	3	10919.00	21439.00	186.70	0	Spot (Block18, Row3, Column7)	3623.78	3557.00	386.36	0.01	0.11	2812.00	2855.41	2812.00	236.04	0.01	0.08	95.00	81.00	0.00	745.00	811.78	3554926.00	3.26	3225.89	3206.00
18	8	3	11218.00	21439.00	213.70	0	Spot (Block18, Row3, Column8)	3361.26	3301.50	336.34	0.01	0.10	2878.50	2898.20	2878.50	239.51	0.00	0.08	75.00	42.00	0.00	423.00	482.76	4389806.00	1.93	3030.48	3017.00
18	1	4	9120.00	21744.00	194.25	0	Spot (Block18, Row4, Column1)	3446.86	3360.00	429.75	0.01	0.12	2640.00	2654.39	2640.00	204.32	0.00	0.08	95.00	83.00	0.00	720.00	806.86	3677803.00	3.88	2939.66	2938.00
18	2	4	9420.00	21736.00	212.60	0	Spot (Block18, Row4, Column2)	3085.66	3041.00	288.74	0.01	0.09	2605.00	2633.67	2605.00	207.24	0.00	0.08	82.00	51.00	0.00	436.00	480.66	3983583.00	2.18	2809.43	2775.00
18	3	4	9717.00	21746.00	150.10	0	Spot (Block18, Row4, Column3)	5244.87	5201.50	1019.55	0.00	0.19	2688.00	2718.12	2688.00	215.56	0.00	0.08	100.00	100.00	0.00	2513.50	2556.87	3230838.00	11.72	3458.24	3432.00
18	4	4	10016.00	21742.00	210.10	0	Spot (Block18, Row4, Column4)	3290.21	3258.00	254.82	0.00	0.08	2726.00	2765.77	2726.00	226.63	0.01	0.08	92.00	64.00	0.00	532.00	564.21	4152240.00	2.31	2998.16	2976.00
18	5	4	10306.00	21740.00	203.75	0	Spot (Block18, Row4, Column5)	3413.21	3387.00	362.94	0.00	0.11	2804.00	2831.57	2804.00	229.47	0.00	0.08	87.00	63.00	0.00	583.00	609.21	4024175.00	2.53	3066.34	3052.00
18	6	4	10618.00	21740.00	207.75	0	Spot (Block18, Row4, Column6)	3621.93	3620.00	333.02	0.00	0.09	2813.00	2837.57	2813.00	219.96	0.00	0.08	97.00	86.00	0.00	807.00	808.93	4436870.00	3.57	3072.50	3023.00
18	7	4	10912.00	21749.00	196.65	0	Spot (Block18, Row4, Column7)	3422.74	3369.00	393.80	0.01	0.12	2796.00	2828.61	2796.00	236.69	0.01	0.08	85.00	57.00	0.00	573.00	626.74	3741059.00	2.51	3084.30	3075.00
18	8	4	11218.00	21748.00	162.95	0	Spot (Block18, Row4, Column8)	3785.56	3774.00	384.68	0.00	0.10	2851.00	2868.16	2851.00	246.87	0.00	0.09	97.00	87.00	0.00	923.00	934.56	2771031.00	3.72	3195.37	3207.00
18	1	5	9121.00	22043.00	171.15	0	Spot (Block18, Row5, Column1)	3447.86	3429.00	388.58	0.00	0.11	2624.00	2651.29	2624.00	221.60	0.00	0.08	93.00	81.00	0.00	805.00	823.86	2816902.00	3.59	2905.88	2894.00
18	2	5	9423.00	22042.00	191.10	0	Spot (Block18, Row5, Column2)	3110.22	3079.00	249.76	0.00	0.08	2598.00	2617.15	2598.00	207.14	0.00	0.08	93.00	62.00	0.00	481.00	512.22	3203526.00	2.38	2863.07	2847.00
18	3	5	9723.00	22045.00	193.65	0	Spot (Block18, Row5, Column3)	3249.41	3158.00	292.98	0.01	0.09	2658.00	2679.85	2658.00	204.23	0.00	0.08	96.00	67.00	0.00	500.00	591.41	3454121.00	2.79	2950.44	2938.00
18	4	5	10022.00	22048.00	202.10	0	Spot (Block18, Row5, Column4)	3384.57	3304.00	366.90	0.01	0.11	2704.00	2745.57	2704.00	224.15	0.01	0.08	93.00	70.00	0.00	600.00	680.57	3902406.00	2.85	2939.19	2930.00
18	5	5	10317.00	22042.00	149.80	0	Spot (Block18, Row5, Column5)	5178.54	5176.00	879.03	0.00	0.17	2776.00	2796.50	2776.00	227.43	0.00	0.08	100.00	100.00	0.00	2400.00	2402.54	3179624.00	10.47	3491.20	3428.50
18	6	5	10621.00	22040.00	191.10	0	Spot (Block18, Row5, Column6)	3348.21	3307.00	329.00	0.01	0.10	2753.50	2770.98	2753.50	218.90	0.00	0.08	88.00	64.00	0.00	553.50	594.71	3458703.00	2.64	3005.47	3011.00
18	7	5	10925.00	22041.00	190.20	0	Spot (Block18, Row5, Column7)	3418.75	3393.00	334.79	0.00	0.10	2754.00	2769.05	2754.00	218.64	0.00	0.08	92.00	72.00	0.00	639.00	664.75	3466611.00	2.97	3097.61	3090.00
18	8	5	11222.00	22050.00	168.60	0	Spot (Block18, Row5, Column8)	3807.14	3705.50	551.08	0.01	0.14	2802.00	2829.25	2802.00	233.58	0.00	0.08	96.00	87.00	0.00	903.50	1005.14	2992409.00	4.19	3178.89	3188.50
18	1	6	9118.00	22339.00	199.65	0	Spot (Block18, Row6, Column1)	3173.57	3136.00	332.01	0.01	0.10	2603.00	2629.51	2603.00	214.12	0.00	0.08	85.00	63.00	0.00	533.00	570.57	3592479.00	2.54	2877.25	2873.50
18	2	6	9422.00	22340.00	203.50	0	Spot (Block18, Row6, Column2)	3143.97	3120.00	299.74	0.00	0.10	2584.00	2600.05	2584.00	202.95	0.00	0.08	87.00	66.00	0.00	536.00	559.97	3681590.00	2.68	2893.53	2897.00
18	3	6	9710.00	22342.00	164.10	0	Spot (Block18, Row6, Column3)	3743.30	3667.50	519.26	0.01	0.14	2627.00	2659.21	2627.00	200.42	0.01	0.08	97.00	93.00	0.00	1040.50	1116.30	2799987.00	5.41	3038.33	3037.00
18	4	6	10027.00	22336.00	214.10	0	Spot (Block18, Row6, Column4)	3168.33	3126.50	263.21	0.01	0.08	2678.00	2699.39	2678.00	220.66	0.00	0.08	83.00	51.00	0.00	448.50	490.33	4131498.00	2.13	2868.19	2845.50
18	5	6	10319.00	22348.00	144.40	0	Spot (Block18, Row6, Column5)	4837.12	4752.00	789.55	0.01	0.16	2697.00	2715.96	2697.00	226.57	0.00	0.08	100.00	100.00	0.00	2055.00	2140.12	2757159.00	9.36	3344.85	3344.00
18	6	6	10623.00	22345.00	192.30	0	Spot (Block18, Row6, Column6)	3147.28	3081.00	284.95	0.01	0.09	2683.00	2691.85	2683.00	212.24	0.00	0.08	79.00	45.00	0.00	398.00	464.28	3301495.00	2.15	2874.24	2843.00
18	7	6	10919.00	22341.00	162.85	0	Spot (Block18, Row6, Column7)	3869.52	3827.00	507.91	0.00	0.13	2689.00	2712.80	2689.00	214.92	0.00	0.08	97.00	95.00	0.00	1138.00	1180.52	2840228.00	5.38	3114.02	3119.00
18	8	6	11224.00	22349.00	157.35	0	Spot (Block18, Row6, Column8)	3783.53	3716.00	470.79	0.01	0.12	2728.00	2757.42	2728.00	228.29	0.00	0.08	98.00	91.00	0.00	988.00	1055.53	2569014.00	4.49	3120.89	3123.00
18	1	7	9119.00	22643.00	212.10	0	Spot (Block18, Row7, Column1)	3084.44	3089.50	253.55	0.00	0.08	2616.00	2671.20	2616.00	286.16	0.01	0.11	76.00	36.00	0.00	473.50	468.44	3960420.00	1.44	2791.80	2732.00
18	2	7	9420.00	22646.00	192.85	0	Spot (Block18, Row7, Column2)	3084.75	3075.00	288.96	0.00	0.09	2552.00	2572.66	2552.00	193.19	0.00	0.08	86.00	63.00	0.00	523.00	532.75	3242071.00	2.65	2814.25	2825.00
18	3	7	9721.00	22635.00	216.10	0	Spot (Block18, Row7, Column3)	3128.73	3045.00	542.18	0.01	0.17	2591.00	2610.22	2591.00	198.67	0.00	0.08	85.00	57.00	0.00	454.00	537.73	4176857.00	2.61	2821.81	2807.00
18	4	7	10019.00	22648.00	202.95	0	Spot (Block18, Row7, Column4)	3094.73	3067.50	290.27	0.00	0.09	2581.00	2603.09	2581.00	225.99	0.00	0.09	83.00	55.00	0.00	486.50	513.73	3627022.00	2.18	2874.62	2850.00
18	5	7	10315.00	22634.00	208.40	0	Spot (Block18, Row7, Column5)	3220.75	3186.00	334.77	0.00	0.10	2603.00	2627.78	2603.00	247.09	0.00	0.09	84.00	60.00	0.00	583.00	617.75	3958296.00	2.40	2845.85	2821.00
18	6	7	10621.00	22646.00	198.60	0	Spot (Block18, Row7, Column6)	3268.38	3225.50	301.56	0.01	0.09	2615.50	2638.75	2615.50	219.14	0.00	0.08	97.00	68.00	0.00	610.00	652.88	3667117.00	2.87	2931.95	2909.00
18	7	7	10908.00	22646.00	202.85	0	Spot (Block18, Row7, Column7)	3287.97	3197.50	349.46	0.01	0.11	2610.00	2647.07	2610.00	233.10	0.01	0.09	93.00	70.00	0.00	587.50	677.97	3827194.00	2.75	2919.51	2922.50
18	8	7	11220.00	22652.00	178.75	0	Spot (Block18, Row7, Column8)	4264.46	4182.00	461.29	0.01	0.11	2693.00	2727.90	2693.00	249.13	0.01	0.09	100.00	100.00	0.00	1489.00	1571.46	3820956.00	6.17	3408.56	3408.00
18	1	8	9108.00	22952.00	140.45	0	Spot (Block18, Row8, Column1)	59734.99	65535.00	10890.14	0.04	0.18	2748.00	2817.33	2748.00	525.57	0.01	0.19	100.00	100.00	69.83	62787.00	56986.99	32077924.00	108.30	19760.49	14778.00
18	2	8	9414.00	22944.00	195.90	0	Spot (Block18, Row8, Column2)	3026.93	2972.00	278.16	0.01	0.09	2588.00	2634.61	2588.00	298.12	0.01	0.11	61.00	27.00	0.00	384.00	438.93	3296323.00	1.32	2758.22	2767.00
18	3	8	9712.00	22943.00	175.00	0	Spot (Block18, Row8, Column3)	3255.82	3204.00	408.33	0.01	0.13	2579.00	2593.31	2579.00	214.73	0.00	0.08	87.00	66.00	0.00	625.00	676.82	2767444.00	3.09	2889.47	2841.00
18	4	8	10012.00	22940.00	187.10	0	Spot (Block18, Row8, Column4)	3161.31	3117.00	352.96	0.01	0.11	2569.00	2593.54	2569.00	245.73	0.00	0.09	82.00	54.00	0.00	548.00	592.31	3123371.00	2.31	2795.66	2750.00
18	5	8	10313.00	22947.00	202.95	0	Spot (Block18, Row8, Column5)	3004.16	2934.00	315.80	0.01	0.11	2568.00	2599.93	2568.00	250.82	0.01	0.10	65.00	37.00	0.00	366.00	436.16	3505857.00	1.61	2784.42	2794.00
18	6	8	10621.00	22943.00	189.80	0	Spot (Block18, Row8, Column6)	3482.18	3366.50	402.51	0.01	0.12	2622.00	2656.10	2622.00	241.13	0.01	0.09	95.00	85.00	0.00	744.50	860.18	3530930.00	3.43	2997.02	3034.00
18	7	8	10921.00	22947.00	188.35	0	Spot (Block18, Row8, Column7)	3324.52	3251.50	383.66	0.01	0.12	2674.00	2693.62	2674.00	254.72	0.00	0.09	88.00	60.00	0.00	577.50	650.52	3324524.00	2.48	2868.09	2850.00
18	8	8	11219.00	22944.00	152.40	0	Spot (Block18, Row8, Column8)	10432.88	8436.00	8196.46	0.09	0.79	2756.00	2787.00	2756.00	275.08	0.00	0.10	100.00	100.00	0.78	5680.00	7676.88	6666609.00	27.80	4278.04	3993.50
19	1	1	13616.00	20844.00	154.10	0	Spot (Block19, Row1, Column1)	51246.14	60604.50	16144.72	0.07	0.32	3759.00	3820.08	3759.00	436.44	0.01	0.11	100.00	100.00	46.96	56845.50	47487.14	33720216.00	108.67	14663.28	11722.00
19	2	1	13916.00	20847.00	176.65	0	Spot (Block19, Row1, Column2)	4539.86	4449.00	551.86	0.01	0.12	3665.00	3716.93	3665.00	383.51	0.01	0.10	82.00	51.00	0.00	784.00	874.86	3972377.00	2.15	4011.68	3939.00
19	3	1	14227.00	20849.00	170.45	0	Spot (Block19, Row1, Column3)	4473.26	4462.00	482.84	0.00	0.11	3687.00	3732.85	3687.00	343.65	0.01	0.09	78.00	53.00	0.00	775.00	786.26	3609920.00	2.15	4082.13	3967.00
19	4	1	14513.00	20845.00	183.75	0	Spot (Block19, Row1, Column4)	4572.83	4446.00	569.15	0.01	0.12	3684.00	3741.90	3684.00	351.31	0.01	0.09	85.00	54.00	0.00	762.00	888.83	4339615.00	2.37	4073.58	4061.00
19	5	1	14823.00	20847.00	190.30	0	Spot (Block19, Row1, Column5)	4767.67	4615.50	593.74	0.01	0.12	3737.00	3790.73	3737.00	365.56	0.01	0.10	92.00	62.00	0.00	878.50	1030.67	4882099.00	2.67	4145.29	4140.00
19	6	1	15116.00	20842.00	179.50	0	Spot (Block19, Row1, Column6)	4818.79	4666.00	849.43	0.01	0.18	3818.50	3883.59	3818.50	432.04	0.01	0.11	82.00	48.00	0.00	847.50	1000.29	4351368.00	2.16	4249.36	4247.00
19	7	1	15429.00	20810.00	106.05	0	Spot (Block19, Row1, Column7)	10270.54	5904.00	13160.18	0.24	1.28	3939.00	4016.35	3939.00	528.13	0.01	0.13	100.00	89.00	3.45	1965.00	6331.54	2978456.00	11.84	5381.87	5209.50
19	8	1	15726.00	20847.00	186.85	0	Spot (Block19, Row1, Column8)	4880.82	4846.00	509.25	0.00	0.10	3988.00	4064.71	3988.00	605.48	0.01	0.15	69.00	25.00	0.00	858.00	892.82	4797844.00	1.35	4424.62	4440.00
19	1	2	13599.00	21146.00	217.70	0	Spot (Block19, Row2, Column1)	4215.19	4195.50	459.59	0.00	0.11	3634.00	3707.85	3634.00	396.99	0.01	0.11	58.00	34.00	0.00	561.50	581.19	5707366.00	1.28	3832.46	3739.50
19	2	2	13916.00	21146.00	140.70	0	Spot (Block19, Row2, Column2)	4453.60	4450.50	419.87	0.00	0.09	3601.00	3658.24	3601.00	341.50	0.01	0.09	86.00	60.00	0.00	849.50	852.60	2404945.00	2.33	4077.04	4017.00
19	3	2	14225.00	21146.00	188.50	0	Spot (Block19, Row2, Column3)	4473.56	4421.00	425.68	0.01	0.10	3686.00	3734.54	3686.00	354.02	0.01	0.09	84.00	53.00	0.00	735.00	787.56	4486985.00	2.09	4129.50	4116.00
19	4	2	14519.00	21144.00	199.95	0	Spot (Block19, Row2, Column4)	4504.62	4465.00	462.28	0.00	0.10	3697.00	3750.26	3697.00	342.94	0.01	0.09	84.00	55.00	0.00	768.00	807.62	5076710.00	2.20	4037.99	4033.00
19	5	2	14827.00	21145.00	193.20	0	Spot (Block19, Row2, Column5)	4962.81	4869.00	764.75	0.01	0.15	3696.00	3753.26	3696.00	345.43	0.01	0.09	98.00	83.00	0.00	1173.00	1266.81	5250657.00	3.50	4262.90	4229.50
19	6	2	15112.00	21145.00	199.25	0	Spot (Block19, Row2, Column6)	4574.34	4533.00	521.02	0.00	0.11	3728.00	3776.21	3728.00	347.34	0.01	0.09	83.00	60.00	0.00	805.00	846.34	5155281.00	2.30	4171.31	4177.00
19	7	2	15429.00	21143.00	192.65	0	Spot (Block19, Row2, Column7)	4593.67	4568.00	469.66	0.00	0.10	3805.00	3906.78	3805.00	529.04	0.01	0.14	66.00	27.00	0.00	763.00	788.67	4818759.00	1.30	4278.08	4221.50
19	8	2	15722.00	21138.00	206.95	0	Spot (Block19, Row2, Column8)	4474.99	4423.00	397.87	0.01	0.09	3851.00	3908.98	3851.00	481.93	0.01	0.12	59.00	23.00	0.00	572.00	623.99	5459489.00	1.17	4150.38	4139.00
19	1	3	13623.00	21446.00	185.80	0	Spot (Block19, Row3, Column1)	4709.92	4649.00	594.03	0.01	0.13	3616.00	3658.70	3616.00	358.28	0.01	0.10	89.00	71.00	0.00	1033.00	1093.92	4563913.00	2.93	4036.14	4017.00
19	2	3	13925.00	21439.00	194.70	0	Spot (Block19, Row3, Column2)	4409.31	4371.00	415.65	0.00	0.09	3601.00	3640.08	3601.00	333.14	0.00	0.09	86.00	61.00	0.00	770.00	808.31	4757647.00	2.31	3962.67	3944.00
19	3	3	14204.00	21443.00	175.40	0	Spot (Block19, Row3, Column3)	4899.89	4874.00	664.10	0.00	0.14	3672.00	3710.09	3672.00	350.88	0.00	0.09	91.00	76.00	0.00	1202.00	1227.89	4218801.00	3.39	4133.03	4105.50
19	4	3	14525.00	21437.00	196.65	0	Spot (Block19, Row3, Column4)	4711.93	4703.00	566.54	0.00	0.12	3702.50	3749.01	3702.50	362.01	0.01	0.10	87.00	60.00	0.00	1000.50	1009.43	5136003.00	2.66	4104.74	4052.50
19	5	3	14821.00	21448.00	189.95	0	Spot (Block19, Row3, Column5)	4911.49	4870.00	604.45	0.00	0.12	3739.00	3780.69	3739.00	344.20	0.00	0.09	95.00	72.00	0.00	1131.00	1172.49	5004805.00	3.29	4185.67	4198.00
19	6	3	15120.00	21443.00	202.25	0	Spot (Block19, Row3, Column6)	4782.50	4770.50	565.97	0.00	0.12	3744.00	3777.39	3744.00	340.13	0.00	0.09	87.00	69.00	0.00	1026.50	1038.50	5547698.00	2.96	4200.34	4145.50
19	7	3	15423.00	21443.00	203.65	0	Spot (Block19, Row3, Column7)	4555.47	4539.00	473.02	0.00	0.10	3779.00	3826.88	3779.00	350.87	0.01	0.09	78.00	52.00	0.00	760.00	776.47	5375450.00	2.08	4194.27	4158.00
19	8	3	15717.00	21447.00	199.85	0	Spot (Block19, Row3, Column8)	4606.57	4588.00	442.03	0.00	0.10	3870.00	3923.34	3870.00	389.84	0.01	0.10	73.00	44.00	0.00	718.00	736.57	5205426.00	1.75	4257.70	4296.50
19	1	4	13623.00	21743.00	195.20	0	Spot (Block19, Row4, Column1)	4543.55	4466.00	509.18	0.01	0.11	3653.00	3686.52	3653.00	373.52	0.00	0.10	85.00	54.00	0.00	813.00	890.55	4897947.00	2.29	3982.23	3924.00
19	2	4	13917.00	21746.00	207.60	0	Spot (Block19, Row4, Column2)	4464.18	4395.00	581.41	0.01	0.13	3611.00	3650.98	3611.00	350.11	0.00	0.10	84.00	54.00	0.00	784.00	853.18	5490937.00	2.32	4019.83	3992.00
19	3	4	14221.00	21743.00	173.00	0	Spot (Block19, Row4, Column3)	5602.97	5602.00	946.74	0.00	0.17	3631.00	3670.60	3631.00	341.58	0.00	0.09	98.00	93.00	0.00	1971.00	1971.97	4672873.00	5.66	4257.25	4316.50
19	4	4	14512.00	21746.00	214.90	0	Spot (Block19, Row4, Column4)	4391.28	4293.50	427.47	0.01	0.10	3676.00	3723.22	3676.00	367.58	0.01	0.10	77.00	41.00	0.00	617.50	715.28	5778921.00	1.82	3917.43	3905.00
19	5	4	14802.00	21742.00	199.35	0	Spot (Block19, Row4, Column5)	4871.46	4799.50	621.36	0.01	0.13	3795.00	3835.02	3795.00	381.21	0.00	0.10	91.00	67.00	0.00	1004.50	1076.46	5475526.00	2.72	4253.92	4261.00
19	6	4	15124.00	21747.00	203.75	0	Spot (Block19, Row4, Column6)	4991.30	4940.00	477.78	0.00	0.10	3762.00	3813.46	3762.00	356.28	0.01	0.09	99.00	84.00	0.00	1178.00	1229.30	5889732.00	3.31	4313.23	4379.00
19	7	4	15408.00	21749.00	188.55	0	Spot (Block19, Row4, Column7)	4772.45	4598.00	836.29	0.02	0.18	3767.00	3820.21	3767.00	357.70	0.01	0.09	90.00	63.00	0.00	831.00	1005.45	4777219.00	2.66	4248.70	4282.00
19	8	4	15719.00	21756.00	204.35	0	Spot (Block19, Row4, Column8)	4776.51	4706.50	578.97	0.01	0.12	3876.00	3914.04	3876.00	368.73	0.00	0.09	78.00	57.00	0.00	830.50	900.51	5664946.00	2.34	4234.88	4178.00
19	1	5	13626.00	22052.00	146.80	0	Spot (Block19, Row5, Column1)	5441.61	5000.00	2686.10	0.04	0.49	3638.00	3676.65	3638.00	342.95	0.00	0.09	99.00	97.00	0.00	1362.00	1803.61	3205111.00	5.15	4368.61	4427.50
19	2	5	13921.00	22046.00	199.25	0	Spot (Block19, Row5, Column2)	4370.03	4330.50	458.77	0.00	0.10	3614.00	3660.40	3614.00	352.54	0.01	0.10	80.00	51.00	0.00	716.50	756.03	4929393.00	2.01	3936.50	3875.50
19	3	5	14222.00	22049.00	195.00	0	Spot (Block19, Row5, Column3)	4601.82	4531.50	468.37	0.01	0.10	3657.00	3709.98	3657.00	367.92	0.01	0.10	91.00	62.00	0.00	874.50	944.82	4942357.00	2.42	4143.85	4155.00
19	4	5	14528.00	22049.00	193.10	0	Spot (Block19, Row5, Column4)	4546.32	4510.00	435.72	0.00	0.10	3758.00	3797.08	3758.00	379.40	0.00	0.10	82.00	49.00	0.00	752.00	788.32	4800919.00	1.97	4093.97	4045.00
19	5	5	14820.00	22047.00	150.65	0	Spot (Block19, Row5, Column5)	10413.85	9504.00	4883.51	0.04	0.47	3840.00	3887.17	3840.00	390.55	0.01	0.10	100.00	99.00	0.00	5664.00	6573.85	6498242.00	16.71	5352.56	5277.00
19	6	5	15130.00	22045.00	199.20	0	Spot (Block19, Row5, Column6)	4630.26	4544.00	785.29	0.01	0.17	3788.00	3842.97	3788.00	367.95	0.01	0.10	75.00	50.00	0.00	756.00	842.26	5176628.00	2.14	4232.78	4242.00
19	7	5	15421.00	22044.00	186.15	0	Spot (Block19, Row5, Column7)	4760.90	4659.00	509.38	0.01	0.11	3796.00	3846.53	3796.00	365.96	0.01	0.10	90.00	59.00	0.00	863.00	964.90	4637114.00	2.50	4274.31	4295.00
19	8	5	15723.00	22052.00	161.20	0	Spot (Block19, Row5, Column8)	5977.55	5665.00	1253.11	0.02	0.21	3893.00	3934.68	3893.00	373.88	0.00	0.10	99.00	91.00	0.00	1772.00	2084.55	4279925.00	5.46	4475.81	4483.50
19	1	6	13619.00	22347.00	204.30	0	Spot (Block19, Row6, Column1)	4685.22	4626.00	608.89	0.01	0.13	3689.00	3739.12	3689.00	365.82	0.01	0.10	83.00	60.00	0.00	937.00	996.22	5533250.00	2.59	4030.43	3994.50
19	2	6	13926.00	22350.00	211.70	0	Spot (Block19, Row6, Column2)	4470.44	4424.00	633.39	0.00	0.14	3666.00	3706.11	3666.00	366.68	0.00	0.10	75.00	50.00	0.00	758.00	804.44	5717688.00	2.08	4105.98	3923.00
19	3	6	14208.00	22347.00	186.45	0	Spot (Block19, Row6, Column3)	4938.08	4861.50	618.21	0.01	0.13	3703.00	3760.90	3703.00	366.43	0.01	0.10	92.00	78.00	0.00	1158.50	1235.08	4829443.00	3.21	4230.12	4155.00
19	4	6	14524.00	22344.00	197.70	0	Spot (Block19, Row6, Column4)	4728.19	4620.00	502.90	0.01	0.11	3773.00	3834.60	3773.00	388.20	0.01	0.10	90.00	57.00	0.00	847.00	955.19	5210467.00	2.30	4158.14	4166.50
19	5	6	14823.00	22347.00	146.75	0	Spot (Block19, Row6, Column5)	8883.09	8155.00	3194.21	0.04	0.36	3857.00	3899.32	3857.00	396.67	0.00	0.10	100.00	99.00	0.00	4298.00	5026.09	5232139.00	12.56	5259.10	5076.00
19	6	6	15113.00	22338.00	188.00	0	Spot (Block19, Row6, Column6)	4554.17	4533.00	442.19	0.00	0.10	3760.00	3816.37	3760.00	374.60	0.01	0.10	81.00	53.00	0.00	773.00	794.17	4535955.00	1.97	4129.36	4148.00
19	7	6	15428.00	22342.00	193.60	0	Spot (Block19, Row6, Column7)	4593.65	4532.00	489.95	0.01	0.11	3789.00	3841.25	3789.00	373.06	0.01	0.10	82.00	49.00	0.00	743.00	804.65	4846305.00	2.02	4066.59	4024.00
19	8	6	15720.00	22335.00	193.00	0	Spot (Block19, Row6, Column8)	4553.90	4488.00	496.45	0.01	0.11	3938.00	3983.26	3938.00	473.84	0.00	0.12	56.00	26.00	0.00	550.00	615.90	4777038.00	1.20	4154.66	4106.00
19	1	7	13613.00	22643.00	216.35	0	Spot (Block19, Row7, Column1)	4524.58	4411.00	478.01	0.01	0.11	3745.00	3815.40	3745.00	436.65	0.01	0.11	72.00	38.00	0.00	666.00	779.58	6049368.00	1.62	3999.60	4054.00
19	2	7	13920.00	22645.00	202.75	0	Spot (Block19, Row7, Column2)	4339.72	4262.00	366.55	0.01	0.08	3675.00	3712.24	3675.00	367.71	0.00	0.10	76.00	38.00	0.00	587.00	664.72	5081815.00	1.71	4029.14	4019.00
19	3	7	14212.00	22645.00	198.55	0	Spot (Block19, Row7, Column3)	4414.92	4418.00	408.97	0.00	0.09	3700.00	3743.26	3700.00	371.30	0.01	0.10	74.00	47.00	0.00	718.00	714.92	4949124.00	1.81	4097.03	4081.00
19	4	7	14513.00	22641.00	205.25	0	Spot (Block19, Row7, Column4)	4383.29	4314.50	451.35	0.01	0.10	3750.00	3773.53	3750.00	371.34	0.00	0.10	64.00	37.00	0.00	564.50	633.29	5242418.00	1.64	4032.68	3992.50
19	5	7	14824.00	22634.00	204.50	0	Spot (Block19, Row7, Column5)	4586.73	4555.00	445.91	0.00	0.10	3788.00	3823.91	3788.00	401.08	0.00	0.10	78.00	47.00	0.00	767.00	798.73	5467380.00	1.90	4245.60	4251.50
19	6	7	15124.00	22642.00	200.20	0	Spot (Block19, Row7, Column6)	4558.89	4499.00	456.62	0.01	0.10	3746.00	3811.49	3746.00	384.67	0.01	0.10	80.00	49.00	0.00	753.00	812.89	5206253.00	1.94	4161.83	4093.00
19	7	7	15400.00	22643.00	208.05	0	Spot (Block19, Row7, Column7)	4595.47	4613.00	534.17	0.00	0.12	3817.00	3872.64	3817.00	396.43	0.01	0.10	76.00	50.00	0.00	796.00	778.47	5661618.00	1.82	4262.75	4249.00
19	8	7	15728.00	22644.00	185.30	0	Spot (Block19, Row7, Column8)	5913.18	5891.00	675.61	0.00	0.11	4007.00	4046.01	4007.00	478.85	0.00	0.12	99.00	92.00	0.00	1884.00	1906.18	5718048.00	3.90	4753.20	4785.00
19	1	8	13609.00	22955.00	142.70	0	Spot (Block19, Row8, Column1)	60278.29	65535.00	9821.94	0.04	0.16	3967.00	4042.61	3967.00	534.47	0.01	0.13	100.00	100.00	70.20	61568.00	56311.29	33575264.00	105.22	19889.02	15427.00
19	2	8	13921.00	22952.00	198.85	0	Spot (Block19, Row8, Column2)	4489.75	4428.50	522.79	0.01	0.12	3843.00	3914.93	3843.00	485.76	0.01	0.12	58.00	25.00	0.00	585.50	646.75	5037495.00	1.18	4062.93	4050.00
19	3	8	14211.00	22942.00	190.20	0	Spot (Block19, Row8, Column3)	4801.00	4697.00	674.15	0.01	0.14	3845.00	3888.12	3845.00	431.08	0.00	0.11	76.00	49.00	0.00	852.00	956.00	4911420.00	2.12	4166.13	4174.00
19	4	8	14518.00	22940.00	183.20	0	Spot (Block19, Row8, Column4)	4717.27	4659.00	531.44	0.01	0.11	3865.00	3889.53	3865.00	431.78	0.00	0.11	73.00	46.00	0.00	794.00	852.27	4443667.00	1.92	4181.30	4073.50
19	5	8	14807.00	22954.00	211.35	0	Spot (Block19, Row8, Column5)	4543.64	4496.50	517.87	0.00	0.11	3896.00	3940.88	3896.00	455.85	0.00	0.12	60.00	32.00	0.00	600.50	647.64	5770421.00	1.32	4236.15	4236.00
19	6	8	15119.00	22940.00	190.65	0	Spot (Block19, Row8, Column6)	5265.88	5068.00	714.42	0.02	0.14	3888.00	3953.92	3888.00	455.11	0.01	0.12	95.00	70.00	0.00	1180.00	1377.88	5397522.00	2.88	4447.95	4432.50
19	7	8	15418.00	22956.00	193.00	0	Spot (Block19, Row8, Column7)	4755.05	4689.00	520.34	0.01	0.11	3998.50	4060.08	3998.50	458.99	0.01	0.11	66.00	37.00	0.00	690.50	756.55	4978537.00	1.51	4350.10	4348.50
19	8	8	15720.00	22945.00	157.70	0	Spot (Block19, Row8, Column8)	7613.61	7499.00	1616.20	0.01	0.21	4151.00	4200.26	4151.00	453.75	0.01	0.11	100.00	99.00	0.00	3348.00	3462.61	5192485.00	7.52	5155.09	5143.00
20	1	1	18120.00	20846.00	154.75	0	Spot (Block20, Row1, Column1)	48453.23	53102.00	17395.48	0.04	0.36	3729.00	3783.99	3729.00	366.70	0.01	0.10	100.00	100.00	40.06	49373.00	44724.23	31930908.00	121.81	14090.54	11183.00
20	2	1	18417.00	20852.00	161.05	0	Spot (Block20, Row1, Column2)	6686.33	6581.50	1583.36	0.01	0.24	3700.00	3761.00	3700.00	368.22	0.01	0.10	100.00	99.00	0.00	2881.50	2986.33	4814160.00	7.94	4535.91	4511.00
20	3	1	18716.00	20850.00	170.95	0	Spot (Block20, Row1, Column3)	6878.09	6143.00	2448.72	0.05	0.36	3636.00	3690.82	3636.00	331.54	0.01	0.09	99.00	94.00	0.00	2507.00	3242.09	5591891.00	9.61	4668.95	4155.00
20	4	1	19007.00	20849.00	167.15	0	Spot (Block20, Row1, Column4)	5580.15	5445.00	1078.68	0.01	0.19	3641.00	3682.85	3641.00	308.96	0.00	0.08	99.00	93.00	0.00	1804.00	1939.15	4330193.00	6.14	4150.59	4171.00
20	5	1	19319.00	20850.00	149.15	0	Spot (Block20, Row1, Column5)	10794.10	9923.00	4632.65	0.04	0.43	3673.00	3712.09	3673.00	317.96	0.00	0.09	100.00	100.00	0.00	6250.00	7121.10	6487253.00	22.27	5236.72	4890.00
20	6	1	19612.00	20841.00	150.80	0	Spot (Block20, Row1, Column6)	11767.07	10988.00	4456.42	0.03	0.38	3693.00	3738.11	3693.00	308.01	0.01	0.08	100.00	100.00	0.00	7295.00	8074.07	7319119.00	26.07	5677.71	5347.50
20	7	1	19929.00	20846.00	154.30	0	Spot (Block20, Row1, Column7)	14723.62	13472.50	5842.78	0.04	0.40	3777.00	3817.18	3777.00	316.54	0.00	0.08	100.00	100.00	0.00	9695.50	10946.62	9688143.00	34.45	6310.38	5797.00
20	8	1	20221.00	20840.00	212.60	0	Spot (Block20, Row1, Column8)	4540.00	4437.00	494.92	0.01	0.11	3875.00	3911.79	3875.00	316.27	0.00	0.08	77.00	43.00	0.00	562.00	665.00	5856597.00	1.99	4097.88	4081.00
20	1	2	18107.00	21155.00	216.80	0	Spot (Block20, Row2, Column1)	4250.92	4181.50	408.26	0.01	0.10	3668.00	3723.38	3668.00	351.63	0.01	0.09	65.00	36.00	0.00	513.50	582.92	5713232.00	1.50	3820.56	3769.00
20	2	2	18408.00	21149.00	132.10	0	Spot (Block20, Row2, Column2)	8416.61	8526.00	1773.22	0.01	0.21	3645.00	3681.94	3645.00	322.00	0.00	0.09	100.00	100.00	0.00	4881.00	4771.61	3938973.00	14.70	4977.61	4872.00
20	3	2	18722.00	21149.00	189.65	0	Spot (Block20, Row2, Column3)	4483.56	4442.00	529.96	0.00	0.12	3626.00	3670.91	3626.00	313.87	0.01	0.09	84.00	62.00	0.00	816.00	857.56	4541846.00	2.59	4010.79	4007.00
20	4	2	19018.00	21148.00	171.65	0	Spot (Block20, Row2, Column4)	7285.00	7316.00	1392.78	0.00	0.19	3659.00	3706.61	3659.00	335.76	0.01	0.09	100.00	100.00	0.00	3657.00	3626.00	5966411.00	10.66	4764.12	4745.50
20	5	2	19322.00	21146.00	197.35	0	Spot (Block20, Row2, Column5)	5255.89	5207.00	551.69	0.00	0.10	3696.00	3739.10	3696.00	329.94	0.01	0.09	99.00	97.00	0.00	1511.00	1559.89	5786735.00	4.60	4286.00	4288.00
20	6	2	19601.00	21146.00	177.55	0	Spot (Block20, Row2, Column6)	5083.73	4675.50	3071.43	0.04	0.60	3694.00	3734.13	3694.00	312.19	0.00	0.08	99.00	76.00	0.00	981.50	1389.73	4504183.00	4.32	4123.31	4090.00
20	7	2	19924.00	21149.00	179.70	0	Spot (Block20, Row2, Column7)	5781.19	5241.00	1909.47	0.04	0.33	3765.00	3793.27	3765.00	304.32	0.00	0.08	99.00	93.00	0.00	1476.00	2016.19	5214636.00	6.53	4364.36	4336.00
20	8	2	20215.00	21148.00	201.55	0	Spot (Block20, Row2, Column8)	4330.21	4266.50	337.44	0.01	0.08	3812.00	3842.29	3812.00	280.75	0.00	0.07	72.00	39.00	0.00	454.50	518.21	4988398.00	1.74	4000.51	3983.50
20	1	3	18126.00	21450.00	148.75	0	Spot (Block20, Row3, Column1)	9028.64	8122.50	3244.86	0.05	0.36	3669.00	3708.15	3669.00	343.88	0.00	0.09	100.00	100.00	0.00	4453.50	5359.64	5471358.00	15.47	5033.28	4894.00
20	2	3	18418.00	21447.00	187.25	0	Spot (Block20, Row3, Column2)	4459.00	4384.00	457.54	0.01	0.10	3651.00	3666.67	3651.00	320.82	0.00	0.09	89.00	58.00	0.00	733.00	808.00	4414410.00	2.47	4043.68	4028.00
20	3	3	18709.00	21448.00	191.70	0	Spot (Block20, Row3, Column3)	5158.12	4632.00	4100.66	0.05	0.79	3691.00	3720.65	3691.00	324.54	0.00	0.09	97.00	75.00	0.19	941.00	1467.12	5343812.00	4.43	4170.29	4093.50
20	4	3	19018.00	21446.00	150.05	0	Spot (Block20, Row3, Column4)	10400.98	9570.00	3823.06	0.04	0.37	3709.00	3750.36	3709.00	335.77	0.00	0.09	100.00	100.00	0.00	5861.00	6691.98	6407005.00	19.81	5318.63	5254.00
20	5	3	19321.00	21440.00	186.45	0	Spot (Block20, Row3, Column5)	4872.80	4759.00	731.87	0.01	0.15	3783.00	3867.17	3783.00	1434.29	0.01	0.37	26.00	2.00	0.00	976.00	1089.80	4780213.00	0.70	4046.23	4114.00
20	6	3	19618.00	21448.00	202.40	0	Spot (Block20, Row3, Column6)	4805.85	4750.00	519.37	0.01	0.11	3770.00	3788.09	3770.00	295.29	0.00	0.08	92.00	78.00	0.00	980.00	1035.85	5569975.00	3.45	4130.91	4076.50
20	7	3	19926.00	21448.00	146.50	0	Spot (Block20, Row3, Column7)	9235.27	9001.00	2899.33	0.01	0.31	3771.00	3793.47	3771.00	295.08	0.00	0.08	100.00	100.00	0.00	5230.00	5464.27	5393397.00	18.44	5241.90	5034.00
20	8	3	20219.00	21449.00	193.40	0	Spot (Block20, Row3, Column8)	4376.11	4267.00	511.19	0.01	0.12	3814.00	3853.37	3814.00	432.53	0.00	0.11	52.00	17.00	0.00	453.00	562.11	4634301.00	1.21	4024.87	4025.50
20	1	4	18120.00	21748.00	153.45	0	Spot (Block20, Row4, Column1)	9411.40	8672.50	3426.20	0.04	0.36	3697.00	3733.93	3697.00	347.09	0.00	0.09	100.00	100.00	0.00	4975.50	5714.40	6117412.00	16.36	5021.46	4997.00
20	2	4	18425.00	21756.00	210.55	0	Spot (Block20, Row4, Column2)	4755.46	4711.00	457.52	0.00	0.10	3677.00	3715.54	3677.00	369.49	0.00	0.10	95.00	73.00	0.00	1034.00	1078.46	6010904.00	2.81	4049.78	4042.00
20	3	4	18719.00	21749.00	147.95	0	Spot (Block20, Row4, Column3)	27420.51	26051.50	13486.66	0.02	0.49	3738.00	3779.02	3738.00	366.71	0.00	0.10	100.00	100.00	0.17	22313.50	23682.51	16397467.00	64.47	9316.14	8805.00
20	4	4	19009.00	21754.00	201.20	0	Spot (Block20, Row4, Column4)	4464.97	4424.00	426.32	0.00	0.10	3716.00	3769.79	3716.00	337.19	0.01	0.09	87.00	53.00	0.00	708.00	748.97	5121320.00	2.06	4089.14	4067.00
20	5	4	19301.00	21784.00	195.60	0	Spot (Block20, Row4, Column5)	4447.39	4374.00	628.35	0.01	0.14	3778.00	3880.87	3778.00	1447.52	0.01	0.37	10.00	0.00	0.00	596.00	669.39	4816523.00	0.39	4066.01	3979.00
20	6	4	19618.00	21744.00	200.80	0	Spot (Block20, Row4, Column6)	5293.11	5194.00	694.44	0.01	0.13	3813.00	3909.38	3813.00	1444.81	0.01	0.37	46.00	1.00	0.00	1381.00	1480.11	6039442.00	0.96	4357.26	4396.00
20	7	4	19916.00	21752.00	154.90	0	Spot (Block20, Row4, Column7)	7901.93	7133.50	2737.10	0.04	0.35	3800.00	3830.77	3800.00	294.32	0.00	0.08	100.00	100.00	0.00	3333.50	4101.93	5215274.00	13.83	4719.41	4672.50
20	8	4	20218.00	21756.00	166.25	0	Spot (Block20, Row4, Column8)	6003.08	5675.50	1095.90	0.02	0.18	3850.00	3898.18	3850.00	447.70	0.01	0.11	99.00	90.00	0.00	1825.50	2153.08	4586350.00	4.70	4452.82	4455.50
20	1	5	18124.00	22052.00	149.45	0	Spot (Block20, Row5, Column1)	10545.35	9508.00	3948.94	0.04	0.37	3701.00	3741.39	3701.00	339.74	0.00	0.09	100.00	100.00	0.00	5807.00	6844.35	6453755.00	20.03	5414.69	5297.00
20	2	5	18420.00	22039.00	200.95	0	Spot (Block20, Row5, Column2)	4510.18	4417.00	727.32	0.01	0.16	3689.00	3735.46	3689.00	407.76	0.01	0.11	78.00	39.00	0.00	728.00	821.18	5164152.00	1.90	3990.28	3902.00
20	3	5	18723.00	22053.00	185.05	0	Spot (Block20, Row5, Column3)	5375.67	5276.50	593.44	0.01	0.11	3800.00	3842.11	3800.00	420.90	0.00	0.11	99.00	93.00	0.00	1476.50	1575.67	5160639.00	3.64	4469.96	4484.00
20	4	5	19020.00	22055.00	169.10	0	Spot (Block20, Row5, Column4)	6313.98	5836.00	1641.75	0.03	0.26	3791.00	3834.69	3791.00	348.39	0.00	0.09	100.00	96.00	0.00	2045.00	2522.98	5000669.00	7.12	4461.45	4438.00
20	5	5	19320.00	22051.00	147.15	0	Spot (Block20, Row5, Column5)	34094.87	32496.50	17060.27	0.02	0.50	3809.00	3870.99	3809.00	371.28	0.01	0.10	100.00	100.00	4.92	28687.50	30285.87	20115996.00	81.40	10471.47	8941.50
20	6	5	19615.00	22038.00	192.65	0	Spot (Block20, Row5, Column6)	4673.68	4606.50	477.76	0.01	0.10	3807.00	3850.25	3807.00	313.60	0.00	0.08	90.00	67.00	0.00	799.50	866.68	4907369.00	2.63	4170.67	4186.50
20	7	5	19920.00	22046.00	178.05	0	Spot (Block20, Row5, Column7)	4814.28	4762.00	428.47	0.00	0.09	3791.00	3842.13	3791.00	298.51	0.01	0.08	96.00	85.00	0.00	971.00	1023.28	4275080.00	3.26	4250.71	4209.00
20	8	5	20222.00	22051.00	146.15	0	Spot (Block20, Row5, Column8)	12091.86	10959.00	4865.80	0.04	0.40	3877.00	3923.66	3877.00	322.60	0.01	0.08	100.00	100.00	0.00	7082.00	8214.86	7085830.00	25.32	5784.76	5299.00
20	1	6	18117.00	22347.00	196.90	0	Spot (Block20, Row6, Column1)	4718.98	4626.00	481.79	0.01	0.10	3704.00	3742.21	3704.00	337.72	0.00	0.09	96.00	73.00	0.00	922.00	1014.98	5219189.00	2.89	4148.63	4141.50
20	2	6	18420.00	22351.00	206.35	0	Spot (Block20, Row6, Column2)	4546.89	4440.00	537.10	0.01	0.12	3716.00	3756.17	3716.00	404.52	0.00	0.11	80.00	41.00	0.00	724.00	830.89	5506278.00	1.95	4060.71	4059.50
20	3	6	18710.00	22348.00	146.95	0	Spot (Block20, Row6, Column3)	17387.40	15716.00	7907.46	0.04	0.45	3856.00	3893.31	3856.00	409.98	0.00	0.11	100.00	100.00	0.00	11860.00	13531.40	10241179.00	32.91	6854.85	6002.50
20	4	6	19022.00	22347.00	172.50	0	Spot (Block20, Row6, Column4)	5632.97	5484.50	945.43	0.01	0.17	3895.50	3993.34	3895.50	1653.51	0.01	0.41	47.00	7.00	0.00	1589.00	1737.47	4630300.00	0.99	4390.75	4345.00
20	5	6	19321.00	22348.00	145.30	0	Spot (Block20, Row6, Column5)	21384.86	20172.00	9732.44	0.03	0.46	3875.00	3934.39	3875.00	537.28	0.01	0.14	100.00	100.00	0.00	16297.00	17509.86	12339064.00	32.48	8185.97	7026.00
20	6	6	19616.00	22350.00	168.10	0	Spot (Block20, Row6, Column6)	5093.99	4965.50	679.57	0.01	0.13	3826.00	3869.60	3826.00	333.89	0.00	0.09	94.00	80.00	0.00	1139.50	1267.99	3983499.00	3.67	4278.01	4278.00
20	7	6	19921.00	22350.00	150.95	0	Spot (Block20, Row6, Column7)	10306.75	9486.00	3489.56	0.04	0.34	3821.00	3864.36	3821.00	328.04	0.00	0.08	100.00	100.00	0.00	5665.00	6485.75	6452026.00	19.64	5292.05	5270.50
20	8	6	20227.00	22351.00	147.40	0	Spot (Block20, Row6, Column8)	11536.57	10778.00	4176.90	0.03	0.36	3948.00	3980.31	3948.00	330.38	0.00	0.08	100.00	100.00	0.00	6830.00	7588.57	6910405.00	22.87	5700.68	5323.00
20	1	7	18122.00	22665.00	207.80	0	Spot (Block20, Row7, Column1)	4850.26	4764.50	511.41	0.01	0.11	3806.00	3852.28	3806.00	414.34	0.01	0.11	90.00	62.00	0.00	958.50	1044.26	5975521.00	2.41	4225.15	4216.00
20	2	7	18427.00	22649.00	202.50	0	Spot (Block20, Row7, Column2)	4393.82	4364.00	386.95	0.00	0.09	3742.00	3787.06	3742.00	345.20	0.01	0.09	75.00	45.00	0.00	622.00	651.82	5118795.00	1.76	4042.83	4019.50
20	3	7	18711.00	22648.00	206.15	0	Spot (Block20, Row7, Column3)	4471.08	4427.00	422.01	0.00	0.09	3846.00	3885.34	3846.00	386.62	0.00	0.10	66.00	36.00	0.00	581.00	625.08	5401070.00	1.52	4121.79	4088.00
20	4	7	19017.00	22649.00	147.00	-50	Spot (Block20, Row7, Column4)	4587.23	4572.00	493.49	0.00	0.11	3856.00	3959.58	3856.00	1721.64	0.01	0.43	1.00	0.00	0.00	716.00	731.23	2688119.00	0.36	4513.11	4518.50
20	5	7	19300.00	22650.00	187.75	0	Spot (Block20, Row7, Column5)	6453.49	6357.00	1419.55	0.01	0.22	3849.00	4103.11	3849.00	2942.86	0.03	0.72	42.00	0.00	0.00	2508.00	2604.49	6382506.00	0.80	4646.82	4599.50
20	6	7	19643.00	22641.00	195.40	0	Spot (Block20, Row7, Column6)	4677.01	4672.00	465.18	0.00	0.10	3833.00	4009.37	3833.00	2482.79	0.02	0.62	0.00	0.00	0.00	839.00	844.01	5051168.00	0.27	4126.44	4042.50
20	7	7	19907.00	22651.00	153.60	0	Spot (Block20, Row7, Column7)	10358.83	9913.00	2917.06	0.02	0.28	3808.00	3846.34	3808.00	352.24	0.00	0.09	100.00	100.00	0.00	6105.00	6550.83	6681444.00	18.49	5390.91	5165.00
20	8	7	20220.00	22647.00	191.30	0	Spot (Block20, Row7, Column8)	7077.62	7004.00	998.26	0.00	0.14	3941.00	3971.65	3941.00	347.04	0.00	0.09	100.00	100.00	0.00	3063.00	3136.62	7289951.00	8.95	4991.48	4981.50
20	1	8	18106.00	22958.00	145.95	0	Spot (Block20, Row8, Column1)	54770.26	65535.00	15841.94	0.08	0.29	3986.00	4054.41	3986.00	494.94	0.01	0.12	100.00	100.00	57.59	61549.00	50784.26	31766980.00	102.47	18463.79	14075.00
20	2	8	18419.00	22950.00	196.80	0	Spot (Block20, Row8, Column2)	5163.55	4931.00	940.14	0.02	0.18	3906.00	3949.66	3906.00	431.04	0.00	0.11	80.00	60.00	0.00	1025.00	1257.55	5664415.00	2.82	4300.42	4306.00
20	3	8	18707.00	22947.00	148.70	0	Spot (Block20, Row8, Column3)	8689.36	7572.50	4062.72	0.06	0.47	3841.00	3872.98	3841.00	385.86	0.00	0.10	100.00	99.00	0.00	3731.50	4848.36	5300509.00	12.48	5029.13	4936.50
20	4	8	19016.00	22941.00	199.05	0	Spot (Block20, Row8, Column4)	4590.24	4532.00	464.56	0.01	0.10	3782.00	3834.60	3782.00	368.31	0.01	0.10	81.00	50.00	0.00	750.00	808.24	5164017.00	2.05	4129.64	4022.00
20	5	8	19309.00	22953.00	200.05	0	Spot (Block20, Row8, Column5)	4560.70	4518.00	438.56	0.00	0.10	3816.00	3873.51	3816.00	369.38	0.01	0.10	77.00	47.00	0.00	702.00	744.70	5176397.00	1.86	4121.34	4109.50
20	6	8	19619.00	22951.00	192.95	0	Spot (Block20, Row8, Column6)	5257.90	5164.00	622.82	0.01	0.12	3881.00	3913.70	3881.00	377.48	0.00	0.10	96.00	86.00	0.00	1283.00	1376.90	5557597.00	3.56	4370.42	4313.00
20	7	8	19919.00	22950.00	150.05	0	Spot (Block20, Row8, Column7)	8629.12	8043.00	2439.27	0.03	0.28	3903.00	3929.06	3903.00	356.75	0.00	0.09	100.00	100.00	0.00	4140.00	4726.12	5272394.00	13.17	5073.01	5019.00
20	8	8	20226.00	22948.00	155.15	0	Spot (Block20, Row8, Column8)	7439.84	7270.00	1526.16	0.01	0.21	3963.00	4004.72	3963.00	360.66	0.00	0.09	100.00	100.00	0.00	3307.00	3476.84	4932614.00	9.52	5047.45	4958.00
21	1	1	4617.00	25341.00	148.25	0	Spot (Block21, Row1, Column1)	54194.75	65535.00	14630.15	0.08	0.27	3126.00	3196.64	3126.00	346.20	0.01	0.11	100.00	100.00	54.17	62409.00	51068.75	32517092.00	147.31	17526.99	14058.50
21	2	1	4912.00	25346.00	192.85	0	Spot (Block21, Row1, Column2)	3885.12	3800.50	372.78	0.01	0.10	3164.00	3209.46	3164.00	272.71	0.01	0.08	91.00	60.00	0.00	636.50	721.12	4063833.00	2.48	3446.74	3452.00
21	3	1	5209.00	25330.00	207.80	0	Spot (Block21, Row1, Column3)	3654.66	3623.00	270.12	0.00	0.07	3113.00	3139.09	3113.00	194.99	0.00	0.06	93.00	72.00	0.00	510.00	541.66	4465991.00	2.64	3341.63	3316.00
21	4	1	5511.00	25339.00	205.85	0	Spot (Block21, Row1, Column4)	3764.17	3736.00	312.31	0.00	0.08	3111.00	3135.28	3111.00	194.84	0.00	0.06	94.00	81.00	0.00	625.00	653.17	4543351.00	3.23	3332.09	3315.50
21	5	1	5821.00	25337.00	204.95	0	Spot (Block21, Row1, Column5)	3846.07	3808.50	287.82	0.00	0.07	3165.50	3194.96	3165.50	230.24	0.00	0.07	95.00	78.00	0.00	643.00	680.57	4584512.00	2.83	3450.04	3428.00
21	6	1	6106.00	25333.00	208.50	0	Spot (Block21, Row1, Column6)	3904.23	3903.00	275.20	0.00	0.07	3211.00	3266.33	3211.00	599.16	0.01	0.18	61.00	2.00	0.00	692.00	693.23	4849050.00	1.06	3608.84	3648.00
21	7	1	6422.00	25344.00	211.00	0	Spot (Block21, Row1, Column7)	3947.31	3885.00	407.88	0.01	0.10	3245.00	3270.13	3245.00	266.76	0.00	0.08	85.00	62.00	0.00	640.00	702.31	5005183.00	2.54	3469.21	3463.50
21	8	1	6723.00	25340.00	200.10	0	Spot (Block21, Row1, Column8)	4216.57	4184.00	360.50	0.00	0.09	3367.00	3423.22	3367.00	259.09	0.01	0.08	95.00	82.00	0.00	817.00	849.57	4790019.00	3.06	3761.70	3758.50
21	1	2	4619.00	25639.00	218.95	0	Spot (Block21, Row2, Column1)	3654.23	3636.00	316.36	0.00	0.09	3095.00	3140.41	3095.00	245.86	0.01	0.08	92.00	62.00	0.00	541.00	559.23	5009945.00	2.09	3342.39	3361.00
21	2	2	4906.00	25630.00	139.15	0	Spot (Block21, Row2, Column2)	3841.70	3804.00	322.84	0.00	0.08	3129.00	3154.83	3129.00	172.01	0.00	0.05	99.00	93.00	0.00	675.00	712.70	2005367.00	3.99	3519.95	3520.50
21	3	2	5216.00	25640.00	214.30	0	Spot (Block21, Row2, Column3)	3840.36	3798.50	274.01	0.00	0.07	3144.00	3172.13	3144.00	179.97	0.00	0.06	98.00	90.00	0.00	654.50	696.36	5046235.00	3.71	3468.89	3460.00
21	4	2	5520.00	25643.00	225.25	0	Spot (Block21, Row2, Column4)	3814.57	3778.00	256.20	0.00	0.07	3206.00	3224.42	3206.00	199.95	0.00	0.06	98.00	80.00	0.00	572.00	608.57	5550205.00	2.95	3527.41	3499.00
21	5	2	5821.00	25648.00	197.50	0	Spot (Block21, Row2, Column5)	4448.84	4393.00	554.27	0.01	0.12	3301.00	3318.85	3301.00	221.78	0.00	0.07	99.00	95.00	0.00	1092.00	1147.84	4924861.00	5.10	3651.76	3632.00
21	6	2	6110.00	25650.00	207.25	0	Spot (Block21, Row2, Column6)	3965.95	3924.00	294.75	0.00	0.07	3326.00	3341.28	3326.00	236.52	0.00	0.07	92.00	68.00	0.00	598.00	639.95	4822601.00	2.64	3603.50	3595.00
21	7	2	6421.00	25642.00	215.95	0	Spot (Block21, Row2, Column7)	3907.39	3866.50	299.69	0.00	0.08	3312.00	3332.79	3312.00	270.16	0.00	0.08	90.00	52.00	0.00	554.50	595.39	5204637.00	2.13	3552.61	3513.00
21	8	2	6722.00	25649.00	223.65	0	Spot (Block21, Row2, Column8)	3980.66	3932.00	333.11	0.01	0.08	3385.00	3426.30	3385.00	270.52	0.01	0.08	87.00	50.00	0.00	547.00	595.66	5696327.00	2.05	3637.03	3591.00
21	1	3	4621.00	25935.00	192.35	0	Spot (Block21, Row3, Column1)	3920.21	3849.00	501.34	0.01	0.13	3054.00	3082.60	3054.00	213.19	0.00	0.07	98.00	88.00	0.00	795.00	866.21	4104457.00	3.93	3534.58	3457.00
21	2	3	4924.00	25951.00	207.20	0	Spot (Block21, Row3, Column2)	3764.98	3711.00	294.07	0.01	0.08	3113.00	3138.24	3113.00	197.00	0.00	0.06	97.00	79.00	0.00	598.00	651.98	4612100.00	3.18	3374.92	3346.00
21	3	3	5206.00	25938.00	186.15	0	Spot (Block21, Row3, Column3)	4140.91	4074.50	529.09	0.01	0.13	3216.00	3253.19	3216.00	224.71	0.00	0.07	98.00	91.00	0.00	858.50	924.91	4024963.00	3.95	3687.50	3699.00
21	4	3	5525.00	25945.00	208.00	0	Spot (Block21, Row3, Column4)	4172.01	4135.50	311.68	0.00	0.07	3365.00	3378.27	3365.00	236.47	0.00	0.07	98.00	86.00	0.00	770.50	807.01	5114889.00	3.36	3707.17	3681.00
21	5	3	5819.00	25950.00	193.25	0	Spot (Block21, Row3, Column5)	4364.38	4292.50	408.84	0.01	0.09	3465.00	3488.31	3465.00	235.29	0.00	0.07	99.00	90.00	0.00	827.50	899.38	4608790.00	3.72	3847.59	3847.50
21	6	3	6118.00	25945.00	219.10	0	Spot (Block21, Row3, Column6)	4103.73	4109.50	294.91	0.00	0.07	3443.00	3475.17	3443.00	226.53	0.00	0.07	96.00	69.00	0.00	666.50	660.73	5622117.00	2.77	3768.24	3765.50
21	7	3	6408.00	25949.00	216.00	0	Spot (Block21, Row3, Column7)	3982.26	3968.00	272.08	0.00	0.07	3408.00	3436.06	3408.00	252.49	0.00	0.07	86.00	56.00	0.00	560.00	574.26	5320305.00	2.16	3670.16	3621.50
21	8	3	6715.00	25942.00	196.00	0	Spot (Block21, Row3, Column8)	4044.86	3965.00	405.04	0.01	0.10	3443.00	3463.31	3443.00	255.32	0.00	0.07	91.00	51.00	0.00	522.00	601.86	4392714.00	2.28	3745.61	3717.50
21	1	4	4623.00	26245.00	205.95	0	Spot (Block21, Row4, Column1)	3723.43	3646.00	346.59	0.01	0.09	3083.00	3099.19	3083.00	176.27	0.00	0.06	96.00	84.00	0.00	563.00	640.43	4501630.00	3.54	3399.37	3360.00
21	2	4	4922.00	26237.00	225.65	0	Spot (Block21, Row4, Column2)	3675.53	3645.50	257.17	0.00	0.07	3146.00	3178.04	3146.00	246.16	0.00	0.08	87.00	50.00	0.00	499.50	529.53	5388330.00	2.02	3398.00	3326.00
21	3	4	5224.00	26237.00	164.55	0	Spot (Block21, Row4, Column3)	4882.87	4914.00	612.36	0.00	0.13	3342.00	3360.46	3342.00	257.61	0.00	0.08	99.00	94.00	0.00	1572.00	1540.87	3662154.00	5.91	3868.82	3869.00
21	4	4	5518.00	26244.00	208.95	0	Spot (Block21, Row4, Column4)	4273.54	4216.00	294.92	0.01	0.07	3505.00	3524.55	3505.00	250.29	0.00	0.07	97.00	84.00	0.00	711.00	768.54	5307733.00	2.99	3887.20	3844.00
21	5	4	5797.00	26241.00	215.55	0	Spot (Block21, Row4, Column5)	4410.03	4362.00	362.84	0.00	0.08	3608.00	3643.52	3608.00	273.45	0.00	0.08	96.00	77.00	0.00	754.00	802.03	5847700.00	2.80	4011.79	3986.50
21	6	4	6113.00	26240.00	192.65	0	Spot (Block21, Row4, Column6)	4883.04	4830.50	480.87	0.00	0.10	3589.00	3627.54	3589.00	255.98	0.00	0.07	100.00	96.00	0.00	1241.50	1294.04	5136961.00	4.90	4095.63	4115.00
21	7	4	6420.00	26249.00	196.10	0	Spot (Block21, Row4, Column7)	4317.99	4292.50	386.64	0.00	0.09	3568.00	3587.50	3568.00	266.57	0.00	0.07	92.00	66.00	0.00	724.50	749.99	4706611.00	2.74	3913.62	3907.00
21	8	4	6721.00	26253.00	170.00	0	Spot (Block21, Row4, Column8)	4601.81	4603.00	391.25	0.00	0.09	3551.00	3575.69	3551.00	259.94	0.00	0.07	99.00	90.00	0.00	1052.00	1050.81	3704459.00	3.95	3953.26	3932.00
21	1	5	4623.00	26550.00	191.35	0	Spot (Block21, Row5, Column1)	4041.95	3997.50	416.99	0.00	0.10	3076.00	3092.58	3076.00	160.69	0.00	0.05	100.00	95.00	0.00	921.50	965.95	4171294.00	5.91	3467.24	3435.00
21	2	5	4923.00	26537.00	213.10	0	Spot (Block21, Row5, Column2)	3872.21	3837.50	297.19	0.00	0.08	3188.00	3227.37	3188.00	244.45	0.01	0.08	97.00	71.00	0.00	649.50	684.21	5010645.00	2.64	3499.63	3411.00
21	3	5	5227.00	26546.00	212.80	0	Spot (Block21, Row5, Column3)	4163.97	4090.00	335.16	0.01	0.08	3407.00	3427.94	3407.00	235.64	0.00	0.07	98.00	82.00	0.00	683.00	756.97	5354865.00	3.12	3865.03	3814.00
21	4	5	5522.00	26539.00	196.60	0	Spot (Block21, Row5, Column4)	4466.50	4423.00	422.92	0.00	0.09	3591.00	3621.66	3591.00	283.53	0.00	0.08	98.00	77.00	0.00	832.00	875.50	4881890.00	2.98	4044.87	4032.00
21	5	5	5818.00	26540.00	157.80	0	Spot (Block21, Row5, Column5)	5562.77	5417.00	777.69	0.01	0.14	3684.00	3714.97	3684.00	284.98	0.00	0.08	100.00	98.00	0.00	1733.00	1878.77	3810498.00	6.48	4416.84	4327.00
21	6	5	6125.00	26543.00	199.75	0	Spot (Block21, Row5, Column6)	4524.30	4453.50	376.78	0.01	0.08	3679.00	3721.06	3679.00	256.57	0.00	0.07	95.00	81.00	0.00	774.50	845.30	5094358.00	3.13	4117.23	4102.00
21	7	5	6416.00	26536.00	200.80	0	Spot (Block21, Row5, Column7)	4430.53	4427.00	368.88	0.00	0.08	3609.00	3648.29	3609.00	257.90	0.00	0.07	95.00	76.00	0.00	818.00	821.53	5081814.00	3.03	3988.82	3967.00
21	8	5	6718.00	26542.00	190.75	0	Spot (Block21, Row5, Column8)	4518.19	4442.00	484.12	0.01	0.11	3571.00	3606.49	3571.00	273.64	0.00	0.08	94.00	79.00	0.00	871.00	947.19	4658259.00	3.33	4089.46	4081.00
21	1	6	4624.00	26839.00	226.25	0	Spot (Block21, Row6, Column1)	3641.55	3625.00	226.80	0.00	0.06	3063.00	3087.67	3063.00	166.51	0.00	0.05	97.00	86.00	0.00	562.00	578.55	5353080.00	3.33	3268.36	3244.00
21	2	6	4922.00	26845.00	215.35	0	Spot (Block21, Row6, Column2)	3873.34	3837.00	252.91	0.00	0.07	3194.00	3234.12	3194.00	207.34	0.01	0.06	99.00	89.00	0.00	643.00	679.34	5136047.00	3.08	3539.32	3529.50
21	3	6	5210.00	26845.00	209.10	0	Spot (Block21, Row6, Column3)	4241.49	4178.00	421.66	0.01	0.10	3384.00	3410.25	3384.00	232.85	0.00	0.07	98.00	79.00	0.00	794.00	857.49	5272169.00	3.57	3775.51	3732.00
21	4	6	5517.00	26840.00	145.90	0	Spot (Block21, Row6, Column4)	6724.45	6255.50	1758.02	0.03	0.26	3544.00	3570.90	3544.00	318.43	0.00	0.09	100.00	99.00	0.00	2711.50	3180.45	3900182.00	9.90	4348.54	4346.00
21	5	6	5819.00	26834.00	164.00	0	Spot (Block21, Row6, Column5)	4947.15	4929.00	635.62	0.00	0.13	3613.00	3641.15	3613.00	276.64	0.00	0.08	99.00	92.00	0.00	1316.00	1334.15	3705415.00	4.72	4104.81	4083.50
21	6	6	6123.00	26832.00	215.35	0	Spot (Block21, Row6, Column6)	4328.16	4310.50	331.46	0.00	0.08	3607.00	3642.83	3607.00	258.93	0.00	0.07	94.00	67.00	0.00	703.50	721.16	5721827.00	2.65	3969.00	3977.50
21	7	6	6424.00	26840.00	187.35	0	Spot (Block21, Row6, Column7)	4442.68	4362.00	640.01	0.01	0.14	3552.00	3579.46	3552.00	255.32	0.00	0.07	97.00	81.00	0.00	810.00	890.68	4376041.00	3.38	3944.69	3901.00
21	8	6	6726.00	26850.00	201.80	0	Spot (Block21, Row6, Column8)	4094.89	4042.00	368.83	0.01	0.09	3556.00	3585.55	3556.00	297.12	0.00	0.08	72.00	39.00	0.00	486.00	538.89	4745972.00	1.71	3848.52	3777.00
21	1	7	4618.00	27145.00	213.15	0	Spot (Block21, Row7, Column1)	3699.03	3668.00	251.74	0.00	0.07	3121.00	3168.20	3121.00	305.82	0.01	0.10	86.00	41.00	0.00	547.00	578.03	4797642.00	1.74	3388.28	3347.00
21	2	7	4922.00	27139.00	220.70	0	Spot (Block21, Row7, Column2)	3718.93	3691.00	245.45	0.00	0.07	3170.00	3197.28	3170.00	214.04	0.00	0.07	94.00	65.00	0.00	521.00	548.93	5184193.00	2.44	3356.83	3319.00
21	3	7	5205.00	27138.00	221.50	0	Spot (Block21, Row7, Column3)	3971.01	3953.00	278.89	0.00	0.07	3304.00	3330.74	3304.00	220.45	0.00	0.07	97.00	79.00	0.00	649.00	667.01	5579274.00	2.90	3613.45	3609.00
21	4	7	5530.00	27139.00	213.05	0	Spot (Block21, Row7, Column4)	4085.27	4019.00	385.60	0.01	0.09	3436.00	3468.68	3436.00	316.65	0.00	0.09	86.00	43.00	0.00	583.00	649.27	5331283.00	1.95	3744.47	3729.50
21	5	7	5820.00	27147.00	217.75	0	Spot (Block21, Row7, Column5)	4074.77	4055.00	271.37	0.00	0.07	3505.00	3521.08	3505.00	263.60	0.00	0.07	89.00	52.00	0.00	550.00	569.77	5525382.00	2.10	3774.11	3771.00
21	6	7	6118.00	27135.00	222.25	0	Spot (Block21, Row7, Column6)	4183.53	4174.00	276.45	0.00	0.07	3484.00	3503.45	3484.00	254.43	0.00	0.07	96.00	74.00	0.00	690.00	699.53	5932250.00	2.67	3777.91	3769.50
21	7	7	6407.00	27145.00	206.10	0	Spot (Block21, Row7, Column7)	4114.39	4104.00	311.83	0.00	0.08	3488.00	3519.15	3488.00	279.19	0.00	0.08	86.00	54.00	0.00	616.00	626.39	4961958.00	2.13	3797.39	3780.00
21	8	7	6716.00	27148.00	178.10	0	Spot (Block21, Row7, Column8)	5835.90	5848.00	696.76	0.00	0.12	3575.00	3623.69	3575.00	304.37	0.01	0.08	100.00	99.00	0.00	2273.00	2260.90	5193955.00	7.27	4360.78	4325.00
21	1	8	4604.00	27446.00	138.80	0	Spot (Block21, Row8, Column1)	58556.72	65535.00	12160.00	0.05	0.21	3245.00	3312.06	3245.00	396.94	0.01	0.12	100.00	100.00	68.71	62290.00	55311.72	30508260.00	139.18	19223.26	14515.00
21	2	8	4927.00	27446.00	215.25	0	Spot (Block21, Row8, Column2)	3709.98	3684.00	261.97	0.00	0.07	3200.00	3245.61	3200.00	295.83	0.01	0.09	76.00	35.00	0.00	484.00	509.98	4897173.00	1.57	3469.69	3436.00
21	3	8	5215.00	27448.00	202.05	0	Spot (Block21, Row8, Column3)	3951.72	3936.00	361.83	0.00	0.09	3302.50	3339.69	3302.50	261.47	0.00	0.08	82.00	60.00	0.00	633.50	649.22	4583997.00	2.34	3635.21	3584.50
21	4	8	5524.00	27436.00	203.95	0	Spot (Block21, Row8, Column4)	4121.66	4086.00	349.89	0.00	0.08	3394.00	3420.30	3394.00	252.49	0.00	0.07	91.00	72.00	0.00	692.00	727.66	4880040.00	2.78	3716.43	3676.00
21	5	8	5811.00	27440.00	206.20	0	Spot (Block21, Row8, Column5)	4174.96	4081.00	363.44	0.01	0.09	3461.00	3492.72	3461.00	261.77	0.00	0.07	93.00	61.00	0.00	620.00	713.96	5047524.00	2.61	3837.49	3810.00
21	6	8	6114.00	27439.00	209.40	0	Spot (Block21, Row8, Column6)	4283.11	4195.50	461.47	0.01	0.11	3444.00	3470.32	3444.00	299.61	0.00	0.09	92.00	62.00	0.00	751.50	839.11	5328193.00	2.71	3857.76	3806.00
21	7	8	6425.00	27442.00	211.65	0	Spot (Block21, Row8, Column7)	4160.96	4118.00	426.70	0.00	0.10	3479.00	3517.29	3479.00	315.05	0.00	0.09	76.00	50.00	0.00	639.00	681.96	5313543.00	2.04	3709.80	3722.00
21	8	8	6718.00	27439.00	152.40	0	Spot (Block21, Row8, Column8)	7902.88	7626.00	1910.30	0.02	0.24	3630.00	3684.32	3630.00	353.78	0.01	0.10	100.00	100.00	0.00	3996.00	4272.88	5049941.00	11.92	4714.60	4671.00
22	1	1	9116.00	25344.00	152.00	0	Spot (Block22, Row1, Column1)	55024.16	65535.00	13524.80	0.08	0.25	6700.00	6786.04	6700.00	765.75	0.01	0.11	100.00	100.00	55.03	58835.00	48324.16	34995644.00	62.99	19794.36	15725.00
22	2	1	9411.00	25347.00	174.65	0	Spot (Block22, Row1, Column2)	9469.50	9398.00	1752.79	0.00	0.19	6426.00	6508.71	6426.00	690.87	0.01	0.11	92.00	80.00	0.00	2972.00	3043.50	8039610.00	4.29	7239.82	7179.50
22	3	1	9719.00	25346.00	173.75	0	Spot (Block22, Row1, Column3)	9593.27	8936.50	2166.53	0.03	0.23	6259.00	6318.27	6259.00	610.87	0.00	0.10	97.00	86.00	0.00	2677.50	3334.27	8115908.00	5.36	7377.05	7430.00
22	4	1	9993.00	25343.00	160.25	0	Spot (Block22, Row1, Column4)	9915.79	8839.00	6150.59	0.05	0.62	6231.00	6300.53	6231.00	634.68	0.00	0.10	95.00	89.00	0.98	2608.00	3684.79	7060041.00	5.70	7495.92	7448.00
22	5	1	10315.00	25343.00	155.95	0	Spot (Block22, Row1, Column5)	11335.08	10320.00	3255.92	0.04	0.29	6279.00	6342.28	6279.00	633.38	0.00	0.10	99.00	94.00	0.00	4041.00	5056.08	7560495.00	7.88	7530.10	7528.50
22	6	1	10607.00	25339.00	163.50	0	Spot (Block22, Row1, Column6)	13059.74	12583.00	3829.15	0.02	0.29	6396.00	6452.09	6396.00	681.17	0.00	0.11	99.00	98.00	0.00	6187.00	6663.74	9664204.00	9.70	7846.99	8018.50
22	7	1	10922.00	25342.00	148.15	0	Spot (Block22, Row1, Column7)	22904.64	21052.50	8061.95	0.04	0.35	6635.00	6692.06	6635.00	719.04	0.00	0.11	100.00	100.00	0.00	14417.50	16269.64	13834401.00	22.55	10883.05	10168.00
22	8	1	11219.00	25339.00	207.20	0	Spot (Block22, Row1, Column8)	8259.66	8202.00	902.91	0.00	0.11	6796.50	6884.34	6796.50	714.57	0.01	0.10	78.00	49.00	0.00	1405.50	1463.16	10052005.00	1.92	7463.91	7470.00
22	1	2	9105.00	25649.00	211.20	0	Spot (Block22, Row2, Column1)	7638.38	7605.00	691.28	0.00	0.09	6511.00	6591.52	6511.00	709.78	0.01	0.11	68.00	35.00	0.00	1094.00	1127.38	9723653.00	1.47	6964.95	6942.00
22	2	2	9407.00	25651.00	132.60	0	Spot (Block22, Row2, Column2)	11872.81	11997.50	2167.96	0.00	0.18	6283.00	6336.62	6283.00	619.86	0.00	0.10	100.00	99.00	0.00	5714.50	5589.81	5603965.00	8.93	8087.43	8109.50
22	3	2	9716.00	25646.00	203.60	0	Spot (Block22, Row2, Column3)	7639.15	7649.00	725.62	0.00	0.09	6290.00	6331.44	6290.00	621.87	0.00	0.10	81.00	55.00	0.00	1359.00	1349.15	8991277.00	2.10	6794.61	6741.50
22	4	2	10016.00	25652.00	189.40	0	Spot (Block22, Row2, Column4)	9921.14	9699.50	1555.65	0.01	0.16	6326.50	6348.46	6326.50	625.50	0.00	0.10	100.00	95.00	0.00	3373.00	3594.64	10079878.00	5.71	7706.35	7543.50
22	5	2	10316.00	25651.00	196.90	0	Spot (Block22, Row2, Column5)	9829.91	9681.50	1311.60	0.01	0.13	6290.00	6306.57	6290.00	598.78	0.00	0.09	99.00	99.00	0.00	3391.50	3539.91	10773581.00	5.88	7370.14	7412.00
22	6	2	10605.00	25648.00	202.40	0	Spot (Block22, Row2, Column6)	7998.47	7939.00	959.55	0.00	0.12	6288.50	6311.22	6288.50	614.42	0.00	0.10	88.00	66.00	0.00	1650.50	1709.97	9326217.00	2.75	6799.92	6795.00
22	7	2	10918.00	25643.00	201.75	0	Spot (Block22, Row2, Column7)	7955.45	7814.00	997.12	0.01	0.13	6326.00	6390.57	6326.00	668.76	0.00	0.10	82.00	57.00	0.00	1488.00	1629.45	9156728.00	2.34	6968.09	6913.00
22	8	2	11212.00	25645.00	208.50	0	Spot (Block22, Row2, Column8)	7731.18	7633.00	699.31	0.01	0.09	6466.00	6547.33	6466.00	659.71	0.01	0.10	76.00	44.00	0.00	1167.00	1265.18	9578931.00	1.79	7005.18	6939.50
22	1	3	9118.00	25949.00	147.50	0	Spot (Block22, Row3, Column1)	14323.06	13258.00	4630.66	0.03	0.32	6315.00	6400.13	6315.00	661.82	0.01	0.10	99.00	99.00	0.00	6943.00	8008.06	8493575.00	11.97	8289.82	8126.50
22	2	3	9420.00	25950.00	197.70	0	Spot (Block22, Row3, Column2)	7587.59	7522.00	766.28	0.00	0.10	6210.00	6275.40	6210.00	620.04	0.00	0.10	83.00	53.00	0.00	1312.00	1377.59	8361524.00	2.12	6793.73	6734.00
22	3	3	9714.00	25943.00	177.10	0	Spot (Block22, Row3, Column3)	8583.61	8287.00	2234.25	0.02	0.26	6369.00	6408.92	6369.00	654.69	0.00	0.10	92.00	71.00	0.00	1918.00	2214.61	7536409.00	3.32	7188.03	7178.00
22	4	3	10013.00	25948.00	154.65	0	Spot (Block22, Row3, Column4)	13341.30	12931.50	3833.62	0.01	0.29	6386.00	6434.77	6386.00	626.40	0.00	0.10	99.00	98.00	0.00	6545.50	6955.30	8778577.00	11.03	8047.23	8128.00
22	5	3	10323.00	25947.00	179.65	0	Spot (Block22, Row3, Column5)	8010.85	7930.00	905.02	0.00	0.11	6332.00	6362.04	6332.00	641.75	0.00	0.10	89.00	63.00	0.00	1598.00	1678.85	7241804.00	2.57	7135.21	7099.00
22	6	3	10608.00	25949.00	186.30	0	Spot (Block22, Row3, Column6)	9325.22	9124.50	1286.17	0.01	0.14	6287.50	6313.71	6287.50	600.30	0.00	0.10	99.00	94.00	0.00	2837.00	3037.72	9101417.00	5.02	7529.41	7494.00
22	7	3	10923.00	25952.00	150.85	0	Spot (Block22, Row3, Column7)	11760.41	11154.00	2910.55	0.02	0.25	6304.00	6343.67	6304.00	646.85	0.00	0.10	100.00	99.00	0.00	4850.00	5456.41	7314974.00	8.37	7664.92	7694.00
22	8	3	11225.00	25943.00	216.10	0	Spot (Block22, Row3, Column8)	7807.68	7700.00	900.10	0.01	0.12	6449.00	6507.22	6449.00	680.32	0.00	0.10	75.00	46.00	0.00	1251.00	1358.68	10438870.00	1.91	6838.04	6776.00
22	1	4	9115.00	26244.00	151.50	0	Spot (Block22, Row4, Column1)	12753.11	12404.00	3108.45	0.01	0.24	6442.00	6531.41	6442.00	818.21	0.01	0.13	100.00	98.00	0.00	5962.00	6311.11	7996200.00	7.60	8030.16	8026.00
22	2	4	9412.00	26256.00	217.85	0	Spot (Block22, Row4, Column2)	9318.68	9101.00	1222.06	0.01	0.13	6360.00	6433.13	6360.00	819.16	0.00	0.13	98.00	87.00	0.00	2741.00	2958.68	12710683.00	3.52	7394.83	7336.00
22	3	4	9713.00	26245.00	143.20	0	Spot (Block22, Row4, Column3)	32739.22	31444.50	12002.34	0.02	0.37	6469.00	6526.19	6469.00	689.63	0.00	0.11	100.00	100.00	0.54	24975.50	26270.22	18333964.00	38.01	12522.75	11256.50
22	4	4	10002.00	26251.00	207.10	0	Spot (Block22, Row4, Column4)	7961.15	7899.00	743.20	0.00	0.09	6433.00	6513.67	6433.00	669.73	0.01	0.10	88.00	54.00	0.00	1466.00	1528.15	9704645.00	2.16	7118.32	7145.00
22	5	4	10300.00	26237.00	204.80	0	Spot (Block22, Row4, Column5)	7868.20	7795.00	920.75	0.00	0.12	6302.50	6393.40	6302.50	699.89	0.01	0.11	81.00	54.00	0.00	1492.50	1565.70	9331687.00	2.11	7013.44	6918.50
22	6	4	10617.00	26244.00	199.10	0	Spot (Block22, Row4, Column6)	9729.81	9733.00	1158.53	0.00	0.12	6314.00	6363.18	6314.00	651.28	0.00	0.10	99.00	98.00	0.00	3419.00	3415.81	10936310.00	5.17	7418.65	7424.50
22	7	4	10913.00	26250.00	148.45	0	Spot (Block22, Row4, Column7)	12812.01	11574.00	4787.58	0.04	0.37	6425.00	6472.10	6425.00	664.54	0.00	0.10	100.00	96.00	0.00	5149.00	6387.01	7700020.00	9.54	7994.78	7924.00
22	8	4	11215.00	26250.00	201.45	0	Spot (Block22, Row4, Column8)	8133.99	8102.00	1007.85	0.00	0.12	6547.00	6604.59	6547.00	696.02	0.00	0.11	77.00	53.00	0.00	1555.00	1586.99	9378495.00	2.20	7086.99	7115.00
22	1	5	9120.00	26550.00	148.80	0	Spot (Block22, Row5, Column1)	12340.17	11819.00	2795.82	0.02	0.23	6467.00	6535.94	6467.00	829.90	0.00	0.13	100.00	99.00	0.00	5352.00	5873.17	7416442.00	6.99	8031.41	8073.50
22	2	5	9423.00	26550.00	186.05	0	Spot (Block22, Row5, Column2)	8024.04	8010.00	877.95	0.00	0.11	6399.00	6443.14	6399.00	787.26	0.00	0.12	80.00	52.00	0.00	1611.00	1625.04	7807392.00	2.01	7079.78	7124.50
22	3	5	9711.00	26553.00	191.80	0	Spot (Block22, Row5, Column3)	10978.97	10728.00	1882.75	0.01	0.17	6481.00	6533.07	6481.00	688.06	0.00	0.11	99.00	98.00	0.00	4247.00	4497.97	11363230.00	6.46	8219.05	8244.50
22	4	5	10017.00	26547.00	171.05	0	Spot (Block22, Row5, Column4)	10298.79	9710.50	2290.95	0.03	0.22	6469.00	6550.73	6469.00	703.92	0.01	0.11	98.00	88.00	0.00	3241.50	3829.79	8383218.00	5.32	7619.90	7635.00
22	5	5	10315.00	26547.00	139.20	0	Spot (Block22, Row5, Column5)	40472.30	40114.00	16054.54	0.00	0.40	6412.00	6520.52	6412.00	751.88	0.01	0.12	100.00	100.00	8.97	33702.00	34060.30	21207532.00	45.16	14984.66	13608.00
22	6	5	10616.00	26545.00	199.95	0	Spot (Block22, Row5, Column6)	8257.95	8154.00	1168.59	0.01	0.14	6322.00	6391.81	6322.00	659.52	0.00	0.10	86.00	68.00	0.00	1832.00	1935.95	9356261.00	2.83	7116.66	7123.00
22	7	5	10911.00	26551.00	182.10	0	Spot (Block22, Row5, Column7)	9397.40	9336.00	1314.63	0.00	0.14	6525.00	6565.87	6525.00	714.40	0.00	0.11	95.00	85.00	0.00	2811.00	2872.40	8720789.00	3.96	7515.35	7475.00
22	8	5	11218.00	26551.00	144.75	0	Spot (Block22, Row5, Column8)	16423.40	15232.00	5564.52	0.03	0.34	6629.50	6698.74	6629.50	728.69	0.00	0.11	100.00	100.00	0.00	8602.50	9793.90	9328493.00	13.35	8960.53	8757.00
22	1	6	9105.00	26852.00	187.30	0	Spot (Block22, Row6, Column1)	9066.32	8854.50	1257.27	0.01	0.14	6443.00	6480.04	6443.00	690.66	0.00	0.11	95.00	85.00	0.00	2411.50	2623.32	8975655.00	3.74	7428.28	7489.50
22	2	6	9415.00	26846.00	205.00	0	Spot (Block22, Row6, Column2)	8345.33	8219.00	984.53	0.01	0.12	6280.00	6307.23	6280.00	639.17	0.00	0.10	93.00	78.00	0.00	1939.00	2065.33	9989364.00	3.19	7198.20	7153.00
22	3	6	9708.00	26848.00	143.05	0	Spot (Block22, Row6, Column3)	20288.69	19117.00	7207.79	0.03	0.36	6374.50	6425.76	6374.50	686.00	0.00	0.11	100.00	100.00	0.00	12742.50	13914.19	11239935.00	20.21	9610.56	9047.00
22	4	6	10013.00	26842.00	184.45	0	Spot (Block22, Row6, Column4)	8804.75	8490.50	1345.80	0.02	0.15	6406.50	6469.39	6406.50	715.53	0.00	0.11	94.00	73.00	0.00	2084.00	2398.25	8364510.00	3.26	7374.91	7394.00
22	5	6	10316.00	26846.00	138.45	0	Spot (Block22, Row6, Column5)	34828.19	34336.00	13942.00	0.01	0.40	6385.00	6465.17	6385.00	774.58	0.01	0.12	100.00	100.00	1.53	27951.00	28443.19	18180328.00	36.62	13131.87	11925.00
22	6	6	10617.00	26843.00	202.15	0	Spot (Block22, Row6, Column6)	7899.51	7664.50	1906.70	0.01	0.24	6305.00	6355.30	6305.00	682.37	0.00	0.11	84.00	49.00	0.00	1359.50	1594.51	9116036.00	2.26	6986.62	6967.50
22	7	6	10918.00	26845.00	153.30	0	Spot (Block22, Row6, Column7)	13101.79	12232.00	3562.34	0.03	0.27	6430.00	6490.09	6430.00	767.30	0.00	0.12	100.00	98.00	0.00	5802.00	6671.79	8450656.00	8.62	8091.09	8000.00
22	8	6	11223.00	26849.00	143.15	0	Spot (Block22, Row6, Column8)	15666.87	14888.00	4760.41	0.02	0.30	6612.00	6697.48	6612.00	732.19	0.01	0.11	100.00	99.00	0.00	8276.00	9054.87	8757780.00	12.25	8817.20	8428.00
22	1	7	9106.00	27153.00	205.45	0	Spot (Block22, Row7, Column1)	9778.44	9558.00	1421.73	0.01	0.15	6595.00	6637.05	6595.00	803.70	0.00	0.12	97.00	87.00	0.00	2963.00	3183.44	11724347.00	3.91	7827.50	7755.00
22	2	7	9420.00	27148.00	199.20	0	Spot (Block22, Row7, Column2)	7364.62	7229.00	763.40	0.01	0.10	6116.00	6172.62	6116.00	612.99	0.00	0.10	78.00	45.00	0.00	1113.00	1248.62	8277836.00	1.94	6909.47	6905.00
22	3	7	9715.00	27142.00	201.80	0	Spot (Block22, Row7, Column3)	7369.31	7317.50	657.82	0.00	0.09	6205.00	6257.09	6205.00	671.25	0.00	0.11	70.00	40.00	0.00	1112.50	1164.31	8504181.00	1.66	6836.44	6742.50
22	4	7	10016.00	27142.00	199.15	0	Spot (Block22, Row7, Column4)	7792.68	7712.00	808.83	0.00	0.10	6239.00	6295.50	6239.00	664.76	0.00	0.11	86.00	55.00	0.00	1473.00	1553.68	8774557.00	2.25	6986.78	6928.50
22	5	7	10313.00	27147.00	190.55	0	Spot (Block22, Row7, Column5)	9390.00	9053.50	1565.15	0.02	0.17	6256.50	6304.47	6256.50	732.75	0.00	0.12	98.00	86.00	0.00	2797.00	3133.50	9652916.00	4.21	7454.29	7431.00
22	6	7	10610.00	27150.00	179.90	0	Spot (Block22, Row7, Column6)	8768.19	8620.00	1097.14	0.01	0.13	6295.00	6306.34	6295.00	664.70	0.00	0.11	95.00	85.00	0.00	2325.00	2473.19	7900136.00	3.70	7400.06	7324.00
22	7	7	10904.00	27149.00	153.20	0	Spot (Block22, Row7, Column7)	14337.30	13772.00	4186.50	0.02	0.29	6389.00	6538.75	6389.00	2028.62	0.01	0.31	98.00	77.00	0.00	7383.00	7948.30	9304908.00	3.84	8204.54	8237.00
22	8	7	11224.00	27149.00	186.95	0	Spot (Block22, Row7, Column8)	14484.78	14260.50	2967.12	0.01	0.20	6677.00	6815.95	6677.00	2004.58	0.01	0.29	99.00	93.00	0.00	7583.50	7807.78	14195080.00	3.83	9536.08	8999.50
22	1	8	9106.00	27451.00	141.15	0	Spot (Block22, Row8, Column1)	62069.77	65535.00	8029.45	0.02	0.13	6685.00	6738.31	6685.00	845.71	0.00	0.13	100.00	100.00	78.70	58850.00	55384.77	33517932.00	65.43	25478.55	22460.50
22	2	8	9413.00	27451.00	197.05	0	Spot (Block22, Row8, Column2)	7869.78	7821.00	819.86	0.00	0.10	6255.00	6326.84	6255.00	736.79	0.00	0.12	86.00	54.00	0.00	1566.00	1614.78	8641021.00	2.09	6816.08	6813.00
22	3	8	9714.00	27443.00	145.80	0	Spot (Block22, Row8, Column3)	12744.52	11464.00	5038.15	0.05	0.40	6242.00	6284.68	6242.00	700.64	0.00	0.11	99.00	98.00	0.00	5222.00	6502.52	7366333.00	9.22	7880.91	7751.00
22	4	8	10013.00	27443.00	165.75	0	Spot (Block22, Row8, Column4)	8720.78	8542.00	1183.57	0.01	0.14	6238.00	6316.43	6238.00	685.46	0.01	0.11	95.00	81.00	0.00	2304.00	2482.78	6627794.00	3.51	7280.46	7218.00
22	5	8	10311.00	27446.00	203.95	0	Spot (Block22, Row8, Column5)	7621.24	7499.00	796.59	0.01	0.10	6249.00	6312.43	6249.00	671.96	0.00	0.11	79.00	44.00	0.00	1250.00	1372.24	9031172.00	1.95	6702.02	6638.00
22	6	8	10616.00	27449.00	168.70	0	Spot (Block22, Row8, Column6)	10547.15	10556.00	1800.85	0.00	0.17	6335.00	6381.93	6335.00	695.82	0.00	0.11	99.00	96.00	0.00	4221.00	4212.15	8321702.00	5.99	7629.99	7473.50
22	7	8	10918.00	27449.00	157.80	0	Spot (Block22, Row8, Column7)	11062.65	10792.00	2306.96	0.01	0.21	6564.00	6729.20	6564.00	1985.97	0.01	0.30	84.00	52.00	0.00	4228.00	4498.65	7622163.00	2.18	7839.33	7881.00
22	8	8	11212.00	27446.00	156.15	0	Spot (Block22, Row8, Column8)	14547.90	13751.50	3497.01	0.02	0.24	6960.00	7087.48	6960.00	1979.29	0.01	0.28	99.00	85.00	0.00	6791.50	7587.90	9747095.00	3.77	8818.65	8773.50
23	1	1	13619.00	25347.00	150.80	0	Spot (Block23, Row1, Column1)	52699.17	62748.50	14890.60	0.08	0.28	4776.00	4843.12	4776.00	535.91	0.01	0.11	100.00	100.00	47.60	57972.50	47923.17	32884524.00	89.30	18208.18	17036.00
23	2	1	13914.00	25350.00	189.00	0	Spot (Block23, Row1, Column2)	6101.50	5980.00	836.06	0.01	0.14	4644.50	4701.00	4644.50	461.60	0.01	0.10	89.00	69.00	0.00	1335.50	1457.00	6132010.00	3.03	5115.15	5124.00
23	3	1	14223.00	25352.00	180.20	0	Spot (Block23, Row1, Column3)	6297.88	6178.00	890.70	0.01	0.14	4695.00	4732.83	4695.00	445.68	0.00	0.09	94.00	77.00	0.00	1483.00	1602.88	5749969.00	3.51	5346.88	5302.00
23	4	1	14513.00	25350.00	185.00	0	Spot (Block23, Row1, Column4)	6269.50	6181.50	793.84	0.01	0.13	4769.00	4801.13	4769.00	447.34	0.00	0.09	96.00	75.00	0.00	1412.50	1500.50	6043799.00	3.28	5390.93	5410.00
23	5	1	14809.00	25348.00	162.80	0	Spot (Block23, Row1, Column5)	8843.51	7784.00	2823.39	0.06	0.32	4842.00	4891.38	4842.00	464.24	0.00	0.09	99.00	93.00	0.00	2942.00	4001.51	6491136.00	8.51	5810.06	5871.50
23	6	1	15108.00	25343.00	165.65	0	Spot (Block23, Row1, Column6)	8685.92	8116.00	2207.31	0.03	0.25	4926.00	4971.05	4926.00	470.04	0.00	0.09	99.00	97.00	0.00	3190.00	3759.92	6601301.00	7.90	5835.45	5777.00
23	7	1	15423.00	25346.00	157.20	0	Spot (Block23, Row1, Column7)	11779.77	10752.00	3813.74	0.04	0.32	4927.00	5075.82	4927.00	2043.05	0.01	0.40	97.00	68.00	0.00	5825.00	6852.77	7998461.00	3.28	6744.53	6618.00
23	8	1	15721.00	25359.00	211.85	0	Spot (Block23, Row1, Column8)	6057.21	5853.00	845.13	0.01	0.14	4936.00	5113.42	4936.00	2235.24	0.02	0.44	4.00	1.00	0.00	917.00	1121.21	7747167.00	0.42	5471.68	5370.00
23	1	2	13610.00	25649.00	198.65	0	Spot (Block23, Row2, Column1)	5551.79	5530.00	511.90	0.00	0.09	4649.00	4729.03	4649.00	560.84	0.01	0.12	69.00	34.00	0.00	881.00	902.79	6179144.00	1.47	5189.51	5150.50
23	2	2	13909.00	25648.00	139.95	0	Spot (Block23, Row2, Column2)	7158.92	7035.00	1057.08	0.01	0.15	4575.00	4642.87	4575.00	422.30	0.01	0.09	99.00	97.00	0.00	2460.00	2583.92	3801384.00	5.96	5520.71	5594.50
23	3	2	14216.00	25645.00	195.50	0	Spot (Block23, Row2, Column3)	5910.42	5778.50	1037.94	0.01	0.18	4665.00	4743.82	4665.00	471.87	0.01	0.10	92.00	63.00	0.00	1113.50	1245.42	6395072.00	2.47	5254.02	5212.00
23	4	2	14521.00	25645.00	196.60	0	Spot (Block23, Row2, Column4)	6357.41	6181.50	740.85	0.01	0.12	4754.50	4807.77	4754.50	457.52	0.00	0.10	97.00	84.00	0.00	1427.00	1602.91	6942291.00	3.39	5541.00	5435.00
23	5	2	14823.00	25647.00	195.40	0	Spot (Block23, Row2, Column5)	6647.30	6540.00	729.98	0.01	0.11	4791.00	4873.89	4791.00	576.16	0.01	0.12	99.00	79.00	0.00	1749.00	1856.30	7172440.00	3.08	5540.37	5526.00
23	6	2	15113.00	25643.00	195.05	0	Spot (Block23, Row2, Column6)	6007.25	5986.00	536.78	0.00	0.09	4866.00	4947.74	4866.00	585.45	0.01	0.12	85.00	46.00	0.00	1120.00	1141.25	6481825.00	1.81	5432.96	5416.50
23	7	2	15414.00	25651.00	187.40	0	Spot (Block23, Row2, Column7)	6085.48	5969.50	583.33	0.01	0.10	4890.00	4941.08	4890.00	516.88	0.00	0.10	91.00	52.00	0.00	1079.50	1195.48	6012452.00	2.21	5360.33	5343.00
23	8	2	15712.00	25641.00	219.15	0	Spot (Block23, Row2, Column8)	5738.35	5652.00	551.49	0.01	0.10	4793.00	4881.12	4793.00	539.32	0.01	0.11	75.00	34.00	0.00	859.00	945.35	7913186.00	1.59	5161.64	5138.50
23	1	3	13620.00	25951.00	156.25	0	Spot (Block23, Row3, Column1)	7980.23	7475.50	1939.18	0.03	0.24	4538.00	4605.45	4538.00	461.72	0.01	0.10	100.00	98.00	0.00	2937.50	3442.23	5378676.00	7.31	5528.84	5508.00
23	2	3	13920.00	25945.00	201.55	0	Spot (Block23, Row3, Column2)	5627.23	5529.00	549.34	0.01	0.10	4516.00	4587.61	4516.00	436.72	0.01	0.10	91.00	60.00	0.00	1013.00	1111.23	6482565.00	2.38	4953.09	4903.00
23	3	3	14205.00	25931.00	207.05	0	Spot (Block23, Row3, Column3)	5870.56	5691.00	892.64	0.01	0.15	4681.00	4736.68	4681.00	491.94	0.01	0.10	86.00	52.00	0.00	1010.00	1189.56	7150345.00	2.30	5223.11	5203.50
23	4	3	14514.00	25943.00	169.20	0	Spot (Block23, Row3, Column4)	7409.20	7007.00	1445.43	0.02	0.20	4681.00	4740.62	4681.00	469.56	0.01	0.10	99.00	96.00	0.00	2326.00	2728.20	5875496.00	5.68	5557.85	5582.00
23	5	3	14821.00	25945.00	178.90	0	Spot (Block23, Row3, Column5)	6051.62	5948.00	907.40	0.01	0.15	4671.00	4740.89	4671.00	547.44	0.01	0.12	89.00	59.00	0.00	1277.00	1380.62	5416204.00	2.39	5311.00	5265.50
23	6	3	15128.00	25942.00	186.70	0	Spot (Block23, Row3, Column6)	5906.18	5845.00	521.94	0.00	0.09	4777.00	4832.57	4777.00	484.18	0.01	0.10	92.00	56.00	0.00	1068.00	1129.18	5805772.00	2.22	5355.40	5232.00
23	7	3	15421.00	25947.00	178.70	0	Spot (Block23, Row3, Column7)	7192.41	6712.00	1609.33	0.03	0.22	4870.00	4916.74	4870.00	511.67	0.00	0.10	93.00	79.00	0.00	1842.00	2322.41	6444399.00	4.45	5614.90	5575.00
23	8	3	15721.00	25945.00	194.15	0	Spot (Block23, Row3, Column8)	5768.23	5707.50	561.70	0.00	0.10	4848.00	4906.79	4848.00	514.45	0.01	0.10	74.00	41.00	0.00	859.50	920.23	6172002.00	1.67	5263.20	5248.00
23	1	4	13617.00	26249.00	168.95	0	Spot (Block23, Row4, Column1)	7356.45	7062.00	1565.44	0.02	0.21	4588.00	4646.12	4588.00	463.76	0.01	0.10	99.00	95.00	0.00	2474.00	2768.45	5782168.00	5.84	5503.06	5426.00
23	2	4	13918.00	26249.00	203.80	0	Spot (Block23, Row4, Column2)	5671.33	5598.00	556.52	0.01	0.10	4545.00	4614.95	4545.00	471.99	0.01	0.10	88.00	58.00	0.00	1053.00	1126.33	6680827.00	2.24	5088.33	5025.00
23	3	4	14217.00	26247.00	150.05	0	Spot (Block23, Row4, Column3)	13769.16	12938.50	4320.41	0.03	0.31	4628.00	4680.18	4628.00	525.20	0.00	0.11	100.00	100.00	0.00	8310.50	9141.16	8454262.00	17.31	6823.94	6673.00
23	4	4	14510.00	26251.00	205.20	0	Spot (Block23, Row4, Column4)	5451.48	5412.00	488.97	0.00	0.09	4566.00	4625.53	4566.00	465.78	0.01	0.10	75.00	44.00	0.00	846.00	885.48	6525426.00	1.77	4999.41	4940.00
23	5	4	14801.00	26244.00	193.55	0	Spot (Block23, Row4, Column5)	5616.57	5569.00	529.25	0.00	0.09	4540.00	4658.25	4540.00	1389.56	0.01	0.30	27.00	0.00	0.00	1029.00	1076.57	5964797.00	0.69	5014.41	4952.00
23	6	4	15124.00	26249.00	200.15	0	Spot (Block23, Row4, Column6)	6496.57	6377.00	715.86	0.01	0.11	4677.00	4774.55	4677.00	1398.43	0.01	0.29	70.00	10.00	0.00	1700.00	1819.57	7341119.00	1.23	5269.60	5364.00
23	7	4	15410.00	26250.00	165.25	0	Spot (Block23, Row4, Column7)	8024.34	7332.00	2375.41	0.04	0.30	4809.00	4848.27	4809.00	472.21	0.00	0.10	98.00	90.00	0.00	2523.00	3215.34	6082452.00	6.73	5738.94	5779.00
23	8	4	15713.00	26258.00	191.55	0	Spot (Block23, Row4, Column8)	6266.66	6115.00	796.12	0.01	0.13	4881.00	4923.59	4881.00	466.24	0.00	0.09	89.00	69.00	0.00	1234.00	1385.66	6479727.00	2.88	5451.86	5411.00
23	1	5	13621.00	26553.00	148.55	0	Spot (Block23, Row5, Column1)	7451.49	7415.00	1220.50	0.00	0.16	4627.00	4685.47	4627.00	477.82	0.01	0.10	99.00	97.00	0.00	2788.00	2824.49	4500699.00	5.79	5563.78	5579.50
23	2	5	13913.00	26543.00	194.55	0	Spot (Block23, Row5, Column2)	5596.61	5592.00	529.64	0.00	0.09	4561.00	4633.43	4561.00	474.73	0.01	0.10	83.00	56.00	0.00	1031.00	1035.61	6005166.00	2.03	5069.02	4984.00
23	3	5	14219.00	26552.00	206.80	0	Spot (Block23, Row5, Column3)	6012.78	5859.00	763.27	0.01	0.13	4647.00	4715.62	4647.00	542.46	0.01	0.12	93.00	58.00	0.00	1212.00	1365.78	7341603.00	2.39	5238.33	5253.00
23	4	5	14517.00	26548.00	171.45	0	Spot (Block23, Row5, Column4)	6929.15	6761.50	1281.71	0.01	0.18	4630.00	4673.58	4630.00	518.63	0.00	0.11	97.00	81.00	0.00	2131.50	2299.15	5654183.00	4.35	5471.16	5411.50
23	5	5	14822.00	26551.00	147.35	0	Spot (Block23, Row5, Column5)	15294.34	14228.50	5439.14	0.03	0.36	4703.00	4791.42	4703.00	1378.22	0.01	0.29	100.00	99.00	0.00	9525.50	10591.34	9115428.00	7.62	7299.81	6803.50
23	6	5	15128.00	26548.00	199.60	0	Spot (Block23, Row5, Column6)	5781.17	5768.00	615.69	0.00	0.11	4726.00	4827.54	4726.00	1420.96	0.01	0.29	27.00	0.00	0.00	1042.00	1055.17	6532725.00	0.67	5168.16	5129.50
23	7	5	15423.00	26548.00	198.70	0	Spot (Block23, Row5, Column7)	5845.73	5762.00	593.11	0.01	0.10	4786.00	4847.80	4786.00	479.57	0.01	0.10	86.00	51.00	0.00	976.00	1059.73	6541370.00	2.08	5277.81	5238.00
23	8	5	15721.00	26551.00	154.30	0	Spot (Block23, Row5, Column8)	9846.07	9026.50	2987.15	0.04	0.30	4929.00	4999.28	4929.00	502.09	0.01	0.10	99.00	98.00	0.00	4097.50	4917.07	6439327.00	9.65	6083.25	6018.00
23	1	6	13606.00	26852.00	197.10	0	Spot (Block23, Row6, Column1)	5700.17	5655.00	562.88	0.00	0.10	4670.00	4718.80	4670.00	478.02	0.00	0.10	81.00	52.00	0.00	985.00	1030.17	6287283.00	2.05	5175.41	5149.00
23	2	6	13922.00	26845.00	210.00	0	Spot (Block23, Row6, Column2)	5809.48	5684.50	1085.74	0.01	0.19	4579.00	4646.19	4579.00	457.20	0.01	0.10	88.00	63.00	0.00	1105.50	1230.48	7285090.00	2.54	5103.92	5104.00
23	3	6	14206.00	26847.00	154.75	0	Spot (Block23, Row6, Column3)	10516.05	9703.00	3323.58	0.03	0.32	4690.00	4768.28	4690.00	498.02	0.01	0.10	100.00	100.00	0.00	5013.00	5826.05	6898529.00	11.54	6167.80	6070.00
23	4	6	14521.00	26847.00	187.95	0	Spot (Block23, Row6, Column4)	6529.67	6282.00	948.89	0.02	0.15	4769.00	4821.65	4769.00	545.29	0.00	0.11	94.00	75.00	0.00	1513.00	1760.67	6536200.00	3.13	5373.02	5345.00
23	5	6	14820.00	26849.00	145.35	0	Spot (Block23, Row6, Column5)	14877.21	13777.00	4733.00	0.03	0.32	4804.00	4870.54	4804.00	570.38	0.01	0.12	100.00	100.00	0.00	8973.00	10073.21	8584150.00	17.54	7327.93	6882.00
23	6	6	15120.00	26844.00	221.55	0	Spot (Block23, Row6, Column6)	5821.56	5785.00	667.28	0.00	0.11	4806.00	4879.71	4806.00	503.17	0.01	0.10	74.00	47.00	0.00	979.00	1015.56	8190929.00	1.87	5102.31	5013.50
23	7	6	15420.00	26846.00	164.95	0	Spot (Block23, Row6, Column7)	8443.30	7731.50	2294.88	0.04	0.27	4880.50	4957.75	4880.50	619.26	0.01	0.12	99.00	85.00	0.00	2851.00	3562.80	6383133.00	5.63	5723.65	5754.00
23	8	6	15725.00	26850.00	153.90	0	Spot (Block23, Row6, Column8)	9835.35	9121.00	3011.36	0.03	0.31	5005.00	5081.37	5005.00	623.41	0.01	0.12	99.00	92.00	0.00	4116.00	4830.35	6432321.00	7.63	6366.55	6226.00
23	1	7	13615.00	27147.00	212.10	0	Spot (Block23, Row7, Column1)	5568.92	5443.50	603.00	0.01	0.11	4778.00	4860.03	4778.00	584.91	0.01	0.12	54.00	26.00	0.00	665.50	790.92	7150490.00	1.21	5059.17	5007.00
23	2	7	13917.00	27153.00	202.30	0	Spot (Block23, Row7, Column2)	5665.82	5610.00	542.29	0.00	0.10	4630.00	4694.46	4630.00	470.99	0.01	0.10	88.00	53.00	0.00	980.00	1035.82	6595020.00	2.06	5067.24	5060.00
23	3	7	14215.00	27147.00	210.30	0	Spot (Block23, Row7, Column3)	5612.61	5532.50	549.56	0.01	0.10	4746.00	4789.75	4746.00	472.31	0.00	0.10	70.00	41.00	0.00	786.50	866.61	7049435.00	1.74	5208.98	5153.00
23	4	7	14522.00	27146.00	217.20	0	Spot (Block23, Row7, Column4)	5677.86	5636.00	598.41	0.00	0.11	4744.00	4790.21	4744.00	517.80	0.00	0.11	71.00	41.00	0.00	892.00	933.86	7659427.00	1.71	5131.08	5154.00
23	5	7	14814.00	27143.00	194.50	0	Spot (Block23, Row7, Column5)	6368.35	6245.50	724.48	0.01	0.11	4770.00	4820.83	4770.00	533.60	0.00	0.11	94.00	77.00	0.00	1475.50	1598.35	6814137.00	2.90	5491.06	5484.00
23	6	7	15109.00	27142.00	197.00	0	Spot (Block23, Row7, Column6)	5816.20	5785.00	574.18	0.00	0.10	4812.00	4880.80	4812.00	500.68	0.01	0.10	78.00	47.00	0.00	973.00	1004.20	6374552.00	1.87	5431.14	5424.00
23	7	7	15408.00	27151.00	163.05	0	Spot (Block23, Row7, Column7)	9034.60	8389.00	2231.62	0.03	0.25	4943.00	5003.99	4943.00	608.24	0.01	0.12	99.00	94.00	0.00	3446.00	4091.60	6595261.00	6.63	6050.71	6047.00
23	8	7	15723.00	27150.00	188.45	0	Spot (Block23, Row7, Column8)	8600.00	8506.00	1088.69	0.00	0.13	5070.00	5118.83	5070.00	618.50	0.00	0.12	100.00	99.00	0.00	3436.00	3530.00	8608597.00	5.63	6232.97	6224.50
23	1	8	13608.00	27455.00	144.25	0	Spot (Block23, Row8, Column1)	55383.14	65535.00	14243.30	0.07	0.26	5065.00	5133.88	5065.00	641.70	0.01	0.12	100.00	100.00	56.32	60470.00	50318.14	31568612.00	78.31	17405.80	13967.00
23	2	8	13911.00	27451.00	201.85	0	Spot (Block23, Row8, Column2)	5828.52	5829.00	710.82	0.00	0.12	4823.00	4884.04	4823.00	589.87	0.01	0.12	65.00	41.00	0.00	1006.00	1005.52	6731938.00	1.60	5296.28	5182.00
23	3	8	14214.00	27447.00	184.85	0	Spot (Block23, Row8, Column3)	7157.59	6595.00	1753.19	0.04	0.24	4787.00	4846.87	4787.00	538.01	0.01	0.11	89.00	75.00	0.00	1808.00	2370.59	6878442.00	4.29	5455.83	5447.00
23	4	8	14513.00	27445.00	192.85	0	Spot (Block23, Row8, Column4)	5834.78	5822.00	605.86	0.00	0.10	4789.50	4857.79	4789.50	538.94	0.01	0.11	75.00	46.00	0.00	1032.50	1045.28	6144027.00	1.81	5272.32	5194.00
23	5	8	14810.00	27455.00	194.30	0	Spot (Block23, Row8, Column5)	5778.61	5601.50	1062.02	0.01	0.18	4777.00	4849.76	4777.00	546.38	0.01	0.11	65.00	38.00	0.00	824.50	1001.61	6171555.00	1.70	5277.20	5199.00
23	6	8	15116.00	27450.00	200.85	0	Spot (Block23, Row8, Column6)	5982.58	5941.00	644.55	0.00	0.11	4851.00	4926.03	4851.00	541.98	0.01	0.11	79.00	50.00	0.00	1090.00	1131.58	6856041.00	1.95	5232.85	5244.00
23	7	8	15419.00	27447.00	183.40	0	Spot (Block23, Row8, Column7)	6982.22	6754.50	1270.13	0.01	0.18	5018.00	5071.46	5018.00	582.10	0.00	0.11	89.00	71.00	0.00	1736.50	1964.22	6591219.00	3.28	5720.41	5639.00
23	8	8	15725.00	27447.00	160.75	0	Spot (Block23, Row8, Column8)	9732.06	9075.00	2419.38	0.03	0.25	5193.00	5241.11	5193.00	608.90	0.00	0.12	100.00	96.00	0.00	3882.00	4539.06	6919496.00	7.38	6451.29	6479.00
24	1	1	18117.00	25347.00	154.30	0	Spot (Block24, Row1, Column1)	46816.04	52595.00	18382.79	0.05	0.39	3080.00	3128.83	3080.00	289.57	0.01	0.09	100.00	100.00	37.19	49515.00	43736.04	30337000.00	150.87	13681.49	10419.50
24	2	1	18415.00	25354.00	162.55	0	Spot (Block24, Row1, Column2)	5053.77	4733.50	1125.70	0.03	0.22	2993.00	3028.06	2993.00	233.84	0.01	0.08	100.00	99.00	0.00	1740.50	2060.77	3719574.00	8.66	3584.33	3553.00
24	3	1	18722.00	25348.00	190.95	0	Spot (Block24, Row1, Column3)	3746.33	3687.00	354.37	0.01	0.09	2996.00	3022.82	2996.00	203.57	0.00	0.07	97.00	83.00	0.00	691.00	750.33	3858721.00	3.55	3298.16	3277.50
24	4	1	19011.00	25347.00	178.20	0	Spot (Block24, Row1, Column4)	4289.72	4124.50	652.50	0.02	0.15	3062.00	3065.59	3062.00	172.62	0.00	0.06	100.00	98.00	0.00	1062.50	1227.72	3817850.00	7.09	3483.76	3479.00
24	5	1	19319.00	25350.00	161.40	0	Spot (Block24, Row1, Column5)	4926.41	4579.00	1058.95	0.03	0.21	3116.00	3149.04	3116.00	191.88	0.00	0.06	99.00	98.00	0.00	1463.00	1810.41	3551944.00	9.26	3570.36	3554.00
24	6	1	19610.00	25343.00	156.25	0	Spot (Block24, Row1, Column6)	7401.80	6741.00	2448.72	0.04	0.33	3219.00	3241.89	3219.00	206.14	0.00	0.06	100.00	100.00	0.00	3522.00	4182.80	4966605.00	20.18	4146.09	4045.00
24	7	1	19926.00	25346.00	156.35	0	Spot (Block24, Row1, Column7)	7599.75	7081.00	2498.80	0.03	0.33	3295.00	3319.36	3295.00	204.34	0.00	0.06	100.00	100.00	0.00	3786.00	4304.75	5099429.00	20.95	4308.06	4211.00
24	8	1	20227.00	25345.00	197.20	0	Spot (Block24, Row1, Column8)	4017.61	3974.50	300.80	0.00	0.07	3395.00	3411.91	3395.00	196.02	0.00	0.06	96.00	73.00	0.00	579.50	622.61	4419371.00	3.09	3679.84	3678.00
24	1	2	18109.00	25641.00	216.45	0	Spot (Block24, Row2, Column1)	3388.94	3356.00	220.07	0.00	0.06	2950.00	2982.47	2950.00	241.96	0.00	0.08	81.00	34.00	0.00	406.00	438.94	4537785.00	1.68	3116.37	3098.00
24	2	2	18407.00	25651.00	136.95	0	Spot (Block24, Row2, Column2)	4190.09	4108.50	433.13	0.01	0.10	2924.00	2948.96	2924.00	164.96	0.00	0.06	100.00	99.00	0.00	1184.50	1266.09	2128565.00	7.52	3421.02	3393.00
24	3	2	18721.00	25651.00	200.85	0	Spot (Block24, Row2, Column3)	3624.26	3572.50	254.16	0.01	0.07	2986.00	3004.19	2986.00	171.80	0.00	0.06	99.00	92.00	0.00	586.50	638.26	4153399.00	3.61	3291.10	3290.50
24	4	2	19018.00	25656.00	195.30	0	Spot (Block24, Row2, Column4)	4108.92	4007.50	604.99	0.01	0.15	3058.00	3080.78	3058.00	187.70	0.00	0.06	100.00	98.00	0.00	949.50	1050.92	4429414.00	5.48	3495.90	3500.00
24	5	2	19320.00	25647.00	197.40	0	Spot (Block24, Row2, Column5)	3821.77	3802.00	286.70	0.00	0.08	3088.00	3099.37	3088.00	157.61	0.00	0.05	99.00	92.00	0.00	714.00	733.77	4215407.00	4.58	3387.16	3407.00
24	6	2	19613.00	25652.00	196.95	0	Spot (Block24, Row2, Column6)	3816.53	3790.00	277.25	0.00	0.07	3170.00	3172.71	3170.00	172.82	0.00	0.05	97.00	86.00	0.00	620.00	646.53	4201995.00	3.73	3436.07	3421.00
24	7	2	19916.00	25653.00	201.30	0	Spot (Block24, Row2, Column7)	3936.83	3895.00	306.56	0.00	0.08	3247.00	3262.66	3247.00	181.45	0.00	0.06	96.00	87.00	0.00	648.00	689.83	4523420.00	3.72	3503.09	3504.50
24	8	2	20225.00	25649.00	194.90	0	Spot (Block24, Row2, Column8)	3802.83	3796.00	202.62	0.00	0.05	3320.00	3333.87	3320.00	171.88	0.00	0.05	95.00	73.00	0.00	476.00	482.83	4088047.00	2.73	3557.76	3526.50
24	1	3	18126.00	25952.00	161.35	0	Spot (Block24, Row3, Column1)	4153.21	3946.00	653.63	0.02	0.16	2871.00	2888.51	2871.00	181.09	0.00	0.06	100.00	98.00	0.00	1075.00	1282.21	2973701.00	6.98	3270.89	3241.50
24	2	3	18423.00	25942.00	204.05	0	Spot (Block24, Row3, Column2)	3639.75	3562.50	348.61	0.01	0.10	2917.00	2938.93	2917.00	243.68	0.00	0.08	96.00	72.00	0.00	645.50	722.75	4309461.00	2.88	3193.99	3193.00
24	3	3	18707.00	25939.00	198.20	0	Spot (Block24, Row3, Column3)	3791.85	3707.00	460.14	0.01	0.12	3050.00	3082.35	3050.00	275.06	0.00	0.09	93.00	60.00	0.00	657.00	741.85	4224121.00	2.58	3283.41	3277.00
24	4	3	19019.00	25949.00	150.65	0	Spot (Block24, Row3, Column4)	9340.91	8735.50	3555.44	0.03	0.38	3115.00	3146.22	3115.00	205.12	0.00	0.07	100.00	100.00	0.00	5620.50	6225.91	5791361.00	30.20	4475.80	4300.00
24	5	3	19320.00	25954.00	196.40	0	Spot (Block24, Row3, Column5)	3856.02	3835.00	260.63	0.00	0.07	3155.00	3179.25	3155.00	186.10	0.00	0.06	97.00	91.00	0.00	680.00	701.02	4214630.00	3.64	3459.62	3460.50
24	6	3	19613.00	25944.00	207.25	0	Spot (Block24, Row3, Column6)	3812.59	3778.00	281.81	0.00	0.07	3196.00	3218.36	3196.00	175.20	0.00	0.05	95.00	83.00	0.00	582.00	616.59	4651360.00	3.39	3416.52	3400.50
24	7	3	19926.00	25952.00	191.90	0	Spot (Block24, Row3, Column7)	4216.79	4063.50	556.72	0.02	0.13	3281.00	3292.92	3281.00	174.02	0.00	0.05	97.00	89.00	0.00	782.50	935.79	4368591.00	5.31	3589.81	3598.50
24	8	3	20219.00	25945.00	193.10	0	Spot (Block24, Row3, Column8)	3970.24	3978.00	277.14	0.00	0.07	3333.00	3342.65	3333.00	180.56	0.00	0.05	95.00	83.00	0.00	645.00	637.24	4192570.00	3.48	3583.16	3571.00
24	1	4	18119.00	26250.00	153.40	0	Spot (Block24, Row4, Column1)	8076.20	7342.00	3093.53	0.04	0.38	2908.50	2942.20	2908.50	208.21	0.01	0.07	100.00	100.00	0.00	4433.50	5167.70	5233380.00	24.66	4020.20	3963.00
24	2	4	18409.00	26247.00	216.85	0	Spot (Block24, Row4, Column2)	3516.22	3506.00	247.31	0.00	0.07	2950.00	2984.31	2950.00	219.59	0.01	0.07	95.00	66.00	0.00	556.00	566.22	4725794.00	2.42	3117.46	3096.00
24	3	4	18713.00	26250.00	147.80	0	Spot (Block24, Row4, Column3)	26788.35	24461.00	14698.51	0.04	0.55	3092.00	3128.38	3092.00	249.60	0.01	0.08	100.00	100.00	0.50	21369.00	23696.35	15992643.00	94.79	8424.97	7131.00
24	4	4	19011.00	26243.00	200.40	0	Spot (Block24, Row4, Column4)	3850.04	3833.00	226.91	0.00	0.06	3147.00	3170.72	3147.00	218.42	0.00	0.07	99.00	88.00	0.00	686.00	703.04	4381346.00	3.11	3543.58	3529.00
24	5	4	19302.00	26250.00	198.25	0	Spot (Block24, Row4, Column5)	3889.08	3776.00	583.85	0.01	0.15	3180.00	3201.83	3180.00	198.43	0.00	0.06	99.00	83.00	0.00	596.00	709.08	4328542.00	3.46	3518.03	3506.00
24	6	4	19621.00	26246.00	194.80	0	Spot (Block24, Row4, Column6)	4103.25	4097.00	284.66	0.00	0.07	3253.00	3269.85	3253.00	181.11	0.00	0.06	99.00	97.00	0.00	844.00	850.25	4406888.00	4.60	3616.51	3636.00
24	7	4	19916.00	26248.00	192.35	0	Spot (Block24, Row4, Column7)	4419.11	4150.00	705.66	0.03	0.16	3333.00	3335.93	3333.00	173.78	0.00	0.05	98.00	92.00	0.00	817.00	1086.11	4604716.00	6.23	3644.38	3645.00
24	8	4	20212.00	26256.00	181.70	0	Spot (Block24, Row4, Column8)	4367.74	4307.00	453.16	0.01	0.10	3359.00	3366.39	3359.00	177.73	0.00	0.05	99.00	96.00	0.00	948.00	1008.74	4053263.00	5.63	3692.64	3715.00
24	1	5	18120.00	26552.00	150.00	0	Spot (Block24, Row5, Column1)	7777.98	6426.00	3508.19	0.08	0.45	2973.00	2997.09	2973.00	193.92	0.00	0.06	100.00	100.00	0.00	3453.00	4804.98	4806789.00	24.65	4045.07	3902.00
24	2	5	18419.00	26549.00	206.85	0	Spot (Block24, Row5, Column2)	3648.21	3647.00	248.74	0.00	0.07	3017.00	3044.24	3017.00	185.86	0.00	0.06	95.00	85.00	0.00	630.00	631.21	4425276.00	3.25	3303.27	3315.00
24	3	5	18709.00	26568.00	194.25	0	Spot (Block24, Row5, Column3)	4164.87	3974.00	1851.00	0.02	0.44	3171.00	3200.28	3171.00	243.75	0.00	0.08	93.00	84.00	0.00	803.00	993.87	4448086.00	3.96	3496.86	3518.00
24	4	5	19017.00	26556.00	162.90	0	Spot (Block24, Row5, Column4)	5254.20	4926.50	1236.43	0.03	0.24	3166.00	3211.30	3166.00	234.66	0.01	0.07	100.00	98.00	0.00	1760.50	2088.20	3867088.00	8.71	3775.02	3728.50
24	5	5	19321.00	26549.00	146.95	0	Spot (Block24, Row5, Column5)	23505.31	21765.00	12483.84	0.03	0.53	3203.00	3247.97	3203.00	244.71	0.01	0.08	100.00	100.00	0.00	18562.00	20302.31	13844626.00	82.78	7781.26	6814.00
24	6	5	19621.00	26546.00	199.10	0	Spot (Block24, Row5, Column6)	3938.27	3868.00	260.33	0.01	0.07	3272.00	3287.66	3272.00	188.97	0.00	0.06	99.00	89.00	0.00	596.00	666.27	4430557.00	3.44	3595.91	3629.00
24	7	5	19923.00	26547.00	191.85	0	Spot (Block24, Row5, Column7)	4012.40	3998.00	253.38	0.00	0.06	3322.00	3339.55	3322.00	190.19	0.00	0.06	97.00	89.00	0.00	676.00	690.40	4164871.00	3.54	3682.30	3667.50
24	8	5	20220.00	26551.00	158.25	0	Spot (Block24, Row5, Column8)	5601.31	5203.00	1386.11	0.03	0.25	3373.00	3397.04	3373.00	228.04	0.00	0.07	100.00	99.00	0.00	1830.00	2228.31	3864904.00	9.67	4010.02	3991.00
24	1	6	18111.00	26846.00	204.55	0	Spot (Block24, Row6, Column1)	3502.97	3474.00	254.80	0.00	0.07	2987.00	3005.82	2987.00	191.27	0.00	0.06	90.00	66.00	0.00	487.00	515.97	4161529.00	2.60	3213.47	3227.00
24	2	6	18426.00	26849.00	217.10	0	Spot (Block24, Row6, Column2)	3693.43	3654.00	300.70	0.00	0.08	3081.00	3105.12	3081.00	233.00	0.00	0.08	90.00	67.00	0.00	573.00	612.43	4960273.00	2.52	3318.84	3313.00
24	3	6	18709.00	26848.00	148.90	0	Spot (Block24, Row6, Column3)	11308.38	10444.00	4979.96	0.03	0.44	3188.00	3225.55	3188.00	241.20	0.01	0.07	100.00	100.00	0.00	7256.00	8120.38	6864184.00	33.51	5019.45	4871.00
24	4	6	19017.00	26846.00	186.80	0	Spot (Block24, Row6, Column4)	4295.56	4232.00	508.48	0.01	0.12	3232.00	3261.77	3232.00	224.51	0.00	0.07	99.00	90.00	0.00	1000.00	1063.56	4235421.00	4.60	3641.16	3625.50
24	5	6	19320.00	26851.00	147.20	0	Spot (Block24, Row6, Column5)	11742.86	10373.50	5187.88	0.05	0.44	3243.00	3284.32	3243.00	252.69	0.01	0.08	100.00	100.00	0.00	7130.50	8499.86	6928287.00	33.47	5116.22	4706.00
24	6	6	19623.00	26855.00	198.30	0	Spot (Block24, Row6, Column6)	3935.92	3916.50	287.30	0.00	0.07	3256.00	3278.86	3256.00	210.73	0.00	0.06	96.00	78.00	0.00	660.50	679.92	4384611.00	3.12	3602.38	3577.50
24	7	6	19921.00	26852.00	163.25	0	Spot (Block24, Row6, Column7)	5361.01	5168.00	1075.30	0.02	0.20	3301.00	3330.14	3301.00	200.67	0.00	0.06	100.00	100.00	0.00	1867.00	2060.01	3924261.00	10.12	3888.39	3838.50
24	8	6	20225.00	26852.00	164.80	0	Spot (Block24, Row6, Column8)	5285.27	5053.00	1160.03	0.02	0.22	3320.00	3356.12	3320.00	230.24	0.00	0.07	100.00	98.00	0.00	1733.00	1965.27	3990375.00	8.38	3822.74	3795.50
24	1	7	18112.00	27155.00	209.35	0	Spot (Block24, Row7, Column1)	3550.50	3506.00	227.02	0.01	0.06	3018.00	3051.76	3018.00	274.92	0.00	0.09	88.00	42.00	0.00	488.00	532.50	4423922.00	1.81	3228.35	3242.00
24	2	7	18425.00	27140.00	209.30	0	Spot (Block24, Row7, Column2)	3542.88	3497.00	253.14	0.01	0.07	3020.00	3040.28	3020.00	210.06	0.00	0.07	93.00	59.00	0.00	477.00	522.88	4396720.00	2.39	3266.35	3219.00
24	3	7	18716.00	27143.00	220.80	0	Spot (Block24, Row7, Column3)	3767.30	3770.50	235.81	0.00	0.06	3162.00	3185.06	3162.00	233.97	0.00	0.07	96.00	70.00	0.00	608.50	605.30	5266689.00	2.49	3376.03	3356.00
24	4	7	19014.00	27147.00	206.15	0	Spot (Block24, Row7, Column4)	3814.15	3767.00	292.90	0.01	0.08	3218.00	3234.82	3218.00	206.25	0.00	0.06	94.00	67.00	0.00	549.00	596.15	4622753.00	2.81	3442.57	3417.00
24	5	7	19321.00	27147.00	210.80	0	Spot (Block24, Row7, Column5)	4162.13	4131.00	368.26	0.00	0.09	3230.00	3255.80	3230.00	238.62	0.00	0.07	97.00	88.00	0.00	901.00	932.13	5265093.00	3.80	3607.45	3581.00
24	6	7	19611.00	27140.00	207.55	0	Spot (Block24, Row7, Column6)	3947.56	3873.00	332.05	0.01	0.08	3238.00	3259.66	3238.00	205.66	0.00	0.06	97.00	88.00	0.00	635.00	709.56	4827870.00	3.34	3547.06	3554.00
24	7	7	19904.00	27150.00	171.40	0	Spot (Block24, Row7, Column7)	5236.32	5147.00	966.72	0.01	0.18	3244.00	3267.39	3244.00	211.09	0.00	0.06	100.00	99.00	0.00	1903.00	1992.32	4278073.00	9.33	3834.03	3848.00
24	8	7	20221.00	27146.00	185.70	0	Spot (Block24, Row7, Column8)	4823.51	4851.00	461.45	0.00	0.10	3246.00	3258.43	3246.00	207.06	0.00	0.06	100.00	99.00	0.00	1605.00	1577.51	4678809.00	7.56	3775.11	3735.50
24	1	8	18107.00	27455.00	143.35	0	Spot (Block24, Row8, Column1)	51941.35	64828.00	16969.23	0.10	0.33	3142.00	3204.00	3142.00	362.97	0.01	0.11	100.00	100.00	48.66	61686.00	48799.35	29035400.00	134.27	17726.97	13514.50
24	2	8	18415.00	27451.00	202.95	0	Spot (Block24, Row8, Column2)	3721.38	3668.00	346.28	0.01	0.09	3000.00	3052.95	3000.00	277.09	0.01	0.09	91.00	65.00	0.00	668.00	721.38	4346568.00	2.41	3300.51	3296.50
24	3	8	18716.00	27446.00	189.70	0	Spot (Block24, Row8, Column3)	4061.06	3947.50	550.93	0.01	0.14	3106.00	3126.56	3106.00	226.57	0.00	0.07	97.00	82.00	0.00	841.50	955.06	4109795.00	4.12	3429.46	3460.00
24	4	8	19011.00	27436.00	187.75	0	Spot (Block24, Row8, Column4)	4055.99	3978.00	459.21	0.01	0.11	3170.00	3184.76	3170.00	211.38	0.00	0.07	98.00	85.00	0.00	808.00	885.99	4039770.00	4.12	3515.95	3528.50
24	5	8	19309.00	27449.00	205.60	0	Spot (Block24, Row8, Column5)	3768.99	3726.00	331.04	0.00	0.09	3142.00	3170.59	3142.00	219.17	0.00	0.07	93.00	66.00	0.00	584.00	626.99	4526555.00	2.73	3432.78	3426.00
24	6	8	19616.00	27446.00	197.15	0	Spot (Block24, Row8, Column6)	4012.46	4008.00	342.12	0.00	0.09	3154.00	3175.10	3154.00	209.09	0.00	0.07	98.00	90.00	0.00	854.00	858.46	4393645.00	4.00	3524.11	3521.50
24	7	8	19920.00	27451.00	161.15	0	Spot (Block24, Row8, Column7)	5640.88	5397.00	1255.75	0.02	0.22	3159.00	3181.30	3159.00	221.29	0.00	0.07	100.00	100.00	0.00	2238.00	2481.88	4078359.00	11.11	3803.26	3774.00
24	8	8	20223.00	27446.00	155.80	0	Spot (Block24, Row8, Column8)	7143.92	6740.00	2098.13	0.03	0.29	3176.00	3190.90	3176.00	210.95	0.00	0.07	100.00	100.00	0.00	3564.00	3967.92	4750707.00	18.74	4244.90	4170.00
25	1	1	4615.00	29840.00	148.65	0	Spot (Block25, Row1, Column1)	55414.18	65535.00	13829.50	0.07	0.25	3152.00	3215.58	3152.00	348.49	0.01	0.11	100.00	100.00	55.78	62383.00	52262.18	33082516.00	149.78	18913.29	15375.00
25	2	1	4912.00	29846.00	138.95	0	Spot (Block25, Row1, Column2)	13720.20	12899.00	5506.48	0.03	0.40	3103.00	3168.97	3103.00	316.17	0.01	0.10	100.00	100.00	0.00	9796.00	10617.20	7175663.00	33.37	5809.83	5202.00
25	3	1	5216.00	29842.00	150.60	0	Spot (Block25, Row1, Column3)	5360.57	4981.00	1367.66	0.03	0.26	3082.00	3121.80	3082.00	282.64	0.01	0.09	100.00	97.00	0.00	1899.00	2278.57	3334272.00	7.92	3695.79	3675.00
25	4	1	5504.00	29842.00	139.95	0	Spot (Block25, Row1, Column4)	10739.47	9972.00	4114.83	0.03	0.38	3081.00	3118.41	3081.00	298.61	0.01	0.10	100.00	100.00	0.00	6891.00	7658.47	5702659.00	25.52	5007.81	4715.00
25	5	1	5812.00	29847.00	141.50	0	Spot (Block25, Row1, Column5)	14454.10	13179.00	7797.82	0.04	0.54	3116.00	3184.62	3116.00	342.34	0.01	0.11	100.00	100.00	0.00	10063.00	11338.10	7805214.00	32.92	5447.87	5013.50
25	6	1	6104.00	29835.00	146.75	0	Spot (Block25, Row1, Column6)	13000.80	12018.50	5326.91	0.03	0.41	3263.00	3306.33	3263.00	372.08	0.01	0.11	100.00	100.00	0.00	8755.50	9737.80	7618467.00	26.05	5350.31	5093.00
25	7	1	6419.00	29839.00	147.95	0	Spot (Block25, Row1, Column7)	39458.69	38215.00	20014.79	0.01	0.51	3314.00	3358.64	3314.00	382.30	0.01	0.11	100.00	100.00	21.07	34901.00	36144.69	23596400.00	94.43	11065.87	9528.00
25	8	1	6722.00	29841.00	214.65	0	Spot (Block25, Row1, Column8)	4144.24	4131.00	439.38	0.00	0.11	3393.00	3449.16	3393.00	361.19	0.01	0.10	80.00	51.00	0.00	738.00	751.24	5433100.00	1.92	3674.94	3648.00
25	1	2	4596.00	30146.00	221.70	0	Spot (Block25, Row2, Column1)	3500.93	3443.00	235.80	0.01	0.07	3111.00	3170.57	3111.00	308.83	0.01	0.10	52.00	19.00	0.00	332.00	389.93	4929311.00	1.07	3300.75	3289.00
25	2	2	4902.00	30146.00	120.80	0	Spot (Block25, Row2, Column2)	9330.08	9217.00	2179.57	0.01	0.23	3072.00	3107.26	3072.00	273.96	0.00	0.09	100.00	100.00	0.00	6145.00	6258.08	3592080.00	22.71	4815.77	4633.00
25	3	2	5206.00	30137.00	204.40	0	Spot (Block25, Row2, Column3)	3667.89	3630.50	347.07	0.00	0.09	3028.00	3065.05	3028.00	267.17	0.01	0.09	85.00	56.00	0.00	602.50	639.89	4342783.00	2.26	3247.85	3201.00
25	4	2	5514.00	30144.00	196.65	0	Spot (Block25, Row2, Column4)	5467.90	5281.00	1213.00	0.02	0.22	3062.00	3092.90	3062.00	311.19	0.00	0.10	100.00	99.00	0.00	2219.00	2405.90	5998286.00	7.63	3951.00	3927.50
25	5	2	5816.00	30147.00	200.30	0	Spot (Block25, Row2, Column5)	4047.42	3956.00	481.01	0.01	0.12	3095.00	3158.98	3095.00	336.88	0.01	0.11	93.00	67.00	0.00	861.00	952.42	4610006.00	2.64	3381.81	3397.00
25	6	2	6106.00	30144.00	139.80	0	Spot (Block25, Row2, Column6)	12063.77	11388.00	4796.48	0.03	0.40	3215.00	3267.27	3215.00	344.09	0.01	0.11	100.00	100.00	0.00	8173.00	8848.77	6381732.00	25.56	5340.37	5108.00
25	7	2	6417.00	30142.00	186.10	0	Spot (Block25, Row2, Column7)	4517.49	4341.50	827.19	0.02	0.18	3314.50	3350.58	3314.50	342.36	0.00	0.10	85.00	68.00	0.00	1027.00	1202.99	4372927.00	3.41	3732.10	3665.50
25	8	2	6713.00	30138.00	213.60	0	Spot (Block25, Row2, Column8)	3990.79	3997.00	379.06	0.00	0.09	3395.00	3433.90	3395.00	310.03	0.00	0.09	70.00	48.00	0.00	602.00	595.79	5215963.00	1.80	3704.68	3642.00
25	1	3	4614.00	30442.00	138.40	0	Spot (Block25, Row3, Column1)	25674.53	24966.00	11532.47	0.01	0.45	3101.00	3135.93	3101.00	291.88	0.00	0.09	100.00	100.00	0.00	21865.00	22573.53	13222384.00	77.22	8549.67	7380.50
25	2	3	4915.00	30440.00	208.90	0	Spot (Block25, Row3, Column2)	3600.02	3573.50	330.69	0.00	0.09	3005.00	3064.20	3005.00	268.50	0.01	0.09	82.00	53.00	0.00	568.50	595.02	4456820.00	2.00	3256.81	3222.50
25	3	3	5199.00	30441.00	187.30	0	Spot (Block25, Row3, Column3)	3879.37	3749.50	875.58	0.01	0.23	3074.00	3135.20	3074.00	330.13	0.01	0.11	86.00	52.00	0.00	675.50	805.37	3825062.00	2.25	3389.34	3391.50
25	4	3	5511.00	30441.00	138.55	0	Spot (Block25, Row3, Column4)	18291.18	16904.50	7896.01	0.03	0.43	3173.00	3204.13	3173.00	325.12	0.00	0.10	100.00	100.00	0.00	13731.50	15118.18	9547994.00	46.41	6737.78	6066.00
25	5	3	5817.00	30441.00	194.40	0	Spot (Block25, Row3, Column5)	3823.14	3772.00	355.37	0.01	0.09	3155.00	3186.64	3155.00	294.89	0.00	0.09	85.00	54.00	0.00	617.00	668.14	4067824.00	2.16	3459.77	3442.50
25	6	3	6120.00	30439.00	212.35	0	Spot (Block25, Row3, Column6)	3922.68	3848.00	384.90	0.01	0.10	3201.00	3263.49	3201.00	312.48	0.01	0.10	87.00	51.00	0.00	647.00	721.68	5064186.00	2.11	3570.11	3526.00
25	7	3	6421.00	30445.00	140.35	0	Spot (Block25, Row3, Column7)	8533.60	7826.00	3062.41	0.04	0.36	3322.00	3355.22	3322.00	318.09	0.00	0.09	100.00	100.00	0.00	4504.00	5211.60	4539873.00	16.28	4691.35	4513.00
25	8	3	6721.00	30443.00	204.85	0	Spot (Block25, Row3, Column8)	4020.65	3950.00	390.65	0.01	0.10	3416.00	3452.97	3416.00	320.28	0.00	0.09	71.00	42.00	0.00	534.00	604.65	4796641.00	1.77	3729.07	3716.00
25	1	4	4614.00	30743.00	138.75	0	Spot (Block25, Row4, Column1)	16325.50	15106.50	7455.94	0.03	0.46	3073.00	3107.22	3073.00	292.70	0.00	0.09	100.00	100.00	0.00	12033.50	13252.50	8456608.00	45.16	6534.15	5460.00
25	2	4	4914.00	30740.00	223.85	0	Spot (Block25, Row4, Column2)	3769.51	3766.00	328.79	0.00	0.09	3028.00	3090.81	3028.00	323.72	0.01	0.10	89.00	60.00	0.00	738.00	741.51	5431860.00	2.10	3317.58	3320.00
25	3	4	5214.00	30743.00	140.50	0	Spot (Block25, Row4, Column3)	52853.93	65535.00	16416.99	0.09	0.31	3107.50	3173.87	3107.50	355.63	0.01	0.11	100.00	100.00	51.13	62427.50	49746.43	28118464.00	139.70	16192.41	12950.00
25	4	4	5511.00	30749.00	201.70	0	Spot (Block25, Row4, Column4)	4061.68	3997.00	460.72	0.01	0.11	3210.00	3275.07	3210.00	346.54	0.01	0.11	86.00	59.00	0.00	787.00	851.68	4707492.00	2.27	3582.43	3569.00
25	5	4	5803.00	30744.00	215.70	0	Spot (Block25, Row4, Column5)	3886.14	3853.00	318.71	0.00	0.08	3206.00	3268.59	3206.00	321.63	0.01	0.10	90.00	50.00	0.00	647.00	680.14	5160800.00	1.92	3540.04	3524.00
25	6	4	6112.00	30745.00	190.90	0	Spot (Block25, Row4, Column6)	4198.62	4138.00	415.26	0.01	0.10	3258.00	3300.25	3258.00	321.62	0.01	0.10	97.00	73.00	0.00	880.00	940.62	4324583.00	2.79	3612.68	3606.50
25	7	4	6404.00	30749.00	142.30	0	Spot (Block25, Row4, Column7)	9143.80	7720.00	4007.08	0.07	0.44	3339.00	3370.44	3339.00	323.77	0.00	0.10	100.00	100.00	0.00	4381.00	5804.80	5038235.00	17.83	4536.19	4424.00
25	8	4	6717.00	30752.00	182.60	0	Spot (Block25, Row4, Column8)	5207.88	4950.50	1139.61	0.02	0.22	3448.00	3482.43	3448.00	354.79	0.00	0.10	91.00	81.00	0.00	1502.50	1759.88	4864164.00	4.86	3974.84	4003.50
25	1	5	4615.00	31046.00	138.35	0	Spot (Block25, Row5, Column1)	27201.04	23443.00	15925.45	0.06	0.59	3018.00	3051.92	3018.00	261.74	0.00	0.09	100.00	100.00	0.77	20425.00	24183.04	14090136.00	92.26	8221.64	6956.00
25	2	5	4916.00	31034.00	204.30	0	Spot (Block25, Row5, Column2)	3587.33	3571.00	276.07	0.00	0.08	3027.00	3040.18	3027.00	237.98	0.00	0.08	87.00	57.00	0.00	544.00	560.33	4254572.00	2.30	3285.66	3234.00
25	3	5	5224.00	31045.00	214.05	0	Spot (Block25, Row5, Column3)	3931.37	3896.00	369.40	0.00	0.09	3188.00	3253.24	3188.00	373.57	0.01	0.11	81.00	45.00	0.00	708.00	743.37	5146160.00	1.82	3477.72	3463.00
25	4	5	5514.00	31046.00	141.70	0	Spot (Block25, Row5, Column4)	9764.97	8838.00	3577.69	0.04	0.37	3308.00	3373.36	3308.00	388.98	0.01	0.12	100.00	100.00	0.00	5530.00	6456.97	5302381.00	16.43	4907.99	4762.50
25	5	5	5815.00	31044.00	141.00	0	Spot (Block25, Row5, Column5)	51536.62	64076.50	17350.83	0.09	0.34	3327.00	3414.61	3327.00	430.44	0.01	0.13	100.00	100.00	48.70	60749.50	48209.62	27726868.00	111.80	14523.67	11123.00
25	6	5	6111.00	31043.00	141.55	0	Spot (Block25, Row5, Column6)	12805.74	11994.00	5101.51	0.03	0.40	3356.00	3400.42	3356.00	354.09	0.01	0.10	100.00	100.00	0.00	8638.00	9449.74	6940711.00	26.56	5584.92	5456.00
25	7	5	6415.00	31047.00	197.40	0	Spot (Block25, Row5, Column7)	4123.38	4089.00	466.55	0.00	0.11	3450.00	3493.47	3450.00	352.97	0.01	0.10	73.00	46.00	0.00	639.00	673.38	4552212.00	1.78	3738.84	3709.00
25	8	5	6714.00	31044.00	140.15	0	Spot (Block25, Row5, Column8)	20973.46	18414.00	12205.73	0.06	0.58	3546.00	3595.55	3546.00	373.19	0.01	0.10	100.00	100.00	0.00	14868.00	17427.46	11094962.00	46.57	7291.46	6379.00
25	1	6	4622.00	31342.00	213.80	0	Spot (Block25, Row6, Column1)	3573.86	3544.00	285.88	0.00	0.08	2979.00	2999.96	2979.00	233.54	0.00	0.08	92.00	62.00	0.00	565.00	594.86	4628152.00	2.46	3258.97	3240.00
25	2	6	4918.00	31339.00	212.95	0	Spot (Block25, Row6, Column2)	3725.17	3679.00	357.34	0.01	0.10	3043.00	3071.52	3043.00	291.75	0.00	0.09	88.00	54.00	0.00	636.00	682.17	4820368.00	2.24	3358.86	3341.00
25	3	6	5203.00	31341.00	137.90	0	Spot (Block25, Row6, Column3)	25641.30	23824.00	12769.37	0.03	0.50	3184.00	3281.12	3184.00	415.22	0.01	0.13	100.00	100.00	0.00	20640.00	22457.30	13282194.00	53.85	8234.68	7069.50
25	4	6	5509.00	31347.00	185.75	0	Spot (Block25, Row6, Column4)	5580.95	5322.00	1244.84	0.02	0.22	3401.00	3474.17	3401.00	455.83	0.01	0.13	98.00	83.00	0.00	1921.00	2179.95	5424685.00	4.62	4199.78	4138.00
25	5	6	5813.00	31344.00	139.50	0	Spot (Block25, Row6, Column5)	57434.68	65535.00	13283.13	0.06	0.23	3420.00	3496.28	3420.00	455.20	0.01	0.13	100.00	100.00	65.02	62115.00	54014.68	30210844.00	118.49	19253.91	14699.00
25	6	6	6112.00	31346.00	192.15	0	Spot (Block25, Row6, Column6)	4522.49	4423.00	616.58	0.01	0.14	3403.00	3453.50	3403.00	378.28	0.01	0.11	91.00	68.00	0.00	1020.00	1119.49	4689825.00	2.83	3916.45	3941.00
25	7	6	6414.00	31345.00	141.65	0	Spot (Block25, Row6, Column7)	14032.93	12791.50	6603.14	0.04	0.47	3496.00	3546.42	3496.00	388.36	0.01	0.11	100.00	100.00	0.00	9295.50	10536.93	7718114.00	27.00	5790.62	5384.50
25	8	6	6719.00	31346.00	139.10	0	Spot (Block25, Row6, Column8)	18809.53	16839.50	10198.58	0.05	0.54	3590.00	3630.54	3590.00	386.67	0.00	0.11	100.00	100.00	0.00	13249.50	15219.53	9818575.00	39.26	7066.10	5752.00
25	1	7	4612.00	31639.00	207.70	0	Spot (Block25, Row7, Column1)	3544.52	3461.00	453.51	0.01	0.13	2893.00	2915.60	2893.00	284.04	0.00	0.10	89.00	49.00	0.00	568.00	651.52	4352674.00	2.21	3182.84	3171.00
25	2	7	4921.00	31651.00	192.00	0	Spot (Block25, Row7, Column2)	3682.70	3675.00	340.61	0.00	0.09	2945.00	2960.79	2945.00	242.32	0.00	0.08	93.00	76.00	0.00	730.00	737.70	3818965.00	2.98	3330.09	3309.50
25	3	7	5221.00	31642.00	211.15	0	Spot (Block25, Row7, Column3)	3631.27	3564.00	331.22	0.01	0.09	3082.00	3132.34	3082.00	346.55	0.01	0.11	68.00	30.00	0.00	482.00	549.27	4629866.00	1.44	3323.97	3287.50
25	4	7	5519.00	31641.00	203.40	0	Spot (Block25, Row7, Column4)	3968.03	3926.50	390.01	0.00	0.10	3226.00	3270.53	3226.00	358.92	0.01	0.11	82.00	48.00	0.00	700.50	742.03	4666409.00	1.94	3620.66	3594.00
25	5	7	5811.00	31640.00	184.80	0	Spot (Block25, Row7, Column5)	5943.48	5696.00	1391.75	0.02	0.23	3303.50	3370.47	3303.50	409.66	0.01	0.12	99.00	95.00	0.00	2392.50	2639.98	5717626.00	6.28	4222.07	4236.00
25	6	7	6128.00	31633.00	222.15	0	Spot (Block25, Row7, Column6)	4129.36	4054.00	554.61	0.01	0.13	3372.00	3415.22	3372.00	391.79	0.01	0.11	71.00	42.00	0.00	682.00	757.36	5830653.00	1.82	3703.09	3641.00
25	7	7	6400.00	31647.00	143.20	0	Spot (Block25, Row7, Column7)	18630.30	16951.00	9307.18	0.04	0.50	3491.00	3515.91	3491.00	417.95	0.00	0.12	100.00	100.00	0.00	13460.00	15139.30	10377077.00	36.16	7385.72	5463.00
25	8	7	6718.00	31645.00	180.70	0	Spot (Block25, Row7, Column8)	5513.44	5554.00	702.17	0.00	0.13	3561.00	3598.11	3561.00	402.04	0.00	0.11	99.00	94.00	0.00	1993.00	1952.44	5033766.00	4.76	4151.38	4142.00
25	1	8	4604.00	31949.00	138.40	0	Spot (Block25, Row8, Column1)	61383.92	65535.00	8833.10	0.03	0.14	2809.00	2867.65	2809.00	377.91	0.01	0.13	100.00	100.00	74.66	62726.00	58574.92	31735716.00	154.84	20958.45	16114.00
25	2	8	4917.00	31937.00	180.50	0	Spot (Block25, Row8, Column2)	4024.43	3901.00	631.48	0.01	0.16	2890.00	2912.53	2890.00	308.95	0.00	0.11	94.00	76.00	0.00	1011.00	1134.43	3670276.00	3.60	3258.62	3234.00
25	3	8	5200.00	31941.00	144.55	0	Spot (Block25, Row8, Column3)	6853.33	6189.50	2393.78	0.04	0.35	2981.00	2999.40	2981.00	291.66	0.00	0.10	100.00	100.00	0.00	3208.50	3872.33	3920106.00	13.21	3929.41	3865.50
25	4	8	5511.00	31934.00	190.35	0	Spot (Block25, Row8, Column4)	3777.60	3731.00	411.08	0.01	0.11	3105.00	3132.70	3105.00	297.15	0.00	0.09	80.00	53.00	0.00	626.00	672.60	3849374.00	2.17	3439.11	3455.00
25	5	8	5808.00	31943.00	207.25	0	Spot (Block25, Row8, Column5)	3934.00	3877.00	502.26	0.01	0.13	3195.00	3227.07	3195.00	317.07	0.00	0.10	76.00	52.00	0.00	682.00	739.00	4803410.00	2.23	3530.79	3506.00
25	6	8	6116.00	31951.00	205.55	0	Spot (Block25, Row8, Column6)	4205.26	4152.50	513.44	0.01	0.12	3281.50	3343.54	3281.50	386.16	0.01	0.12	86.00	57.00	0.00	871.00	923.76	5046315.00	2.23	3726.49	3652.00
25	7	8	6418.00	31944.00	138.80	0	Spot (Block25, Row8, Column7)	19269.26	17918.50	9095.95	0.03	0.47	3414.00	3467.32	3414.00	435.68	0.01	0.13	100.00	100.00	0.00	14504.50	15855.26	10020015.00	36.27	6814.05	6162.00
25	8	8	6717.00	31941.00	151.00	0	Spot (Block25, Row8, Column8)	9291.18	8263.00	4813.85	0.05	0.52	3567.00	3624.42	3567.00	442.59	0.01	0.12	99.00	99.00	0.00	4696.00	5724.18	5816278.00	12.80	4955.34	4791.50
26	1	1	9117.00	29843.00	149.45	0	Spot (Block26, Row1, Column1)	54168.67	65535.00	14594.80	0.08	0.27	2147.00	2193.23	2147.00	292.28	0.01	0.13	100.00	100.00	53.10	63388.00	52021.67	33151476.00	177.83	16875.19	13273.50
26	2	1	9408.00	29853.00	146.35	0	Spot (Block26, Row1, Column2)	4879.23	4806.00	1184.45	0.01	0.24	2086.00	2123.53	2086.00	249.78	0.01	0.12	100.00	99.00	0.00	2720.00	2793.23	2859229.00	11.03	2923.48	2855.50
26	3	1	9716.00	29846.00	152.95	0	Spot (Block26, Row1, Column3)	4072.78	3814.00	1278.93	0.03	0.31	2008.00	2051.03	2008.00	191.11	0.01	0.09	100.00	100.00	0.00	1806.00	2064.78	2590286.00	10.58	2539.56	2553.00
26	4	1	10003.00	29847.00	145.15	0	Spot (Block26, Row1, Column4)	4533.28	4554.50	975.96	0.00	0.22	2031.00	2070.35	2031.00	206.17	0.01	0.10	100.00	100.00	0.00	2523.50	2502.28	2583972.00	11.95	2774.17	2759.00
26	5	1	10312.00	29850.00	144.20	0	Spot (Block26, Row1, Column5)	9019.57	7643.50	4788.04	0.07	0.53	2073.00	2103.96	2073.00	222.63	0.01	0.11	100.00	100.00	0.00	5570.50	6946.57	5105074.00	31.06	3422.21	3156.00
26	6	1	10606.00	29839.00	145.90	0	Spot (Block26, Row1, Column6)	9083.98	9187.50	3660.02	0.00	0.40	2099.00	2141.30	2099.00	240.06	0.01	0.11	100.00	100.00	0.00	7088.50	6984.98	5268708.00	28.92	3742.16	3436.00
26	7	1	10921.00	29842.00	148.35	0	Spot (Block26, Row1, Column7)	18953.49	16595.00	10619.84	0.06	0.56	2136.00	2169.09	2136.00	227.24	0.01	0.10	100.00	100.00	0.00	14459.00	16817.49	11428954.00	73.86	6006.82	5299.50
26	8	1	11223.00	29838.00	205.60	0	Spot (Block26, Row1, Column8)	2749.58	2685.00	286.71	0.01	0.10	2171.00	2198.26	2171.00	206.78	0.01	0.09	91.00	71.00	0.00	514.00	578.58	3299495.00	2.67	2410.42	2357.00
26	1	2	9089.00	30136.00	217.25	0	Spot (Block26, Row2, Column1)	2461.14	2398.00	239.93	0.01	0.10	2125.00	2178.58	2125.00	275.92	0.01	0.13	49.00	17.00	0.00	273.00	336.14	3307768.00	1.02	2264.65	2242.00
26	2	2	9405.00	30148.00	134.00	0	Spot (Block26, Row2, Column2)	4707.30	4639.00	962.08	0.01	0.20	2072.00	2087.37	2072.00	193.63	0.00	0.09	100.00	100.00	0.00	2567.00	2635.30	2287748.00	13.53	2928.63	2864.00
26	3	2	9721.00	30144.00	190.85	0	Spot (Block26, Row2, Column3)	2515.50	2500.00	301.14	0.00	0.12	1997.00	2031.58	1997.00	185.49	0.01	0.09	87.00	66.00	0.00	503.00	518.50	2583421.00	2.61	2208.71	2189.50
26	4	2	10018.00	30147.00	183.15	0	Spot (Block26, Row2, Column4)	3407.10	3402.00	645.33	0.00	0.19	1999.00	2049.93	1999.00	218.67	0.01	0.11	99.00	98.00	0.00	1403.00	1408.10	3199270.00	6.21	2497.36	2511.00
26	5	2	10315.00	30145.00	192.50	0	Spot (Block26, Row2, Column5)	3642.66	3571.00	543.40	0.01	0.15	2044.00	2080.48	2044.00	209.78	0.01	0.10	100.00	99.00	0.00	1527.00	1598.66	3817508.00	7.45	2568.64	2534.00
26	6	2	10605.00	30146.00	156.20	0	Spot (Block26, Row2, Column6)	3220.77	3227.00	476.07	0.00	0.15	2072.00	2112.75	2072.00	344.12	0.01	0.16	98.00	79.00	0.00	1155.00	1148.77	2164357.00	3.22	2463.76	2480.50
26	7	2	10920.00	30147.00	173.30	0	Spot (Block26, Row2, Column7)	3217.53	3059.00	619.01	0.02	0.19	2113.00	2166.75	2113.00	369.50	0.01	0.17	92.00	64.00	0.00	946.00	1104.53	2696288.00	2.84	2459.58	2456.50
26	8	2	11215.00	30150.00	216.45	0	Spot (Block26, Row2, Column8)	2573.99	2550.00	393.80	0.00	0.15	2168.00	2195.56	2168.00	309.85	0.01	0.14	62.00	16.00	0.00	382.00	405.99	3449149.00	1.22	2335.57	2282.00
26	1	3	9118.00	30449.00	142.90	0	Spot (Block26, Row3, Column1)	7888.62	7373.00	3498.49	0.03	0.44	2086.00	2121.16	2086.00	219.77	0.01	0.10	100.00	100.00	0.00	5287.00	5802.62	4378186.00	26.24	3412.52	3125.00
26	2	3	9412.00	30446.00	158.05	0	Spot (Block26, Row3, Column2)	2655.50	2656.50	283.55	0.00	0.11	2052.00	2070.47	2052.00	198.74	0.00	0.10	92.00	70.00	0.00	604.50	603.50	1832297.00	2.94	2325.29	2285.00
26	3	3	9703.00	30437.00	180.20	0	Spot (Block26, Row3, Column3)	2661.71	2609.50	366.40	0.01	0.14	2004.00	2037.89	2004.00	196.54	0.01	0.10	94.00	74.00	0.00	605.50	657.71	2427478.00	3.17	2264.71	2282.00
26	4	3	10015.00	30445.00	142.05	0	Spot (Block26, Row3, Column4)	7973.50	7681.00	3087.21	0.02	0.39	2004.00	2052.20	2004.00	219.90	0.01	0.11	100.00	100.00	0.00	5677.00	5969.50	4393398.00	26.93	3305.84	3189.00
26	5	3	10317.00	30448.00	162.30	0	Spot (Block26, Row3, Column5)	2755.44	2694.00	372.39	0.01	0.14	2051.00	2082.38	2051.00	215.19	0.01	0.10	93.00	79.00	0.00	643.00	704.44	2000452.00	3.13	2376.87	2408.00
26	6	3	10606.00	30446.00	188.70	0	Spot (Block26, Row3, Column6)	3622.27	3526.00	698.21	0.01	0.19	2085.00	2134.20	2085.00	347.00	0.01	0.16	98.00	89.00	0.00	1441.00	1537.27	3629516.00	4.29	2639.64	2576.00
26	7	3	10921.00	30446.00	148.20	0	Spot (Block26, Row3, Column7)	5270.47	4787.00	1980.07	0.04	0.38	2101.00	2161.63	2101.00	358.08	0.01	0.17	100.00	97.00	0.00	2686.00	3169.47	3178094.00	8.68	2955.44	2817.00
26	8	3	11223.00	30442.00	184.10	0	Spot (Block26, Row3, Column8)	2918.78	2864.00	370.36	0.01	0.13	2139.00	2169.88	2139.00	225.65	0.01	0.10	96.00	82.00	0.00	725.00	779.78	2767003.00	3.32	2406.96	2418.50
26	1	4	9115.00	30745.00	142.85	0	Spot (Block26, Row4, Column1)	7654.22	7360.00	2885.84	0.02	0.38	2073.00	2099.87	2073.00	205.82	0.01	0.10	100.00	100.00	0.00	5287.00	5581.22	4271055.00	26.99	3339.24	3150.00
26	2	4	9411.00	30759.00	214.55	0	Spot (Block26, Row4, Column2)	3190.70	3160.00	478.99	0.00	0.15	2050.00	2077.66	2050.00	221.16	0.01	0.11	99.00	93.00	0.00	1110.00	1140.70	4205346.00	5.03	2438.96	2406.00
26	3	4	9715.00	30746.00	140.40	0	Spot (Block26, Row4, Column3)	20623.29	19586.00	9131.49	0.02	0.44	2047.00	2081.99	2047.00	236.58	0.01	0.11	100.00	100.00	0.00	17539.00	18576.29	10992212.00	78.37	6757.84	5326.00
26	4	4	10012.00	30748.00	208.85	0	Spot (Block26, Row4, Column4)	2544.76	2500.00	283.53	0.01	0.11	2025.00	2073.66	2025.00	216.50	0.01	0.10	87.00	59.00	0.00	475.00	519.76	3168232.00	2.18	2225.55	2219.00
26	5	4	10288.00	30744.00	185.40	0	Spot (Block26, Row4, Column5)	2672.02	2570.00	687.13	0.02	0.26	2032.00	2076.46	2032.00	225.60	0.01	0.11	89.00	64.00	0.00	538.00	640.02	2591856.00	2.64	2253.41	2272.00
26	6	4	10619.00	30746.00	189.60	0	Spot (Block26, Row4, Column6)	3894.20	3808.50	640.71	0.01	0.16	2074.00	2106.83	2074.00	212.38	0.01	0.10	100.00	100.00	0.00	1734.50	1820.20	3933138.00	8.42	2841.80	2767.50
26	7	4	10909.00	30749.00	145.30	0	Spot (Block26, Row4, Column7)	6008.21	5328.00	2620.69	0.05	0.44	2087.00	2133.14	2087.00	206.38	0.01	0.10	100.00	100.00	0.00	3241.00	3921.21	3466735.00	18.78	2955.27	2934.50
26	8	4	11214.00	30754.00	162.50	0	Spot (Block26, Row4, Column8)	3662.73	3583.50	768.25	0.01	0.21	2103.00	2153.59	2103.00	223.83	0.01	0.10	99.00	97.00	0.00	1480.50	1559.73	2688444.00	6.74	2557.98	2520.00
26	1	5	9120.00	31051.00	142.80	0	Spot (Block26, Row5, Column1)	6698.63	6232.00	2285.16	0.03	0.34	2089.00	2110.82	2089.00	213.55	0.00	0.10	100.00	100.00	0.00	4143.00	4609.63	3731139.00	21.48	3242.90	2956.00
26	2	5	9422.00	31041.00	192.45	0	Spot (Block26, Row5, Column2)	2780.79	2722.50	352.67	0.01	0.13	2085.00	2105.85	2085.00	226.31	0.00	0.11	95.00	70.00	0.00	637.50	695.79	2897586.00	2.98	2401.33	2391.50
26	3	5	9720.00	31060.00	177.00	0	Spot (Block26, Row5, Column3)	4054.19	3928.00	794.60	0.01	0.20	2108.00	2158.91	2108.00	250.72	0.01	0.12	100.00	99.00	0.00	1820.00	1946.19	3551474.00	7.56	2796.58	2807.00
26	4	5	10014.00	31051.00	144.05	0	Spot (Block26, Row5, Column4)	5372.81	4926.00	1719.85	0.04	0.32	2089.00	2147.73	2089.00	265.30	0.01	0.12	100.00	100.00	0.00	2837.00	3283.81	3046383.00	12.16	2945.71	2913.00
26	5	5	10314.00	31046.00	142.20	0	Spot (Block26, Row5, Column5)	32815.59	31335.00	16637.16	0.02	0.51	2065.00	2127.99	2065.00	290.66	0.01	0.14	100.00	100.00	2.73	29270.00	30750.59	18015776.00	105.58	8554.77	6406.00
26	6	5	10621.00	31045.00	175.70	0	Spot (Block26, Row5, Column6)	2978.83	2815.00	565.69	0.02	0.19	2068.00	2105.11	2068.00	219.81	0.01	0.10	94.00	79.00	0.00	747.00	910.83	2579665.00	3.97	2346.15	2324.00
26	7	5	10916.00	31050.00	186.60	0	Spot (Block26, Row5, Column7)	3285.09	3205.00	576.77	0.01	0.18	2100.00	2149.01	2100.00	307.47	0.01	0.14	95.00	82.00	0.00	1105.00	1185.09	3209534.00	3.69	2513.44	2535.50
26	8	5	11218.00	31050.00	142.60	0	Spot (Block26, Row5, Column8)	14283.84	12181.50	8819.91	0.07	0.62	2155.00	2190.75	2155.00	315.95	0.01	0.14	100.00	100.00	0.00	10026.50	12128.84	7913247.00	38.28	4521.10	3873.50
26	1	6	9112.00	31354.00	184.90	0	Spot (Block26, Row6, Column1)	3358.69	3168.00	662.55	0.03	0.20	2093.00	2110.84	2093.00	216.00	0.00	0.10	99.00	96.00	0.00	1075.00	1265.69	3234419.00	5.78	2519.55	2493.50
26	2	6	9417.00	31350.00	203.10	0	Spot (Block26, Row6, Column2)	2937.06	2847.00	466.75	0.01	0.16	2057.00	2084.84	2057.00	236.27	0.01	0.11	97.00	77.00	0.00	790.00	880.06	3436361.00	3.61	2407.28	2393.50
26	3	6	9706.00	31347.00	140.05	0	Spot (Block26, Row6, Column3)	15793.86	15250.50	7546.46	0.02	0.48	2101.00	2144.51	2101.00	260.13	0.01	0.12	100.00	100.00	0.00	13149.50	13692.86	8433921.00	52.47	5192.90	4483.00
26	4	6	10013.00	31343.00	150.50	0	Spot (Block26, Row6, Column4)	3629.09	3482.50	700.16	0.02	0.19	2101.00	2160.31	2101.00	287.26	0.01	0.13	100.00	95.00	0.00	1381.50	1528.09	2257292.00	5.11	2542.47	2550.00
26	5	6	10314.00	31347.00	139.00	0	Spot (Block26, Row6, Column5)	41621.84	41497.50	20221.26	0.00	0.49	2103.00	2181.76	2103.00	319.90	0.02	0.15	100.00	100.00	25.29	39394.50	39518.84	21726676.00	123.29	10931.91	8482.00
26	6	6	10610.00	31352.00	179.75	0	Spot (Block26, Row6, Column6)	2948.20	2938.00	442.25	0.00	0.15	2118.00	2174.90	2118.00	255.22	0.01	0.12	94.00	68.00	0.00	820.00	830.20	2668122.00	3.03	2453.09	2421.00
26	7	6	10915.00	31349.00	145.30	0	Spot (Block26, Row6, Column7)	8696.86	7808.00	4022.55	0.05	0.46	2111.00	2153.69	2111.00	312.38	0.01	0.15	100.00	100.00	0.00	5697.00	6585.86	5018086.00	20.95	3586.92	3339.00
26	8	6	11218.00	31351.00	142.10	0	Spot (Block26, Row6, Column8)	10386.95	9449.00	5621.64	0.04	0.54	2151.00	2180.34	2151.00	310.27	0.01	0.14	100.00	100.00	0.00	7298.00	8235.95	5681664.00	26.45	4072.15	3675.00
26	1	7	9117.00	31659.00	206.10	0	Spot (Block26, Row7, Column1)	3383.84	3341.50	543.60	0.01	0.16	2107.00	2164.46	2107.00	306.56	0.01	0.14	99.00	89.00	0.00	1234.50	1276.84	4107977.00	3.98	2600.63	2599.50
26	2	7	9424.00	31644.00	191.40	0	Spot (Block26, Row7, Column2)	2477.29	2459.00	266.55	0.00	0.11	2006.00	2043.14	2006.00	221.03	0.01	0.11	79.00	51.00	0.00	453.00	471.29	2551607.00	1.96	2210.72	2206.00
26	3	7	9716.00	31631.00	208.90	0	Spot (Block26, Row7, Column3)	2308.00	2276.50	211.05	0.01	0.09	1991.00	2026.91	1991.00	224.25	0.01	0.11	60.00	24.00	0.00	285.50	317.00	2875774.00	1.25	2156.23	2141.00
26	4	7	10018.00	31643.00	201.30	0	Spot (Block26, Row7, Column4)	2554.87	2540.00	282.81	0.00	0.11	2015.00	2052.81	2015.00	216.54	0.01	0.11	87.00	60.00	0.00	525.00	539.87	2935547.00	2.32	2293.63	2242.50
26	5	7	10313.00	31645.00	187.55	0	Spot (Block26, Row7, Column5)	3428.02	3312.00	729.48	0.01	0.21	2067.00	2113.47	2067.00	281.79	0.01	0.13	99.00	90.00	0.00	1245.00	1361.02	3393738.00	4.66	2526.82	2532.00
26	6	7	10615.00	31647.00	181.05	0	Spot (Block26, Row7, Column6)	3474.79	3450.50	577.12	0.00	0.17	2170.00	2216.44	2170.00	275.80	0.01	0.12	99.00	91.00	0.00	1280.50	1304.79	3196807.00	4.56	2706.44	2662.00
26	7	7	10905.00	31650.00	146.00	0	Spot (Block26, Row7, Column7)	8531.97	8017.50	3586.94	0.03	0.42	2146.00	2197.60	2146.00	291.14	0.01	0.13	100.00	100.00	0.00	5871.50	6385.97	4982671.00	21.76	3605.19	3205.50
26	8	7	11221.00	31648.00	186.05	0	Spot (Block26, Row7, Column8)	5239.24	5228.00	850.32	0.00	0.16	2105.00	2135.25	2105.00	227.48	0.01	0.11	100.00	100.00	0.00	3123.00	3134.24	5097777.00	13.65	3143.36	3009.50
26	1	8	9105.00	31952.00	139.10	0	Spot (Block26, Row8, Column1)	59509.32	65535.00	10777.35	0.04	0.18	2122.00	2192.51	2122.00	362.76	0.01	0.17	100.00	100.00	69.73	63413.00	57387.32	31064084.00	158.00	19316.38	13432.00
26	2	8	9411.00	31944.00	176.85	0	Spot (Block26, Row8, Column2)	2699.15	2587.00	439.98	0.02	0.16	2003.00	2057.24	2003.00	303.02	0.01	0.15	79.00	49.00	0.00	584.00	696.15	2361756.00	2.12	2206.38	2208.00
26	3	8	9704.00	31947.00	139.55	0	Spot (Block26, Row8, Column3)	5510.94	5119.00	1970.75	0.03	0.36	1951.00	1978.81	1951.00	224.38	0.01	0.11	100.00	100.00	0.00	3168.00	3559.94	2893246.00	15.74	2975.12	2835.00
26	4	8	10014.00	31941.00	158.05	0	Spot (Block26, Row8, Column4)	3189.33	3119.00	544.64	0.01	0.17	1976.00	1999.03	1976.00	217.45	0.01	0.11	99.00	96.00	0.00	1143.00	1213.33	2194262.00	5.47	2431.19	2425.00
26	5	8	10303.00	31951.00	191.15	0	Spot (Block26, Row8, Column5)	2487.14	2469.00	309.87	0.00	0.12	1979.00	2002.01	1979.00	220.78	0.01	0.11	78.00	54.00	0.00	490.00	508.14	2566726.00	2.20	2148.30	2094.00
26	6	8	10619.00	31952.00	163.30	0	Spot (Block26, Row8, Column6)	4419.68	4133.00	1193.51	0.03	0.27	2077.00	2126.81	2077.00	292.94	0.01	0.14	100.00	99.00	0.00	2056.00	2342.68	3266144.00	7.83	2736.67	2742.00
26	7	8	10909.00	31946.00	146.35	0	Spot (Block26, Row8, Column7)	5552.13	5416.00	1612.39	0.01	0.29	2103.00	2155.76	2103.00	297.92	0.01	0.14	100.00	100.00	0.00	3313.00	3449.13	3236890.00	11.40	3171.99	3040.00
26	8	8	11217.00	31947.00	153.90	0	Spot (Block26, Row8, Column8)	7242.06	6866.50	2788.82	0.02	0.39	2072.00	2107.36	2072.00	251.49	0.01	0.12	100.00	100.00	0.00	4794.50	5170.06	4692857.00	20.42	3306.13	3066.00
27	1	1	13611.00	29844.00	152.40	0	Spot (Block27, Row1, Column1)	50930.83	57343.00	15885.05	0.05	0.31	5275.00	5363.53	5275.00	710.19	0.01	0.13	100.00	100.00	44.03	52068.00	45655.83	32392248.00	64.16	17170.30	13084.00
27	2	1	13912.00	29854.00	184.30	0	Spot (Block27, Row1, Column2)	6365.11	6287.50	782.49	0.01	0.12	4997.00	5063.14	4997.00	598.41	0.01	0.12	82.00	54.00	0.00	1290.50	1368.11	6085043.00	2.18	5539.14	5612.00
27	3	1	14217.00	29847.00	204.10	0	Spot (Block27, Row1, Column3)	6120.67	6029.00	811.45	0.01	0.13	4950.50	5018.58	4950.50	572.32	0.01	0.11	74.00	46.00	0.00	1078.50	1170.17	7210148.00	1.93	5465.91	5314.50
27	4	1	14504.00	29848.00	197.70	0	Spot (Block27, Row1, Column4)	6158.12	6160.00	715.40	0.00	0.12	5055.00	5112.87	5055.00	587.26	0.00	0.11	73.00	45.00	0.00	1105.00	1103.12	6829350.00	1.78	5506.28	5480.00
27	5	1	14809.00	29844.00	171.85	0	Spot (Block27, Row1, Column5)	8167.46	7436.00	2249.73	0.04	0.28	5161.00	5209.91	5161.00	578.28	0.00	0.11	92.00	78.00	0.00	2275.00	3006.46	6754493.00	5.11	5976.24	5925.00
27	6	1	15117.00	29848.00	207.00	0	Spot (Block27, Row1, Column6)	7771.50	6954.50	3786.79	0.05	0.49	5220.00	5251.71	5220.00	573.85	0.00	0.11	86.00	69.00	0.08	1734.50	2551.50	9481232.00	4.39	6027.86	5847.00
27	7	1	15422.00	29845.00	163.60	0	Spot (Block27, Row1, Column7)	11334.44	10301.00	3973.81	0.04	0.35	5259.00	5297.99	5259.00	608.22	0.00	0.11	100.00	96.00	0.00	5042.00	6075.44	8398818.00	9.92	6502.69	6548.00
27	8	1	15718.00	29844.00	219.40	0	Spot (Block27, Row1, Column8)	6457.41	6377.50	691.51	0.01	0.11	5376.00	5442.21	5376.00	626.90	0.01	0.12	71.00	37.00	0.00	1001.50	1081.41	8911230.00	1.62	5768.32	5723.00
27	1	2	13604.00	30143.00	201.20	0	Spot (Block27, Row2, Column1)	5863.70	5855.50	595.95	0.00	0.10	5045.00	5130.43	5045.00	632.34	0.01	0.12	56.00	26.00	0.00	810.50	818.70	6731527.00	1.16	5479.22	5464.50
27	2	2	13905.00	30146.00	156.45	0	Spot (Block27, Row2, Column2)	6604.14	6424.00	843.37	0.01	0.13	4926.00	4995.98	4926.00	552.96	0.01	0.11	95.00	70.00	0.00	1498.00	1678.14	4457795.00	2.91	5651.98	5642.00
27	3	2	14211.00	30141.00	199.15	0	Spot (Block27, Row2, Column3)	6189.31	6155.00	681.20	0.00	0.11	4980.00	5060.29	4980.00	576.54	0.01	0.11	80.00	51.00	0.00	1175.00	1209.31	6975356.00	1.96	5526.99	5403.00
27	4	2	14515.00	30148.00	205.80	0	Spot (Block27, Row2, Column4)	6715.02	6639.00	768.66	0.00	0.11	5108.00	5167.36	5108.00	601.64	0.01	0.12	93.00	62.00	0.00	1531.00	1607.02	8105033.00	2.57	5762.69	5760.00
27	5	2	14821.00	30142.00	196.35	0	Spot (Block27, Row2, Column5)	6769.83	6675.50	767.13	0.01	0.11	5156.50	5225.04	5156.50	583.10	0.01	0.11	92.00	63.00	0.00	1519.00	1613.33	7406197.00	2.65	5919.83	5913.00
27	6	2	15111.00	30145.00	209.85	0	Spot (Block27, Row2, Column6)	6275.59	6207.00	733.12	0.00	0.12	5190.00	5249.95	5190.00	571.22	0.00	0.11	72.00	43.00	0.00	1017.00	1085.59	7850762.00	1.80	5611.88	5647.50
27	7	2	15412.00	30146.00	195.45	0	Spot (Block27, Row2, Column7)	6499.06	6433.50	768.71	0.00	0.12	5262.00	5328.06	5262.00	616.62	0.01	0.12	75.00	48.00	0.00	1171.50	1237.06	7005990.00	1.90	5893.15	5867.00
27	8	2	15717.00	30145.00	208.10	0	Spot (Block27, Row2, Column8)	6401.39	6346.00	703.48	0.00	0.11	5360.50	5411.91	5360.50	596.51	0.00	0.11	68.00	40.00	0.00	985.50	1040.89	7912117.00	1.66	5843.04	5802.50
27	1	3	13607.00	30437.00	180.95	0	Spot (Block27, Row3, Column1)	8278.06	7149.00	6131.46	0.06	0.74	4978.00	5083.12	4978.00	592.76	0.01	0.12	91.00	82.00	0.66	2171.00	3300.06	7549587.00	5.39	6001.53	5871.00
27	2	3	13915.00	30453.00	196.90	0	Spot (Block27, Row3, Column2)	6026.97	6014.00	648.00	0.00	0.11	4921.00	5014.01	4921.00	540.56	0.01	0.11	79.00	50.00	0.00	1093.00	1105.97	6611588.00	1.87	5447.42	5370.00
27	3	3	14204.00	30436.00	210.10	0	Spot (Block27, Row3, Column3)	6186.75	6081.00	667.18	0.01	0.11	5065.00	5149.32	5065.00	598.23	0.01	0.12	76.00	42.00	0.00	1016.00	1121.75	7770552.00	1.73	5527.84	5578.50
27	4	3	14508.00	30448.00	187.90	0	Spot (Block27, Row3, Column4)	7245.41	7115.00	1163.73	0.01	0.16	5189.50	5241.57	5189.50	601.84	0.00	0.11	90.00	76.00	0.00	1925.50	2055.91	7223678.00	3.33	6007.10	6014.00
27	5	3	14815.00	30450.00	183.70	0	Spot (Block27, Row3, Column5)	6506.79	6491.00	741.90	0.00	0.11	5241.50	5285.48	5241.50	597.19	0.00	0.11	77.00	51.00	0.00	1249.50	1265.29	6200974.00	2.05	5908.23	5833.50
27	6	3	15112.00	30447.00	202.75	0	Spot (Block27, Row3, Column6)	6537.89	6463.00	731.73	0.01	0.11	5221.00	5273.85	5221.00	600.68	0.00	0.11	83.00	52.00	0.00	1242.00	1316.89	7623181.00	2.10	5742.59	5733.00
27	7	3	15418.00	30450.00	184.15	0	Spot (Block27, Row3, Column7)	7328.16	7080.00	1371.13	0.01	0.19	5296.00	5349.62	5296.00	601.14	0.00	0.11	87.00	70.00	0.00	1784.00	2032.16	6998393.00	3.29	6035.81	6081.00
27	8	3	15712.00	30449.00	184.55	0	Spot (Block27, Row3, Column8)	6474.84	6384.50	716.32	0.01	0.11	5384.00	5440.59	5384.00	585.01	0.00	0.11	70.00	44.00	0.00	1000.50	1090.84	6189944.00	1.77	5951.46	5989.00
27	1	4	13616.00	30745.00	173.45	0	Spot (Block27, Row4, Column1)	7151.05	7006.00	1198.10	0.01	0.17	5039.50	5096.67	5039.50	585.19	0.00	0.11	91.00	75.00	0.00	1966.50	2111.55	6021185.00	3.51	5715.46	5678.00
27	2	4	13921.00	30751.00	215.00	0	Spot (Block27, Row4, Column2)	6341.78	6294.00	654.47	0.00	0.10	5024.00	5089.90	5024.00	570.85	0.01	0.11	90.00	56.00	0.00	1270.00	1317.78	8377485.00	2.19	5550.14	5636.00
27	3	4	14216.00	30749.00	151.15	0	Spot (Block27, Row4, Column3)	13261.19	12163.00	4426.48	0.04	0.33	5216.00	5247.42	5216.00	608.69	0.00	0.12	100.00	100.00	0.00	6947.00	8045.19	8261719.00	13.17	7047.49	7058.00
27	4	4	14510.00	30751.00	201.95	0	Spot (Block27, Row4, Column4)	6406.17	6374.00	702.84	0.00	0.11	5294.00	5322.13	5294.00	608.94	0.00	0.11	70.00	43.00	0.00	1080.00	1112.17	7424752.00	1.78	5907.60	5804.50
27	5	4	14805.00	30743.00	203.00	0	Spot (Block27, Row4, Column5)	6435.96	6369.00	718.31	0.00	0.11	5344.00	5383.98	5344.00	597.92	0.00	0.11	68.00	43.00	0.00	1025.00	1091.96	7549383.00	1.76	5858.27	5899.00
27	6	4	15126.00	30744.00	203.65	0	Spot (Block27, Row4, Column6)	6878.76	6818.00	732.22	0.00	0.11	5342.00	5382.92	5342.00	588.36	0.00	0.11	90.00	63.00	0.00	1476.00	1536.76	8103183.00	2.54	5941.11	5917.00
27	7	4	15408.00	30749.00	176.15	0	Spot (Block27, Row4, Column7)	7650.85	7136.00	1724.17	0.03	0.23	5368.00	5392.93	5368.00	577.47	0.00	0.11	92.00	72.00	0.00	1768.00	2282.85	6633286.00	3.91	6068.96	6090.00
27	8	4	15713.00	30756.00	181.35	0	Spot (Block27, Row4, Column8)	6570.25	6483.00	808.26	0.01	0.12	5349.00	5383.31	5349.00	575.59	0.00	0.11	78.00	49.00	0.00	1134.00	1221.25	6070915.00	2.06	5786.18	5670.00
27	1	5	13613.00	31047.00	172.70	0	Spot (Block27, Row5, Column1)	7086.97	6921.00	1218.29	0.01	0.17	5048.00	5160.61	5048.00	1121.31	0.01	0.22	74.00	39.00	0.00	1873.00	2038.97	5860926.00	1.72	5733.59	5641.00
27	2	5	13919.00	31045.00	198.00	0	Spot (Block27, Row5, Column2)	6073.69	6083.00	699.17	0.00	0.12	5022.00	5118.64	5022.00	1171.06	0.01	0.23	45.00	1.00	0.00	1061.00	1051.69	6711422.00	0.82	5362.84	5293.00
27	3	5	14220.00	31049.00	201.40	0	Spot (Block27, Row5, Column3)	7058.65	6930.00	889.65	0.01	0.13	5272.00	5307.11	5272.00	609.66	0.00	0.11	90.00	74.00	0.00	1658.00	1786.65	8110394.00	2.87	6038.37	6083.00
27	4	5	14516.00	31049.00	182.15	0	Spot (Block27, Row5, Column4)	7193.67	7134.00	921.74	0.00	0.13	5398.00	5428.41	5398.00	611.91	0.00	0.11	93.00	67.00	0.00	1736.00	1795.67	6682924.00	2.88	6089.06	6001.00
27	5	5	14817.00	31049.00	147.35	0	Spot (Block27, Row5, Column5)	15499.80	14424.00	5287.00	0.03	0.34	5496.00	5517.44	5496.00	635.18	0.00	0.12	100.00	100.00	0.00	8928.00	10003.80	9175883.00	15.72	7998.00	7863.50
27	6	5	15116.00	31040.00	211.45	0	Spot (Block27, Row5, Column6)	6569.68	6499.00	737.54	0.00	0.11	5426.00	5462.13	5426.00	619.16	0.00	0.11	75.00	40.00	0.00	1073.00	1143.68	8356639.00	1.79	5964.04	5966.00
27	7	5	15417.00	31046.00	198.05	0	Spot (Block27, Row5, Column7)	6691.61	6635.50	755.71	0.00	0.11	5395.50	5433.49	5395.50	590.53	0.00	0.11	79.00	52.00	0.00	1240.00	1296.11	7481224.00	2.13	5943.14	5905.00
27	8	5	15721.00	31048.00	169.65	0	Spot (Block27, Row5, Column8)	8945.27	8180.00	2528.43	0.04	0.28	5397.00	5445.77	5397.00	584.33	0.00	0.11	95.00	83.00	0.00	2783.00	3548.27	7174105.00	5.99	6128.91	6057.50
27	1	6	13621.00	31341.00	198.90	0	Spot (Block27, Row6, Column1)	6222.30	6117.00	748.26	0.01	0.12	5024.00	5123.80	5024.00	1133.03	0.01	0.22	48.00	10.00	0.00	1093.00	1198.30	7000089.00	0.97	5564.12	5474.00
27	2	6	13918.00	31342.00	199.35	0	Spot (Block27, Row6, Column2)	6166.90	6169.00	715.15	0.00	0.12	5026.00	5110.15	5026.00	1170.44	0.01	0.23	49.00	2.00	0.00	1143.00	1140.90	6956258.00	0.90	5586.54	5571.50
27	3	6	14203.00	31347.00	165.15	0	Spot (Block27, Row6, Column3)	9957.04	9397.00	2778.17	0.03	0.28	5214.00	5267.59	5214.00	603.39	0.00	0.11	99.00	96.00	0.00	4183.00	4743.04	7517567.00	7.77	6549.44	6545.50
27	4	6	14514.00	31341.00	184.70	0	Spot (Block27, Row6, Column4)	6920.78	6759.00	859.27	0.01	0.12	5399.00	5429.30	5399.00	605.07	0.00	0.11	88.00	59.00	0.00	1360.00	1521.78	6650866.00	2.46	6136.17	6128.00
27	5	6	14819.00	31350.00	144.90	0	Spot (Block27, Row6, Column5)	17778.54	16626.00	7250.57	0.03	0.41	5456.00	5489.46	5456.00	649.58	0.00	0.12	100.00	100.00	0.00	11170.00	12322.54	10222660.00	18.92	8150.99	7708.00
27	6	6	15124.00	31348.00	194.75	0	Spot (Block27, Row6, Column6)	6433.94	6401.00	668.83	0.00	0.10	5351.50	5416.75	5351.50	623.36	0.01	0.12	68.00	40.00	0.00	1049.50	1082.44	6903623.00	1.63	5965.30	5966.00
27	7	6	15415.00	31348.00	177.40	0	Spot (Block27, Row6, Column7)	8427.51	7906.00	2115.31	0.03	0.25	5376.00	5432.34	5376.00	608.34	0.00	0.11	91.00	78.00	0.00	2530.00	3051.51	7390926.00	4.92	6251.13	6109.50
27	8	6	15722.00	31354.00	150.75	0	Spot (Block27, Row6, Column8)	9599.62	8745.00	2693.34	0.04	0.28	5442.00	5489.64	5442.00	610.99	0.00	0.11	96.00	89.00	0.00	3303.00	4157.62	5990161.00	6.73	6591.28	6617.50
27	1	7	13616.00	31650.00	207.50	0	Spot (Block27, Row7, Column1)	6574.87	6507.00	798.05	0.00	0.12	5145.00	5237.98	5145.00	675.81	0.01	0.13	81.00	50.00	0.00	1362.00	1429.87	8054213.00	1.98	5774.35	5729.00
27	2	7	13916.00	31644.00	186.85	0	Spot (Block27, Row7, Column2)	5909.88	5911.50	725.99	0.00	0.12	5004.00	5048.92	5004.00	585.56	0.00	0.12	63.00	36.00	0.00	907.50	905.88	5791680.00	1.47	5514.95	5364.00
27	3	7	14219.00	31640.00	201.35	0	Spot (Block27, Row7, Column3)	6187.05	6102.00	630.17	0.01	0.10	5141.00	5194.95	5141.00	616.76	0.00	0.12	67.00	37.00	0.00	961.00	1046.05	7121296.00	1.61	5703.90	5681.00
27	4	7	14510.00	31640.00	196.80	0	Spot (Block27, Row7, Column4)	6254.97	6255.00	663.76	0.00	0.11	5210.00	5260.75	5210.00	609.84	0.00	0.12	71.00	41.00	0.00	1045.00	1044.97	6861703.00	1.63	5826.91	5928.00
27	5	7	14813.00	31647.00	208.10	0	Spot (Block27, Row7, Column5)	6652.32	6574.50	787.00	0.01	0.12	5287.00	5315.21	5287.00	630.21	0.00	0.12	79.00	50.00	0.00	1287.50	1365.32	8222267.00	2.12	5763.42	5724.00
27	6	7	15115.00	31641.00	206.00	0	Spot (Block27, Row7, Column6)	6669.37	6559.00	765.45	0.01	0.11	5254.00	5306.00	5254.00	611.43	0.00	0.12	84.00	53.00	0.00	1305.00	1415.37	8056601.00	2.23	5819.03	5714.00
27	7	7	15400.00	31647.00	183.30	0	Spot (Block27, Row7, Column7)	7884.74	7459.50	1674.91	0.02	0.21	5292.00	5331.29	5292.00	608.10	0.00	0.11	91.00	76.00	0.00	2167.50	2592.74	7411655.00	4.20	6031.64	6088.50
27	8	7	15725.00	31642.00	182.85	0	Spot (Block27, Row7, Column8)	8847.45	8087.00	5503.70	0.04	0.62	5412.00	5453.20	5412.00	628.93	0.00	0.12	99.00	95.00	0.53	2675.00	3435.45	8281210.00	5.40	6599.88	6623.00
27	1	8	13604.00	31953.00	141.90	0	Spot (Block27, Row8, Column1)	59420.66	65535.00	10721.87	0.04	0.18	5472.00	5561.28	5472.00	778.14	0.01	0.14	100.00	100.00	66.79	60063.00	53948.66	32384496.00	69.22	23626.97	18491.00
27	2	8	13914.00	31951.00	199.80	0	Spot (Block27, Row8, Column2)	6215.38	6211.50	724.66	0.00	0.12	5164.50	5256.63	5164.50	712.79	0.01	0.14	63.00	33.00	0.00	1047.00	1050.88	7023377.00	1.35	5557.37	5575.00
27	3	8	14211.00	31954.00	192.70	0	Spot (Block27, Row8, Column3)	6868.27	6547.00	1283.82	0.02	0.19	5160.00	5219.98	5160.00	648.97	0.01	0.12	82.00	54.00	0.00	1387.00	1708.27	7211686.00	2.54	5707.47	5704.00
27	4	8	14513.00	31944.00	175.55	0	Spot (Block27, Row8, Column4)	6677.43	6628.00	756.95	0.00	0.11	5205.00	5270.90	5205.00	647.30	0.01	0.12	85.00	58.00	0.00	1423.00	1472.43	5735912.00	2.17	5808.14	5759.00
27	5	8	14803.00	31952.00	208.35	0	Spot (Block27, Row8, Column5)	6152.64	6090.50	714.55	0.00	0.12	5253.00	5301.43	5253.00	650.27	0.00	0.12	59.00	30.00	0.00	837.50	899.64	7641577.00	1.31	5625.50	5673.50
27	6	8	15119.00	31951.00	190.00	0	Spot (Block27, Row8, Column6)	6939.04	6854.00	838.67	0.01	0.12	5267.00	5314.60	5267.00	641.45	0.00	0.12	91.00	63.00	0.00	1587.00	1672.04	7043122.00	2.53	5946.19	5960.00
27	7	8	15414.00	31947.00	179.85	0	Spot (Block27, Row8, Column7)	7245.19	7121.00	1108.25	0.01	0.15	5327.00	5378.34	5327.00	653.63	0.00	0.12	87.00	68.00	0.00	1794.00	1918.19	6585873.00	2.86	5887.88	5807.00
27	8	8	15720.00	31946.00	165.05	0	Spot (Block27, Row8, Column8)	9355.15	9067.00	2157.98	0.01	0.23	5521.00	5576.40	5521.00	666.16	0.00	0.12	98.00	94.00	0.00	3546.00	3834.15	7072496.00	5.67	6495.78	6475.00
28	1	1	18121.00	29848.00	153.85	0	Spot (Block28, Row1, Column1)	43587.16	44356.50	20096.90	0.01	0.46	1790.00	1817.17	1790.00	201.74	0.01	0.11	100.00	100.00	33.74	42566.50	41797.16	28419000.00	207.05	10793.95	8444.50
28	2	1	18413.00	29853.00	151.30	0	Spot (Block28, Row1, Column2)	4970.79	4356.50	1917.89	0.06	0.39	1717.00	1740.41	1717.00	161.81	0.01	0.09	100.00	100.00	0.00	2639.50	3253.79	3121657.00	19.96	2491.88	2465.00
28	3	1	18719.00	29853.00	153.80	0	Spot (Block28, Row1, Column3)	3571.48	3222.00	1295.78	0.04	0.36	1713.00	1725.91	1713.00	115.36	0.00	0.07	100.00	100.00	0.00	1509.00	1858.48	2325036.00	16.00	2108.46	2067.00
28	4	1	19007.00	29852.00	154.00	0	Spot (Block28, Row1, Column4)	3818.78	3381.00	1384.35	0.05	0.36	1742.00	1754.46	1742.00	118.07	0.00	0.07	100.00	100.00	0.00	1639.00	2076.78	2474571.00	17.48	2203.13	2165.00
28	5	1	19318.00	29849.00	153.85	0	Spot (Block28, Row1, Column5)	4966.50	4267.00	2326.38	0.07	0.47	1792.00	1807.51	1792.00	134.98	0.00	0.07	100.00	100.00	0.00	2475.00	3174.50	3208358.00	23.40	2456.80	2388.00
28	6	1	19609.00	29841.00	153.20	0	Spot (Block28, Row1, Column6)	6118.12	5396.50	2635.83	0.05	0.43	1851.00	1867.26	1851.00	137.07	0.00	0.07	100.00	100.00	0.00	3545.50	4267.12	3940069.00	31.01	2779.03	2670.00
28	7	1	19926.00	29846.00	152.85	0	Spot (Block28, Row1, Column7)	14541.01	12536.00	8630.67	0.06	0.59	1900.00	1914.03	1900.00	139.23	0.00	0.07	100.00	100.00	0.00	10636.00	12641.01	9320786.00	90.69	4592.24	4121.00
28	8	1	20229.00	29849.00	220.65	0	Spot (Block28, Row1, Column8)	2308.13	2295.00	185.32	0.00	0.08	1944.00	1954.31	1944.00	116.76	0.00	0.06	92.00	80.00	0.00	351.00	364.13	3215227.00	3.03	2051.28	2039.00
28	1	2	18104.00	30152.00	206.45	0	Spot (Block28, Row2, Column1)	2008.39	1992.00	126.61	0.00	0.06	1718.00	1742.18	1718.00	161.54	0.01	0.09	84.00	37.00	0.00	274.00	290.39	2444209.00	1.65	1834.06	1836.00
28	2	2	18410.00	30151.00	133.75	0	Spot (Block28, Row2, Column2)	3986.87	3932.00	767.45	0.01	0.19	1682.00	1695.97	1682.00	112.81	0.00	0.07	100.00	100.00	0.00	2250.00	2304.87	1925659.00	20.31	2350.93	2336.00
28	3	2	18716.00	30149.00	189.30	0	Spot (Block28, Row2, Column3)	2070.62	2081.50	177.51	0.00	0.09	1701.00	1715.79	1701.00	113.92	0.00	0.07	93.00	72.00	0.00	380.50	369.62	2087190.00	3.11	1837.28	1812.00
28	4	2	19016.00	30151.00	183.15	0	Spot (Block28, Row2, Column4)	3297.71	3262.50	673.64	0.00	0.20	1727.00	1754.11	1727.00	136.26	0.01	0.08	100.00	100.00	0.00	1535.50	1570.71	3106443.00	11.33	2196.70	2185.00
28	5	2	19316.00	30153.00	203.15	0	Spot (Block28, Row2, Column5)	2383.21	2376.00	217.60	0.00	0.09	1757.00	1769.35	1757.00	112.22	0.00	0.06	99.00	95.00	0.00	619.00	626.21	2785971.00	5.47	1958.46	1933.50
28	6	2	19610.00	30150.00	170.00	0	Spot (Block28, Row2, Column6)	2758.21	2634.50	499.55	0.02	0.18	1793.00	1804.07	1793.00	115.93	0.00	0.06	99.00	97.00	0.00	841.50	965.21	2195539.00	8.23	2025.27	2003.00
28	7	2	19916.00	30157.00	162.45	0	Spot (Block28, Row2, Column7)	2903.11	2802.50	552.46	0.02	0.19	1839.00	1855.58	1839.00	121.67	0.00	0.07	100.00	98.00	0.00	963.50	1064.11	2119270.00	8.61	2121.84	2123.50
28	8	2	20222.00	30149.00	205.05	0	Spot (Block28, Row2, Column8)	2200.53	2184.00	155.39	0.00	0.07	1885.00	1891.61	1885.00	90.27	0.00	0.05	94.00	84.00	0.00	299.00	315.53	2625235.00	3.42	2026.17	2048.00
28	1	3	18121.00	30452.00	150.10	0	Spot (Block28, Row3, Column1)	6433.06	5656.00	2950.02	0.06	0.46	1720.00	1741.54	1720.00	143.82	0.01	0.08	100.00	100.00	0.00	3936.00	4713.06	3969199.00	32.62	2750.73	2646.50
28	2	3	18415.00	30448.00	198.90	0	Spot (Block28, Row3, Column2)	2116.63	2099.00	199.54	0.00	0.09	1690.00	1700.84	1690.00	117.52	0.00	0.07	93.00	85.00	0.00	409.00	426.63	2370621.00	3.54	1845.82	1848.00
28	3	3	18706.00	30447.00	169.55	0	Spot (Block28, Row3, Column3)	2624.90	2405.00	694.87	0.04	0.26	1744.00	1771.28	1744.00	173.82	0.01	0.10	99.00	86.00	0.00	661.00	880.90	2105169.00	4.91	2000.94	1994.00
28	4	3	19018.00	30447.00	147.40	0	Spot (Block28, Row3, Column4)	11447.03	9725.00	6528.99	0.07	0.57	1802.00	1820.07	1802.00	135.13	0.00	0.07	100.00	100.00	0.00	7923.00	9645.03	6845324.00	71.24	3819.84	3373.00
28	5	3	19318.00	30452.00	182.70	0	Spot (Block28, Row3, Column5)	2348.32	2281.50	333.94	0.01	0.14	1806.00	1818.46	1806.00	119.32	0.00	0.07	95.00	84.00	0.00	475.50	542.32	2198028.00	4.44	1982.95	1983.50
28	6	3	19615.00	30458.00	207.75	0	Spot (Block28, Row3, Column6)	2162.88	2161.00	131.82	0.00	0.06	1811.00	1821.51	1811.00	102.89	0.00	0.06	97.00	85.00	0.00	350.00	351.88	2662503.00	3.32	1951.55	1935.00
28	7	3	19922.00	30453.00	150.45	0	Spot (Block28, Row3, Column7)	4602.66	4139.00	1734.13	0.05	0.38	1849.00	1865.36	1849.00	117.05	0.00	0.06	100.00	100.00	0.00	2290.00	2753.66	2858249.00	23.38	2437.93	2357.00
28	8	3	20221.00	30446.00	206.85	0	Spot (Block28, Row3, Column8)	2223.67	2211.00	158.99	0.00	0.07	1897.00	1906.03	1897.00	112.06	0.00	0.06	91.00	71.00	0.00	314.00	326.67	2703986.00	2.83	2030.08	2018.00
28	1	4	18117.00	30749.00	148.60	0	Spot (Block28, Row4, Column1)	10289.61	9160.00	5880.38	0.05	0.57	1846.00	1858.50	1846.00	185.18	0.00	0.10	100.00	100.00	0.00	7314.00	8443.61	6235504.00	45.53	3713.21	3208.50
28	2	4	18418.00	30755.00	203.55	0	Spot (Block28, Row4, Column2)	2067.80	2052.00	139.89	0.00	0.07	1751.00	1777.41	1751.00	193.57	0.01	0.11	86.00	21.00	0.00	301.00	316.80	2435863.00	1.50	1879.92	1874.00
28	3	4	18718.00	30752.00	148.85	0	Spot (Block28, Row4, Column3)	45767.68	54901.00	21322.04	0.08	0.47	1807.00	1839.38	1807.00	202.76	0.01	0.11	100.00	100.00	42.90	53094.00	43960.68	27735384.00	216.65	11621.69	9632.00
28	4	4	19005.00	30762.00	186.65	0	Spot (Block28, Row4, Column4)	2247.00	2216.00	190.74	0.01	0.08	1848.00	1878.97	1848.00	160.80	0.01	0.09	93.00	57.00	0.00	368.00	399.00	2208804.00	2.29	1997.94	2004.00
28	5	4	19302.00	30742.00	189.15	0	Spot (Block28, Row4, Column5)	2358.71	2261.00	416.28	0.02	0.18	1819.00	1844.04	1819.00	145.02	0.01	0.08	98.00	80.00	0.00	442.00	539.71	2394090.00	3.55	2005.08	1991.00
28	6	4	19612.00	30743.00	194.30	0	Spot (Block28, Row4, Column6)	2788.42	2670.50	1056.44	0.02	0.38	1833.00	1851.52	1833.00	102.56	0.00	0.06	100.00	100.00	0.00	837.50	955.42	2961299.00	9.14	2199.08	2131.00
28	7	4	19913.00	30754.00	160.15	0	Spot (Block28, Row4, Column7)	3626.28	3219.00	1220.00	0.05	0.34	1884.00	1901.98	1884.00	119.80	0.00	0.06	100.00	99.00	0.00	1335.00	1742.28	2560156.00	14.39	2324.47	2316.00
28	8	4	20216.00	30757.00	155.25	0	Spot (Block28, Row4, Column8)	2894.78	2781.00	411.13	0.02	0.14	1926.00	1937.57	1926.00	121.44	0.00	0.06	100.00	99.00	0.00	855.00	968.78	1922136.00	7.88	2254.80	2249.00
28	1	5	18115.00	31052.00	148.40	0	Spot (Block28, Row5, Column1)	10349.84	8636.00	6590.87	0.08	0.64	1926.00	1950.68	1926.00	158.94	0.01	0.08	100.00	100.00	0.00	6710.00	8423.84	6230602.00	52.84	3646.70	3210.50
28	2	5	18413.00	31051.00	190.60	0	Spot (Block28, Row5, Column2)	2296.68	2282.50	178.14	0.00	0.08	1828.00	1850.43	1828.00	138.44	0.01	0.07	97.00	89.00	0.00	454.50	468.68	2356394.00	3.22	2030.49	2013.50
28	3	5	18726.00	31048.00	200.20	0	Spot (Block28, Row5, Column3)	2287.72	2284.50	198.79	0.00	0.09	1851.00	1874.23	1851.00	171.71	0.01	0.09	89.00	67.00	0.00	433.50	436.72	2603424.00	2.41	2023.34	2004.50
28	4	5	19016.00	31050.00	152.50	0	Spot (Block28, Row5, Column4)	4703.47	4222.00	1635.60	0.05	0.35	1868.00	1896.36	1868.00	161.47	0.01	0.09	100.00	100.00	0.00	2354.00	2835.47	3014924.00	17.38	2524.94	2483.00
28	5	5	19316.00	31049.00	146.95	0	Spot (Block28, Row5, Column5)	40138.06	42001.00	22630.67	0.02	0.56	1892.00	1934.69	1892.00	208.78	0.01	0.11	100.00	100.00	30.90	40109.00	38246.06	23641420.00	182.98	9864.72	7187.00
28	6	5	19625.00	31047.00	163.60	0	Spot (Block28, Row5, Column6)	3055.78	2965.50	546.49	0.01	0.18	1914.00	1943.38	1914.00	158.92	0.01	0.08	100.00	98.00	0.00	1051.50	1141.78	2267386.00	7.00	2277.54	2234.50
28	7	5	19909.00	31062.00	200.20	0	Spot (Block28, Row5, Column7)	2302.61	2287.00	158.00	0.00	0.07	1918.00	1934.19	1918.00	126.35	0.00	0.07	96.00	80.00	0.00	369.00	384.61	2627282.00	2.92	2065.50	2082.00
28	8	5	20219.00	31051.00	146.65	0	Spot (Block28, Row5, Column8)	6911.70	6106.00	3733.50	0.05	0.54	1942.00	1954.77	1942.00	124.56	0.00	0.06	100.00	100.00	0.00	4164.00	4969.70	4043346.00	39.80	3051.44	2834.50
28	1	6	18112.00	31344.00	207.85	0	Spot (Block28, Row6, Column1)	2348.64	2302.00	204.31	0.01	0.09	1942.00	1962.55	1942.00	142.88	0.00	0.07	93.00	70.00	0.00	360.00	406.64	2891174.00	2.70	2107.48	2099.50
28	2	6	18414.00	31349.00	200.40	0	Spot (Block28, Row6, Column2)	2311.53	2293.00	186.24	0.00	0.08	1855.00	1871.43	1855.00	131.99	0.00	0.07	97.00	85.00	0.00	438.00	456.53	2623590.00	3.33	2078.68	2070.50
28	3	6	18708.00	31350.00	146.80	0	Spot (Block28, Row6, Column3)	11718.47	9984.00	6808.92	0.07	0.58	1830.00	1853.15	1830.00	137.58	0.01	0.07	100.00	100.00	0.00	8154.00	9888.47	6878740.00	71.71	3840.73	3340.50
28	4	6	19025.00	31348.00	170.10	0	Spot (Block28, Row6, Column4)	2765.25	2655.00	451.07	0.02	0.16	1872.00	1900.83	1872.00	165.13	0.01	0.09	99.00	94.00	0.00	783.00	893.25	2228795.00	5.23	2149.49	2148.50
28	5	6	19317.00	31351.00	143.75	0	Spot (Block28, Row6, Column5)	32788.93	31284.00	19108.03	0.02	0.58	1970.00	2004.69	1970.00	210.03	0.01	0.10	100.00	100.00	7.32	29314.00	30818.93	18361824.00	146.57	8568.06	6253.00
28	6	6	19626.00	31357.00	181.05	0	Spot (Block28, Row6, Column6)	2617.95	2575.50	273.79	0.01	0.10	1990.00	2019.15	1990.00	165.98	0.01	0.08	99.00	88.00	0.00	585.50	627.95	2403279.00	3.61	2280.28	2256.50
28	7	6	19921.00	31349.00	148.80	0	Spot (Block28, Row6, Column7)	6742.07	6097.00	2995.39	0.04	0.44	1946.00	1969.50	1946.00	141.29	0.01	0.07	100.00	100.00	0.00	4151.00	4796.07	4078955.00	33.78	3039.09	2806.00
28	8	6	20223.00	31355.00	145.80	0	Spot (Block28, Row6, Column8)	8425.65	7412.00	4475.47	0.06	0.53	1982.00	1991.30	1982.00	129.99	0.00	0.07	100.00	100.00	0.00	5430.00	6443.65	4878449.00	49.50	3302.68	2991.00
28	1	7	18114.00	31653.00	183.30	0	Spot (Block28, Row7, Column1)	2334.65	2317.00	162.38	0.00	0.07	1967.00	1987.17	1967.00	239.16	0.00	0.12	72.00	27.00	0.00	350.00	367.65	2194570.00	1.45	2151.08	2121.00
28	2	7	18421.00	31652.00	179.95	0	Spot (Block28, Row7, Column2)	2243.98	2240.00	184.45	0.00	0.08	1861.00	1863.09	1861.00	139.00	0.00	0.07	89.00	70.00	0.00	379.00	382.98	2044270.00	2.74	2023.37	1977.00
28	3	7	18723.00	31649.00	200.95	0	Spot (Block28, Row7, Column3)	2123.06	2093.50	154.93	0.01	0.07	1826.00	1838.82	1826.00	137.75	0.00	0.07	88.00	46.00	0.00	267.50	297.06	2428781.00	2.06	1986.00	1978.00
28	4	7	19033.00	31645.00	204.50	0	Spot (Block28, Row7, Column4)	2162.18	2144.00	184.88	0.00	0.09	1861.50	1864.04	1861.50	130.70	0.00	0.07	81.00	51.00	0.00	282.50	300.68	2575155.00	2.28	1981.03	1971.00
28	5	7	19319.00	31650.00	195.95	0	Spot (Block28, Row7, Column5)	3240.07	3101.50	655.34	0.02	0.20	1906.00	1944.63	1906.00	192.18	0.01	0.10	100.00	98.00	0.00	1195.50	1334.07	3518711.00	6.74	2356.50	2355.50
28	6	7	19613.00	31655.00	190.70	0	Spot (Block28, Row7, Column6)	2537.07	2507.00	208.90	0.01	0.08	1987.00	1996.65	1987.00	167.85	0.00	0.08	99.00	85.00	0.00	520.00	550.07	2597957.00	3.22	2216.77	2206.50
28	7	7	19907.00	31654.00	147.60	0	Spot (Block28, Row7, Column7)	6782.75	6498.00	2630.58	0.02	0.39	1968.00	1991.36	1968.00	156.50	0.01	0.08	100.00	100.00	0.00	4530.00	4814.75	4035739.00	30.62	3300.53	2845.50
28	8	7	20222.00	31652.00	189.25	0	Spot (Block28, Row7, Column8)	3592.00	3597.50	439.93	0.00	0.12	1951.00	1962.54	1951.00	135.93	0.00	0.07	100.00	100.00	0.00	1646.50	1641.00	3649468.00	11.99	2425.48	2373.00
28	1	8	18107.00	31957.00	148.05	0	Spot (Block28, Row8, Column1)	47719.16	58083.50	19942.65	0.09	0.42	2011.00	2056.42	2011.00	287.68	0.01	0.14	100.00	100.00	45.39	56072.50	45708.16	29013432.00	158.73	11999.45	8551.50
28	2	8	18419.00	31955.00	166.85	0	Spot (Block28, Row8, Column2)	2695.59	2641.50	387.00	0.01	0.14	1877.00	1886.09	1877.00	225.24	0.00	0.12	98.00	82.00	0.00	764.50	818.59	2086388.00	3.59	2178.54	2191.00
28	3	8	18709.00	31950.00	160.00	0	Spot (Block28, Row8, Column3)	3320.33	2946.00	1142.87	0.05	0.34	1809.00	1830.57	1809.00	157.91	0.01	0.09	98.00	91.00	0.00	1137.00	1511.33	2340834.00	9.43	2173.18	2139.00
28	4	8	19018.00	31939.00	170.55	0	Spot (Block28, Row8, Column4)	2399.19	2362.00	275.59	0.01	0.11	1833.00	1842.19	1833.00	138.38	0.00	0.08	97.00	87.00	0.00	529.00	566.19	1945746.00	4.03	2025.12	1994.00
28	5	8	19314.00	31953.00	207.05	0	Spot (Block28, Row8, Column5)	2191.10	2175.50	216.14	0.00	0.10	1820.00	1837.83	1820.00	128.01	0.00	0.07	86.00	66.00	0.00	355.50	371.10	2681904.00	2.76	1932.82	1902.00
28	6	8	19626.00	31943.00	197.55	0	Spot (Block28, Row8, Column6)	2287.99	2249.50	239.73	0.01	0.10	1890.00	1917.34	1890.00	177.30	0.01	0.09	81.00	50.00	0.00	359.50	397.99	2521361.00	2.09	2028.16	1988.00
28	7	8	19917.00	31954.00	159.60	0	Spot (Block28, Row8, Column7)	4319.86	3985.50	1283.10	0.03	0.30	1988.00	2018.84	1988.00	188.19	0.01	0.09	100.00	100.00	0.00	1997.50	2331.86	3049823.00	12.23	2535.64	2524.50
28	8	8	20221.00	31948.00	153.85	0	Spot (Block28, Row8, Column8)	5047.92	4683.50	1745.13	0.03	0.35	1913.00	1949.82	1913.00	150.41	0.01	0.08	100.00	100.00	0.00	2770.50	3134.92	3291245.00	20.60	2814.45	2616.00
29	1	1	4614.00	34339.00	151.35	0	Spot (Block29, Row1, Column1)	51361.63	63606.00	16714.25	0.09	0.33	104.00	125.24	104.00	112.79	0.08	0.90	100.00	100.00	48.72	63502.00	51257.63	32152616.00	454.26	8694.37	6110.00
29	2	1	4945.00	34337.00	166.10	0	Spot (Block29, Row1, Column2)	115.95	115.00	11.19	0.00	0.10	97.00	101.91	97.00	51.03	0.02	0.50	0.00	0.00	0.00	18.00	18.95	88589.00	0.28	103.79	104.00
29	3	1	5213.00	34342.00	147.00	-50	Spot (Block29, Row1, Column3)	102.49	103.00	7.53	0.00	0.07	99.00	98.80	99.00	10.24	0.00	0.10	17.00	0.00	0.00	4.00	3.49	60574.00	0.36	102.74	103.00
29	4	1	5502.00	34417.00	189.95	0	Spot (Block29, Row1, Column4)	116.60	117.00	11.37	0.00	0.10	100.00	99.81	100.00	11.50	0.00	0.12	68.00	27.00	0.00	17.00	16.60	118934.00	1.46	110.95	111.00
29	5	1	5811.00	34341.00	145.40	0	Spot (Block29, Row1, Column5)	131.92	134.00	14.65	0.01	0.11	98.00	97.22	98.00	11.62	0.00	0.12	92.00	72.00	0.00	36.00	33.92	76118.00	2.99	111.91	113.00
29	6	1	6107.00	34328.00	161.40	0	Spot (Block29, Row1, Column6)	123.34	123.00	15.21	0.00	0.12	97.00	97.44	97.00	11.03	0.00	0.11	81.00	58.00	0.00	26.00	26.34	89297.00	2.35	108.15	107.00
29	7	1	6422.00	34343.00	187.75	0	Spot (Block29, Row1, Column7)	159.67	164.00	23.68	0.01	0.15	96.00	96.70	96.00	11.29	0.00	0.12	99.00	95.00	0.00	68.00	63.67	158551.00	5.58	112.85	112.00
29	8	1	6720.00	34345.00	184.65	0	Spot (Block29, Row1, Column8)	191.50	190.00	32.83	0.00	0.17	99.00	99.26	99.00	11.74	0.00	0.12	100.00	100.00	0.00	91.00	92.50	183843.00	7.86	130.12	129.00
29	1	2	4685.00	34685.00	170.70	0	Spot (Block29, Row2, Column1)	109.10	108.00	10.24	0.00	0.09	95.00	104.59	95.00	63.31	0.04	0.61	0.00	0.00	0.00	13.00	14.10	88478.00	0.07	97.94	98.00
29	2	2	4886.00	34653.00	227.30	0	Spot (Block29, Row2, Column2)	105.62	106.00	8.85	0.00	0.08	92.00	92.96	92.00	10.87	0.00	0.12	65.00	18.00	0.00	14.00	13.62	156740.00	1.16	95.56	96.50
29	3	2	5233.00	34621.00	248.30	0	Spot (Block29, Row2, Column3)	109.44	109.00	10.78	0.00	0.10	99.00	98.18	99.00	11.22	0.00	0.11	46.00	13.00	0.00	10.00	10.44	195899.00	1.00	101.68	103.00
29	4	2	5514.00	34642.00	147.00	-50	Spot (Block29, Row2, Column4)	105.97	105.00	11.16	0.00	0.11	96.00	96.24	96.00	12.24	0.00	0.13	37.00	11.00	0.00	9.00	9.97	62309.00	0.79	107.95	107.50
29	5	2	5826.00	34626.00	200.35	0	Spot (Block29, Row2, Column5)	117.47	117.00	11.81	0.00	0.10	96.00	95.77	96.00	11.06	0.00	0.12	78.00	47.00	0.00	21.00	21.47	133326.00	1.96	101.01	100.00
29	6	2	6126.00	34671.00	143.45	0	Spot (Block29, Row2, Column6)	110.84	111.00	9.46	0.00	0.09	96.00	95.93	96.00	10.89	0.00	0.11	66.00	26.00	0.00	15.00	14.84	61627.00	1.37	102.21	102.00
29	7	2	6365.00	34646.00	264.35	0	Spot (Block29, Row2, Column7)	104.48	103.00	11.00	0.01	0.11	96.00	95.87	96.00	11.00	0.00	0.11	37.00	12.00	0.00	7.00	8.48	212615.00	0.78	99.72	99.00
29	8	2	6716.00	34643.00	147.00	-50	Spot (Block29, Row2, Column8)	104.25	105.00	12.38	0.00	0.12	99.00	99.43	99.00	12.25	0.00	0.12	29.00	5.00	0.00	6.00	5.25	61505.00	0.39	101.66	101.00
29	1	3	4620.00	34932.00	165.75	0	Spot (Block29, Row3, Column1)	122.10	122.00	9.91	0.00	0.08	94.00	94.71	94.00	10.20	0.00	0.11	96.00	76.00	0.00	28.00	28.10	93044.00	2.68	104.23	105.00
29	2	3	4903.00	34918.00	218.40	0	Spot (Block29, Row3, Column2)	99.99	99.00	8.07	0.00	0.08	96.00	95.29	96.00	10.87	0.00	0.11	21.00	2.00	0.00	3.00	3.99	137083.00	0.43	93.91	94.00
29	3	3	5223.00	34932.00	183.35	0	Spot (Block29, Row3, Column3)	120.14	119.00	14.30	0.00	0.12	100.00	99.61	100.00	10.94	0.00	0.11	71.00	43.00	0.00	19.00	20.14	113176.00	1.88	110.45	111.00
29	4	3	5508.00	34949.00	152.25	0	Spot (Block29, Row3, Column4)	122.70	124.00	10.88	0.00	0.09	96.00	96.28	96.00	11.45	0.00	0.12	89.00	69.00	0.00	28.00	26.70	77791.00	2.31	108.03	108.00
29	5	3	5804.00	34939.00	177.45	0	Spot (Block29, Row3, Column5)	115.07	117.00	11.53	0.01	0.10	93.00	93.40	93.00	10.79	0.00	0.12	83.00	57.00	0.00	24.00	22.07	100918.00	2.01	101.33	101.00
29	6	3	6115.00	34943.00	147.00	-50	Spot (Block29, Row3, Column6)	101.60	101.00	8.05	0.00	0.08	92.00	92.95	92.00	10.93	0.00	0.12	43.00	7.00	0.00	9.00	9.60	59641.00	0.79	97.99	98.00
29	7	3	6378.00	34939.00	238.10	0	Spot (Block29, Row3, Column7)	105.74	105.00	10.24	0.00	0.10	93.00	93.47	93.00	12.18	0.00	0.13	49.00	12.00	0.00	12.00	12.74	172560.00	1.01	95.20	97.00
29	8	3	6780.00	34946.00	165.25	0	Spot (Block29, Row3, Column8)	114.16	113.00	9.10	0.00	0.08	99.00	99.03	99.00	13.39	0.00	0.14	55.00	10.00	0.00	14.00	15.16	86646.00	1.13	107.36	107.00
29	1	4	4640.00	35233.00	151.40	0	Spot (Block29, Row4, Column1)	120.76	121.00	8.31	0.00	0.07	96.00	95.67	96.00	9.71	0.00	0.10	95.00	74.00	0.00	25.00	24.76	75234.00	2.58	107.94	108.00
29	2	4	4913.00	35243.00	147.00	-50	Spot (Block29, Row4, Column2)	93.79	93.00	7.29	0.00	0.08	97.00	97.40	97.00	10.46	0.00	0.11	4.00	0.00	0.00	-4.00	-3.21	55619.00	-0.34	94.38	92.00
29	3	4	5219.00	35243.00	154.50	0	Spot (Block29, Row4, Column3)	179.73	184.00	19.49	0.01	0.11	98.00	98.25	98.00	11.26	0.00	0.11	100.00	99.00	0.00	86.00	81.73	117541.00	7.24	130.51	129.00
29	4	4	5537.00	35244.00	258.85	0	Spot (Block29, Row4, Column4)	100.49	100.00	10.28	0.00	0.10	93.00	93.61	93.00	10.25	0.00	0.11	38.00	10.00	0.00	7.00	7.49	195561.00	0.67	90.23	90.00
29	5	4	5807.00	35244.00	149.25	0	Spot (Block29, Row4, Column5)	109.08	110.00	11.18	0.00	0.10	94.00	94.89	94.00	11.69	0.00	0.12	62.00	24.00	0.00	16.00	15.08	66648.00	1.21	99.53	98.00
29	6	4	6089.00	35255.00	173.30	0	Spot (Block29, Row4, Column6)	123.44	124.00	9.13	0.00	0.07	94.00	94.62	94.00	12.06	0.00	0.13	96.00	71.00	0.00	30.00	29.44	103813.00	2.39	109.92	110.00
29	7	4	6372.00	35247.00	186.25	0	Spot (Block29, Row4, Column7)	120.12	121.00	14.36	0.00	0.12	96.00	95.88	96.00	13.61	0.00	0.14	75.00	42.00	0.00	25.00	24.12	116874.00	1.78	110.46	111.00
29	8	4	6704.00	35253.00	143.85	0	Spot (Block29, Row4, Column8)	746.18	739.50	205.12	0.00	0.27	99.00	100.33	99.00	14.75	0.01	0.15	100.00	100.00	0.00	640.50	647.18	422336.00	43.80	254.08	247.00
29	1	5	4602.00	35553.00	168.20	0	Spot (Block29, Row5, Column1)	108.60	110.00	9.54	0.01	0.09	93.00	93.81	93.00	10.41	0.00	0.11	72.00	33.00	0.00	17.00	15.60	85579.00	1.42	99.73	98.00
29	2	5	4913.00	35543.00	147.00	-50	Spot (Block29, Row5, Column2)	98.17	97.00	11.39	0.01	0.12	95.00	95.07	95.00	10.02	0.00	0.11	24.00	7.00	0.00	2.00	3.17	58114.00	0.31	98.68	100.00
29	3	5	5213.00	35543.00	147.00	-50	Spot (Block29, Row5, Column3)	100.84	101.00	9.26	0.00	0.09	96.00	96.03	96.00	11.67	0.00	0.12	23.00	1.00	0.00	5.00	4.84	59496.00	0.41	97.02	97.00
29	4	5	5514.00	35543.00	147.00	-50	Spot (Block29, Row5, Column4)	104.32	104.00	11.46	0.00	0.11	97.00	97.31	97.00	11.50	0.00	0.12	31.00	10.00	0.00	7.00	7.32	61653.00	0.61	104.48	106.00
29	5	5	5809.00	35544.00	150.45	0	Spot (Block29, Row5, Column5)	257.43	268.00	36.76	0.02	0.14	99.00	100.09	99.00	11.53	0.00	0.12	100.00	100.00	0.00	169.00	158.43	159093.00	13.64	159.35	153.00
29	6	5	6109.00	35562.00	139.10	0	Spot (Block29, Row5, Column6)	111.73	112.00	8.05	0.00	0.07	99.00	99.59	99.00	12.42	0.00	0.12	50.00	7.00	0.00	13.00	12.73	58546.00	0.98	104.21	104.00
29	7	5	6415.00	35543.00	147.00	-50	Spot (Block29, Row5, Column7)	100.91	102.00	13.60	0.00	0.13	98.00	98.31	98.00	11.29	0.00	0.11	27.00	4.00	0.00	4.00	2.91	59639.00	0.23	105.52	108.50
29	8	5	6705.00	35555.00	171.40	0	Spot (Block29, Row5, Column8)	140.96	141.00	20.03	0.00	0.14	99.00	100.14	99.00	12.87	0.00	0.13	92.00	77.00	0.00	42.00	41.96	115304.00	3.17	111.55	111.00
29	1	6	4589.00	35835.00	269.35	0	Spot (Block29, Row6, Column1)	96.67	96.00	9.35	0.00	0.10	91.00	91.26	91.00	10.31	0.00	0.11	29.00	6.00	0.00	5.00	5.67	203971.00	0.52	89.87	90.00
29	2	6	4913.00	35843.00	147.00	-50	Spot (Block29, Row6, Column2)	107.12	107.00	10.46	0.00	0.10	93.00	93.18	93.00	10.28	0.00	0.11	58.00	28.00	0.00	14.00	14.12	63418.00	1.36	102.11	102.00
29	3	6	5203.00	35848.00	177.25	0	Spot (Block29, Row6, Column3)	131.18	129.00	17.55	0.01	0.13	96.00	96.48	96.00	11.48	0.00	0.12	93.00	74.00	0.00	33.00	35.18	115440.00	3.02	108.49	108.00
29	4	6	5514.00	35843.00	147.00	-50	Spot (Block29, Row6, Column4)	114.23	114.00	10.98	0.00	0.10	98.00	99.00	98.00	12.36	0.00	0.12	62.00	27.00	0.00	16.00	16.23	67509.00	1.23	104.97	105.50
29	5	6	5810.00	35844.00	150.55	0	Spot (Block29, Row6, Column5)	264.75	276.00	43.57	0.02	0.16	99.00	99.96	99.00	11.57	0.00	0.12	100.00	100.00	0.00	177.00	165.75	163089.00	14.24	153.62	148.00
29	6	6	6101.00	35830.00	154.95	0	Spot (Block29, Row6, Column6)	119.58	119.00	13.06	0.00	0.11	99.00	99.80	99.00	10.33	0.00	0.10	74.00	49.00	0.00	20.00	20.58	78804.00	1.91	110.67	111.00
29	7	6	6400.00	35849.00	173.60	0	Spot (Block29, Row6, Column7)	126.76	126.00	13.09	0.00	0.10	100.00	100.78	100.00	11.40	0.00	0.11	90.00	58.00	0.00	26.00	26.76	106988.00	2.28	110.42	109.00
29	8	6	6711.00	35843.00	174.80	0	Spot (Block29, Row6, Column8)	135.66	133.00	18.51	0.01	0.14	99.00	100.08	99.00	11.93	0.00	0.12	92.00	76.00	0.00	34.00	36.66	115582.00	2.98	114.41	114.00
29	1	7	4629.00	36159.00	157.40	0	Spot (Block29, Row7, Column1)	110.38	110.00	8.49	0.00	0.08	94.00	106.08	94.00	100.71	0.05	0.95	0.00	0.00	0.00	16.00	16.38	75169.00	0.04	102.85	103.00
29	2	7	4994.00	36145.00	192.65	0	Spot (Block29, Row7, Column2)	102.06	102.00	7.99	0.00	0.08	94.00	95.20	94.00	11.66	0.01	0.12	32.00	2.00	0.00	8.00	8.06	107260.00	0.59	99.35	100.00
29	3	7	5213.00	36143.00	147.00	-50	Spot (Block29, Row7, Column3)	101.33	100.00	10.57	0.01	0.10	96.00	96.68	96.00	11.80	0.00	0.12	24.00	6.00	0.00	4.00	5.33	59480.00	0.39	102.41	98.50
29	4	7	5514.00	36143.00	147.00	-50	Spot (Block29, Row7, Column4)	101.78	101.00	10.36	0.00	0.10	99.00	99.48	99.00	11.86	0.00	0.12	17.00	3.00	0.00	2.00	2.78	60153.00	0.19	107.80	107.00
29	5	7	5831.00	36112.00	186.35	0	Spot (Block29, Row7, Column5)	117.18	116.00	16.04	0.00	0.14	98.00	98.93	98.00	11.55	0.00	0.12	70.00	31.00	0.00	18.00	19.18	114718.00	1.58	105.29	106.00
29	6	7	6130.00	36115.00	227.15	0	Spot (Block29, Row7, Column6)	105.78	106.00	9.61	0.00	0.09	99.00	99.18	99.00	10.95	0.00	0.11	34.00	6.00	0.00	7.00	6.78	156767.00	0.60	99.35	99.00
29	7	7	6417.00	36143.00	129.60	0	Spot (Block29, Row7, Column7)	149.33	147.00	20.88	0.01	0.14	101.00	101.36	101.00	11.53	0.00	0.11	98.00	86.00	0.00	46.00	48.33	67496.00	4.16	122.15	122.00
29	8	7	6713.00	36141.00	183.10	0	Spot (Block29, Row7, Column8)	184.18	185.00	24.52	0.00	0.13	104.00	105.78	104.00	17.24	0.01	0.16	98.00	95.00	0.00	81.00	80.18	172393.00	4.55	134.17	134.00
29	1	8	4604.00	36450.00	141.45	0	Spot (Block29, Row8, Column1)	57201.50	65535.00	13745.44	0.06	0.24	104.00	125.88	104.00	130.20	0.08	1.03	100.00	100.00	66.30	65431.00	57097.50	31403844.00	438.38	9107.09	6904.50
29	2	8	4913.00	36443.00	147.00	-50	Spot (Block29, Row8, Column2)	102.43	102.00	9.20	0.00	0.09	96.00	103.15	96.00	78.92	0.03	0.77	0.00	0.00	0.00	6.00	6.43	60436.00	-0.01	103.38	103.00
29	3	8	5210.00	36453.00	187.90	0	Spot (Block29, Row8, Column3)	126.63	127.00	13.03	0.00	0.10	96.00	97.07	96.00	11.45	0.00	0.12	93.00	73.00	0.00	31.00	30.63	125874.00	2.58	106.23	106.00
29	4	8	5508.00	36406.00	210.25	0	Spot (Block29, Row8, Column4)	114.02	115.00	9.69	0.00	0.08	98.00	98.19	98.00	11.32	0.00	0.12	69.00	27.00	0.00	17.00	16.02	143554.00	1.40	105.04	106.00
29	5	8	5828.00	36425.00	282.70	0	Spot (Block29, Row8, Column5)	105.71	105.00	10.68	0.00	0.10	97.00	96.66	97.00	10.79	0.00	0.11	41.00	12.00	0.00	8.00	8.71	247361.00	0.84	98.24	98.00
29	6	8	6119.00	36431.00	151.25	0	Spot (Block29, Row8, Column6)	116.51	116.00	13.62	0.00	0.12	98.00	97.87	98.00	10.68	0.00	0.11	73.00	36.00	0.00	18.00	18.51	72586.00	1.74	103.30	103.00
29	7	8	6399.00	36441.00	176.00	0	Spot (Block29, Row8, Column7)	127.90	128.00	14.42	0.00	0.11	100.00	101.97	100.00	16.76	0.01	0.16	79.00	34.00	0.00	28.00	27.90	110760.00	1.55	106.40	106.50
29	8	8	6712.00	36444.00	148.30	0	Spot (Block29, Row8, Column8)	2942.84	2740.00	1401.59	0.03	0.48	105.00	107.10	105.00	20.22	0.01	0.19	100.00	100.00	0.00	2635.00	2837.84	1768646.00	140.24	784.11	567.50
30	1	1	9116.00	34343.00	149.90	0	Spot (Block30, Row1, Column1)	52469.67	63005.00	15795.74	0.08	0.30	1390.00	1428.38	1390.00	230.94	0.01	0.16	100.00	100.00	47.80	61615.00	51079.67	32269084.00	221.01	13900.96	11071.00
30	2	1	9416.00	34353.00	190.35	0	Spot (Block30, Row1, Column2)	1706.97	1680.00	216.46	0.01	0.13	1385.00	1416.56	1385.00	188.80	0.01	0.13	65.00	40.00	0.00	295.00	321.97	1749640.00	1.54	1506.93	1497.00
30	3	1	9724.00	34336.00	227.50	0	Spot (Block30, Row1, Column3)	1529.41	1518.00	131.19	0.00	0.09	1369.00	1375.96	1369.00	157.07	0.00	0.11	47.00	9.00	0.00	149.00	160.41	2268109.00	0.98	1416.30	1406.00
30	4	1	10003.00	34345.00	147.35	0	Spot (Block30, Row1, Column4)	1781.33	1765.00	200.92	0.00	0.11	1384.00	1391.77	1384.00	156.41	0.00	0.11	91.00	57.00	0.00	381.00	397.33	1058112.00	2.49	1548.11	1510.50
30	5	1	10312.00	34344.00	148.75	0	Spot (Block30, Row1, Column5)	1828.99	1786.50	205.27	0.01	0.11	1397.00	1418.59	1397.00	134.18	0.01	0.09	96.00	78.00	0.00	389.50	431.99	1108369.00	3.06	1654.48	1630.00
30	6	1	10599.00	34342.00	190.20	0	Spot (Block30, Row1, Column6)	1819.56	1784.00	203.26	0.01	0.11	1410.00	1437.03	1410.00	139.07	0.01	0.10	93.00	71.00	0.00	374.00	409.56	1859592.00	2.75	1640.74	1638.00
30	7	1	10923.00	34338.00	208.20	0	Spot (Block30, Row1, Column7)	1784.78	1749.00	246.51	0.01	0.14	1435.00	1449.14	1435.00	137.93	0.00	0.10	78.00	54.00	0.00	314.00	349.78	2204207.00	2.43	1568.79	1563.00
30	8	1	11184.00	34342.00	158.15	0	Spot (Block30, Row1, Column8)	2254.82	1953.00	1838.26	0.06	0.82	1485.00	1509.67	1485.00	169.76	0.01	0.11	84.00	67.00	0.00	468.00	769.82	1555826.00	4.39	1825.90	1793.00
30	1	2	9105.00	34641.00	210.60	0	Spot (Block30, Row2, Column1)	1573.89	1544.00	162.95	0.01	0.10	1387.00	1411.29	1387.00	208.45	0.01	0.15	37.00	12.00	0.00	157.00	186.89	1989396.00	0.78	1444.92	1397.00
30	2	2	9405.00	34704.00	73.95	0	Spot (Block30, Row2, Column2)	5524.02	2194.00	9007.41	0.40	1.63	1378.00	1399.34	1378.00	169.07	0.01	0.12	99.00	93.00	0.00	816.00	4146.02	718123.00	24.40	2129.96	1889.50
30	3	2	9716.00	34644.00	195.20	0	Spot (Block30, Row2, Column3)	1642.07	1622.00	181.57	0.01	0.11	1343.00	1370.66	1343.00	151.86	0.01	0.11	70.00	48.00	0.00	279.00	299.07	1765226.00	1.79	1471.60	1427.00
30	4	2	10012.00	34646.00	212.55	0	Spot (Block30, Row2, Column4)	1678.65	1672.00	161.22	0.00	0.10	1361.00	1361.42	1361.00	130.09	0.00	0.10	91.00	57.00	0.00	311.00	317.65	2160421.00	2.44	1486.54	1488.00
30	5	2	10313.00	34646.00	200.80	0	Spot (Block30, Row2, Column5)	2086.26	2001.00	319.05	0.02	0.15	1386.00	1397.88	1386.00	125.66	0.00	0.09	99.00	97.00	0.00	615.00	700.26	2384595.00	5.48	1612.55	1607.00
30	6	2	10610.00	34632.00	184.65	0	Spot (Block30, Row2, Column6)	1704.03	1691.00	159.67	0.00	0.09	1392.00	1414.41	1392.00	130.37	0.01	0.09	88.00	59.00	0.00	299.00	312.03	1625645.00	2.22	1596.20	1596.00
30	7	2	10921.00	34636.00	201.40	0	Spot (Block30, Row2, Column7)	1719.82	1694.00	187.59	0.01	0.11	1402.00	1424.09	1402.00	130.80	0.01	0.09	83.00	56.00	0.00	292.00	317.82	1976078.00	2.26	1549.47	1543.00
30	8	2	11214.00	34638.00	208.40	0	Spot (Block30, Row2, Column8)	1722.97	1658.00	214.73	0.02	0.12	1479.00	1493.62	1479.00	155.56	0.00	0.10	55.00	34.00	0.00	179.00	243.97	2127864.00	1.47	1563.96	1560.00
30	1	3	9111.00	34947.00	191.05	0	Spot (Block30, Row3, Column1)	1785.33	1743.50	263.45	0.01	0.15	1353.00	1369.48	1353.00	237.34	0.01	0.17	72.00	38.00	0.00	390.50	432.33	1842461.00	1.75	1501.06	1500.00
30	2	3	9412.00	34926.00	188.55	0	Spot (Block30, Row3, Column2)	1628.03	1606.00	168.65	0.01	0.10	1369.00	1398.62	1369.00	257.89	0.01	0.18	45.00	6.00	0.00	237.00	259.03	1632914.00	0.89	1486.40	1428.00
30	3	3	9706.00	34932.00	159.70	0	Spot (Block30, Row3, Column3)	2008.73	1811.50	1025.46	0.04	0.51	1355.00	1374.99	1355.00	133.39	0.01	0.10	95.00	82.00	0.00	456.50	653.73	1418165.00	4.75	1594.02	1588.50
30	4	3	10011.00	34949.00	188.05	0	Spot (Block30, Row3, Column4)	1765.01	1730.00	222.84	0.01	0.13	1366.00	1376.85	1366.00	120.38	0.00	0.09	91.00	74.00	0.00	364.00	399.01	1759719.00	3.22	1549.79	1551.00
30	5	3	10312.00	34944.00	192.20	0	Spot (Block30, Row3, Column5)	1720.02	1695.50	217.81	0.01	0.13	1384.00	1403.57	1384.00	191.87	0.01	0.14	73.00	40.00	0.00	311.50	336.02	1795703.00	1.65	1505.13	1476.50
30	6	3	10615.00	34944.00	190.55	0	Spot (Block30, Row3, Column6)	1757.56	1692.00	232.73	0.02	0.13	1386.00	1397.53	1386.00	121.86	0.00	0.09	90.00	61.00	0.00	306.00	371.56	1796231.00	2.95	1552.61	1563.00
30	7	3	10928.00	34940.00	182.15	0	Spot (Block30, Row3, Column7)	1809.16	1782.00	308.00	0.01	0.17	1409.00	1434.53	1409.00	141.77	0.01	0.10	91.00	65.00	0.00	373.00	400.16	1682516.00	2.64	1593.99	1595.00
30	8	3	11209.00	34946.00	178.65	0	Spot (Block30, Row3, Column8)	1854.40	1825.50	236.84	0.01	0.13	1477.00	1488.48	1477.00	153.96	0.00	0.10	80.00	58.00	0.00	348.50	377.40	1654127.00	2.38	1624.27	1592.00
30	1	4	9112.00	35242.00	202.60	0	Spot (Block30, Row4, Column1)	1688.27	1659.00	190.14	0.01	0.11	1362.00	1380.13	1362.00	237.97	0.01	0.17	66.00	17.00	0.00	297.00	326.27	1966840.00	1.29	1496.40	1496.00
30	2	4	9421.00	35252.00	209.75	0	Spot (Block30, Row4, Column2)	1687.25	1694.00	170.93	0.00	0.10	1363.00	1391.75	1363.00	293.30	0.01	0.21	56.00	6.00	0.00	331.00	324.25	2115812.00	1.01	1489.79	1472.00
30	3	4	9714.00	35245.00	180.00	0	Spot (Block30, Row4, Column3)	2204.89	2174.50	470.64	0.01	0.21	1378.00	1396.62	1378.00	197.96	0.01	0.14	92.00	79.00	0.00	796.50	826.89	1984404.00	4.08	1641.90	1616.00
30	4	4	10003.00	35243.00	209.95	0	Spot (Block30, Row4, Column4)	1689.48	1683.00	219.73	0.00	0.13	1389.00	1410.13	1389.00	157.47	0.01	0.11	80.00	38.00	0.00	294.00	300.48	2125365.00	1.77	1504.45	1490.00
30	5	4	10269.00	35245.00	80.90	0	Spot (Block30, Row4, Column5)	5621.59	2192.00	10878.72	0.41	1.94	1390.00	1422.17	1390.00	199.09	0.01	0.14	85.00	70.00	1.27	802.00	4231.59	882589.00	21.09	1978.09	1952.50
30	6	4	10619.00	35246.00	196.20	0	Spot (Block30, Row4, Column6)	2108.75	2077.00	289.34	0.01	0.14	1401.00	1429.06	1401.00	155.50	0.01	0.11	98.00	93.00	0.00	676.00	707.75	2294325.00	4.37	1644.54	1606.50
30	7	4	10917.00	35260.00	162.20	0	Spot (Block30, Row4, Column7)	1928.27	1883.00	253.89	0.01	0.13	1473.00	1479.54	1473.00	153.56	0.00	0.10	92.00	64.00	0.00	410.00	455.27	1403777.00	2.92	1705.44	1685.50
30	8	4	11211.00	35265.00	178.50	0	Spot (Block30, Row4, Column8)	2110.71	2051.50	376.26	0.01	0.18	1500.00	1525.55	1500.00	155.22	0.01	0.10	91.00	78.00	0.00	551.50	610.71	1878533.00	3.77	1661.78	1662.00
30	1	5	9109.00	35548.00	169.05	0	Spot (Block30, Row5, Column1)	1999.47	1954.50	302.42	0.01	0.15	1390.00	1409.85	1390.00	148.63	0.01	0.11	97.00	88.00	0.00	564.50	609.47	1587581.00	3.97	1625.52	1600.50
30	2	5	9412.00	35545.00	205.40	0	Spot (Block30, Row5, Column2)	1726.73	1696.00	196.29	0.01	0.11	1386.00	1403.21	1386.00	203.15	0.01	0.14	73.00	34.00	0.00	310.00	340.73	2075527.00	1.59	1511.07	1501.50
30	3	5	9709.00	35545.00	186.60	0	Spot (Block30, Row5, Column3)	1878.33	1842.00	210.55	0.01	0.11	1395.50	1416.76	1395.50	131.47	0.01	0.09	99.00	88.00	0.00	446.50	482.83	1827613.00	3.51	1602.94	1603.00
30	4	5	10009.00	35544.00	187.65	0	Spot (Block30, Row5, Column4)	1841.42	1846.50	203.84	0.00	0.11	1403.00	1429.37	1403.00	132.79	0.01	0.09	92.00	77.00	0.00	443.50	438.42	1819321.00	3.10	1612.80	1624.00
30	5	5	10314.00	35550.00	148.70	0	Spot (Block30, Row5, Column5)	2572.45	2593.00	439.88	0.00	0.17	1428.00	1455.28	1428.00	144.08	0.01	0.10	100.00	99.00	0.00	1165.00	1144.45	1530610.00	7.75	1800.96	1776.00
30	6	5	10620.00	35539.00	198.55	0	Spot (Block30, Row5, Column6)	1743.82	1720.00	198.78	0.01	0.11	1472.00	1475.75	1472.00	143.97	0.00	0.10	72.00	43.00	0.00	248.00	271.82	1940867.00	1.86	1582.94	1578.00
30	7	5	10927.00	35549.00	169.40	0	Spot (Block30, Row5, Column7)	1908.62	1861.00	247.64	0.01	0.13	1499.00	1522.35	1499.00	150.89	0.01	0.10	89.00	61.00	0.00	362.00	409.62	1511629.00	2.56	1685.75	1637.50
30	8	5	11210.00	35544.00	168.60	0	Spot (Block30, Row5, Column8)	2140.31	2046.00	428.87	0.02	0.20	1522.50	1550.18	1522.50	164.69	0.01	0.11	90.00	76.00	0.00	523.50	617.81	1684424.00	3.58	1685.61	1677.00
30	1	6	9114.00	35842.00	188.85	0	Spot (Block30, Row6, Column1)	1807.16	1751.50	246.87	0.01	0.14	1398.00	1422.07	1398.00	146.17	0.01	0.10	90.00	60.00	0.00	353.50	409.16	1810775.00	2.63	1597.33	1585.00
30	2	6	9415.00	35841.00	214.55	0	Spot (Block30, Row6, Column2)	1653.62	1618.00	183.17	0.01	0.11	1387.00	1397.32	1387.00	136.95	0.00	0.10	73.00	42.00	0.00	231.00	266.62	2176159.00	1.87	1498.83	1489.50
30	3	6	9703.00	35848.00	181.40	0	Spot (Block30, Row6, Column3)	1907.45	1867.00	254.72	0.01	0.13	1399.00	1429.90	1399.00	141.26	0.01	0.10	96.00	81.00	0.00	468.00	508.45	1756761.00	3.38	1626.15	1611.00
30	4	6	10010.00	35839.00	180.40	0	Spot (Block30, Row6, Column4)	1841.87	1785.00	205.16	0.01	0.11	1431.00	1458.82	1431.00	141.88	0.01	0.10	96.00	68.00	0.00	354.00	410.87	1677941.00	2.70	1612.32	1609.00
30	5	6	10323.00	35846.00	168.60	0	Spot (Block30, Row6, Column5)	2239.79	2150.00	561.10	0.02	0.25	1448.00	1463.30	1448.00	134.70	0.00	0.09	98.00	90.00	0.00	702.00	791.79	1771671.00	5.76	1706.37	1683.00
30	6	6	10612.00	35853.00	195.65	0	Spot (Block30, Row6, Column6)	1768.21	1723.00	207.20	0.01	0.12	1475.00	1488.34	1475.00	140.13	0.00	0.09	77.00	46.00	0.00	248.00	293.21	1913207.00	2.00	1619.75	1583.00
30	7	6	10923.00	35851.00	169.35	0	Spot (Block30, Row6, Column7)	1963.30	1909.50	242.11	0.01	0.12	1500.00	1541.84	1500.00	264.21	0.01	0.17	83.00	32.00	0.00	409.50	463.30	1570642.00	1.60	1735.99	1675.50
30	8	6	11209.00	35852.00	185.90	0	Spot (Block30, Row6, Column8)	1799.90	1766.00	207.36	0.01	0.12	1512.00	1545.45	1512.00	169.48	0.01	0.11	74.00	29.00	0.00	254.00	287.90	1753105.00	1.50	1652.24	1632.00
30	1	7	9109.00	36143.00	210.60	0	Spot (Block30, Row7, Column1)	1703.13	1661.00	219.50	0.01	0.13	1399.00	1444.02	1399.00	236.01	0.01	0.16	54.00	21.00	0.00	262.00	304.13	2157871.00	1.10	1517.45	1514.00
30	2	7	9417.00	36138.00	198.75	0	Spot (Block30, Row7, Column2)	1612.05	1587.00	160.63	0.01	0.10	1392.00	1474.44	1392.00	1114.89	0.02	0.76	0.00	0.00	0.00	195.00	220.05	1805500.00	0.12	1486.77	1459.50
30	3	7	9708.00	36145.00	217.45	0	Spot (Block30, Row7, Column3)	1617.89	1594.00	156.19	0.01	0.10	1410.00	1433.99	1410.00	143.90	0.01	0.10	66.00	24.00	0.00	184.00	207.89	2177679.00	1.28	1522.80	1501.50
30	4	7	10017.00	36153.00	193.35	0	Spot (Block30, Row7, Column4)	1740.78	1686.00	187.15	0.01	0.11	1454.00	1462.57	1454.00	145.90	0.00	0.10	75.00	40.00	0.00	232.00	286.78	1831304.00	1.91	1597.79	1581.50
30	5	7	10312.00	36146.00	205.80	0	Spot (Block30, Row7, Column5)	1837.50	1792.50	225.39	0.01	0.12	1458.00	1470.82	1458.00	143.87	0.00	0.10	85.00	60.00	0.00	334.50	379.50	2204996.00	2.55	1669.26	1610.00
30	6	7	10608.00	36146.00	205.90	0	Spot (Block30, Row7, Column6)	1827.83	1806.50	227.02	0.01	0.12	1477.00	1514.28	1477.00	374.43	0.01	0.25	43.00	4.00	0.00	329.50	350.83	2204360.00	0.84	1620.49	1588.00
30	7	7	10913.00	36146.00	147.00	-50	Spot (Block30, Row7, Column7)	2341.11	1970.00	2405.21	0.07	1.03	1493.00	1541.03	1493.00	364.26	0.01	0.24	67.00	20.00	0.00	477.00	848.11	1388277.00	2.20	1775.94	1793.00
30	8	7	11215.00	36145.00	188.45	0	Spot (Block30, Row7, Column8)	2923.12	2861.00	444.54	0.01	0.15	1504.00	1536.13	1504.00	161.07	0.01	0.10	100.00	100.00	0.00	1357.00	1419.12	2905584.00	8.61	2061.53	2000.50
30	1	8	9103.00	36455.00	141.20	0	Spot (Block30, Row8, Column1)	58498.79	65535.00	12374.08	0.05	0.21	1461.00	1502.85	1461.00	289.94	0.01	0.19	100.00	100.00	67.96	64074.00	57037.79	31589572.00	196.58	16868.73	11670.00
30	2	8	9410.00	36490.00	191.00	0	Spot (Block30, Row8, Column2)	1648.86	1614.00	219.28	0.01	0.13	1444.00	1525.76	1444.00	1024.72	0.02	0.67	0.00	0.00	0.00	170.00	204.86	1690080.00	0.12	1533.00	1508.00
30	3	8	9705.00	36448.00	141.35	0	Spot (Block30, Row8, Column3)	1963.56	1963.00	247.34	0.00	0.13	1430.00	1455.30	1430.00	158.56	0.01	0.11	98.00	84.00	0.00	533.00	533.56	1066215.00	3.21	1637.31	1613.00
30	4	8	10008.00	36442.00	165.80	0	Spot (Block30, Row8, Column4)	1982.77	1959.50	262.76	0.01	0.13	1434.00	1460.30	1434.00	161.86	0.01	0.11	94.00	77.00	0.00	525.50	548.77	1510871.00	3.23	1630.74	1609.00
30	5	8	10320.00	36457.00	215.75	0	Spot (Block30, Row8, Column5)	1694.91	1682.50	186.27	0.00	0.11	1463.00	1471.89	1463.00	164.43	0.00	0.11	56.00	32.00	0.00	219.50	231.91	2257624.00	1.36	1529.26	1496.50
30	6	8	10612.00	36441.00	178.10	0	Spot (Block30, Row8, Column6)	1999.15	1968.00	264.31	0.01	0.13	1463.00	1477.35	1463.00	167.78	0.00	0.11	92.00	78.00	0.00	505.00	536.15	1777242.00	3.11	1667.26	1636.00
30	7	8	10921.00	36449.00	168.15	0	Spot (Block30, Row8, Column7)	1920.30	1873.00	258.04	0.01	0.13	1480.00	1506.86	1480.00	193.88	0.01	0.13	81.00	52.00	0.00	393.00	440.30	1507437.00	2.13	1677.35	1645.00
30	8	8	11215.00	36445.00	149.10	0	Spot (Block30, Row8, Column8)	6938.05	6370.00	2625.04	0.04	0.38	1530.00	1568.42	1530.00	196.23	0.01	0.13	100.00	100.00	0.00	4840.00	5408.05	4197518.00	27.36	2963.42	2671.00
31	1	1	13615.00	34346.00	153.35	0	Spot (Block31, Row1, Column1)	48644.83	54002.50	17467.04	0.05	0.36	5090.00	5140.39	5090.00	712.72	0.00	0.14	100.00	100.00	40.59	48912.50	43554.83	31522072.00	61.04	14814.62	12018.50
31	2	1	13904.00	34353.00	187.50	0	Spot (Block31, Row1, Column2)	6077.25	6040.00	812.85	0.00	0.13	4806.00	4878.51	4806.00	642.76	0.01	0.13	76.00	48.00	0.00	1234.00	1271.25	6022556.00	1.87	5321.92	5348.00
31	3	1	14209.00	34346.00	193.35	0	Spot (Block31, Row1, Column3)	5645.79	5613.00	690.33	0.00	0.12	4754.00	4806.07	4754.00	608.22	0.00	0.13	63.00	35.00	0.00	859.00	891.79	5956308.00	1.38	5296.31	5299.50
31	4	1	14505.00	34354.00	184.15	0	Spot (Block31, Row1, Column4)	6033.36	5965.00	942.33	0.00	0.16	4722.00	4760.23	4722.00	603.99	0.00	0.13	75.00	51.00	0.00	1243.00	1311.36	5761856.00	2.11	5369.56	5269.00
31	5	1	14824.00	34347.00	189.05	0	Spot (Block31, Row1, Column5)	6080.55	5984.50	793.99	0.01	0.13	4823.00	4855.77	4823.00	610.25	0.00	0.13	76.00	47.00	0.00	1161.50	1257.55	6117038.00	2.01	5380.62	5396.00
31	6	1	15103.00	34339.00	206.80	0	Spot (Block31, Row1, Column6)	6141.27	5994.00	782.77	0.01	0.13	4998.00	5038.73	4998.00	626.70	0.00	0.12	74.00	39.00	0.00	996.00	1143.27	7473930.00	1.76	5528.48	5597.50
31	7	1	15422.00	34345.00	193.60	0	Spot (Block31, Row1, Column7)	6611.77	6489.50	900.37	0.01	0.14	5217.00	5252.12	5217.00	654.07	0.00	0.12	78.00	48.00	0.00	1272.50	1394.77	7008477.00	2.08	5808.09	5835.00
31	8	1	15721.00	34344.00	218.10	0	Spot (Block31, Row1, Column8)	6818.21	6738.00	833.50	0.01	0.12	5460.50	5538.11	5460.50	693.94	0.01	0.13	76.00	45.00	0.00	1277.50	1357.71	9265948.00	1.84	5982.60	5994.00
31	1	2	13601.00	34651.00	221.30	0	Spot (Block31, Row2, Column1)	5685.13	5646.00	730.82	0.00	0.13	4890.00	4950.70	4890.00	682.00	0.01	0.14	53.00	25.00	0.00	756.00	795.13	7953499.00	1.08	5197.51	5136.00
31	2	2	13899.00	34644.00	156.05	0	Spot (Block31, Row2, Column2)	5853.21	5835.50	697.19	0.00	0.12	4700.00	4756.86	4700.00	599.70	0.01	0.13	74.00	45.00	0.00	1135.50	1153.21	3921651.00	1.83	5209.93	5217.00
31	3	2	14212.00	34649.00	189.25	0	Spot (Block31, Row2, Column3)	5910.17	5840.50	715.30	0.01	0.12	4734.00	4785.68	4734.00	603.50	0.00	0.13	74.00	45.00	0.00	1106.50	1176.17	5945634.00	1.86	5395.43	5381.00
31	4	2	14511.00	34653.00	215.40	0	Spot (Block31, Row2, Column4)	5814.20	5802.00	653.58	0.00	0.11	4742.50	4785.94	4742.50	588.64	0.00	0.12	73.00	44.00	0.00	1059.50	1071.70	7709632.00	1.75	5212.87	5207.00
31	5	2	14821.00	34649.00	200.70	0	Spot (Block31, Row2, Column5)	6566.91	6544.00	813.07	0.00	0.12	4801.00	4869.68	4801.00	606.63	0.01	0.12	95.00	69.00	0.00	1743.00	1765.91	7505979.00	2.80	5512.53	5497.00
31	6	2	15105.00	34651.00	201.05	0	Spot (Block31, Row2, Column6)	6150.71	6084.00	714.33	0.00	0.12	4978.00	5034.65	4978.00	630.67	0.00	0.13	72.00	45.00	0.00	1106.00	1172.71	7067166.00	1.77	5591.35	5521.00
31	7	2	15416.00	34649.00	201.80	0	Spot (Block31, Row2, Column7)	6249.75	6178.50	773.74	0.00	0.12	5172.00	5214.78	5172.00	643.48	0.00	0.12	66.00	38.00	0.00	1006.50	1077.75	7224714.00	1.61	5645.74	5567.00
31	8	2	15718.00	34645.00	213.00	0	Spot (Block31, Row2, Column8)	6556.49	6380.00	1499.18	0.01	0.23	5451.00	5510.45	5451.00	704.40	0.00	0.13	60.00	33.00	0.00	929.00	1105.49	8490658.00	1.48	5892.23	5795.00
31	1	3	13613.00	34954.00	179.95	0	Spot (Block31, Row3, Column1)	6283.93	6268.00	945.40	0.00	0.15	4764.00	4841.75	4764.00	636.80	0.01	0.13	79.00	56.00	0.00	1504.00	1519.93	5712092.00	2.26	5411.10	5414.00
31	2	3	13910.00	34956.00	187.00	0	Spot (Block31, Row3, Column2)	5800.37	5788.00	663.12	0.00	0.11	4695.00	4755.73	4695.00	605.63	0.01	0.13	72.00	43.00	0.00	1093.00	1105.37	5707561.00	1.72	5244.62	5276.50
31	3	3	14204.00	34948.00	187.70	0	Spot (Block31, Row3, Column3)	6117.54	6077.00	888.22	0.00	0.15	4820.00	4845.83	4820.00	605.03	0.00	0.12	78.00	52.00	0.00	1257.00	1297.54	6074714.00	2.10	5500.00	5527.00
31	4	3	14505.00	34951.00	198.90	0	Spot (Block31, Row3, Column4)	6195.42	6090.00	826.96	0.01	0.13	4815.00	4866.97	4815.00	593.74	0.00	0.12	80.00	53.00	0.00	1275.00	1380.42	6920282.00	2.24	5434.43	5397.50
31	5	3	14812.00	34949.00	187.55	0	Spot (Block31, Row3, Column5)	6345.91	6329.50	789.69	0.00	0.12	4886.50	4946.68	4886.50	615.49	0.01	0.12	84.00	59.00	0.00	1443.00	1459.41	6295145.00	2.27	5453.84	5386.50
31	6	3	15116.00	34945.00	198.65	0	Spot (Block31, Row3, Column6)	6191.69	6214.00	748.63	0.00	0.12	5029.50	5086.72	5029.50	634.58	0.00	0.12	70.00	46.00	0.00	1184.50	1162.19	6916113.00	1.74	5621.80	5620.00
31	7	3	15423.00	34955.00	198.80	0	Spot (Block31, Row3, Column7)	6211.33	6203.00	763.67	0.00	0.12	5190.00	5239.93	5190.00	643.84	0.00	0.12	59.00	36.00	0.00	1013.00	1021.33	6938050.00	1.51	5694.43	5660.00
31	8	3	15716.00	34951.00	210.10	0	Spot (Block31, Row3, Column8)	6582.56	6527.00	781.20	0.00	0.12	5463.00	5515.58	5463.00	707.41	0.00	0.13	64.00	34.00	0.00	1064.00	1119.56	8280865.00	1.51	5851.57	5822.00
31	1	4	13612.00	35251.00	196.35	0	Spot (Block31, Row4, Column1)	6144.63	6109.50	783.39	0.00	0.13	4800.00	4864.90	4800.00	625.66	0.01	0.13	76.00	51.00	0.00	1309.50	1344.63	6722227.00	2.05	5478.73	5489.00
31	2	4	13908.00	35244.00	213.55	0	Spot (Block31, Row4, Column2)	5835.20	5816.50	693.16	0.00	0.12	4795.00	4818.93	4795.00	862.82	0.00	0.18	57.00	16.00	0.00	1021.50	1040.20	7609098.00	1.18	5307.66	5309.00
31	3	4	14216.00	35249.00	159.30	0	Spot (Block31, Row4, Column3)	8375.37	8081.00	1897.07	0.02	0.23	5023.00	5048.64	5023.00	875.11	0.00	0.17	95.00	75.00	0.00	3058.00	3352.37	5879507.00	3.80	5933.90	5953.00
31	4	4	14506.00	35254.00	207.05	0	Spot (Block31, Row4, Column4)	6160.09	6165.00	754.56	0.00	0.12	5003.00	5049.06	5003.00	660.53	0.00	0.13	70.00	42.00	0.00	1162.00	1157.09	7509146.00	1.68	5554.87	5587.00
31	5	4	14797.00	35248.00	204.05	0	Spot (Block31, Row4, Column5)	6215.29	6206.00	777.26	0.00	0.13	5000.00	5055.88	5000.00	628.59	0.00	0.12	72.00	46.00	0.00	1206.00	1215.29	7334041.00	1.84	5573.01	5536.50
31	6	4	15122.00	35246.00	202.95	0	Spot (Block31, Row4, Column6)	6656.85	6604.00	804.97	0.00	0.12	5133.00	5180.78	5133.00	643.07	0.00	0.12	85.00	57.00	0.00	1471.00	1523.85	7781855.00	2.30	5722.68	5678.00
31	7	4	15410.00	35257.00	206.35	0	Spot (Block31, Row4, Column7)	6572.43	6568.50	784.74	0.00	0.12	5254.00	5314.73	5254.00	675.16	0.00	0.13	76.00	48.00	0.00	1314.50	1318.43	7978927.00	1.86	5771.63	5729.00
31	8	4	15718.00	35253.00	201.90	0	Spot (Block31, Row4, Column8)	6672.78	6607.50	730.67	0.00	0.11	5497.00	5547.17	5497.00	701.00	0.00	0.13	68.00	38.00	0.00	1110.50	1175.78	7700390.00	1.61	6008.23	5966.00
31	1	5	13614.00	35545.00	168.10	0	Spot (Block31, Row5, Column1)	6791.62	6725.00	902.00	0.00	0.13	4851.00	4902.94	4851.00	622.22	0.00	0.13	94.00	77.00	0.00	1874.00	1940.62	5317840.00	3.04	5634.33	5635.00
31	2	5	13902.00	35560.00	224.90	0	Spot (Block31, Row5, Column2)	6284.68	6267.50	1138.76	0.00	0.18	5047.50	5095.98	5047.50	1042.99	0.00	0.20	54.00	23.00	0.00	1220.00	1237.18	9100220.00	1.14	5148.46	5120.00
31	3	5	14218.00	35556.00	235.10	0	Spot (Block31, Row5, Column3)	7845.79	7619.00	1856.58	0.01	0.24	5643.00	5632.82	5643.00	1096.13	0.00	0.19	82.00	43.00	0.00	1976.00	2202.79	12482655.00	2.02	6544.07	6557.50
31	4	5	14504.00	35560.00	188.10	0	Spot (Block31, Row5, Column4)	7007.56	6913.00	864.48	0.01	0.12	5485.00	5580.23	5485.00	816.00	0.01	0.15	78.00	41.00	0.00	1428.00	1522.56	6958510.00	1.75	6237.77	6251.00
31	5	5	14809.00	35552.00	169.25	0	Spot (Block31, Row5, Column5)	8463.10	8023.00	1824.47	0.02	0.22	5298.00	5378.42	5298.00	713.35	0.01	0.13	96.00	82.00	0.00	2725.00	3165.10	6719699.00	4.32	6250.40	6285.50
31	6	5	15118.00	35553.00	201.60	0	Spot (Block31, Row5, Column6)	6400.90	6340.50	782.61	0.00	0.12	5299.00	5363.78	5299.00	698.22	0.01	0.13	64.00	33.00	0.00	1041.50	1101.90	7386639.00	1.49	5875.80	5897.50
31	7	5	15415.00	35550.00	199.75	0	Spot (Block31, Row5, Column7)	6566.04	6438.00	791.20	0.01	0.12	5385.00	5457.73	5385.00	733.26	0.01	0.13	69.00	32.00	0.00	1053.00	1181.04	7426197.00	1.51	5914.39	5924.00
31	8	5	15714.00	35552.00	184.60	0	Spot (Block31, Row5, Column8)	7016.03	6916.50	974.61	0.01	0.14	5550.00	5588.72	5550.00	685.33	0.00	0.12	75.00	49.00	0.00	1366.50	1466.03	6721358.00	2.08	6258.27	6229.00
31	1	6	13610.00	35851.00	207.55	0	Spot (Block31, Row6, Column1)	5855.45	5775.00	744.37	0.01	0.13	4813.00	4877.39	4813.00	642.24	0.01	0.13	64.00	37.00	0.00	962.00	1042.45	7172926.00	1.52	5196.13	5158.00
31	2	6	13912.00	35843.00	205.25	0	Spot (Block31, Row6, Column2)	5843.19	5831.00	748.20	0.00	0.13	4901.50	4969.11	4901.50	763.88	0.01	0.15	58.00	25.00	0.00	929.50	941.69	7000142.00	1.14	5293.63	5189.00
31	3	6	14204.00	35850.00	183.85	0	Spot (Block31, Row6, Column3)	6791.26	6695.50	973.74	0.01	0.14	5310.00	5375.73	5310.00	876.05	0.01	0.16	71.00	34.00	0.00	1385.50	1481.26	6492447.00	1.62	5977.09	6044.50
31	4	6	14522.00	35836.00	204.30	0	Spot (Block31, Row6, Column4)	6930.42	6846.00	883.49	0.01	0.13	5511.00	5584.98	5511.00	807.79	0.01	0.14	73.00	38.00	0.00	1335.00	1419.42	8205620.00	1.67	6104.49	6093.50
31	5	6	14814.00	35846.00	172.10	0	Spot (Block31, Row6, Column5)	8029.11	7936.00	1394.01	0.01	0.17	5542.00	5610.07	5542.00	722.51	0.01	0.13	89.00	75.00	0.00	2394.00	2487.11	6632046.00	3.35	6341.95	6269.50
31	6	6	15108.00	35854.00	205.15	0	Spot (Block31, Row6, Column6)	6801.97	6741.00	1075.68	0.00	0.16	5632.50	5699.07	5632.50	727.08	0.01	0.13	62.00	37.00	0.00	1108.50	1169.47	8155561.00	1.52	6064.50	5915.00
31	7	6	15414.00	35848.00	199.35	0	Spot (Block31, Row6, Column7)	6754.50	6654.50	834.11	0.01	0.12	5711.00	5756.90	5711.00	776.12	0.00	0.13	57.00	29.00	0.00	943.50	1043.50	7565040.00	1.29	6076.12	6160.00
31	8	6	15721.00	35849.00	176.80	0	Spot (Block31, Row6, Column8)	6760.97	6727.50	1241.29	0.00	0.18	5827.00	5838.94	5827.00	775.05	0.00	0.13	54.00	22.00	0.00	900.50	933.97	5882047.00	1.19	6285.56	6285.00
31	1	7	13605.00	36152.00	211.20	0	Spot (Block31, Row7, Column1)	5889.78	5839.00	707.93	0.00	0.12	4843.00	4937.23	4843.00	708.13	0.01	0.14	63.00	31.00	0.00	996.00	1046.78	7474132.00	1.35	5298.68	5296.50
31	2	7	13918.00	36149.00	202.75	0	Spot (Block31, Row7, Column2)	5586.78	5601.00	654.06	0.00	0.12	4638.00	4693.75	4638.00	594.48	0.01	0.13	66.00	39.00	0.00	963.00	948.78	6508594.00	1.50	5184.01	5138.00
31	3	7	14203.00	36147.00	201.85	0	Spot (Block31, Row7, Column3)	5818.52	5737.50	711.42	0.01	0.12	4763.00	4800.87	4763.00	628.71	0.00	0.13	66.00	38.00	0.00	974.50	1055.52	6714567.00	1.62	5244.33	5250.50
31	4	7	14511.00	36151.00	197.15	0	Spot (Block31, Row7, Column4)	5812.57	5783.50	660.07	0.00	0.11	4951.00	4995.48	4951.00	682.16	0.00	0.14	56.00	26.00	0.00	832.50	861.57	6393831.00	1.20	5378.61	5358.00
31	5	7	14816.00	36138.00	209.10	0	Spot (Block31, Row7, Column5)	6300.42	6251.00	749.73	0.00	0.12	5233.00	5302.85	5233.00	748.61	0.01	0.14	61.00	28.00	0.00	1018.00	1067.42	7869222.00	1.33	5638.62	5573.00
31	6	7	15112.00	36132.00	206.10	0	Spot (Block31, Row7, Column6)	6963.83	6952.00	833.18	0.00	0.12	5618.00	5685.01	5618.00	759.53	0.01	0.13	70.00	41.00	0.00	1334.00	1345.83	8433197.00	1.68	6311.00	6213.00
31	7	7	15401.00	36143.00	188.10	0	Spot (Block31, Row7, Column7)	7381.54	7302.00	868.33	0.00	0.12	5965.00	6024.18	5965.00	761.64	0.00	0.13	75.00	42.00	0.00	1337.00	1416.54	7366781.00	1.78	6796.65	6832.50
[truncated: 418,761 more chars]
