# Supplementary material for: An antigen microarray protocol for COVID-19 serological analysis
Source: STAR Protoc. 2021 Aug 26;2(3):100815. doi: 10.1016/j.xpro.2021.100815 (PMC8387221; doi:10.1016/j.xpro.2021.100815)
Supplement: Data S8. Slide_quantifications, related to step quantification and statistical analysis 2.e [file mmc8.zip › RPPA0141_12860A01-D12_IgM_785/Joseph_2021-04-02_17h34m50_5μm_785nmGain050.txt]

ATF	1.0
30	28
"Checksum_ImageFile=09f2809e4838b332b077bb00c9cce8fa"
"Checksum_ResultFile=bea784cc36e147868cf548c2506b8b10"
"Type=Mapix Results 2"
"DateTime=2021/04/02 17:35:02"
"ConfigFile="
"GalFile=L:\RPPA Service\Platform_Projects\2021-02-09_JPL_CoV-Array-7\64 pad grid.gal"
"PixelSize=5"
"Wavelengths=785"
"ImageFiles=L:\RPPA Service\Platform_Projects\2021-03-24_JPL_CoV-Array-9\RPPA0141_12860A01-D12_IgM_785\Joseph_2021-04-02_17h34m50_5�m_785nmGain050.tif"
"GrinddingParameters=Find mode = Grid + Blocks + Spots | Max. diameter (% Dth) = 200.0 | Min. diameter (% Dth) = 50.0 | Max position offset (% pitch) = 30"
"QuantificationParameter=S/B border width (pixels) = 2.0 | Background diameter (pitch) = 2.0"
"JpegImage=L:\RPPA Service\Platform_Projects\2021-03-24_JPL_CoV-Array-9\RPPA0141_12860A01-D12_IgM_785\Joseph_2021-04-02_17h34m50_5�m_785nmGain050.jpg"
"FeatureType=Circular"
"Barcode="
"BackgroundSubtraction=LocalFeature"
"Normalization=None"
"ImageOrigin=3680, 2560"
"ImageSize=17760.0, 71040.0"
"JpegOrigin=4410, 2625"
"JpegBrightness=41"
"JpegContrast=13"
"JpegBalance=0"
"Creator=Mapix 9.0.0"
"Scanner=ir710IVD IR0H8_IVD 717045"
"Temperature=32.5"
"Comment="
"Velocity=35 l/s"
"LaserPower=20.0"
"PMTGain=50"
"BatchFilename=L:\RPPA Service\InnooScan\Batch methods\CoV_Array image_processing.mbt"
"Block"	"Column"	"Row"	"X"	"Y"	"Dia."	"Flags"	"ID"	"F785 Mean"	"F785 Median"	"F785 SD"	"F785 |log Mean/Median|"	"F785 CV"	"B785"	"B785 Mean"	"B785 Median"	"B785 SD"	"B785 |log Mean/Median|"	"B785 CV"	"% > B785+1SD"	"% > B785+2SD"	"F785 % Sat."	"F785 Median - B785"	"F785 Mean - B785"	"F785 Total Intensity"	"SNR 785"	"ExcludedMean 785"	"ExcludedMedian 785"
1	1	1	4611.00	2824.00	155.85	0	Spot (Block1, Row1, Column1)	62549.51	65535.00	6149.74	0.02	0.10	6704.00	6803.26	6704.00	656.25	0.01	0.10	100.00	100.00	73.58	58831.00	55845.51	41908556.00	84.95	24258.42	21122.50
1	2	1	4878.00	2828.00	198.90	0	Spot (Block1, Row1, Column2)	7614.81	7452.00	1065.06	0.01	0.14	6413.00	6472.69	6413.00	574.16	0.00	0.09	75.00	45.00	0.00	1039.00	1201.81	8566659.00	1.99	6931.17	6755.00
1	3	1	5213.00	2829.00	154.80	0	Spot (Block1, Row1, Column3)	7100.53	6989.00	712.68	0.01	0.10	6259.00	6292.71	6259.00	405.50	0.00	0.06	78.00	41.00	0.00	730.00	841.53	4672146.00	1.99	6599.28	6606.00
1	4	1	5516.00	2828.00	195.45	0	Spot (Block1, Row1, Column4)	7310.31	7160.00	664.15	0.01	0.09	6390.00	6427.26	6390.00	432.01	0.00	0.07	77.00	42.00	0.00	770.00	920.31	7902442.00	2.04	6800.78	6716.50
1	5	1	5819.00	2823.00	220.20	0	Spot (Block1, Row1, Column5)	7264.37	7286.00	582.85	0.00	0.08	6574.00	6612.47	6574.00	531.42	0.00	0.08	61.00	24.00	0.00	712.00	690.37	10090215.00	1.23	6844.58	6783.00
1	6	1	6093.00	2815.00	180.70	0	Spot (Block1, Row1, Column6)	7845.02	7783.50	836.39	0.00	0.11	6567.00	6609.00	6567.00	476.77	0.00	0.07	87.00	64.00	0.00	1216.50	1278.02	7170347.00	2.59	7205.73	6935.50
1	7	1	6422.00	2824.00	157.55	0	Spot (Block1, Row1, Column7)	8617.78	8500.00	959.55	0.01	0.11	6497.00	6546.37	6497.00	458.81	0.00	0.07	99.00	90.00	0.00	2003.00	2120.78	5894560.00	4.51	7268.44	7279.50
1	8	1	6723.00	2824.00	191.20	0	Spot (Block1, Row1, Column8)	7722.84	7674.00	780.55	0.00	0.10	6801.00	6889.66	6801.00	717.54	0.01	0.10	58.00	19.00	0.00	873.00	921.84	7954521.00	1.16	7120.24	7098.50
1	1	2	4607.00	3116.00	200.40	0	Spot (Block1, Row2, Column1)	6951.22	6918.50	424.15	0.00	0.06	6597.00	6671.28	6597.00	575.40	0.00	0.09	32.00	2.00	0.00	321.50	354.22	7938293.00	0.49	6691.32	6675.50
1	2	2	4901.00	3119.00	117.40	0	Spot (Block1, Row2, Column2)	7237.06	7163.50	605.49	0.00	0.08	6339.00	6362.21	6339.00	525.71	0.00	0.08	70.00	33.00	0.00	824.50	898.06	2619817.00	1.66	6816.30	6776.00
1	3	2	5229.00	3121.00	167.10	0	Spot (Block1, Row2, Column3)	6933.54	6886.50	464.07	0.00	0.07	6230.00	6257.96	6230.00	474.71	0.00	0.08	64.00	28.00	0.00	656.50	703.54	5366562.00	1.42	6519.23	6424.00
1	4	2	5524.00	3134.00	203.55	0	Spot (Block1, Row2, Column4)	7238.79	7151.00	545.25	0.01	0.08	6447.00	6515.69	6447.00	492.92	0.00	0.08	64.00	35.00	0.00	704.00	791.79	8585205.00	1.47	6767.33	6669.00
1	5	2	5817.00	3127.00	208.95	0	Spot (Block1, Row2, Column5)	13036.66	12966.00	2283.39	0.00	0.18	6731.00	6813.31	6731.00	580.72	0.01	0.09	100.00	100.00	0.00	6235.00	6305.66	16269746.00	10.72	8658.81	8604.50
1	6	2	6090.00	3137.00	174.95	0	Spot (Block1, Row2, Column6)	7790.64	7702.50	599.53	0.00	0.08	6741.00	6797.65	6741.00	528.89	0.00	0.08	81.00	44.00	0.00	961.50	1049.64	6606462.00	1.88	7252.71	7204.00
1	7	2	6410.00	3134.00	178.75	0	Spot (Block1, Row2, Column7)	7109.17	7028.00	507.29	0.00	0.07	6536.00	6608.72	6536.00	504.84	0.00	0.08	48.00	18.00	0.00	492.00	573.17	6312941.00	0.99	6899.75	6817.00
1	8	2	6716.00	3128.00	147.00	-50	Spot (Block1, Row2, Column8)	7185.12	7203.50	492.07	0.00	0.07	6657.00	6741.14	6657.00	691.11	0.01	0.10	41.00	1.00	0.00	546.50	528.12	4267964.00	0.64	7101.97	7142.00
1	1	3	4620.00	3418.00	158.70	0	Spot (Block1, Row3, Column1)	8014.86	7970.50	866.30	0.00	0.11	6360.00	6458.00	6360.00	1095.28	0.01	0.17	73.00	17.00	0.00	1610.50	1654.86	5578340.00	1.42	7097.77	6988.00
1	2	3	4922.00	3437.00	171.55	0	Spot (Block1, Row3, Column2)	7081.03	7026.50	496.03	0.00	0.07	6225.00	6277.88	6225.00	506.52	0.00	0.08	75.00	34.00	0.00	801.50	856.03	5806445.00	1.59	6598.95	6600.00
1	3	3	5204.00	3426.00	132.70	0	Spot (Block1, Row3, Column3)	9686.69	9103.00	2752.91	0.03	0.28	6293.00	6333.58	6293.00	477.75	0.00	0.08	100.00	98.00	0.00	2810.00	3393.69	4581806.00	7.02	7675.58	7781.50
1	4	3	5520.00	3424.00	195.95	0	Spot (Block1, Row3, Column4)	7888.90	7730.00	826.87	0.01	0.10	6532.00	6581.54	6532.00	482.89	0.00	0.07	85.00	61.00	0.00	1198.00	1356.90	8591010.00	2.71	7029.74	7032.00
1	5	3	5824.00	3426.00	164.30	0	Spot (Block1, Row3, Column5)	8535.16	8229.00	1474.94	0.02	0.17	6759.00	6819.67	6759.00	524.52	0.00	0.08	93.00	68.00	0.00	1470.00	1776.16	6375763.00	3.27	7333.13	7278.00
1	6	3	6110.00	3414.00	164.25	0	Spot (Block1, Row3, Column6)	7772.60	7778.00	507.09	0.00	0.07	6761.50	6834.36	6761.50	533.37	0.00	0.08	79.00	46.00	0.00	1016.50	1011.10	5821675.00	1.76	7330.25	7288.00
1	7	3	6409.00	3410.00	177.55	0	Spot (Block1, Row3, Column7)	7557.28	7534.50	560.68	0.00	0.07	6517.00	6589.78	6517.00	492.14	0.00	0.07	82.00	52.00	0.00	1017.50	1040.28	6635292.00	1.97	6961.82	6920.00
1	8	3	6717.00	3414.00	191.05	0	Spot (Block1, Row3, Column8)	7243.65	7183.00	467.59	0.00	0.06	6544.50	6605.16	6544.50	498.18	0.00	0.08	63.00	27.00	0.00	638.50	699.15	7475443.00	1.28	6853.37	6756.50
1	1	4	4630.00	3720.00	148.10	0	Spot (Block1, Row4, Column1)	7616.68	7498.00	710.90	0.01	0.09	6173.00	6285.64	6173.00	1097.13	0.01	0.17	67.00	14.00	0.00	1325.00	1443.68	4524306.00	1.21	6978.95	6805.00
1	2	4	4926.00	3738.00	152.10	0	Spot (Block1, Row4, Column2)	6864.45	6882.00	417.23	0.00	0.06	6164.00	6239.69	6164.00	397.81	0.01	0.06	72.00	40.00	0.00	718.00	700.45	4352061.00	1.57	6574.73	6475.00
1	3	4	5209.00	3720.00	148.60	0	Spot (Block1, Row4, Column3)	11388.72	11304.00	1985.85	0.00	0.17	6302.00	6373.83	6302.00	449.78	0.00	0.07	100.00	100.00	0.00	5002.00	5086.72	6890178.00	11.15	7818.24	7766.00
1	4	4	5505.00	3730.00	200.95	0	Spot (Block1, Row4, Column4)	7122.46	7078.00	487.02	0.00	0.07	6440.00	6501.89	6440.00	456.56	0.00	0.07	62.00	31.00	0.00	638.00	682.46	8140976.00	1.36	6727.79	6712.00
1	5	4	5786.00	3727.00	187.10	0	Spot (Block1, Row4, Column5)	7582.50	7582.00	627.17	0.00	0.08	6529.00	6595.04	6529.00	501.09	0.00	0.08	78.00	53.00	0.00	1053.00	1053.50	7483928.00	1.97	7038.51	6986.00
1	6	4	6109.00	3719.00	206.10	0	Spot (Block1, Row4, Column6)	12622.96	12657.00	1606.40	0.00	0.13	6597.00	6674.98	6597.00	537.04	0.01	0.08	100.00	100.00	0.00	6060.00	6025.96	15261162.00	11.08	8689.64	8617.00
1	7	4	6416.00	3725.00	160.15	0	Spot (Block1, Row4, Column7)	9191.51	7930.50	4989.87	0.06	0.54	6428.00	6511.65	6428.00	486.63	0.01	0.07	97.00	81.00	0.28	1502.50	2763.51	6489209.00	5.51	7186.99	7187.00
1	8	4	6712.00	3729.00	171.55	0	Spot (Block1, Row4, Column8)	8042.81	7906.00	749.21	0.01	0.09	6537.00	6607.33	6537.00	498.67	0.00	0.08	91.00	75.00	0.00	1369.00	1505.81	6619236.00	2.88	7011.95	6976.00
1	1	5	4621.00	4037.00	159.20	0	Spot (Block1, Row5, Column1)	8324.24	8292.50	896.42	0.00	0.11	6213.00	6272.42	6213.00	402.49	0.00	0.06	99.00	95.00	0.00	2079.50	2111.24	5843614.00	5.10	7041.55	6893.50
1	2	5	4925.00	4048.00	263.90	0	Spot (Block1, Row5, Column2)	7087.35	6910.00	1125.32	0.01	0.16	6363.00	6470.75	6363.00	678.35	0.01	0.10	41.00	9.00	0.00	547.00	724.35	14366069.00	0.91	6724.93	6322.50
1	3	5	5198.00	4039.00	178.50	0	Spot (Block1, Row5, Column3)	8989.45	7612.00	7307.66	0.07	0.81	6406.00	6501.62	6406.00	622.80	0.01	0.10	89.00	47.00	1.12	1206.00	2583.45	7991624.00	3.99	7076.47	7030.00
1	4	5	5511.00	4023.00	186.80	0	Spot (Block1, Row5, Column4)	7449.68	7441.00	536.12	0.00	0.07	6454.50	6525.21	6454.50	511.56	0.00	0.08	78.00	47.00	0.00	986.50	995.18	7308135.00	1.81	6880.38	6865.50
1	5	5	5813.00	4023.00	157.15	0	Spot (Block1, Row5, Column5)	11338.38	11014.00	3027.95	0.01	0.27	6502.00	6538.67	6502.00	449.85	0.00	0.07	100.00	99.00	0.00	4512.00	4836.38	7687423.00	10.67	7715.78	7830.00
1	6	5	6124.00	4025.00	189.25	0	Spot (Block1, Row5, Column6)	7538.48	7416.00	648.04	0.01	0.09	6505.00	6556.74	6505.00	449.36	0.00	0.07	82.00	51.00	0.00	911.00	1033.48	7591249.00	2.18	6943.89	6967.50
1	7	5	6421.00	4029.00	177.20	0	Spot (Block1, Row5, Column7)	7597.82	7553.00	567.32	0.00	0.07	6493.00	6566.36	6493.00	517.70	0.00	0.08	83.00	52.00	0.00	1060.00	1104.82	6655691.00	1.99	7012.37	6948.00
1	8	5	6718.00	4046.00	143.80	0	Spot (Block1, Row5, Column8)	9732.74	8570.00	4908.99	0.06	0.50	6647.00	6973.42	6647.00	3395.58	0.02	0.49	19.00	9.00	0.18	1923.00	3085.74	5411405.00	0.81	7539.93	7445.00
1	1	6	4604.00	4337.00	173.35	0	Spot (Block1, Row6, Column1)	7025.37	6796.50	1002.89	0.01	0.14	6289.00	6352.76	6289.00	444.32	0.00	0.07	56.00	29.00	0.00	507.50	736.37	5887263.00	1.51	6682.04	6607.00
1	2	6	4952.00	4391.00	119.75	0	Spot (Block1, Row6, Column2)	8012.85	7238.00	2400.61	0.04	0.30	6410.00	6477.84	6410.00	618.80	0.00	0.10	62.00	32.00	0.00	828.00	1602.85	3060908.00	2.48	7105.52	6830.00
1	3	6	5229.00	4344.00	199.05	0	Spot (Block1, Row6, Column3)	8118.49	7641.50	3649.48	0.03	0.45	6397.00	6469.01	6397.00	527.12	0.00	0.08	76.00	57.00	0.18	1244.50	1721.49	9060232.00	3.13	7043.98	6828.00
1	4	6	5517.00	4334.00	187.20	0	Spot (Block1, Row6, Column4)	7555.96	7572.50	591.85	0.00	0.08	6409.00	6469.86	6409.00	461.65	0.00	0.07	88.00	59.00	0.00	1163.50	1146.96	7465293.00	2.35	6858.18	6806.00
1	5	6	5806.00	4319.00	147.70	0	Spot (Block1, Row6, Column5)	10702.06	10736.00	1853.53	0.00	0.17	6579.00	6616.40	6579.00	528.41	0.00	0.08	100.00	99.00	0.00	4157.00	4123.06	6367724.00	7.73	7677.88	7691.00
1	6	6	6116.00	4361.00	216.65	0	Spot (Block1, Row6, Column6)	7739.53	7422.50	1995.91	0.02	0.26	6591.00	6634.61	6591.00	453.80	0.00	0.07	72.00	45.00	0.00	831.50	1148.53	10355487.00	2.43	6986.60	6982.00
1	7	6	6407.00	4324.00	150.25	0	Spot (Block1, Row6, Column7)	8133.28	8171.00	510.76	0.00	0.06	6613.50	6707.30	6613.50	596.18	0.01	0.09	96.00	73.00	0.00	1557.50	1519.78	5050769.00	2.39	7231.01	7204.00
1	8	6	6701.00	4336.00	174.95	0	Spot (Block1, Row6, Column8)	8139.48	7956.00	823.37	0.01	0.10	6853.00	7574.94	6853.00	4768.52	0.04	0.63	0.00	0.00	0.00	1103.00	1286.48	6959255.00	0.12	7329.53	7262.00
1	1	7	4620.00	4627.00	205.80	0	Spot (Block1, Row7, Column1)	7012.42	6926.50	769.92	0.01	0.11	6327.00	6405.47	6327.00	511.84	0.01	0.08	54.00	23.00	0.00	599.50	685.42	8485030.00	1.19	6576.86	6590.00
1	2	7	4932.00	4631.00	204.45	0	Spot (Block1, Row7, Column2)	6944.81	6881.00	555.02	0.00	0.08	6278.00	6317.46	6278.00	431.29	0.00	0.07	65.00	29.00	0.00	603.00	666.81	8250434.00	1.45	6574.36	6546.50
1	3	7	5208.00	4620.00	189.80	0	Spot (Block1, Row7, Column3)	7479.38	7089.00	3235.65	0.02	0.43	6303.00	6365.91	6303.00	459.23	0.00	0.07	73.00	44.00	0.00	786.00	1176.38	7591571.00	2.42	6841.43	6768.00
1	4	7	5521.00	4625.00	209.45	0	Spot (Block1, Row7, Column4)	7192.97	7111.00	539.79	0.00	0.08	6371.00	6451.23	6371.00	543.53	0.01	0.08	63.00	28.00	0.00	740.00	821.97	8984024.00	1.36	6781.19	6753.00
1	5	7	5784.00	4615.00	105.70	0	Spot (Block1, Row7, Column5)	10230.32	7938.00	8878.43	0.11	0.87	6543.00	6621.39	6543.00	573.43	0.01	0.09	90.00	65.00	1.02	1395.00	3687.32	2997483.00	6.29	7685.02	7681.00
1	6	7	6120.00	4624.00	184.85	0	Spot (Block1, Row7, Column6)	7718.61	7578.00	1103.73	0.01	0.14	6640.00	6737.99	6640.00	663.38	0.01	0.10	72.00	28.00	0.00	938.00	1078.61	7433023.00	1.48	7173.36	7118.00
1	7	7	6475.00	4645.00	135.90	0	Spot (Block1, Row7, Column7)	26458.56	21505.00	16778.98	0.09	0.63	6769.00	7928.67	6769.00	5245.67	0.07	0.66	82.00	63.00	5.81	14736.00	19689.56	13202822.00	3.53	12518.21	9186.50
1	8	7	6719.00	4623.00	199.65	0	Spot (Block1, Row7, Column8)	16340.10	16357.00	2586.81	0.00	0.16	6839.50	7815.43	6839.50	5008.72	0.06	0.64	94.00	39.00	0.00	9517.50	9500.60	18415292.00	1.70	9939.26	9735.00
1	1	8	4610.00	4940.00	146.30	0	Spot (Block1, Row8, Column1)	62280.49	65535.00	7132.78	0.02	0.11	6521.00	6623.70	6521.00	598.66	0.01	0.09	100.00	100.00	77.82	59014.00	55759.49	36496668.00	92.97	23402.57	20173.00
1	2	8	4914.00	4901.00	162.95	0	Spot (Block1, Row8, Column2)	7334.54	7276.00	745.72	0.00	0.10	6394.00	6598.52	6394.00	1895.24	0.01	0.29	5.00	0.00	0.00	882.00	940.54	5405553.00	0.39	6866.67	6803.00
1	3	8	5220.00	4907.00	169.45	0	Spot (Block1, Row8, Column3)	8230.22	7641.00	3535.56	0.03	0.43	6361.00	6445.22	6361.00	686.17	0.01	0.11	76.00	44.00	0.00	1280.00	1869.22	6559487.00	2.60	7094.01	6886.00
1	4	8	5509.00	4922.00	193.55	0	Spot (Block1, Row8, Column4)	7338.20	7283.50	590.61	0.00	0.08	6348.00	6424.65	6348.00	514.49	0.01	0.08	80.00	45.00	0.00	935.50	990.20	7778487.00	1.78	6705.62	6741.00
1	5	8	5809.00	4922.00	189.40	0	Spot (Block1, Row8, Column5)	7231.30	7214.50	576.70	0.00	0.08	6428.00	6513.63	6428.00	507.02	0.01	0.08	66.00	35.00	0.00	786.50	803.30	7303616.00	1.42	6847.20	6781.00
1	6	8	6129.00	4927.00	196.35	0	Spot (Block1, Row8, Column6)	7473.40	7526.00	627.48	0.00	0.08	6490.00	6553.65	6490.00	509.95	0.00	0.08	75.00	51.00	0.00	1036.00	983.40	8175901.00	1.80	6900.66	6868.50
1	7	8	6416.00	4928.00	147.00	-50	Spot (Block1, Row8, Column7)	9709.17	8090.00	5993.64	0.08	0.62	6634.00	7732.33	6634.00	5176.55	0.07	0.67	9.00	6.00	0.00	1456.00	3075.17	5708992.00	0.38	9378.76	7579.50
1	8	8	6718.00	4925.00	160.35	0	Spot (Block1, Row8, Column8)	14216.86	13613.00	4325.06	0.02	0.30	6781.00	7822.15	6781.00	5028.46	0.06	0.64	71.00	20.00	0.00	6832.00	7435.86	10051322.00	1.27	8615.47	8069.00
2	1	1	9124.00	2836.00	157.10	0	Spot (Block2, Row1, Column1)	62903.03	65535.00	5556.04	0.02	0.09	5827.00	5905.91	5827.00	604.94	0.01	0.10	100.00	100.00	75.66	59708.00	57076.03	42648648.00	94.22	25280.90	20327.00
2	2	1	9418.00	2839.00	150.40	0	Spot (Block2, Row1, Column2)	6678.19	6618.00	644.69	0.00	0.10	5599.50	5627.42	5599.50	465.86	0.00	0.08	80.00	55.00	0.00	1018.50	1078.69	4147159.00	2.26	6035.67	5934.00
2	3	1	9745.00	2838.00	172.95	0	Spot (Block2, Row1, Column3)	6097.75	6045.00	405.00	0.00	0.07	5526.50	5568.08	5526.50	384.61	0.00	0.07	67.00	28.00	0.00	518.50	571.25	5091618.00	1.38	5749.02	5711.00
2	4	1	10020.00	2846.00	192.60	0	Spot (Block2, Row1, Column4)	6522.34	6380.00	737.01	0.01	0.11	5590.00	5635.40	5590.00	398.54	0.00	0.07	79.00	49.00	0.00	790.00	932.34	6828890.00	2.23	5881.79	5908.00
2	5	1	10329.00	2822.00	176.10	0	Spot (Block2, Row1, Column5)	6415.34	6378.00	524.89	0.00	0.08	5730.50	5758.94	5730.50	418.98	0.00	0.07	67.00	37.00	0.00	647.50	684.84	5581344.00	1.57	6035.81	5985.00
2	6	1	10618.00	2815.00	163.80	0	Spot (Block2, Row1, Column6)	6783.93	6807.00	533.25	0.00	0.08	5821.00	5873.63	5821.00	450.94	0.00	0.08	80.00	53.00	0.00	986.00	962.93	5054027.00	2.02	6296.79	6198.00
2	7	1	10929.00	2833.00	161.65	0	Spot (Block2, Row1, Column7)	7319.81	7132.00	1121.61	0.01	0.15	5892.00	5957.35	5892.00	484.46	0.00	0.08	89.00	65.00	0.00	1240.00	1427.81	5277584.00	2.81	6383.06	6407.50
2	8	1	11231.00	2823.00	187.90	0	Spot (Block2, Row1, Column8)	7338.73	7211.00	761.59	0.01	0.10	5943.00	5997.21	5943.00	456.57	0.00	0.08	92.00	69.00	0.00	1268.00	1395.73	7302041.00	2.94	6435.92	6408.50
2	1	2	9133.00	3128.00	166.15	0	Spot (Block2, Row2, Column1)	6032.66	6008.00	393.14	0.00	0.07	5500.00	5556.48	5500.00	461.38	0.00	0.08	53.00	18.00	0.00	508.00	532.66	4608949.00	1.03	5799.57	5818.00
2	2	2	9427.00	3133.00	124.70	0	Spot (Block2, Row2, Column2)	6134.80	6033.00	495.44	0.01	0.08	5373.00	5415.04	5373.00	355.71	0.00	0.07	76.00	45.00	0.00	660.00	761.80	2527536.00	2.02	5727.77	5745.00
2	3	2	9733.00	3124.00	183.80	0	Spot (Block2, Row2, Column3)	6153.54	6128.00	428.35	0.00	0.07	5396.00	5449.68	5396.00	441.88	0.00	0.08	76.00	35.00	0.00	732.00	757.54	5845864.00	1.59	5714.91	5773.00
2	4	2	10025.00	3129.00	194.70	0	Spot (Block2, Row2, Column4)	6212.51	6152.00	429.06	0.00	0.07	5448.00	5513.51	5448.00	478.47	0.01	0.09	72.00	26.00	0.00	704.00	764.51	6666025.00	1.46	5772.41	5781.00
2	5	2	10326.00	3135.00	194.85	0	Spot (Block2, Row2, Column5)	9003.94	8669.50	1966.79	0.02	0.22	5479.00	5518.19	5479.00	418.40	0.00	0.08	100.00	99.00	0.00	3190.50	3524.94	9670228.00	8.33	6457.54	6543.00
2	6	2	10620.00	3121.00	163.45	0	Spot (Block2, Row2, Column6)	6082.84	6077.00	439.78	0.00	0.07	5513.00	5570.62	5513.00	507.07	0.00	0.09	53.00	18.00	0.00	564.00	569.84	4507386.00	1.01	5814.99	5757.50
2	7	2	10928.00	3111.00	182.20	0	Spot (Block2, Row2, Column7)	6252.44	6221.00	494.98	0.00	0.08	5591.00	5647.64	5591.00	497.41	0.00	0.09	59.00	25.00	0.00	630.00	661.44	5814771.00	1.22	5854.10	5879.00
2	8	2	11225.00	3108.00	189.65	0	Spot (Block2, Row2, Column8)	6190.41	6125.00	472.82	0.00	0.08	5669.00	5721.45	5669.00	420.10	0.00	0.07	52.00	26.00	0.00	456.00	521.41	6270881.00	1.12	5968.20	5933.00
2	1	3	9120.00	3425.00	147.80	0	Spot (Block2, Row3, Column1)	6717.50	6599.00	686.40	0.01	0.10	5280.00	5312.91	5280.00	403.56	0.00	0.08	93.00	81.00	0.00	1319.00	1437.50	3983476.00	3.48	5894.52	5907.00
2	2	3	9442.00	3408.00	171.30	0	Spot (Block2, Row3, Column2)	5887.89	5853.00	546.26	0.00	0.09	5180.00	5215.91	5180.00	367.57	0.00	0.07	73.00	43.00	0.00	673.00	707.89	4810406.00	1.83	5538.48	5458.00
2	3	3	9713.00	3415.00	180.85	0	Spot (Block2, Row3, Column3)	6293.18	6180.00	594.39	0.01	0.09	5254.00	5294.89	5254.00	455.60	0.00	0.09	84.00	51.00	0.00	926.00	1039.18	5770847.00	2.19	5623.61	5567.50
2	4	3	10022.00	3415.00	170.10	0	Spot (Block2, Row3, Column4)	6259.45	6218.00	570.65	0.00	0.09	5244.00	5277.20	5244.00	478.22	0.00	0.09	84.00	51.00	0.00	974.00	1015.45	5038854.00	2.05	5726.14	5672.00
2	5	3	10330.00	3420.00	177.15	0	Spot (Block2, Row3, Column5)	6043.29	6009.00	528.55	0.00	0.09	5164.00	5193.19	5164.00	413.94	0.00	0.08	80.00	50.00	0.00	845.00	879.29	5299968.00	2.05	5591.86	5634.50
2	6	3	10626.00	3427.00	205.10	0	Spot (Block2, Row3, Column6)	6018.56	5973.50	446.56	0.00	0.07	5211.00	5249.93	5211.00	491.03	0.00	0.09	75.00	34.00	0.00	762.50	807.56	7198199.00	1.57	5532.10	5464.00
2	7	3	10938.00	3405.00	165.45	0	Spot (Block2, Row3, Column7)	6029.05	5958.00	458.08	0.01	0.08	5360.00	5398.18	5360.00	475.32	0.00	0.09	58.00	25.00	0.00	598.00	669.05	4576052.00	1.33	5722.62	5660.00
2	8	3	11218.00	3424.00	190.35	0	Spot (Block2, Row3, Column8)	6089.95	6059.00	408.00	0.00	0.07	5439.00	5485.19	5439.00	390.21	0.00	0.07	73.00	34.00	0.00	620.00	650.95	6187386.00	1.55	5826.01	5841.00
2	1	4	9131.00	3731.00	179.35	0	Spot (Block2, Row4, Column1)	5981.20	5906.00	548.85	0.01	0.09	5066.00	5098.77	5066.00	370.16	0.00	0.07	83.00	57.00	0.00	840.00	915.20	5389064.00	2.38	5387.49	5271.00
2	2	4	9427.00	3729.00	222.90	0	Spot (Block2, Row4, Column2)	5659.22	5677.00	373.99	0.00	0.07	4989.50	5028.59	4989.50	344.50	0.00	0.07	78.00	49.00	0.00	687.50	669.72	8058731.00	1.83	5193.74	5104.00
2	3	4	9727.00	3737.00	155.20	0	Spot (Block2, Row4, Column3)	8643.49	8440.50	1325.46	0.01	0.15	5066.00	5102.24	5066.00	341.44	0.00	0.07	100.00	100.00	0.00	3374.50	3577.49	5652841.00	10.37	6165.17	6170.50
2	4	4	10003.00	3728.00	213.95	0	Spot (Block2, Row4, Column4)	5596.21	5531.00	378.64	0.01	0.07	5035.50	5066.32	5035.50	342.96	0.00	0.07	66.00	33.00	0.00	495.50	560.71	7291855.00	1.55	5256.09	5232.00
2	5	4	10319.00	3729.00	195.20	0	Spot (Block2, Row4, Column5)	5706.39	5718.00	457.36	0.00	0.08	4947.00	4973.39	4947.00	332.31	0.00	0.07	82.00	58.00	0.00	771.00	759.39	6151491.00	2.21	5238.57	5205.00
2	6	4	10627.00	3737.00	200.65	0	Spot (Block2, Row4, Column6)	8214.39	8209.50	1101.11	0.00	0.13	5002.00	5030.48	5002.00	336.26	0.00	0.07	100.00	99.00	0.00	3207.50	3212.39	9380831.00	9.47	5926.41	5809.00
2	7	4	10927.00	3731.00	152.65	0	Spot (Block2, Row4, Column7)	6290.47	6266.00	613.18	0.00	0.10	5185.00	5218.00	5185.00	370.34	0.00	0.07	92.00	69.00	0.00	1081.00	1105.47	4007027.00	2.90	5615.36	5535.00
2	8	4	11224.00	3736.00	165.10	0	Spot (Block2, Row4, Column8)	6903.79	6811.00	680.04	0.01	0.10	5326.00	5351.99	5326.00	362.40	0.00	0.07	98.00	92.00	0.00	1485.00	1577.79	5233072.00	4.28	5838.09	5846.00
2	1	5	9132.00	4028.00	143.25	0	Spot (Block2, Row5, Column1)	6983.71	6670.00	2008.10	0.02	0.29	4994.00	5036.79	4994.00	350.78	0.00	0.07	99.00	96.00	0.00	1676.00	1989.71	3861989.00	5.55	5802.28	5716.00
2	2	5	9429.00	4028.00	185.80	0	Spot (Block2, Row5, Column2)	5700.86	5686.00	408.47	0.00	0.07	4952.00	4992.33	4952.00	337.60	0.00	0.07	84.00	56.00	0.00	734.00	748.86	5529835.00	2.10	5301.66	5307.00
2	3	5	9728.00	4033.00	177.30	0	Spot (Block2, Row5, Column3)	6444.40	6341.00	769.75	0.01	0.12	5011.00	5054.10	5011.00	366.75	0.00	0.07	97.00	85.00	0.00	1330.00	1433.40	5664629.00	3.79	5587.35	5519.50
2	4	5	10021.00	4032.00	161.65	0	Spot (Block2, Row5, Column4)	6099.33	6057.50	490.32	0.00	0.08	5006.00	5040.62	5006.00	374.21	0.00	0.07	94.00	74.00	0.00	1051.50	1093.33	4415913.00	2.83	5511.40	5481.50
2	5	5	10324.00	4043.00	146.30	0	Spot (Block2, Row5, Column5)	8681.56	8614.00	1461.31	0.00	0.17	4970.00	5004.12	4970.00	368.07	0.00	0.07	100.00	99.00	0.00	3644.00	3711.56	5061347.00	9.99	6078.23	5988.00
2	6	5	10635.00	4031.00	209.80	0	Spot (Block2, Row5, Column6)	5733.69	5693.00	513.82	0.00	0.09	4987.00	5029.83	4987.00	362.01	0.00	0.07	71.00	49.00	0.00	706.00	746.69	7195785.00	1.94	5287.00	5264.00
2	7	5	10922.00	4038.00	188.40	0	Spot (Block2, Row5, Column7)	6145.74	6175.00	514.85	0.00	0.08	5110.50	5148.18	5110.50	357.51	0.00	0.07	90.00	72.00	0.00	1064.50	1035.24	6188758.00	2.79	5506.31	5448.00
2	8	5	11225.00	4028.00	157.90	0	Spot (Block2, Row5, Column8)	7055.25	6648.00	2230.91	0.03	0.32	5211.00	5251.21	5211.00	379.88	0.00	0.07	94.00	84.00	0.00	1437.00	1844.25	4846957.00	4.75	5851.07	5850.50
2	1	6	9125.00	4336.00	195.45	0	Spot (Block2, Row6, Column1)	5777.46	5655.50	493.58	0.01	0.09	4941.00	4964.29	4941.00	338.31	0.00	0.07	86.00	53.00	0.00	714.50	836.46	6228101.00	2.40	5223.01	5231.00
2	2	6	9424.00	4327.00	205.90	0	Spot (Block2, Row6, Column2)	5620.19	5577.00	413.21	0.00	0.07	4871.00	4899.45	4871.00	332.88	0.00	0.07	84.00	55.00	0.00	706.00	749.19	6783568.00	2.17	5154.10	5125.00
2	3	6	9724.00	4325.00	190.60	0	Spot (Block2, Row6, Column3)	6157.47	6069.50	729.10	0.01	0.12	4936.50	4962.50	4936.50	364.80	0.00	0.07	91.00	73.00	0.00	1133.00	1220.97	6305254.00	3.28	5385.92	5221.50
2	4	6	10026.00	4312.00	182.15	0	Spot (Block2, Row6, Column4)	6093.25	6049.50	588.99	0.00	0.10	4989.00	5047.55	4989.00	755.61	0.01	0.15	71.00	26.00	0.00	1060.50	1104.25	5666719.00	1.38	5484.18	5483.00
2	5	6	10323.00	4334.00	148.30	0	Spot (Block2, Row6, Column5)	7178.33	7193.50	803.44	0.00	0.11	4983.00	5039.23	4983.00	760.17	0.00	0.15	98.00	74.00	0.00	2210.50	2195.33	4292639.00	2.81	5717.86	5675.50
2	6	6	10629.00	4333.00	195.45	0	Spot (Block2, Row6, Column6)	5757.95	5726.00	468.51	0.00	0.08	4999.00	5038.67	4999.00	383.96	0.00	0.08	78.00	46.00	0.00	727.00	758.95	6218586.00	1.87	5279.33	5231.50
2	7	6	10925.00	4336.00	182.30	0	Spot (Block2, Row6, Column7)	5984.52	5884.00	500.87	0.01	0.08	5026.00	5063.66	5026.00	353.53	0.00	0.07	93.00	60.00	0.00	858.00	958.52	5589542.00	2.60	5448.90	5431.00
2	8	6	11227.00	4337.00	180.85	0	Spot (Block2, Row6, Column8)	5798.55	5779.50	484.51	0.00	0.08	5084.00	5130.07	5084.00	376.91	0.00	0.07	74.00	46.00	0.00	695.50	714.55	5288282.00	1.77	5415.35	5439.00
2	1	7	9130.00	4632.00	192.90	0	Spot (Block2, Row7, Column1)	5730.37	5685.00	491.08	0.00	0.09	4894.00	4955.39	4894.00	483.65	0.01	0.10	76.00	32.00	0.00	791.00	836.37	6051266.00	1.60	5180.16	5175.00
2	2	7	9429.00	4641.00	186.75	0	Spot (Block2, Row7, Column2)	5426.63	5376.00	413.98	0.00	0.08	4685.00	4726.97	4685.00	351.43	0.00	0.07	80.00	48.00	0.00	691.00	741.63	5301819.00	1.99	4980.71	5009.00
2	3	7	9734.00	4620.00	219.50	0	Spot (Block2, Row7, Column3)	5329.13	5244.50	389.62	0.01	0.07	4728.00	4754.43	4728.00	373.13	0.00	0.08	70.00	30.00	0.00	516.50	601.13	7343542.00	1.54	4996.73	4992.00
2	4	7	10026.00	4648.00	202.80	0	Spot (Block2, Row7, Column4)	5585.35	5542.00	458.63	0.00	0.08	4795.00	4844.03	4795.00	809.33	0.00	0.17	43.00	4.00	0.00	747.00	790.35	6506933.00	0.92	5085.84	5076.00
2	5	7	10334.00	4634.00	196.20	0	Spot (Block2, Row7, Column5)	5517.68	5470.00	441.93	0.00	0.08	4813.50	4875.53	4813.50	795.05	0.01	0.16	39.00	3.00	0.00	656.50	704.18	6030823.00	0.81	5219.64	5207.00
2	6	7	10623.00	4626.00	200.40	0	Spot (Block2, Row7, Column6)	5796.68	5712.00	489.89	0.01	0.08	4842.00	4879.58	4842.00	397.70	0.00	0.08	86.00	55.00	0.00	870.00	954.68	6614015.00	2.31	5221.20	5230.00
2	7	7	10922.00	4636.00	184.30	0	Spot (Block2, Row7, Column7)	5647.24	5639.50	456.53	0.00	0.08	4886.00	4916.82	4886.00	378.21	0.00	0.08	78.00	49.00	0.00	753.50	761.24	5364876.00	1.93	5347.65	5346.00
2	8	7	11224.00	4636.00	186.80	0	Spot (Block2, Row7, Column8)	11026.95	10822.00	3529.53	0.01	0.32	4956.00	4995.10	4956.00	427.27	0.00	0.09	100.00	100.00	0.10	5866.00	6070.95	10817435.00	14.12	6810.59	6627.00
2	1	8	9118.00	4942.00	147.20	0	Spot (Block2, Row8, Column1)	62521.10	65535.00	6667.04	0.02	0.11	5001.00	5094.48	5001.00	593.47	0.01	0.12	100.00	100.00	76.51	60534.00	57520.10	37262888.00	96.76	22764.12	17946.50
2	2	8	9426.00	4954.00	211.35	0	Spot (Block2, Row8, Column2)	5353.75	5279.00	809.09	0.01	0.15	4735.00	4791.51	4735.00	493.20	0.01	0.10	55.00	16.00	0.00	544.00	618.75	6809967.00	1.14	4902.24	4857.00
2	3	8	9706.00	4929.00	156.35	0	Spot (Block2, Row8, Column3)	5828.85	5534.00	1338.77	0.02	0.23	4628.00	4664.26	4628.00	362.58	0.00	0.08	84.00	59.00	0.00	906.00	1200.85	3928648.00	3.21	5060.90	4998.00
2	4	8	10023.00	4924.00	182.95	0	Spot (Block2, Row8, Column4)	5528.57	5426.50	595.61	0.01	0.11	4651.00	4691.11	4651.00	387.82	0.00	0.08	77.00	50.00	0.00	775.50	877.57	5196853.00	2.16	5015.11	5053.00
2	5	8	10302.00	4938.00	189.85	0	Spot (Block2, Row8, Column5)	5317.75	5267.00	453.11	0.00	0.09	4674.00	4704.94	4674.00	379.54	0.00	0.08	65.00	35.00	0.00	593.00	643.75	5429427.00	1.61	5103.83	4987.00
2	6	8	10622.00	4935.00	176.10	0	Spot (Block2, Row8, Column6)	5964.94	5866.00	662.30	0.01	0.11	4678.00	4725.15	4678.00	376.55	0.00	0.08	96.00	81.00	0.00	1188.00	1286.94	5189498.00	3.29	5183.57	5168.00
2	7	8	10927.00	4932.00	178.20	0	Spot (Block2, Row8, Column7)	5574.20	5540.00	451.32	0.00	0.08	4736.00	4786.39	4736.00	381.12	0.00	0.08	83.00	53.00	0.00	804.00	838.20	4972185.00	2.07	5137.27	5145.50
2	8	8	11222.00	4937.00	156.20	0	Spot (Block2, Row8, Column8)	11540.42	11126.50	3275.82	0.02	0.28	4863.00	4907.73	4863.00	412.42	0.00	0.08	100.00	100.00	0.00	6263.50	6677.42	7778240.00	16.08	6527.33	6395.50
3	1	1	13624.00	2838.00	157.35	0	Spot (Block3, Row1, Column1)	60486.89	65535.00	8880.33	0.03	0.15	5938.00	6022.96	5938.00	597.66	0.01	0.10	100.00	100.00	67.94	59597.00	54548.89	41131456.00	91.13	22796.17	21036.50
3	2	1	13922.00	2845.00	153.85	0	Spot (Block3, Row1, Column2)	12398.03	12032.50	2910.32	0.01	0.23	5641.00	5714.68	5641.00	494.95	0.01	0.09	100.00	100.00	0.00	6391.50	6757.03	8009125.00	13.50	7378.43	7374.00
3	3	1	14218.00	2841.00	164.40	0	Spot (Block3, Row1, Column3)	7344.54	7229.00	939.10	0.01	0.13	5519.00	5570.60	5519.00	403.93	0.00	0.07	97.00	88.00	0.00	1710.00	1825.54	5515750.00	4.39	6164.11	6226.00
3	4	1	14515.00	2845.00	152.60	0	Spot (Block3, Row1, Column4)	11311.02	11248.00	2503.89	0.00	0.22	5530.00	5563.99	5530.00	367.58	0.00	0.07	100.00	99.00	0.00	5718.00	5781.02	7272986.00	15.63	7025.89	6821.00
3	5	1	14825.00	2841.00	155.65	0	Spot (Block3, Row1, Column5)	10073.61	9483.00	2789.37	0.03	0.28	5530.00	5578.50	5530.00	379.35	0.00	0.07	100.00	99.00	0.00	3953.00	4543.61	6698949.00	11.85	6504.49	6471.00
3	6	1	15116.00	2836.00	153.80	0	Spot (Block3, Row1, Column6)	13025.84	12532.00	3802.53	0.02	0.29	5537.50	5594.45	5537.50	415.73	0.00	0.07	100.00	100.00	0.00	6994.50	7488.34	8466797.00	17.88	7276.35	7105.00
3	7	1	15432.00	2838.00	155.30	0	Spot (Block3, Row1, Column7)	22316.62	20858.00	9370.83	0.03	0.42	5577.00	5629.79	5577.00	428.60	0.00	0.08	100.00	100.00	0.00	15281.00	16739.62	14773605.00	38.93	9457.30	8878.50
3	8	1	15739.00	2835.00	213.55	0	Spot (Block3, Row1, Column8)	6691.51	6610.00	602.99	0.01	0.09	5702.00	5752.43	5702.00	434.31	0.00	0.08	83.00	52.00	0.00	908.00	989.51	8745806.00	2.16	5973.89	6001.50
3	1	2	13605.00	3143.00	213.45	0	Spot (Block3, Row2, Column1)	6287.98	6255.00	464.69	0.00	0.07	5719.00	5783.42	5719.00	484.53	0.00	0.08	55.00	21.00	0.00	536.00	568.98	8168092.00	1.04	5955.11	5897.00
3	2	2	13920.00	3143.00	137.65	0	Spot (Block3, Row2, Column2)	8177.08	8152.00	1045.30	0.00	0.13	5505.00	5548.21	5505.00	402.04	0.00	0.07	100.00	98.00	0.00	2647.00	2672.08	4153959.00	6.54	6524.00	6469.50
3	3	2	14219.00	3148.00	205.45	0	Spot (Block3, Row2, Column3)	6566.26	6506.50	568.50	0.00	0.09	5488.00	5518.31	5488.00	384.33	0.00	0.07	91.00	65.00	0.00	1018.50	1078.26	7879517.00	2.73	5974.03	5962.00
3	4	2	14522.00	3143.00	179.25	0	Spot (Block3, Row2, Column4)	7704.22	7649.50	902.07	0.00	0.12	5530.00	5577.25	5530.00	426.79	0.00	0.08	99.00	95.00	0.00	2119.50	2174.22	6949203.00	4.98	6257.02	6220.00
3	5	2	14827.00	3144.00	189.35	0	Spot (Block3, Row2, Column5)	9978.45	9988.00	1336.54	0.00	0.13	5515.00	5554.23	5515.00	413.67	0.00	0.07	100.00	100.00	0.00	4473.00	4463.45	10028342.00	10.69	6955.97	6877.00
3	6	2	15115.00	3142.00	183.90	0	Spot (Block3, Row2, Column6)	7221.52	7121.00	899.26	0.01	0.12	5485.00	5530.31	5485.00	388.16	0.00	0.07	95.00	85.00	0.00	1636.00	1736.52	6838776.00	4.36	6078.22	6046.00
3	7	2	15420.00	3132.00	189.55	0	Spot (Block3, Row2, Column7)	6735.62	6669.00	675.12	0.00	0.10	5481.00	5525.86	5481.00	380.53	0.00	0.07	93.00	69.00	0.00	1188.00	1254.62	6816446.00	3.18	5917.63	5959.00
3	8	2	15726.00	3150.00	205.10	0	Spot (Block3, Row2, Column8)	6360.04	6347.00	408.27	0.00	0.06	5660.00	5689.83	5660.00	414.16	0.00	0.07	75.00	35.00	0.00	687.00	700.04	7619333.00	1.62	5959.20	5869.00
3	1	3	13624.00	3443.00	151.80	0	Spot (Block3, Row3, Column1)	11401.98	10689.00	2920.17	0.03	0.26	5607.00	5653.54	5607.00	454.08	0.00	0.08	100.00	100.00	0.00	5082.00	5794.98	7217456.00	12.66	7142.57	6781.00
3	2	3	13924.00	3448.00	193.65	0	Spot (Block3, Row3, Column2)	6682.45	6710.00	642.03	0.00	0.10	5425.00	5476.75	5425.00	391.34	0.00	0.07	91.00	74.00	0.00	1285.00	1257.45	7083394.00	3.08	5951.08	5869.00
3	3	3	14216.00	3431.00	192.45	0	Spot (Block3, Row3, Column3)	6986.27	6899.00	902.49	0.01	0.13	5511.00	5577.10	5511.00	440.73	0.01	0.08	92.00	75.00	0.00	1388.00	1475.27	7293666.00	3.20	6135.29	6185.00
3	4	3	14520.00	3439.00	151.95	0	Spot (Block3, Row3, Column4)	12250.89	11718.00	3383.25	0.02	0.28	5518.00	5580.16	5518.00	439.24	0.00	0.08	100.00	100.00	0.00	6200.00	6732.89	7767066.00	15.19	7088.21	7114.00
3	5	3	14824.00	3434.00	154.95	0	Spot (Block3, Row3, Column5)	7664.77	7464.00	1438.88	0.01	0.19	5542.00	5575.04	5542.00	420.99	0.00	0.08	98.00	92.00	0.00	1922.00	2122.77	5097073.00	4.96	6350.94	6232.00
3	6	3	15125.00	3440.00	195.45	0	Spot (Block3, Row3, Column6)	6666.42	6649.00	534.90	0.00	0.08	5483.00	5540.05	5483.00	406.58	0.00	0.07	92.00	75.00	0.00	1166.00	1183.42	7233065.00	2.77	5921.78	5912.00
3	7	3	15423.00	3443.00	157.35	0	Spot (Block3, Row3, Column7)	8439.26	8090.50	1531.19	0.02	0.18	5491.00	5545.06	5491.00	396.17	0.00	0.07	99.00	99.00	0.00	2599.50	2948.26	5738694.00	7.31	6391.36	6422.00
3	8	3	15728.00	3443.00	201.85	0	Spot (Block3, Row3, Column8)	6536.31	6459.50	490.35	0.01	0.08	5655.00	5679.70	5655.00	390.20	0.00	0.07	83.00	51.00	0.00	804.50	881.31	7529829.00	2.20	6077.06	6030.00
3	1	4	13622.00	3740.00	150.15	0	Spot (Block3, Row4, Column1)	12523.49	12188.00	3421.86	0.01	0.27	5510.00	5565.41	5510.00	447.46	0.00	0.08	100.00	100.00	0.00	6678.00	7013.49	7752043.00	15.55	7265.34	7116.50
3	2	4	13923.00	3741.00	198.30	0	Spot (Block3, Row4, Column2)	6456.95	6365.00	568.24	0.01	0.09	5422.00	5495.43	5422.00	480.58	0.01	0.09	81.00	49.00	0.00	943.00	1034.95	7193044.00	2.00	5869.34	5837.00
3	3	4	14226.00	3739.00	147.15	0	Spot (Block3, Row4, Column3)	29312.94	29212.50	10737.55	0.00	0.37	5506.00	5585.99	5506.00	510.29	0.01	0.09	100.00	100.00	0.00	23706.50	23806.94	17236008.00	46.50	11416.29	10764.50
3	4	4	14507.00	3740.00	199.25	0	Spot (Block3, Row4, Column4)	6348.28	6315.00	502.53	0.00	0.08	5488.00	5545.16	5488.00	421.66	0.00	0.08	79.00	49.00	0.00	827.00	860.28	7154515.00	1.90	5830.67	5780.50
3	5	4	14813.00	3735.00	168.70	0	Spot (Block3, Row4, Column5)	7003.43	6809.00	753.20	0.01	0.11	5478.00	5529.87	5478.00	425.13	0.00	0.08	96.00	86.00	0.00	1331.00	1525.43	5532711.00	3.47	6058.39	6054.00
3	6	4	15127.00	3739.00	193.85	0	Spot (Block3, Row4, Column6)	9999.05	10122.00	1434.17	0.01	0.14	5460.00	5521.12	5460.00	401.75	0.00	0.07	100.00	100.00	0.00	4662.00	4539.05	10628991.00	11.15	6968.60	6800.00
3	7	4	15421.00	3744.00	159.20	0	Spot (Block3, Row4, Column7)	9464.65	8784.50	2366.47	0.03	0.25	5529.00	5576.16	5529.00	405.87	0.00	0.07	100.00	99.00	0.00	3255.50	3935.65	6587399.00	9.58	6475.68	6484.00
3	8	4	15730.00	3750.00	167.25	0	Spot (Block3, Row4, Column8)	7406.55	7357.00	869.82	0.00	0.12	5623.00	5662.69	5623.00	409.71	0.00	0.07	98.00	86.00	0.00	1734.00	1783.55	5754886.00	4.26	6186.06	6189.00
3	1	5	13630.00	4044.00	147.05	0	Spot (Block3, Row5, Column1)	16252.74	15239.00	4838.35	0.03	0.30	5472.00	5537.78	5472.00	474.62	0.01	0.09	100.00	100.00	0.00	9767.00	10780.74	9572866.00	22.58	8286.54	8232.50
3	2	5	13929.00	4039.00	181.95	0	Spot (Block3, Row5, Column2)	6732.04	6736.50	620.10	0.00	0.09	5471.00	5537.60	5471.00	464.55	0.01	0.08	92.00	66.00	0.00	1265.50	1261.04	6314653.00	2.57	5988.52	5925.50
3	3	5	14224.00	4046.00	190.30	0	Spot (Block3, Row5, Column3)	6986.56	6932.00	626.25	0.00	0.09	5631.00	5691.70	5631.00	523.36	0.00	0.09	90.00	65.00	0.00	1301.00	1355.56	7126290.00	2.47	6198.19	6159.50
3	4	5	14526.00	4042.00	161.10	0	Spot (Block3, Row5, Column4)	8572.74	8210.50	1498.10	0.02	0.17	5597.00	5646.49	5597.00	437.64	0.00	0.08	100.00	95.00	0.00	2613.50	2975.74	6155224.00	6.69	6435.45	6330.00
3	5	5	14828.00	4037.00	145.05	0	Spot (Block3, Row5, Column5)	31658.71	30080.00	12419.99	0.02	0.39	5524.00	5623.79	5524.00	560.03	0.01	0.10	100.00	100.00	0.18	24556.00	26134.71	18045468.00	46.49	11956.02	10418.50
3	6	5	15126.00	4040.00	181.00	0	Spot (Block3, Row5, Column6)	7523.42	7392.00	1042.41	0.01	0.14	5509.00	5581.67	5509.00	507.71	0.01	0.09	95.00	80.00	0.00	1883.00	2014.42	6906502.00	3.82	6180.13	6113.50
3	7	5	15425.00	4046.00	180.35	0	Spot (Block3, Row5, Column7)	6813.60	6764.50	566.37	0.00	0.08	5575.00	5613.35	5575.00	414.21	0.00	0.07	93.00	77.00	0.00	1189.50	1238.60	6200374.00	2.90	6164.10	6252.50
3	8	5	15728.00	4042.00	147.35	0	Spot (Block3, Row5, Column8)	13468.93	13183.00	4384.62	0.01	0.33	5651.00	5696.90	5651.00	429.32	0.00	0.08	99.00	99.00	0.00	7532.00	7817.93	7987077.00	18.10	7662.60	7289.00
3	1	6	13633.00	4341.00	196.60	0	Spot (Block3, Row6, Column1)	6692.08	6526.00	1209.39	0.01	0.18	5413.00	5483.35	5413.00	468.91	0.01	0.09	89.00	63.00	0.00	1113.00	1279.08	7321136.00	2.58	5855.47	5809.00
3	2	6	13932.00	4334.00	199.45	0	Spot (Block3, Row6, Column2)	6526.82	6454.50	546.49	0.00	0.08	5478.00	5548.01	5478.00	512.82	0.01	0.09	83.00	44.00	0.00	976.50	1048.82	7375303.00	1.91	6008.10	6034.50
3	3	6	14218.00	4341.00	146.00	0	Spot (Block3, Row6, Column3)	19091.88	18614.00	6659.97	0.01	0.35	5651.00	5692.47	5651.00	492.74	0.00	0.09	100.00	100.00	0.00	12963.00	13440.88	11130568.00	27.19	8906.07	8577.00
3	4	6	14527.00	4341.00	175.05	0	Spot (Block3, Row6, Column4)	8293.78	8057.00	1209.65	0.01	0.15	5663.00	5714.71	5663.00	517.28	0.00	0.09	98.00	92.00	0.00	2394.00	2630.78	7049714.00	4.99	6543.43	6463.00
3	5	6	14825.00	4341.00	145.85	0	Spot (Block3, Row6, Column5)	37123.36	35277.50	16135.69	0.02	0.43	5584.00	5662.84	5584.00	574.17	0.01	0.10	100.00	100.00	5.36	29693.50	31539.36	21457328.00	54.79	12574.65	11570.00
3	6	6	15140.00	4333.00	163.35	0	Spot (Block3, Row6, Column6)	6768.16	6697.50	491.72	0.00	0.07	5512.00	5573.18	5512.00	491.28	0.00	0.09	96.00	68.00	0.00	1185.50	1256.16	5021974.00	2.43	6159.13	6085.00
3	7	6	15426.00	4340.00	155.95	0	Spot (Block3, Row6, Column7)	10293.92	9507.00	2629.27	0.03	0.26	5534.00	5576.84	5534.00	427.97	0.00	0.08	99.00	99.00	0.00	3973.00	4759.92	6896926.00	11.02	6790.58	6727.00
3	8	6	15729.00	4340.00	147.05	0	Spot (Block3, Row6, Column8)	12329.17	11664.00	3829.60	0.02	0.31	5611.00	5654.58	5611.00	451.75	0.00	0.08	100.00	100.00	0.00	6053.00	6718.17	7261881.00	14.77	7214.50	7054.50
3	1	7	13615.00	4637.00	198.15	0	Spot (Block3, Row7, Column1)	6376.29	6300.00	581.29	0.01	0.09	5457.00	5530.95	5457.00	550.25	0.01	0.10	66.00	37.00	0.00	843.00	919.29	7090434.00	1.54	5734.95	5664.50
3	2	7	13922.00	4637.00	203.05	0	Spot (Block3, Row7, Column2)	6493.95	6256.50	2274.31	0.02	0.35	5304.50	5351.20	5304.50	427.79	0.00	0.08	80.00	56.00	0.00	952.00	1189.45	7584937.00	2.67	5706.52	5688.50
3	3	7	14227.00	4638.00	199.50	0	Spot (Block3, Row7, Column3)	6285.61	6213.50	521.18	0.01	0.08	5424.00	5482.68	5424.00	470.94	0.00	0.09	75.00	40.00	0.00	789.50	861.61	7090163.00	1.70	5815.78	5817.50
3	4	7	14525.00	4650.00	129.55	0	Spot (Block3, Row7, Column4)	7457.47	6848.00	3521.04	0.04	0.47	5469.00	5516.55	5469.00	458.55	0.00	0.08	92.00	77.00	0.00	1379.00	1988.47	3258914.00	4.23	6387.07	6406.50
3	5	7	14826.00	4637.00	200.20	0	Spot (Block3, Row7, Column5)	7192.73	7071.00	808.99	0.01	0.11	5436.00	5485.95	5436.00	457.19	0.00	0.08	97.00	85.00	0.00	1635.00	1756.73	8199711.00	3.73	6097.86	6056.00
3	6	7	15127.00	4638.00	194.30	0	Spot (Block3, Row7, Column6)	6643.46	6578.00	606.73	0.00	0.09	5430.00	5474.93	5430.00	453.53	0.00	0.08	90.00	65.00	0.00	1148.00	1213.46	7062001.00	2.58	5881.64	5857.00
3	7	7	15416.00	4647.00	148.00	0	Spot (Block3, Row7, Column7)	13107.62	12715.00	3506.60	0.01	0.27	5483.00	5521.08	5483.00	489.67	0.00	0.09	100.00	100.00	0.00	7232.00	7624.62	7903896.00	15.49	7662.71	7301.00
3	8	7	15727.00	4642.00	188.60	0	Spot (Block3, Row7, Column8)	12545.04	12502.50	1851.72	0.00	0.15	5509.00	5545.05	5509.00	472.08	0.00	0.09	100.00	100.00	0.00	6993.50	7036.04	12670486.00	14.83	7668.07	7488.00
3	1	8	13615.00	4945.00	149.50	0	Spot (Block3, Row8, Column1)	61426.90	65535.00	8641.92	0.03	0.14	5604.00	5720.23	5604.00	648.33	0.01	0.11	100.00	100.00	74.50	59931.00	55822.90	37102160.00	85.92	23860.22	19251.50
3	2	8	13929.00	4939.00	192.55	0	Spot (Block3, Row8, Column2)	6435.68	6270.50	713.30	0.01	0.11	5355.00	5423.23	5355.00	521.46	0.01	0.10	77.00	44.00	0.00	915.50	1080.68	6757467.00	1.94	5733.47	5753.00
3	3	8	14221.00	4941.00	167.05	0	Spot (Block3, Row8, Column3)	8968.76	8256.00	2511.59	0.04	0.28	5305.00	5366.11	5305.00	468.69	0.00	0.09	98.00	93.00	0.00	2951.00	3663.76	6950789.00	7.69	6171.80	6131.50
3	4	8	14530.00	4937.00	171.40	0	Spot (Block3, Row8, Column4)	6875.57	6807.50	725.36	0.00	0.11	5378.00	5413.61	5378.00	483.55	0.00	0.09	95.00	73.00	0.00	1429.50	1497.57	5665473.00	3.02	5881.20	5841.50
3	5	8	14821.00	4934.00	209.35	0	Spot (Block3, Row8, Column5)	6094.34	6087.00	517.40	0.00	0.08	5324.00	5379.21	5324.00	448.07	0.00	0.08	71.00	39.00	0.00	763.00	770.34	7575262.00	1.60	5690.39	5689.00
3	6	8	15127.00	4943.00	182.70	0	Spot (Block3, Row8, Column6)	6807.02	6652.00	723.64	0.01	0.11	5367.50	5420.93	5367.50	479.88	0.00	0.09	95.00	69.00	0.00	1284.50	1439.52	6371372.00	2.89	5904.40	5849.00
3	7	8	15428.00	4945.00	153.95	0	Spot (Block3, Row8, Column7)	9367.00	9125.50	1872.95	0.01	0.20	5432.00	5477.71	5432.00	497.21	0.00	0.09	99.00	98.00	0.00	3693.50	3935.00	6126021.00	7.82	6514.52	6447.50
3	8	8	15725.00	4943.00	157.25	0	Spot (Block3, Row8, Column8)	11251.17	10723.00	2986.39	0.02	0.27	5434.00	5485.31	5434.00	475.70	0.00	0.09	100.00	100.00	0.00	5289.00	5817.17	7718301.00	12.12	6943.90	6788.00
4	1	1	18129.00	2841.00	157.10	0	Spot (Block4, Row1, Column1)	59154.06	65535.00	10481.38	0.04	0.18	5102.00	5229.79	5102.00	1073.71	0.01	0.21	100.00	100.00	65.10	60433.00	54052.06	40165960.00	50.22	20794.67	18048.00
4	2	1	18415.00	2852.00	192.50	0	Spot (Block4, Row1, Column2)	5979.85	5669.00	1867.70	0.02	0.31	4855.00	4971.88	4855.00	1099.21	0.01	0.22	31.00	4.00	0.00	814.00	1124.85	6272861.00	0.92	5144.57	5069.00
4	3	1	18716.00	2817.00	188.10	0	Spot (Block4, Row1, Column3)	5394.95	5226.50	1684.49	0.01	0.31	4726.00	4832.13	4726.00	1033.49	0.01	0.21	9.00	1.00	0.00	500.50	668.95	5394950.00	0.54	5117.70	4913.00
4	4	1	19020.00	2839.00	165.95	0	Spot (Block4, Row1, Column4)	5533.71	5381.00	552.44	0.01	0.10	4664.00	4710.29	4664.00	475.95	0.00	0.10	80.00	35.00	0.00	717.00	869.71	4222221.00	1.73	4965.90	4955.00
4	5	1	19327.00	2853.00	162.65	0	Spot (Block4, Row1, Column5)	5304.61	5306.00	253.89	0.00	0.05	4607.00	4661.10	4607.00	570.58	0.01	0.12	70.00	4.00	0.00	699.00	697.61	3872367.00	1.13	4890.07	4905.00
4	6	1	19615.00	2825.00	213.95	0	Spot (Block4, Row1, Column6)	5271.53	5196.00	831.73	0.01	0.16	4576.00	4637.20	4576.00	900.76	0.01	0.19	28.00	0.00	0.00	620.00	695.53	6900434.00	0.70	4881.86	4734.00
4	7	1	19934.00	2857.00	192.65	0	Spot (Block4, Row1, Column7)	5510.01	5366.00	1011.35	0.01	0.18	4538.00	4685.22	4538.00	1495.86	0.01	0.32	16.00	1.00	0.00	828.00	972.01	5791019.00	0.55	4790.84	4746.00
4	8	1	20225.00	2850.00	184.10	0	Spot (Block4, Row1, Column8)	5336.38	5323.00	322.08	0.00	0.06	4440.00	4523.13	4440.00	729.37	0.01	0.16	67.00	5.00	0.00	883.00	896.38	5112255.00	1.11	4836.42	4838.00
4	1	2	18110.00	3152.00	213.35	0	Spot (Block4, Row2, Column1)	5784.05	5740.00	365.60	0.00	0.06	5199.00	5292.24	5199.00	883.12	0.01	0.17	23.00	0.00	0.00	541.00	585.05	7525046.00	0.56	5405.61	5347.00
4	2	2	18415.00	3166.00	215.20	0	Spot (Block4, Row2, Column2)	5330.60	5340.00	384.77	0.00	0.07	4868.00	4909.11	4868.00	401.16	0.00	0.08	57.00	16.00	0.00	472.00	462.60	7063044.00	1.05	5021.49	4961.50
4	3	2	18687.00	3153.00	211.55	0	Spot (Block4, Row2, Column3)	5513.19	5343.00	1142.93	0.01	0.21	4732.00	4816.06	4732.00	873.44	0.01	0.18	29.00	3.00	0.00	611.00	781.19	7034830.00	0.80	5014.03	4950.00
4	4	2	19030.00	3152.00	195.80	0	Spot (Block4, Row2, Column4)	5341.48	5274.00	475.06	0.01	0.09	4703.00	4773.39	4703.00	813.32	0.01	0.17	27.00	1.00	0.00	571.00	638.48	5790164.00	0.70	5177.01	4934.00
4	5	2	19335.00	3141.00	187.20	0	Spot (Block4, Row2, Column5)	6868.29	6783.00	712.37	0.01	0.10	4714.00	4731.71	4714.00	267.23	0.00	0.06	100.00	99.00	0.00	2069.00	2154.29	6772130.00	8.00	5533.96	5427.00
4	6	2	19629.00	3154.00	220.00	0	Spot (Block4, Row2, Column6)	5308.36	5205.00	929.64	0.01	0.18	4668.00	4763.86	4668.00	1183.03	0.01	0.25	12.00	0.00	0.00	537.00	640.36	7330840.00	0.46	4859.00	4802.00
4	7	2	19927.00	3141.00	147.00	-50	Spot (Block4, Row2, Column7)	5300.94	5286.50	307.26	0.00	0.06	4588.00	4737.74	4588.00	1505.91	0.01	0.32	0.00	0.00	0.00	698.50	712.94	3148761.00	0.37	5230.07	5155.00
4	8	2	20239.00	3140.00	202.40	0	Spot (Block4, Row2, Column8)	4958.76	4906.00	530.44	0.00	0.11	4497.00	4581.71	4497.00	1066.94	0.01	0.23	1.00	0.00	0.00	409.00	461.76	5781910.00	0.35	4738.26	4653.00
4	1	3	18121.00	3442.00	147.85	0	Spot (Block4, Row3, Column1)	6661.22	6625.00	585.23	0.00	0.09	5056.00	5109.14	5056.00	484.57	0.00	0.09	99.00	83.00	0.00	1569.00	1605.22	4003395.00	3.20	5689.81	5680.00
4	2	3	18431.00	3449.00	175.80	0	Spot (Block4, Row3, Column2)	5767.79	5701.50	514.72	0.01	0.09	4897.00	4953.09	4897.00	487.41	0.00	0.10	82.00	34.00	0.00	804.50	870.79	4983370.00	1.67	5234.61	5247.00
4	3	3	18729.00	3437.00	190.00	0	Spot (Block4, Row3, Column3)	5806.74	5695.50	703.42	0.01	0.12	4882.00	4958.37	4882.00	889.49	0.01	0.18	45.00	4.00	0.00	813.50	924.74	5922879.00	0.95	5156.77	5138.50
4	4	3	19021.00	3429.00	165.05	0	Spot (Block4, Row3, Column4)	5771.99	5718.00	424.73	0.00	0.07	4847.00	4921.20	4847.00	841.74	0.01	0.17	54.00	3.00	0.00	871.00	924.99	4363627.00	1.01	5238.96	5242.00
4	5	3	19331.00	3445.00	146.50	0	Spot (Block4, Row3, Column5)	6188.78	5994.00	1161.49	0.01	0.19	4861.00	4910.21	4861.00	612.15	0.00	0.12	92.00	41.00	0.00	1133.00	1327.78	3608058.00	2.09	5391.42	5346.00
4	6	3	19635.00	3422.00	214.15	0	Spot (Block4, Row3, Column6)	5781.51	5613.00	1711.04	0.01	0.30	4790.00	4915.40	4790.00	1226.32	0.01	0.25	13.00	3.00	0.00	823.00	991.51	7573784.00	0.71	5187.47	4933.50
4	7	3	19920.00	3457.00	175.65	0	Spot (Block4, Row3, Column7)	5107.62	5106.00	275.10	0.00	0.05	4641.00	4760.97	4641.00	1281.11	0.01	0.27	0.00	0.00	0.00	465.00	466.62	4397662.00	0.27	4842.05	4803.00
4	8	3	20207.00	3439.00	189.25	0	Spot (Block4, Row3, Column8)	5159.69	5070.00	571.76	0.01	0.11	4513.00	4595.18	4513.00	641.83	0.01	0.14	40.00	4.00	0.00	557.00	646.69	5216447.00	0.88	4690.62	4638.50
4	1	4	18126.00	3761.00	169.75	0	Spot (Block4, Row4, Column1)	5776.64	5748.00	426.45	0.00	0.07	4854.00	4912.56	4854.00	541.19	0.01	0.11	85.00	31.00	0.00	894.00	922.64	4627091.00	1.60	5311.37	5313.00
4	2	4	18427.00	3741.00	211.40	0	Spot (Block4, Row4, Column2)	5551.66	5549.50	361.00	0.00	0.07	4796.00	4882.47	4796.00	582.90	0.01	0.12	67.00	11.00	0.00	753.50	755.66	7083913.00	1.15	5136.77	5057.00
4	3	4	18740.00	3747.00	122.80	0	Spot (Block4, Row4, Column3)	10070.27	7757.00	9332.88	0.11	0.93	4812.00	4947.11	4812.00	855.32	0.01	0.17	100.00	98.00	1.72	2945.00	5258.27	4088530.00	5.99	7510.29	7326.00
4	4	4	19035.00	3735.00	93.25	0	Spot (Block4, Row4, Column4)	5720.34	5602.00	474.81	0.01	0.08	4865.00	4983.83	4865.00	910.13	0.01	0.18	37.00	4.00	0.00	737.00	855.34	1252755.00	0.81	5579.52	5528.00
4	5	4	19297.00	3736.00	180.05	0	Spot (Block4, Row4, Column5)	5884.12	5808.50	506.86	0.01	0.09	4935.00	5012.39	4935.00	753.03	0.01	0.15	61.00	17.00	0.00	873.50	949.12	5354548.00	1.16	5261.45	5252.50
4	6	4	19632.00	3754.00	210.75	0	Spot (Block4, Row4, Column6)	6870.35	6819.00	778.99	0.00	0.11	4915.00	5030.41	4915.00	1238.13	0.01	0.25	83.00	29.00	0.00	1904.00	1955.35	8663517.00	1.49	5987.09	5542.00
4	7	4	19920.00	3749.00	156.55	0	Spot (Block4, Row4, Column7)	6247.38	5939.00	1274.02	0.02	0.20	4714.00	4816.97	4714.00	1172.57	0.01	0.24	53.00	10.00	0.00	1225.00	1533.38	4204489.00	1.22	5133.29	5125.00
4	8	4	20231.00	3751.00	172.60	0	Spot (Block4, Row4, Column8)	6270.59	6229.00	995.11	0.00	0.16	4687.00	4729.75	4687.00	442.36	0.00	0.09	96.00	81.00	0.00	1542.00	1583.59	5198317.00	3.48	5149.85	5162.00
4	1	5	18129.00	4027.00	166.70	0	Spot (Block4, Row5, Column1)	7004.61	6388.50	4916.32	0.04	0.70	4728.00	4773.73	4728.00	339.16	0.00	0.07	96.00	91.00	0.26	1660.50	2276.61	5421569.00	6.58	5462.53	5353.50
4	2	5	18401.00	4039.00	162.65	0	Spot (Block4, Row5, Column2)	5702.83	5441.00	1067.47	0.02	0.19	4704.00	4861.61	4704.00	1721.95	0.01	0.35	4.00	1.00	0.00	737.00	998.83	4174469.00	0.49	5269.47	5258.00
4	3	5	18752.00	4038.00	171.60	0	Spot (Block4, Row5, Column3)	5821.93	5704.00	798.26	0.01	0.14	4666.00	4877.62	4666.00	1872.75	0.02	0.38	10.00	0.00	0.00	1038.00	1155.93	4773983.00	0.50	5267.27	5145.50
4	4	5	19015.00	4043.00	246.90	0	Spot (Block4, Row5, Column4)	5346.00	5174.50	1227.42	0.01	0.23	4665.00	4794.09	4665.00	1028.77	0.01	0.21	14.00	2.00	0.00	509.50	681.00	9430353.00	0.54	5035.27	4723.00
4	5	5	19331.00	4041.00	146.05	0	Spot (Block4, Row5, Column5)	7627.07	7581.00	916.99	0.00	0.12	4777.00	4862.12	4777.00	860.70	0.01	0.18	100.00	87.00	0.00	2804.00	2850.07	4438957.00	3.21	5982.42	5872.00
4	6	5	19621.00	4035.00	161.95	0	Spot (Block4, Row5, Column6)	5833.06	5764.00	499.73	0.01	0.09	4770.00	4836.74	4770.00	473.98	0.01	0.10	87.00	53.00	0.00	994.00	1063.06	4234798.00	2.10	5183.36	5170.00
4	7	5	19921.00	4035.00	191.20	0	Spot (Block4, Row5, Column7)	5707.69	5532.00	1270.13	0.01	0.22	4716.00	4769.58	4716.00	387.78	0.00	0.08	87.00	55.00	0.00	816.00	991.69	5896048.00	2.42	5090.85	5001.00
4	8	5	20239.00	4047.00	162.90	0	Spot (Block4, Row5, Column8)	6180.38	6080.00	710.05	0.01	0.11	4800.00	4879.50	4800.00	570.36	0.01	0.12	89.00	58.00	0.00	1280.00	1380.38	4542582.00	2.28	5284.91	5258.00
4	1	6	18125.00	4335.00	184.95	0	Spot (Block4, Row6, Column1)	5887.03	5678.00	1083.48	0.02	0.18	4701.00	4784.44	4701.00	496.76	0.01	0.10	93.00	48.00	0.00	977.00	1186.03	5669207.00	2.22	5221.69	5199.00
4	2	6	18419.00	4340.00	243.30	0	Spot (Block4, Row6, Column2)	5309.11	5250.00	870.25	0.00	0.16	4647.00	4697.06	4647.00	451.65	0.00	0.10	63.00	28.00	0.00	603.00	662.11	9094509.00	1.36	5236.92	4708.00
4	3	6	18724.00	4336.00	179.90	0	Spot (Block4, Row6, Column3)	5690.14	5666.00	484.52	0.00	0.09	4577.00	4674.95	4577.00	1544.10	0.01	0.33	18.00	0.00	0.00	1089.00	1113.14	5160955.00	0.66	4957.10	4919.00
4	4	6	19029.00	4340.00	190.80	0	Spot (Block4, Row6, Column4)	5429.38	5283.00	721.41	0.01	0.13	4541.00	4587.91	4541.00	641.66	0.00	0.14	64.00	16.00	0.00	742.00	888.38	5570539.00	1.31	4891.11	4894.00
4	5	6	19327.00	4340.00	156.75	0	Spot (Block4, Row6, Column5)	6502.01	6487.00	953.22	0.00	0.15	4591.00	4635.17	4591.00	485.09	0.00	0.10	99.00	87.00	0.00	1896.00	1911.01	4414865.00	3.85	5292.78	5111.50
4	6	6	19632.00	4336.00	188.05	0	Spot (Block4, Row6, Column6)	5260.33	5163.00	407.58	0.01	0.08	4623.00	4639.83	4623.00	279.56	0.00	0.06	86.00	48.00	0.00	540.00	637.33	5265594.00	2.22	4887.52	4891.00
4	7	6	19922.00	4334.00	191.60	0	Spot (Block4, Row6, Column7)	5515.35	5446.00	446.48	0.01	0.08	4703.50	4756.88	4703.50	400.39	0.00	0.08	82.00	45.00	0.00	742.50	811.85	5735968.00	1.89	4970.57	4968.00
4	8	6	20259.00	4338.00	86.25	0	Spot (Block4, Row6, Column8)	11776.70	6759.00	13590.18	0.24	1.15	4880.00	5026.11	4880.00	1267.34	0.01	0.25	81.00	39.00	4.92	1879.00	6896.70	2155136.00	5.33	6874.65	6086.00
4	1	7	18121.00	4634.00	218.80	0	Spot (Block4, Row7, Column1)	5477.21	5401.00	603.16	0.01	0.11	4765.00	4832.03	4765.00	480.23	0.01	0.10	63.00	23.00	0.00	636.00	712.21	7509250.00	1.34	5021.24	4878.50
4	2	7	18467.00	4621.00	231.60	0	Spot (Block4, Row7, Column2)	5387.39	5180.00	1901.75	0.02	0.35	4593.00	4615.18	4593.00	348.60	0.00	0.08	70.00	39.00	0.00	587.00	794.39	8312746.00	2.22	4955.36	4800.50
4	3	7	18733.00	4638.00	204.85	0	Spot (Block4, Row7, Column3)	5203.42	5120.50	470.86	0.01	0.09	4531.00	4645.79	4531.00	1405.01	0.01	0.30	3.00	0.00	0.00	589.50	672.42	6202472.00	0.40	4798.35	4765.00
4	4	7	19041.00	4591.00	215.75	0	Spot (Block4, Row7, Column4)	5011.97	4901.50	702.03	0.01	0.14	4518.00	4599.43	4518.00	1088.10	0.01	0.24	8.00	1.00	0.00	383.50	493.97	6665914.00	0.38	4738.47	4646.00
4	5	7	19330.00	4661.00	213.35	0	Spot (Block4, Row7, Column5)	5335.91	5146.50	2032.92	0.02	0.38	4577.00	4832.16	4577.00	2425.82	0.02	0.50	1.00	1.00	0.00	569.50	758.91	6926016.00	0.21	4916.45	4788.50
4	6	7	19615.00	4636.00	189.70	0	Spot (Block4, Row7, Column6)	5543.52	5499.00	1029.67	0.00	0.19	4561.00	4818.41	4561.00	2395.96	0.02	0.50	0.00	0.00	0.00	938.00	982.52	5615587.00	0.30	4974.68	4966.50
4	7	7	19919.00	4650.00	213.20	0	Spot (Block4, Row7, Column7)	5508.88	5396.00	741.03	0.01	0.13	4676.00	4736.07	4676.00	666.38	0.01	0.14	54.00	13.00	0.00	720.00	832.88	7167053.00	1.16	5119.69	4946.00
4	8	7	20228.00	4639.00	201.35	0	Spot (Block4, Row7, Column8)	8371.44	8309.50	1177.96	0.00	0.14	4886.00	5019.12	4886.00	1300.00	0.01	0.26	95.00	81.00	0.00	3423.50	3485.44	9627161.00	2.58	6376.85	5582.00
4	1	8	18120.00	4948.00	148.00	0	Spot (Block4, Row8, Column1)	59703.70	65535.00	10205.90	0.04	0.17	4953.00	5028.35	4953.00	565.73	0.01	0.11	100.00	100.00	69.06	60582.00	54750.70	35703100.00	96.65	21430.86	18187.00
4	2	8	18426.00	4941.00	190.95	0	Spot (Block4, Row8, Column2)	5381.16	5341.00	424.82	0.00	0.08	4637.50	4694.16	4637.50	434.46	0.01	0.09	78.00	34.00	0.00	703.50	743.66	5542594.00	1.58	4992.13	4965.50
4	3	8	18708.00	4939.00	164.05	0	Spot (Block4, Row8, Column3)	5823.77	5772.50	598.28	0.00	0.10	4632.00	4722.21	4632.00	1222.47	0.01	0.26	45.00	0.00	0.00	1140.50	1191.77	4356183.00	0.90	5083.79	5081.00
4	4	8	19043.00	4937.00	208.75	0	Spot (Block4, Row8, Column4)	5636.36	5461.00	1436.34	0.01	0.25	4654.50	4746.90	4654.50	1309.34	0.01	0.28	20.00	2.00	0.00	806.50	981.86	7017263.00	0.68	4879.63	4797.00
4	5	8	19291.00	4942.00	194.85	0	Spot (Block4, Row8, Column5)	5155.79	5161.50	376.63	0.00	0.07	4706.00	4960.29	4706.00	2357.11	0.02	0.48	0.00	0.00	0.00	455.50	449.79	5516700.00	0.08	4946.35	4939.00
4	6	8	19657.00	4940.00	188.85	0	Spot (Block4, Row8, Column6)	5604.11	5560.50	577.75	0.00	0.10	4743.00	4966.43	4743.00	2215.08	0.02	0.45	0.00	0.00	0.00	817.50	861.11	5615316.00	0.29	5059.93	4918.50
4	7	8	19947.00	4949.00	157.00	0	Spot (Block4, Row8, Column7)	6069.10	5726.00	1950.89	0.03	0.32	4785.00	4850.70	4785.00	599.56	0.01	0.12	76.00	35.00	0.00	941.00	1284.10	4133060.00	2.03	5327.78	5334.00
4	8	8	20228.00	4939.00	152.70	0	Spot (Block4, Row8, Column8)	10597.43	10260.50	2285.65	0.01	0.22	4960.00	5101.52	4960.00	1220.31	0.01	0.24	100.00	94.00	0.00	5300.50	5637.43	6824745.00	4.50	6814.99	6820.50
5	1	1	4616.00	7334.00	154.80	0	Spot (Block5, Row1, Column1)	59398.79	65535.00	10028.29	0.04	0.17	2694.00	2729.17	2694.00	315.53	0.01	0.12	100.00	100.00	65.40	62841.00	56704.79	39144144.00	179.60	18173.63	13921.50
5	2	1	4916.00	7341.00	166.80	0	Spot (Block5, Row1, Column2)	4055.02	4096.00	696.86	0.00	0.17	2646.00	2688.60	2646.00	273.58	0.01	0.10	99.00	89.00	0.00	1450.00	1409.02	3126417.00	4.99	3041.66	3033.00
5	3	1	5224.00	7339.00	154.75	0	Spot (Block5, Row1, Column3)	5188.98	4807.00	1454.34	0.03	0.28	2745.00	2759.23	2745.00	216.70	0.00	0.08	100.00	99.00	0.00	2062.00	2443.98	3435105.00	11.21	3290.55	3277.00
5	4	1	5519.00	7344.00	166.35	0	Spot (Block5, Row1, Column4)	4008.31	3937.00	519.79	0.01	0.13	2878.00	2916.60	2878.00	251.73	0.01	0.09	99.00	89.00	0.00	1059.00	1130.31	3082394.00	4.34	3202.61	3171.50
5	5	1	5821.00	7336.00	146.70	0	Spot (Block5, Row1, Column5)	24766.74	20333.00	16325.72	0.09	0.66	3000.00	3040.81	3000.00	264.52	0.01	0.09	100.00	100.00	0.85	17333.00	21766.74	14488542.00	82.13	7183.77	6124.00
5	6	1	6114.00	7331.00	148.35	0	Spot (Block5, Row1, Column6)	18236.73	16222.00	9612.07	0.05	0.53	3033.00	3098.30	3033.00	315.86	0.01	0.10	100.00	100.00	0.00	13189.00	15203.73	10923804.00	47.93	6306.35	5674.00
5	7	1	6428.00	7333.00	154.60	0	Spot (Block5, Row1, Column7)	45976.43	53534.00	20722.48	0.07	0.45	3068.00	3139.12	3068.00	389.05	0.01	0.12	100.00	100.00	41.88	50466.00	42908.43	30298676.00	110.11	11627.39	10155.00
5	8	1	6724.00	7339.00	186.10	0	Spot (Block5, Row1, Column8)	3816.32	3763.00	399.05	0.01	0.10	3085.00	3134.62	3085.00	400.24	0.01	0.13	86.00	35.00	0.00	678.00	731.32	3720915.00	1.70	3329.33	3329.00
5	1	2	4615.00	7635.00	225.60	0	Spot (Block5, Row2, Column1)	2928.68	2923.00	133.54	0.00	0.05	2605.00	2643.55	2605.00	240.03	0.01	0.09	70.00	13.00	0.00	318.00	323.68	4290523.00	1.19	2729.47	2733.50
5	2	2	4912.00	7637.00	123.25	0	Spot (Block5, Row2, Column2)	7476.00	7565.00	1367.77	0.01	0.18	2626.00	2667.12	2626.00	207.81	0.01	0.08	100.00	100.00	0.00	4939.00	4850.00	2960497.00	23.14	4094.43	4028.00
5	3	2	5234.00	7643.00	189.15	0	Spot (Block5, Row2, Column3)	3441.39	3419.50	263.73	0.00	0.08	2795.00	2821.78	2795.00	227.88	0.00	0.08	95.00	76.00	0.00	624.50	646.39	3468926.00	2.72	3041.85	3039.50
5	4	2	5526.00	7637.00	169.40	0	Spot (Block5, Row2, Column4)	6392.89	6406.00	1281.52	0.00	0.20	2955.00	2988.59	2955.00	233.87	0.00	0.08	100.00	100.00	0.00	3451.00	3437.89	5139884.00	14.56	3863.79	3786.00
5	5	2	5822.00	7637.00	203.25	0	Spot (Block5, Row2, Column5)	4787.70	4724.50	651.40	0.01	0.14	3035.00	3060.91	3035.00	212.20	0.00	0.07	99.00	99.00	0.00	1689.50	1752.70	5592031.00	8.14	3556.56	3584.50
5	6	2	6114.00	7635.00	164.45	0	Spot (Block5, Row2, Column6)	4695.08	4494.00	946.01	0.02	0.20	3035.00	3074.64	3035.00	255.14	0.01	0.08	99.00	95.00	0.00	1459.00	1660.08	3530703.00	6.35	3509.51	3440.00
5	7	2	6424.00	7639.00	187.65	0	Spot (Block5, Row2, Column7)	4388.06	4188.00	767.77	0.02	0.17	3069.00	3106.37	3069.00	266.36	0.01	0.09	98.00	86.00	0.00	1119.00	1319.06	4339795.00	4.81	3455.65	3436.00
5	8	2	6736.00	7623.00	231.85	0	Spot (Block5, Row2, Column8)	3409.91	3391.00	338.77	0.00	0.10	3069.00	3103.41	3069.00	255.75	0.00	0.08	62.00	18.00	0.00	322.00	340.91	5264900.00	1.20	3243.80	3130.00
5	1	3	4621.00	7937.00	143.10	0	Spot (Block5, Row3, Column1)	11147.11	10358.50	4557.60	0.03	0.41	2656.00	2711.52	2656.00	227.91	0.01	0.08	100.00	100.00	0.00	7702.50	8491.11	6130909.00	37.01	4779.90	4397.50
5	2	3	4929.00	7932.00	198.35	0	Spot (Block5, Row3, Column2)	3281.68	3247.00	321.54	0.00	0.10	2719.00	2751.61	2719.00	234.55	0.01	0.09	84.00	55.00	0.00	528.00	562.68	3662356.00	2.26	2911.91	2846.00
5	3	3	5220.00	7930.00	174.30	0	Spot (Block5, Row3, Column3)	4009.82	3822.00	732.72	0.02	0.18	2916.00	2956.09	2916.00	245.76	0.01	0.08	99.00	89.00	0.00	906.00	1093.82	3420378.00	4.29	3368.34	3326.50
5	4	3	5520.00	7935.00	147.65	0	Spot (Block5, Row3, Column4)	11197.34	10581.00	4621.62	0.02	0.41	2999.00	3037.32	2999.00	195.31	0.01	0.06	100.00	100.00	0.00	7582.00	8198.34	6640020.00	41.78	4925.66	4566.00
5	5	3	5831.00	7945.00	186.60	0	Spot (Block5, Row3, Column5)	3779.78	3714.00	385.81	0.01	0.10	3054.00	3080.12	3054.00	270.01	0.00	0.09	92.00	68.00	0.00	660.00	725.78	3689068.00	2.59	3309.29	3277.50
5	6	3	6122.00	7936.00	181.25	0	Spot (Block5, Row3, Column6)	4512.61	4496.00	554.53	0.00	0.12	3116.00	3145.83	3116.00	279.47	0.00	0.09	99.00	93.00	0.00	1380.00	1396.61	4165137.00	4.89	3651.31	3597.00
5	7	3	6420.00	7936.00	145.50	0	Spot (Block5, Row3, Column7)	9071.71	8115.00	3900.02	0.05	0.43	3138.00	3193.58	3138.00	605.91	0.01	0.19	100.00	95.00	0.00	4977.00	5933.71	5216233.00	9.70	4499.89	4262.50
5	8	3	6733.00	7939.00	203.10	0	Spot (Block5, Row3, Column8)	3600.36	3558.00	295.45	0.01	0.08	3063.00	3116.36	3063.00	596.87	0.01	0.19	40.00	2.00	0.00	495.00	537.36	4208822.00	0.81	3205.54	3200.00
5	1	4	4623.00	8235.00	146.10	0	Spot (Block5, Row4, Column1)	9428.27	8635.00	3676.95	0.04	0.39	2700.00	2748.19	2700.00	244.80	0.01	0.09	100.00	100.00	0.00	5935.00	6728.27	5477825.00	27.29	4268.52	3986.00
5	2	4	4923.00	8243.00	222.00	0	Spot (Block5, Row4, Column2)	3840.98	3839.00	413.22	0.00	0.11	2869.00	2920.99	2869.00	455.26	0.01	0.16	89.00	55.00	0.00	970.00	971.98	5419619.00	2.02	3192.28	3169.00
5	3	4	5220.00	8236.00	147.20	0	Spot (Block5, Row4, Column3)	47347.30	54525.00	19393.07	0.06	0.41	3011.00	3076.70	3011.00	429.25	0.01	0.14	100.00	100.00	41.22	51514.00	44336.30	28029776.00	103.13	12674.23	10894.00
5	4	4	5526.00	8239.00	203.70	0	Spot (Block5, Row4, Column4)	3721.34	3733.00	265.41	0.00	0.07	3093.00	3143.35	3093.00	254.10	0.01	0.08	93.00	69.00	0.00	640.00	628.34	4394898.00	2.27	3315.82	3302.00
5	5	4	5800.00	8241.00	211.70	0	Spot (Block5, Row4, Column5)	3832.09	3743.50	502.65	0.01	0.13	3158.00	3216.68	3158.00	392.80	0.01	0.12	80.00	27.00	0.00	585.50	674.09	4897414.00	1.57	3421.26	3402.00
5	6	4	6121.00	8237.00	194.90	0	Spot (Block5, Row4, Column6)	4981.07	4954.00	569.88	0.00	0.11	3213.00	3258.98	3213.00	296.85	0.01	0.09	100.00	99.00	0.00	1741.00	1768.07	5339712.00	5.80	3856.98	3854.00
5	7	4	6419.00	8243.00	145.55	0	Spot (Block5, Row4, Column7)	10526.85	9348.50	5262.42	0.05	0.50	3189.00	3228.42	3189.00	230.53	0.01	0.07	100.00	100.00	0.00	6159.50	7337.85	6063464.00	31.66	4905.15	4537.00
5	8	4	6715.00	8244.00	149.45	0	Spot (Block5, Row4, Column8)	6232.22	6217.50	1430.47	0.00	0.23	3100.00	3144.45	3100.00	224.90	0.01	0.07	100.00	100.00	0.00	3117.50	3132.22	3764263.00	13.73	4010.79	3861.50
5	1	5	4628.00	8539.00	156.95	0	Spot (Block5, Row5, Column1)	5518.57	5046.00	1766.27	0.04	0.32	2687.00	2751.86	2687.00	281.01	0.01	0.10	100.00	100.00	0.00	2359.00	2831.57	3758143.00	9.85	3382.60	3358.50
5	2	5	4903.00	8557.00	216.95	0	Spot (Block5, Row5, Column2)	4376.33	4350.00	641.82	0.00	0.15	2952.00	2997.03	2952.00	314.03	0.01	0.10	96.00	86.00	0.00	1398.00	1424.33	5899297.00	4.39	3509.89	3446.50
5	3	5	5227.00	8543.00	182.10	0	Spot (Block5, Row5, Column3)	4706.81	4624.00	739.57	0.01	0.16	3188.00	3233.61	3188.00	429.99	0.01	0.13	95.00	74.00	0.00	1436.00	1518.81	4382041.00	3.43	3660.72	3620.50
5	4	5	5520.00	8541.00	148.60	0	Spot (Block5, Row5, Column4)	10503.68	9428.00	4771.86	0.05	0.45	3265.00	3337.62	3265.00	385.77	0.01	0.12	100.00	100.00	0.00	6163.00	7238.68	6333718.00	18.58	4877.12	4643.00
5	5	5	5818.00	8535.00	147.75	0	Spot (Block5, Row5, Column5)	60019.48	65535.00	10591.96	0.04	0.18	3337.00	3438.06	3337.00	471.72	0.01	0.14	100.00	100.00	72.27	62198.00	56682.48	35711880.00	119.95	20159.77	16454.50
5	6	5	6117.00	8535.00	154.10	0	Spot (Block5, Row5, Column6)	5577.65	5331.00	1173.22	0.02	0.21	3304.00	3353.19	3304.00	306.78	0.01	0.09	100.00	98.00	0.00	2027.00	2273.65	3614320.00	7.25	3983.62	3958.00
5	7	5	6425.00	8539.00	186.15	0	Spot (Block5, Row5, Column7)	4259.17	4146.00	500.39	0.01	0.12	3195.00	3236.20	3195.00	271.58	0.01	0.08	96.00	88.00	0.00	951.00	1064.17	4152691.00	3.77	3677.05	3654.00
5	8	5	6722.00	8536.00	146.30	0	Spot (Block5, Row5, Column8)	29659.73	24499.50	20011.46	0.08	0.67	3120.00	3171.12	3120.00	374.00	0.01	0.12	100.00	100.00	7.00	21379.50	26539.73	17380612.00	70.83	7932.25	7038.00
5	1	6	4621.00	8834.00	199.35	0	Spot (Block5, Row6, Column1)	3445.48	3391.00	373.69	0.01	0.11	2648.00	2679.31	2648.00	231.73	0.01	0.09	96.00	75.00	0.00	743.00	797.48	3876163.00	3.31	2920.82	2929.50
5	2	6	4927.00	8834.00	183.90	0	Spot (Block5, Row6, Column2)	3750.49	3672.50	653.30	0.01	0.17	2853.00	2913.19	2853.00	387.85	0.01	0.13	97.00	57.00	0.00	819.50	897.49	3562964.00	2.16	3240.38	3239.00
5	3	6	5209.00	8834.00	144.70	0	Spot (Block5, Row6, Column3)	38445.95	37610.00	20166.28	0.01	0.52	3116.00	3181.02	3116.00	355.42	0.01	0.11	100.00	100.00	16.99	34494.00	35329.95	21952712.00	99.22	10300.89	8241.00
5	4	6	5521.00	8831.00	157.20	0	Spot (Block5, Row6, Column4)	6182.09	5984.00	1361.31	0.01	0.22	3230.00	3306.55	3230.00	375.39	0.01	0.11	100.00	99.00	0.00	2754.00	2952.09	4210002.00	7.66	4005.17	3956.00
5	5	6	5817.00	8838.00	147.05	0	Spot (Block5, Row6, Column5)	60016.80	65535.00	10801.27	0.04	0.18	3285.00	3367.38	3285.00	435.75	0.01	0.13	100.00	100.00	73.99	62250.00	56731.80	35530232.00	130.01	19211.79	17112.50
5	6	6	6123.00	8835.00	191.85	0	Spot (Block5, Row6, Column6)	4304.85	4060.00	645.73	0.03	0.15	3256.00	3289.39	3256.00	306.56	0.00	0.09	98.00	66.00	0.00	804.00	1048.85	4459829.00	3.31	3641.38	3658.00
5	7	6	6416.00	8836.00	145.55	0	Spot (Block5, Row6, Column7)	20565.28	18952.00	11498.59	0.04	0.56	3150.00	3203.74	3150.00	284.42	0.01	0.09	100.00	100.00	0.00	15802.00	17415.28	11907294.00	61.04	6817.12	5935.00
5	8	6	6725.00	8843.00	146.45	0	Spot (Block5, Row6, Column8)	26258.72	22889.00	17401.05	0.06	0.66	3084.00	3144.91	3084.00	363.54	0.01	0.12	100.00	100.00	1.71	19805.00	23174.72	15335095.00	63.58	7691.99	6540.00
5	1	7	4619.00	9140.00	196.35	0	Spot (Block5, Row7, Column1)	3393.50	3404.00	289.17	0.00	0.09	2605.00	2647.46	2605.00	275.86	0.01	0.10	97.00	75.00	0.00	799.00	788.50	3712489.00	2.70	2911.25	2894.00
5	2	7	4925.00	9136.00	201.25	0	Spot (Block5, Row7, Column2)	3119.14	3103.00	209.99	0.00	0.07	2679.00	2712.77	2679.00	228.71	0.01	0.08	84.00	41.00	0.00	424.00	440.14	3583886.00	1.78	2845.12	2844.50
5	3	7	5223.00	9133.00	215.45	0	Spot (Block5, Row7, Column3)	3364.17	3374.00	213.88	0.00	0.06	2904.00	2954.57	2904.00	361.14	0.01	0.12	68.00	10.00	0.00	470.00	460.17	4457523.00	1.13	3093.67	3101.00
5	4	7	5523.00	9128.00	192.20	0	Spot (Block5, Row7, Column4)	3586.52	3538.00	267.17	0.01	0.07	3063.00	3096.85	3063.00	331.52	0.00	0.11	72.00	25.00	0.00	475.00	523.52	3729978.00	1.48	3274.87	3264.50
5	5	7	5821.00	9137.00	185.65	0	Spot (Block5, Row7, Column5)	5437.12	5301.50	1031.13	0.01	0.19	3107.00	3147.21	3107.00	315.16	0.01	0.10	100.00	99.00	0.00	2194.50	2330.12	5230505.00	7.27	3896.67	3850.00
5	6	7	6111.00	9128.00	190.20	0	Spot (Block5, Row7, Column6)	4159.14	4128.00	454.90	0.00	0.11	3111.00	3161.54	3111.00	281.36	0.01	0.09	99.00	87.00	0.00	1017.00	1048.14	4263120.00	3.55	3521.26	3513.50
5	7	7	6412.00	9144.00	144.50	0	Spot (Block5, Row7, Column7)	17989.78	16512.50	8386.75	0.04	0.47	3080.00	3148.12	3080.00	280.34	0.01	0.09	100.00	100.00	0.00	13432.50	14909.78	10218197.00	52.94	7348.44	5916.50
5	8	7	6720.00	9138.00	181.50	0	Spot (Block5, Row7, Column8)	6705.87	6532.00	1129.69	0.01	0.17	3058.00	3095.41	3058.00	242.07	0.01	0.08	100.00	100.00	0.00	3474.00	3647.87	6189516.00	14.92	4197.98	4160.00
5	1	8	4611.00	9440.00	147.35	0	Spot (Block5, Row8, Column1)	62609.32	65535.00	7274.94	0.02	0.12	2730.00	2785.17	2730.00	345.62	0.01	0.12	100.00	100.00	81.02	62805.00	59879.32	36939804.00	173.09	20451.81	16880.50
5	2	8	4918.00	9434.00	198.60	0	Spot (Block5, Row8, Column2)	3508.97	3393.50	462.91	0.01	0.13	2712.00	2752.49	2712.00	283.35	0.01	0.10	94.00	57.00	0.00	681.50	796.97	3916007.00	2.67	2952.20	2963.00
5	3	8	5215.00	9434.00	147.25	0	Spot (Block5, Row8, Column3)	7703.23	6656.00	3584.64	0.06	0.47	2768.00	2818.83	2768.00	306.94	0.01	0.11	100.00	99.00	0.00	3888.00	4935.23	4568014.00	15.91	3848.46	3684.00
5	4	8	5530.00	9430.00	176.80	0	Spot (Block5, Row8, Column4)	3793.63	3775.00	423.66	0.00	0.11	2868.00	2902.72	2868.00	309.18	0.01	0.11	94.00	72.00	0.00	907.00	925.63	3319427.00	2.88	3282.66	3165.00
5	5	8	5828.00	9424.00	193.65	0	Spot (Block5, Row8, Column5)	3506.04	3484.50	260.12	0.00	0.07	2939.00	2975.82	2939.00	240.51	0.01	0.08	91.00	57.00	0.00	545.50	567.04	3730428.00	2.20	3184.82	3121.00
5	6	8	6126.00	9439.00	176.80	0	Spot (Block5, Row8, Column6)	4935.81	4774.50	961.19	0.01	0.19	2996.00	3031.30	2996.00	242.32	0.01	0.08	100.00	98.00	0.00	1778.50	1939.81	4294159.00	7.86	3657.14	3628.00
5	7	8	6422.00	9434.00	148.00	0	Spot (Block5, Row8, Column7)	7625.84	7391.50	2111.61	0.01	0.28	3040.00	3096.04	3040.00	273.80	0.01	0.09	100.00	100.00	0.00	4351.50	4585.84	4529747.00	16.54	4197.29	4125.50
5	8	8	6719.00	9438.00	153.30	0	Spot (Block5, Row8, Column8)	12232.49	11069.00	5790.30	0.04	0.47	3070.00	3111.21	3070.00	267.64	0.01	0.09	100.00	100.00	0.00	7999.00	9162.49	7889956.00	34.08	5221.96	4869.00
6	1	1	9123.00	7338.00	156.90	0	Spot (Block6, Row1, Column1)	61219.48	65535.00	7871.65	0.03	0.13	8813.00	8902.17	8813.00	944.92	0.00	0.11	100.00	100.00	69.42	56722.00	52406.48	41445964.00	55.37	25477.95	22532.00
6	2	1	9422.00	7344.00	156.60	0	Spot (Block6, Row1, Column2)	14645.32	14563.00	2696.26	0.00	0.18	8694.00	8775.75	8694.00	906.66	0.00	0.10	99.00	96.00	0.00	5869.00	5951.32	9914884.00	6.47	10329.71	10320.50
6	3	1	9728.00	7340.00	167.25	0	Spot (Block6, Row1, Column3)	12562.92	12110.00	2297.38	0.02	0.18	8798.00	8827.47	8798.00	857.67	0.00	0.10	96.00	83.00	0.00	3312.00	3764.92	9736260.00	4.36	9911.30	9865.50
6	4	1	10016.00	7339.00	162.65	0	Spot (Block6, Row1, Column4)	14167.81	13909.00	2869.18	0.01	0.20	8943.00	8956.51	8943.00	886.99	0.00	0.10	97.00	93.00	0.00	4966.00	5224.81	10370838.00	5.88	10358.61	10414.00
6	5	1	10324.00	7338.00	147.95	0	Spot (Block6, Row1, Column5)	26712.80	25167.00	11489.40	0.03	0.43	9018.00	9081.78	9018.00	961.56	0.00	0.11	100.00	99.00	0.00	16149.00	17694.80	15947542.00	18.34	12807.88	12165.00
6	6	1	10613.00	7332.00	151.20	0	Spot (Block6, Row1, Column6)	23310.76	22048.00	8287.20	0.02	0.36	9163.00	9226.81	9163.00	998.57	0.00	0.11	99.00	98.00	0.00	12885.00	14147.76	14545916.00	14.10	12771.53	12593.00
6	7	1	10925.00	7337.00	152.15	0	Spot (Block6, Row1, Column7)	38631.17	36458.00	15939.54	0.03	0.41	9180.00	9254.36	9180.00	1000.07	0.00	0.11	100.00	100.00	7.91	27278.00	29451.17	24414948.00	29.37	16660.21	15158.00
6	8	1	11231.00	7338.00	200.65	0	Spot (Block6, Row1, Column8)	11201.01	11153.00	1003.78	0.00	0.09	9241.00	9317.27	9241.00	956.39	0.00	0.10	81.00	49.00	0.00	1912.00	1960.01	12757954.00	1.97	10070.14	9933.00
6	1	2	9114.00	7646.00	203.30	0	Spot (Block6, Row2, Column1)	9685.86	9736.50	924.00	0.00	0.10	8602.00	8665.23	8602.00	864.07	0.00	0.10	55.00	30.00	0.00	1134.50	1083.86	11371205.00	1.18	9261.17	9318.50
6	2	2	9415.00	7639.00	125.75	0	Spot (Block6, Row2, Column2)	13866.26	13729.00	1914.61	0.00	0.14	8506.00	8559.91	8506.00	856.40	0.00	0.10	100.00	98.00	0.00	5223.00	5360.26	5865428.00	6.20	10240.44	10203.00
6	3	2	9729.00	7640.00	182.55	0	Spot (Block6, Row2, Column3)	10117.48	9994.00	1036.45	0.01	0.10	8519.00	8571.27	8519.00	833.74	0.00	0.10	73.00	41.00	0.00	1475.00	1598.48	9540782.00	1.85	9206.77	9162.00
6	4	2	10028.00	7640.00	171.20	0	Spot (Block6, Row2, Column4)	11946.57	11996.00	1385.13	0.00	0.12	8529.00	8590.30	8529.00	828.21	0.00	0.10	98.00	88.00	0.00	3467.00	3417.57	9736452.00	4.05	9915.06	9894.00
6	5	2	10325.00	7643.00	193.60	0	Spot (Block6, Row2, Column5)	11964.21	11759.50	1380.17	0.01	0.12	8612.00	8660.41	8612.00	871.21	0.00	0.10	99.00	89.00	0.00	3147.50	3352.21	12705986.00	3.79	9826.85	9819.00
6	6	2	10617.00	7636.00	179.00	0	Spot (Block6, Row2, Column6)	10293.05	10193.00	1035.74	0.00	0.10	8606.00	8682.90	8606.00	879.85	0.00	0.10	76.00	41.00	0.00	1587.00	1687.05	9243163.00	1.83	9436.19	9473.50
6	7	2	10918.00	7636.00	179.35	0	Spot (Block6, Row2, Column7)	10278.84	10154.00	1222.53	0.01	0.12	8465.00	8580.25	8465.00	908.73	0.01	0.11	73.00	43.00	0.00	1689.00	1813.84	9271517.00	1.87	8993.25	8978.00
6	8	2	11223.00	7639.00	201.15	0	Spot (Block6, Row2, Column8)	9720.79	9722.00	867.04	0.00	0.09	8538.00	8641.12	8538.00	879.93	0.01	0.10	61.00	27.00	0.00	1184.00	1182.79	11169189.00	1.23	9122.27	9144.50
6	1	3	9124.00	7942.00	149.60	0	Spot (Block6, Row3, Column1)	15901.28	14835.00	4236.51	0.03	0.27	8569.00	8636.46	8569.00	848.80	0.00	0.10	99.00	98.00	0.00	6266.00	7332.28	9779290.00	8.56	10758.84	10732.50
6	2	3	9426.00	7947.00	170.65	0	Spot (Block6, Row3, Column2)	10206.03	10170.00	960.34	0.00	0.09	8411.00	8475.23	8411.00	800.78	0.00	0.09	82.00	54.00	0.00	1759.00	1795.03	8226057.00	2.16	9320.23	9173.00
6	3	3	9714.00	7941.00	178.90	0	Spot (Block6, Row3, Column3)	10334.98	10305.00	1120.49	0.00	0.11	8383.00	8442.11	8383.00	810.42	0.00	0.10	82.00	59.00	0.00	1922.00	1951.98	9260142.00	2.34	9297.77	9152.00
6	4	3	10015.00	7935.00	154.70	0	Spot (Block6, Row3, Column4)	13551.42	13087.00	2488.83	0.02	0.18	8327.50	8396.21	8327.50	803.80	0.00	0.10	99.00	96.00	0.00	4759.50	5223.92	8984590.00	6.41	10027.31	10024.00
6	5	3	10326.00	7939.00	171.40	0	Spot (Block6, Row3, Column5)	10549.26	10527.50	1264.30	0.00	0.12	8385.00	8455.23	8385.00	818.47	0.00	0.10	84.00	62.00	0.00	2142.50	2164.26	8650396.00	2.56	9265.35	9204.00
6	6	3	10618.00	7940.00	185.45	0	Spot (Block6, Row3, Column6)	12178.69	11831.00	1828.56	0.01	0.15	8455.00	8527.11	8455.00	820.74	0.00	0.10	98.00	90.00	0.00	3376.00	3723.69	11801154.00	4.45	9913.51	9909.00
6	7	3	10927.00	7942.00	158.10	0	Spot (Block6, Row3, Column7)	15051.06	13606.50	4546.01	0.04	0.30	8393.00	8443.44	8393.00	811.60	0.00	0.10	97.00	91.00	0.00	5213.50	6658.06	10385231.00	8.14	9891.94	9916.00
6	8	3	11225.00	7940.00	191.25	0	Spot (Block6, Row3, Column8)	9975.22	9972.00	922.22	0.00	0.09	8440.00	8508.60	8440.00	834.41	0.00	0.10	75.00	44.00	0.00	1532.00	1535.22	10354278.00	1.76	9098.53	9043.00
6	1	4	9124.00	8236.00	163.00	0	Spot (Block6, Row4, Column1)	13971.48	13492.00	2733.62	0.02	0.20	8695.00	8756.25	8695.00	846.34	0.00	0.10	99.00	96.00	0.00	4797.00	5276.48	10296979.00	6.16	10306.48	10264.00
6	2	4	9415.00	8238.00	205.35	0	Spot (Block6, Row4, Column2)	11204.80	11142.00	1273.05	0.00	0.11	8507.50	8578.97	8507.50	821.34	0.00	0.10	96.00	79.00	0.00	2634.50	2697.30	13423349.00	3.20	9588.29	9557.00
6	3	4	9726.00	8240.00	147.90	0	Spot (Block6, Row4, Column3)	29332.49	27980.00	9634.08	0.02	0.33	8461.00	8528.06	8461.00	867.00	0.00	0.10	100.00	100.00	0.00	19519.00	20871.49	17540830.00	24.00	13296.81	12610.00
6	4	4	10015.00	8251.00	208.90	0	Spot (Block6, Row4, Column4)	9813.94	9620.50	986.45	0.01	0.10	8437.50	8493.27	8437.50	848.10	0.00	0.10	64.00	35.00	0.00	1183.00	1376.44	12169283.00	1.56	9044.38	9021.00
6	5	4	10305.00	8243.00	160.80	0	Spot (Block6, Row4, Column5)	10787.15	10507.00	2632.06	0.01	0.24	8409.00	8507.34	8409.00	902.39	0.01	0.11	81.00	56.00	0.00	2098.00	2378.15	7691237.00	2.53	9362.14	9231.00
6	6	4	10623.00	8236.00	197.75	0	Spot (Block6, Row4, Column6)	12248.69	12008.50	1669.96	0.01	0.14	8467.00	8542.33	8467.00	823.57	0.00	0.10	99.00	97.00	0.00	3541.50	3781.69	13620546.00	4.50	9929.62	9955.50
6	7	4	10918.00	8243.00	157.40	0	Spot (Block6, Row4, Column7)	17148.69	15029.00	6195.78	0.06	0.36	8483.00	8544.17	8483.00	809.47	0.00	0.09	99.00	94.00	0.00	6546.00	8665.69	11678257.00	10.63	10447.53	10561.00
6	8	4	11216.00	8245.00	172.15	0	Spot (Block6, Row4, Column8)	11775.41	11425.00	1877.24	0.01	0.16	8477.00	8511.03	8477.00	800.62	0.00	0.09	94.00	78.00	0.00	2948.00	3298.41	9761813.00	4.08	9279.61	9208.50
6	1	5	9124.00	8544.00	147.90	0	Spot (Block6, Row5, Column1)	17923.85	17288.00	4127.19	0.02	0.23	8605.00	8629.82	8605.00	848.11	0.00	0.10	100.00	100.00	0.00	8683.00	9318.85	10628841.00	10.96	11142.19	11062.00
6	2	5	9428.00	8532.00	195.55	0	Spot (Block6, Row5, Column2)	10356.85	10261.00	1026.92	0.00	0.10	8484.00	8534.60	8484.00	851.60	0.00	0.10	83.00	52.00	0.00	1777.00	1872.85	11206107.00	2.14	9112.92	9022.50
6	3	5	9720.00	8545.00	177.25	0	Spot (Block6, Row5, Column3)	14075.07	13428.50	4594.06	0.02	0.33	8616.50	8658.02	8616.50	869.11	0.00	0.10	99.00	96.00	0.23	4812.00	5458.57	12329764.00	6.23	10223.65	10269.50
6	4	5	10026.00	8542.00	171.60	0	Spot (Block6, Row5, Column4)	11830.12	11541.50	1499.34	0.01	0.13	8586.50	8663.47	8586.50	927.09	0.00	0.11	95.00	82.00	0.00	2955.00	3243.62	9677037.00	3.42	9721.23	9695.50
6	5	5	10325.00	8541.00	146.05	0	Spot (Block6, Row5, Column5)	43327.71	42009.50	15302.86	0.01	0.35	8576.00	8664.05	8576.00	959.11	0.00	0.11	100.00	100.00	13.67	33433.50	34751.71	25043492.00	36.14	17008.30	15039.50
6	6	5	10618.00	8536.00	190.45	0	Spot (Block6, Row5, Column6)	10330.74	10112.00	1049.03	0.01	0.10	8503.00	8579.91	8503.00	851.87	0.00	0.10	84.00	46.00	0.00	1609.00	1827.74	10609668.00	2.06	9283.31	9238.50
6	7	5	10922.00	8541.00	171.95	0	Spot (Block6, Row5, Column7)	12132.19	11892.00	1604.67	0.01	0.13	8425.00	8472.83	8425.00	821.86	0.00	0.10	98.00	93.00	0.00	3467.00	3707.19	9948398.00	4.45	9893.39	9915.50
6	8	5	11224.00	8542.00	146.90	0	Spot (Block6, Row5, Column8)	31152.21	28311.00	15266.21	0.04	0.49	8394.50	8444.05	8394.50	828.54	0.00	0.10	100.00	100.00	2.72	19916.50	22757.71	18317520.00	27.41	13499.80	12668.50
6	1	6	9118.00	8838.00	174.15	0	Spot (Block6, Row6, Column1)	11884.46	11784.00	1470.10	0.00	0.12	8449.50	8472.23	8449.50	825.17	0.00	0.10	97.00	89.00	0.00	3334.50	3434.96	10066139.00	4.14	9672.43	9677.00
6	2	6	9421.00	8838.00	200.90	0	Spot (Block6, Row6, Column2)	10602.16	10464.00	1222.07	0.01	0.12	8314.00	8373.29	8314.00	847.40	0.00	0.10	89.00	66.00	0.00	2150.00	2288.16	12097060.00	2.63	9154.25	9036.00
6	3	6	9714.00	8838.00	146.45	0	Spot (Block6, Row6, Column3)	30402.51	30214.00	12202.78	0.00	0.40	8555.50	8622.11	8555.50	866.32	0.00	0.10	100.00	100.00	0.34	21658.50	21847.01	17785472.00	25.14	13384.05	12736.50
6	4	6	10025.00	8837.00	179.90	0	Spot (Block6, Row6, Column4)	11803.27	11605.00	1773.94	0.01	0.15	8582.50	8644.71	8582.50	853.50	0.00	0.10	92.00	79.00	0.00	3022.50	3220.77	10717367.00	3.70	9695.82	9617.50
6	5	6	10319.00	8835.00	144.40	0	Spot (Block6, Row6, Column5)	45760.80	45056.00	15160.04	0.01	0.33	8416.00	8536.31	8416.00	896.50	0.01	0.11	100.00	100.00	18.28	36640.00	37344.80	26038000.00	41.52	17519.28	15287.00
6	6	6	10620.00	8841.00	201.55	0	Spot (Block6, Row6, Column6)	10073.20	10085.50	1046.24	0.00	0.10	8354.00	8430.01	8354.00	854.94	0.00	0.10	77.00	50.00	0.00	1731.50	1719.20	11644616.00	1.92	8943.74	8948.00
6	7	6	10919.00	8841.00	150.95	0	Spot (Block6, Row6, Column7)	21041.44	19054.00	7652.04	0.04	0.36	8349.50	8403.24	8349.50	855.39	0.00	0.10	100.00	98.00	0.00	10704.50	12691.94	13171939.00	14.77	10914.13	10793.00
6	8	6	11227.00	8842.00	146.25	0	Spot (Block6, Row6, Column8)	26318.43	23967.50	11741.61	0.04	0.45	8348.00	8418.03	8348.00	846.96	0.00	0.10	99.00	99.00	0.00	15619.50	17970.43	15422601.00	21.13	12064.80	11594.00
6	1	7	9123.00	9141.00	207.10	0	Spot (Block6, Row7, Column1)	11493.99	11343.00	1466.15	0.01	0.13	8514.00	8629.71	8514.00	1717.76	0.01	0.20	78.00	36.00	0.00	2829.00	2979.99	13988188.00	1.67	9709.89	9567.00
6	2	7	9434.00	9141.00	193.80	0	Spot (Block6, Row7, Column2)	9352.43	9333.00	904.92	0.00	0.10	8163.00	8323.33	8163.00	1739.43	0.01	0.21	31.00	0.00	0.00	1170.00	1189.43	9960336.00	0.59	8672.78	8517.00
6	3	7	9724.00	9138.00	206.35	0	Spot (Block6, Row7, Column3)	9531.86	9504.50	931.84	0.00	0.10	8325.00	8395.87	8325.00	846.83	0.00	0.10	59.00	34.00	0.00	1179.50	1206.86	11571682.00	1.34	8743.33	8642.00
6	4	7	10024.00	9142.00	193.15	0	Spot (Block6, Row7, Column4)	9785.55	9673.00	1009.83	0.01	0.10	8306.00	8363.69	8306.00	821.75	0.00	0.10	70.00	38.00	0.00	1367.00	1479.55	10353112.00	1.73	9133.82	9043.00
6	5	7	10328.00	9140.00	191.90	0	Spot (Block6, Row7, Column5)	10844.06	10693.50	1204.17	0.01	0.11	8191.50	8324.52	8191.50	865.06	0.01	0.10	93.00	76.00	0.00	2502.00	2652.56	11256134.00	2.91	9288.99	9245.00
6	6	7	10624.00	9136.00	177.20	0	Spot (Block6, Row7, Column6)	11121.86	10904.50	1292.51	0.01	0.12	8216.00	8325.27	8216.00	870.14	0.01	0.10	94.00	84.00	0.00	2688.50	2905.86	9742748.00	3.21	9300.61	9149.50
6	7	7	10913.00	9143.00	146.20	0	Spot (Block6, Row7, Column7)	21115.20	20111.00	6348.54	0.02	0.30	8332.00	8406.23	8332.00	871.19	0.00	0.10	100.00	100.00	0.00	11779.00	12783.20	12289046.00	14.59	12004.75	11254.50
6	8	7	11223.00	9148.00	188.60	0	Spot (Block6, Row7, Column8)	15989.89	15830.50	2167.67	0.00	0.14	8392.00	8471.15	8392.00	857.94	0.00	0.10	100.00	100.00	0.00	7438.50	7597.89	16021870.00	8.76	10847.32	10793.50
6	1	8	9114.00	9444.00	149.55	0	Spot (Block6, Row8, Column1)	63988.77	65535.00	4612.87	0.01	0.07	8622.00	8780.20	8622.00	1568.43	0.01	0.18	100.00	100.00	85.53	56913.00	55366.77	38905512.00	35.20	27548.41	22123.00
6	2	8	9425.00	9438.00	194.80	0	Spot (Block6, Row8, Column2)	9812.05	9776.00	1050.26	0.00	0.11	8232.00	8330.86	8232.00	951.62	0.01	0.11	70.00	36.00	0.00	1544.00	1580.05	10528331.00	1.56	8936.26	9016.50
6	3	8	9715.00	9439.00	153.05	0	Spot (Block6, Row8, Column3)	15818.20	14845.00	5244.55	0.03	0.33	8119.00	8174.36	8119.00	810.76	0.00	0.10	99.00	92.00	0.00	6726.00	7699.20	10202737.00	9.43	9931.03	9979.00
6	4	8	10021.00	9436.00	170.75	0	Spot (Block6, Row8, Column4)	10746.57	10529.00	1264.17	0.01	0.12	8152.00	8198.81	8152.00	803.77	0.00	0.10	94.00	79.00	0.00	2377.00	2594.57	8726214.00	3.17	9158.17	9237.00
6	5	8	10322.00	9438.00	208.55	0	Spot (Block6, Row8, Column5)	9571.29	9607.50	952.11	0.00	0.10	8167.50	8265.27	8167.50	830.59	0.01	0.10	68.00	42.00	0.00	1440.00	1403.79	11887539.00	1.57	8656.03	8561.00
6	6	8	10624.00	9440.00	179.45	0	Spot (Block6, Row8, Column6)	12962.73	12885.00	2341.98	0.00	0.18	8320.00	8414.57	8320.00	874.36	0.00	0.10	97.00	89.00	0.00	4565.00	4642.73	11627569.00	5.20	9884.13	9640.50
6	7	8	10924.00	9440.00	155.35	0	Spot (Block6, Row8, Column7)	14012.81	13532.00	2690.72	0.02	0.19	8422.00	8498.30	8422.00	879.08	0.00	0.10	100.00	97.00	0.00	5110.00	5590.81	9346543.00	6.27	9987.01	10118.50
6	8	8	11221.00	9439.00	159.40	0	Spot (Block6, Row8, Column8)	15722.66	15383.00	3534.73	0.01	0.22	8470.00	8515.92	8470.00	858.99	0.00	0.10	99.00	98.00	0.00	6913.00	7252.66	10990142.00	8.39	10311.05	10335.00
7	1	1	13623.00	7341.00	156.70	0	Spot (Block7, Row1, Column1)	59160.15	65535.00	10365.99	0.04	0.18	4159.50	4239.09	4159.50	534.97	0.01	0.13	100.00	100.00	63.61	61375.50	55000.65	39992616.00	102.66	20454.44	16121.00
7	2	1	13924.00	7343.00	179.65	0	Spot (Block7, Row1, Column2)	5208.47	5076.00	649.42	0.01	0.12	4017.00	4087.33	4017.00	439.18	0.01	0.11	92.00	62.00	0.00	1059.00	1191.47	4724082.00	2.55	4433.41	4403.00
7	3	1	14228.00	7350.00	186.05	0	Spot (Block7, Row1, Column3)	4559.14	4493.50	397.70	0.01	0.09	3947.00	3994.03	3947.00	315.04	0.01	0.08	74.00	41.00	0.00	546.50	612.14	4431484.00	1.79	4227.65	4212.00
7	4	1	14522.00	7344.00	186.80	0	Spot (Block7, Row1, Column4)	4870.71	4794.50	494.72	0.01	0.10	3891.00	3941.77	3891.00	308.99	0.01	0.08	94.00	73.00	0.00	903.50	979.71	4792781.00	3.01	4285.69	4286.00
7	5	1	14825.00	7331.00	178.75	0	Spot (Block7, Row1, Column5)	4686.21	4685.50	487.08	0.00	0.10	3880.00	3921.69	3880.00	418.14	0.00	0.11	75.00	47.00	0.00	805.50	806.21	4189470.00	1.83	4292.76	4343.00
7	6	1	15113.00	7331.00	192.75	0	Spot (Block7, Row1, Column6)	4701.79	4624.00	460.61	0.01	0.10	3841.00	3867.04	3841.00	294.56	0.00	0.08	92.00	67.00	0.00	783.00	860.79	4922769.00	2.83	4194.10	4172.00
7	7	1	15430.00	7335.00	179.30	0	Spot (Block7, Row1, Column7)	4939.62	4904.00	545.23	0.00	0.11	3752.00	3785.80	3752.00	280.75	0.00	0.07	97.00	86.00	0.00	1152.00	1187.62	4391323.00	4.11	4205.61	4210.00
7	8	1	15733.00	7343.00	204.85	0	Spot (Block7, Row1, Column8)	4413.09	4349.00	380.66	0.01	0.09	3753.00	3791.53	3753.00	285.08	0.00	0.08	85.00	52.00	0.00	596.00	660.09	5255987.00	2.18	3988.56	3924.00
7	1	2	13624.00	7645.00	201.45	0	Spot (Block7, Row2, Column1)	4610.23	4557.00	412.26	0.01	0.09	4059.00	4095.70	4059.00	387.21	0.00	0.09	66.00	23.00	0.00	498.00	551.23	5306371.00	1.33	4331.93	4331.00
7	2	2	13921.00	7642.00	140.65	0	Spot (Block7, Row2, Column2)	4799.63	4752.00	382.20	0.00	0.08	3906.00	3959.18	3906.00	303.74	0.01	0.08	94.00	77.00	0.00	846.00	893.63	2587003.00	2.77	4320.18	4325.00
7	3	2	14226.00	7641.00	195.50	0	Spot (Block7, Row2, Column3)	4488.30	4478.00	411.14	0.00	0.09	3858.00	3901.20	3858.00	295.60	0.00	0.08	75.00	51.00	0.00	620.00	630.30	4856341.00	1.99	4176.74	4116.50
7	4	2	14529.00	7644.00	196.40	0	Spot (Block7, Row2, Column4)	4483.98	4400.00	378.64	0.01	0.08	3815.00	3850.73	3815.00	277.30	0.00	0.07	88.00	53.00	0.00	585.00	668.98	4909960.00	2.28	4076.76	4079.00
7	5	2	14827.00	7637.00	193.70	0	Spot (Block7, Row2, Column5)	5301.97	5277.50	518.34	0.00	0.10	3776.00	3811.81	3776.00	421.09	0.00	0.11	99.00	91.00	0.00	1501.50	1525.97	5588280.00	3.54	4420.85	4379.50
7	6	2	15126.00	7648.00	195.55	0	Spot (Block7, Row2, Column6)	4475.54	4475.50	406.05	0.00	0.09	3719.00	3749.42	3719.00	281.95	0.00	0.08	87.00	63.00	0.00	756.50	756.54	4842530.00	2.58	4009.35	3994.00
7	7	2	15420.00	7641.00	187.45	0	Spot (Block7, Row2, Column7)	4385.59	4321.50	354.41	0.01	0.08	3700.00	3737.50	3700.00	262.48	0.00	0.07	91.00	62.00	0.00	621.50	685.59	4332960.00	2.47	4079.40	4028.00
7	8	2	15723.00	7648.00	218.40	0	Spot (Block7, Row2, Column8)	4184.23	4144.00	332.51	0.00	0.08	3737.00	3768.03	3737.00	250.92	0.00	0.07	65.00	41.00	0.00	407.00	447.23	5707294.00	1.66	3880.60	3858.00
7	1	3	13626.00	7945.00	157.15	0	Spot (Block7, Row3, Column1)	5332.76	5287.50	564.38	0.00	0.11	4006.00	4023.23	4006.00	313.67	0.00	0.08	98.00	92.00	0.00	1281.50	1326.76	3636945.00	4.17	4467.10	4441.50
7	2	3	13923.00	7946.00	174.50	0	Spot (Block7, Row3, Column2)	4703.20	4697.00	355.94	0.00	0.08	3889.00	3929.17	3889.00	299.81	0.00	0.08	92.00	67.00	0.00	808.00	814.20	3993014.00	2.58	4243.12	4234.00
7	3	3	14212.00	7931.00	187.25	0	Spot (Block7, Row3, Column3)	4667.21	4605.00	631.68	0.01	0.14	3847.00	3870.75	3847.00	297.89	0.00	0.08	88.00	66.00	0.00	758.00	820.21	4620542.00	2.67	4215.80	4269.50
7	4	3	14522.00	7939.00	188.60	0	Spot (Block7, Row3, Column4)	4649.38	4594.50	497.18	0.01	0.11	3785.00	3808.57	3785.00	277.78	0.00	0.07	95.00	70.00	0.00	809.50	864.38	4658674.00	3.03	4202.25	4151.00
7	5	3	14824.00	7939.00	194.05	0	Spot (Block7, Row3, Column5)	4432.12	4419.00	428.53	0.00	0.10	3711.00	3748.00	3711.00	280.56	0.00	0.07	85.00	63.00	0.00	708.00	721.12	4729071.00	2.44	3978.01	3996.50
7	6	3	15125.00	7944.00	185.15	0	Spot (Block7, Row3, Column6)	4724.35	4624.00	563.16	0.01	0.12	3679.00	3722.29	3679.00	270.22	0.01	0.07	98.00	85.00	0.00	945.00	1045.35	4554278.00	3.71	4131.22	4083.00
7	7	3	15432.00	7951.00	193.80	0	Spot (Block7, Row3, Column7)	4324.49	4253.00	338.79	0.01	0.08	3738.00	3779.82	3738.00	261.30	0.00	0.07	83.00	49.00	0.00	515.00	586.49	4583958.00	2.08	3991.58	3990.50
7	8	3	15729.00	7942.00	179.90	0	Spot (Block7, Row3, Column8)	4624.98	4557.00	410.58	0.01	0.09	3809.00	3852.11	3809.00	277.21	0.00	0.07	95.00	69.00	0.00	748.00	815.98	4199478.00	2.79	4159.76	4112.00
7	1	4	13627.00	8241.00	179.90	0	Spot (Block7, Row4, Column1)	5182.56	5036.00	909.88	0.01	0.18	3989.00	4023.27	3989.00	338.78	0.00	0.08	95.00	81.00	0.00	1047.00	1193.56	4710950.00	3.42	4520.15	4485.00
7	2	4	13932.00	8232.00	190.30	0	Spot (Block7, Row4, Column2)	4700.76	4668.00	390.73	0.00	0.08	3906.00	3948.47	3906.00	310.14	0.00	0.08	89.00	61.00	0.00	762.00	794.76	4818284.00	2.43	4329.16	4306.00
7	3	4	14227.00	8241.00	162.35	0	Spot (Block7, Row4, Column3)	6320.89	6213.00	1030.23	0.01	0.16	3855.00	3882.78	3855.00	302.90	0.00	0.08	99.00	99.00	0.00	2358.00	2465.89	4595290.00	8.05	4591.50	4593.00
7	4	4	14522.00	8253.00	201.55	0	Spot (Block7, Row4, Column4)	4379.16	4333.00	397.28	0.00	0.09	3764.00	3794.99	3764.00	274.94	0.00	0.07	73.00	51.00	0.00	569.00	615.16	5036036.00	2.12	4001.77	3976.00
7	5	4	14810.00	8239.00	182.35	0	Spot (Block7, Row4, Column5)	4445.22	4352.00	417.29	0.01	0.09	3696.00	3748.64	3696.00	271.64	0.01	0.07	92.00	60.00	0.00	656.00	749.22	4151840.00	2.56	4059.12	4044.00
7	6	4	15125.00	8238.00	204.00	0	Spot (Block7, Row4, Column6)	5257.11	5188.00	577.64	0.01	0.11	3733.00	3778.43	3733.00	320.87	0.01	0.08	99.00	96.00	0.00	1455.00	1524.11	6224418.00	4.61	4235.36	4196.00
7	7	4	15426.00	8248.00	205.85	0	Spot (Block7, Row4, Column7)	4624.59	4591.00	459.06	0.00	0.10	3788.00	3841.71	3788.00	280.89	0.01	0.07	87.00	69.00	0.00	803.00	836.59	5563380.00	2.79	4054.87	4010.50
7	8	4	15722.00	8253.00	161.90	0	Spot (Block7, Row4, Column8)	5321.47	5305.50	537.84	0.00	0.10	3885.00	3928.25	3885.00	302.95	0.00	0.08	99.00	97.00	0.00	1420.50	1436.47	3863388.00	4.60	4430.95	4470.00
7	1	5	13621.00	8541.00	163.45	0	Spot (Block7, Row5, Column1)	6000.42	5916.00	876.15	0.01	0.15	4053.00	4092.44	4053.00	373.49	0.00	0.09	97.00	94.00	0.00	1863.00	1947.42	4458315.00	5.11	4625.71	4658.00
7	2	5	13926.00	8547.00	186.50	0	Spot (Block7, Row5, Column2)	4925.93	4873.50	478.52	0.00	0.10	3934.50	3986.73	3934.50	359.16	0.01	0.09	92.00	67.00	0.00	939.00	991.43	4827414.00	2.62	4351.26	4349.00
7	3	5	14233.00	8545.00	179.10	0	Spot (Block7, Row5, Column3)	4862.85	4783.00	536.82	0.01	0.11	3876.00	3912.41	3876.00	307.25	0.00	0.08	97.00	74.00	0.00	907.00	986.85	4371702.00	3.09	4409.38	4447.00
7	4	5	14533.00	8547.00	205.05	0	Spot (Block7, Row5, Column4)	4471.14	4457.50	406.49	0.00	0.09	3791.00	3823.85	3791.00	286.27	0.00	0.07	82.00	60.00	0.00	666.50	680.14	5338538.00	2.26	4039.81	3974.00
7	5	5	14828.00	8543.00	160.90	0	Spot (Block7, Row5, Column5)	6320.18	6153.00	1081.49	0.01	0.17	3776.00	3822.37	3776.00	305.75	0.01	0.08	100.00	99.00	0.00	2377.00	2544.18	4518926.00	8.17	4467.85	4431.00
7	6	5	15126.00	8542.00	195.50	0	Spot (Block7, Row5, Column6)	4656.51	4595.00	431.98	0.01	0.09	3796.00	3847.64	3796.00	332.43	0.01	0.09	91.00	61.00	0.00	799.00	860.51	5024377.00	2.43	4129.83	4171.50
7	7	5	15422.00	8542.00	186.40	0	Spot (Block7, Row5, Column7)	4826.78	4753.00	481.65	0.01	0.10	3850.00	3880.21	3850.00	294.04	0.00	0.08	95.00	78.00	0.00	903.00	976.78	4696454.00	3.22	4215.74	4203.00
7	8	5	15725.00	8543.00	143.40	0	Spot (Block7, Row5, Column8)	5153.04	5168.50	533.76	0.00	0.10	3908.00	3956.16	3908.00	306.64	0.01	0.08	99.00	88.00	0.00	1260.50	1245.04	2885702.00	3.90	4495.48	4472.50
7	1	6	13620.00	8839.00	191.20	0	Spot (Block7, Row6, Column1)	5226.03	5170.00	539.34	0.00	0.10	4070.00	4114.13	4070.00	383.90	0.00	0.09	95.00	75.00	0.00	1100.00	1156.03	5398492.00	2.90	4535.48	4534.00
7	2	6	13921.00	8854.00	215.35	0	Spot (Block7, Row6, Column2)	4851.33	4715.00	1271.60	0.01	0.26	3929.50	3977.70	3929.50	359.81	0.01	0.09	90.00	56.00	0.00	785.50	921.83	6442572.00	2.43	4268.90	4271.00
7	3	6	14214.00	8843.00	179.95	0	Spot (Block7, Row6, Column3)	5081.75	5014.50	563.82	0.01	0.11	3874.00	3914.27	3874.00	310.02	0.00	0.08	94.00	84.00	0.00	1140.50	1207.75	4614232.00	3.77	4328.56	4315.00
7	4	6	14533.00	8846.00	187.20	0	Spot (Block7, Row6, Column4)	4558.36	4538.00	418.96	0.00	0.09	3813.00	3866.92	3813.00	324.51	0.01	0.08	80.00	57.00	0.00	725.00	745.36	4503656.00	2.13	4170.19	4146.00
7	5	6	14823.00	8842.00	151.95	0	Spot (Block7, Row6, Column5)	6372.14	6373.50	1001.54	0.00	0.16	3843.00	3878.16	3843.00	318.87	0.00	0.08	100.00	99.00	0.00	2530.50	2529.14	4014451.00	7.82	4720.11	4758.00
7	6	6	15130.00	8841.00	197.55	0	Spot (Block7, Row6, Column6)	4412.61	4380.00	360.02	0.00	0.08	3845.00	3879.60	3845.00	294.49	0.00	0.08	73.00	45.00	0.00	535.00	567.61	4867112.00	1.81	4068.51	4012.00
7	7	6	15429.00	8850.00	160.60	0	Spot (Block7, Row6, Column7)	4956.01	4857.00	626.84	0.01	0.13	3874.00	3903.81	3874.00	312.75	0.00	0.08	96.00	90.00	0.00	983.00	1082.01	3528676.00	3.36	4393.16	4406.00
7	8	6	15729.00	8852.00	176.00	0	Spot (Block7, Row6, Column8)	4751.80	4774.00	454.42	0.00	0.10	3960.00	3990.94	3960.00	336.61	0.00	0.08	82.00	60.00	0.00	814.00	791.80	4110307.00	2.26	4238.75	4178.00
7	1	7	13620.00	9143.00	191.05	0	Spot (Block7, Row7, Column1)	4999.08	4955.00	423.85	0.00	0.08	4139.00	4182.92	4139.00	438.69	0.00	0.10	80.00	44.00	0.00	816.00	860.08	5144055.00	1.86	4584.20	4539.00
7	2	7	13929.00	9143.00	199.65	0	Spot (Block7, Row7, Column2)	4523.97	4523.50	405.49	0.00	0.09	3982.50	4014.04	3982.50	324.07	0.00	0.08	66.00	40.00	0.00	541.00	541.47	5093985.00	1.57	4222.98	4189.50
7	3	7	14215.00	9139.00	199.40	0	Spot (Block7, Row7, Column3)	4545.23	4527.00	383.16	0.00	0.08	3902.00	3947.42	3902.00	323.46	0.01	0.08	76.00	48.00	0.00	625.00	643.23	5113385.00	1.85	4254.95	4220.00
7	4	7	14522.00	9141.00	200.30	0	Spot (Block7, Row7, Column4)	4456.77	4437.00	392.19	0.00	0.09	3807.00	3862.15	3807.00	327.75	0.01	0.08	76.00	47.00	0.00	630.00	649.77	5085174.00	1.81	4145.18	4101.00
7	5	7	14822.00	9139.00	197.45	0	Spot (Block7, Row7, Column5)	4578.49	4550.00	368.34	0.00	0.08	3818.00	3868.54	3818.00	332.16	0.01	0.09	86.00	54.00	0.00	732.00	760.49	5059233.00	2.14	4152.86	4112.00
7	6	7	15130.00	9146.00	194.80	0	Spot (Block7, Row7, Column6)	4691.85	4713.50	421.33	0.00	0.09	3878.00	3909.47	3878.00	315.22	0.00	0.08	86.00	66.00	0.00	835.50	813.85	5039049.00	2.48	4250.77	4236.00
7	7	7	15417.00	9142.00	170.15	0	Spot (Block7, Row7, Column7)	4850.33	4737.50	586.93	0.01	0.12	3931.00	3973.05	3931.00	334.50	0.00	0.08	89.00	62.00	0.00	806.50	919.33	3928767.00	2.62	4404.62	4423.50
7	8	7	15726.00	9145.00	188.15	0	Spot (Block7, Row7, Column8)	6736.52	6639.00	854.11	0.01	0.13	4015.00	4056.66	4015.00	355.37	0.00	0.09	99.00	99.00	0.00	2624.00	2721.52	6702840.00	7.54	4887.48	4824.00
7	1	8	13610.00	9446.00	149.15	0	Spot (Block7, Row8, Column1)	61816.30	65535.00	8405.59	0.03	0.14	4283.00	4367.16	4283.00	562.23	0.01	0.13	100.00	100.00	77.78	61252.00	57533.30	37831896.00	102.18	21223.78	16212.00
7	2	8	13925.00	9440.00	192.15	0	Spot (Block7, Row8, Column2)	4612.58	4520.00	456.07	0.01	0.10	4093.00	4150.17	4093.00	463.07	0.01	0.11	47.00	21.00	0.00	427.00	519.58	4810922.00	1.00	4376.27	4369.50
7	3	8	14214.00	9438.00	182.75	0	Spot (Block7, Row8, Column3)	4968.16	4887.00	613.64	0.01	0.12	4014.00	4049.39	4014.00	369.23	0.00	0.09	86.00	62.00	0.00	873.00	954.16	4665102.00	2.49	4332.87	4317.50
7	4	8	14523.00	9439.00	157.65	0	Spot (Block7, Row8, Column4)	5312.59	5176.00	620.63	0.01	0.12	3913.00	3965.18	3913.00	367.55	0.01	0.09	98.00	86.00	0.00	1263.00	1399.59	3628501.00	3.67	4469.55	4468.00
7	5	8	14820.00	9439.00	179.45	0	Spot (Block7, Row8, Column5)	4592.97	4600.00	445.64	0.00	0.10	3882.00	3926.79	3882.00	354.64	0.00	0.09	74.00	50.00	0.00	718.00	710.97	4133677.00	1.88	4214.08	4124.00
7	6	8	15129.00	9442.00	177.05	0	Spot (Block7, Row8, Column6)	5586.43	5393.00	810.08	0.02	0.15	3989.00	4014.36	3989.00	363.50	0.00	0.09	98.00	88.00	0.00	1404.00	1597.43	4916056.00	4.32	4470.69	4458.00
7	7	8	15432.00	9446.00	175.70	0	Spot (Block7, Row8, Column7)	5149.56	5121.00	499.32	0.00	0.10	4066.00	4097.46	4066.00	397.17	0.00	0.10	94.00	64.00	0.00	1055.00	1083.56	4438921.00	2.65	4474.71	4417.50
7	8	8	15723.00	9442.00	155.75	0	Spot (Block7, Row8, Column8)	11319.90	10746.00	3864.76	0.02	0.34	4110.00	4151.76	4110.00	403.53	0.00	0.10	100.00	100.00	0.00	6636.00	7209.90	7527733.00	17.76	5899.35	5642.50
8	1	1	18128.00	7343.00	157.10	0	Spot (Block8, Row1, Column1)	57313.14	65535.00	12237.91	0.06	0.21	4303.00	4363.84	4303.00	444.41	0.01	0.10	100.00	100.00	60.24	61232.00	53010.14	38915956.00	119.14	19287.26	16079.50
8	2	1	18424.00	7342.00	176.70	0	Spot (Block8, Row1, Column2)	5330.66	5292.50	530.14	0.00	0.10	4210.00	4245.68	4210.00	377.86	0.00	0.09	94.00	72.00	0.00	1082.50	1120.66	4658999.00	2.87	4674.93	4594.50
8	3	1	18723.00	7343.00	205.30	0	Spot (Block8, Row1, Column3)	4799.45	4777.00	299.30	0.00	0.06	4216.00	4238.09	4216.00	306.92	0.00	0.07	80.00	44.00	0.00	561.00	583.45	5754538.00	1.83	4556.66	4545.00
8	4	1	19022.00	7346.00	186.30	0	Spot (Block8, Row1, Column4)	5217.22	5164.50	509.80	0.00	0.10	4238.00	4264.77	4238.00	280.38	0.00	0.07	92.00	77.00	0.00	926.50	979.22	5092007.00	3.40	4590.23	4597.00
8	5	1	19323.00	7338.00	191.05	0	Spot (Block8, Row1, Column5)	5024.39	4985.00	350.76	0.00	0.07	4255.00	4282.93	4255.00	271.04	0.00	0.06	92.00	75.00	0.00	730.00	769.39	5170100.00	2.74	4541.21	4477.50
8	6	1	19616.00	7337.00	196.45	0	Spot (Block8, Row1, Column6)	5189.49	5079.00	489.64	0.01	0.09	4325.00	4421.01	4325.00	663.88	0.01	0.15	58.00	19.00	0.00	754.00	864.49	5677306.00	1.16	4561.37	4514.50
8	7	1	19954.00	7324.00	115.80	0	Spot (Block8, Row1, Column7)	9182.95	6375.00	10407.92	0.16	1.13	4435.00	4504.94	4435.00	398.78	0.01	0.09	100.00	91.00	2.28	1940.00	4747.95	3223217.00	11.73	5817.85	5745.00
8	8	1	20237.00	7390.00	209.90	0	Spot (Block8, Row1, Column8)	5811.35	5353.50	2657.69	0.04	0.46	4491.00	4532.27	4491.00	326.21	0.00	0.07	82.00	66.00	0.00	862.50	1320.35	7287438.00	3.92	4851.42	4874.50
8	1	2	18109.00	7640.00	214.20	0	Spot (Block8, Row2, Column1)	4720.99	4696.00	360.42	0.00	0.08	4177.00	4211.59	4177.00	365.01	0.00	0.09	65.00	29.00	0.00	519.00	543.99	6198660.00	1.40	4385.67	4378.00
8	2	2	18420.00	7640.00	133.75	0	Spot (Block8, Row2, Column2)	5049.84	4994.00	630.23	0.00	0.12	4091.50	4118.75	4091.50	331.54	0.00	0.08	97.00	67.00	0.00	902.50	958.34	2449173.00	2.81	4498.90	4494.00
8	3	2	18724.00	7648.00	190.75	0	Spot (Block8, Row2, Column3)	4898.13	4861.00	342.54	0.00	0.07	4145.00	4173.06	4145.00	341.63	0.00	0.08	90.00	52.00	0.00	716.00	753.13	5010786.00	2.12	4494.88	4490.00
8	4	2	19023.00	7639.00	199.85	0	Spot (Block8, Row2, Column4)	4960.98	4954.00	365.20	0.00	0.07	4219.00	4254.74	4219.00	300.78	0.00	0.07	88.00	66.00	0.00	735.00	741.98	5615828.00	2.35	4580.29	4523.00
8	5	2	19329.00	7645.00	191.65	0	Spot (Block8, Row2, Column5)	6621.49	6586.00	635.66	0.00	0.10	4295.50	4336.99	4295.50	306.94	0.00	0.07	100.00	100.00	0.00	2290.50	2325.99	6866486.00	7.44	5156.01	5115.00
8	6	2	19626.00	7642.00	191.85	0	Spot (Block8, Row2, Column6)	5381.40	5256.50	505.60	0.01	0.09	4336.00	4374.85	4336.00	274.83	0.00	0.06	97.00	86.00	0.00	920.50	1045.40	5575134.00	3.66	4818.23	4781.50
8	7	2	19926.00	7638.00	204.10	0	Spot (Block8, Row2, Column7)	5032.27	4967.00	334.10	0.01	0.07	4368.00	4426.97	4368.00	363.60	0.01	0.08	84.00	39.00	0.00	599.00	664.27	5963245.00	1.66	4618.38	4609.00
8	8	2	20227.00	7649.00	204.55	0	Spot (Block8, Row2, Column8)	4949.82	4916.00	289.93	0.00	0.06	4367.00	4391.94	4367.00	257.37	0.00	0.06	86.00	54.00	0.00	549.00	582.82	5880387.00	2.17	4589.95	4545.00
8	1	3	18135.00	7944.00	168.95	0	Spot (Block8, Row3, Column1)	5781.85	5745.00	781.93	0.00	0.14	4107.00	4137.84	4107.00	276.64	0.00	0.07	98.00	95.00	0.00	1638.00	1674.85	4585009.00	5.94	4641.76	4641.00
8	2	3	18424.00	7943.00	197.00	0	Spot (Block8, Row3, Column2)	4879.31	4852.00	381.09	0.00	0.08	4095.00	4122.73	4095.00	332.16	0.00	0.08	87.00	59.00	0.00	757.00	784.31	5352598.00	2.28	4403.82	4385.00
8	3	3	18714.00	7939.00	185.60	0	Spot (Block8, Row3, Column3)	5184.71	5119.00	545.95	0.01	0.11	4181.00	4222.48	4181.00	350.05	0.00	0.08	89.00	69.00	0.00	938.00	1003.71	5018797.00	2.75	4638.59	4688.00
8	4	3	19023.00	7945.00	184.15	0	Spot (Block8, Row3, Column4)	5416.26	5374.00	520.65	0.00	0.10	4287.00	4340.43	4287.00	446.59	0.01	0.10	92.00	62.00	0.00	1087.00	1129.26	5172529.00	2.41	4655.06	4643.00
8	5	3	19326.00	7946.00	175.80	0	Spot (Block8, Row3, Column5)	5795.60	5649.50	862.60	0.01	0.15	4386.00	4441.42	4386.00	446.18	0.01	0.10	96.00	76.00	0.00	1263.50	1409.60	4995808.00	3.04	4938.30	4908.00
8	6	3	19616.00	7940.00	199.65	0	Spot (Block8, Row3, Column6)	5174.29	5119.00	396.73	0.00	0.08	4408.00	4450.64	4408.00	278.67	0.00	0.06	92.00	66.00	0.00	711.00	766.29	5836596.00	2.60	4701.01	4650.00
8	7	3	19924.00	7941.00	177.50	0	Spot (Block8, Row3, Column7)	5065.33	5015.00	377.19	0.00	0.07	4364.00	4401.18	4364.00	279.77	0.00	0.06	87.00	59.00	0.00	651.00	701.33	4462552.00	2.37	4779.77	4800.00
8	8	3	20220.00	7935.00	195.90	0	Spot (Block8, Row3, Column8)	5095.63	5058.00	359.19	0.00	0.07	4353.00	4393.15	4353.00	350.14	0.00	0.08	87.00	50.00	0.00	705.00	742.63	5549141.00	2.01	4662.94	4618.00
8	1	4	18126.00	8249.00	185.40	0	Spot (Block8, Row4, Column1)	5278.85	5235.50	534.48	0.00	0.10	4180.00	4203.07	4180.00	304.58	0.00	0.07	96.00	80.00	0.00	1055.50	1098.85	5109925.00	3.53	4573.87	4509.00
8	2	4	18426.00	8239.00	208.65	0	Spot (Block8, Row4, Column2)	4839.19	4773.00	378.23	0.01	0.08	4121.00	4161.35	4121.00	303.04	0.00	0.07	88.00	53.00	0.00	652.00	718.19	5995760.00	2.24	4462.37	4442.00
8	3	4	18725.00	8242.00	163.55	0	Spot (Block8, Row4, Column3)	7434.08	7317.00	1320.84	0.01	0.18	4232.00	4262.57	4232.00	300.64	0.00	0.07	100.00	100.00	0.00	3085.00	3202.08	5516090.00	10.55	5155.11	5141.00
8	4	4	19014.00	8245.00	209.95	0	Spot (Block8, Row4, Column4)	4968.74	4957.00	345.62	0.00	0.07	4316.00	4362.86	4316.00	437.96	0.00	0.10	69.00	26.00	0.00	641.00	652.74	6225830.00	1.38	4548.54	4551.50
8	5	4	19314.00	8243.00	188.15	0	Spot (Block8, Row4, Column5)	5442.16	5387.00	424.19	0.00	0.08	4369.00	4420.51	4369.00	442.91	0.01	0.10	96.00	62.00	0.00	1018.00	1073.16	5420392.00	2.31	4859.17	4855.00
8	6	4	19624.00	8238.00	198.10	0	Spot (Block8, Row4, Column6)	6734.01	6729.50	696.99	0.00	0.10	4391.00	4433.75	4391.00	379.61	0.00	0.09	99.00	98.00	0.00	2338.50	2343.01	7488223.00	6.06	5155.59	5061.00
8	7	4	19915.00	8252.00	169.95	0	Spot (Block8, Row4, Column7)	5852.36	5729.00	906.69	0.01	0.15	4369.00	4411.65	4369.00	379.79	0.00	0.09	98.00	87.00	0.00	1360.00	1483.36	4705294.00	3.79	4980.63	4985.00
8	8	4	20231.00	8247.00	183.80	0	Spot (Block8, Row4, Column8)	5567.91	5474.00	552.27	0.01	0.10	4404.00	4435.42	4404.00	273.82	0.00	0.06	95.00	90.00	0.00	1070.00	1163.91	5261673.00	4.14	4810.19	4874.00
8	1	5	18125.00	8547.00	166.70	0	Spot (Block8, Row5, Column1)	6149.54	5996.00	1010.64	0.01	0.16	4239.00	4285.11	4239.00	340.00	0.00	0.08	99.00	95.00	0.00	1757.00	1910.54	4741297.00	5.48	4838.02	4793.00
8	2	5	18418.00	8538.00	193.10	0	Spot (Block8, Row5, Column2)	5115.40	5026.00	401.10	0.01	0.08	4215.00	4239.27	4215.00	322.33	0.00	0.08	97.00	67.00	0.00	811.00	900.40	5376286.00	2.72	4709.20	4693.00
8	3	5	18724.00	8546.00	189.40	0	Spot (Block8, Row5, Column3)	5260.30	5150.00	490.73	0.01	0.09	4284.00	4318.56	4284.00	297.36	0.00	0.07	96.00	77.00	0.00	866.00	976.30	5307641.00	3.17	4765.92	4746.00
8	4	5	19024.00	8550.00	174.90	0	Spot (Block8, Row5, Column4)	5241.26	5263.00	387.10	0.00	0.07	4332.00	4370.46	4332.00	294.94	0.00	0.07	94.00	75.00	0.00	931.00	909.26	4491756.00	2.95	4795.18	4771.00
8	5	5	19320.00	8546.00	157.35	0	Spot (Block8, Row5, Column5)	7784.57	7638.00	1933.10	0.01	0.25	4388.00	4417.03	4388.00	308.24	0.00	0.07	100.00	100.00	0.00	3250.00	3396.57	5340213.00	10.93	5342.86	5309.50
8	6	5	19622.00	8531.00	175.90	0	Spot (Block8, Row5, Column6)	5574.02	5505.00	597.10	0.01	0.11	4410.00	4471.34	4410.00	711.77	0.01	0.16	76.00	25.00	0.00	1095.00	1164.02	4815950.00	1.55	4867.30	4843.00
8	7	5	19925.00	8547.00	186.40	0	Spot (Block8, Row5, Column7)	5212.46	5120.00	420.96	0.01	0.08	4400.00	4443.39	4400.00	393.61	0.00	0.09	86.00	42.00	0.00	720.00	812.46	5118640.00	1.95	4724.09	4696.50
8	8	5	20230.00	8546.00	152.10	0	Spot (Block8, Row5, Column8)	6349.90	6261.50	796.25	0.01	0.13	4455.00	4473.60	4455.00	284.55	0.00	0.06	100.00	99.00	0.00	1806.50	1894.90	4038534.00	6.59	5175.14	5146.00
8	1	6	18120.00	8849.00	188.90	0	Spot (Block8, Row6, Column1)	5155.29	5086.00	453.80	0.01	0.09	4287.00	4329.91	4287.00	335.02	0.00	0.08	88.00	61.00	0.00	799.00	868.29	5150135.00	2.46	4763.56	4736.00
8	2	6	18429.00	8842.00	210.40	0	Spot (Block8, Row6, Column2)	5027.93	4977.00	388.95	0.00	0.08	4258.00	4270.16	4258.00	316.18	0.00	0.07	91.00	61.00	0.00	719.00	769.93	6320110.00	2.40	4546.16	4557.00
8	3	6	18717.00	8845.00	182.85	0	Spot (Block8, Row6, Column3)	5608.04	5523.00	617.95	0.01	0.11	4267.00	4288.93	4267.00	307.52	0.00	0.07	98.00	90.00	0.00	1256.00	1341.04	5260339.00	4.29	4794.49	4773.00
8	4	6	19028.00	8842.00	176.95	0	Spot (Block8, Row6, Column4)	5372.96	5321.50	468.85	0.00	0.09	4281.00	4315.44	4281.00	306.51	0.00	0.07	97.00	84.00	0.00	1040.50	1091.96	4717461.00	3.45	4745.88	4714.00
8	5	6	19325.00	8839.00	156.25	0	Spot (Block8, Row6, Column5)	6756.79	6723.00	912.28	0.00	0.14	4344.00	4372.20	4344.00	309.19	0.00	0.07	100.00	99.00	0.00	2379.00	2412.79	4527050.00	7.71	5054.22	5018.00
8	6	6	19626.00	8867.00	195.15	0	Spot (Block8, Row6, Column6)	5035.21	4976.00	389.70	0.01	0.08	4365.00	4402.35	4365.00	684.84	0.00	0.16	42.00	6.00	0.00	611.00	670.21	5407816.00	0.92	4744.24	4711.00
8	7	6	19925.00	8840.00	174.85	0	Spot (Block8, Row6, Column7)	5280.17	5299.00	404.00	0.00	0.08	4333.00	4363.84	4333.00	293.84	0.00	0.07	96.00	75.00	0.00	966.00	947.17	4530390.00	3.12	4725.11	4689.00
8	8	6	20235.00	8847.00	162.15	0	Spot (Block8, Row6, Column8)	5266.51	5297.50	385.93	0.00	0.07	4404.00	4434.44	4404.00	301.09	0.00	0.07	92.00	69.00	0.00	893.50	862.51	3823485.00	2.76	4777.24	4694.50
8	1	7	18116.00	9154.00	194.30	0	Spot (Block8, Row7, Column1)	5140.36	5129.00	405.64	0.00	0.08	4342.50	4396.44	4342.50	438.14	0.01	0.10	77.00	39.00	0.00	786.50	797.86	5484766.00	1.70	4661.47	4655.50
8	2	7	18425.00	9151.00	193.70	0	Spot (Block8, Row7, Column2)	5003.49	4990.50	356.44	0.00	0.07	4210.00	4235.65	4210.00	320.02	0.00	0.08	92.00	65.00	0.00	780.50	793.49	5333725.00	2.40	4631.57	4705.00
8	3	7	18719.00	9149.00	209.85	0	Spot (Block8, Row7, Column3)	4864.82	4822.00	360.69	0.00	0.07	4186.00	4216.81	4186.00	317.50	0.00	0.08	85.00	50.00	0.00	636.00	678.82	6085888.00	2.04	4449.33	4419.50
8	4	7	19020.00	9144.00	202.40	0	Spot (Block8, Row7, Column4)	4939.09	4893.00	405.09	0.00	0.08	4208.00	4228.32	4208.00	319.76	0.00	0.08	84.00	54.00	0.00	685.00	731.09	5758980.00	2.22	4530.21	4486.00
8	5	7	19323.00	9140.00	199.45	0	Spot (Block8, Row7, Column5)	5064.68	4968.00	465.68	0.01	0.09	4276.00	4294.17	4276.00	317.86	0.00	0.07	89.00	56.00	0.00	692.00	788.68	5723091.00	2.42	4603.87	4568.00
8	6	7	19618.00	9139.00	200.75	0	Spot (Block8, Row7, Column6)	5061.34	4974.50	483.55	0.01	0.10	4247.00	4256.32	4247.00	300.12	0.00	0.07	92.00	64.00	0.00	727.50	814.34	5800299.00	2.68	4635.17	4665.00
8	7	7	19909.00	9141.00	203.50	0	Spot (Block8, Row7, Column7)	5028.84	4957.00	485.68	0.01	0.10	4229.00	4266.89	4229.00	298.00	0.00	0.07	86.00	62.00	0.00	728.00	799.84	5913915.00	2.56	4504.10	4514.50
8	8	7	20229.00	9136.00	191.75	0	Spot (Block8, Row7, Column8)	8327.48	8259.00	1119.26	0.00	0.13	4360.00	4397.40	4360.00	308.88	0.00	0.07	100.00	100.00	0.00	3899.00	3967.48	8635595.00	12.72	5618.98	5541.00
8	1	8	18117.00	9450.00	151.05	0	Spot (Block8, Row8, Column1)	62057.45	65535.00	7893.60	0.02	0.13	4464.50	4551.08	4464.50	537.25	0.01	0.12	100.00	100.00	78.43	61070.50	57592.95	38848296.00	107.04	20778.44	16109.50
8	2	8	18422.00	9447.00	195.10	0	Spot (Block8, Row8, Column2)	4976.47	4957.50	425.59	0.00	0.09	4226.00	4306.98	4226.00	463.21	0.01	0.11	69.00	38.00	0.00	731.50	750.47	5344725.00	1.45	4583.73	4576.00
8	3	8	18711.00	9439.00	183.50	0	Spot (Block8, Row8, Column3)	5325.77	5233.00	567.79	0.01	0.11	4169.00	4220.15	4169.00	358.42	0.01	0.08	96.00	77.00	0.00	1064.00	1156.77	5043505.00	3.08	4670.55	4740.00
8	4	8	19018.00	9445.00	161.45	0	Spot (Block8, Row8, Column4)	5391.37	5338.00	474.35	0.00	0.09	4238.00	4274.24	4238.00	412.75	0.00	0.10	95.00	74.00	0.00	1100.00	1153.37	3897959.00	2.71	4703.75	4666.00
8	5	8	19321.00	9439.00	149.70	0	Spot (Block8, Row8, Column5)	5272.38	5146.00	1309.66	0.01	0.25	4218.00	4272.70	4218.00	397.61	0.01	0.09	91.00	61.00	0.00	928.00	1054.38	3237239.00	2.51	4880.48	4779.00
8	6	8	19619.00	9445.00	196.80	0	Spot (Block8, Row8, Column6)	5050.31	5035.00	424.49	0.00	0.08	4170.00	4217.23	4170.00	347.49	0.00	0.08	88.00	66.00	0.00	865.00	880.31	5540193.00	2.40	4520.97	4516.50
8	7	8	19920.00	9438.00	176.05	0	Spot (Block8, Row8, Column7)	5030.38	4974.00	404.17	0.00	0.08	4191.00	4230.87	4191.00	308.26	0.00	0.07	94.00	65.00	0.00	783.00	839.38	4346247.00	2.59	4591.98	4557.00
8	8	8	20227.00	9441.00	155.90	0	Spot (Block8, Row8, Column8)	10286.68	10044.00	2372.48	0.01	0.23	4377.00	4400.92	4377.00	328.30	0.00	0.07	100.00	100.00	0.00	5667.00	5909.68	6871504.00	17.93	6044.05	5829.00
9	1	1	4618.00	11835.00	154.65	0	Spot (Block9, Row1, Column1)	61558.45	65535.00	7666.50	0.03	0.12	7065.00	7244.19	7065.00	1488.38	0.01	0.21	100.00	100.00	71.08	58470.00	54493.45	40444260.00	36.49	23015.68	19463.50
9	2	1	4913.00	11846.00	152.50	0	Spot (Block9, Row1, Column2)	14380.07	13866.00	3310.53	0.02	0.23	6949.00	7024.23	6949.00	562.92	0.00	0.08	100.00	100.00	0.00	6917.00	7431.07	9203247.00	13.07	8792.92	8675.00
9	3	1	5227.00	11843.00	181.70	0	Spot (Block9, Row1, Column3)	10649.93	9695.50	2463.52	0.04	0.23	7101.00	7171.17	7101.00	587.13	0.00	0.08	99.00	88.00	0.00	2594.50	3548.93	9861839.00	5.93	8068.09	8049.00
9	4	1	5511.00	11842.00	157.95	0	Spot (Block9, Row1, Column4)	14288.19	14143.00	3027.38	0.00	0.21	7388.00	7482.16	7388.00	643.68	0.01	0.09	100.00	100.00	0.00	6755.00	6900.19	9830275.00	10.57	9187.57	9132.00
9	5	1	5821.00	11837.00	147.00	0	Spot (Block9, Row1, Column5)	35611.57	32588.50	19242.19	0.04	0.54	7647.50	7717.76	7647.50	705.35	0.00	0.09	100.00	100.00	12.84	24941.00	27964.07	21082112.00	39.55	12475.94	11655.00
9	6	1	6112.00	11833.00	149.50	0	Spot (Block9, Row1, Column6)	27752.79	25168.00	11731.70	0.04	0.42	7818.00	7879.33	7818.00	753.86	0.00	0.10	100.00	100.00	0.33	17350.00	19934.79	16984712.00	26.36	12064.35	11543.00
9	7	1	6424.00	11836.00	154.55	0	Spot (Block9, Row1, Column7)	55038.66	65535.00	14476.45	0.08	0.26	7995.00	8075.16	7995.00	847.77	0.00	0.10	100.00	100.00	57.86	57540.00	47043.66	36050612.00	55.40	19934.67	17580.50
9	8	1	6722.00	11828.00	212.20	0	Spot (Block9, Row1, Column8)	9685.61	9527.00	914.43	0.01	0.09	8067.50	8188.31	8067.50	831.04	0.01	0.10	79.00	41.00	0.00	1459.50	1618.11	12416950.00	1.80	8651.79	8599.00
9	1	2	4614.00	12140.00	210.50	0	Spot (Block9, Row2, Column1)	7967.16	7926.00	512.78	0.00	0.06	6837.00	6938.78	6837.00	560.33	0.01	0.08	86.00	48.00	0.00	1089.00	1130.16	10038622.00	1.84	7430.35	7439.50
9	2	2	4911.00	12142.00	131.85	0	Spot (Block9, Row2, Column2)	12559.55	12506.50	1817.21	0.00	0.14	6741.00	6796.32	6741.00	461.89	0.00	0.07	100.00	100.00	0.00	5765.50	5818.55	5852749.00	12.48	8622.65	8638.50
9	3	2	5224.00	12140.00	208.65	0	Spot (Block9, Row2, Column3)	8329.09	8253.00	717.21	0.00	0.09	6916.00	6966.64	6916.00	546.16	0.00	0.08	88.00	65.00	0.00	1337.00	1413.09	10303079.00	2.49	7358.23	7302.00
9	4	2	5524.00	12143.00	195.55	0	Spot (Block9, Row2, Column4)	10707.99	10661.00	1558.25	0.00	0.15	7331.00	7396.24	7331.00	628.39	0.00	0.08	99.00	92.00	0.00	3330.00	3376.99	11543211.00	5.27	8456.39	8396.50
9	5	2	5824.00	12142.00	188.40	0	Spot (Block9, Row2, Column5)	10409.34	10268.00	1070.01	0.01	0.10	7620.00	7693.84	7620.00	635.98	0.00	0.08	99.00	93.00	0.00	2648.00	2789.34	10378112.00	4.27	8663.87	8672.00
9	6	2	6113.00	12144.00	199.15	0	Spot (Block9, Row2, Column6)	10086.36	9879.00	1236.44	0.01	0.12	7811.50	7830.64	7811.50	658.39	0.00	0.08	92.00	74.00	0.00	2067.50	2274.86	11316901.00	3.43	8527.54	8454.50
9	7	2	6418.00	12141.00	189.95	0	Spot (Block9, Row2, Column7)	10065.30	9826.00	1236.95	0.01	0.12	7809.00	7860.37	7809.00	667.54	0.00	0.08	92.00	76.00	0.00	2017.00	2256.30	10256544.00	3.30	8772.09	8671.00
9	8	2	6725.00	12132.00	228.90	0	Spot (Block9, Row2, Column8)	8758.86	8664.50	704.13	0.00	0.08	7678.00	7768.26	7678.00	632.73	0.01	0.08	67.00	40.00	0.00	986.50	1080.86	13208364.00	1.57	8151.49	8095.50
9	1	3	4624.00	12438.00	147.55	0	Spot (Block9, Row3, Column1)	17874.71	16567.00	6614.55	0.03	0.37	6778.00	6835.08	6778.00	491.16	0.00	0.07	100.00	100.00	0.00	9789.00	11096.71	10635453.00	22.48	9313.57	9014.00
9	2	3	4925.00	12439.00	193.40	0	Spot (Block9, Row3, Column2)	8666.07	8594.00	797.23	0.00	0.09	6764.50	6828.98	6764.50	522.29	0.00	0.08	98.00	84.00	0.00	1829.50	1901.57	9194703.00	3.52	7575.29	7564.50
9	3	3	5210.00	12438.00	154.30	0	Spot (Block9, Row3, Column3)	12634.48	12103.00	3688.27	0.02	0.29	7090.00	7156.78	7090.00	661.06	0.00	0.09	100.00	98.00	0.00	5013.00	5544.48	8326120.00	8.29	8725.40	8669.50
9	4	3	5518.00	12439.00	147.85	0	Spot (Block9, Row3, Column4)	22064.96	20797.00	8136.52	0.03	0.37	7525.00	7616.11	7525.00	694.49	0.01	0.09	100.00	100.00	0.00	13272.00	14539.96	13106586.00	20.81	10836.97	10367.00
9	5	3	5823.00	12441.00	172.20	0	Spot (Block9, Row3, Column5)	11719.51	10951.00	3271.36	0.03	0.28	8011.00	8096.00	8011.00	781.34	0.00	0.10	96.00	87.00	0.00	2940.00	3708.51	9633435.00	4.64	9205.10	9213.00
9	6	3	6125.00	12433.00	214.90	0	Spot (Block9, Row3, Column6)	9942.08	9913.50	808.44	0.00	0.08	8150.00	8191.42	8150.00	659.57	0.00	0.08	93.00	69.00	0.00	1763.50	1792.08	13103656.00	2.65	8821.89	8781.00
9	7	3	6419.00	12439.00	150.45	0	Spot (Block9, Row3, Column7)	18244.91	16085.00	7150.35	0.05	0.39	8026.50	8074.97	8026.50	730.19	0.00	0.09	100.00	94.00	0.00	8058.50	10218.41	11275353.00	13.93	10176.66	10075.00
9	8	3	6722.00	12434.00	196.45	0	Spot (Block9, Row3, Column8)	9117.56	9022.00	796.60	0.00	0.09	7747.00	7817.46	7747.00	659.13	0.00	0.08	77.00	47.00	0.00	1275.00	1370.56	9938140.00	1.97	8312.78	8320.00
9	1	4	4619.00	12740.00	146.65	0	Spot (Block9, Row4, Column1)	18929.91	17669.00	7279.64	0.03	0.38	6732.00	6803.09	6732.00	537.49	0.00	0.08	100.00	100.00	0.00	10937.00	12197.91	11092929.00	22.56	9431.22	9207.00
9	2	4	4924.00	12734.00	216.05	0	Spot (Block9, Row4, Column2)	8070.98	8013.00	587.46	0.00	0.07	6726.00	6826.46	6726.00	580.92	0.01	0.09	91.00	60.00	0.00	1287.00	1344.98	10774765.00	2.14	7360.10	7310.00
9	3	4	5219.00	12739.00	147.55	0	Spot (Block9, Row4, Column3)	52160.71	64775.00	16202.26	0.09	0.31	7132.50	7213.40	7132.50	691.31	0.00	0.10	100.00	100.00	48.82	57642.50	45028.21	30879352.00	65.02	18467.52	16986.00
9	4	4	5519.00	12738.00	226.55	0	Spot (Block9, Row4, Column4)	9184.83	9055.00	771.79	0.01	0.08	7718.00	7849.28	7718.00	817.37	0.01	0.10	78.00	37.00	0.00	1337.00	1466.83	13510889.00	1.63	8216.96	8135.00
9	5	4	5787.00	12718.00	125.40	0	Spot (Block9, Row4, Column5)	16554.47	11806.50	11726.30	0.15	0.71	8300.00	8410.64	8300.00	924.53	0.01	0.11	99.00	88.00	3.11	3506.50	8254.47	6919768.00	8.81	11084.25	10739.00
9	6	4	6121.00	12737.00	186.10	0	Spot (Block9, Row4, Column6)	11676.34	11614.00	1167.10	0.00	0.10	8466.00	8557.45	8466.00	772.90	0.00	0.09	99.00	93.00	0.00	3148.00	3210.34	11419462.00	4.04	9638.01	9666.00
9	7	4	6416.00	12741.00	148.10	0	Spot (Block9, Row4, Column7)	23288.02	19702.00	11326.17	0.07	0.49	8231.00	8259.54	8231.00	753.60	0.00	0.09	99.00	98.00	0.00	11471.00	15057.02	14019386.00	19.94	11486.81	11015.00
9	8	4	6719.00	12744.00	163.35	0	Spot (Block9, Row4, Column8)	12397.23	11599.00	2438.97	0.03	0.20	7865.00	7923.08	7865.00	727.31	0.00	0.09	99.00	97.00	0.00	3734.00	4532.23	9186349.00	6.15	9177.04	9216.00
9	1	5	4624.00	13043.00	145.50	0	Spot (Block9, Row5, Column1)	19716.90	18320.00	6893.69	0.03	0.35	6766.00	6809.96	6766.00	507.40	0.00	0.07	100.00	100.00	0.00	11554.00	12950.90	11337216.00	25.44	9943.25	9359.00
9	2	5	4923.00	13048.00	206.50	0	Spot (Block9, Row5, Column2)	8539.15	8463.50	743.24	0.00	0.09	6798.00	6856.86	6798.00	499.91	0.00	0.07	96.00	84.00	0.00	1665.50	1741.15	10349445.00	3.37	7474.19	7434.00
9	3	5	5226.00	13048.00	205.15	0	Spot (Block9, Row5, Column3)	9063.05	8963.00	810.36	0.00	0.09	7179.00	7282.24	7179.00	730.79	0.01	0.10	94.00	66.00	0.00	1784.00	1884.05	10830344.00	2.44	7929.27	7909.00
9	4	5	5522.00	13040.00	153.55	0	Spot (Block9, Row5, Column4)	18919.03	16796.50	6952.45	0.05	0.37	7730.00	7845.56	7730.00	859.55	0.01	0.11	100.00	99.00	0.00	9066.50	11189.03	12221693.00	12.88	10302.87	10306.50
9	5	5	5819.00	13040.00	150.50	0	Spot (Block9, Row5, Column5)	62927.13	65535.00	6747.82	0.02	0.11	8270.50	8405.88	8270.50	972.19	0.01	0.12	100.00	100.00	82.63	57264.50	54656.63	38763448.00	56.08	24699.95	21420.00
9	6	5	6120.00	13036.00	199.85	0	Spot (Block9, Row5, Column6)	11015.17	10680.00	1773.01	0.01	0.16	8273.50	8351.94	8273.50	753.96	0.00	0.09	95.00	73.00	0.00	2406.50	2741.67	12480186.00	3.53	9299.84	9177.00
9	7	5	6419.00	13039.00	193.35	0	Spot (Block9, Row5, Column7)	9682.99	9692.00	892.07	0.00	0.09	8047.00	8114.52	8047.00	721.79	0.00	0.09	83.00	57.00	0.00	1645.00	1635.99	10273647.00	2.17	8968.42	8993.50
9	8	5	6719.00	13039.00	148.30	0	Spot (Block9, Row5, Column8)	45551.12	53096.00	21172.46	0.07	0.46	7797.00	7859.12	7797.00	720.91	0.00	0.09	100.00	100.00	42.66	45299.00	37754.12	27011972.00	52.28	16716.23	14578.00
9	1	6	4616.00	13340.00	217.55	0	Spot (Block9, Row6, Column1)	8376.58	8313.00	686.58	0.00	0.08	6844.00	6914.41	6844.00	561.02	0.00	0.08	92.00	68.00	0.00	1469.00	1532.58	11333510.00	2.61	7484.29	7461.50
9	2	6	4922.00	13355.00	215.45	0	Spot (Block9, Row6, Column2)	10236.54	10283.00	1525.61	0.00	0.15	7020.00	7139.54	7020.00	748.40	0.01	0.10	94.00	85.00	0.00	3263.00	3216.54	13583883.00	4.14	8346.67	8274.00
9	3	6	5208.00	13336.00	144.65	0	Spot (Block9, Row6, Column3)	44076.34	44648.50	18334.78	0.01	0.42	7271.00	7390.08	7271.00	798.32	0.01	0.11	100.00	100.00	25.96	37377.50	36805.34	25123640.00	45.95	15091.45	12962.00
9	4	6	5522.00	13340.00	183.35	0	Spot (Block9, Row6, Column4)	12354.86	11708.00	2688.21	0.02	0.22	7612.00	7732.99	7612.00	869.85	0.01	0.11	99.00	91.00	0.00	4096.00	4742.86	11638281.00	5.31	9025.68	8931.00
9	5	6	5813.00	13336.00	149.80	0	Spot (Block9, Row6, Column5)	64259.38	65535.00	4580.64	0.01	0.07	7876.50	8005.24	7876.50	905.00	0.01	0.11	100.00	100.00	89.25	57658.50	56382.88	39455608.00	62.16	27459.28	23458.00
9	6	6	6125.00	13340.00	200.95	0	Spot (Block9, Row6, Column6)	10076.35	9796.00	1215.15	0.01	0.12	7849.00	7928.22	7849.00	753.03	0.00	0.09	94.00	65.00	0.00	1947.00	2227.35	11507197.00	2.85	8787.62	8701.50
9	7	6	6419.00	13339.00	146.15	0	Spot (Block9, Row6, Column7)	27698.67	25145.00	12780.59	0.04	0.46	7758.00	7821.42	7758.00	723.47	0.00	0.09	100.00	100.00	0.34	17387.00	19940.67	16092927.00	27.47	12059.61	11312.00
9	8	6	6722.00	13343.00	145.10	0	Spot (Block9, Row6, Column8)	40624.65	40635.00	20762.01	0.00	0.51	7649.00	7712.14	7649.00	766.39	0.00	0.10	100.00	100.00	25.48	32986.00	32975.65	23278024.00	42.94	14805.38	13288.50
9	1	7	4620.00	13642.00	214.65	0	Spot (Block9, Row7, Column1)	8334.40	8215.00	607.02	0.01	0.07	6953.00	7011.77	6953.00	624.77	0.00	0.09	93.00	50.00	0.00	1262.00	1381.40	10951399.00	2.12	7558.55	7522.00
9	2	7	4925.00	13640.00	199.50	0	Spot (Block9, Row7, Column2)	8188.58	8166.00	679.93	0.00	0.08	6847.00	6915.88	6847.00	575.73	0.00	0.08	87.00	57.00	0.00	1319.00	1341.58	9220346.00	2.21	7621.32	7557.00
9	3	7	5229.00	13633.00	215.15	0	Spot (Block9, Row7, Column3)	8207.75	8100.00	608.25	0.01	0.07	6997.00	7097.00	6997.00	706.17	0.01	0.10	74.00	39.00	0.00	1103.00	1210.75	10858847.00	1.57	7434.57	7440.00
9	4	7	5512.00	13639.00	206.00	0	Spot (Block9, Row7, Column4)	8478.65	8398.50	624.66	0.00	0.07	7126.00	7175.20	7126.00	618.11	0.00	0.09	88.00	52.00	0.00	1272.50	1352.65	10259172.00	2.11	7737.04	7692.00
9	5	7	5819.00	13636.00	201.70	0	Spot (Block9, Row7, Column5)	10275.15	10040.00	1399.63	0.01	0.14	7356.00	7404.04	7356.00	773.11	0.00	0.10	98.00	81.00	0.00	2684.00	2919.15	11857521.00	3.71	8486.67	8390.00
9	6	7	6118.00	13627.00	204.05	0	Spot (Block9, Row7, Column6)	8921.21	8812.50	769.23	0.01	0.09	7406.50	7445.85	7406.50	669.78	0.00	0.09	88.00	52.00	0.00	1406.00	1514.71	10509188.00	2.20	8101.23	8018.00
9	7	7	6414.00	13643.00	146.65	0	Spot (Block9, Row7, Column7)	33189.05	32005.00	13788.54	0.02	0.42	7435.00	7489.03	7435.00	734.05	0.00	0.10	100.00	100.00	2.22	24570.00	25754.05	19415616.00	35.01	13934.22	12019.00
9	8	7	6716.00	13643.00	173.05	0	Spot (Block9, Row7, Column8)	12652.61	12748.00	1659.52	0.00	0.13	7593.00	7649.67	7593.00	788.43	0.00	0.10	100.00	99.00	0.00	5155.00	5059.61	10526974.00	6.35	9406.59	9240.00
9	1	8	4607.00	13944.00	145.75	0	Spot (Block9, Row8, Column1)	63723.62	65535.00	5106.62	0.01	0.08	7241.00	7351.79	7241.00	1072.83	0.01	0.15	100.00	100.00	83.56	58294.00	56482.62	36832560.00	52.55	25190.87	20906.00
9	2	8	4918.00	13940.00	207.05	0	Spot (Block9, Row8, Column2)	8626.76	8583.00	865.64	0.00	0.10	7020.00	7080.71	7020.00	664.00	0.00	0.09	86.00	57.00	0.00	1563.00	1606.76	10550527.00	2.33	7591.64	7569.00
9	3	8	5211.00	13939.00	147.95	0	Spot (Block9, Row8, Column3)	18563.95	16083.00	8589.42	0.06	0.46	6960.50	7033.12	6960.50	607.93	0.00	0.09	99.00	98.00	0.00	9122.50	11603.45	11101239.00	18.97	9274.32	9030.00
9	4	8	5513.00	13932.00	183.35	0	Spot (Block9, Row8, Column4)	9047.52	8985.50	1056.73	0.00	0.12	7056.00	7082.26	7056.00	583.38	0.00	0.08	91.00	78.00	0.00	1929.50	1991.52	8540855.00	3.37	7782.64	7777.50
9	5	8	5814.00	13932.00	207.80	0	Spot (Block9, Row8, Column5)	8333.69	8231.50	672.12	0.01	0.08	7093.00	7146.78	7093.00	603.16	0.00	0.08	81.00	46.00	0.00	1138.50	1240.69	10250439.00	1.97	7633.96	7558.00
9	6	8	6131.00	13939.00	192.70	0	Spot (Block9, Row8, Column6)	9233.44	9160.00	886.25	0.00	0.10	7335.00	7374.46	7335.00	690.38	0.00	0.09	92.00	65.00	0.00	1825.00	1898.44	9685878.00	2.69	8202.03	8195.00
9	7	8	6419.00	13935.00	149.30	0	Spot (Block9, Row8, Column7)	15822.69	15261.00	4571.35	0.02	0.29	7525.00	7543.92	7525.00	717.10	0.00	0.10	99.00	99.00	0.00	7736.00	8297.69	9556907.00	11.54	9614.51	9498.00
9	8	8	6718.00	13937.00	152.85	0	Spot (Block9, Row8, Column8)	14620.48	14296.00	3131.32	0.01	0.21	7843.00	7890.60	7843.00	794.59	0.00	0.10	100.00	99.00	0.00	6453.00	6777.48	9298628.00	8.47	9845.38	9761.50
10	1	1	9120.00	11839.00	156.30	0	Spot (Block10, Row1, Column1)	59093.00	65535.00	10430.07	0.04	0.18	2722.00	2770.77	2722.00	313.26	0.01	0.11	100.00	100.00	65.42	62813.00	56371.00	39651752.00	179.79	17275.98	15043.50
10	2	1	9412.00	11837.00	188.50	0	Spot (Block10, Row1, Column2)	3245.14	3231.00	230.57	0.00	0.07	2626.00	2651.66	2626.00	231.86	0.00	0.09	97.00	67.00	0.00	605.00	619.14	3271102.00	2.56	2855.07	2881.00
10	3	1	9711.00	11833.00	200.30	0	Spot (Block10, Row1, Column3)	2924.64	2947.50	151.81	0.00	0.05	2610.00	2622.89	2610.00	149.31	0.00	0.06	81.00	59.00	0.00	337.50	314.64	3328245.00	2.02	2700.73	2679.00
10	4	1	10016.00	11843.00	189.20	0	Spot (Block10, Row1, Column4)	3165.83	3184.00	210.81	0.00	0.07	2626.00	2635.26	2626.00	147.84	0.00	0.06	95.00	84.00	0.00	558.00	539.83	3194326.00	3.59	2838.72	2827.00
10	5	1	10316.00	11837.00	203.15	0	Spot (Block10, Row1, Column5)	3093.62	3096.00	205.79	0.00	0.07	2659.00	2670.59	2659.00	181.65	0.00	0.07	88.00	67.00	0.00	437.00	434.62	3613350.00	2.33	2821.06	2782.00
10	6	1	10618.00	11838.00	199.95	0	Spot (Block10, Row1, Column6)	3211.79	3182.00	270.38	0.00	0.08	2677.00	2699.57	2677.00	197.29	0.00	0.07	90.00	65.00	0.00	505.00	534.79	3655017.00	2.60	2821.83	2816.50
10	7	1	10928.00	11838.00	187.90	0	Spot (Block10, Row1, Column7)	3372.82	3340.50	322.17	0.00	0.10	2702.00	2714.04	2702.00	170.94	0.00	0.06	98.00	83.00	0.00	638.50	670.82	3352581.00	3.85	2943.01	2922.50
10	8	1	11220.00	11832.00	198.05	0	Spot (Block10, Row1, Column8)	3321.17	3282.00	229.07	0.01	0.07	2753.00	2748.25	2753.00	162.23	0.00	0.06	99.00	85.00	0.00	529.00	568.17	3683181.00	3.53	2984.90	2977.00
10	1	2	9116.00	12140.00	192.35	0	Spot (Block10, Row2, Column1)	2913.29	2905.00	123.50	0.00	0.04	2587.00	2612.36	2587.00	237.50	0.00	0.09	78.00	9.00	0.00	318.00	326.29	3044383.00	1.27	2762.14	2767.00
10	2	2	9424.00	12138.00	150.25	0	Spot (Block10, Row2, Column2)	3026.32	3012.50	174.80	0.00	0.06	2530.00	2538.28	2530.00	112.25	0.00	0.04	99.00	94.00	0.00	482.50	496.32	1864215.00	4.35	2734.99	2714.50
10	3	2	9727.00	12135.00	190.60	0	Spot (Block10, Row2, Column3)	3017.91	3006.00	226.78	0.00	0.08	2553.00	2557.57	2553.00	116.24	0.00	0.05	98.00	84.00	0.00	453.00	464.91	3099392.00	3.96	2736.53	2732.00
10	4	2	10022.00	12147.00	209.25	0	Spot (Block10, Row2, Column4)	3036.42	3019.00	164.03	0.00	0.05	2589.00	2601.29	2589.00	131.82	0.00	0.05	98.00	88.00	0.00	430.00	447.42	3795527.00	3.30	2800.83	2810.00
10	5	2	10321.00	12143.00	194.60	0	Spot (Block10, Row2, Column5)	3756.11	3728.50	382.72	0.00	0.10	2612.00	2618.01	2612.00	121.52	0.00	0.05	100.00	100.00	0.00	1116.50	1144.11	4026555.00	9.37	2986.70	2966.00
10	6	2	10623.00	12133.00	201.45	0	Spot (Block10, Row2, Column6)	3055.19	3067.50	186.99	0.00	0.06	2620.00	2623.97	2620.00	116.46	0.00	0.04	94.00	84.00	0.00	447.50	435.19	3513467.00	3.70	2743.06	2737.50
10	7	2	10923.00	12139.00	193.60	0	Spot (Block10, Row2, Column7)	2953.92	2922.50	182.60	0.00	0.06	2605.00	2602.31	2605.00	119.54	0.00	0.05	93.00	65.00	0.00	317.50	348.92	3137068.00	2.94	2732.20	2725.50
10	8	2	11224.00	12149.00	195.90	0	Spot (Block10, Row2, Column8)	2886.11	2880.00	130.36	0.00	0.05	2593.00	2598.57	2593.00	128.31	0.00	0.05	88.00	57.00	0.00	287.00	293.11	3142974.00	2.24	2729.09	2734.00
10	1	3	9131.00	12441.00	159.45	0	Spot (Block10, Row3, Column1)	3300.69	3323.50	231.35	0.00	0.07	2559.00	2563.18	2559.00	114.70	0.00	0.04	100.00	98.00	0.00	764.50	741.69	2323688.00	6.43	2842.98	2816.00
10	2	3	9429.00	12442.00	196.30	0	Spot (Block10, Row3, Column2)	2987.83	2991.00	165.72	0.00	0.06	2545.00	2549.71	2545.00	99.90	0.00	0.04	98.00	93.00	0.00	446.00	442.83	3244781.00	4.39	2734.51	2749.00
10	3	3	9724.00	12431.00	207.20	0	Spot (Block10, Row3, Column3)	3095.82	3058.00	246.50	0.01	0.08	2587.00	2611.55	2587.00	133.96	0.00	0.05	94.00	84.00	0.00	471.00	508.82	3792375.00	3.61	2772.67	2777.00
10	4	3	10016.00	12436.00	175.90	0	Spot (Block10, Row3, Column4)	3853.40	3638.50	722.37	0.02	0.19	2616.00	2630.93	2616.00	129.94	0.00	0.05	100.00	99.00	0.00	1022.50	1237.40	3329336.00	9.41	2985.66	2978.50
10	5	3	10325.00	12439.00	191.85	0	Spot (Block10, Row3, Column5)	3041.19	3011.00	207.67	0.00	0.07	2599.00	2611.75	2599.00	121.85	0.00	0.05	97.00	85.00	0.00	412.00	442.19	3156752.00	3.52	2747.78	2738.50
10	6	3	10617.00	12428.00	217.95	0	Spot (Block10, Row3, Column6)	2969.28	2970.00	198.28	0.00	0.07	2598.00	2602.29	2598.00	116.91	0.00	0.04	89.00	73.00	0.00	372.00	371.28	4044160.00	3.14	2699.51	2678.00
10	7	3	10914.00	12436.00	198.05	0	Spot (Block10, Row3, Column7)	2950.35	2953.00	145.09	0.00	0.05	2575.00	2581.00	2575.00	125.54	0.00	0.05	95.00	78.00	0.00	378.00	375.35	3283743.00	2.94	2766.77	2738.00
10	8	3	11223.00	12435.00	204.55	0	Spot (Block10, Row3, Column8)	2977.44	2958.00	163.04	0.00	0.05	2561.00	2569.95	2561.00	110.70	0.00	0.04	98.00	90.00	0.00	397.00	416.44	3540173.00	3.68	2727.33	2710.00
10	1	4	9120.00	12739.00	164.90	0	Spot (Block10, Row4, Column1)	3746.50	3625.50	591.19	0.01	0.16	2537.00	2541.33	2537.00	124.89	0.00	0.05	100.00	100.00	0.00	1088.50	1209.50	2839845.00	9.65	2930.27	2911.00
10	2	4	9423.00	12741.00	205.15	0	Spot (Block10, Row4, Column2)	2983.40	2991.00	161.77	0.00	0.05	2544.00	2553.65	2544.00	130.32	0.00	0.05	98.00	85.00	0.00	447.00	439.40	3574116.00	3.30	2725.46	2718.00
10	3	4	9723.00	12741.00	150.85	0	Spot (Block10, Row4, Column3)	6664.18	6396.00	1737.23	0.02	0.26	2619.00	2637.52	2619.00	154.16	0.00	0.06	100.00	100.00	0.00	3777.00	4045.18	4165114.00	26.12	3788.18	3598.50
10	4	4	10011.00	12737.00	208.25	0	Spot (Block10, Row4, Column4)	3080.96	3074.50	157.29	0.00	0.05	2631.00	2643.81	2631.00	138.69	0.00	0.05	99.00	85.00	0.00	443.50	449.96	3826554.00	3.15	2845.93	2818.00
10	5	4	10318.00	12743.00	204.85	0	Spot (Block10, Row4, Column5)	2938.44	2896.00	309.46	0.01	0.11	2599.00	2616.49	2599.00	153.60	0.00	0.06	85.00	47.00	0.00	297.00	339.44	3508498.00	2.10	2721.96	2728.00
10	6	4	10622.00	12742.00	187.90	0	Spot (Block10, Row4, Column6)	4191.61	4146.50	481.00	0.00	0.11	2611.00	2621.25	2611.00	128.49	0.00	0.05	100.00	100.00	0.00	1535.50	1580.61	4208377.00	12.22	3169.18	3106.50
10	7	4	10919.00	12744.00	191.65	0	Spot (Block10, Row4, Column7)	3144.78	3092.00	226.93	0.01	0.07	2619.00	2620.10	2619.00	153.37	0.00	0.06	99.00	85.00	0.00	473.00	525.78	3273720.00	3.42	2866.86	2852.50
10	8	4	11214.00	12748.00	156.30	0	Spot (Block10, Row4, Column8)	3838.76	3874.00	406.03	0.00	0.11	2596.00	2603.83	2596.00	127.25	0.00	0.05	100.00	99.00	0.00	1278.00	1242.76	2587323.00	9.70	2945.29	2920.00
10	1	5	9119.00	13045.00	165.10	0	Spot (Block10, Row5, Column1)	3685.84	3558.00	594.70	0.02	0.16	2480.00	2494.64	2480.00	119.40	0.00	0.05	100.00	99.00	0.00	1078.00	1205.84	2786492.00	9.98	2838.61	2808.00
10	2	5	9427.00	13041.00	176.10	0	Spot (Block10, Row5, Column2)	2979.63	3000.00	171.18	0.00	0.06	2470.00	2488.73	2470.00	118.26	0.00	0.05	99.00	95.00	0.00	530.00	509.63	2580357.00	4.15	2680.74	2680.00
10	3	5	9735.00	13039.00	199.30	0	Spot (Block10, Row5, Column3)	3158.45	3135.00	216.59	0.00	0.07	2594.00	2601.79	2594.00	149.58	0.00	0.06	99.00	86.00	0.00	541.00	564.45	3534303.00	3.72	2830.42	2820.00
10	4	5	10018.00	13043.00	186.40	0	Spot (Block10, Row5, Column4)	3278.97	3258.50	219.25	0.00	0.07	2631.00	2642.62	2631.00	151.62	0.00	0.06	99.00	95.00	0.00	627.50	647.97	3200276.00	4.20	2910.94	2892.00
10	5	5	10321.00	13041.00	149.55	0	Spot (Block10, Row5, Column5)	6196.16	5807.00	1852.88	0.03	0.30	2605.00	2625.85	2605.00	163.61	0.00	0.06	100.00	100.00	0.00	3202.00	3591.16	3798246.00	21.82	3603.56	3452.00
10	6	5	10623.00	13041.00	169.20	0	Spot (Block10, Row5, Column6)	3144.65	3144.00	151.95	0.00	0.05	2635.00	2643.79	2635.00	142.92	0.00	0.05	97.00	91.00	0.00	509.00	509.65	2512579.00	3.50	2893.87	2908.00
10	7	5	10925.00	13026.00	201.30	0	Spot (Block10, Row5, Column7)	3141.53	3179.00	200.14	0.01	0.06	2621.00	2631.21	2621.00	158.25	0.00	0.06	96.00	78.00	0.00	558.00	520.53	3615898.00	3.22	2860.03	2821.50
10	8	5	11207.00	13042.00	176.25	0	Spot (Block10, Row5, Column8)	3210.87	3114.00	726.70	0.01	0.23	2590.00	2599.15	2590.00	125.57	0.00	0.05	96.00	87.00	0.00	524.00	620.87	2799875.00	4.87	2831.41	2746.00
10	1	6	9117.00	13341.00	220.20	0	Spot (Block10, Row6, Column1)	2987.48	2982.00	211.20	0.00	0.07	2516.00	2524.51	2516.00	128.34	0.00	0.05	96.00	84.00	0.00	466.00	471.48	4140648.00	3.61	2664.16	2644.00
10	2	6	9421.00	13340.00	213.25	0	Spot (Block10, Row6, Column2)	2984.18	2997.00	176.81	0.00	0.06	2465.00	2472.38	2465.00	110.62	0.00	0.04	99.00	95.00	0.00	532.00	519.18	3879439.00	4.63	2658.49	2669.00
10	3	6	9713.00	13333.00	174.45	0	Spot (Block10, Row6, Column3)	3694.61	3620.00	600.56	0.01	0.16	2537.00	2544.22	2537.00	120.45	0.00	0.05	100.00	99.00	0.00	1083.00	1157.61	3136723.00	9.55	2856.46	2828.00
10	4	6	10007.00	13347.00	195.65	0	Spot (Block10, Row6, Column4)	3159.08	3132.00	272.09	0.00	0.09	2580.00	2592.21	2580.00	122.42	0.00	0.05	99.00	94.00	0.00	552.00	579.08	3405493.00	4.63	2823.26	2816.50
10	5	6	10328.00	13335.00	159.15	0	Spot (Block10, Row6, Column5)	4044.78	3897.50	837.07	0.02	0.21	2585.00	2604.02	2585.00	203.57	0.00	0.08	100.00	97.00	0.00	1312.50	1459.78	2823258.00	7.08	2995.72	2957.00
10	6	6	10617.00	13332.00	190.40	0	Spot (Block10, Row6, Column6)	2979.50	2951.00	150.34	0.00	0.05	2601.00	2616.16	2601.00	198.43	0.00	0.08	92.00	35.00	0.00	350.00	378.50	3045051.00	1.83	2841.14	2838.50
10	7	6	10918.00	13343.00	187.85	0	Spot (Block10, Row6, Column7)	3111.10	3094.00	211.19	0.00	0.07	2580.50	2595.96	2580.50	143.04	0.00	0.06	97.00	89.00	0.00	513.50	530.60	3083097.00	3.60	2892.38	2860.00
10	8	6	11220.00	13345.00	181.75	0	Spot (Block10, Row6, Column8)	2975.32	2949.00	192.77	0.00	0.06	2566.00	2571.39	2566.00	124.89	0.00	0.05	96.00	78.00	0.00	383.00	409.32	2761099.00	3.23	2727.73	2706.50
10	1	7	9122.00	13641.00	201.55	0	Spot (Block10, Row7, Column1)	3005.26	2984.50	185.42	0.00	0.06	2556.00	2594.39	2556.00	294.38	0.01	0.11	78.00	24.00	0.00	428.50	449.26	3456044.00	1.40	2727.12	2709.50
10	2	7	9434.00	13640.00	212.95	0	Spot (Block10, Row7, Column2)	2856.22	2886.00	152.33	0.00	0.05	2442.00	2447.40	2442.00	139.68	0.00	0.06	94.00	78.00	0.00	444.00	414.22	3704515.00	2.93	2617.70	2609.00
10	3	7	9724.00	13622.00	230.50	0	Spot (Block10, Row7, Column3)	2807.32	2804.00	194.66	0.00	0.07	2445.00	2446.86	2445.00	132.25	0.00	0.05	87.00	66.00	0.00	359.00	362.32	4292399.00	2.73	2533.64	2522.00
10	4	7	10025.00	13628.00	192.95	0	Spot (Block10, Row7, Column4)	2870.00	2853.00	180.34	0.00	0.06	2500.00	2496.06	2500.00	131.52	0.00	0.05	92.00	71.00	0.00	353.00	370.00	3033585.00	2.84	2661.31	2651.00
10	5	7	10325.00	13634.00	208.00	0	Spot (Block10, Row7, Column5)	3001.37	2950.00	310.29	0.01	0.10	2534.00	2547.04	2534.00	200.43	0.00	0.08	95.00	54.00	0.00	416.00	467.37	3685680.00	2.27	2708.26	2696.00
10	6	7	10624.00	13633.00	208.55	0	Spot (Block10, Row7, Column6)	3033.26	3031.00	165.90	0.00	0.05	2527.00	2539.39	2527.00	136.41	0.00	0.05	99.00	90.00	0.00	504.00	506.26	3743038.00	3.62	2741.70	2744.00
10	7	7	10908.00	13641.00	198.15	0	Spot (Block10, Row7, Column7)	2956.35	2950.00	219.57	0.00	0.07	2534.00	2546.53	2534.00	132.53	0.00	0.05	91.00	79.00	0.00	416.00	422.35	3293375.00	3.09	2723.01	2725.00
10	8	7	11215.00	13640.00	183.10	0	Spot (Block10, Row7, Column8)	5326.78	5317.00	763.01	0.00	0.14	2550.00	2556.67	2550.00	148.02	0.00	0.06	100.00	100.00	0.00	2767.00	2776.78	5044458.00	18.71	3450.03	3375.00
10	1	8	9113.00	13946.00	145.65	0	Spot (Block10, Row8, Column1)	62565.78	65535.00	7062.38	0.02	0.11	2692.00	2743.13	2692.00	402.30	0.01	0.15	100.00	100.00	78.41	62843.00	59873.78	36225884.00	148.70	21277.45	16429.00
10	2	8	9418.00	13944.00	192.60	0	Spot (Block10, Row8, Column2)	2872.42	2881.00	175.44	0.00	0.06	2492.00	2530.40	2492.00	305.17	0.01	0.12	68.00	8.00	0.00	389.00	380.42	3010293.00	1.12	2674.53	2663.00
10	3	8	9715.00	13936.00	207.10	0	Spot (Block10, Row8, Column3)	2878.16	2832.00	230.56	0.01	0.08	2420.00	2439.39	2420.00	140.91	0.00	0.06	96.00	78.00	0.00	412.00	458.16	3508480.00	3.11	2601.37	2592.00
10	4	8	10019.00	13933.00	180.35	0	Spot (Block10, Row8, Column4)	3059.24	3048.50	236.58	0.00	0.08	2479.00	2492.41	2479.00	181.23	0.00	0.07	95.00	83.00	0.00	569.50	580.24	2783911.00	3.13	2661.71	2671.50
10	5	8	10313.00	13945.00	194.00	0	Spot (Block10, Row8, Column5)	2942.48	2909.00	239.35	0.00	0.08	2511.00	2529.66	2511.00	179.29	0.00	0.07	88.00	57.00	0.00	398.00	431.48	3133738.00	2.30	2684.18	2672.00
10	6	8	10625.00	13941.00	190.00	0	Spot (Block10, Row8, Column6)	3164.62	3185.50	239.35	0.00	0.08	2523.00	2532.24	2523.00	133.24	0.00	0.05	97.00	91.00	0.00	662.50	641.62	3221586.00	4.75	2787.45	2772.00
10	7	8	10923.00	13943.00	192.40	0	Spot (Block10, Row8, Column7)	3180.02	3161.00	249.43	0.00	0.08	2584.00	2597.91	2584.00	152.87	0.00	0.06	99.00	89.00	0.00	577.00	596.02	3316764.00	3.81	2860.98	2832.00
10	8	8	11222.00	13941.00	155.20	0	Spot (Block10, Row8, Column8)	8528.72	8230.50	3047.27	0.02	0.36	2638.00	2656.12	2638.00	185.40	0.00	0.07	100.00	100.00	0.00	5592.50	5890.72	5663069.00	31.68	4067.49	3893.00
11	1	1	13620.00	11843.00	156.35	0	Spot (Block11, Row1, Column1)	59591.66	65535.00	9930.98	0.04	0.17	4431.00	4500.11	4431.00	474.26	0.01	0.11	100.00	100.00	65.28	61104.00	55160.66	40165132.00	116.16	20024.34	16838.00
11	2	1	13923.00	11851.00	178.80	0	Spot (Block11, Row1, Column2)	5355.20	5226.50	607.84	0.01	0.11	4259.00	4312.36	4259.00	380.17	0.01	0.09	95.00	69.00	0.00	967.50	1096.20	4798257.00	2.74	4678.69	4690.00
11	3	1	14223.00	11839.00	204.30	0	Spot (Block11, Row1, Column3)	4904.30	4842.00	391.95	0.01	0.08	4234.00	4282.00	4234.00	311.96	0.00	0.07	84.00	48.00	0.00	608.00	670.30	5826303.00	1.99	4488.05	4481.00
11	4	1	14511.00	11842.00	189.90	0	Spot (Block11, Row1, Column4)	5272.69	5152.00	525.64	0.01	0.10	4376.00	4412.52	4376.00	332.02	0.00	0.08	87.00	57.00	0.00	776.00	896.69	5372874.00	2.59	4786.31	4738.00
11	5	1	14820.00	11837.00	171.65	0	Spot (Block11, Row1, Column5)	5399.44	5404.50	387.74	0.00	0.07	4512.00	4552.71	4512.00	429.11	0.00	0.09	86.00	52.00	0.00	892.50	887.44	4427537.00	1.97	5002.91	5008.50
11	6	1	15123.00	11831.00	192.85	0	Spot (Block11, Row1, Column6)	5593.34	5495.50	504.33	0.01	0.09	4582.00	4623.07	4582.00	414.06	0.00	0.09	94.00	58.00	0.00	913.50	1011.34	5861816.00	2.34	5058.90	5081.00
11	7	1	15432.00	11834.00	191.85	0	Spot (Block11, Row1, Column7)	5670.16	5583.00	600.85	0.01	0.11	4602.00	4631.59	4602.00	317.18	0.00	0.07	97.00	79.00	0.00	981.00	1068.16	5902641.00	3.27	5071.84	5065.00
11	8	1	15724.00	11844.00	198.45	0	Spot (Block11, Row1, Column8)	5663.18	5639.50	485.17	0.00	0.09	4633.00	4663.99	4633.00	325.88	0.00	0.07	93.00	77.00	0.00	1006.50	1030.18	6286132.00	3.07	5058.87	5048.00
11	1	2	13616.00	12145.00	212.50	0	Spot (Block11, Row2, Column1)	4910.59	4879.00	377.17	0.00	0.08	4283.00	4350.70	4283.00	405.07	0.01	0.09	69.00	30.00	0.00	596.00	627.59	6329756.00	1.38	4517.63	4480.00
11	2	2	13913.00	12140.00	140.45	0	Spot (Block11, Row2, Column2)	5066.89	5049.00	385.50	0.00	0.08	4211.00	4238.03	4211.00	267.32	0.00	0.06	93.00	76.00	0.00	838.00	855.89	2705721.00	3.10	4642.05	4570.00
11	3	2	14225.00	12143.00	191.20	0	Spot (Block11, Row2, Column3)	5038.10	5010.50	372.62	0.00	0.07	4193.00	4217.20	4193.00	267.29	0.00	0.06	94.00	80.00	0.00	817.50	845.10	5179166.00	3.07	4568.10	4544.50
11	4	2	14526.00	12136.00	207.55	0	Spot (Block11, Row2, Column4)	5057.00	5023.50	406.24	0.00	0.08	4274.50	4316.30	4274.50	328.32	0.00	0.08	86.00	58.00	0.00	749.00	782.50	6199883.00	2.26	4570.62	4526.50
11	5	2	14828.00	12150.00	196.85	0	Spot (Block11, Row2, Column5)	6138.77	6075.50	576.23	0.00	0.09	4388.00	4433.63	4388.00	335.92	0.00	0.08	99.00	98.00	0.00	1687.50	1750.77	6740371.00	5.08	5041.37	5045.00
11	6	2	15115.00	12139.00	193.25	0	Spot (Block11, Row2, Column6)	5435.38	5348.00	486.98	0.01	0.09	4431.00	4470.67	4431.00	292.39	0.00	0.07	95.00	83.00	0.00	917.00	1004.38	5745196.00	3.30	4839.48	4834.00
11	7	2	15435.00	12146.00	185.00	0	Spot (Block11, Row2, Column7)	5312.99	5296.50	437.33	0.00	0.08	4458.00	4491.16	4458.00	313.37	0.00	0.07	95.00	67.00	0.00	838.50	854.99	5121719.00	2.62	4869.29	4817.50
11	8	2	15726.00	12130.00	204.60	0	Spot (Block11, Row2, Column8)	5283.66	5293.00	366.00	0.00	0.07	4465.00	4511.86	4465.00	321.61	0.00	0.07	90.00	65.00	0.00	828.00	818.66	6271707.00	2.40	4799.85	4790.50
11	1	3	13611.00	12430.00	163.15	0	Spot (Block11, Row3, Column1)	6004.28	5797.50	1399.74	0.02	0.23	4265.00	4305.82	4265.00	328.19	0.00	0.08	96.00	91.00	0.00	1532.50	1739.28	4431156.00	5.18	4907.51	4925.00
11	2	3	13925.00	12448.00	182.30	0	Spot (Block11, Row3, Column2)	5052.75	5023.00	407.56	0.00	0.08	4224.00	4260.55	4224.00	319.14	0.00	0.07	88.00	65.00	0.00	799.00	828.75	4704112.00	2.48	4699.94	4719.00
11	3	3	14216.00	12437.00	205.30	0	Spot (Block11, Row3, Column3)	5133.97	5023.50	468.37	0.01	0.09	4233.00	4266.48	4233.00	271.81	0.00	0.06	95.00	75.00	0.00	790.50	900.97	6150496.00	3.19	4551.03	4550.50
11	4	3	14524.00	12446.00	190.95	0	Spot (Block11, Row3, Column4)	5151.02	5099.00	356.54	0.00	0.07	4311.00	4337.02	4311.00	291.62	0.00	0.07	95.00	77.00	0.00	788.00	840.02	5290096.00	2.79	4721.13	4718.50
11	5	3	14832.00	12454.00	207.55	0	Spot (Block11, Row3, Column5)	5503.49	5389.50	597.46	0.01	0.11	4385.00	4416.63	4385.00	306.15	0.00	0.07	94.00	81.00	0.00	1004.50	1118.49	6780295.00	3.55	4733.84	4677.00
11	6	3	15118.00	12433.00	200.85	0	Spot (Block11, Row3, Column6)	5412.82	5337.00	412.81	0.01	0.08	4371.00	4410.48	4371.00	287.15	0.00	0.07	97.00	90.00	0.00	966.00	1041.82	6165197.00	3.49	4783.69	4784.00
11	7	3	15432.00	12440.00	178.30	0	Spot (Block11, Row3, Column7)	5191.89	5110.00	448.44	0.01	0.09	4353.00	4387.52	4353.00	281.78	0.00	0.06	92.00	68.00	0.00	757.00	838.89	4641553.00	2.85	4758.29	4718.50
11	8	3	15727.00	12443.00	194.80	0	Spot (Block11, Row3, Column8)	5183.60	5115.00	366.19	0.01	0.07	4399.00	4432.56	4399.00	281.56	0.00	0.06	95.00	70.00	0.00	716.00	784.60	5556819.00	2.67	4812.99	4795.50
11	1	4	13622.00	12740.00	191.70	0	Spot (Block11, Row4, Column1)	5112.56	5091.00	409.74	0.00	0.08	4227.00	4267.83	4227.00	313.02	0.00	0.07	94.00	67.00	0.00	864.00	885.56	5317064.00	2.70	4588.93	4537.00
11	2	4	13922.00	12736.00	208.85	0	Spot (Block11, Row4, Column2)	5153.36	5088.50	442.54	0.01	0.09	4225.00	4261.15	4225.00	299.68	0.00	0.07	94.00	72.00	0.00	863.50	928.36	6421081.00	2.98	4588.54	4547.00
11	3	4	14225.00	12746.00	177.00	0	Spot (Block11, Row4, Column3)	6205.66	6070.00	926.65	0.01	0.15	4325.00	4359.44	4325.00	302.77	0.00	0.07	100.00	99.00	0.00	1745.00	1880.66	5423745.00	6.10	5140.49	5057.00
11	4	4	14518.00	12751.00	208.15	0	Spot (Block11, Row4, Column4)	5266.71	5241.00	438.45	0.00	0.08	4358.00	4390.29	4358.00	298.26	0.00	0.07	92.00	73.00	0.00	883.00	908.71	6504381.00	2.94	4777.49	4738.00
11	5	4	14819.00	12746.00	183.50	0	Spot (Block11, Row4, Column5)	5695.48	5595.00	667.10	0.01	0.12	4399.00	4425.42	4399.00	310.93	0.00	0.07	98.00	92.00	0.00	1196.00	1296.48	5370836.00	4.08	4983.51	4973.00
11	6	4	15130.00	12740.00	198.05	0	Spot (Block11, Row4, Column6)	6254.65	6191.00	621.93	0.00	0.10	4415.00	4433.62	4415.00	293.37	0.00	0.07	100.00	99.00	0.00	1776.00	1839.65	6936407.00	6.21	5039.45	4969.00
11	7	4	15415.00	12746.00	196.65	0	Spot (Block11, Row4, Column7)	5514.78	5386.00	611.59	0.01	0.11	4396.00	4437.07	4396.00	295.83	0.00	0.07	96.00	82.00	0.00	990.00	1118.78	6044194.00	3.64	4880.31	4880.00
11	8	4	15721.00	12750.00	181.70	0	Spot (Block11, Row4, Column8)	5678.34	5633.00	623.08	0.00	0.11	4398.00	4437.84	4398.00	298.77	0.00	0.07	95.00	85.00	0.00	1235.00	1280.34	5246784.00	4.15	4741.01	4713.00
11	1	5	13617.00	13045.00	155.40	0	Spot (Block11, Row5, Column1)	5882.69	5876.50	586.73	0.00	0.10	4231.00	4270.25	4231.00	315.26	0.00	0.07	99.00	96.00	0.00	1645.50	1651.69	3917873.00	5.11	4846.62	4809.00
11	2	5	13925.00	13043.00	188.85	0	Spot (Block11, Row5, Column2)	5278.45	5242.50	440.24	0.00	0.08	4251.00	4281.85	4251.00	297.86	0.00	0.07	98.00	82.00	0.00	991.50	1027.45	5310122.00	3.35	4679.62	4657.00
11	3	5	14227.00	13054.00	173.50	0	Spot (Block11, Row5, Column3)	5853.15	5566.00	1508.90	0.02	0.26	4349.00	4376.49	4349.00	318.11	0.00	0.07	99.00	91.00	0.00	1217.00	1504.15	4922498.00	4.64	5015.88	4962.00
11	4	5	14532.00	13042.00	183.80	0	Spot (Block11, Row5, Column4)	5424.24	5446.00	445.59	0.00	0.08	4329.00	4372.08	4329.00	316.48	0.00	0.07	97.00	80.00	0.00	1117.00	1095.24	5120483.00	3.32	4872.09	4807.00
11	5	5	14825.00	13047.00	172.60	0	Spot (Block11, Row5, Column5)	6179.32	6103.00	655.77	0.01	0.11	4361.00	4402.13	4361.00	319.27	0.00	0.07	100.00	97.00	0.00	1742.00	1818.32	5147375.00	5.57	5034.10	4973.00
11	6	5	15132.00	13036.00	185.40	0	Spot (Block11, Row5, Column6)	5569.03	5427.50	563.86	0.01	0.10	4436.00	4449.00	4436.00	306.83	0.00	0.07	97.00	82.00	0.00	991.50	1133.03	5368543.00	3.65	4888.64	4883.00
11	7	5	15428.00	13033.00	202.45	0	Spot (Block11, Row5, Column7)	5339.21	5248.00	456.70	0.01	0.09	4452.00	4482.02	4452.00	301.98	0.00	0.07	91.00	70.00	0.00	796.00	887.21	6209503.00	2.84	4784.55	4720.00
11	8	5	15722.00	13046.00	162.30	0	Spot (Block11, Row5, Column8)	5878.11	5854.00	616.79	0.00	0.10	4492.00	4533.35	4492.00	324.69	0.00	0.07	97.00	88.00	0.00	1362.00	1386.11	4261633.00	4.14	4910.71	4930.00
11	1	6	13615.00	13344.00	179.50	0	Spot (Block11, Row6, Column1)	5426.79	5206.50	1124.82	0.02	0.21	4242.00	4287.19	4242.00	333.55	0.00	0.08	95.00	75.00	0.00	964.50	1184.79	4884111.00	3.42	4757.99	4756.00
11	2	6	13923.00	13344.00	199.90	0	Spot (Block11, Row6, Column2)	5227.70	5242.00	422.20	0.00	0.08	4238.00	4275.78	4238.00	312.39	0.00	0.07	96.00	77.00	0.00	1004.00	989.70	5922987.00	3.05	4734.38	4692.00
11	3	6	14219.00	13341.00	168.85	0	Spot (Block11, Row6, Column3)	5461.51	5410.00	531.00	0.00	0.10	4276.00	4298.33	4276.00	308.35	0.00	0.07	96.00	83.00	0.00	1134.00	1185.51	4320056.00	3.77	4689.59	4684.00
11	4	6	14530.00	13346.00	201.75	0	Spot (Block11, Row6, Column4)	5154.92	5061.00	452.43	0.01	0.09	4323.00	4346.09	4323.00	328.30	0.00	0.08	89.00	58.00	0.00	738.00	831.92	5964247.00	2.46	4645.48	4663.50
11	5	6	14825.00	13345.00	167.55	0	Spot (Block11, Row6, Column5)	5994.93	5942.00	707.45	0.00	0.12	4360.00	4405.68	4360.00	331.54	0.00	0.08	99.00	92.00	0.00	1582.00	1634.93	4658062.00	4.79	4988.18	4953.50
11	6	6	15130.00	13352.00	195.20	0	Spot (Block11, Row6, Column6)	5201.59	5175.50	363.31	0.00	0.07	4376.00	4416.33	4376.00	324.94	0.00	0.07	93.00	63.00	0.00	799.50	825.59	5607311.00	2.42	4853.44	4822.00
11	7	6	15421.00	13342.00	192.50	0	Spot (Block11, Row6, Column7)	5406.30	5387.50	486.84	0.00	0.09	4462.00	4494.01	4462.00	321.79	0.00	0.07	90.00	73.00	0.00	925.50	944.30	5644175.00	2.84	4950.52	4999.00
11	8	6	15732.00	13350.00	137.75	0	Spot (Block11, Row6, Column8)	5737.28	5617.00	729.74	0.01	0.13	4606.00	4643.80	4606.00	346.90	0.00	0.07	96.00	76.00	0.00	1011.00	1131.28	2948963.00	3.15	5178.10	5196.00
11	1	7	13620.00	13640.00	198.15	0	Spot (Block11, Row7, Column1)	5148.34	5077.00	510.84	0.01	0.10	4276.00	4344.82	4276.00	425.38	0.01	0.10	83.00	43.00	0.00	801.00	872.34	5709504.00	1.89	4775.33	4729.00
11	2	7	13928.00	13642.00	205.40	0	Spot (Block11, Row7, Column2)	4922.64	4860.50	410.16	0.01	0.08	4247.00	4274.44	4247.00	324.24	0.00	0.08	79.00	47.00	0.00	613.50	675.64	5897317.00	2.00	4548.67	4505.00
11	3	7	14223.00	13644.00	198.90	0	Spot (Block11, Row7, Column3)	5062.22	4986.50	363.86	0.01	0.07	4229.00	4255.67	4229.00	303.50	0.00	0.07	97.00	65.00	0.00	757.50	833.22	5679811.00	2.66	4655.13	4628.50
11	4	7	14526.00	13636.00	204.90	0	Spot (Block11, Row7, Column4)	5100.68	5073.00	387.39	0.00	0.08	4291.00	4315.18	4291.00	333.25	0.00	0.08	89.00	60.00	0.00	782.00	809.68	6085110.00	2.36	4548.13	4531.00
11	5	7	14826.00	13642.00	201.20	0	Spot (Block11, Row7, Column5)	5274.79	5238.00	430.03	0.00	0.08	4352.00	4393.30	4352.00	344.65	0.00	0.08	94.00	66.00	0.00	886.00	922.79	6039640.00	2.56	4848.06	4812.00
11	6	7	15120.00	13642.00	197.90	0	Spot (Block11, Row7, Column6)	5444.24	5373.00	567.89	0.01	0.10	4389.00	4423.37	4389.00	342.62	0.00	0.08	92.00	75.00	0.00	984.00	1055.24	6026775.00	2.98	4886.94	4834.00
11	7	7	15386.00	13640.00	220.55	0	Spot (Block11, Row7, Column7)	5528.59	5235.50	2413.47	0.02	0.44	4474.50	4508.31	4474.50	356.80	0.00	0.08	83.00	55.00	0.00	761.00	1054.09	7717910.00	2.86	4874.11	4773.50
11	8	7	15727.00	13635.00	187.10	0	Spot (Block11, Row7, Column8)	7914.96	7877.00	959.86	0.00	0.12	4616.00	4659.22	4616.00	358.10	0.00	0.08	100.00	99.00	0.00	3261.00	3298.96	7827898.00	9.09	5718.88	5664.00
11	1	8	13609.00	13950.00	150.65	0	Spot (Block11, Row8, Column1)	62372.46	65535.00	7292.72	0.02	0.12	4541.00	4609.99	4541.00	555.94	0.01	0.12	100.00	100.00	77.87	60994.00	57831.46	38608888.00	103.90	20749.08	17444.50
11	2	8	13921.00	13948.00	201.00	0	Spot (Block11, Row8, Column2)	5226.49	5139.00	486.57	0.01	0.09	4372.00	4429.84	4372.00	461.77	0.01	0.10	77.00	39.00	0.00	767.00	854.49	5984330.00	1.73	4746.56	4648.00
11	3	8	14212.00	13946.00	202.30	0	Spot (Block11, Row8, Column3)	5240.49	5166.50	559.54	0.01	0.11	4263.00	4317.20	4263.00	366.21	0.01	0.08	89.00	68.00	0.00	903.50	977.49	6089446.00	2.52	4741.07	4770.50
11	4	8	14521.00	13940.00	184.25	0	Spot (Block11, Row8, Column4)	5350.06	5187.00	727.98	0.01	0.14	4277.00	4320.43	4277.00	353.10	0.00	0.08	91.00	66.00	0.00	910.00	1073.06	5125356.00	2.92	4703.50	4676.00
11	5	8	14821.00	13939.00	200.90	0	Spot (Block11, Row8, Column5)	5115.92	5045.50	433.24	0.01	0.08	4350.00	4385.61	4350.00	365.68	0.00	0.08	81.00	47.00	0.00	695.50	765.92	5862841.00	2.00	4678.88	4623.50
11	6	8	15125.00	13942.00	187.55	0	Spot (Block11, Row8, Column6)	5676.55	5629.00	617.45	0.00	0.11	4406.00	4448.99	4406.00	372.98	0.00	0.08	94.00	78.00	0.00	1223.00	1270.55	5619788.00	3.29	4912.75	4864.00
11	7	8	15429.00	13945.00	186.30	0	Spot (Block11, Row8, Column7)	5453.18	5409.00	490.06	0.00	0.09	4490.00	4544.95	4490.00	403.42	0.01	0.09	87.00	60.00	0.00	919.00	963.18	5316851.00	2.25	4998.01	5007.00
11	8	8	15718.00	13940.00	156.80	0	Spot (Block11, Row8, Column8)	10004.34	9550.50	2463.07	0.02	0.25	4644.00	4680.25	4644.00	402.71	0.00	0.09	100.00	100.00	0.00	4906.50	5360.34	6782944.00	13.22	6071.34	5838.50
12	1	1	18122.00	11844.00	156.80	0	Spot (Block12, Row1, Column1)	61691.26	65535.00	7004.87	0.03	0.11	11161.50	11251.65	11161.50	1083.83	0.00	0.10	100.00	100.00	68.92	54373.50	50529.76	41888752.00	46.54	27206.89	25382.00
12	2	1	18418.00	11848.00	170.30	0	Spot (Block12, Row1, Column2)	15250.81	14849.00	2225.38	0.01	0.15	10860.00	10964.42	10860.00	994.84	0.00	0.09	96.00	89.00	0.00	3989.00	4390.81	12307402.00	4.31	12406.07	12509.00
12	3	1	18726.00	11846.00	198.40	0	Spot (Block12, Row1, Column3)	12642.80	12595.00	1080.99	0.00	0.09	10947.00	11015.45	10947.00	912.42	0.00	0.08	74.00	43.00	0.00	1648.00	1695.80	14122005.00	1.78	11648.00	11617.00
12	4	1	19013.00	11849.00	178.15	0	Spot (Block12, Row1, Column4)	14615.61	14381.50	1988.95	0.01	0.14	11119.00	11174.88	11119.00	912.83	0.00	0.08	91.00	78.00	0.00	3262.50	3496.61	12978662.00	3.77	12226.18	12127.50
12	5	1	19322.00	11851.00	199.30	0	Spot (Block12, Row1, Column5)	13262.96	13181.50	1169.23	0.00	0.09	11267.00	11343.71	11267.00	892.08	0.00	0.08	80.00	54.00	0.00	1914.50	1995.96	14960617.00	2.15	11957.81	11821.00
12	6	1	19612.00	11838.00	190.25	0	Spot (Block12, Row1, Column6)	14452.76	14266.50	1582.95	0.01	0.11	11467.50	11499.50	11467.50	893.48	0.00	0.08	94.00	75.00	0.00	2799.00	2985.26	14799625.00	3.31	12582.81	12465.50
12	7	1	19930.00	11844.00	163.90	0	Spot (Block12, Row1, Column7)	16824.48	16471.00	2476.26	0.01	0.15	11600.00	11627.79	11600.00	893.08	0.00	0.08	99.00	93.00	0.00	4871.00	5224.48	12567887.00	5.82	12957.35	12921.00
12	8	1	20229.00	11840.00	200.95	0	Spot (Block12, Row1, Column8)	14155.52	14176.00	1142.08	0.00	0.08	11807.00	11866.25	11807.00	909.02	0.00	0.08	87.00	66.00	0.00	2369.00	2348.52	16179756.00	2.52	13034.01	13019.50
12	1	2	18107.00	12144.00	204.50	0	Spot (Block12, Row2, Column1)	12464.46	12376.00	1020.88	0.00	0.08	10653.00	10760.00	10653.00	974.47	0.00	0.09	76.00	44.00	0.00	1723.00	1811.46	14807777.00	1.75	11522.09	11452.00
12	2	2	18406.00	12141.00	143.50	0	Spot (Block12, Row2, Column2)	12797.59	12672.00	957.00	0.00	0.07	10529.00	10593.96	10529.00	857.41	0.00	0.08	95.00	71.00	0.00	2143.00	2268.59	7128259.00	2.57	11608.62	11579.00
12	3	2	18721.00	12142.00	197.95	0	Spot (Block12, Row2, Column3)	12845.31	12700.00	1186.41	0.00	0.09	10770.00	10819.13	10770.00	892.82	0.00	0.08	85.00	56.00	0.00	1930.00	2075.31	14271135.00	2.27	11877.48	11717.00
12	4	2	19024.00	12140.00	206.85	0	Spot (Block12, Row2, Column4)	12899.42	12694.00	1052.10	0.01	0.08	11051.00	11104.68	11051.00	888.62	0.00	0.08	80.00	45.00	0.00	1643.00	1848.42	15672797.00	2.02	11754.88	11687.00
12	5	2	19326.00	12147.00	204.80	0	Spot (Block12, Row2, Column5)	16507.66	16487.00	1856.34	0.00	0.11	11244.00	11301.74	11244.00	877.27	0.00	0.08	99.00	97.00	0.00	5243.00	5263.66	19644114.00	5.93	12802.98	12885.00
12	6	2	19615.00	12144.00	195.95	0	Spot (Block12, Row2, Column6)	13773.85	13658.00	1236.47	0.00	0.09	11379.50	11419.27	11379.50	863.91	0.00	0.08	90.00	67.00	0.00	2278.50	2394.35	14972177.00	2.73	12258.62	12187.00
12	7	2	19925.00	12142.00	199.85	0	Spot (Block12, Row2, Column7)	13184.38	13154.00	1097.45	0.00	0.08	11426.50	11475.17	11426.50	865.58	0.00	0.08	80.00	49.00	0.00	1727.50	1757.88	14977458.00	1.97	12011.00	11921.00
12	8	2	20223.00	12136.00	218.50	0	Spot (Block12, Row2, Column8)	13154.80	13104.00	991.00	0.00	0.08	11645.00	11715.76	11645.00	917.89	0.00	0.08	67.00	37.00	0.00	1459.00	1509.80	18022076.00	1.57	12256.67	12244.00
12	1	3	18124.00	12449.00	180.90	0	Spot (Block12, Row3, Column1)	13520.28	13521.00	1491.81	0.00	0.11	10364.50	10406.09	10364.50	861.14	0.00	0.08	97.00	81.00	0.00	3156.50	3155.78	12384573.00	3.62	11528.51	11400.00
12	2	3	18428.00	12447.00	204.60	0	Spot (Block12, Row3, Column2)	12582.65	12424.00	1306.98	0.01	0.10	10517.00	10585.01	10517.00	883.20	0.00	0.08	84.00	55.00	0.00	1907.00	2065.65	14948184.00	2.26	11425.19	11437.50
12	3	3	18710.00	12440.00	196.00	0	Spot (Block12, Row3, Column3)	13730.53	13303.00	2839.74	0.01	0.21	10976.00	10984.23	10976.00	933.23	0.00	0.08	88.00	59.00	0.00	2327.00	2754.53	14980004.00	2.94	11946.13	11878.00
12	4	3	19021.00	12441.00	181.05	0	Spot (Block12, Row3, Column4)	14706.07	14403.50	1740.25	0.01	0.12	11088.00	11128.64	11088.00	872.53	0.00	0.08	97.00	85.00	0.00	3315.50	3618.07	13529581.00	4.10	12400.13	12319.50
12	5	3	19327.00	12444.00	171.80	0	Spot (Block12, Row3, Column5)	14429.93	14138.00	1934.75	0.01	0.13	11329.00	11360.02	11329.00	878.13	0.00	0.08	96.00	80.00	0.00	2809.00	3100.93	11919123.00	3.50	12424.71	12545.50
12	6	3	19617.00	12439.00	181.75	0	Spot (Block12, Row3, Column6)	13521.99	13440.50	1069.77	0.00	0.08	11457.00	11479.13	11457.00	877.95	0.00	0.08	87.00	57.00	0.00	1983.50	2064.99	12521359.00	2.33	12483.54	12498.00
12	7	3	19928.00	12446.00	179.65	0	Spot (Block12, Row3, Column7)	13201.04	13057.00	1011.69	0.00	0.08	11395.00	11458.13	11395.00	853.35	0.00	0.07	84.00	48.00	0.00	1662.00	1806.04	11907342.00	2.04	12172.05	12180.00
12	8	3	20225.00	12448.00	201.35	0	Spot (Block12, Row3, Column8)	13311.92	13314.50	1011.82	0.00	0.08	11668.00	11738.63	11668.00	891.52	0.00	0.08	75.00	45.00	0.00	1646.50	1643.92	15308709.00	1.76	12327.78	12316.00
12	1	4	18125.00	12746.00	186.05	0	Spot (Block12, Row4, Column1)	13840.90	13567.00	1721.19	0.01	0.12	10396.00	10460.73	10396.00	874.32	0.00	0.08	97.00	84.00	0.00	3171.00	3444.90	13439515.00	3.87	11590.93	11550.00
12	2	4	18419.00	12746.00	204.95	0	Spot (Block12, Row4, Column2)	12563.51	12393.00	1034.85	0.01	0.08	10661.50	10722.26	10661.50	927.97	0.00	0.09	80.00	46.00	0.00	1731.50	1902.01	15063645.00	1.98	11754.13	11776.00
12	3	4	18723.00	12746.00	150.85	0	Spot (Block12, Row4, Column3)	24253.59	23190.00	5552.56	0.02	0.23	10992.00	11041.01	10992.00	995.45	0.00	0.09	100.00	100.00	0.00	12198.00	13261.59	15061481.00	13.27	14808.89	14651.00
12	4	4	19013.00	12747.00	202.70	0	Spot (Block12, Row4, Column4)	12659.20	12620.00	919.60	0.00	0.07	11022.00	11096.10	11022.00	948.79	0.00	0.09	70.00	40.00	0.00	1598.00	1637.20	14760630.00	1.65	11859.72	11781.00
12	5	4	19311.00	12740.00	193.80	0	Spot (Block12, Row4, Column5)	14134.42	13570.00	3467.83	0.02	0.25	11274.50	11327.54	11274.50	892.12	0.00	0.08	88.00	71.00	0.00	2295.50	2859.92	14996622.00	3.15	12525.04	12528.00
12	6	4	19625.00	12745.00	195.50	0	Spot (Block12, Row4, Column6)	17787.42	17118.00	4837.32	0.02	0.27	11428.50	11475.77	11428.50	889.96	0.00	0.08	100.00	99.00	0.64	5689.50	6358.92	19334932.00	7.09	13766.43	13591.00
12	7	4	19913.00	12751.00	174.35	0	Spot (Block12, Row4, Column7)	14365.05	14019.50	1831.77	0.01	0.13	11503.00	11541.21	11503.00	867.26	0.00	0.08	93.00	72.00	0.00	2516.50	2862.05	12181561.00	3.26	12534.25	12418.00
12	8	4	20224.00	12757.00	181.80	0	Spot (Block12, Row4, Column8)	14301.67	14292.50	1168.74	0.00	0.08	11778.00	11850.53	11778.00	907.48	0.00	0.08	93.00	71.00	0.00	2514.50	2523.67	13243346.00	2.70	12705.50	12501.00
12	1	5	18123.00	13050.00	153.95	0	Spot (Block12, Row5, Column1)	16679.04	16723.50	2017.22	0.00	0.12	10613.00	10635.07	10613.00	881.22	0.00	0.08	99.00	98.00	0.00	6110.50	6066.04	10941450.00	6.86	12382.42	12503.00
12	2	5	18420.00	13043.00	186.70	0	Spot (Block12, Row5, Column2)	13159.99	13053.00	1090.78	0.00	0.08	10801.00	10834.80	10801.00	895.24	0.00	0.08	91.00	66.00	0.00	2252.00	2358.99	12909946.00	2.60	11956.31	11976.50
12	3	5	18722.00	13051.00	198.65	0	Spot (Block12, Row5, Column3)	13433.94	13195.00	1139.03	0.01	0.08	11011.00	11067.87	11011.00	970.86	0.00	0.09	92.00	58.00	0.00	2184.00	2422.94	15046016.00	2.44	12078.35	12237.00
12	4	5	19020.00	13052.00	188.30	0	Spot (Block12, Row5, Column4)	13169.06	13117.50	1106.62	0.00	0.08	10991.00	11083.93	10991.00	945.52	0.00	0.09	86.00	57.00	0.00	2126.50	2178.06	13116388.00	2.21	12004.12	11976.00
12	5	5	19325.00	13044.00	148.20	0	Spot (Block12, Row5, Column5)	24344.82	23864.50	5672.50	0.01	0.23	11197.50	11291.43	11197.50	943.75	0.00	0.08	100.00	100.00	0.00	12667.00	13147.32	14558202.00	13.83	14919.29	14257.00
12	6	5	19630.00	13039.00	177.25	0	Spot (Block12, Row5, Column6)	13812.95	13680.00	1246.41	0.00	0.09	11390.00	11480.23	11390.00	933.35	0.00	0.08	90.00	64.00	0.00	2290.00	2422.95	12100146.00	2.50	12550.87	12739.50
12	7	5	19925.00	13034.00	185.45	0	Spot (Block12, Row5, Column7)	13250.15	13258.00	1037.49	0.00	0.08	11601.00	11627.19	11601.00	893.70	0.00	0.08	75.00	45.00	0.00	1657.00	1649.15	12865893.00	1.82	12093.35	12001.50
12	8	5	20221.00	13044.00	159.75	0	Spot (Block12, Row5, Column8)	15930.33	15853.00	1848.31	0.00	0.12	11830.00	11886.83	11830.00	903.96	0.00	0.08	98.00	88.00	0.00	4023.00	4100.33	11135302.00	4.47	13186.51	13174.50
12	1	6	18123.00	13345.00	195.70	0	Spot (Block12, Row6, Column1)	12675.06	12554.00	1068.37	0.00	0.08	10561.00	10648.05	10561.00	952.44	0.00	0.09	87.00	52.00	0.00	1993.00	2114.06	13739767.00	2.13	11517.08	11374.50
12	2	6	18425.00	13349.00	210.20	0	Spot (Block12, Row6, Column2)	12778.17	12641.00	1263.53	0.00	0.10	10785.00	10860.08	10785.00	928.78	0.00	0.09	85.00	49.00	0.00	1856.00	1993.17	16062166.00	2.07	11514.72	11507.00
12	3	6	18712.00	13343.00	171.95	0	Spot (Block12, Row6, Column3)	16235.08	15686.00	2448.86	0.01	0.15	11117.00	11166.54	11117.00	926.89	0.00	0.08	99.00	96.00	0.00	4569.00	5118.08	13377709.00	5.47	13021.48	13159.00
12	4	6	19023.00	13346.00	200.55	0	Spot (Block12, Row6, Column4)	13743.36	13657.00	1309.89	0.00	0.10	11204.00	11296.82	11204.00	940.72	0.00	0.08	88.00	67.00	0.00	2453.00	2539.36	15667433.00	2.60	12298.78	12371.00
12	5	6	19323.00	13345.00	148.05	0	Spot (Block12, Row6, Column5)	21756.33	21525.00	4403.91	0.00	0.20	11271.00	11397.18	11271.00	961.39	0.00	0.08	100.00	99.00	0.00	10254.00	10485.33	13053797.00	10.78	14308.36	14161.50
12	6	6	19620.00	13348.00	191.85	0	Spot (Block12, Row6, Column6)	13093.97	12963.50	1007.53	0.00	0.08	11395.00	11530.82	11395.00	933.89	0.01	0.08	74.00	40.00	0.00	1568.50	1698.97	13643922.00	1.67	12279.83	12291.00
12	7	6	19924.00	13349.00	195.85	0	Spot (Block12, Row6, Column7)	14064.90	13845.00	1318.92	0.01	0.09	11576.00	11636.26	11576.00	882.70	0.00	0.08	90.00	65.00	0.00	2269.00	2488.90	15260413.00	2.75	12712.10	12532.00
12	8	6	20230.00	13349.00	168.15	0	Spot (Block12, Row6, Column8)	14348.31	14192.00	1247.72	0.00	0.09	11843.00	11923.89	11843.00	897.88	0.00	0.08	91.00	68.00	0.00	2349.00	2505.31	11263423.00	2.70	12761.08	12801.00
12	1	7	18123.00	13638.00	198.80	0	Spot (Block12, Row7, Column1)	12713.61	12620.00	1094.33	0.00	0.09	10638.50	10729.77	10638.50	987.01	0.00	0.09	81.00	50.00	0.00	1981.50	2075.11	14277388.00	2.01	11532.57	11369.00
12	2	7	18429.00	13639.00	201.30	0	Spot (Block12, Row7, Column2)	12567.26	12531.00	1064.60	0.00	0.08	10743.00	10806.43	10743.00	898.95	0.00	0.08	77.00	49.00	0.00	1788.00	1824.26	14464915.00	1.96	11734.81	11651.00
12	3	7	18721.00	13640.00	201.65	0	Spot (Block12, Row7, Column3)	13121.33	13184.00	1011.86	0.00	0.08	11129.00	11171.79	11129.00	945.28	0.00	0.08	82.00	54.00	0.00	2055.00	1992.33	15142016.00	2.06	12194.77	12146.00
12	4	7	19024.00	13637.00	210.70	0	Spot (Block12, Row7, Column4)	13162.60	13044.00	1019.81	0.00	0.08	11341.00	11434.81	11341.00	942.80	0.00	0.08	78.00	44.00	0.00	1703.00	1821.60	16611203.00	1.83	12064.47	12148.50
12	5	7	19321.00	13646.00	206.65	0	Spot (Block12, Row7, Column5)	13687.20	13650.50	1058.90	0.00	0.08	11520.50	11596.61	11520.50	935.10	0.00	0.08	86.00	57.00	0.00	2130.00	2166.70	16616263.00	2.24	12659.64	12551.00
12	6	7	19609.00	13637.00	198.90	0	Spot (Block12, Row7, Column6)	14068.94	13664.00	3835.52	0.01	0.27	11574.00	11632.98	11574.00	897.39	0.00	0.08	84.00	55.00	0.18	2090.00	2494.94	15785350.00	2.71	12555.64	12347.50
12	7	7	19914.00	13645.00	180.45	0	Spot (Block12, Row7, Column7)	14387.00	14195.00	1504.99	0.01	0.10	11686.00	11742.59	11686.00	905.28	0.00	0.08	90.00	68.00	0.00	2509.00	2701.00	13077784.00	2.92	12830.40	12844.00
12	8	7	20227.00	13638.00	190.90	0	Spot (Block12, Row7, Column8)	20717.54	20571.00	2128.85	0.00	0.10	11918.00	11978.84	11918.00	917.62	0.00	0.08	100.00	100.00	0.00	8653.00	8799.54	21318348.00	9.52	14838.22	14662.00
12	1	8	18113.00	13951.00	152.65	0	Spot (Block12, Row8, Column1)	63355.76	65535.00	5704.52	0.01	0.09	11033.00	11117.74	11033.00	1131.43	0.00	0.10	100.00	100.00	81.25	54502.00	52322.76	40548048.00	46.17	28463.26	24152.50
12	2	8	18424.00	13945.00	203.70	0	Spot (Block12, Row8, Column2)	12743.86	12647.50	999.13	0.00	0.08	10940.00	11018.51	10940.00	1051.73	0.00	0.10	76.00	36.00	0.00	1707.50	1803.86	15139711.00	1.64	11689.17	11674.50
12	3	8	18716.00	13945.00	190.20	0	Spot (Block12, Row8, Column3)	13929.37	13686.00	1817.16	0.01	0.13	11162.00	11223.85	11162.00	973.95	0.00	0.09	85.00	63.00	0.00	2524.00	2767.37	14138312.00	2.78	12108.80	12033.00
12	4	8	19015.00	13935.00	185.25	0	Spot (Block12, Row8, Column4)	13789.35	13681.00	1234.74	0.00	0.09	11348.00	11425.31	11348.00	945.83	0.00	0.08	88.00	64.00	0.00	2333.00	2441.35	13306723.00	2.50	12345.95	12241.50
12	5	8	19310.00	13943.00	207.00	0	Spot (Block12, Row8, Column5)	13301.62	13222.00	1028.71	0.00	0.08	11473.00	11574.89	11473.00	958.00	0.00	0.08	78.00	44.00	0.00	1749.00	1828.62	16254582.00	1.80	12432.54	12496.00
12	6	8	19621.00	13940.00	181.15	0	Spot (Block12, Row8, Column6)	14338.91	14171.00	1531.58	0.01	0.11	11594.00	11657.65	11594.00	946.28	0.00	0.08	86.00	71.00	0.00	2577.00	2744.91	13163123.00	2.83	12857.85	12799.00
12	7	8	19928.00	13949.00	185.20	0	Spot (Block12, Row8, Column7)	14303.38	14132.00	1276.32	0.01	0.09	11807.50	11858.68	11807.50	960.26	0.00	0.08	89.00	59.00	0.00	2324.50	2495.88	13788458.00	2.55	12716.30	12634.00
12	8	8	20224.00	13943.00	162.20	0	Spot (Block12, Row8, Column8)	20584.53	19918.00	4204.58	0.01	0.20	12021.00	12081.02	12021.00	940.22	0.00	0.08	100.00	99.00	0.00	7897.00	8563.53	14985534.00	9.04	14360.55	14330.00
13	1	1	4616.00	16338.00	152.85	0	Spot (Block13, Row1, Column1)	61216.01	65535.00	7905.32	0.03	0.13	5291.00	5351.60	5291.00	445.79	0.00	0.08	100.00	100.00	70.58	60244.00	55925.01	39117372.00	125.31	23312.87	19765.00
13	2	1	4916.00	16343.00	175.90	0	Spot (Block13, Row1, Column2)	6787.13	6785.00	823.97	0.00	0.12	5151.00	5218.50	5151.00	406.10	0.01	0.08	96.00	80.00	0.00	1634.00	1636.13	5857290.00	3.86	5776.17	5743.00
13	3	1	5219.00	16343.00	220.55	0	Spot (Block13, Row1, Column3)	6086.02	6010.00	571.69	0.01	0.09	5108.00	5149.97	5108.00	340.50	0.00	0.07	87.00	68.00	0.00	902.00	978.02	8465653.00	2.75	5427.04	5474.50
13	4	1	5515.00	16348.00	176.90	0	Spot (Block13, Row1, Column4)	6720.72	6656.00	713.21	0.00	0.11	5172.00	5221.82	5172.00	348.45	0.00	0.07	98.00	87.00	0.00	1484.00	1548.72	5853744.00	4.30	5727.70	5700.50
13	5	1	5816.00	16342.00	156.80	0	Spot (Block13, Row1, Column5)	9273.81	8899.00	2090.29	0.02	0.23	5297.00	5343.71	5297.00	358.92	0.00	0.07	100.00	100.00	0.00	3602.00	3976.81	6278367.00	10.95	6403.44	6321.50
13	6	1	6110.00	16335.00	172.05	0	Spot (Block13, Row1, Column6)	8221.52	7899.00	1484.61	0.02	0.18	5434.00	5489.07	5434.00	398.48	0.00	0.07	99.00	95.00	0.00	2465.00	2787.52	6799198.00	6.86	6229.59	6161.00
13	7	1	6420.00	16335.00	157.15	0	Spot (Block13, Row1, Column7)	10905.65	10646.00	2474.85	0.01	0.23	5640.00	5675.31	5640.00	412.52	0.00	0.07	100.00	100.00	0.00	5006.00	5265.65	7372221.00	12.68	7017.71	6901.00
13	8	1	6722.00	16336.00	188.40	0	Spot (Block13, Row1, Column8)	7154.69	7010.00	730.33	0.01	0.10	5678.00	5708.74	5678.00	416.54	0.00	0.07	94.00	80.00	0.00	1332.00	1476.69	7176159.00	3.47	6213.76	6184.00
13	1	2	4603.00	16656.00	217.85	0	Spot (Block13, Row2, Column1)	5931.02	5924.00	320.95	0.00	0.05	5211.00	5257.86	5211.00	386.89	0.00	0.07	82.00	45.00	0.00	713.00	720.02	8072115.00	1.74	5524.84	5539.00
13	2	2	4911.00	16640.00	135.40	0	Spot (Block13, Row2, Column2)	6579.81	6613.00	487.07	0.00	0.07	5084.00	5116.09	5084.00	337.03	0.00	0.07	100.00	93.00	0.00	1529.00	1495.81	3257007.00	4.34	5678.29	5662.00
13	3	2	5224.00	16634.00	198.60	0	Spot (Block13, Row2, Column3)	6373.84	6281.00	807.92	0.01	0.13	5124.00	5157.86	5124.00	331.58	0.00	0.06	98.00	78.00	0.00	1157.00	1249.84	7106836.00	3.67	5673.22	5637.00
13	4	2	5527.00	16643.00	207.80	0	Spot (Block13, Row2, Column4)	6323.12	6243.00	474.09	0.01	0.07	5273.00	5315.48	5273.00	354.12	0.00	0.07	97.00	76.00	0.00	970.00	1050.12	7790088.00	2.85	5714.14	5703.50
13	5	2	5821.00	16637.00	190.25	0	Spot (Block13, Row2, Column5)	8833.99	8879.00	1348.16	0.00	0.15	5363.00	5423.84	5363.00	384.39	0.00	0.07	100.00	99.00	0.00	3516.00	3470.99	9028341.00	8.87	6497.95	6392.50
13	6	2	6123.00	16637.00	205.15	0	Spot (Block13, Row2, Column6)	6805.57	6751.50	687.00	0.00	0.10	5441.00	5475.26	5441.00	383.96	0.00	0.07	96.00	79.00	0.00	1310.50	1364.57	8139459.00	3.46	5933.03	5870.00
13	7	2	6418.00	16644.00	204.25	0	Spot (Block13, Row2, Column7)	6750.77	6702.00	621.71	0.00	0.09	5555.00	5606.66	5555.00	419.40	0.00	0.07	93.00	68.00	0.00	1147.00	1195.77	7999663.00	2.73	6034.08	5991.00
13	8	2	6721.00	16637.00	207.25	0	Spot (Block13, Row2, Column8)	6445.10	6359.00	452.06	0.01	0.07	5622.00	5656.87	5622.00	399.01	0.00	0.07	83.00	44.00	0.00	737.00	823.10	7901694.00	1.98	5953.72	5970.00
13	1	3	4622.00	16943.00	148.50	0	Spot (Block13, Row3, Column1)	9057.75	8741.00	1727.20	0.02	0.19	5151.00	5194.47	5151.00	367.00	0.00	0.07	100.00	100.00	0.00	3590.00	3906.75	5470881.00	10.53	6231.93	6153.50
13	2	3	4921.00	16939.00	205.40	0	Spot (Block13, Row3, Column2)	6238.19	6174.50	640.72	0.00	0.10	5177.00	5193.07	5177.00	321.79	0.00	0.06	94.00	73.00	0.00	997.50	1061.19	7498302.00	3.25	5509.49	5521.50
13	3	3	5212.00	16932.00	200.05	0	Spot (Block13, Row3, Column3)	6765.47	6580.00	839.78	0.01	0.12	5301.00	5360.16	5301.00	499.43	0.00	0.09	93.00	68.00	0.00	1279.00	1464.47	7651747.00	2.81	5938.84	5916.00
13	4	3	5519.00	16933.00	188.10	0	Spot (Block13, Row3, Column4)	7341.60	7088.50	1051.54	0.02	0.14	5422.00	5501.46	5422.00	621.22	0.01	0.11	93.00	65.00	0.00	1666.50	1919.60	7312236.00	2.96	6089.43	6075.00
13	5	3	5816.00	16931.00	176.75	0	Spot (Block13, Row3, Column5)	7197.03	7056.00	935.78	0.01	0.13	5540.00	5598.52	5540.00	540.33	0.00	0.10	92.00	69.00	0.00	1516.00	1657.03	6297403.00	2.96	6212.17	6137.00
13	6	3	6125.00	16926.00	207.75	0	Spot (Block13, Row3, Column6)	6823.70	6707.00	825.47	0.01	0.12	5592.00	5639.00	5592.00	528.58	0.00	0.09	84.00	52.00	0.00	1115.00	1231.70	8393150.00	2.24	6047.36	6046.00
13	7	3	6421.00	16940.00	149.15	0	Spot (Block13, Row3, Column7)	8107.41	7889.50	1442.35	0.01	0.18	5667.00	5715.80	5667.00	504.13	0.00	0.09	99.00	96.00	0.00	2222.50	2440.41	4945520.00	4.74	6595.17	6554.00
13	8	3	6723.00	16939.00	204.25	0	Spot (Block13, Row3, Column8)	6652.80	6616.00	592.68	0.00	0.09	5781.00	5968.45	5781.00	2305.88	0.01	0.39	0.00	0.00	0.00	835.00	871.80	7896870.00	0.30	6080.78	6040.50
13	1	4	4614.00	17238.00	186.20	0	Spot (Block13, Row4, Column1)	6833.52	6523.50	1228.26	0.02	0.18	5145.00	5192.74	5145.00	353.56	0.00	0.07	98.00	86.00	0.00	1378.50	1688.52	6669515.00	4.64	5714.69	5696.00
13	2	4	4919.00	17236.00	211.00	0	Spot (Block13, Row4, Column2)	6150.90	6127.00	431.40	0.00	0.07	5260.00	5297.43	5260.00	405.85	0.00	0.08	86.00	55.00	0.00	867.00	890.90	7805492.00	2.10	5584.74	5598.00
13	3	4	5218.00	17241.00	146.10	0	Spot (Block13, Row4, Column3)	12781.99	12395.00	2778.34	0.01	0.22	5446.00	5515.24	5446.00	487.54	0.01	0.09	100.00	100.00	0.00	6949.00	7335.99	7426338.00	14.90	7352.87	7216.00
13	4	4	5506.00	17254.00	202.15	0	Spot (Block13, Row4, Column4)	6618.81	6622.00	404.39	0.00	0.06	5561.00	5628.99	5561.00	565.86	0.01	0.10	89.00	44.00	0.00	1061.00	1057.81	7691062.00	1.75	6086.13	6080.00
13	5	4	5813.00	17242.00	193.45	0	Spot (Block13, Row4, Column5)	7111.62	7015.00	618.60	0.01	0.09	5709.00	5770.20	5709.00	555.28	0.00	0.10	92.00	63.00	0.00	1306.00	1402.62	7467205.00	2.42	6436.40	6443.00
13	6	4	6118.00	17234.00	187.10	0	Spot (Block13, Row4, Column6)	9862.80	9777.00	1538.06	0.00	0.16	5696.00	5758.81	5696.00	522.92	0.00	0.09	100.00	99.00	0.00	4081.00	4166.80	9744446.00	7.85	6949.70	6884.50
13	7	4	6414.00	17249.00	159.00	0	Spot (Block13, Row4, Column7)	9822.99	9306.00	2839.32	0.02	0.29	5768.00	5812.56	5768.00	439.10	0.00	0.08	99.00	95.00	0.00	3538.00	4054.99	6826980.00	9.13	6762.33	6731.50
13	8	4	6716.00	17248.00	161.65	0	Spot (Block13, Row4, Column8)	8372.45	8253.00	1135.87	0.01	0.14	5840.00	6029.17	5840.00	2229.76	0.01	0.37	53.00	4.00	0.00	2413.00	2532.45	6053283.00	1.05	6595.55	6586.00
13	1	5	4616.00	17543.00	173.30	0	Spot (Block13, Row5, Column1)	7649.48	7514.00	1342.74	0.01	0.18	5219.00	5251.92	5219.00	302.03	0.00	0.06	100.00	95.00	0.00	2295.00	2430.48	6433211.00	7.94	6081.97	6001.00
13	2	5	4908.00	17532.00	215.75	0	Spot (Block13, Row5, Column2)	6816.96	6387.00	1900.76	0.03	0.28	5380.00	5393.19	5380.00	364.10	0.00	0.07	95.00	75.00	0.00	1007.00	1436.96	9066562.00	3.91	5936.57	5775.50
13	3	5	5223.00	17563.00	214.65	0	Spot (Block13, Row5, Column3)	7059.23	6924.00	826.18	0.01	0.12	5603.00	5672.63	5603.00	425.38	0.01	0.07	93.00	76.00	0.00	1321.00	1456.23	9289951.00	3.26	6188.82	6218.00
13	4	5	5518.00	17535.00	186.80	0	Spot (Block13, Row5, Column4)	7594.80	7445.00	1009.53	0.01	0.13	5690.00	5742.23	5690.00	439.22	0.00	0.08	97.00	83.00	0.00	1755.00	1904.80	7473281.00	4.22	6387.48	6340.50
13	5	5	5821.00	17541.00	147.20	0	Spot (Block13, Row5, Column5)	16058.83	15619.00	4771.32	0.01	0.30	5849.00	5900.44	5849.00	478.87	0.00	0.08	100.00	100.00	0.00	9770.00	10209.83	9490766.00	21.21	8361.91	7950.00
13	6	5	6116.00	17532.00	189.20	0	Spot (Block13, Row5, Column6)	7264.56	7255.00	752.02	0.00	0.10	5872.00	5892.29	5872.00	435.93	0.00	0.07	91.00	70.00	0.00	1383.00	1392.56	7337204.00	3.15	6493.87	6505.00
13	7	5	6425.00	17539.00	185.20	0	Spot (Block13, Row5, Column7)	7133.11	7102.50	694.56	0.00	0.10	5800.00	5859.78	5800.00	473.93	0.00	0.08	91.00	71.00	0.00	1302.50	1333.11	6904853.00	2.69	6423.29	6389.00
13	8	5	6719.00	17542.00	144.40	0	Spot (Block13, Row5, Column8)	12172.24	11813.00	3084.02	0.01	0.25	5783.00	5840.36	5783.00	460.79	0.00	0.08	100.00	100.00	0.00	6030.00	6389.24	6889489.00	13.74	7349.29	7200.00
13	1	6	4621.00	17836.00	221.20	0	Spot (Block13, Row6, Column1)	6488.20	6420.00	572.71	0.00	0.09	5295.00	5403.08	5295.00	1461.70	0.01	0.27	29.00	0.00	0.00	1125.00	1193.20	9089970.00	0.74	5819.74	5723.00
13	2	6	4915.00	17839.00	219.55	0	Spot (Block13, Row6, Column2)	6620.40	6555.00	470.57	0.00	0.07	5467.50	5530.12	5467.50	422.77	0.00	0.08	96.00	69.00	0.00	1087.50	1152.90	9089812.00	2.58	5974.73	5985.00
13	3	6	5213.00	17840.00	150.50	0	Spot (Block13, Row6, Column3)	10938.42	10811.50	2293.86	0.01	0.21	5715.00	5775.50	5715.00	469.94	0.00	0.08	100.00	100.00	0.00	5096.50	5223.42	6781820.00	10.99	7205.35	7105.50
13	4	6	5523.00	17843.00	151.45	0	Spot (Block13, Row6, Column4)	8783.07	8649.00	1198.94	0.01	0.14	5823.00	5884.06	5823.00	424.41	0.00	0.07	99.00	98.00	0.00	2826.00	2960.07	5506982.00	6.83	6834.65	6789.00
13	5	6	5818.00	17839.00	140.40	0	Spot (Block13, Row6, Column5)	14623.22	14437.00	3602.04	0.01	0.25	5931.00	5990.35	5931.00	475.68	0.00	0.08	100.00	100.00	0.00	8506.00	8692.22	7794178.00	18.15	8517.37	8178.00
13	6	6	6114.00	17844.00	196.05	0	Spot (Block13, Row6, Column6)	7401.35	7308.50	681.13	0.01	0.09	5994.00	6023.83	5994.00	499.85	0.00	0.08	94.00	73.00	0.00	1314.50	1407.35	8082274.00	2.76	6675.02	6665.00
13	7	6	6406.00	17841.00	158.10	0	Spot (Block13, Row6, Column7)	9624.58	9277.00	1670.85	0.02	0.17	5927.00	5954.67	5927.00	501.73	0.00	0.08	99.00	99.00	0.00	3350.00	3697.58	6669833.00	7.31	6980.13	7090.00
13	8	6	6725.00	17843.00	150.70	0	Spot (Block13, Row6, Column8)	9060.43	8780.00	1494.57	0.01	0.16	5872.00	5915.63	5872.00	481.87	0.00	0.08	98.00	95.00	0.00	2908.00	3188.43	5608409.00	6.53	6658.53	6602.00
13	1	7	4615.00	18148.00	249.30	0	Spot (Block13, Row7, Column1)	6154.20	6114.00	485.81	0.00	0.08	5384.00	5576.95	5384.00	1601.87	0.02	0.29	4.00	0.00	0.00	730.00	770.20	11071405.00	0.36	5708.38	5611.00
13	2	7	4921.00	18140.00	214.85	0	Spot (Block13, Row7, Column2)	6553.99	6479.00	583.96	0.00	0.09	5473.00	5528.23	5473.00	408.74	0.00	0.07	95.00	64.00	0.00	1006.00	1080.99	8664381.00	2.51	5946.24	5894.00
13	3	7	5219.00	18139.00	210.70	0	Spot (Block13, Row7, Column3)	6856.97	6679.50	1165.93	0.01	0.17	5726.00	5776.53	5726.00	496.28	0.00	0.09	89.00	46.00	0.00	953.50	1130.97	8680923.00	2.18	6282.40	6217.00
13	4	7	5520.00	18133.00	199.70	0	Spot (Block13, Row7, Column4)	6984.15	6849.50	695.59	0.01	0.10	5767.00	5824.12	5767.00	471.71	0.00	0.08	95.00	57.00	0.00	1082.50	1217.15	7850190.00	2.46	6392.08	6362.00
13	5	7	5811.00	18144.00	216.40	0	Spot (Block13, Row7, Column5)	7170.78	6987.50	931.82	0.01	0.13	5811.00	5891.12	5811.00	459.73	0.01	0.08	93.00	71.00	0.00	1176.50	1359.78	9608850.00	2.78	6528.25	6448.00
13	6	7	6112.00	18137.00	200.35	0	Spot (Block13, Row7, Column6)	7051.05	6951.50	588.09	0.01	0.08	5942.00	5979.01	5942.00	481.91	0.00	0.08	89.00	53.00	0.00	1009.50	1109.05	8009996.00	2.22	6491.54	6421.50
13	7	7	6410.00	18145.00	188.05	0	Spot (Block13, Row7, Column7)	8203.93	7869.00	1274.91	0.02	0.16	5961.00	5998.10	5961.00	497.42	0.00	0.08	97.00	84.00	0.00	1908.00	2242.93	8130093.00	4.43	7107.77	6746.50
13	8	7	6712.00	18145.00	179.40	0	Spot (Block13, Row7, Column8)	13880.51	13682.50	2640.73	0.01	0.19	5950.00	6002.34	5950.00	529.97	0.00	0.09	100.00	100.00	0.00	7732.50	7930.51	12520221.00	14.87	8239.15	7970.00
13	1	8	4611.00	18445.00	143.00	0	Spot (Block13, Row8, Column1)	63062.86	65535.00	6547.81	0.02	0.10	5622.00	5703.25	5622.00	547.80	0.01	0.10	100.00	100.00	82.44	59913.00	57440.86	35189356.00	104.71	22639.58	16949.50
13	2	8	4920.00	18431.00	233.65	0	Spot (Block13, Row8, Column2)	6575.79	6497.00	586.01	0.01	0.09	5698.00	5771.99	5698.00	488.62	0.01	0.08	73.00	37.00	0.00	799.00	877.79	10363438.00	1.65	6009.61	5934.50
13	3	8	5207.00	18439.00	144.85	0	Spot (Block13, Row8, Column3)	9619.91	9459.00	1572.58	0.01	0.16	5890.00	5959.77	5890.00	602.94	0.01	0.10	100.00	98.00	0.00	3569.00	3729.91	5492968.00	6.07	6886.31	6888.50
13	4	8	5522.00	18432.00	194.70	0	Spot (Block13, Row8, Column4)	7471.63	7335.00	1060.12	0.01	0.14	5891.00	5989.33	5891.00	679.05	0.01	0.11	82.00	53.00	0.00	1444.00	1580.63	7964754.00	2.18	7101.04	6487.00
13	5	8	5811.00	18439.00	209.20	0	Spot (Block13, Row8, Column5)	6963.71	6972.00	561.67	0.00	0.08	5944.00	6046.53	5944.00	576.32	0.01	0.10	75.00	41.00	0.00	1028.00	1019.71	8669813.00	1.59	6393.71	6296.50
13	6	8	6125.00	18441.00	163.50	0	Spot (Block13, Row8, Column6)	8061.13	7865.00	905.14	0.01	0.11	6095.00	6160.13	6095.00	522.80	0.00	0.08	98.00	86.00	0.00	1770.00	1966.13	5957172.00	3.64	6840.82	6828.00
13	7	8	6421.00	18439.00	175.60	0	Spot (Block13, Row8, Column7)	8488.18	8316.00	1293.52	0.01	0.15	6111.00	6186.04	6111.00	569.05	0.01	0.09	95.00	82.00	0.00	2205.00	2377.18	7316811.00	4.05	6808.41	6803.00
13	8	8	6712.00	18439.00	155.25	0	Spot (Block13, Row8, Column8)	12747.04	12292.50	3304.12	0.02	0.26	6174.50	6249.29	6174.50	563.84	0.01	0.09	100.00	100.00	0.00	6118.00	6572.54	8438539.00	11.52	7733.35	7604.50
14	1	1	9120.00	16341.00	155.70	0	Spot (Block14, Row1, Column1)	61963.38	65535.00	6936.38	0.02	0.11	9092.00	9191.91	9092.00	947.08	0.00	0.10	100.00	100.00	72.11	56443.00	52871.38	41329944.00	55.72	24971.06	22172.00
14	2	1	9417.00	16345.00	160.55	0	Spot (Block14, Row1, Column2)	15037.72	14594.50	3041.08	0.01	0.20	8919.00	8998.61	8919.00	902.65	0.00	0.10	99.00	97.00	0.00	5675.50	6118.72	10646706.00	6.69	10608.13	10618.00
14	3	1	9722.00	16346.00	154.70	0	Spot (Block14, Row1, Column3)	19042.05	17343.50	6655.80	0.04	0.35	8797.00	8888.73	8797.00	814.37	0.00	0.09	100.00	100.00	0.00	8546.50	10245.05	12529672.00	12.47	10992.55	10983.50
14	4	1	10017.00	16351.00	175.80	0	Spot (Block14, Row1, Column4)	13169.13	12689.50	2488.11	0.02	0.19	8860.00	8952.17	8860.00	839.67	0.00	0.09	98.00	86.00	0.00	3829.50	4309.13	11404464.00	5.02	10054.62	10127.50
14	5	1	10312.00	16345.00	147.20	0	Spot (Block14, Row1, Column5)	35429.08	31584.00	18682.47	0.05	0.53	8819.00	8909.72	8819.00	829.75	0.00	0.09	100.00	99.00	11.53	22765.00	26610.08	20903220.00	31.96	14704.70	13326.00
14	6	1	10613.00	16338.00	147.95	0	Spot (Block14, Row1, Column6)	32099.97	31293.00	12740.84	0.01	0.40	8875.00	8983.13	8875.00	925.78	0.01	0.10	100.00	100.00	0.66	22418.00	23224.97	19324184.00	24.97	14504.62	13541.00
14	7	1	10923.00	16341.00	155.70	0	Spot (Block14, Row1, Column7)	57095.84	65535.00	12657.28	0.06	0.22	9012.00	9102.94	9012.00	948.06	0.00	0.10	100.00	100.00	61.71	56523.00	48083.84	38026156.00	50.62	22672.73	20167.00
14	8	1	11221.00	16340.00	206.20	0	Spot (Block14, Row1, Column8)	11167.23	11100.00	973.65	0.00	0.09	9227.00	9282.67	9227.00	878.28	0.00	0.09	83.00	55.00	0.00	1873.00	1940.23	13501185.00	2.15	10049.21	9983.00
14	1	2	9115.00	16639.00	224.90	0	Spot (Block14, Row2, Column1)	9948.81	9954.00	730.62	0.00	0.07	8651.00	8756.46	8651.00	823.42	0.01	0.09	72.00	30.00	0.00	1303.00	1297.81	14495421.00	1.45	9193.81	9208.00
14	2	2	9413.00	16642.00	127.80	0	Spot (Block14, Row2, Column2)	26406.13	26140.50	6090.16	0.00	0.23	8622.00	8718.12	8622.00	809.78	0.00	0.09	100.00	100.00	0.00	17518.50	17784.13	11565887.00	21.84	13548.97	13141.00
14	3	2	9722.00	16638.00	197.75	0	Spot (Block14, Row2, Column3)	10254.44	10221.00	861.84	0.00	0.08	8672.00	8789.05	8672.00	848.73	0.01	0.10	77.00	44.00	0.00	1549.00	1582.44	11361919.00	1.73	9467.91	9407.00
14	4	2	10020.00	16643.00	178.80	0	Spot (Block14, Row2, Column4)	18491.88	18167.00	4205.98	0.01	0.23	8693.00	8796.08	8693.00	860.21	0.01	0.10	100.00	99.00	0.00	9474.00	9798.88	16550232.00	11.27	11778.59	11685.00
14	5	2	10318.00	16638.00	207.95	0	Spot (Block14, Row2, Column5)	10394.03	10286.00	882.07	0.00	0.08	8533.00	8607.41	8533.00	858.66	0.00	0.10	89.00	51.00	0.00	1753.00	1861.03	12826228.00	2.08	9131.40	9159.50
14	6	2	10618.00	16643.00	169.75	0	Spot (Block14, Row2, Column6)	12158.78	11705.50	1982.16	0.02	0.16	8523.00	8597.84	8523.00	801.36	0.00	0.09	95.00	84.00	0.00	3182.50	3635.78	9775656.00	4.44	9659.67	9679.00
14	7	2	10916.00	16644.00	182.55	0	Spot (Block14, Row2, Column7)	13191.47	12676.00	2551.37	0.02	0.19	8797.00	8866.23	8797.00	882.80	0.00	0.10	97.00	87.00	0.00	3879.00	4394.47	12360408.00	4.90	10081.65	10081.00
14	8	2	11224.00	16641.00	202.10	0	Spot (Block14, Row2, Column8)	10571.46	10582.00	913.46	0.00	0.09	8972.00	9036.83	8972.00	766.44	0.00	0.08	78.00	52.00	0.00	1610.00	1599.46	12284036.00	2.00	9758.96	9808.50
14	1	3	9125.00	16945.00	147.75	0	Spot (Block14, Row3, Column1)	29513.30	26334.00	13389.44	0.05	0.45	8415.00	8488.21	8415.00	724.91	0.00	0.09	100.00	100.00	0.50	17919.00	21098.30	17560412.00	29.00	12932.16	12419.00
14	2	3	9426.00	16939.00	196.20	0	Spot (Block14, Row3, Column2)	10418.61	10259.50	1100.34	0.01	0.11	8516.00	8601.39	8516.00	746.40	0.00	0.09	89.00	62.00	0.00	1743.50	1902.61	11314611.00	2.43	9245.86	9265.50
14	3	3	9709.00	16937.00	192.70	0	Spot (Block14, Row3, Column3)	10613.90	10460.50	1021.28	0.01	0.10	8629.00	8694.25	8629.00	816.48	0.00	0.09	89.00	56.00	0.00	1831.50	1984.90	11165827.00	2.35	9554.49	9421.00
14	4	3	10018.00	16943.00	145.45	0	Spot (Block14, Row3, Column4)	30792.90	30144.00	11753.41	0.01	0.38	8471.00	8537.88	8471.00	822.73	0.00	0.10	100.00	100.00	0.00	21673.00	22321.90	17798302.00	27.05	13933.81	13073.00
14	5	3	10324.00	16946.00	186.35	0	Spot (Block14, Row3, Column5)	10082.87	9872.00	1326.92	0.01	0.13	8223.00	8274.33	8223.00	718.13	0.00	0.09	90.00	60.00	0.00	1649.00	1859.87	9830801.00	2.52	8973.40	9026.00
14	6	3	10627.00	16941.00	195.65	0	Spot (Block14, Row3, Column6)	10016.16	9946.00	814.58	0.00	0.08	8371.50	8451.95	8371.50	789.11	0.00	0.09	87.00	49.00	0.00	1574.50	1644.66	10827464.00	1.98	9083.69	9048.50
14	7	3	10925.00	16948.00	146.25	0	Spot (Block14, Row3, Column7)	31609.31	29217.00	14240.03	0.03	0.45	8808.00	8891.96	8808.00	873.80	0.00	0.10	100.00	100.00	1.38	20409.00	22801.31	18365012.00	26.00	13449.62	13072.00
14	8	3	11233.00	16939.00	194.35	0	Spot (Block14, Row3, Column8)	10611.28	10466.00	992.25	0.01	0.09	8997.00	9083.17	8997.00	810.90	0.00	0.09	77.00	45.00	0.00	1469.00	1614.28	11332845.00	1.88	9866.93	9641.00
14	1	4	9123.00	17242.00	144.80	0	Spot (Block14, Row4, Column1)	29459.45	29042.50	11088.60	0.01	0.38	8404.00	8463.39	8404.00	803.29	0.00	0.09	100.00	100.00	0.18	20638.50	21055.45	16674047.00	26.14	13463.75	12598.00
14	2	4	9425.00	17232.00	215.70	0	Spot (Block14, Row4, Column2)	10339.03	10252.00	821.64	0.00	0.08	8562.00	8613.83	8562.00	833.68	0.00	0.10	88.00	50.00	0.00	1690.00	1777.03	13750912.00	2.07	9241.55	9163.00
14	3	4	9718.00	17242.00	146.95	0	Spot (Block14, Row4, Column3)	60458.82	65535.00	8922.27	0.04	0.15	8666.00	8759.86	8666.00	866.14	0.00	0.10	100.00	100.00	68.19	56869.00	51792.82	35731452.00	59.69	24294.35	21172.50
14	4	4	10008.00	17243.00	206.90	0	Spot (Block14, Row4, Column4)	10095.70	9996.50	869.43	0.00	0.09	8439.00	8518.85	8439.00	838.11	0.00	0.10	81.00	44.00	0.00	1557.50	1656.70	12296562.00	1.88	9200.40	9136.00
14	5	4	10304.00	17238.00	197.50	0	Spot (Block14, Row4, Column5)	9654.54	9530.00	858.51	0.01	0.09	8198.00	8269.26	8198.00	756.99	0.00	0.09	78.00	41.00	0.00	1332.00	1456.54	10677926.00	1.83	8968.19	8928.00
14	6	4	10623.00	17241.00	205.30	0	Spot (Block14, Row4, Column6)	10143.20	10168.50	881.53	0.00	0.09	8379.00	8427.05	8379.00	756.90	0.00	0.09	85.00	59.00	0.00	1789.50	1764.20	12131269.00	2.27	8999.16	9044.50
14	7	4	10915.00	17250.00	148.90	0	Spot (Block14, Row4, Column7)	27704.39	24596.00	13736.39	0.05	0.50	8819.00	8873.45	8819.00	849.45	0.00	0.10	100.00	99.00	0.50	15777.00	18885.39	16539522.00	22.17	12991.32	12440.50
14	8	4	11211.00	17252.00	176.35	0	Spot (Block14, Row4, Column8)	13068.70	12796.00	2191.29	0.01	0.17	8966.00	9066.37	8966.00	837.36	0.00	0.09	97.00	86.00	0.00	3830.00	4102.70	11382836.00	4.78	10245.27	10252.00
14	1	5	9125.00	17548.00	147.65	0	Spot (Block14, Row5, Column1)	20296.64	18388.00	6624.56	0.04	0.33	8374.00	8431.37	8374.00	780.75	0.00	0.09	100.00	99.00	0.00	10014.00	11922.64	12035907.00	15.20	11362.43	10855.00
14	2	5	9423.00	17547.00	207.35	0	Spot (Block14, Row5, Column2)	10383.17	10273.00	856.87	0.00	0.08	8533.00	8571.39	8533.00	730.87	0.00	0.09	92.00	63.00	0.00	1740.00	1850.17	12709001.00	2.48	9355.22	9323.00
14	3	5	9719.00	17545.00	200.40	0	Spot (Block14, Row5, Column3)	11027.08	10862.00	978.19	0.01	0.09	8756.50	8807.39	8756.50	828.52	0.00	0.09	97.00	65.00	0.00	2105.50	2270.58	12515730.00	2.68	9797.52	9790.00
14	4	5	10019.00	17544.00	155.40	0	Spot (Block14, Row5, Column4)	17267.75	15994.00	4674.87	0.03	0.27	8622.00	8682.97	8622.00	855.62	0.00	0.10	100.00	99.00	0.00	7372.00	8645.75	11483054.00	10.03	10738.24	10769.00
14	5	5	10321.00	17545.00	147.30	0	Spot (Block14, Row5, Column5)	62135.93	65535.00	7561.78	0.02	0.12	8604.00	8698.52	8604.00	953.75	0.00	0.11	100.00	100.00	76.78	56931.00	53531.93	36660500.00	56.03	26329.38	23272.00
14	6	5	10622.00	17543.00	166.15	0	Spot (Block14, Row5, Column6)	12892.63	12429.50	2132.90	0.02	0.17	8654.00	8719.43	8654.00	815.30	0.00	0.09	99.00	91.00	0.00	3775.50	4238.63	9849972.00	5.12	9968.14	9975.00
14	7	5	10928.00	17545.00	203.35	0	Spot (Block14, Row5, Column7)	10593.32	10463.00	1027.23	0.01	0.10	8918.00	9004.70	8918.00	879.66	0.00	0.10	74.00	41.00	0.00	1545.00	1675.32	12436556.00	1.81	9633.87	9622.00
14	8	5	11221.00	17545.00	148.25	0	Spot (Block14, Row5, Column8)	46118.21	52209.00	19973.66	0.05	0.43	8993.00	9083.54	8993.00	840.05	0.00	0.09	100.00	100.00	40.83	43216.00	37125.21	27671092.00	44.09	16975.21	15295.00
14	1	6	9122.00	17846.00	214.00	0	Spot (Block14, Row6, Column1)	9905.13	9704.00	984.58	0.01	0.10	8323.00	8387.76	8323.00	756.30	0.00	0.09	78.00	46.00	0.00	1381.00	1582.13	12876668.00	2.01	8827.34	8822.00
14	2	6	9428.00	17868.00	219.65	0	Spot (Block14, Row6, Column2)	10634.58	10500.50	991.40	0.01	0.09	8450.00	8547.35	8450.00	866.06	0.00	0.10	93.00	63.00	0.00	2050.50	2184.58	14675721.00	2.41	9301.84	9293.50
14	3	6	9706.00	17839.00	145.15	0	Spot (Block14, Row6, Column3)	49522.84	55162.00	16877.81	0.05	0.34	8664.00	8762.81	8664.00	900.01	0.00	0.10	100.00	100.00	41.22	46498.00	40858.84	28475808.00	45.29	17661.87	15525.00
14	4	6	10020.00	17849.00	178.75	0	Spot (Block14, Row6, Column4)	12736.71	12289.00	2183.23	0.02	0.17	8799.50	8891.85	8799.50	927.19	0.00	0.10	97.00	84.00	0.00	3489.50	3937.21	11348404.00	4.15	10087.36	10070.00
14	5	6	10318.00	17842.00	148.20	0	Spot (Block14, Row6, Column5)	64793.33	65535.00	3143.47	0.00	0.05	8872.00	8984.79	8872.00	981.79	0.01	0.11	100.00	100.00	90.73	56663.00	55921.33	39135512.00	56.84	27426.51	23426.50
14	6	6	10617.00	17844.00	189.90	0	Spot (Block14, Row6, Column6)	11365.87	11156.00	1446.72	0.01	0.13	8906.00	9010.38	8906.00	933.70	0.01	0.10	86.00	60.00	0.00	2250.00	2459.87	11547724.00	2.52	9932.02	9781.50
14	7	6	10919.00	17843.00	146.30	0	Spot (Block14, Row6, Column7)	45957.60	46028.00	17383.86	0.00	0.38	8994.50	9095.74	8994.50	968.11	0.00	0.11	100.00	100.00	31.10	37033.50	36963.10	26747472.00	38.08	17731.25	16742.50
14	8	6	11223.00	17849.00	147.00	0	Spot (Block14, Row6, Column8)	50903.28	60833.00	17385.41	0.08	0.34	8915.00	9002.13	8915.00	889.84	0.00	0.10	100.00	100.00	47.72	51918.00	41988.28	30084044.00	47.09	18849.92	17280.00
14	1	7	9122.00	18136.00	204.90	0	Spot (Block14, Row7, Column1)	9408.90	9366.00	766.89	0.00	0.08	8101.00	8193.64	8101.00	841.38	0.00	0.10	67.00	31.00	0.00	1265.00	1307.90	11205999.00	1.44	8493.13	8532.50
14	2	7	9431.00	18140.00	201.95	0	Spot (Block14, Row7, Column2)	9300.21	9219.00	800.79	0.00	0.09	8085.00	8123.95	8085.00	841.84	0.00	0.10	63.00	29.00	0.00	1134.00	1215.21	10778948.00	1.40	8503.04	8515.00
14	3	7	9727.00	18144.00	214.45	0	Spot (Block14, Row7, Column3)	9539.79	9506.50	771.55	0.00	0.08	8291.50	8392.81	8291.50	929.26	0.01	0.11	60.00	27.00	0.00	1215.00	1248.29	12554358.00	1.23	8762.48	8705.50
14	4	7	10023.00	18136.00	204.40	0	Spot (Block14, Row7, Column4)	9904.83	9894.00	859.89	0.00	0.09	8453.00	8566.00	8453.00	860.96	0.01	0.10	71.00	35.00	0.00	1441.00	1451.83	11757030.00	1.56	9037.09	9106.50
14	5	7	10320.00	18140.00	192.00	0	Spot (Block14, Row7, Column5)	15942.19	15318.00	3670.35	0.02	0.23	8589.00	8702.98	8589.00	942.98	0.01	0.11	99.00	98.00	0.00	6729.00	7353.19	16579875.00	7.68	11146.85	11144.50
14	6	7	10618.00	18136.00	202.70	0	Spot (Block14, Row7, Column6)	10374.50	10183.00	887.10	0.01	0.09	8643.00	8708.10	8643.00	870.30	0.00	0.10	82.00	44.00	0.00	1540.00	1731.50	12086291.00	1.91	9444.86	9410.00
14	7	7	10911.00	18147.00	144.90	0	Spot (Block14, Row7, Column7)	39324.23	38317.00	14861.23	0.01	0.38	8662.00	8742.66	8662.00	919.25	0.00	0.11	100.00	100.00	8.10	29655.00	30662.23	22336204.00	33.27	16614.27	15284.00
14	8	7	11219.00	18144.00	182.70	0	Spot (Block14, Row7, Column8)	12545.56	12485.00	1278.90	0.00	0.10	8724.00	8791.21	8724.00	838.07	0.00	0.10	99.00	97.00	0.00	3761.00	3821.56	11843010.00	4.48	10127.30	10040.00
14	1	8	9107.00	18446.00	146.85	0	Spot (Block14, Row8, Column1)	63144.88	65535.00	5767.84	0.02	0.09	8389.00	8482.38	8389.00	993.22	0.00	0.12	100.00	100.00	77.87	57146.00	54755.88	37382084.00	55.04	24714.45	21639.50
14	2	8	9418.00	18447.00	184.85	0	Spot (Block14, Row8, Column2)	11349.22	11034.00	1763.96	0.01	0.16	8057.00	8146.79	8057.00	880.97	0.00	0.11	96.00	79.00	0.00	2977.00	3292.22	10838506.00	3.64	9185.84	9128.00
14	3	8	9713.00	18443.00	148.05	0	Spot (Block14, Row8, Column3)	21392.29	18324.50	9796.02	0.07	0.46	8015.00	8065.76	8015.00	746.37	0.00	0.09	100.00	99.00	0.00	10309.50	13377.29	12878157.00	17.86	10712.39	10483.00
14	4	8	10022.00	18446.00	192.00	0	Spot (Block14, Row8, Column4)	9614.91	9548.00	882.16	0.00	0.09	8043.50	8114.93	8043.50	769.42	0.00	0.09	80.00	48.00	0.00	1504.50	1571.41	9970657.00	1.95	8794.02	8607.00
14	5	8	10323.00	18436.00	193.60	0	Spot (Block14, Row8, Column5)	9510.94	9513.00	807.24	0.00	0.08	8191.00	8270.67	8191.00	786.25	0.00	0.10	69.00	39.00	0.00	1322.00	1319.94	10015016.00	1.58	8802.14	8740.00
14	6	8	10618.00	18439.00	184.70	0	Spot (Block14, Row8, Column6)	10582.59	10449.00	1103.70	0.01	0.10	8291.00	8348.51	8291.00	754.96	0.00	0.09	95.00	72.00	0.00	2158.00	2291.59	10169871.00	2.96	9422.15	9448.00
14	7	8	10920.00	18443.00	148.35	0	Spot (Block14, Row8, Column7)	16670.74	16211.00	4166.61	0.01	0.25	8468.00	8513.69	8468.00	824.26	0.00	0.10	100.00	99.00	0.00	7743.00	8202.74	10002446.00	9.90	10546.25	10373.00
14	8	8	11221.00	18441.00	158.55	0	Spot (Block14, Row8, Column8)	16334.91	15814.00	3988.63	0.01	0.24	8753.50	8825.74	8753.50	870.68	0.00	0.10	100.00	99.00	0.00	7060.50	7581.41	11352763.00	8.62	10880.66	10652.50
15	1	1	13621.00	16343.00	156.70	0	Spot (Block15, Row1, Column1)	62377.47	65535.00	6173.88	0.02	0.10	11845.00	12006.96	11845.00	1351.75	0.01	0.11	100.00	100.00	72.59	53690.00	50532.47	42105180.00	37.26	28783.11	25802.50
15	2	1	13919.00	16344.00	159.10	0	Spot (Block15, Row1, Column2)	18623.36	17868.00	4576.99	0.02	0.25	11730.50	11873.32	11730.50	1271.81	0.01	0.11	98.00	94.00	0.14	6137.50	6892.86	12961859.00	5.31	13911.23	13942.50
15	3	1	14220.00	16347.00	182.05	0	Spot (Block15, Row1, Column3)	15338.94	15016.50	2127.48	0.01	0.14	11609.00	11726.33	11609.00	1153.45	0.00	0.10	91.00	69.00	0.00	3407.50	3729.94	14234535.00	3.13	12970.20	12999.50
15	4	1	14513.00	16342.00	158.70	0	Spot (Block15, Row1, Column4)	16866.55	16425.00	2790.55	0.01	0.17	11552.50	11643.23	11552.50	1181.17	0.00	0.10	98.00	93.00	0.00	4872.50	5314.05	11755983.00	4.42	13499.08	13310.00
15	5	1	14818.00	16350.00	166.60	0	Spot (Block15, Row1, Column5)	17577.91	16650.00	3872.04	0.02	0.22	11623.50	11683.69	11623.50	1080.61	0.00	0.09	98.00	87.00	0.00	5026.50	5954.41	13534988.00	5.45	13419.52	13103.00
15	6	1	15117.00	16341.00	169.60	0	Spot (Block15, Row1, Column6)	17642.93	16961.00	3400.01	0.02	0.19	11796.00	11963.99	11796.00	1937.21	0.01	0.16	93.00	62.00	0.00	5165.00	5846.93	14184914.00	2.93	13366.36	13528.50
15	7	1	15427.00	16340.00	156.35	0	Spot (Block15, Row1, Column7)	27894.97	25015.50	11000.56	0.05	0.39	11918.50	12101.16	11918.50	2072.82	0.01	0.17	100.00	96.00	2.82	13097.00	15976.47	18801224.00	7.62	16183.31	15708.50
15	8	1	15718.00	16343.00	209.80	0	Spot (Block15, Row1, Column8)	14636.36	14391.00	1624.45	0.01	0.11	11971.00	12092.36	11971.00	1290.98	0.00	0.11	80.00	46.00	0.00	2420.00	2665.36	18397900.00	1.97	12993.23	12765.00
15	1	2	13613.00	16643.00	222.70	0	Spot (Block15, Row2, Column1)	13166.87	13022.50	1313.40	0.00	0.10	11493.00	11609.79	11493.00	1274.97	0.00	0.11	57.00	24.00	0.00	1529.50	1673.87	18723296.00	1.22	12097.71	11790.00
15	2	2	13910.00	16647.00	144.65	0	Spot (Block15, Row2, Column2)	16000.37	15736.00	1942.92	0.01	0.12	11296.00	11375.33	11296.00	1069.45	0.00	0.09	98.00	93.00	0.00	4440.00	4704.37	9104210.00	4.32	12906.34	12948.00
15	3	2	14222.00	16642.00	190.90	0	Spot (Block15, Row2, Column3)	13869.56	13730.50	1532.63	0.00	0.11	11380.00	11458.10	11380.00	1081.66	0.00	0.09	83.00	54.00	0.00	2350.50	2489.56	14257911.00	2.23	12489.75	12525.00
15	4	2	14525.00	16652.00	187.90	0	Spot (Block15, Row2, Column4)	14927.04	14721.50	1656.23	0.01	0.11	11544.00	11642.59	11544.00	1250.93	0.00	0.11	93.00	66.00	0.00	3177.50	3383.04	14837478.00	2.63	12809.75	12813.50
15	5	2	14826.00	16649.00	208.25	0	Spot (Block15, Row2, Column5)	17725.63	17415.00	2359.02	0.01	0.13	11835.00	11947.65	11835.00	1224.75	0.00	0.10	98.00	96.00	0.00	5580.00	5890.63	21820252.00	4.72	13699.23	13750.50
15	6	2	15112.00	16645.00	201.10	0	Spot (Block15, Row2, Column6)	14509.57	14272.50	1515.07	0.01	0.10	12032.00	12247.36	12032.00	2074.65	0.01	0.17	54.00	14.00	0.00	2240.50	2477.57	16627964.00	1.09	13004.02	12641.00
15	7	2	15439.00	16642.00	135.70	0	Spot (Block15, Row2, Column7)	14867.12	14867.00	1266.93	0.00	0.09	11994.00	12168.81	11994.00	2004.05	0.01	0.16	73.00	19.00	0.00	2873.00	2873.12	7403827.00	1.35	14488.94	14486.00
15	8	2	15730.00	16647.00	192.00	0	Spot (Block15, Row2, Column8)	13901.51	13811.50	1200.61	0.00	0.09	12002.00	12103.78	12002.00	1198.46	0.00	0.10	70.00	31.00	0.00	1809.50	1899.51	14624390.00	1.50	13223.29	13098.50
15	1	3	13625.00	16955.00	153.90	0	Spot (Block15, Row3, Column1)	20487.55	18903.00	6812.43	0.03	0.33	11541.00	11598.42	11541.00	1082.50	0.00	0.09	99.00	98.00	0.76	7362.00	8946.55	13460320.00	8.21	14112.37	14146.00
15	2	3	13928.00	16953.00	182.95	0	Spot (Block15, Row3, Column2)	13850.07	13620.00	1363.09	0.01	0.10	11264.00	11310.26	11264.00	1024.47	0.00	0.09	89.00	61.00	0.00	2356.00	2586.07	13005213.00	2.48	12331.51	12352.00
15	3	3	14213.00	16942.00	183.75	0	Spot (Block15, Row3, Column3)	14823.75	14629.50	1668.88	0.01	0.11	11575.00	11664.19	11575.00	1217.71	0.00	0.10	88.00	66.00	0.00	3054.50	3248.75	13993622.00	2.59	12777.54	12633.50
15	4	3	14519.00	16939.00	171.80	0	Spot (Block15, Row3, Column4)	19065.07	18118.00	4018.99	0.02	0.21	11867.00	11954.48	11867.00	1171.18	0.00	0.10	98.00	93.00	0.00	6251.00	7198.07	15690553.00	6.07	14358.39	13804.00
15	5	3	14792.00	16946.00	163.90	0	Spot (Block15, Row3, Column5)	15731.10	15308.50	2381.19	0.01	0.15	12408.00	12807.04	12408.00	4025.93	0.01	0.31	33.00	4.00	0.00	2900.50	3323.10	11672474.00	0.73	13978.47	13573.00
15	6	3	15152.00	16942.00	187.30	0	Spot (Block15, Row3, Column6)	14509.13	14474.00	1494.45	0.00	0.10	12201.50	12633.42	12201.50	4091.30	0.02	0.32	11.00	0.00	0.00	2272.50	2307.63	14378544.00	0.46	13346.13	13275.00
15	7	3	15420.00	16943.00	158.05	0	Spot (Block15, Row3, Column7)	17122.85	16805.00	2585.76	0.01	0.15	12020.00	12109.20	12020.00	1375.75	0.00	0.11	94.00	80.00	0.00	4785.00	5102.85	11780523.00	3.64	13449.50	13447.00
15	8	3	15734.00	16940.00	189.45	0	Spot (Block15, Row3, Column8)	14706.07	14546.00	1532.94	0.00	0.10	12205.00	12309.76	12205.00	1268.23	0.00	0.10	79.00	44.00	0.00	2341.00	2501.07	14867832.00	1.89	13431.55	13183.50
15	1	4	13622.00	17247.00	162.60	0	Spot (Block15, Row4, Column1)	19377.66	18537.00	3873.34	0.02	0.20	11779.50	11837.45	11779.50	1157.17	0.00	0.10	99.00	96.00	0.00	6757.50	7598.16	14184446.00	6.52	13918.50	13867.00
15	2	4	13922.00	17246.00	204.40	0	Spot (Block15, Row4, Column2)	13825.01	13753.00	1160.64	0.00	0.08	11462.50	11535.03	11462.50	1048.86	0.00	0.09	86.00	53.00	0.00	2290.50	2362.51	16382634.00	2.18	12391.05	12183.00
15	3	4	14220.00	17244.00	148.65	0	Spot (Block15, Row4, Column3)	37771.40	35297.00	12264.35	0.03	0.32	11681.00	11777.28	11681.00	1203.22	0.00	0.10	100.00	100.00	2.16	23616.00	26090.40	22700632.00	21.60	18581.74	17377.50
15	4	4	14510.00	17249.00	207.60	0	Spot (Block15, Row4, Column4)	14471.25	14242.00	1530.61	0.01	0.11	11976.00	12066.86	11976.00	1305.65	0.00	0.11	80.00	43.00	0.00	2266.00	2495.25	17683868.00	1.84	13100.42	12799.00
15	5	4	14810.00	17240.00	174.90	0	Spot (Block15, Row4, Column5)	15284.19	14992.00	2329.32	0.01	0.15	12139.00	12610.63	12139.00	4146.15	0.02	0.33	21.00	1.00	0.00	2853.00	3145.19	13144405.00	0.64	13470.79	13390.50
15	6	4	15128.00	17247.00	200.20	0	Spot (Block15, Row4, Column6)	17656.76	17410.50	2199.34	0.01	0.12	11710.00	12236.84	11710.00	4263.10	0.02	0.35	73.00	12.00	0.00	5700.50	5946.76	20093376.00	1.27	13805.74	13774.00
15	7	4	15417.00	17251.00	168.75	0	Spot (Block15, Row4, Column7)	18630.71	17417.00	4535.52	0.03	0.24	11581.50	11684.99	11581.50	1332.94	0.00	0.11	97.00	89.00	0.00	5835.50	7049.21	14867302.00	5.21	13577.15	13585.00
15	8	4	15721.00	17251.00	187.20	0	Spot (Block15, Row4, Column8)	14442.10	14131.00	1425.26	0.01	0.10	11840.00	11975.25	11840.00	1430.22	0.00	0.12	78.00	38.00	0.00	2291.00	2602.10	14254355.00	1.72	12798.98	12823.00
15	1	5	13622.00	17543.00	154.80	0	Spot (Block15, Row5, Column1)	21820.02	20778.00	5460.25	0.02	0.25	11767.00	11859.39	11767.00	1162.80	0.00	0.10	100.00	98.00	0.00	9011.00	10053.02	14379391.00	8.57	14359.15	14360.00
15	2	5	13917.00	17546.00	198.90	0	Spot (Block15, Row5, Column2)	13797.03	13609.00	1189.58	0.01	0.09	11409.00	11489.06	11409.00	1032.65	0.00	0.09	89.00	53.00	0.00	2200.00	2388.03	15480262.00	2.23	12461.30	12392.50
15	3	5	14228.00	17544.00	185.15	0	Spot (Block15, Row5, Column3)	14624.91	14456.00	1516.33	0.01	0.10	11471.00	11574.43	11471.00	1114.27	0.00	0.10	93.00	71.00	0.00	2985.00	3153.91	14156908.00	2.74	12861.20	12853.50
15	4	5	14525.00	17539.00	178.80	0	Spot (Block15, Row5, Column4)	15853.43	15578.00	1917.79	0.01	0.12	11634.00	11753.82	11634.00	1243.12	0.00	0.11	96.00	78.00	0.00	3944.00	4219.43	14157110.00	3.30	13257.87	13235.50
15	5	5	14820.00	17544.00	148.00	0	Spot (Block15, Row5, Column5)	46610.82	48246.00	16895.47	0.01	0.36	11485.00	11653.37	11485.00	1390.08	0.01	0.12	100.00	100.00	29.41	36761.00	35125.82	27733608.00	25.15	20098.29	19395.00
15	6	5	15133.00	17541.00	205.70	0	Spot (Block15, Row5, Column6)	14141.98	13615.00	3901.57	0.02	0.28	11195.50	11280.94	11195.50	1201.08	0.00	0.11	83.00	50.00	0.25	2419.50	2946.48	16998664.00	2.38	12358.52	12181.00
15	7	5	15425.00	17548.00	183.75	0	Spot (Block15, Row5, Column7)	13632.20	13540.50	1304.96	0.00	0.10	11337.00	11371.82	11337.00	1183.38	0.00	0.10	78.00	42.00	0.00	2203.50	2295.20	12896064.00	1.91	12232.50	12090.00
15	8	5	15723.00	17546.00	148.15	0	Spot (Block15, Row5, Column8)	26548.68	24238.00	8885.24	0.04	0.33	11719.00	11808.16	11719.00	1367.75	0.00	0.12	100.00	99.00	0.00	12519.00	14829.68	15955754.00	10.78	15512.26	15258.00
15	1	6	13610.00	17840.00	195.60	0	Spot (Block15, Row6, Column1)	14333.68	14253.00	1418.23	0.00	0.10	11917.00	12195.35	11917.00	3191.68	0.01	0.26	27.00	0.00	0.00	2336.00	2416.68	15552039.00	0.67	13079.69	12992.50
15	2	6	13919.00	17845.00	147.00	-50	Spot (Block15, Row6, Column2)	14422.67	14265.00	1381.75	0.00	0.10	11733.00	12006.17	11733.00	3445.03	0.01	0.29	28.00	1.00	0.00	2532.00	2689.67	8494951.00	0.70	13272.86	13167.00
15	3	6	14212.00	17843.00	155.80	0	Spot (Block15, Row6, Column3)	22335.69	21243.00	6019.55	0.02	0.27	11507.00	11609.57	11507.00	1305.47	0.00	0.11	100.00	99.00	0.00	9736.00	10828.69	14853231.00	8.22	14348.81	14187.00
15	4	6	14522.00	17841.00	182.50	0	Spot (Block15, Row6, Column4)	15340.07	15085.00	2036.53	0.01	0.13	11538.00	11685.03	11538.00	1103.04	0.01	0.09	92.00	74.00	0.00	3547.00	3802.07	14342965.00	3.31	12996.97	13049.00
15	5	6	14819.00	17846.00	145.05	0	Spot (Block15, Row6, Column5)	48300.65	52074.00	16967.24	0.03	0.35	11449.00	11608.41	11449.00	1245.24	0.01	0.11	100.00	100.00	33.86	40625.00	36851.65	27676440.00	29.47	20087.61	18435.00
15	6	6	15126.00	17843.00	202.05	0	Spot (Block15, Row6, Column6)	13371.49	13241.00	1308.53	0.00	0.10	11327.00	11422.83	11327.00	1204.03	0.00	0.11	68.00	38.00	0.00	1914.00	2044.49	15457440.00	1.62	12130.03	11997.50
15	7	6	15427.00	17841.00	179.50	0	Spot (Block15, Row6, Column7)	16161.59	16037.00	2515.99	0.00	0.16	11638.00	11699.14	11638.00	1219.92	0.00	0.10	95.00	80.00	0.00	4399.00	4523.59	14626238.00	3.66	13157.27	13240.50
15	8	6	15728.00	17849.00	156.75	0	Spot (Block15, Row6, Column8)	19538.95	18844.50	3566.25	0.02	0.18	12151.00	12282.49	12151.00	1273.53	0.00	0.10	99.00	95.00	0.00	6693.50	7387.95	13208330.00	5.70	14102.01	14030.00
15	1	7	13617.00	18152.00	197.65	0	Spot (Block15, Row7, Column1)	14803.71	14596.50	1654.81	0.01	0.11	12117.50	12279.17	12117.50	1338.31	0.01	0.11	80.00	46.00	0.00	2479.00	2686.21	16491336.00	1.89	13335.50	13214.00
15	2	7	13929.00	18160.00	188.70	0	Spot (Block15, Row7, Column2)	14366.88	14119.00	2391.56	0.01	0.17	11956.00	12314.77	11956.00	3550.81	0.01	0.29	14.00	2.00	0.00	2163.00	2410.88	14338147.00	0.58	12780.89	12703.50
15	3	7	14214.00	18145.00	203.20	0	Spot (Block15, Row7, Column3)	13701.12	13678.00	1279.87	0.00	0.09	11773.00	11864.00	11773.00	1393.77	0.00	0.12	64.00	25.00	0.00	1905.00	1928.12	16126215.00	1.32	12743.17	12563.00
15	4	7	14506.00	18137.00	204.45	0	Spot (Block15, Row7, Column4)	14097.51	13810.00	2222.82	0.01	0.16	11639.00	11750.25	11639.00	1189.88	0.00	0.10	79.00	44.00	0.00	2171.00	2458.51	16719642.00	1.97	12732.29	12530.00
15	5	7	14821.00	18144.00	196.45	0	Spot (Block15, Row7, Column5)	15017.52	14807.00	1971.62	0.01	0.13	11666.00	11763.46	11666.00	1273.75	0.00	0.11	92.00	63.00	0.00	3141.00	3351.52	16369097.00	2.55	13477.05	12979.00
15	6	7	15128.00	18146.00	199.55	0	Spot (Block15, Row7, Column6)	14310.13	14235.50	1378.58	0.00	0.10	11802.00	11919.28	11802.00	1227.81	0.00	0.10	80.00	49.00	0.00	2433.50	2508.13	16199068.00	1.95	13041.20	12980.00
15	7	7	15413.00	18147.00	178.50	0	Spot (Block15, Row7, Column7)	19840.39	18894.00	5455.94	0.02	0.27	12418.00	12523.20	12418.00	1363.76	0.00	0.11	98.00	89.00	0.56	6476.00	7422.39	17757160.00	5.37	15336.96	14295.50
15	8	7	15718.00	18149.00	193.90	0	Spot (Block15, Row7, Column8)	25410.40	25441.00	3273.12	0.00	0.13	12860.00	12975.99	12860.00	1314.99	0.00	0.10	99.00	99.00	0.00	12581.00	12550.40	27062054.00	9.46	16826.23	16639.00
15	1	8	13608.00	18450.00	148.70	0	Spot (Block15, Row8, Column1)	65221.23	65535.00	1896.49	0.00	0.03	12320.00	12485.28	12320.00	1414.73	0.01	0.11	100.00	100.00	94.02	53215.00	52901.23	39263528.00	37.28	33394.79	29615.50
15	2	8	13914.00	18444.00	197.10	0	Spot (Block15, Row8, Column2)	14804.50	14590.00	1538.14	0.01	0.10	12224.00	12353.74	12224.00	1249.30	0.00	0.10	81.00	47.00	0.00	2366.00	2580.50	16284952.00	1.96	13305.86	13301.50
15	3	8	14202.00	18445.00	151.45	0	Spot (Block15, Row8, Column3)	19387.29	18713.50	3721.89	0.02	0.19	12115.00	12221.13	12115.00	1254.87	0.00	0.10	99.00	96.00	0.00	6598.50	7272.29	12252771.00	5.71	14360.24	14306.50
15	4	8	14523.00	18441.00	192.85	0	Spot (Block15, Row8, Column4)	14537.20	14372.50	1499.08	0.00	0.10	11958.00	12069.90	11958.00	1348.04	0.00	0.11	80.00	42.00	0.00	2414.50	2579.20	15205910.00	1.83	13138.64	12668.50
15	5	8	14815.00	18445.00	207.80	0	Spot (Block15, Row8, Column5)	13963.80	13993.00	1261.17	0.00	0.09	11937.00	12043.29	11937.00	1279.88	0.00	0.11	66.00	34.00	0.00	2056.00	2026.80	17105658.00	1.50	12586.41	12632.50
15	6	8	15117.00	18445.00	186.60	0	Spot (Block15, Row8, Column6)	15947.26	15717.00	2702.82	0.01	0.17	12128.00	12231.94	12128.00	1154.35	0.00	0.09	92.00	80.00	0.00	3589.00	3819.26	15723999.00	3.22	13947.64	13665.00
15	7	8	15426.00	18442.00	175.45	0	Spot (Block15, Row8, Column7)	17207.79	16789.50	2685.81	0.01	0.16	12754.00	12855.92	12754.00	1286.32	0.00	0.10	94.00	75.00	0.00	4035.50	4453.79	14798698.00	3.38	14158.83	14052.00
15	8	8	15722.00	18442.00	171.35	0	Spot (Block15, Row8, Column8)	21002.02	20256.00	3977.13	0.02	0.19	13225.00	13307.57	13225.00	1248.57	0.00	0.09	98.00	95.00	0.00	7031.00	7777.02	17137644.00	6.16	15153.96	15300.00
16	1	1	18120.00	16344.00	157.90	0	Spot (Block16, Row1, Column1)	59204.88	65535.00	10282.80	0.04	0.17	2543.00	2579.53	2543.00	315.68	0.01	0.12	100.00	100.00	64.76	62992.00	56661.88	40318884.00	179.37	19363.01	16493.00
16	2	1	18413.00	16353.00	169.05	0	Spot (Block16, Row1, Column2)	3693.06	3674.00	466.63	0.00	0.13	2479.00	2508.44	2479.00	242.70	0.01	0.10	100.00	94.00	0.00	1195.00	1214.06	2935983.00	4.88	2876.02	2881.00
16	3	1	18725.00	16349.00	197.25	0	Spot (Block16, Row1, Column3)	2931.60	2921.00	174.15	0.00	0.06	2466.00	2482.51	2466.00	144.75	0.00	0.06	97.00	81.00	0.00	455.00	465.60	3224764.00	3.10	2643.60	2637.00
16	4	1	19018.00	16345.00	163.75	0	Spot (Block16, Row1, Column4)	3621.64	3555.00	801.27	0.01	0.22	2561.00	2573.15	2561.00	143.79	0.00	0.06	99.00	95.00	0.00	994.00	1060.64	2705365.00	7.29	2885.93	2871.00
16	5	1	19324.00	16345.00	158.50	0	Spot (Block16, Row1, Column5)	4089.71	4023.00	762.90	0.01	0.19	2639.00	2647.24	2639.00	108.01	0.00	0.04	100.00	100.00	0.00	1384.00	1450.71	2809628.00	13.36	3019.45	2994.00
16	6	1	19619.00	16340.00	164.00	0	Spot (Block16, Row1, Column6)	4229.60	4139.00	716.31	0.01	0.17	2684.00	2694.11	2684.00	113.47	0.00	0.04	100.00	99.00	0.00	1455.00	1545.60	3159510.00	13.53	3063.92	3052.00
16	7	1	19931.00	16345.00	155.75	0	Spot (Block16, Row1, Column7)	5963.86	5616.00	1906.17	0.03	0.32	2686.00	2700.70	2686.00	119.01	0.00	0.04	100.00	100.00	0.00	2930.00	3277.86	3965965.00	27.42	3542.98	3479.50
16	8	1	20235.00	16334.00	238.30	0	Spot (Block16, Row1, Column8)	3209.25	3187.00	374.20	0.00	0.12	2776.00	2787.75	2776.00	176.34	0.00	0.06	75.00	57.00	0.00	411.00	433.25	5243908.00	2.39	2908.07	2757.00
16	1	2	18110.00	16650.00	218.40	0	Spot (Block16, Row2, Column1)	2777.10	2791.50	114.45	0.00	0.04	2485.00	2513.93	2485.00	212.34	0.01	0.08	75.00	10.00	0.00	306.50	292.10	3782406.00	1.24	2599.53	2596.50
16	2	2	18413.00	16644.00	139.60	0	Spot (Block16, Row2, Column2)	3181.16	3197.00	169.13	0.00	0.05	2486.00	2498.66	2486.00	107.00	0.00	0.04	100.00	99.00	0.00	711.00	695.16	1682834.00	6.38	2789.62	2768.00
16	3	2	18723.00	16643.00	182.55	0	Spot (Block16, Row2, Column3)	3207.87	3237.50	208.71	0.00	0.07	2557.00	2563.59	2557.00	128.32	0.00	0.05	100.00	98.00	0.00	680.50	650.87	2996155.00	5.02	2846.18	2844.00
16	4	2	19025.00	16646.00	190.95	0	Spot (Block16, Row2, Column4)	3231.30	3259.00	226.31	0.00	0.07	2611.00	2624.84	2611.00	136.22	0.00	0.05	99.00	91.00	0.00	648.00	620.30	3318544.00	4.45	2899.68	2867.00
16	5	2	19326.00	16650.00	189.10	0	Spot (Block16, Row2, Column5)	3670.32	3662.00	232.01	0.00	0.06	2638.00	2655.58	2638.00	120.38	0.00	0.05	100.00	100.00	0.00	1024.00	1032.32	3685003.00	8.43	3058.44	3038.50
16	6	2	19620.00	16647.00	173.50	0	Spot (Block16, Row2, Column6)	3170.55	3176.00	228.05	0.00	0.07	2651.00	2660.71	2651.00	110.91	0.00	0.04	98.00	90.00	0.00	525.00	519.55	2666435.00	4.60	2845.43	2845.00
16	7	2	19908.00	16642.00	191.05	0	Spot (Block16, Row2, Column7)	3185.15	3160.00	420.71	0.00	0.13	2654.00	2659.82	2654.00	104.64	0.00	0.04	99.00	96.00	0.00	506.00	531.15	3277517.00	5.02	2838.16	2822.50
16	8	2	20226.00	16624.00	208.30	0	Spot (Block16, Row2, Column8)	2996.49	2993.00	124.50	0.00	0.04	2682.00	2687.20	2682.00	100.18	0.00	0.04	94.00	83.00	0.00	311.00	314.49	3694675.00	3.09	2777.36	2786.00
16	1	3	18124.00	16952.00	159.10	0	Spot (Block16, Row3, Column1)	3815.21	3806.00	453.98	0.00	0.12	2514.00	2523.69	2514.00	111.26	0.00	0.04	100.00	100.00	0.00	1292.00	1301.21	2663014.00	11.61	2924.23	2906.00
16	2	3	18430.00	16948.00	203.60	0	Spot (Block16, Row3, Column2)	3044.03	3013.00	214.64	0.00	0.07	2522.00	2534.37	2522.00	115.63	0.00	0.05	99.00	93.00	0.00	491.00	522.03	3582821.00	4.41	2719.37	2727.50
16	3	3	18723.00	16953.00	170.60	0	Spot (Block16, Row3, Column3)	3291.19	3224.00	580.70	0.01	0.18	2641.00	2665.29	2641.00	159.72	0.00	0.06	98.00	89.00	0.00	583.00	650.19	2665865.00	3.92	2918.36	2890.00
16	4	3	19019.00	16945.00	166.80	0	Spot (Block16, Row3, Column4)	4250.64	4084.00	739.17	0.02	0.17	2709.00	2723.79	2709.00	127.21	0.00	0.05	100.00	99.00	0.00	1375.00	1541.64	3277247.00	12.00	3161.13	3136.00
16	5	3	19329.00	16959.00	170.50	0	Spot (Block16, Row3, Column5)	3519.60	3426.00	793.47	0.01	0.23	2715.00	2722.34	2715.00	126.76	0.00	0.05	99.00	94.00	0.00	711.00	804.60	2847358.00	6.29	3028.33	3020.00
16	6	3	19614.00	16947.00	202.50	0	Spot (Block16, Row3, Column6)	3217.28	3207.50	233.24	0.00	0.07	2668.00	2673.53	2668.00	120.58	0.00	0.05	97.00	92.00	0.00	539.50	549.28	3738484.00	4.51	2882.23	2875.00
16	7	3	19919.00	16945.00	177.60	0	Spot (Block16, Row3, Column7)	3237.40	3212.00	230.05	0.00	0.07	2632.00	2635.08	2632.00	104.36	0.00	0.04	100.00	98.00	0.00	580.00	605.40	2852145.00	5.77	2850.53	2835.00
16	8	3	20222.00	16943.00	201.95	0	Spot (Block16, Row3, Column8)	3025.76	3046.00	133.51	0.00	0.04	2662.00	2668.61	2662.00	107.58	0.00	0.04	94.00	83.00	0.00	384.00	363.76	3488696.00	3.32	2781.61	2760.50
16	1	4	18124.00	17244.00	154.30	0	Spot (Block16, Row4, Column1)	4185.82	4199.00	642.00	0.00	0.15	2546.00	2551.58	2546.00	107.10	0.00	0.04	100.00	100.00	0.00	1653.00	1639.82	2762642.00	15.26	3024.42	2969.00
16	2	4	18420.00	17248.00	199.25	0	Spot (Block16, Row4, Column2)	3063.96	3041.00	166.19	0.00	0.05	2569.00	2594.64	2569.00	164.32	0.00	0.06	98.00	85.00	0.00	472.00	494.96	3434696.00	2.86	2773.69	2787.00
16	3	4	18722.00	17247.00	149.70	0	Spot (Block16, Row4, Column3)	11356.64	10837.00	4426.91	0.02	0.39	2701.00	2723.16	2701.00	180.37	0.00	0.07	100.00	100.00	0.00	8136.00	8655.64	6950263.00	47.87	4853.15	4664.50
16	4	4	19019.00	17248.00	210.20	0	Spot (Block16, Row4, Column4)	3147.08	3148.00	149.50	0.00	0.05	2748.00	2767.48	2748.00	141.06	0.00	0.05	96.00	77.00	0.00	400.00	399.08	3965321.00	2.69	2939.78	2899.00
16	5	4	19310.00	17245.00	178.10	0	Spot (Block16, Row4, Column5)	3283.64	3285.00	203.49	0.00	0.06	2735.00	2751.34	2735.00	131.21	0.00	0.05	99.00	91.00	0.00	550.00	548.64	2896169.00	4.06	2968.44	2954.00
16	6	4	19621.00	17241.00	194.35	0	Spot (Block16, Row4, Column6)	3847.21	3832.50	413.21	0.00	0.11	2711.00	2712.50	2711.00	111.94	0.00	0.04	100.00	100.00	0.00	1121.50	1136.21	4101122.00	10.14	3149.83	3093.00
16	7	4	19918.00	17246.00	167.05	0	Spot (Block16, Row4, Column7)	3589.16	3552.50	421.61	0.00	0.12	2638.00	2649.90	2638.00	125.42	0.00	0.05	100.00	99.00	0.00	914.50	951.16	2778010.00	7.49	2976.40	2989.00
16	8	4	20219.00	17246.00	164.20	0	Spot (Block16, Row4, Column8)	3875.45	3902.50	465.28	0.00	0.12	2660.00	2660.33	2660.00	112.20	0.00	0.04	100.00	99.00	0.00	1242.50	1215.45	2891086.00	10.83	3022.17	2994.00
16	1	5	18122.00	17550.00	148.65	0	Spot (Block16, Row5, Column1)	4539.01	4595.00	595.69	0.01	0.13	2515.00	2524.63	2515.00	121.71	0.00	0.05	100.00	100.00	0.00	2080.00	2024.01	2741564.00	16.55	3112.03	3040.50
16	2	5	18422.00	17543.00	173.90	0	Spot (Block16, Row5, Column2)	3171.32	3206.50	181.48	0.00	0.06	2589.00	2588.80	2589.00	126.09	0.00	0.05	99.00	93.00	0.00	617.50	582.32	2663908.00	4.62	2822.94	2792.00
16	3	5	18730.00	17550.00	188.50	0	Spot (Block16, Row5, Column3)	3407.24	3394.00	249.06	0.00	0.07	2733.00	2750.12	2733.00	144.69	0.00	0.05	99.00	94.00	0.00	661.00	674.24	3393616.00	4.54	2991.93	2991.00
16	4	5	19018.00	17543.00	172.20	0	Spot (Block16, Row5, Column4)	3650.86	3653.00	309.68	0.00	0.08	2761.00	2776.75	2761.00	130.24	0.00	0.05	100.00	99.00	0.00	892.00	889.86	3011956.00	6.71	3082.02	3071.50
16	5	5	19321.00	17545.00	148.05	0	Spot (Block16, Row5, Column5)	13351.23	12340.00	6375.24	0.03	0.48	2769.00	2792.19	2769.00	150.24	0.00	0.05	100.00	100.00	0.00	9571.00	10582.23	7997385.00	70.28	5174.27	4917.00
16	6	5	19618.00	17542.00	179.80	0	Spot (Block16, Row5, Column6)	3347.69	3339.00	220.65	0.00	0.07	2765.00	2774.19	2765.00	139.35	0.00	0.05	99.00	94.00	0.00	574.00	582.69	3039700.00	4.12	3009.74	3012.00
16	7	5	19914.00	17552.00	178.30	0	Spot (Block16, Row5, Column7)	3297.74	3351.00	180.61	0.01	0.05	2689.00	2702.95	2689.00	138.34	0.00	0.05	100.00	96.00	0.00	662.00	608.74	2941583.00	4.30	2963.58	2955.50
16	8	5	20225.00	17553.00	151.85	0	Spot (Block16, Row5, Column8)	4541.04	4287.00	1280.92	0.03	0.28	2673.00	2678.02	2673.00	117.44	0.00	0.04	100.00	100.00	0.00	1614.00	1868.04	2856317.00	15.86	3181.62	3091.50
16	1	6	18116.00	17843.00	177.55	0	Spot (Block16, Row6, Column1)	3017.46	3007.00	163.86	0.00	0.05	2477.00	2488.34	2477.00	113.88	0.00	0.05	100.00	97.00	0.00	530.00	540.46	2670449.00	4.65	2704.07	2697.00
16	2	6	18424.00	17825.00	215.40	0	Spot (Block16, Row6, Column2)	2942.67	2956.00	169.66	0.00	0.06	2569.00	2586.51	2569.00	475.37	0.00	0.18	27.00	0.00	0.00	387.00	373.67	3904921.00	0.75	2675.13	2692.00
16	3	6	18712.00	17843.00	151.45	0	Spot (Block16, Row6, Column3)	5804.73	5622.00	1578.31	0.01	0.27	2697.00	2702.30	2697.00	136.08	0.00	0.05	100.00	100.00	0.00	2925.00	3107.73	3651175.00	22.80	3482.05	3452.00
16	4	6	19022.00	17844.00	170.50	0	Spot (Block16, Row6, Column4)	3740.02	3656.00	447.78	0.01	0.12	2739.00	2751.97	2739.00	136.54	0.00	0.05	100.00	96.00	0.00	917.00	1001.02	3036895.00	7.24	3064.30	3071.50
16	5	6	19325.00	17846.00	145.70	0	Spot (Block16, Row6, Column5)	10287.84	9679.00	3771.39	0.03	0.37	2745.00	2771.43	2745.00	165.86	0.00	0.06	100.00	100.00	0.00	6934.00	7542.84	5956657.00	45.32	4683.80	4298.50
16	6	6	19617.00	17840.00	193.60	0	Spot (Block16, Row6, Column6)	3104.53	3073.50	149.66	0.00	0.05	2728.00	2746.10	2728.00	127.82	0.00	0.05	96.00	83.00	0.00	345.50	376.53	3284595.00	2.80	2925.61	2946.50
16	7	6	19929.00	17847.00	167.55	0	Spot (Block16, Row6, Column7)	3862.04	3859.00	476.15	0.00	0.12	2737.00	2749.76	2737.00	115.45	0.00	0.04	100.00	99.00	0.00	1122.00	1125.04	3012395.00	9.63	3149.82	3134.00
16	8	6	20228.00	17847.00	152.45	0	Spot (Block16, Row6, Column8)	3899.74	3872.50	445.70	0.00	0.11	2761.00	2765.79	2761.00	118.83	0.00	0.04	100.00	99.00	0.00	1111.50	1138.74	2480233.00	9.54	3101.91	3043.50
16	1	7	18121.00	18155.00	202.10	0	Spot (Block16, Row7, Column1)	3036.05	3049.50	234.26	0.00	0.08	2519.00	2545.97	2519.00	239.88	0.00	0.09	86.00	54.00	0.00	530.50	517.05	3527893.00	2.04	2730.40	2708.00
16	2	7	18441.00	18153.00	184.45	0	Spot (Block16, Row7, Column2)	2877.69	2851.00	148.89	0.00	0.05	2519.00	2546.29	2519.00	476.51	0.00	0.19	20.00	0.00	0.00	332.00	358.69	2756826.00	0.70	2731.85	2732.00
16	3	7	18717.00	18136.00	190.45	0	Spot (Block16, Row7, Column3)	2969.27	2942.50	148.23	0.00	0.05	2598.00	2596.67	2598.00	146.46	0.00	0.06	98.00	60.00	0.00	344.50	371.27	3046468.00	2.54	2805.26	2800.50
16	4	7	19023.00	18142.00	200.85	0	Spot (Block16, Row7, Column4)	2996.45	2994.50	139.98	0.00	0.05	2648.00	2640.93	2648.00	143.90	0.00	0.05	91.00	68.00	0.00	346.50	348.45	3433934.00	2.47	2784.25	2784.00
16	5	7	19319.00	18134.00	193.85	0	Spot (Block16, Row7, Column5)	3288.00	3313.50	176.35	0.00	0.05	2659.00	2675.17	2659.00	151.13	0.00	0.06	99.00	95.00	0.00	654.50	629.00	3498429.00	4.06	2947.84	2927.00
16	6	7	19611.00	18133.00	204.55	0	Spot (Block16, Row7, Column6)	3087.96	3066.00	199.27	0.00	0.06	2636.00	2639.04	2636.00	130.02	0.00	0.05	97.00	85.00	0.00	430.00	451.96	3671589.00	3.45	2796.00	2817.00
16	7	7	19908.00	18145.00	165.10	0	Spot (Block16, Row7, Column7)	3945.95	3821.00	581.81	0.01	0.15	2686.00	2686.22	2686.00	139.90	0.00	0.05	100.00	99.00	0.00	1135.00	1259.95	2994978.00	9.00	3039.27	3009.00
16	8	7	20222.00	18143.00	183.45	0	Spot (Block16, Row7, Column8)	4588.51	4524.50	325.17	0.01	0.07	2731.00	2736.61	2731.00	132.82	0.00	0.05	100.00	100.00	0.00	1793.50	1857.51	4322380.00	13.94	3459.22	3370.00
16	1	8	18111.00	18453.00	149.90	0	Spot (Block16, Row8, Column1)	60964.06	65535.00	8840.37	0.03	0.15	2579.00	2631.83	2579.00	327.71	0.01	0.12	100.00	100.00	71.84	62956.00	58385.06	37676108.00	178.00	19607.78	15574.50
16	2	8	18420.00	18442.00	201.50	0	Spot (Block16, Row8, Column2)	2939.24	2939.00	163.98	0.00	0.06	2504.00	2537.06	2504.00	235.76	0.01	0.09	91.00	40.00	0.00	435.00	435.24	3391888.00	1.71	2668.77	2664.00
16	3	8	18714.00	18444.00	171.50	0	Spot (Block16, Row8, Column3)	3360.69	3324.00	397.67	0.00	0.12	2477.00	2493.40	2477.00	130.92	0.00	0.05	99.00	98.00	0.00	847.00	883.69	2752407.00	6.62	2778.60	2777.50
16	4	8	19019.00	18431.00	170.10	0	Spot (Block16, Row8, Column4)	3185.65	3204.00	289.46	0.00	0.09	2517.00	2527.77	2517.00	130.31	0.00	0.05	98.00	92.00	0.00	687.00	668.65	2570822.00	5.05	2769.51	2761.00
16	5	8	19318.00	18445.00	217.05	0	Spot (Block16, Row8, Column5)	3004.76	3005.00	147.70	0.00	0.05	2580.00	2593.57	2580.00	125.59	0.00	0.05	96.00	88.00	0.00	425.00	424.76	4035397.00	3.27	2710.82	2688.50
16	6	8	19619.00	18443.00	182.30	0	Spot (Block16, Row8, Column6)	3305.81	3343.00	259.33	0.00	0.08	2560.00	2568.42	2560.00	105.38	0.00	0.04	100.00	99.00	0.00	783.00	745.81	3077711.00	7.00	2833.21	2820.00
16	7	8	19922.00	18446.00	176.75	0	Spot (Block16, Row8, Column7)	3372.99	3349.00	354.90	0.00	0.11	2627.00	2644.73	2627.00	150.70	0.00	0.06	98.00	91.00	0.00	722.00	745.99	2954740.00	4.83	2861.96	2860.00
16	8	8	20223.00	18444.00	155.80	0	Spot (Block16, Row8, Column8)	8342.36	8197.00	2567.24	0.01	0.31	2733.00	2753.97	2733.00	188.40	0.00	0.07	100.00	100.00	0.00	5464.00	5609.36	5572694.00	29.66	4138.51	3988.00
17	1	1	4616.00	20838.00	153.25	0	Spot (Block17, Row1, Column1)	63102.19	65535.00	5400.16	0.02	0.09	6522.00	6636.27	6522.00	722.99	0.01	0.11	100.00	100.00	77.29	59013.00	56580.19	40575072.00	78.10	25407.52	22360.00
17	2	1	4919.00	20843.00	186.55	0	Spot (Block17, Row1, Column2)	8550.33	8393.00	1023.64	0.01	0.12	6543.00	6632.46	6543.00	638.23	0.01	0.10	95.00	71.00	0.00	1850.00	2007.33	8387879.00	3.00	7225.37	7245.00
17	3	1	5220.00	20840.00	207.05	0	Spot (Block17, Row1, Column3)	8381.75	8107.50	975.93	0.01	0.12	6685.00	6748.09	6685.00	495.05	0.00	0.07	98.00	73.00	0.00	1422.50	1696.75	10192209.00	3.30	7371.86	7365.00
17	4	1	5510.00	20843.00	208.60	0	Spot (Block17, Row1, Column4)	8878.52	8590.00	1050.50	0.01	0.12	6805.50	6889.45	6805.50	748.32	0.01	0.11	95.00	65.00	0.00	1784.50	2073.02	11027126.00	2.66	7569.94	7582.00
17	5	1	5815.00	20838.00	146.25	0	Spot (Block17, Row1, Column5)	23655.72	20821.00	11644.43	0.06	0.49	6953.00	7081.17	6953.00	825.01	0.01	0.12	100.00	100.00	0.00	13868.00	16702.72	13743972.00	20.09	10191.25	9598.00
17	6	1	6111.00	20833.00	150.25	0	Spot (Block17, Row1, Column6)	18777.62	18317.00	6285.53	0.01	0.33	7113.50	7219.96	7113.50	743.16	0.01	0.10	100.00	100.00	0.00	11203.50	11664.12	11623348.00	15.55	9619.32	9297.00
17	7	1	6426.00	20839.00	149.45	0	Spot (Block17, Row1, Column7)	27539.23	26491.50	11081.16	0.02	0.40	7263.00	7368.87	7263.00	950.23	0.01	0.13	100.00	100.00	0.00	19228.50	20276.23	16854012.00	21.23	11925.30	11039.00
17	8	1	6716.00	20839.00	224.70	0	Spot (Block17, Row1, Column8)	8721.51	8654.00	726.55	0.00	0.08	7351.00	7473.23	7351.00	978.93	0.01	0.13	67.00	18.00	0.00	1303.00	1370.51	12672348.00	1.28	7880.77	7881.00
17	1	2	4617.00	21139.00	228.55	0	Spot (Block17, Row2, Column1)	7335.57	7212.50	796.86	0.01	0.11	6353.00	6477.30	6353.00	710.87	0.01	0.11	63.00	15.00	0.00	859.50	982.57	11032695.00	1.21	6656.51	6648.50
17	2	2	4913.00	21143.00	134.80	0	Spot (Block17, Row2, Column2)	9683.65	9523.00	1053.39	0.01	0.11	6515.00	6562.83	6515.00	434.50	0.00	0.07	99.00	98.00	0.00	3008.00	3168.65	4735306.00	7.18	7653.24	7664.00
17	3	2	5224.00	21143.00	202.70	0	Spot (Block17, Row2, Column3)	8423.54	8332.00	856.54	0.00	0.10	6728.00	6786.05	6728.00	495.38	0.00	0.07	98.00	82.00	0.00	1604.00	1695.54	9863966.00	3.31	7458.54	7389.50
17	4	2	5526.00	21143.00	209.90	0	Spot (Block17, Row2, Column4)	9079.18	9042.50	763.93	0.00	0.08	6947.00	7000.42	6947.00	547.99	0.00	0.08	99.00	92.00	0.00	2095.50	2132.18	11421611.00	3.79	7865.81	7822.00
17	5	2	5819.00	21144.00	185.95	0	Spot (Block17, Row2, Column5)	11493.59	11269.50	1653.93	0.01	0.14	7147.00	7234.21	7147.00	647.09	0.01	0.09	100.00	99.00	0.00	4122.50	4346.59	11171768.00	6.58	8595.40	8540.00
17	6	2	6107.00	21144.00	216.30	0	Spot (Block17, Row2, Column6)	8687.94	8569.50	649.41	0.01	0.07	7258.00	7373.23	7258.00	1071.88	0.01	0.15	68.00	15.00	0.00	1311.50	1429.94	11624470.00	1.23	7878.77	7830.50
17	7	2	6421.00	21146.00	211.20	0	Spot (Block17, Row2, Column7)	8911.01	8796.00	793.15	0.01	0.09	7250.50	7380.65	7250.50	1180.57	0.01	0.16	68.00	20.00	0.00	1545.50	1660.51	11325896.00	1.30	8076.55	7942.00
17	8	2	6714.00	21147.00	217.60	0	Spot (Block17, Row2, Column8)	8235.85	8190.00	574.61	0.00	0.07	7121.00	7184.60	7121.00	604.82	0.00	0.08	77.00	43.00	0.00	1069.00	1114.85	11151336.00	1.74	7608.00	7546.50
17	1	3	4624.00	21445.00	150.80	0	Spot (Block17, Row3, Column1)	14615.35	12892.00	5607.84	0.05	0.38	6394.00	6575.35	6394.00	1543.07	0.01	0.23	99.00	77.00	0.00	6498.00	8221.35	9032287.00	5.21	8092.61	7881.00
17	2	3	4920.00	21443.00	206.85	0	Spot (Block17, Row3, Column2)	8011.38	7906.00	570.86	0.01	0.07	6631.50	6802.73	6631.50	1551.70	0.01	0.23	33.00	0.00	0.00	1274.50	1379.88	9773879.00	0.78	7302.17	7217.00
17	3	3	5203.00	21437.00	191.30	0	Spot (Block17, Row3, Column3)	8736.61	8517.50	1244.19	0.01	0.14	6938.00	7065.00	6938.00	834.61	0.01	0.12	88.00	45.00	0.00	1579.50	1798.61	9033659.00	2.00	7806.98	7822.00
17	4	3	5516.00	21440.00	205.60	0	Spot (Block17, Row3, Column4)	9645.75	9236.00	1317.02	0.02	0.14	7188.00	7253.79	7188.00	618.54	0.00	0.09	99.00	86.00	0.00	2048.00	2457.75	11603832.00	3.87	8229.96	8257.00
17	5	3	5823.00	21443.00	206.80	0	Spot (Block17, Row3, Column5)	8825.43	8691.00	738.73	0.01	0.08	7282.00	7358.18	7282.00	558.16	0.00	0.08	93.00	67.00	0.00	1409.00	1543.43	10722901.00	2.63	7951.79	7929.50
17	6	3	6122.00	21433.00	210.75	0	Spot (Block17, Row3, Column6)	8918.92	8894.00	564.21	0.00	0.06	7321.00	7415.32	7321.00	890.90	0.01	0.12	90.00	35.00	0.00	1573.00	1597.92	11300270.00	1.69	8151.86	8068.50
17	7	3	6415.00	21442.00	174.35	0	Spot (Block17, Row3, Column7)	10818.29	9726.00	2751.07	0.05	0.25	7430.00	7504.25	7430.00	930.29	0.00	0.12	84.00	58.00	0.00	2296.00	3388.29	9152275.00	3.56	8239.87	8089.00
17	8	3	6719.00	21442.00	210.45	0	Spot (Block17, Row3, Column8)	8550.71	8485.00	575.71	0.00	0.07	7319.50	7377.41	7319.50	592.37	0.00	0.08	88.00	49.00	0.00	1165.50	1231.21	10748243.00	1.98	7841.11	7754.50
17	1	4	4616.00	21736.00	193.75	0	Spot (Block17, Row4, Column1)	8570.64	8103.50	2233.17	0.02	0.26	6406.00	6613.26	6406.00	1566.12	0.01	0.24	55.00	19.00	0.00	1697.50	2164.64	9084879.00	1.25	7219.26	7179.00
17	2	4	4939.00	21733.00	181.65	0	Spot (Block17, Row4, Column2)	8170.50	8082.00	535.27	0.00	0.07	6691.00	6894.29	6691.00	1346.33	0.01	0.20	55.00	2.00	0.00	1391.00	1479.50	7541367.00	0.95	7651.60	7660.00
17	3	4	5220.00	21742.00	146.85	0	Spot (Block17, Row4, Column3)	18679.83	17602.50	5695.77	0.03	0.30	7115.50	7250.92	7115.50	933.98	0.01	0.13	100.00	100.00	0.00	10487.00	11564.33	10946380.00	12.24	10084.74	9810.50
17	4	4	5514.00	21743.00	210.60	0	Spot (Block17, Row4, Column4)	9018.70	8972.00	574.35	0.00	0.06	7379.00	7482.70	7379.00	819.15	0.01	0.11	92.00	46.00	0.00	1593.00	1639.70	11399641.00	1.88	8225.18	8167.00
17	5	4	5804.00	21744.00	208.75	0	Spot (Block17, Row4, Column5)	9076.74	8998.00	700.18	0.00	0.08	7460.00	7588.12	7460.00	1057.29	0.01	0.14	77.00	27.00	0.00	1538.00	1616.74	11227925.00	1.41	8310.40	8200.00
17	6	4	6119.00	21743.00	181.95	0	Spot (Block17, Row4, Column6)	11827.03	11682.50	1564.16	0.01	0.13	7459.00	7558.74	7459.00	928.61	0.01	0.12	100.00	98.00	0.00	4223.50	4368.03	10999137.00	4.60	8831.71	8729.00
17	7	4	6412.00	21747.00	145.40	0	Spot (Block17, Row4, Column7)	18496.13	16152.00	7663.80	0.06	0.41	7642.50	7700.46	7642.50	721.17	0.00	0.09	100.00	96.00	0.00	8509.50	10853.63	10653774.00	14.97	9991.03	9796.50
17	8	4	6715.00	21749.00	157.75	0	Spot (Block17, Row4, Column8)	11871.01	11653.50	1931.41	0.01	0.16	7619.50	7663.71	7619.50	704.78	0.00	0.09	98.00	96.00	0.00	4034.00	4251.51	8048547.00	5.97	8931.14	8830.00
17	1	5	4623.00	22045.00	136.60	0	Spot (Block17, Row5, Column1)	12117.90	12007.00	2297.38	0.00	0.19	6330.00	6466.45	6330.00	1338.16	0.01	0.21	100.00	98.00	0.00	5677.00	5787.90	6095303.00	4.22	8246.37	8067.00
17	2	5	4925.00	22039.00	207.15	0	Spot (Block17, Row5, Column2)	7931.23	7902.00	494.79	0.00	0.06	6624.00	6735.33	6624.00	1372.21	0.01	0.20	41.00	0.00	0.00	1278.00	1307.23	9644381.00	0.87	7197.65	7255.00
17	3	5	5220.00	22047.00	219.00	0	Spot (Block17, Row5, Column3)	8794.42	8737.50	716.60	0.00	0.08	7142.00	7252.84	7142.00	823.16	0.01	0.11	87.00	47.00	0.00	1595.50	1652.42	12048348.00	1.87	7955.82	7727.50
17	4	5	5521.00	22043.00	201.35	0	Spot (Block17, Row5, Column4)	9257.65	9100.00	805.29	0.01	0.09	7443.50	7576.53	7443.50	908.90	0.01	0.12	90.00	43.00	0.00	1656.50	1814.15	10637042.00	1.85	8305.76	8303.50
17	5	5	5817.00	22043.00	140.70	0	Spot (Block17, Row5, Column5)	33821.92	31681.50	11984.23	0.03	0.35	7693.00	7864.20	7693.00	1183.51	0.01	0.15	100.00	100.00	0.93	23988.50	26128.92	18263848.00	21.93	14329.57	13194.50
17	6	5	6122.00	22048.00	200.20	0	Spot (Block17, Row5, Column6)	9371.51	9269.00	788.05	0.00	0.08	7720.00	7811.47	7720.00	864.63	0.01	0.11	82.00	42.00	0.00	1549.00	1651.51	10636666.00	1.80	8561.96	8570.00
17	7	5	6423.00	22046.00	196.80	0	Spot (Block17, Row5, Column7)	10008.02	9969.00	918.67	0.00	0.09	7800.00	7857.08	7800.00	757.59	0.00	0.10	94.00	74.00	0.00	2169.00	2208.02	10928755.00	2.84	8883.42	8750.00
17	8	5	6717.00	22040.00	142.70	0	Spot (Block17, Row5, Column8)	23963.86	21793.00	10237.63	0.04	0.43	7730.00	7768.96	7730.00	617.65	0.00	0.08	100.00	100.00	0.18	14063.00	16233.86	13371833.00	26.22	11178.51	10432.00
17	1	6	4615.00	22336.00	205.65	0	Spot (Block17, Row6, Column1)	7790.36	7713.00	688.77	0.00	0.09	6241.00	6420.68	6241.00	1409.79	0.01	0.22	53.00	3.00	0.00	1472.00	1549.36	9379594.00	0.97	7050.45	6957.50
17	2	6	4945.00	22338.00	204.20	0	Spot (Block17, Row6, Column2)	8720.37	8615.00	789.65	0.01	0.09	6654.00	6854.65	6654.00	1523.99	0.01	0.22	77.00	15.00	0.00	1961.00	2066.37	10316203.00	1.22	7552.96	7456.00
17	3	6	5211.00	22343.00	145.15	0	Spot (Block17, Row6, Column3)	24648.91	24304.00	8810.74	0.01	0.36	7146.00	7292.38	7146.00	888.51	0.01	0.12	100.00	100.00	0.00	17158.00	17502.91	14173123.00	19.53	11046.91	10691.00
17	4	6	5512.00	22337.00	201.55	0	Spot (Block17, Row6, Column4)	10297.34	9883.50	1523.44	0.02	0.15	7491.00	7625.39	7491.00	817.09	0.01	0.11	98.00	77.00	0.00	2392.50	2806.34	11944910.00	3.27	8621.21	8594.00
17	5	6	5815.00	22340.00	138.15	0	Spot (Block17, Row6, Column5)	41738.83	42371.00	14331.86	0.01	0.34	7736.00	7853.33	7736.00	823.16	0.01	0.10	100.00	100.00	6.43	34635.00	34002.83	21412048.00	41.17	16467.57	15274.50
17	6	6	6120.00	22345.00	203.85	0	Spot (Block17, Row6, Column6)	10000.69	9639.50	1640.24	0.02	0.16	7701.50	7806.62	7701.50	752.79	0.01	0.10	96.00	66.00	0.00	1938.00	2299.19	11860816.00	2.91	8728.62	8622.00
17	7	6	6416.00	22344.00	149.25	0	Spot (Block17, Row6, Column7)	19715.51	18070.00	7333.29	0.04	0.37	7767.00	7858.12	7767.00	788.68	0.01	0.10	99.00	99.00	0.00	10303.00	11948.51	11967314.00	15.03	10514.14	10120.00
17	8	6	6725.00	22347.00	147.05	0	Spot (Block17, Row6, Column8)	20871.25	19613.00	8660.45	0.03	0.41	7691.00	7764.09	7691.00	665.49	0.00	0.09	100.00	99.00	0.00	11922.00	13180.25	12272297.00	19.70	10323.28	9797.00
17	1	7	4627.00	22649.00	200.30	0	Spot (Block17, Row7, Column1)	7615.04	7537.50	989.61	0.00	0.13	6201.00	6315.95	6201.00	680.82	0.01	0.11	95.00	48.00	0.00	1336.50	1414.04	8696371.00	1.91	7105.52	7085.00
17	2	7	4927.00	22626.00	231.05	0	Spot (Block17, Row7, Column2)	7657.15	7544.00	1116.71	0.01	0.15	6492.50	6586.69	6492.50	853.89	0.01	0.13	65.00	14.00	0.00	1051.50	1164.65	11769037.00	1.25	7049.08	6867.00
17	3	7	5212.00	22648.00	215.10	0	Spot (Block17, Row7, Column3)	8321.57	8182.50	1213.32	0.01	0.15	6924.00	7028.40	6924.00	678.93	0.01	0.10	91.00	41.00	0.00	1258.50	1397.57	10967831.00	1.90	7639.36	7569.00
17	4	7	5517.00	22632.00	201.70	0	Spot (Block17, Row7, Column4)	8822.09	8710.50	1013.31	0.01	0.11	7220.00	7312.42	7220.00	726.89	0.01	0.10	92.00	52.00	0.00	1490.50	1602.09	10198335.00	2.08	8085.22	8042.50
17	5	7	5813.00	22644.00	202.30	0	Spot (Block17, Row7, Column5)	9635.89	9306.00	2055.89	0.02	0.21	7409.00	7506.35	7409.00	801.39	0.01	0.11	95.00	69.00	0.00	1897.00	2226.89	11206537.00	2.66	8501.88	8463.00
17	6	7	6113.00	22634.00	210.10	0	Spot (Block17, Row7, Column6)	9716.29	9611.00	765.89	0.00	0.08	7452.00	7526.13	7452.00	754.05	0.00	0.10	99.00	83.00	0.00	2159.00	2264.29	12193946.00	2.90	8485.83	8426.00
17	7	7	6407.00	22647.00	149.10	0	Spot (Block17, Row7, Column7)	17040.27	15591.50	5706.83	0.04	0.33	7565.00	7671.35	7565.00	882.81	0.01	0.12	100.00	98.00	0.00	8026.50	9475.27	10394562.00	10.61	9876.33	9739.00
17	8	7	6722.00	22646.00	177.00	0	Spot (Block17, Row7, Column8)	14635.84	14645.00	2281.79	0.00	0.16	7532.00	7624.71	7532.00	761.56	0.01	0.10	100.00	99.00	0.00	7113.00	7103.84	12864904.00	9.21	9717.38	9383.00
17	1	8	4609.00	22949.00	144.00	0	Spot (Block17, Row8, Column1)	64610.80	65535.00	3575.29	0.01	0.06	6592.00	6675.41	6592.00	828.34	0.01	0.12	100.00	100.00	89.89	58943.00	58018.80	36440788.00	69.94	25379.01	20048.00
17	2	8	4918.00	22940.00	211.05	0	Spot (Block17, Row8, Column2)	7738.58	7668.00	578.16	0.00	0.07	6518.00	6626.77	6518.00	963.02	0.01	0.15	63.00	13.00	0.00	1150.00	1220.58	9851216.00	1.15	7120.56	7065.00
17	3	8	5207.00	22941.00	148.35	0	Spot (Block17, Row8, Column3)	14429.30	12715.00	5254.84	0.05	0.36	6776.00	6858.65	6776.00	845.97	0.01	0.12	100.00	90.00	0.00	5939.00	7653.30	8729729.00	8.95	8580.35	8423.50
17	4	8	5515.00	22941.00	198.70	0	Spot (Block17, Row8, Column4)	8253.23	8125.00	669.76	0.01	0.08	6967.00	7047.50	6967.00	713.12	0.00	0.10	77.00	40.00	0.00	1158.00	1286.23	9227109.00	1.69	7456.69	7422.50
17	5	8	5821.00	22942.00	213.05	0	Spot (Block17, Row8, Column5)	8148.23	8228.00	638.79	0.00	0.08	7063.00	7152.12	7063.00	706.93	0.01	0.10	68.00	34.00	0.00	1165.00	1085.23	10560105.00	1.41	7522.15	7552.00
17	6	8	6128.00	22937.00	201.20	0	Spot (Block17, Row8, Column6)	8902.44	8833.00	794.84	0.00	0.09	7237.50	7310.10	7237.50	685.15	0.00	0.09	92.00	59.00	0.00	1595.50	1664.94	10219996.00	2.32	7932.36	7906.50
17	7	8	6420.00	22946.00	156.90	0	Spot (Block17, Row8, Column7)	12567.73	11871.00	3098.80	0.02	0.25	7453.50	7536.65	7453.50	751.05	0.00	0.10	100.00	98.00	0.00	4417.50	5114.23	8558624.00	6.70	8958.83	8981.50
17	8	8	6716.00	22942.00	151.20	0	Spot (Block17, Row8, Column8)	22388.00	20423.00	8692.53	0.04	0.39	7601.00	7710.10	7601.00	764.29	0.01	0.10	100.00	100.00	1.28	12822.00	14787.00	14037278.00	19.20	11279.50	10531.00
18	1	1	9116.00	20843.00	154.70	0	Spot (Block18, Row1, Column1)	62763.54	65535.00	6124.50	0.02	0.10	5216.00	5283.70	5216.00	532.80	0.01	0.10	100.00	100.00	77.63	60319.00	57547.54	41236016.00	107.88	23038.36	19416.00
18	2	1	9415.00	20843.00	187.70	0	Spot (Block18, Row1, Column2)	6200.38	6135.50	532.62	0.00	0.09	5083.00	5140.97	5083.00	419.37	0.00	0.08	91.00	65.00	0.00	1052.50	1117.38	6150772.00	2.53	5532.03	5494.00
18	3	1	9723.00	20840.00	201.45	0	Spot (Block18, Row1, Column3)	6106.46	5989.00	481.55	0.01	0.08	5089.00	5122.93	5089.00	307.54	0.00	0.06	96.00	84.00	0.00	900.00	1017.46	7028538.00	3.20	5529.22	5477.00
18	4	1	10018.00	20843.00	201.80	0	Spot (Block18, Row1, Column4)	6108.44	6040.50	457.52	0.00	0.07	5146.00	5169.53	5146.00	331.87	0.00	0.06	93.00	73.00	0.00	894.50	962.44	7036917.00	2.83	5573.58	5510.00
18	5	1	10317.00	20841.00	195.90	0	Spot (Block18, Row1, Column5)	6426.13	6294.00	601.25	0.01	0.09	5172.00	5208.42	5172.00	348.67	0.00	0.07	96.00	84.00	0.00	1122.00	1254.13	6965921.00	3.49	5697.17	5691.00
18	6	1	10615.00	20832.00	195.75	0	Spot (Block18, Row1, Column6)	6646.95	6481.50	685.72	0.01	0.10	5257.00	5296.27	5257.00	384.61	0.00	0.07	98.00	81.00	0.00	1224.50	1389.95	7205292.00	3.51	5832.04	5850.00
18	7	1	10927.00	20839.00	167.25	0	Spot (Block18, Row1, Column7)	7873.39	7822.00	1022.49	0.00	0.13	5433.00	5462.60	5433.00	390.20	0.00	0.07	99.00	97.00	0.00	2389.00	2440.39	6117627.00	6.18	6190.31	6200.00
18	8	1	11230.00	20839.00	216.00	0	Spot (Block18, Row1, Column8)	6635.10	6543.50	535.74	0.01	0.08	5539.00	5591.24	5539.00	396.27	0.00	0.07	93.00	69.00	0.00	1004.50	1096.10	8851224.00	2.63	5871.12	5872.00
18	1	2	9113.00	21143.00	211.25	0	Spot (Block18, Row2, Column1)	5778.08	5744.00	439.96	0.00	0.08	5010.00	5060.82	5010.00	437.75	0.00	0.09	80.00	32.00	0.00	734.00	768.08	7338156.00	1.64	5409.62	5420.00
18	2	2	9412.00	21144.00	148.65	0	Spot (Block18, Row2, Column2)	6528.15	6475.50	593.77	0.00	0.09	4976.00	4994.01	4976.00	287.95	0.00	0.06	100.00	97.00	0.00	1499.50	1552.15	3943004.00	5.33	5696.75	5735.00
18	3	2	9719.00	21139.00	195.25	0	Spot (Block18, Row2, Column3)	6010.02	5987.50	398.97	0.00	0.07	4989.00	5003.50	4989.00	284.49	0.00	0.06	98.00	88.00	0.00	998.50	1021.02	6478800.00	3.54	5431.86	5403.00
18	4	2	10022.00	21148.00	210.00	0	Spot (Block18, Row2, Column4)	6301.10	6233.00	520.21	0.00	0.08	5037.00	5048.70	5037.00	301.76	0.00	0.06	98.00	92.00	0.00	1196.00	1264.10	7920479.00	4.15	5570.73	5506.00
18	5	2	10319.00	21145.00	202.60	0	Spot (Block18, Row2, Column5)	6682.91	6616.00	626.64	0.00	0.09	5102.00	5127.72	5102.00	310.92	0.00	0.06	99.00	97.00	0.00	1514.00	1580.91	7812317.00	5.00	5702.38	5672.00
18	6	2	10612.00	21142.00	207.65	0	Spot (Block18, Row2, Column6)	6064.92	6026.00	464.55	0.00	0.08	5124.00	5146.22	5124.00	317.05	0.00	0.06	93.00	69.00	0.00	902.00	940.92	7459846.00	2.90	5582.20	5573.00
18	7	2	10927.00	21142.00	209.90	0	Spot (Block18, Row2, Column7)	6251.48	6224.00	473.50	0.00	0.08	5210.00	5240.97	5210.00	329.32	0.00	0.06	94.00	80.00	0.00	1014.00	1041.48	7889372.00	3.07	5612.52	5607.50
18	8	2	11233.00	21134.00	241.70	0	Spot (Block18, Row2, Column8)	6074.63	6057.00	470.72	0.00	0.08	5356.00	5386.13	5356.00	354.20	0.00	0.07	73.00	49.00	0.00	701.00	718.63	10241831.00	1.94	5561.10	5510.00
18	1	3	9122.00	21444.00	161.40	0	Spot (Block18, Row3, Column1)	6532.23	6420.00	660.01	0.01	0.10	4932.00	4938.54	4932.00	292.27	0.00	0.06	99.00	94.00	0.00	1488.00	1600.23	4677074.00	5.45	5566.38	5509.00
18	2	3	9425.00	21448.00	207.70	0	Spot (Block18, Row3, Column2)	5840.78	5821.00	365.91	0.00	0.06	4910.00	4929.21	4910.00	283.06	0.00	0.06	97.00	83.00	0.00	911.00	930.78	7143274.00	3.22	5321.26	5324.00
18	3	3	9708.00	21440.00	205.25	0	Spot (Block18, Row3, Column3)	5884.22	5759.00	518.45	0.01	0.09	4964.50	4997.56	4964.50	307.36	0.00	0.06	91.00	69.00	0.00	794.50	919.72	7066943.00	2.88	5323.73	5301.00
18	4	3	10023.00	21446.00	182.45	0	Spot (Block18, Row3, Column4)	6638.79	6537.50	757.52	0.01	0.11	5030.00	5060.61	5030.00	315.11	0.00	0.06	99.00	93.00	0.00	1507.50	1608.79	6187350.00	5.01	5644.41	5623.00
18	5	3	10322.00	21446.00	178.40	0	Spot (Block18, Row3, Column5)	6489.38	6343.50	697.01	0.01	0.11	5134.00	5167.97	5134.00	327.53	0.00	0.06	99.00	89.00	0.00	1209.50	1355.38	5801506.00	4.03	5729.06	5730.00
18	6	3	10619.00	21442.00	186.50	0	Spot (Block18, Row3, Column6)	6667.19	6569.50	647.55	0.01	0.10	5209.00	5234.25	5209.00	316.39	0.00	0.06	98.00	90.00	0.00	1360.50	1458.19	6547179.00	4.53	5801.20	5726.00
18	7	3	10923.00	21445.00	195.85	0	Spot (Block18, Row3, Column7)	6467.79	6343.00	636.10	0.01	0.10	5209.00	5238.44	5209.00	308.65	0.00	0.06	98.00	82.00	0.00	1134.00	1258.79	7011087.00	3.98	5775.12	5703.00
18	8	3	11220.00	21441.00	208.10	0	Spot (Block18, Row3, Column8)	6267.83	6187.50	554.35	0.01	0.09	5262.00	5303.99	5262.00	335.71	0.00	0.06	93.00	68.00	0.00	925.50	1005.83	7734496.00	2.87	5569.98	5624.00
18	1	4	9115.00	21745.00	174.80	0	Spot (Block18, Row4, Column1)	6435.43	6314.00	789.91	0.01	0.12	4856.50	4888.49	4856.50	308.15	0.00	0.06	98.00	89.00	0.00	1457.50	1578.93	5521598.00	5.02	5383.96	5349.00
18	2	4	9416.00	21742.00	203.20	0	Spot (Block18, Row4, Column2)	5759.61	5721.00	405.81	0.00	0.07	4805.00	4858.80	4805.00	307.75	0.00	0.06	96.00	78.00	0.00	916.00	954.61	6738742.00	2.93	5299.61	5333.00
18	3	4	9716.00	21748.00	152.65	0	Spot (Block18, Row4, Column3)	9539.68	9180.00	1957.88	0.02	0.21	4932.00	4976.73	4932.00	335.56	0.00	0.07	100.00	100.00	0.00	4248.00	4607.68	6057700.00	13.60	6193.07	6110.00
18	4	4	10009.00	21745.00	205.15	0	Spot (Block18, Row4, Column4)	6092.24	6098.00	441.44	0.00	0.07	5048.00	5079.08	5048.00	340.33	0.00	0.07	94.00	76.00	0.00	1050.00	1044.24	7292416.00	2.98	5490.83	5456.00
18	5	4	10306.00	21745.00	204.00	0	Spot (Block18, Row4, Column5)	6369.86	6290.00	743.24	0.01	0.12	5157.00	5205.61	5157.00	337.17	0.00	0.06	96.00	78.00	0.00	1133.00	1212.86	7548290.00	3.45	5685.39	5676.50
18	6	4	10620.00	21739.00	198.75	0	Spot (Block18, Row4, Column6)	6826.79	6758.00	537.07	0.00	0.08	5193.00	5242.49	5193.00	327.12	0.00	0.06	100.00	98.00	0.00	1565.00	1633.79	7598220.00	4.84	5901.21	5958.00
18	7	4	10919.00	21748.00	184.45	0	Spot (Block18, Row4, Column7)	6398.98	6309.00	616.23	0.01	0.10	5201.00	5225.71	5201.00	311.49	0.00	0.06	95.00	84.00	0.00	1108.00	1197.98	6130225.00	3.77	5729.32	5679.00
18	8	4	11218.00	21749.00	181.75	0	Spot (Block18, Row4, Column8)	6798.32	6631.00	708.27	0.01	0.10	5222.00	5262.52	5222.00	355.21	0.00	0.07	98.00	90.00	0.00	1409.00	1576.32	6261252.00	4.32	5757.27	5744.00
18	1	5	9123.00	22041.00	175.00	0	Spot (Block18, Row5, Column1)	6249.41	6157.00	650.95	0.01	0.10	4810.00	4856.75	4810.00	314.03	0.00	0.06	97.00	90.00	0.00	1347.00	1439.41	5336997.00	4.43	5385.26	5302.50
18	2	5	9418.00	22037.00	200.05	0	Spot (Block18, Row5, Column2)	5701.38	5649.00	457.90	0.00	0.08	4746.00	4786.43	4746.00	278.00	0.00	0.06	95.00	80.00	0.00	903.00	955.38	6476768.00	3.29	5230.56	5203.50
18	3	5	9725.00	22043.00	204.45	0	Spot (Block18, Row5, Column3)	5920.92	5889.00	448.25	0.00	0.08	4862.00	4914.94	4862.00	328.40	0.00	0.07	98.00	80.00	0.00	1027.00	1058.92	7028133.00	3.06	5340.67	5309.00
18	4	5	10023.00	22044.00	192.15	0	Spot (Block18, Row5, Column4)	6278.20	6148.00	516.94	0.01	0.08	5089.00	5105.18	5089.00	344.12	0.00	0.07	99.00	85.00	0.00	1059.00	1189.20	6560723.00	3.41	5578.24	5552.00
18	5	5	10318.00	22044.00	155.00	0	Spot (Block18, Row5, Column5)	9527.67	9354.00	1790.94	0.01	0.19	5151.00	5202.17	5151.00	355.79	0.00	0.07	100.00	100.00	0.00	4203.00	4376.67	6278737.00	12.16	6309.77	6303.00
18	6	5	10618.00	22038.00	190.45	0	Spot (Block18, Row5, Column6)	6212.32	6111.00	509.04	0.01	0.08	5100.00	5150.21	5100.00	364.17	0.00	0.07	94.00	80.00	0.00	1011.00	1112.32	6373843.00	2.92	5720.78	5705.50
18	7	5	10922.00	22038.00	189.10	0	Spot (Block18, Row5, Column7)	6309.54	6280.00	459.09	0.00	0.07	5090.00	5130.80	5090.00	349.21	0.00	0.07	99.00	85.00	0.00	1190.00	1219.54	6391567.00	3.38	5697.05	5680.00
18	8	5	11223.00	22047.00	159.80	0	Spot (Block18, Row5, Column8)	7017.96	6825.50	969.35	0.01	0.14	5174.00	5217.16	5174.00	355.49	0.00	0.07	99.00	95.00	0.00	1651.50	1843.96	4954683.00	5.07	5794.88	5774.00
18	1	6	9116.00	22343.00	202.55	0	Spot (Block18, Row6, Column1)	5960.86	5854.50	552.60	0.01	0.09	4834.00	4864.14	4834.00	317.10	0.00	0.07	96.00	82.00	0.00	1020.50	1126.86	6926521.00	3.46	5313.54	5244.00
18	2	6	9426.00	22341.00	210.30	0	Spot (Block18, Row6, Column2)	5645.72	5577.00	421.72	0.01	0.07	4767.00	4800.74	4767.00	299.48	0.00	0.06	95.00	73.00	0.00	810.00	878.72	7119248.00	2.82	5124.10	5100.00
18	3	6	9705.00	22337.00	182.25	0	Spot (Block18, Row6, Column3)	6702.58	6648.00	937.47	0.00	0.14	4844.00	4885.68	4844.00	322.66	0.00	0.07	99.00	91.00	0.00	1804.00	1858.58	6260208.00	5.63	5471.78	5466.00
18	4	6	10022.00	22339.00	202.60	0	Spot (Block18, Row6, Column4)	5996.53	5955.00	456.10	0.00	0.08	4982.00	5009.37	4982.00	349.82	0.00	0.07	94.00	74.00	0.00	973.00	1014.53	6991951.00	2.82	5446.85	5456.00
18	5	6	10320.00	22348.00	145.05	0	Spot (Block18, Row6, Column5)	8999.45	9035.00	1405.59	0.00	0.16	5000.00	5050.28	5000.00	377.12	0.00	0.07	100.00	100.00	0.00	4035.00	3999.45	5156686.00	10.47	6286.93	6291.00
18	6	6	10621.00	22345.00	182.50	0	Spot (Block18, Row6, Column6)	5936.36	5875.50	495.40	0.00	0.08	4955.00	4977.51	4955.00	343.52	0.00	0.07	92.00	67.00	0.00	920.50	981.36	5544557.00	2.79	5516.14	5475.00
18	7	6	10922.00	22343.00	178.10	0	Spot (Block18, Row6, Column7)	7032.58	6846.00	951.22	0.01	0.14	5002.00	5030.80	5002.00	348.87	0.00	0.07	99.00	95.00	0.00	1844.00	2030.58	6266032.00	5.74	5724.08	5746.50
18	8	6	11225.00	22349.00	156.45	0	Spot (Block18, Row6, Column8)	7072.18	6929.00	895.01	0.01	0.13	5077.00	5124.85	5077.00	349.31	0.00	0.07	99.00	96.00	0.00	1852.00	1995.18	4752504.00	5.57	5725.04	5694.00
18	1	7	9116.00	22645.00	210.60	0	Spot (Block18, Row7, Column1)	5802.90	5821.00	356.97	0.00	0.06	4911.50	4967.49	4911.50	455.89	0.00	0.09	86.00	49.00	0.00	909.50	891.40	7334864.00	1.83	5286.30	5258.00
18	2	7	9415.00	22649.00	193.80	0	Spot (Block18, Row7, Column2)	5649.10	5599.50	425.79	0.00	0.08	4739.00	4772.06	4739.00	311.22	0.00	0.07	94.00	71.00	0.00	860.50	910.10	5999346.00	2.82	5242.73	5229.00
18	3	7	9720.00	22636.00	191.65	0	Spot (Block18, Row7, Column3)	5822.53	5708.50	1112.38	0.01	0.19	4807.00	4825.25	4807.00	332.28	0.00	0.07	95.00	70.00	0.00	901.50	1015.53	6043782.00	3.00	5357.45	5344.00
18	4	7	10016.00	22646.00	209.15	0	Spot (Block18, Row7, Column4)	5635.08	5589.00	402.59	0.00	0.07	4800.00	4829.36	4800.00	338.40	0.00	0.07	90.00	59.00	0.00	789.00	835.08	7038209.00	2.38	5178.85	5154.00
18	5	7	10322.00	22643.00	211.95	0	Spot (Block18, Row7, Column5)	5912.32	5903.00	476.66	0.00	0.08	4791.00	4839.43	4791.00	362.01	0.00	0.07	96.00	75.00	0.00	1112.00	1121.32	7561853.00	2.96	5297.10	5260.00
18	6	7	10618.00	22643.00	200.10	0	Spot (Block18, Row7, Column6)	5970.82	5926.00	445.15	0.00	0.07	4812.00	4836.47	4812.00	312.07	0.00	0.06	99.00	88.00	0.00	1114.00	1158.82	6794798.00	3.63	5342.46	5279.50
18	7	7	10904.00	22643.00	203.00	0	Spot (Block18, Row7, Column7)	5987.13	5923.50	553.45	0.00	0.09	4867.00	4896.87	4867.00	330.82	0.00	0.07	96.00	78.00	0.00	1056.50	1120.13	7016919.00	3.30	5353.43	5278.00
18	8	7	11222.00	22652.00	184.05	0	Spot (Block18, Row7, Column8)	7655.47	7671.00	773.07	0.00	0.10	5000.00	5036.44	5000.00	370.58	0.00	0.07	100.00	100.00	0.00	2671.00	2655.47	7265037.00	7.07	6058.62	6055.00
18	1	8	9108.00	22951.00	145.45	0	Spot (Block18, Row8, Column1)	64504.50	65535.00	3695.72	0.01	0.06	5084.00	5199.08	5084.00	891.23	0.01	0.17	100.00	100.00	87.87	60451.00	59420.50	37219404.00	66.54	24196.21	19273.50
18	2	8	9419.00	22948.00	206.25	0	Spot (Block18, Row8, Column2)	5577.27	5467.50	436.13	0.01	0.08	4757.00	4837.64	4757.00	473.82	0.01	0.10	77.00	37.00	0.00	710.50	820.27	6748498.00	1.56	5100.47	5115.00
18	3	8	9715.00	22947.00	186.70	0	Spot (Block18, Row8, Column3)	5768.14	5716.00	583.47	0.00	0.10	4741.00	4780.82	4741.00	347.21	0.00	0.07	89.00	72.00	0.00	975.00	1027.14	5675851.00	2.84	5194.28	5175.00
18	4	8	10018.00	22939.00	182.65	0	Spot (Block18, Row8, Column4)	5937.70	5834.00	583.07	0.01	0.10	4740.00	4778.09	4740.00	333.66	0.00	0.07	95.00	85.00	0.00	1094.00	1197.70	5587372.00	3.48	5129.32	5128.00
18	5	8	10313.00	22951.00	205.10	0	Spot (Block18, Row8, Column5)	5538.95	5500.00	415.62	0.00	0.08	4765.00	4797.83	4765.00	325.24	0.00	0.07	84.00	58.00	0.00	735.00	773.95	6619042.00	2.28	5080.38	5046.00
18	6	8	10616.00	22943.00	196.15	0	Spot (Block18, Row8, Column6)	6388.03	6331.00	623.46	0.00	0.10	4817.00	4861.40	4817.00	328.13	0.00	0.07	98.00	95.00	0.00	1514.00	1571.03	6950173.00	4.65	5475.92	5473.00
18	7	8	10926.00	22947.00	187.20	0	Spot (Block18, Row8, Column7)	5976.27	5843.00	549.83	0.01	0.09	4903.00	4966.57	4903.00	390.15	0.01	0.08	93.00	65.00	0.00	940.00	1073.27	5904554.00	2.59	5331.33	5337.50
18	8	8	11219.00	22944.00	152.25	0	Spot (Block18, Row8, Column8)	18168.20	16173.00	10321.08	0.05	0.57	5100.00	5138.50	5100.00	441.28	0.00	0.09	100.00	100.00	2.19	11073.00	13068.20	11609479.00	29.53	7758.34	7185.00
19	1	1	13616.00	20844.00	156.60	0	Spot (Block19, Row1, Column1)	61942.14	65535.00	6860.87	0.02	0.11	7003.00	7084.93	7003.00	676.33	0.01	0.10	100.00	100.00	71.26	58532.00	54939.14	41811324.00	81.11	23731.37	21250.50
19	2	1	13919.00	20848.00	183.75	0	Spot (Block19, Row1, Column2)	8365.76	8252.00	835.12	0.01	0.10	6823.00	6873.80	6823.00	573.64	0.00	0.08	86.00	68.00	0.00	1429.00	1542.76	7939108.00	2.60	7353.50	7303.00
19	3	1	14224.00	20848.00	187.90	0	Spot (Block19, Row1, Column3)	8093.71	8020.00	715.13	0.00	0.09	6884.50	6905.29	6884.50	498.41	0.00	0.07	82.00	54.00	0.00	1135.50	1209.21	8061336.00	2.38	7487.99	7419.50
19	4	1	14512.00	20845.00	193.05	0	Spot (Block19, Row1, Column4)	8362.16	8306.00	844.21	0.00	0.10	6857.00	6905.08	6857.00	528.58	0.00	0.08	90.00	67.00	0.00	1449.00	1505.16	8822082.00	2.76	7487.92	7409.00
19	5	1	14822.00	20847.00	190.15	0	Spot (Block19, Row1, Column5)	8828.25	8677.00	1019.18	0.01	0.12	6934.00	6990.04	6934.00	539.47	0.00	0.08	94.00	78.00	0.00	1743.00	1894.25	9022476.00	3.41	7642.97	7668.00
19	6	1	15113.00	20835.00	191.20	0	Spot (Block19, Row1, Column6)	8839.56	8648.00	1336.95	0.01	0.15	7089.00	7176.96	7089.00	663.86	0.01	0.09	91.00	60.00	0.00	1559.00	1750.56	9104742.00	2.50	7851.96	7821.00
19	7	1	15430.00	20813.00	130.65	0	Spot (Block19, Row1, Column7)	14433.27	10818.00	12332.02	0.13	0.85	7347.00	7466.36	7347.00	832.73	0.01	0.11	98.00	84.00	4.57	3471.00	7086.27	6639302.00	8.37	9426.74	9283.50
19	8	1	15725.00	20842.00	186.30	0	Spot (Block19, Row1, Column8)	9083.15	8930.00	827.86	0.01	0.09	7444.00	7560.79	7444.00	1094.98	0.01	0.14	75.00	23.00	0.00	1486.00	1639.15	8892404.00	1.39	8240.44	8308.50
19	1	2	13610.00	21143.00	211.50	0	Spot (Block19, Row2, Column1)	7813.82	7876.50	579.76	0.00	0.07	6767.50	6841.88	6767.50	629.19	0.00	0.09	73.00	41.00	0.00	1109.00	1046.32	9986061.00	1.54	7291.83	7266.50
19	2	2	13918.00	21144.00	149.80	0	Spot (Block19, Row2, Column2)	8067.47	8065.00	685.41	0.00	0.08	6699.00	6718.69	6699.00	482.33	0.00	0.07	89.00	68.00	0.00	1366.00	1368.47	4929223.00	2.80	7352.73	7201.50
19	3	2	14226.00	21143.00	200.75	0	Spot (Block19, Row2, Column3)	8394.63	8344.50	682.66	0.00	0.08	6834.00	6878.05	6834.00	507.01	0.00	0.07	95.00	77.00	0.00	1510.50	1560.63	9603461.00	2.99	7570.30	7549.50
19	4	2	14523.00	21147.00	201.20	0	Spot (Block19, Row2, Column4)	8386.77	8335.00	721.95	0.00	0.09	6833.00	6892.04	6833.00	520.68	0.00	0.08	96.00	72.00	0.00	1502.00	1553.77	9602850.00	2.87	7522.27	7446.00
19	5	2	14825.00	21147.00	195.75	0	Spot (Block19, Row2, Column5)	9074.53	8952.50	1187.37	0.01	0.13	6888.00	6934.27	6888.00	501.00	0.00	0.07	99.00	92.00	0.00	2064.50	2186.53	9836786.00	4.27	7679.94	7713.00
19	6	2	15115.00	21146.00	199.80	0	Spot (Block19, Row2, Column6)	8471.39	8443.50	842.99	0.00	0.10	6983.00	7024.81	6983.00	496.36	0.00	0.07	93.00	73.00	0.00	1460.50	1488.39	9589617.00	2.91	7660.96	7651.00
19	7	2	15428.00	21146.00	210.05	0	Spot (Block19, Row2, Column7)	8366.88	8263.00	740.80	0.01	0.09	7101.50	7263.17	7101.50	843.83	0.01	0.12	68.00	25.00	0.00	1161.50	1265.38	10525534.00	1.31	7577.48	7553.00
19	8	2	15721.00	21141.00	207.75	0	Spot (Block19, Row2, Column8)	8271.27	8176.00	615.23	0.01	0.07	7171.00	7258.94	7171.00	876.72	0.01	0.12	56.00	17.00	0.00	1005.00	1100.27	10140581.00	1.15	7700.07	7641.00
19	1	3	13622.00	21446.00	170.25	0	Spot (Block19, Row3, Column1)	8817.92	8749.00	904.63	0.00	0.10	6761.00	6796.36	6761.00	523.80	0.00	0.08	98.00	89.00	0.00	1988.00	2056.92	7133694.00	3.86	7378.79	7339.00
19	2	3	13923.00	21447.00	195.40	0	Spot (Block19, Row3, Column2)	8055.43	8017.00	728.24	0.00	0.09	6693.50	6736.49	6693.50	496.71	0.00	0.07	89.00	64.00	0.00	1323.50	1361.93	8675703.00	2.66	7336.92	7282.00
19	3	3	14202.00	21438.00	180.90	0	Spot (Block19, Row3, Column3)	9054.84	8755.50	1028.85	0.01	0.11	6777.00	6826.09	6777.00	519.00	0.00	0.08	99.00	93.00	0.00	1978.50	2277.84	8294238.00	4.29	7677.62	7596.00
19	4	3	14523.00	21437.00	206.85	0	Spot (Block19, Row3, Column4)	8640.07	8505.50	888.35	0.01	0.10	6880.50	6929.68	6880.50	533.93	0.00	0.08	95.00	75.00	0.00	1625.00	1759.57	10489044.00	3.20	7558.90	7510.00
19	5	3	14819.00	21447.00	188.50	0	Spot (Block19, Row3, Column5)	9052.77	8829.50	1063.03	0.01	0.12	7002.50	7052.27	7002.50	520.56	0.00	0.07	98.00	81.00	0.00	1827.00	2050.27	9070880.00	3.84	7813.82	7783.50
19	6	3	15119.00	21441.00	194.30	0	Spot (Block19, Row3, Column6)	9012.04	8921.00	886.68	0.00	0.10	7060.00	7099.52	7060.00	498.37	0.00	0.07	97.00	87.00	0.00	1861.00	1952.04	9615850.00	3.84	7924.53	7939.00
19	7	3	15422.00	21444.00	203.55	0	Spot (Block19, Row3, Column7)	8389.28	8260.00	758.85	0.01	0.09	7065.00	7151.32	7065.00	531.16	0.01	0.07	88.00	58.00	0.00	1195.00	1324.28	9849011.00	2.33	7725.91	7703.00
19	8	3	15717.00	21442.00	196.15	0	Spot (Block19, Row3, Column8)	8530.80	8471.00	668.09	0.00	0.08	7229.50	7299.27	7229.50	617.34	0.00	0.08	84.00	50.00	0.00	1241.50	1301.30	9315633.00	1.99	7838.92	7871.00
19	1	4	13622.00	21745.00	195.75	0	Spot (Block19, Row4, Column1)	8449.27	8392.00	823.64	0.00	0.10	6845.00	6878.11	6845.00	535.78	0.00	0.08	90.00	71.00	0.00	1547.00	1604.27	9133657.00	2.93	7467.25	7396.50
19	2	4	13912.00	21742.00	202.45	0	Spot (Block19, Row4, Column2)	8217.25	8122.00	864.54	0.01	0.11	6784.00	6802.48	6784.00	499.00	0.00	0.07	91.00	68.00	0.00	1338.00	1433.25	9564881.00	2.84	7555.90	7533.00
19	3	4	14221.00	21746.00	161.40	0	Spot (Block19, Row4, Column3)	10741.48	10597.00	1524.01	0.01	0.14	6796.00	6825.16	6796.00	515.02	0.00	0.08	100.00	98.00	0.00	3801.00	3945.48	7701642.00	7.60	7940.82	7955.00
19	4	4	14511.00	21748.00	205.50	0	Spot (Block19, Row4, Column4)	8274.26	8181.00	694.29	0.00	0.08	6898.50	6953.36	6898.50	558.94	0.00	0.08	91.00	59.00	0.00	1282.50	1375.76	9920834.00	2.36	7559.44	7513.50
19	5	4	14805.00	21744.00	190.35	0	Spot (Block19, Row4, Column5)	9049.75	8844.00	1139.37	0.01	0.13	7118.00	7183.88	7118.00	580.99	0.00	0.08	97.00	78.00	0.00	1726.00	1931.75	9239793.00	3.21	8040.71	8025.00
19	6	4	15124.00	21746.00	207.10	0	Spot (Block19, Row4, Column6)	9150.80	9026.50	801.19	0.01	0.09	7095.00	7138.85	7095.00	526.63	0.00	0.07	99.00	92.00	0.00	1931.50	2055.80	11145672.00	3.82	7777.08	7756.00
19	7	4	15412.00	21748.00	188.25	0	Spot (Block19, Row4, Column7)	8967.63	8696.00	1698.61	0.01	0.19	7055.00	7129.25	7055.00	523.94	0.00	0.07	95.00	81.00	0.00	1641.00	1912.63	8940729.00	3.51	7831.04	7782.50
19	8	4	15719.00	21758.00	194.60	0	Spot (Block19, Row4, Column8)	8846.17	8718.00	931.73	0.01	0.11	7301.00	7339.85	7301.00	569.11	0.00	0.08	84.00	64.00	0.00	1417.00	1545.17	9491941.00	2.65	7867.49	7869.00
19	1	5	13626.00	22051.00	132.80	0	Spot (Block19, Row5, Column1)	10403.26	9421.00	5557.47	0.04	0.53	6877.00	6916.09	6877.00	572.05	0.00	0.08	99.00	99.00	0.21	2544.00	3526.26	4910339.00	6.10	8557.38	8610.50
19	2	5	13920.00	22046.00	195.90	0	Spot (Block19, Row5, Column2)	8237.16	8242.50	665.78	0.00	0.08	6797.00	6832.57	6797.00	509.82	0.00	0.07	94.00	69.00	0.00	1445.50	1440.16	8912610.00	2.76	7492.42	7487.00
19	3	5	14218.00	22050.00	192.90	0	Spot (Block19, Row5, Column3)	8631.86	8540.50	788.16	0.00	0.09	6852.00	6902.07	6852.00	508.24	0.00	0.07	96.00	82.00	0.00	1688.50	1779.86	9080718.00	3.40	7631.33	7548.00
19	4	5	14527.00	22045.00	197.90	0	Spot (Block19, Row5, Column4)	8578.24	8421.00	757.51	0.01	0.09	7024.00	7079.19	7024.00	589.91	0.00	0.08	93.00	63.00	0.00	1397.00	1554.24	9496109.00	2.54	7754.77	7761.00
19	5	5	14819.00	22046.00	150.60	0	Spot (Block19, Row5, Column5)	20007.56	18480.50	8870.27	0.03	0.44	7177.00	7274.98	7177.00	622.64	0.01	0.09	100.00	100.00	0.32	11303.50	12830.56	12404688.00	20.45	9936.64	9618.50
19	6	5	15127.00	22040.00	197.20	0	Spot (Block19, Row5, Column6)	8681.00	8498.50	1293.97	0.01	0.15	7083.00	7170.21	7083.00	552.11	0.01	0.08	92.00	67.00	0.00	1415.50	1598.00	9497017.00	2.74	7812.97	7756.50
19	7	5	15420.00	22047.00	194.85	0	Spot (Block19, Row5, Column7)	8774.77	8726.00	716.04	0.00	0.08	7053.00	7115.66	7053.00	519.50	0.00	0.07	96.00	80.00	0.00	1673.00	1721.77	9415331.00	3.19	7820.35	7792.00
19	8	5	15723.00	22049.00	163.40	0	Spot (Block19, Row5, Column8)	11283.98	10700.00	2439.03	0.02	0.22	7281.00	7341.33	7281.00	575.90	0.00	0.08	99.00	97.00	0.00	3419.00	4002.98	8350146.00	6.85	8389.41	8379.00
19	1	6	13620.00	22348.00	198.90	0	Spot (Block19, Row6, Column1)	8770.93	8584.00	959.30	0.01	0.11	6919.00	6975.29	6919.00	565.05	0.00	0.08	95.00	72.00	0.00	1665.00	1851.93	9840979.00	3.18	7751.37	7661.00
19	2	6	13927.00	22354.00	217.05	0	Spot (Block19, Row6, Column2)	8423.85	8268.50	1224.61	0.01	0.15	6803.00	6878.55	6803.00	507.16	0.00	0.07	94.00	71.00	0.00	1465.50	1620.85	11338503.00	3.05	7422.13	7396.50
19	3	6	14208.00	22350.00	191.45	0	Spot (Block19, Row6, Column3)	9188.11	9006.00	1170.13	0.01	0.13	6899.00	6974.89	6899.00	503.80	0.00	0.07	98.00	86.00	0.00	2107.00	2289.11	9491322.00	4.39	7800.22	7636.50
19	4	6	14520.00	22345.00	178.50	0	Spot (Block19, Row6, Column4)	9176.55	8917.50	971.20	0.01	0.11	7067.00	7148.68	7067.00	596.39	0.00	0.08	97.00	84.00	0.00	1850.50	2109.55	8130423.00	3.40	7982.37	7998.00
19	5	6	14825.00	22349.00	153.40	0	Spot (Block19, Row6, Column5)	16345.80	15322.00	5563.28	0.03	0.34	7168.00	7267.09	7168.00	628.72	0.01	0.09	100.00	100.00	0.00	8154.00	9177.80	10641115.00	14.44	9400.67	9138.00
19	6	6	15118.00	22342.00	193.00	0	Spot (Block19, Row6, Column6)	8338.40	8229.00	699.29	0.01	0.08	7090.50	7167.06	7090.50	545.28	0.00	0.08	84.00	52.00	0.00	1138.50	1247.90	8730303.00	2.15	7703.23	7654.00
19	7	6	15424.00	22352.00	173.45	0	Spot (Block19, Row6, Column7)	8803.40	8631.50	830.57	0.01	0.09	7111.00	7185.01	7111.00	561.12	0.00	0.08	93.00	75.00	0.00	1520.50	1692.40	7394854.00	2.88	7884.05	7818.00
19	8	6	15720.00	22347.00	184.50	0	Spot (Block19, Row6, Column8)	8619.34	8601.00	720.64	0.00	0.08	7394.00	7443.57	7394.00	776.49	0.00	0.10	72.00	33.00	0.00	1207.00	1225.34	8231471.00	1.51	7829.17	7768.00
19	1	7	13609.00	22646.00	205.80	0	Spot (Block19, Row7, Column1)	8532.71	8527.00	705.94	0.00	0.08	7013.00	7105.24	7013.00	666.79	0.01	0.09	87.00	60.00	0.00	1514.00	1519.71	10298986.00	2.14	7587.04	7591.00
19	2	7	13923.00	22645.00	195.50	0	Spot (Block19, Row7, Column2)	8105.50	8063.50	661.22	0.00	0.08	6856.00	6909.69	6856.00	555.54	0.00	0.08	83.00	54.00	0.00	1207.50	1249.50	8770150.00	2.15	7555.59	7520.50
19	3	7	14210.00	22639.00	206.55	0	Spot (Block19, Row7, Column3)	8126.47	8044.00	629.34	0.00	0.08	6895.00	6948.87	6895.00	542.43	0.00	0.08	86.00	53.00	0.00	1149.00	1231.47	9857404.00	2.17	7614.72	7569.50
19	4	7	14518.00	22643.00	201.45	0	Spot (Block19, Row7, Column4)	8108.95	8085.00	632.40	0.00	0.08	6951.50	7032.71	6951.50	569.93	0.01	0.08	84.00	49.00	0.00	1133.50	1157.45	9333404.00	1.89	7572.46	7583.00
19	5	7	14820.00	22635.00	202.05	0	Spot (Block19, Row7, Column5)	8652.56	8548.00	855.10	0.01	0.10	7089.00	7137.19	7089.00	619.47	0.00	0.09	89.00	60.00	0.00	1459.00	1563.56	10028318.00	2.45	7888.07	7912.00
19	6	7	15124.00	22638.00	193.20	0	Spot (Block19, Row7, Column6)	8582.89	8456.00	640.68	0.01	0.07	7094.00	7118.87	7094.00	574.78	0.00	0.08	95.00	62.00	0.00	1362.00	1488.89	9063531.00	2.55	7807.08	7800.00
19	7	7	15402.00	22643.00	202.00	0	Spot (Block19, Row7, Column7)	8670.89	8712.00	1055.47	0.00	0.12	7158.00	7233.38	7158.00	586.52	0.00	0.08	84.00	63.00	0.00	1554.00	1512.89	10006203.00	2.45	7888.49	7819.50
19	8	7	15726.00	22645.00	184.95	0	Spot (Block19, Row7, Column8)	11116.71	11046.00	1094.45	0.00	0.10	7473.00	7538.48	7473.00	797.29	0.00	0.11	99.00	98.00	0.00	3573.00	3643.71	10705391.00	4.49	8817.70	8800.00
19	1	8	13609.00	22955.00	147.25	0	Spot (Block19, Row8, Column1)	64903.76	65535.00	3349.16	0.00	0.05	7403.00	7525.32	7403.00	862.67	0.01	0.11	100.00	100.00	92.03	58132.00	57500.76	38293544.00	66.51	27456.31	24004.00
19	2	8	13917.00	22944.00	189.20	0	Spot (Block19, Row8, Column2)	8497.83	8362.00	849.67	0.01	0.10	7125.00	7213.55	7125.00	747.38	0.01	0.10	73.00	40.00	0.00	1237.00	1372.83	8514825.00	1.72	7709.45	7706.50
19	3	8	14211.00	22947.00	181.10	0	Spot (Block19, Row8, Column3)	8981.15	8839.00	1131.25	0.01	0.13	7122.00	7200.06	7122.00	680.95	0.00	0.09	88.00	63.00	0.00	1717.00	1859.15	8253681.00	2.62	7893.32	7896.00
19	4	8	14517.00	22940.00	178.75	0	Spot (Block19, Row8, Column4)	8774.64	8681.00	803.83	0.00	0.09	7142.00	7189.77	7142.00	655.53	0.00	0.09	89.00	59.00	0.00	1539.00	1632.64	7862076.00	2.42	7811.61	7783.50
19	5	8	14805.00	22953.00	207.85	0	Spot (Block19, Row8, Column5)	8347.38	8221.00	774.33	0.01	0.09	7301.00	7327.27	7301.00	685.02	0.00	0.09	59.00	34.00	0.00	920.00	1046.38	10275630.00	1.49	7696.00	7562.00
19	6	8	15119.00	22944.00	188.50	0	Spot (Block19, Row8, Column6)	9731.63	9559.00	1257.72	0.01	0.13	7324.50	7339.83	7324.50	699.93	0.00	0.10	94.00	71.00	0.00	2234.50	2407.13	9682972.00	3.42	8213.65	8159.50
19	7	8	15420.00	22950.00	190.60	0	Spot (Block19, Row8, Column7)	8860.70	8804.00	754.54	0.00	0.09	7443.00	7505.01	7443.00	756.17	0.00	0.10	76.00	43.00	0.00	1361.00	1417.70	9091074.00	1.79	8009.34	7993.00
19	8	8	15719.00	22945.00	156.55	0	Spot (Block19, Row8, Column8)	14419.42	13993.00	2732.90	0.01	0.19	7758.00	7796.12	7758.00	712.98	0.00	0.09	100.00	100.00	0.00	6235.00	6661.42	9704268.00	9.29	9646.63	9522.00
20	1	1	18121.00	20846.00	157.15	0	Spot (Block20, Row1, Column1)	59991.41	65535.00	9088.56	0.04	0.15	6899.50	7019.45	6899.50	656.09	0.01	0.09	100.00	100.00	65.34	58635.50	53091.91	40674544.00	80.74	24507.73	21147.00
20	2	1	18415.00	20851.00	166.35	0	Spot (Block20, Row1, Column2)	12356.78	11611.00	2996.69	0.03	0.24	6859.00	6947.05	6859.00	606.15	0.01	0.09	100.00	98.00	0.00	4752.00	5497.78	9502363.00	8.92	8161.44	8095.00
20	3	1	18716.00	20850.00	170.45	0	Spot (Block20, Row1, Column3)	12822.05	11630.00	4373.53	0.04	0.34	6756.00	6819.23	6756.00	529.43	0.00	0.08	99.00	97.00	0.00	4874.00	6066.05	10347393.00	11.34	8646.63	7704.00
20	4	1	19009.00	20848.00	157.00	0	Spot (Block20, Row1, Column4)	10589.91	10330.00	1865.76	0.01	0.18	6786.00	6826.16	6786.00	493.23	0.00	0.07	100.00	99.00	0.00	3544.00	3803.91	7169367.00	7.63	8001.87	8013.00
20	5	1	19321.00	20850.00	149.15	0	Spot (Block20, Row1, Column5)	20332.24	18593.50	8767.85	0.04	0.43	6793.00	6863.67	6793.00	506.46	0.00	0.07	100.00	100.00	0.00	11800.50	13539.24	12280674.00	26.59	10081.64	9489.50
20	6	1	19613.00	20841.00	152.00	0	Spot (Block20, Row1, Column6)	21641.43	20543.50	7846.84	0.02	0.36	6870.00	6923.23	6870.00	493.25	0.00	0.07	100.00	100.00	0.00	13673.50	14771.43	13720666.00	29.84	10608.02	10476.00
20	7	1	19929.00	20846.00	155.00	0	Spot (Block20, Row1, Column7)	27148.23	24891.50	10886.35	0.04	0.40	7006.00	7043.55	7006.00	471.20	0.00	0.07	100.00	100.00	0.00	17885.50	20142.23	17972136.00	42.67	11617.40	10879.50
20	8	1	20224.00	20839.00	206.40	0	Spot (Block20, Row1, Column8)	8475.36	8405.00	756.73	0.00	0.09	7160.00	7222.20	7160.00	471.56	0.00	0.07	90.00	66.00	0.00	1245.00	1315.36	10246715.00	2.66	7654.39	7602.00
20	1	2	18107.00	21148.00	213.15	0	Spot (Block20, Row2, Column1)	7898.42	7837.00	581.15	0.00	0.07	6782.00	6871.96	6782.00	570.95	0.01	0.08	79.00	46.00	0.00	1055.00	1116.42	10252146.00	1.80	7197.12	7092.00
20	2	2	18409.00	21150.00	130.30	0	Spot (Block20, Row2, Column2)	16062.16	16138.50	3061.01	0.00	0.19	6737.00	6814.79	6737.00	490.79	0.00	0.07	100.00	100.00	0.00	9401.50	9325.16	7227972.00	18.84	9486.45	9258.00
20	3	2	18726.00	21150.00	197.90	0	Spot (Block20, Row2, Column3)	8218.88	8237.00	705.01	0.00	0.09	6762.00	6822.06	6762.00	486.05	0.00	0.07	90.00	71.00	0.00	1475.00	1456.88	9122956.00	2.87	7438.32	7424.00
20	4	2	19020.00	21149.00	172.10	0	Spot (Block20, Row2, Column4)	13422.62	13600.00	2490.47	0.01	0.19	6763.00	6842.96	6763.00	554.61	0.01	0.08	100.00	100.00	0.00	6837.00	6659.62	11087088.00	11.86	8733.71	8661.00
20	5	2	19322.00	21148.00	198.00	0	Spot (Block20, Row2, Column5)	9757.34	9731.00	905.97	0.00	0.09	6830.00	6897.69	6830.00	498.02	0.00	0.07	100.00	99.00	0.00	2901.00	2927.34	10850164.00	5.74	7789.47	7776.00
20	6	2	19601.00	21147.00	190.50	0	Spot (Block20, Row2, Column6)	9074.70	8428.00	4399.10	0.03	0.48	6862.00	6916.51	6862.00	484.88	0.00	0.07	97.00	86.00	0.29	1566.00	2212.70	9301565.00	4.45	7557.27	7653.50
20	7	2	19923.00	21149.00	178.15	0	Spot (Block20, Row2, Column7)	10737.93	9881.50	3264.22	0.04	0.30	6942.00	6988.46	6942.00	472.95	0.00	0.07	100.00	98.00	0.00	2939.50	3795.93	9556762.00	7.93	8080.57	8011.00
20	8	2	20216.00	21142.00	209.15	0	Spot (Block20, Row2, Column8)	8011.99	7936.00	510.86	0.00	0.06	6991.00	7041.03	6991.00	434.50	0.00	0.06	90.00	54.00	0.00	945.00	1020.99	10014984.00	2.23	7399.78	7369.00
20	1	3	18126.00	21451.00	151.80	0	Spot (Block20, Row3, Column1)	16543.04	15199.50	5517.23	0.04	0.33	6792.00	6845.98	6792.00	533.43	0.00	0.08	100.00	100.00	0.00	8407.50	9751.04	10422114.00	18.18	9171.35	8983.00
20	2	3	18423.00	21443.00	191.15	0	Spot (Block20, Row3, Column2)	8315.74	8202.00	764.92	0.01	0.09	6678.00	6745.77	6678.00	474.67	0.00	0.07	95.00	82.00	0.00	1524.00	1637.74	8573526.00	3.31	7376.11	7361.00
20	3	3	18711.00	21450.00	189.45	0	Spot (Block20, Row3, Column3)	9463.40	8645.00	5432.21	0.04	0.57	6797.00	6883.29	6797.00	532.09	0.01	0.08	99.00	86.00	0.59	1848.00	2666.40	9548566.00	4.85	7674.06	7607.50
20	4	3	19019.00	21446.00	153.10	0	Spot (Block20, Row3, Column4)	19181.79	17740.00	7023.89	0.03	0.37	6877.50	6964.40	6877.50	537.34	0.01	0.08	100.00	100.00	0.00	10862.50	12304.29	12410620.00	22.74	9471.78	9152.00
20	5	3	19325.00	21440.00	182.75	0	Spot (Block20, Row3, Column5)	9084.71	8840.00	1289.91	0.01	0.14	6908.00	7085.24	6908.00	1983.82	0.01	0.28	48.00	4.00	0.00	1932.00	2176.71	8566884.00	1.01	7637.35	7661.50
20	6	3	19614.00	21450.00	195.60	0	Spot (Block20, Row3, Column6)	8960.12	8930.00	806.90	0.00	0.09	6936.00	7004.93	6936.00	496.78	0.00	0.07	98.00	90.00	0.00	1994.00	2024.12	9748616.00	3.94	7675.31	7704.50
20	7	3	19926.00	21449.00	147.60	0	Spot (Block20, Row3, Column7)	16978.38	16389.00	5324.58	0.02	0.31	6953.00	7015.67	6953.00	490.74	0.00	0.07	100.00	100.00	0.00	9436.00	10025.38	10068177.00	20.30	9505.19	8985.00
20	8	3	20215.00	21449.00	183.05	0	Spot (Block20, Row3, Column8)	8201.10	8052.00	939.05	0.01	0.11	6990.00	7082.12	6990.00	778.35	0.01	0.11	74.00	22.00	0.00	1062.00	1211.10	7733640.00	1.44	7628.91	7544.50
20	1	4	18120.00	21749.00	153.65	0	Spot (Block20, Row4, Column1)	17629.44	16376.00	6161.55	0.03	0.35	6883.00	6945.03	6883.00	553.81	0.00	0.08	100.00	100.00	0.00	9493.00	10746.44	11512021.00	19.29	9412.96	9084.50
20	2	4	18426.00	21755.00	210.10	0	Spot (Block20, Row4, Column2)	8867.66	8837.50	806.35	0.00	0.09	6782.00	6851.62	6782.00	584.49	0.00	0.09	98.00	85.00	0.00	2055.50	2085.66	11155512.00	3.45	7536.91	7545.00
20	3	4	18718.00	21749.00	150.05	0	Spot (Block20, Row4, Column3)	45428.18	47710.00	18138.61	0.02	0.40	6905.00	6995.36	6905.00	603.52	0.01	0.09	100.00	100.00	30.19	40805.00	38523.18	27983928.00	63.68	15900.21	14185.00
20	4	4	19007.00	21757.00	212.05	0	Spot (Block20, Row4, Column4)	8283.43	8204.50	624.02	0.00	0.08	6955.50	7033.31	6955.50	534.68	0.00	0.08	94.00	63.00	0.00	1249.00	1327.93	10602791.00	2.34	7492.06	7474.00
20	5	4	19301.00	21783.00	247.75	0	Spot (Block20, Row4, Column5)	8068.06	7951.00	1134.54	0.01	0.14	6998.00	7177.25	6998.00	2080.54	0.01	0.29	16.00	0.00	0.00	953.00	1070.06	14345002.00	0.43	7408.63	7264.50
20	6	4	19621.00	21743.00	200.75	0	Spot (Block20, Row4, Column6)	9921.87	9851.00	1204.06	0.00	0.12	7021.00	7160.30	7021.00	1893.18	0.01	0.26	83.00	13.00	0.00	2830.00	2900.87	11340697.00	1.46	8136.10	8185.00
20	7	4	19916.00	21752.00	153.95	0	Spot (Block20, Row4, Column7)	14861.41	13172.50	4945.53	0.05	0.33	7034.00	7098.01	7034.00	497.54	0.00	0.07	100.00	99.00	0.00	6138.50	7827.41	9659919.00	15.60	8895.27	8836.50
20	8	4	20222.00	21758.00	162.40	0	Spot (Block20, Row4, Column8)	11335.91	10795.00	2184.07	0.02	0.19	7115.50	7222.59	7115.50	798.19	0.01	0.11	99.00	92.00	0.00	3679.50	4220.41	8263876.00	5.15	8368.97	8263.00
20	1	5	18124.00	22052.00	149.05	0	Spot (Block20, Row5, Column1)	19927.24	18352.00	7169.52	0.04	0.36	6885.00	6979.58	6885.00	569.77	0.01	0.08	100.00	100.00	0.00	11467.00	13042.24	12095836.00	22.72	10300.74	9923.00
20	2	5	18421.00	22042.00	201.40	0	Spot (Block20, Row5, Column2)	8461.60	8283.00	1304.50	0.01	0.15	6864.00	6949.85	6864.00	669.42	0.01	0.10	88.00	54.00	0.00	1419.00	1597.60	9739307.00	2.26	7456.12	7439.00
20	3	5	18722.00	22055.00	193.70	0	Spot (Block20, Row5, Column3)	9895.62	9651.00	1128.78	0.01	0.11	7052.50	7166.28	7052.50	711.99	0.01	0.10	100.00	90.00	0.00	2598.50	2843.12	10469564.00	3.83	8189.57	8167.00
20	4	5	19020.00	22053.00	163.00	0	Spot (Block20, Row5, Column4)	12300.57	11252.00	3203.19	0.04	0.26	7077.00	7165.43	7077.00	587.17	0.01	0.08	100.00	98.00	0.00	4175.00	5223.57	9040917.00	8.75	8270.88	8242.00
20	5	5	19319.00	22051.00	148.65	0	Spot (Block20, Row5, Column5)	50586.38	59297.00	16812.79	0.07	0.33	7133.00	7230.21	7133.00	675.01	0.01	0.09	100.00	100.00	44.11	52164.00	43453.38	30503792.00	64.23	17967.01	15860.00
20	6	5	19621.00	22039.00	187.95	0	Spot (Block20, Row5, Column6)	8728.87	8641.00	776.14	0.00	0.09	7063.50	7123.82	7063.50	541.46	0.00	0.08	94.00	74.00	0.00	1577.50	1665.37	8685223.00	2.96	7708.92	7622.00
20	7	5	19923.00	22047.00	187.95	0	Spot (Block20, Row5, Column7)	8857.52	8827.00	674.98	0.00	0.08	7069.00	7146.19	7069.00	510.02	0.00	0.07	99.00	85.00	0.00	1758.00	1788.52	8875238.00	3.36	7932.91	7886.50
20	8	5	20222.00	22051.00	147.30	0	Spot (Block20, Row5, Column8)	22762.72	21184.00	9201.78	0.03	0.40	7232.00	7295.29	7232.00	532.03	0.00	0.07	100.00	100.00	0.00	13952.00	15530.72	13589345.00	29.07	10679.37	10037.00
20	1	6	18118.00	22350.00	187.80	0	Spot (Block20, Row6, Column1)	8928.18	8862.00	790.42	0.00	0.09	6929.00	7000.44	6929.00	551.55	0.00	0.08	96.00	89.00	0.00	1933.00	1999.18	8865686.00	3.50	7839.59	7821.00
20	2	6	18421.00	22356.00	200.65	0	Spot (Block20, Row6, Column2)	8605.01	8468.00	894.37	0.01	0.10	6907.00	7008.01	6907.00	683.20	0.01	0.10	91.00	58.00	0.00	1561.00	1698.01	9818317.00	2.34	7699.58	7651.50
20	3	6	18710.00	22348.00	147.80	0	Spot (Block20, Row6, Column3)	32084.50	29739.00	13849.78	0.03	0.43	7148.00	7265.70	7148.00	726.14	0.01	0.10	100.00	100.00	0.51	22591.00	24936.50	19026112.00	34.18	13168.99	11753.50
20	4	6	19019.00	22347.00	170.30	0	Spot (Block20, Row6, Column4)	10679.06	10251.00	1967.76	0.02	0.18	7219.00	7296.04	7219.00	596.44	0.00	0.08	99.00	91.00	0.00	3032.00	3460.06	8628679.00	5.67	8105.54	8107.00
20	5	6	19321.00	22348.00	146.10	0	Spot (Block20, Row6, Column5)	39500.91	37856.50	16569.96	0.02	0.42	7205.00	7301.97	7205.00	683.24	0.01	0.09	100.00	100.00	8.39	30651.50	32295.91	23068588.00	47.13	14969.17	13852.00
20	6	6	19614.00	22348.00	176.55	0	Spot (Block20, Row6, Column6)	9367.34	9014.50	1300.47	0.02	0.14	7101.00	7163.86	7101.00	578.68	0.00	0.08	95.00	77.00	0.00	1913.50	2266.34	8130849.00	3.81	7805.46	7788.00
20	7	6	19923.00	22349.00	149.15	0	Spot (Block20, Row6, Column7)	19523.93	18224.00	6888.92	0.03	0.35	7116.00	7184.79	7116.00	523.32	0.00	0.07	100.00	100.00	0.00	11108.00	12407.93	11811979.00	23.58	10553.67	10059.00
20	8	6	20228.00	22353.00	147.65	0	Spot (Block20, Row6, Column8)	21858.94	20835.50	7618.51	0.02	0.35	7327.50	7366.79	7327.50	528.85	0.00	0.07	100.00	100.00	0.00	13508.00	14531.44	13071644.00	27.40	11091.99	10457.00
20	1	7	18120.00	22662.00	200.25	0	Spot (Block20, Row7, Column1)	9214.64	9126.00	729.07	0.00	0.08	7064.00	7150.49	7064.00	620.01	0.01	0.09	99.00	90.00	0.00	2062.00	2150.64	10523120.00	3.33	8014.45	7989.00
20	2	7	18432.00	22644.00	208.05	0	Spot (Block20, Row7, Column2)	8091.04	8082.00	584.13	0.00	0.07	6984.00	7050.59	6984.00	513.06	0.00	0.07	81.00	53.00	0.00	1098.00	1107.04	9984343.00	2.03	7512.90	7428.00
20	3	7	18718.00	22640.00	206.05	0	Spot (Block20, Row7, Column3)	8223.45	8173.00	568.99	0.00	0.07	7128.00	7200.35	7128.00	676.19	0.00	0.09	72.00	32.00	0.00	1045.00	1095.45	9925701.00	1.51	7647.81	7589.00
20	4	7	19048.00	22612.00	231.90	0	Spot (Block20, Row7, Column4)	8539.98	7960.00	4622.23	0.03	0.54	7113.00	7152.96	7113.00	575.47	0.00	0.08	67.00	34.00	0.39	847.00	1426.98	13211350.00	2.41	7514.60	7441.50
20	5	7	19302.00	22649.00	186.65	0	Spot (Block20, Row7, Column5)	12105.17	11931.50	2550.77	0.01	0.21	7122.00	7401.69	7122.00	2989.04	0.02	0.40	72.00	33.00	0.00	4809.50	4983.17	11911485.00	1.57	8722.69	8761.50
20	6	7	19645.00	22645.00	199.85	0	Spot (Block20, Row7, Column6)	8656.36	8668.00	774.31	0.00	0.09	7074.00	7345.96	7074.00	2904.42	0.02	0.40	3.00	0.00	0.00	1594.00	1582.36	9773033.00	0.45	7732.32	7660.00
20	7	7	19909.00	22651.00	152.60	0	Spot (Block20, Row7, Column7)	19337.67	18385.50	5393.50	0.02	0.28	7030.00	7108.44	7030.00	566.69	0.00	0.08	100.00	100.00	0.00	11355.50	12307.67	12337434.00	21.58	10313.97	9705.50
20	8	7	20221.00	22648.00	190.15	0	Spot (Block20, Row7, Column8)	13276.52	13216.00	1766.86	0.00	0.13	7292.00	7347.57	7292.00	542.87	0.00	0.07	100.00	100.00	0.00	5924.00	5984.52	13608430.00	10.92	9263.72	9144.50
20	1	8	18107.00	22957.00	149.75	0	Spot (Block20, Row8, Column1)	62090.58	65535.00	8089.92	0.02	0.13	7450.00	7511.04	7450.00	761.84	0.00	0.10	100.00	100.00	77.36	58085.00	54640.58	38123940.00	71.64	25154.53	20999.00
20	2	8	18418.00	22952.00	185.95	0	Spot (Block20, Row8, Column2)	9640.17	9278.50	1527.33	0.02	0.16	7228.00	7294.04	7228.00	654.13	0.00	0.09	94.00	75.00	0.00	2050.50	2412.17	9350964.00	3.59	8053.59	8029.00
20	3	8	18707.00	22949.00	151.25	0	Spot (Block20, Row8, Column3)	15893.68	13721.50	6782.19	0.06	0.43	7095.00	7163.19	7095.00	646.14	0.00	0.09	100.00	100.00	0.16	6626.50	8798.68	9981230.00	13.51	9245.04	9228.00
20	4	8	19019.00	22940.00	196.75	0	Spot (Block20, Row8, Column4)	8449.86	8404.50	815.57	0.00	0.10	7015.00	7076.54	7015.00	643.64	0.00	0.09	81.00	53.00	0.00	1389.50	1434.86	9261051.00	2.13	7522.27	7489.00
20	5	8	19306.00	22949.00	208.40	0	Spot (Block20, Row8, Column5)	8321.55	8319.00	659.03	0.00	0.08	7079.00	7146.38	7079.00	594.05	0.00	0.08	84.00	51.00	0.00	1240.00	1242.55	10277115.00	1.98	7512.39	7505.00
20	6	8	19622.00	22951.00	200.25	0	Spot (Block20, Row8, Column6)	9621.26	9475.00	1192.84	0.01	0.12	7152.00	7226.74	7152.00	587.12	0.00	0.08	97.00	86.00	0.00	2323.00	2469.26	10987479.00	4.08	8000.13	7920.00
20	7	8	19918.00	22950.00	150.70	0	Spot (Block20, Row8, Column7)	15817.77	15364.00	4335.43	0.01	0.27	7208.00	7260.73	7208.00	600.11	0.00	0.08	100.00	100.00	0.00	8156.00	8609.77	9759565.00	14.26	9399.20	9243.50
20	8	8	20225.00	22949.00	154.25	0	Spot (Block20, Row8, Column8)	13723.81	13145.50	2934.71	0.02	0.21	7363.00	7421.56	7363.00	570.13	0.00	0.08	100.00	100.00	0.00	5782.50	6360.81	9030269.00	11.05	9406.69	9340.00
21	1	1	4618.00	25341.00	152.75	0	Spot (Block21, Row1, Column1)	63118.60	65535.00	5513.73	0.02	0.09	5720.00	5848.71	5720.00	538.10	0.01	0.09	100.00	100.00	77.66	59815.00	57398.60	40396264.00	106.43	22904.45	20147.00
21	2	1	4915.00	25344.00	187.20	0	Spot (Block21, Row1, Column2)	7192.97	7087.00	674.95	0.01	0.09	5819.00	5895.03	5819.00	457.79	0.01	0.08	97.00	76.00	0.00	1268.00	1373.97	7077885.00	2.84	6415.35	6416.00
21	3	1	5216.00	25333.00	209.45	0	Spot (Block21, Row1, Column3)	6747.79	6664.00	435.05	0.01	0.06	5765.00	5799.28	5765.00	326.49	0.00	0.06	97.00	84.00	0.00	899.00	982.79	8454982.00	2.91	6258.18	6279.50
21	4	1	5509.00	25337.00	205.85	0	Spot (Block21, Row1, Column4)	6922.05	6904.50	538.68	0.00	0.08	5734.00	5766.50	5734.00	295.56	0.00	0.05	98.00	87.00	0.00	1170.50	1188.05	8361837.00	3.91	6234.41	6231.50
21	5	1	5824.00	25340.00	206.50	0	Spot (Block21, Row1, Column5)	6989.98	6971.50	453.71	0.00	0.06	5860.00	5901.77	5860.00	356.89	0.00	0.06	98.00	80.00	0.00	1111.50	1129.98	8485833.00	3.05	6239.35	6226.00
21	6	1	6108.00	25336.00	216.20	0	Spot (Block21, Row1, Column6)	7079.99	7026.00	426.85	0.00	0.06	5939.00	6017.09	5939.00	1030.59	0.01	0.17	55.00	1.00	0.00	1087.00	1140.99	9465953.00	1.03	6416.49	6414.00
21	7	1	6425.00	25343.00	203.20	0	Spot (Block21, Row1, Column7)	7247.22	7122.50	698.56	0.01	0.10	5977.00	6031.32	5977.00	451.69	0.00	0.07	92.00	65.00	0.00	1145.50	1270.22	8479253.00	2.69	6431.32	6398.00
21	8	1	6728.00	25340.00	203.45	0	Spot (Block21, Row1, Column8)	7800.82	7718.50	613.96	0.00	0.08	6286.00	6324.48	6286.00	428.15	0.00	0.07	98.00	86.00	0.00	1432.50	1514.82	9173769.00	3.45	6987.46	6914.00
21	1	2	4620.00	25640.00	220.50	0	Spot (Block21, Row2, Column1)	6722.28	6692.00	575.06	0.00	0.09	5731.00	5794.21	5731.00	377.13	0.00	0.07	95.00	70.00	0.00	961.00	991.28	9317075.00	2.46	6131.03	6109.00
21	2	2	4913.00	25638.00	147.10	0	Spot (Block21, Row2, Column2)	7162.20	7118.00	667.60	0.00	0.09	5798.00	5829.95	5798.00	262.33	0.00	0.04	100.00	98.00	0.00	1320.00	1364.20	4204212.00	5.08	6471.62	6441.00
21	3	2	5217.00	25644.00	197.40	0	Spot (Block21, Row2, Column3)	7276.29	7212.00	549.51	0.00	0.08	5846.00	5894.14	5846.00	287.90	0.00	0.05	100.00	94.00	0.00	1366.00	1430.29	8033026.00	4.80	6492.88	6505.50
21	4	2	5521.00	25642.00	229.00	0	Spot (Block21, Row2, Column4)	7073.60	7053.00	407.85	0.00	0.06	5950.00	5973.66	5950.00	333.89	0.00	0.06	97.00	91.00	0.00	1103.00	1123.60	10666992.00	3.29	6316.70	6298.50
21	5	2	5823.00	25650.00	187.85	0	Spot (Block21, Row2, Column5)	8392.64	8249.00	962.30	0.01	0.11	6101.00	6134.59	6101.00	388.71	0.00	0.06	100.00	99.00	0.00	2148.00	2291.64	8325499.00	5.81	6935.25	6939.00
21	6	2	6110.00	25649.00	194.55	0	Spot (Block21, Row2, Column6)	7470.60	7540.00	556.89	0.00	0.07	6111.00	6170.79	6111.00	421.71	0.00	0.07	96.00	74.00	0.00	1429.00	1359.60	8060781.00	3.08	6703.19	6623.50
21	7	2	6423.00	25643.00	212.50	0	Spot (Block21, Row2, Column7)	7254.87	7176.00	458.95	0.00	0.06	6101.00	6174.94	6101.00	425.83	0.01	0.07	97.00	73.00	0.00	1075.00	1153.87	9322510.00	2.54	6703.57	6644.50
21	8	2	6724.00	25646.00	214.55	0	Spot (Block21, Row2, Column8)	7442.25	7388.00	580.59	0.00	0.08	6303.00	6347.16	6303.00	408.94	0.00	0.06	97.00	70.00	0.00	1085.00	1139.25	9786553.00	2.68	6773.02	6772.50
21	1	3	4622.00	25933.00	189.30	0	Spot (Block21, Row3, Column1)	7304.89	7137.00	1061.44	0.01	0.15	5704.00	5746.25	5704.00	343.56	0.00	0.06	98.00	84.00	0.00	1433.00	1600.89	7414464.00	4.54	6380.09	6133.50
21	2	3	4922.00	25940.00	211.70	0	Spot (Block21, Row3, Column2)	6989.73	6945.50	535.74	0.00	0.08	5793.00	5829.53	5793.00	307.97	0.00	0.05	97.00	85.00	0.00	1152.50	1196.73	8918892.00	3.77	6184.06	6144.00
21	3	3	5208.00	25934.00	197.45	0	Spot (Block21, Row3, Column3)	7589.55	7469.50	877.79	0.01	0.12	5980.00	6030.41	5980.00	356.67	0.00	0.06	100.00	94.00	0.00	1489.50	1609.55	8378868.00	4.37	6672.37	6655.50
21	4	3	5519.00	25945.00	207.15	0	Spot (Block21, Row3, Column4)	7747.86	7661.00	544.50	0.00	0.07	6228.00	6259.28	6228.00	389.13	0.00	0.06	98.00	92.00	0.00	1433.00	1519.86	9429151.00	3.83	6846.89	6849.50
21	5	3	5818.00	25951.00	195.45	0	Spot (Block21, Row3, Column5)	8244.42	8110.00	649.70	0.01	0.08	6448.50	6487.37	6448.50	407.94	0.00	0.06	100.00	96.00	0.00	1661.50	1795.92	8912214.00	4.31	7234.35	7287.50
21	6	3	6116.00	25947.00	215.85	0	Spot (Block21, Row3, Column6)	7648.83	7518.00	475.32	0.01	0.06	6463.00	6497.80	6463.00	414.68	0.00	0.06	98.00	75.00	0.00	1055.00	1185.83	10180589.00	2.78	7132.89	7104.50
21	7	3	6412.00	25947.00	214.55	0	Spot (Block21, Row3, Column7)	7446.67	7399.00	419.49	0.00	0.06	6339.00	6382.70	6339.00	419.07	0.00	0.07	98.00	67.00	0.00	1060.00	1107.67	9717908.00	2.54	6934.16	6956.00
21	8	3	6716.00	25939.00	201.60	0	Spot (Block21, Row3, Column8)	7606.00	7501.50	647.85	0.01	0.09	6405.00	6436.05	6405.00	417.47	0.00	0.06	98.00	77.00	0.00	1096.50	1201.00	8792538.00	2.80	7052.67	7007.00
21	1	4	4620.00	26241.00	205.85	0	Spot (Block21, Row4, Column1)	6901.62	6772.50	687.35	0.01	0.10	5691.00	5713.79	5691.00	304.86	0.00	0.05	99.00	88.00	0.00	1081.50	1210.62	8309546.00	3.90	6287.17	6223.00
21	2	4	4913.00	26242.00	220.55	0	Spot (Block21, Row4, Column2)	6869.93	6924.50	398.60	0.00	0.06	5833.00	5869.10	5833.00	357.53	0.00	0.06	97.00	79.00	0.00	1091.50	1036.93	9576685.00	2.80	6359.71	6167.00
21	3	4	5222.00	26241.00	178.00	0	Spot (Block21, Row4, Column3)	8803.79	8582.00	1233.43	0.01	0.14	6156.00	6197.29	6156.00	404.88	0.00	0.07	100.00	97.00	0.00	2426.00	2647.79	7835373.00	6.44	7086.20	6991.00
21	4	4	5522.00	26248.00	211.55	0	Spot (Block21, Row4, Column4)	7900.85	7889.00	533.16	0.00	0.07	6466.00	6508.70	6466.00	409.65	0.00	0.06	97.00	86.00	0.00	1423.00	1434.85	10089385.00	3.40	7091.12	7085.00
21	5	4	5803.00	26239.00	211.40	0	Spot (Block21, Row4, Column5)	8235.12	8138.00	685.02	0.01	0.08	6689.00	6743.79	6689.00	406.90	0.00	0.06	99.00	93.00	0.00	1449.00	1546.12	10475075.00	3.67	7428.58	7367.00
21	6	4	6116.00	26238.00	187.50	0	Spot (Block21, Row4, Column6)	9221.87	9192.50	807.72	0.00	0.09	6718.00	6750.26	6718.00	379.17	0.00	0.06	99.00	98.00	0.00	2474.50	2503.87	9111210.00	6.52	7550.99	7539.00
21	7	4	6409.00	26247.00	185.45	0	Spot (Block21, Row4, Column7)	8262.33	8153.00	748.01	0.01	0.09	6649.00	6684.16	6649.00	416.86	0.00	0.06	97.00	82.00	0.00	1504.00	1613.33	8006194.00	3.79	7349.85	7390.00
21	8	4	6718.00	26255.00	179.30	0	Spot (Block21, Row4, Column8)	8495.06	8372.50	857.24	0.01	0.10	6592.00	6635.30	6592.00	436.64	0.00	0.07	98.00	89.00	0.00	1780.50	1903.06	7662541.00	4.26	7328.34	7326.00
21	1	5	4623.00	26550.00	184.80	0	Spot (Block21, Row5, Column1)	7434.89	7422.00	717.94	0.00	0.10	5695.00	5716.37	5695.00	261.93	0.00	0.05	99.00	98.00	0.00	1727.00	1739.89	7159796.00	6.56	6444.68	6422.00
21	2	5	4922.00	26532.00	213.55	0	Spot (Block21, Row5, Column2)	7134.80	7051.50	588.11	0.01	0.08	5916.00	5954.96	5916.00	378.00	0.00	0.06	97.00	79.00	0.00	1135.50	1218.80	9232431.00	3.12	6451.11	6371.50
21	3	5	5224.00	26546.00	217.05	0	Spot (Block21, Row5, Column3)	7689.96	7646.50	507.98	0.00	0.07	6259.00	6309.69	6259.00	388.73	0.00	0.06	99.00	91.00	0.00	1387.50	1430.96	10335300.00	3.55	7013.34	6936.50
21	4	5	5521.00	26543.00	195.90	0	Spot (Block21, Row5, Column4)	8268.92	8169.00	731.16	0.01	0.09	6585.00	6637.86	6585.00	437.05	0.00	0.07	100.00	94.00	0.00	1584.00	1683.92	8971774.00	3.73	7509.70	7469.00
21	5	5	5819.00	26540.00	178.60	0	Spot (Block21, Row5, Column5)	9814.54	9531.00	1517.02	0.01	0.15	6806.00	6853.91	6806.00	406.45	0.00	0.06	99.00	98.00	0.00	2725.00	3008.54	8685868.00	7.28	7922.78	7815.00
21	6	5	6119.00	26539.00	210.40	0	Spot (Block21, Row5, Column6)	8375.21	8271.00	702.58	0.01	0.08	6844.50	6893.80	6844.50	389.13	0.00	0.06	98.00	86.00	0.00	1426.50	1530.71	10552762.00	3.81	7479.02	7431.00
21	7	5	6418.00	26541.00	206.25	0	Spot (Block21, Row5, Column7)	8226.94	8140.00	619.31	0.00	0.08	6737.00	6771.12	6737.00	411.33	0.00	0.06	98.00	85.00	0.00	1403.00	1489.94	9954596.00	3.54	7549.62	7445.00
21	8	5	6711.00	26547.00	189.20	0	Spot (Block21, Row5, Column8)	8469.02	8416.50	828.28	0.00	0.10	6667.00	6708.22	6667.00	409.40	0.00	0.06	99.00	91.00	0.00	1749.50	1802.02	8587588.00	4.30	7545.51	7535.00
21	1	6	4622.00	26843.00	218.60	0	Spot (Block21, Row6, Column1)	6789.05	6754.00	402.39	0.00	0.06	5684.00	5710.52	5684.00	304.03	0.00	0.05	98.00	90.00	0.00	1070.00	1105.05	9334942.00	3.55	6100.81	6039.00
21	2	6	4928.00	26843.00	218.15	0	Spot (Block21, Row6, Column2)	7096.05	7086.50	417.15	0.00	0.06	5981.00	5998.83	5981.00	344.61	0.00	0.06	98.00	84.00	0.00	1105.50	1115.05	9679008.00	3.18	6536.53	6411.00
21	3	6	5210.00	26847.00	205.65	0	Spot (Block21, Row6, Column3)	7980.26	7924.00	688.37	0.00	0.09	6253.00	6310.63	6253.00	381.18	0.00	0.06	100.00	96.00	0.00	1671.00	1727.26	9584297.00	4.38	7082.27	7065.00
21	4	6	5515.00	26842.00	155.70	0	Spot (Block21, Row6, Column4)	11978.74	10646.00	3393.11	0.05	0.28	6480.00	6560.41	6480.00	551.40	0.01	0.08	100.00	100.00	0.00	4166.00	5498.74	7977843.00	9.83	7982.92	7989.00
21	5	6	5819.00	26838.00	180.90	0	Spot (Block21, Row6, Column5)	9007.91	8819.00	1184.22	0.01	0.13	6654.00	6716.14	6654.00	459.33	0.00	0.07	99.00	93.00	0.00	2165.00	2353.91	8242239.00	4.99	7697.37	7715.00
21	6	6	6125.00	26838.00	224.40	0	Spot (Block21, Row6, Column6)	8053.55	7966.00	514.01	0.00	0.06	6723.00	6755.65	6723.00	409.99	0.00	0.06	99.00	88.00	0.00	1243.00	1330.55	11605159.00	3.17	7349.41	7281.00
21	7	6	6418.00	26846.00	187.05	0	Spot (Block21, Row6, Column7)	8447.02	8272.50	1102.85	0.01	0.13	6618.00	6638.16	6618.00	400.57	0.00	0.06	99.00	92.00	0.00	1654.50	1829.02	8328760.00	4.52	7435.03	7471.00
21	8	6	6722.00	26845.00	186.75	0	Spot (Block21, Row6, Column8)	7698.27	7599.50	594.61	0.01	0.08	6659.00	6694.88	6659.00	491.11	0.00	0.07	82.00	47.00	0.00	940.50	1039.27	7575096.00	2.04	7307.90	7122.00
21	1	7	4618.00	27149.00	212.95	0	Spot (Block21, Row7, Column1)	6782.24	6756.00	383.38	0.00	0.06	5721.00	5802.97	5721.00	498.71	0.01	0.09	93.00	54.00	0.00	1035.00	1061.24	8762657.00	1.96	6142.42	6127.00
21	2	7	4927.00	27141.00	219.65	0	Spot (Block21, Row7, Column2)	6902.82	6847.00	390.74	0.00	0.06	5903.00	5909.44	5903.00	350.72	0.00	0.06	97.00	79.00	0.00	944.00	999.82	9525893.00	2.83	6355.02	6325.50
21	3	7	5210.00	27131.00	218.20	0	Spot (Block21, Row7, Column3)	7333.89	7340.00	458.73	0.00	0.06	6152.00	6177.19	6152.00	360.72	0.00	0.06	98.00	84.00	0.00	1188.00	1181.89	9966754.00	3.21	6733.63	6746.50
21	4	7	5532.00	27140.00	211.00	0	Spot (Block21, Row7, Column4)	7635.68	7515.00	577.10	0.01	0.08	6347.00	6412.15	6347.00	548.49	0.00	0.09	96.00	57.00	0.00	1168.00	1288.68	9651498.00	2.23	6988.25	6930.00
21	5	7	5818.00	27142.00	215.55	0	Spot (Block21, Row7, Column5)	7636.66	7583.50	408.68	0.00	0.05	6432.00	6468.06	6432.00	427.11	0.00	0.07	98.00	81.00	0.00	1151.50	1204.66	10126213.00	2.74	7031.21	6959.00
21	6	7	6118.00	27138.00	208.65	0	Spot (Block21, Row7, Column6)	7820.50	7825.00	468.35	0.00	0.06	6468.00	6492.01	6468.00	406.46	0.00	0.06	99.00	86.00	0.00	1357.00	1352.50	9720877.00	3.27	7200.46	7152.00
21	7	7	6409.00	27144.00	202.75	0	Spot (Block21, Row7, Column7)	7664.49	7584.00	501.52	0.00	0.07	6510.00	6543.79	6510.00	427.68	0.00	0.07	96.00	70.00	0.00	1074.00	1154.49	8990449.00	2.62	7065.83	7023.00
21	8	7	6716.00	27146.00	179.35	0	Spot (Block21, Row7, Column8)	10827.17	10864.00	1332.91	0.00	0.12	6683.00	6727.28	6683.00	474.18	0.00	0.07	100.00	100.00	0.00	4181.00	4144.17	9766112.00	8.65	8018.86	7964.00
21	1	8	4604.00	27446.00	143.90	0	Spot (Block21, Row8, Column1)	64070.09	65535.00	4895.23	0.01	0.08	5957.00	6068.64	5957.00	601.33	0.01	0.10	100.00	100.00	86.22	59578.00	58113.09	36263968.00	96.46	23226.54	19191.00
21	2	8	4927.00	27441.00	214.90	0	Spot (Block21, Row8, Column2)	6894.65	6830.50	444.89	0.00	0.06	5880.00	5961.49	5880.00	502.38	0.01	0.08	88.00	45.00	0.00	950.50	1014.65	9073360.00	1.86	6400.59	6332.00
21	3	8	5210.00	27449.00	204.95	0	Spot (Block21, Row8, Column3)	7270.22	7202.00	585.06	0.00	0.08	6098.00	6133.39	6098.00	400.69	0.00	0.07	92.00	70.00	0.00	1104.00	1172.22	8695178.00	2.84	6727.45	6728.00
21	4	8	5520.00	27438.00	204.50	0	Spot (Block21, Row8, Column4)	7628.97	7509.00	658.12	0.01	0.09	6300.00	6345.75	6300.00	408.83	0.00	0.06	92.00	79.00	0.00	1209.00	1328.97	9070850.00	3.14	6922.70	6831.50
21	5	8	5812.00	27442.00	210.80	0	Spot (Block21, Row8, Column5)	7652.68	7569.50	484.84	0.00	0.06	6372.00	6430.84	6372.00	406.08	0.00	0.06	97.00	83.00	0.00	1197.50	1280.68	9734210.00	3.01	7016.04	7025.50
21	6	8	6120.00	27443.00	217.95	0	Spot (Block21, Row8, Column6)	7853.22	7751.50	755.64	0.01	0.10	6372.00	6434.44	6372.00	444.59	0.00	0.07	96.00	83.00	0.00	1379.50	1481.22	10633256.00	3.19	6982.88	6907.50
21	7	8	6427.00	27446.00	199.45	0	Spot (Block21, Row8, Column7)	7799.51	7752.50	590.20	0.00	0.08	6505.00	6555.48	6505.00	469.05	0.00	0.07	92.00	70.00	0.00	1247.50	1294.51	8829050.00	2.65	6978.08	6921.50
21	8	8	6715.00	27441.00	153.55	0	Spot (Block21, Row8, Column8)	14582.46	14107.00	3507.76	0.01	0.24	6759.00	6826.63	6759.00	594.40	0.00	0.09	100.00	100.00	0.00	7348.00	7823.46	9464017.00	13.05	8566.08	8511.00
22	1	1	9116.00	25343.00	155.70	0	Spot (Block22, Row1, Column1)	64337.95	65535.00	3274.46	0.01	0.05	12644.00	12766.31	12644.00	1182.89	0.00	0.09	100.00	100.00	82.13	52891.00	51693.95	42849468.00	43.60	30970.37	25776.00
22	2	1	9412.00	25347.00	174.15	0	Spot (Block22, Row1, Column2)	17837.73	17130.00	3228.27	0.02	0.18	12153.00	12224.93	12153.00	1040.85	0.00	0.09	97.00	88.00	0.00	4977.00	5684.73	15019366.00	5.39	13847.17	13965.00
22	3	1	9720.00	25345.00	176.15	0	Spot (Block22, Row1, Column3)	18018.30	16675.00	3915.92	0.03	0.22	11827.00	11886.17	11827.00	958.47	0.00	0.08	97.00	91.00	0.00	4848.00	6191.30	15693944.00	6.40	13571.47	13500.50
22	4	1	9994.00	25344.00	162.30	0	Spot (Block22, Row1, Column4)	18085.72	16811.00	7327.12	0.03	0.41	11767.00	11816.69	11767.00	997.74	0.00	0.08	96.00	90.00	1.50	5044.00	6318.72	13256830.00	6.28	13690.62	13559.50
22	5	1	10316.00	25343.00	155.80	0	Spot (Block22, Row1, Column5)	21213.60	19179.00	5856.80	0.04	0.28	11829.00	11855.75	11829.00	1029.04	0.00	0.09	100.00	98.00	0.00	7350.00	9384.60	14149472.00	9.09	13904.21	13826.00
22	6	1	10607.00	25337.00	160.60	0	Spot (Block22, Row1, Column6)	24665.50	23656.50	7068.23	0.02	0.29	12023.50	12121.05	12023.50	1052.01	0.00	0.09	100.00	99.00	0.00	11633.00	12642.00	17709834.00	11.92	14806.20	14739.50
22	7	1	10922.00	25341.00	148.55	0	Spot (Block22, Row1, Column7)	41778.57	39802.50	13192.98	0.02	0.32	12481.00	12539.42	12481.00	1112.44	0.00	0.09	100.00	100.00	7.76	27321.50	29297.57	25317864.00	26.28	20528.31	19382.00
22	8	1	11220.00	25337.00	210.70	0	Spot (Block22, Row1, Column8)	15595.58	15431.50	1377.32	0.00	0.09	12800.50	12884.13	12800.50	1150.45	0.00	0.09	90.00	58.00	0.00	2631.00	2795.08	19681626.00	2.36	14040.46	13990.00
22	1	2	9108.00	25652.00	208.70	0	Spot (Block22, Row2, Column1)	14281.06	14159.00	1163.19	0.00	0.08	12323.00	12424.59	12323.00	1103.31	0.00	0.09	72.00	38.00	0.00	1836.00	1958.06	17765640.00	1.68	13182.18	13042.50
22	2	2	9408.00	25650.00	128.85	0	Spot (Block22, Row2, Column2)	22669.95	22203.00	3987.83	0.01	0.18	11916.00	11987.16	11916.00	959.30	0.00	0.08	100.00	100.00	0.00	10287.00	10753.95	10065459.00	11.14	15353.98	15403.00
22	3	2	9715.00	25646.00	201.15	0	Spot (Block22, Row2, Column3)	14524.08	14466.00	1185.98	0.00	0.08	11922.00	11984.69	11922.00	980.41	0.00	0.08	93.00	68.00	0.00	2544.00	2602.08	16702688.00	2.59	12973.42	12951.00
22	4	2	10017.00	25648.00	190.80	0	Spot (Block22, Row2, Column4)	18676.26	18331.00	2992.02	0.01	0.16	11943.00	11991.42	11943.00	1025.32	0.00	0.09	100.00	98.00	0.00	6388.00	6733.26	19236560.00	6.52	14437.22	14342.50
22	5	2	10316.00	25650.00	197.80	0	Spot (Block22, Row2, Column5)	18504.79	18482.00	2268.06	0.00	0.12	11793.50	11862.18	11793.50	940.99	0.00	0.08	99.00	99.00	0.00	6688.50	6711.29	20484808.00	7.06	13866.47	13827.50
22	6	2	10607.00	25650.00	200.05	0	Spot (Block22, Row2, Column6)	15092.29	14977.50	1765.09	0.00	0.12	11818.00	11914.66	11818.00	944.49	0.00	0.08	93.00	74.00	0.00	3159.50	3274.29	17235392.00	3.36	13043.83	13056.00
22	7	2	10921.00	25648.00	187.40	0	Spot (Block22, Row2, Column7)	15418.00	15117.00	1535.14	0.01	0.10	11996.00	12120.69	11996.00	1018.85	0.00	0.08	98.00	85.00	0.00	3121.00	3422.00	15232983.00	3.24	13572.92	13520.00
22	8	2	11213.00	25640.00	212.60	0	Spot (Block22, Row2, Column8)	14546.39	14468.00	1129.61	0.00	0.08	12287.00	12413.27	12287.00	1028.96	0.00	0.08	85.00	52.00	0.00	2181.00	2259.39	18750308.00	2.07	13204.50	13177.00
22	1	3	9120.00	25947.00	146.30	0	Spot (Block22, Row3, Column1)	27450.28	25182.00	8685.16	0.04	0.32	11993.00	12090.92	11993.00	1041.04	0.00	0.09	100.00	100.00	0.00	13189.00	15457.28	16030961.00	14.75	15764.42	15472.00
22	2	3	9421.00	25948.00	195.65	0	Spot (Block22, Row3, Column2)	14436.44	14349.50	1289.13	0.00	0.09	11897.00	11934.66	11897.00	981.52	0.00	0.08	90.00	60.00	0.00	2452.50	2539.44	15620224.00	2.55	12907.69	12790.50
22	3	3	9711.00	25953.00	168.75	0	Spot (Block22, Row3, Column3)	16385.23	15498.00	4167.09	0.02	0.25	12118.00	12218.39	12118.00	1102.00	0.00	0.09	94.00	82.00	0.00	3380.00	4267.23	13026257.00	3.78	13739.19	13719.00
22	4	3	10013.00	25946.00	148.60	0	Spot (Block22, Row3, Column4)	25969.72	25106.00	6783.16	0.01	0.26	12152.00	12242.62	12152.00	1028.60	0.00	0.08	100.00	100.00	0.00	12954.00	13817.72	15737653.00	13.35	15568.81	15481.50
22	5	3	10323.00	25945.00	185.95	0	Spot (Block22, Row3, Column5)	15148.30	14788.00	1487.61	0.01	0.10	11963.00	12057.94	11963.00	993.81	0.00	0.08	97.00	80.00	0.00	2825.00	3185.30	14708999.00	3.11	13148.07	13053.50
22	6	3	10608.00	25948.00	187.70	0	Spot (Block22, Row3, Column6)	17629.47	17387.00	2428.24	0.01	0.14	11897.00	11977.45	11897.00	942.03	0.00	0.08	99.00	98.00	0.00	5490.00	5732.47	17576578.00	6.00	14145.12	14072.00
22	7	3	10920.00	25951.00	154.80	0	Spot (Block22, Row3, Column7)	21953.03	20551.50	5422.53	0.03	0.25	11940.00	12036.58	11940.00	1016.06	0.00	0.08	99.00	99.00	0.00	8611.50	10013.03	14488999.00	9.76	14173.48	14158.00
22	8	3	11222.00	25942.00	201.80	0	Spot (Block22, Row3, Column8)	14982.28	14909.00	1462.28	0.00	0.10	12230.50	12368.87	12230.50	1062.45	0.00	0.09	90.00	61.00	0.00	2678.50	2751.78	17334498.00	2.46	13207.33	13308.00
22	1	4	9116.00	26245.00	149.90	0	Spot (Block22, Row4, Column1)	24411.84	24206.00	5828.93	0.00	0.24	12228.00	12344.34	12228.00	1394.80	0.00	0.11	100.00	99.00	0.00	11978.00	12183.84	14866813.00	8.65	15431.50	15374.00
22	2	4	9410.00	26256.00	210.40	0	Spot (Block22, Row4, Column2)	17964.94	17765.00	2112.32	0.00	0.12	12100.00	12211.21	12100.00	1402.93	0.00	0.11	100.00	94.00	0.00	5665.00	5864.94	22653776.00	4.10	14384.89	14347.00
22	3	4	9714.00	26244.00	145.40	0	Spot (Block22, Row4, Column3)	53175.62	57863.00	13278.19	0.04	0.25	12245.00	12346.95	12245.00	1152.13	0.00	0.09	100.00	100.00	41.77	45618.00	40930.62	30682544.00	35.44	22236.55	20708.50
22	4	4	10006.00	26249.00	201.80	0	Spot (Block22, Row4, Column4)	14998.79	14692.00	1287.92	0.01	0.09	12221.00	12336.55	12221.00	1054.34	0.00	0.09	95.00	62.00	0.00	2471.00	2777.79	17353596.00	2.53	13450.49	13439.00
22	5	4	10302.00	26239.00	208.95	0	Spot (Block22, Row4, Column5)	14837.28	14714.50	1596.54	0.00	0.11	12023.00	12133.12	12023.00	1081.67	0.00	0.09	88.00	65.00	0.00	2691.50	2814.28	18457568.00	2.50	13266.09	12897.50
22	6	4	10618.00	26244.00	199.55	0	Spot (Block22, Row4, Column6)	18315.46	18353.00	2128.74	0.00	0.12	11974.00	12050.17	11974.00	1005.15	0.00	0.08	100.00	99.00	0.00	6379.00	6341.46	20586580.00	6.23	13899.63	13883.50
22	7	4	10913.00	26250.00	154.30	0	Spot (Block22, Row4, Column7)	23712.04	21485.00	8371.52	0.04	0.35	12143.00	12218.28	12143.00	1059.51	0.00	0.09	100.00	99.00	0.46	9342.00	11569.04	15483961.00	10.85	14721.06	14858.50
22	8	4	11214.00	26253.00	183.45	0	Spot (Block22, Row4, Column8)	15683.33	15568.50	1795.25	0.00	0.11	12352.00	12453.58	12352.00	1085.30	0.00	0.09	90.00	72.00	0.00	3216.50	3331.33	14805062.00	2.98	13296.42	13255.00
22	1	5	9123.00	26552.00	146.00	0	Spot (Block22, Row5, Column1)	23625.29	22813.50	5130.66	0.02	0.22	12248.50	12366.28	12248.50	1404.55	0.00	0.11	100.00	99.00	0.00	10565.00	11376.79	13702669.00	8.02	15308.20	15046.00
22	2	5	9422.00	26547.00	195.50	0	Spot (Block22, Row5, Column2)	15002.38	14801.50	1175.72	0.01	0.08	12122.00	12213.02	12122.00	1356.68	0.00	0.11	91.00	48.00	0.00	2679.50	2880.38	16232573.00	2.06	13326.64	13270.50
22	3	5	9711.00	26553.00	195.85	0	Spot (Block22, Row5, Column3)	20271.59	20021.00	3480.31	0.01	0.17	12273.00	12327.35	12273.00	1119.01	0.00	0.09	99.00	99.00	0.00	7748.00	7998.59	21994674.00	7.10	14954.14	14854.50
22	4	5	10018.00	26548.00	163.65	0	Spot (Block22, Row5, Column4)	19879.53	18972.00	4064.02	0.02	0.20	12282.00	12338.04	12282.00	1111.64	0.00	0.09	100.00	97.00	0.00	6690.00	7597.53	14730732.00	6.78	14495.40	14484.00
22	5	5	10315.00	26546.00	143.00	0	Spot (Block22, Row5, Column5)	56724.85	65535.00	12192.89	0.06	0.21	12160.50	12269.03	12160.50	1210.78	0.00	0.10	100.00	100.00	54.50	53374.50	44564.35	31539240.00	36.72	24219.48	22851.00
22	6	5	10619.00	26544.00	198.65	0	Spot (Block22, Row5, Column6)	15684.76	15259.00	2025.30	0.01	0.13	11989.00	12074.42	11989.00	1036.90	0.00	0.09	94.00	80.00	0.00	3270.00	3695.76	17425776.00	3.48	13368.35	13318.00
22	7	5	10913.00	26555.00	179.55	0	Spot (Block22, Row5, Column7)	17706.85	17374.00	2543.26	0.01	0.14	12274.50	12337.08	12274.50	1126.08	0.00	0.09	97.00	90.00	0.00	5099.50	5432.35	16024699.00	4.77	14194.68	14081.00
22	8	5	11218.00	26551.00	144.70	0	Spot (Block22, Row5, Column8)	30799.77	28541.00	9856.77	0.03	0.32	12491.00	12570.09	12491.00	1160.74	0.00	0.09	100.00	100.00	0.00	16050.00	18308.77	17494262.00	15.71	17058.22	16492.00
22	1	6	9109.00	26848.00	185.60	0	Spot (Block22, Row6, Column1)	17425.11	17208.00	2347.98	0.01	0.13	12186.50	12255.41	12186.50	1106.68	0.00	0.09	98.00	89.00	0.00	5021.50	5238.61	16919782.00	4.67	14010.94	13857.50
22	2	6	9411.00	26844.00	205.85	0	Spot (Block22, Row6, Column2)	15765.63	15661.00	1768.14	0.00	0.11	11791.00	11902.82	11791.00	1013.47	0.00	0.09	98.00	83.00	0.00	3870.00	3974.63	18997570.00	3.81	13394.65	13301.50
22	3	6	9709.00	26848.00	142.45	0	Spot (Block22, Row6, Column3)	38219.08	37629.00	12862.92	0.01	0.34	12025.50	12117.83	12025.50	1101.88	0.00	0.09	100.00	100.00	3.27	25603.50	26193.58	21020508.00	23.69	18112.69	17237.00
22	4	6	10015.00	26844.00	179.60	0	Spot (Block22, Row6, Column4)	16748.62	16227.00	2361.19	0.01	0.14	12076.00	12127.06	12076.00	1152.82	0.00	0.10	97.00	83.00	0.00	4151.00	4672.62	15090507.00	4.01	13967.06	13889.50
22	5	6	10317.00	26846.00	140.80	0	Spot (Block22, Row6, Column5)	53881.96	61557.50	13613.64	0.06	0.25	12021.00	12128.29	12021.00	1275.59	0.00	0.11	100.00	100.00	46.10	49536.50	41860.96	28988680.00	32.73	23387.07	21133.00
22	6	6	10619.00	26845.00	193.50	0	Spot (Block22, Row6, Column6)	15009.11	14577.00	3557.75	0.01	0.24	11951.00	12008.40	11951.00	1106.80	0.00	0.09	89.00	61.00	0.09	2626.00	3058.11	15804595.00	2.71	13323.62	13069.50
22	7	6	10918.00	26845.00	153.80	0	Spot (Block22, Row6, Column7)	24793.03	23033.00	6729.31	0.03	0.27	12208.00	12280.63	12208.00	1211.36	0.00	0.10	100.00	99.00	0.00	10825.00	12585.03	16140264.00	10.33	15284.85	15195.50
22	8	6	11225.00	26849.00	146.15	0	Spot (Block22, Row6, Column8)	28787.93	27521.00	8734.80	0.02	0.30	12649.50	12651.08	12649.50	1170.06	0.00	0.09	99.00	99.00	0.00	14871.50	16138.43	16840936.00	13.79	16005.90	15583.00
22	1	7	9106.00	27153.00	203.60	0	Spot (Block22, Row7, Column1)	18502.01	18287.00	2332.04	0.01	0.13	12399.00	12486.50	12399.00	1287.90	0.00	0.10	99.00	97.00	0.00	5888.00	6103.01	21776872.00	4.67	14826.55	14772.00
22	2	7	9423.00	27147.00	198.55	0	Spot (Block22, Row7, Column2)	13922.97	13829.50	1173.09	0.00	0.08	11551.00	11619.87	11551.00	985.43	0.00	0.08	87.00	59.00	0.00	2278.50	2371.97	15593730.00	2.34	12684.98	12579.50
22	3	7	9716.00	27142.00	209.70	0	Spot (Block22, Row7, Column3)	13805.95	13649.00	1191.27	0.00	0.09	11630.00	11732.92	11630.00	1039.38	0.00	0.09	77.00	48.00	0.00	2019.00	2175.95	17340274.00	1.99	12666.86	12510.50
22	4	7	10013.00	27141.00	203.10	0	Spot (Block22, Row7, Column4)	14549.01	14350.50	1239.39	0.01	0.09	11736.00	11799.12	11736.00	1048.01	0.00	0.09	94.00	67.00	0.00	2614.50	2813.01	17022348.00	2.62	12933.07	12955.50
22	5	7	10313.00	27145.00	192.10	0	Spot (Block22, Row7, Column5)	17797.66	17371.50	2855.99	0.01	0.16	11775.00	11845.61	11775.00	1204.27	0.00	0.10	99.00	92.00	0.00	5596.50	6022.66	18580760.00	4.94	13922.15	13893.00
22	6	7	10611.00	27148.00	176.60	0	Spot (Block22, Row7, Column6)	16740.83	16562.00	1786.55	0.00	0.11	11848.00	11877.17	11848.00	1132.77	0.00	0.10	99.00	93.00	0.00	4714.00	4892.83	14564525.00	4.29	14020.28	14126.00
22	7	7	10905.00	27148.00	148.10	0	Spot (Block22, Row7, Column7)	27632.69	25973.50	7472.02	0.03	0.27	12142.00	12283.43	12142.00	2433.01	0.01	0.20	100.00	97.00	0.00	13831.50	15490.69	16524350.00	6.31	16017.33	15774.00
22	8	7	11224.00	27149.00	187.85	0	Spot (Block22, Row7, Column8)	27158.59	26698.00	5098.85	0.01	0.19	12626.00	12821.51	12626.00	2384.30	0.01	0.19	100.00	99.00	0.00	14072.00	14532.59	26859834.00	6.01	17555.07	16563.00
22	1	8	9106.00	27451.00	146.80	0	Spot (Block22, Row8, Column1)	64984.41	65535.00	2933.79	0.00	0.05	12490.00	12657.62	12490.00	1336.55	0.01	0.11	100.00	100.00	92.19	53045.00	52494.41	38276148.00	39.15	31286.31	25738.00
22	2	8	9415.00	27450.00	192.65	0	Spot (Block22, Row8, Column2)	14913.54	14688.00	1499.49	0.01	0.10	11813.50	11921.60	11813.50	1146.33	0.00	0.10	94.00	67.00	0.00	2874.50	3100.04	15644309.00	2.61	12961.34	12836.00
22	3	8	9716.00	27442.00	148.20	0	Spot (Block22, Row8, Column3)	23499.76	21704.00	8399.71	0.03	0.36	11754.00	11821.02	11754.00	1067.04	0.00	0.09	99.00	99.00	0.83	9950.00	11745.76	14099856.00	10.94	14720.30	14244.00
22	4	8	10013.00	27443.00	177.70	0	Spot (Block22, Row8, Column4)	16244.24	16057.50	2071.93	0.01	0.13	11790.00	11875.90	11790.00	1048.27	0.00	0.09	98.00	86.00	0.00	4267.50	4454.24	14359909.00	4.17	13418.09	13435.00
22	5	8	10306.00	27448.00	201.30	0	Spot (Block22, Row8, Column5)	14411.33	14362.50	1324.03	0.00	0.09	11857.00	11892.93	11857.00	1029.79	0.00	0.09	90.00	59.00	0.00	2505.50	2554.33	16544203.00	2.45	12997.33	13016.50
22	6	8	10617.00	27451.00	174.20	0	Spot (Block22, Row8, Column6)	19591.05	19714.50	3468.39	0.00	0.18	11949.00	11994.63	11949.00	1084.54	0.00	0.09	99.00	97.00	0.00	7765.50	7642.05	16534847.00	7.00	14164.81	14141.00
22	7	8	10917.00	27448.00	163.95	0	Spot (Block22, Row8, Column7)	20240.29	19606.50	4066.41	0.01	0.20	12413.00	12594.76	12413.00	2401.58	0.01	0.19	94.00	70.00	0.00	7193.50	7827.29	14977812.00	3.18	14525.54	14431.50
22	8	8	11211.00	27447.00	155.25	0	Spot (Block22, Row8, Column8)	27396.07	26440.00	6481.52	0.02	0.24	13107.00	13296.88	13107.00	2369.29	0.01	0.18	100.00	98.00	0.00	13333.00	14289.07	18190996.00	5.95	16834.30	16617.50
23	1	1	13619.00	25346.00	155.05	0	Spot (Block23, Row1, Column1)	62718.41	65535.00	5816.64	0.02	0.09	8961.00	9032.17	8961.00	863.49	0.00	0.10	100.00	100.00	75.00	56574.00	53757.41	41394528.00	62.17	26374.39	23266.00
23	2	1	13912.00	25352.00	184.85	0	Spot (Block23, Row1, Column2)	11576.38	11266.50	1441.66	0.01	0.12	8697.50	8774.53	8697.50	744.64	0.00	0.08	96.00	82.00	0.00	2569.00	2878.88	11067015.00	3.76	9682.87	9659.50
23	3	1	14220.00	25351.00	180.05	0	Spot (Block23, Row1, Column3)	11812.76	11360.00	1638.46	0.02	0.14	8735.00	8827.53	8735.00	660.51	0.00	0.07	99.00	89.00	0.00	2625.00	3077.76	10737800.00	4.52	9925.62	9920.50
23	4	1	14511.00	25347.00	186.50	0	Spot (Block23, Row1, Column4)	11552.44	11350.00	1384.13	0.01	0.12	8909.00	8993.85	8909.00	693.42	0.00	0.08	96.00	80.00	0.00	2441.00	2643.44	11309834.00	3.69	10040.49	9999.50
23	5	1	14811.00	25349.00	161.25	0	Spot (Block23, Row1, Column5)	16912.27	15252.50	5184.56	0.04	0.31	9045.50	9122.24	9045.50	700.59	0.00	0.08	99.00	99.00	0.00	6207.00	7866.77	12176835.00	11.12	10942.37	10981.00
23	6	1	15109.00	25340.00	169.65	0	Spot (Block23, Row1, Column6)	15901.77	14593.00	4114.03	0.04	0.26	9166.00	9235.26	9166.00	746.97	0.00	0.08	100.00	99.00	0.00	5427.00	6735.77	12657810.00	8.92	10834.69	10814.00
23	7	1	15424.00	25346.00	158.50	0	Spot (Block23, Row1, Column7)	21971.06	20980.00	6810.76	0.02	0.31	9264.00	9456.71	9264.00	2448.78	0.01	0.26	100.00	87.00	0.00	11716.00	12707.06	15182001.00	5.11	12564.40	12395.00
23	8	1	15719.00	25358.00	208.30	0	Spot (Block23, Row1, Column8)	11298.83	11139.50	1401.05	0.01	0.12	9258.00	9495.72	9258.00	2669.23	0.01	0.28	23.00	1.00	0.00	1881.50	2040.83	13965358.00	0.68	10025.40	10030.00
23	1	2	13612.00	25650.00	219.50	0	Spot (Block23, Row2, Column1)	10273.25	10162.50	859.57	0.00	0.08	8735.00	8851.19	8735.00	944.98	0.01	0.11	70.00	33.00	0.00	1427.50	1538.25	14135988.00	1.50	9446.21	9271.00
23	2	2	13908.00	25649.00	140.35	0	Spot (Block23, Row2, Column2)	13423.68	13557.00	1846.41	0.00	0.14	8569.00	8639.40	8569.00	649.53	0.00	0.08	100.00	99.00	0.00	4988.00	4854.68	7168246.00	7.37	10263.80	10328.00
23	3	2	14216.00	25647.00	206.05	0	Spot (Block23, Row2, Column3)	11018.79	10802.50	1809.42	0.01	0.16	8768.00	8861.62	8768.00	724.75	0.00	0.08	96.00	78.00	0.00	2034.50	2250.79	13310693.00	2.98	9641.41	9597.50
23	4	2	14521.00	25649.00	205.75	0	Spot (Block23, Row2, Column4)	11833.38	11813.00	1261.79	0.00	0.11	8924.00	9037.09	8924.00	736.05	0.01	0.08	98.00	85.00	0.00	2889.00	2909.38	14235555.00	3.80	10089.85	9992.00
23	5	2	14826.00	25649.00	193.80	0	Spot (Block23, Row2, Column5)	12624.30	12565.50	1124.41	0.00	0.09	9073.00	9187.42	9073.00	929.28	0.01	0.10	99.00	95.00	0.00	3492.50	3551.30	13432256.00	3.70	10618.66	10464.00
23	6	2	15111.00	25640.00	185.45	0	Spot (Block23, Row2, Column6)	11366.27	11343.50	924.66	0.00	0.08	9229.00	9300.63	9229.00	902.80	0.00	0.10	92.00	64.00	0.00	2114.50	2137.27	11002545.00	2.29	10293.22	10268.00
23	7	2	15411.00	25650.00	198.55	0	Spot (Block23, Row2, Column7)	11402.54	11310.00	1066.03	0.00	0.09	9226.00	9301.03	9226.00	813.74	0.00	0.09	89.00	67.00	0.00	2084.00	2176.54	12702430.00	2.58	10000.84	9851.00
23	8	2	15716.00	25646.00	226.25	0	Spot (Block23, Row2, Column8)	10714.78	10616.00	865.83	0.00	0.08	9058.00	9164.34	9058.00	860.59	0.01	0.09	83.00	44.00	0.00	1558.00	1656.78	15718575.00	1.80	9482.17	9375.00
23	1	3	13622.00	25952.00	156.65	0	Spot (Block23, Row3, Column1)	14801.68	13721.50	3472.44	0.03	0.23	8606.00	8673.05	8606.00	752.53	0.00	0.09	99.00	99.00	0.00	5115.50	6195.68	10094745.00	8.14	10284.10	10263.50
23	2	3	13925.00	25945.00	198.55	0	Spot (Block23, Row3, Column2)	10563.60	10351.00	832.64	0.01	0.08	8555.00	8622.11	8555.00	735.42	0.00	0.09	96.00	70.00	0.00	1796.00	2008.60	11746728.00	2.64	9459.99	9394.00
23	3	3	14208.00	25934.00	202.55	0	Spot (Block23, Row3, Column3)	11124.91	10846.00	1536.33	0.01	0.14	8821.00	8886.70	8821.00	782.06	0.00	0.09	95.00	65.00	0.00	2025.00	2303.91	12993895.00	2.86	9878.61	9774.50
23	4	3	14513.00	25944.00	167.15	0	Spot (Block23, Row3, Column4)	14115.31	13449.00	2922.41	0.02	0.21	8866.00	8927.66	8866.00	762.56	0.00	0.09	100.00	98.00	0.00	4583.00	5249.31	10897021.00	6.80	10472.80	10428.00
23	5	3	14821.00	25946.00	181.90	0	Spot (Block23, Row3, Column5)	11333.90	11074.00	1761.55	0.01	0.16	8863.50	8956.96	8863.50	905.54	0.00	0.10	93.00	65.00	0.00	2210.50	2470.40	10495193.00	2.62	9997.53	9947.00
23	6	3	15125.00	25940.00	188.95	0	Spot (Block23, Row3, Column6)	11088.34	10883.00	810.64	0.01	0.07	9008.00	9105.48	9008.00	778.55	0.00	0.09	98.00	68.00	0.00	1875.00	2080.34	11143783.00	2.55	10219.69	10165.00
23	7	3	15422.00	25947.00	174.90	0	Spot (Block23, Row3, Column7)	13633.96	12889.00	2761.55	0.02	0.20	9198.50	9264.62	9198.50	821.01	0.00	0.09	100.00	88.00	0.00	3690.50	4435.46	11629764.00	5.32	10635.31	10615.50
23	8	3	15715.00	25945.00	194.75	0	Spot (Block23, Row3, Column8)	10910.62	10911.00	727.48	0.00	0.07	9199.00	9288.95	9199.00	833.45	0.00	0.09	87.00	51.00	0.00	1712.00	1711.62	11728913.00	1.95	10245.15	10195.00
23	1	4	13616.00	26251.00	171.85	0	Spot (Block23, Row4, Column1)	13720.34	12945.00	2887.27	0.03	0.21	8692.00	8734.65	8692.00	742.64	0.00	0.09	99.00	96.00	0.00	4253.00	5028.34	11264398.00	6.71	10010.46	9983.00
23	2	4	13914.00	26249.00	202.25	0	Spot (Block23, Row4, Column2)	10777.78	10672.00	841.21	0.00	0.08	8557.00	8635.07	8557.00	737.27	0.00	0.09	99.00	79.00	0.00	2115.00	2220.78	12577669.00	2.91	9544.36	9498.00
23	3	4	14216.00	26247.00	149.10	0	Spot (Block23, Row4, Column3)	26382.87	24959.00	8220.51	0.02	0.31	8637.00	8742.56	8637.00	844.74	0.01	0.10	100.00	100.00	0.00	16322.00	17745.87	16146315.00	20.88	12992.28	12466.00
23	4	4	14507.00	26253.00	203.35	0	Spot (Block23, Row4, Column4)	10286.88	10181.00	698.75	0.00	0.07	8657.00	8706.54	8657.00	759.95	0.00	0.09	91.00	50.00	0.00	1524.00	1629.88	12045931.00	2.08	9420.67	9324.00
23	5	4	14801.00	26246.00	195.20	0	Spot (Block23, Row4, Column5)	10619.86	10538.00	910.35	0.00	0.09	8658.00	8794.44	8658.00	1964.42	0.01	0.22	46.00	1.00	0.00	1880.00	1961.86	11458824.00	0.93	9446.68	9414.00
23	6	4	15125.00	26248.00	199.85	0	Spot (Block23, Row4, Column6)	12201.46	12139.00	1196.29	0.00	0.10	8740.00	8900.93	8740.00	1972.22	0.01	0.22	87.00	33.00	0.00	3399.00	3461.46	13836461.00	1.67	9894.14	9799.00
23	7	4	15412.00	26249.00	166.95	0	Spot (Block23, Row4, Column7)	14988.07	13550.00	4384.19	0.04	0.29	9012.00	9083.19	9012.00	722.22	0.00	0.08	100.00	97.00	0.00	4538.00	5976.07	11600765.00	8.18	10619.36	10644.50
23	8	4	15716.00	26257.00	207.35	0	Spot (Block23, Row4, Column8)	11563.98	11272.50	1485.38	0.01	0.13	9144.00	9228.22	9144.00	738.32	0.00	0.08	88.00	70.00	0.00	2128.50	2419.98	14177434.00	3.16	10028.44	9888.50
23	1	5	13622.00	26551.00	156.65	0	Spot (Block23, Row5, Column1)	13613.08	13449.50	1976.69	0.01	0.15	8709.00	8774.34	8709.00	742.22	0.00	0.08	99.00	98.00	0.00	4740.50	4904.08	9175215.00	6.52	10134.57	10238.00
23	2	5	13918.00	26540.00	200.70	0	Spot (Block23, Row5, Column2)	10401.91	10294.00	814.81	0.00	0.08	8605.00	8665.12	8605.00	731.17	0.00	0.08	93.00	61.00	0.00	1689.00	1796.91	11910182.00	2.38	9442.03	9501.00
23	3	5	14217.00	26551.00	207.15	0	Spot (Block23, Row5, Column3)	11257.91	11047.50	1244.82	0.01	0.11	8678.00	8802.23	8678.00	906.24	0.01	0.10	95.00	74.00	0.00	2369.50	2579.91	13779680.00	2.71	9724.40	9574.50
23	4	5	14519.00	26551.00	170.50	0	Spot (Block23, Row5, Column4)	12802.10	12397.00	2292.93	0.01	0.18	8682.00	8772.89	8682.00	964.38	0.00	0.11	97.00	83.00	0.00	3715.00	4120.10	10344100.00	4.18	10013.62	10028.00
23	5	5	14822.00	26551.00	147.70	0	Spot (Block23, Row5, Column5)	28611.51	26668.00	9729.55	0.03	0.34	8840.50	9011.73	8840.50	2019.66	0.01	0.22	100.00	99.00	0.00	17827.50	19771.01	17166904.00	9.70	13431.85	12862.00
23	6	5	15130.00	26550.00	201.40	0	Spot (Block23, Row5, Column6)	10692.35	10558.00	871.92	0.01	0.08	8873.00	9031.33	8873.00	1805.03	0.01	0.20	44.00	1.00	0.00	1685.00	1819.35	12306894.00	0.92	9907.53	9743.00
23	7	5	15423.00	26546.00	193.90	0	Spot (Block23, Row5, Column7)	10997.51	10847.00	1039.55	0.01	0.09	9037.00	9124.85	9037.00	804.85	0.00	0.09	89.00	61.00	0.00	1810.00	1960.51	11646359.00	2.33	10010.78	9903.00
23	8	5	15720.00	26553.00	155.00	0	Spot (Block23, Row5, Column8)	18647.71	17273.00	5579.95	0.03	0.30	9307.00	9378.96	9307.00	807.62	0.00	0.09	99.00	99.00	0.00	7966.00	9340.71	12251542.00	11.48	11516.61	11568.00
23	1	6	13609.00	26850.00	205.95	0	Spot (Block23, Row6, Column1)	10708.67	10572.00	1002.56	0.01	0.09	8797.00	8851.48	8797.00	739.59	0.00	0.08	94.00	61.00	0.00	1775.00	1911.67	12914662.00	2.51	9589.23	9574.50
23	2	6	13920.00	26845.00	206.65	0	Spot (Block23, Row6, Column2)	10747.09	10469.00	1800.70	0.01	0.17	8689.00	8757.51	8689.00	738.04	0.00	0.08	93.00	60.00	0.00	1780.00	2058.09	13025472.00	2.70	9495.99	9391.00
23	3	6	14205.00	26847.00	156.50	0	Spot (Block23, Row6, Column3)	19509.98	17892.00	6252.19	0.04	0.32	8830.00	8970.34	8830.00	827.09	0.01	0.09	100.00	99.00	0.00	9062.00	10679.98	13208255.00	12.74	11225.24	11068.00
23	4	6	14523.00	26845.00	184.70	0	Spot (Block23, Row6, Column4)	12353.04	12359.00	1599.89	0.00	0.13	8881.00	9040.12	8881.00	996.85	0.01	0.11	95.00	75.00	0.00	3478.00	3472.04	11871271.00	3.32	10100.85	10108.00
23	5	6	14822.00	26848.00	146.00	0	Spot (Block23, Row6, Column5)	28213.17	26677.00	9198.93	0.02	0.33	8977.00	9108.52	8977.00	1015.00	0.01	0.11	100.00	100.00	0.00	17700.00	19236.17	16391849.00	18.82	13369.73	12622.00
23	6	6	15118.00	26845.00	208.20	0	Spot (Block23, Row6, Column6)	11145.19	11014.50	1023.46	0.01	0.09	9082.00	9144.62	9082.00	736.69	0.00	0.08	93.00	70.00	0.00	1932.50	2063.19	13708581.00	2.72	9864.63	9923.00
23	7	6	15418.00	26848.00	166.95	0	Spot (Block23, Row6, Column7)	15891.74	14344.50	4324.64	0.04	0.27	9215.00	9304.63	9215.00	1001.78	0.00	0.11	99.00	95.00	0.00	5129.50	6676.74	12300207.00	6.58	10818.96	10851.00
23	8	6	15725.00	26851.00	152.55	0	Spot (Block23, Row6, Column8)	18827.24	17825.00	5405.72	0.02	0.29	9436.50	9533.15	9436.50	1029.44	0.00	0.11	100.00	97.00	0.00	8388.50	9390.74	11992954.00	9.03	11951.01	11467.00
23	1	7	13613.00	27144.00	208.10	0	Spot (Block23, Row7, Column1)	10462.64	10342.00	832.49	0.01	0.08	8941.00	9049.64	8941.00	930.55	0.01	0.10	72.00	31.00	0.00	1401.00	1521.64	12900435.00	1.52	9404.00	9301.00
23	2	7	13918.00	27150.00	195.05	0	Spot (Block23, Row7, Column2)	10665.34	10610.00	943.70	0.00	0.09	8703.00	8780.41	8703.00	739.67	0.00	0.08	89.00	68.00	0.00	1907.00	1962.34	11486568.00	2.55	9615.00	9511.00
23	3	7	14216.00	27148.00	209.55	0	Spot (Block23, Row7, Column3)	10587.73	10547.00	750.20	0.00	0.07	8869.50	8973.66	8869.50	805.19	0.01	0.09	90.00	52.00	0.00	1677.50	1718.23	13287606.00	2.00	9651.76	9653.50
23	4	7	14521.00	27145.00	204.05	0	Spot (Block23, Row7, Column4)	10547.15	10503.00	768.36	0.00	0.07	8875.00	8981.55	8875.00	839.78	0.01	0.09	89.00	48.00	0.00	1628.00	1672.15	12477278.00	1.86	9658.96	9650.00
23	5	7	14814.00	27145.00	199.65	0	Spot (Block23, Row7, Column5)	11782.57	11628.00	1183.63	0.01	0.10	8895.00	8998.96	8895.00	855.87	0.01	0.10	98.00	84.00	0.00	2733.00	2887.57	13231830.00	3.25	10113.85	9992.00
23	6	7	15113.00	27142.00	199.10	0	Spot (Block23, Row7, Column6)	11042.25	11029.00	1002.32	0.00	0.09	9049.00	9101.78	9049.00	778.91	0.00	0.09	94.00	62.00	0.00	1980.00	1993.25	12422532.00	2.49	9943.22	9921.00
23	7	7	15406.00	27152.00	158.95	0	Spot (Block23, Row7, Column7)	17323.95	16245.50	4301.84	0.03	0.25	9270.00	9341.24	9270.00	1007.70	0.00	0.11	99.00	99.00	0.00	6975.50	8053.95	12161409.00	7.92	11302.24	11331.00
23	8	7	15723.00	27150.00	186.85	0	Spot (Block23, Row7, Column8)	16151.19	15971.00	2154.14	0.00	0.13	9427.00	9527.76	9427.00	1047.97	0.00	0.11	100.00	100.00	0.00	6544.00	6724.19	15812014.00	6.32	11725.62	11554.00
23	1	8	13608.00	27454.00	147.80	0	Spot (Block23, Row8, Column1)	63326.86	65535.00	5348.41	0.01	0.08	9361.00	9498.30	9361.00	1081.02	0.01	0.11	100.00	100.00	79.87	56174.00	53965.86	37743128.00	49.79	27870.46	24092.00
23	2	8	13907.00	27453.00	200.30	0	Spot (Block23, Row8, Column2)	10962.09	10788.00	1031.20	0.01	0.09	9021.00	9129.47	9021.00	970.15	0.01	0.11	81.00	44.00	0.00	1767.00	1941.09	12485821.00	1.89	9831.20	9828.00
23	3	8	14211.00	27448.00	166.75	0	Spot (Block23, Row8, Column3)	14295.60	13386.00	3258.06	0.03	0.23	9036.00	9102.92	9036.00	878.57	0.00	0.10	99.00	91.00	0.00	4350.00	5259.60	11021908.00	5.91	10473.09	10439.00
23	4	8	14512.00	27443.00	190.70	0	Spot (Block23, Row8, Column4)	11035.68	10905.50	998.68	0.01	0.09	8972.00	9093.06	8972.00	867.14	0.01	0.10	89.00	58.00	0.00	1933.50	2063.68	11322605.00	2.24	9987.36	9907.00
23	5	8	14807.00	27457.00	198.40	0	Spot (Block23, Row8, Column5)	10826.76	10628.50	1638.38	0.01	0.15	8967.00	9067.44	8967.00	852.74	0.00	0.09	79.00	48.00	0.00	1661.50	1859.76	12125974.00	2.06	9635.75	9505.50
23	6	8	15116.00	27449.00	184.85	0	Spot (Block23, Row8, Column6)	11372.13	11248.00	1043.78	0.00	0.09	9117.00	9213.05	9117.00	893.88	0.00	0.10	91.00	64.00	0.00	2131.00	2255.13	10962732.00	2.42	10253.68	10314.00
23	7	8	15421.00	27452.00	166.55	0	Spot (Block23, Row8, Column7)	13507.32	13140.00	2134.47	0.01	0.16	9461.00	9524.54	9461.00	956.38	0.00	0.10	98.00	85.00	0.00	3679.00	4046.32	10414141.00	4.16	10913.70	10776.50
23	8	8	15725.00	27447.00	161.25	0	Spot (Block23, Row8, Column8)	18149.88	17416.00	3946.97	0.02	0.22	9656.00	9775.85	9656.00	950.90	0.01	0.10	100.00	99.00	0.00	7760.00	8493.88	13049760.00	8.81	12027.67	11917.50
24	1	1	18117.00	25347.00	157.20	0	Spot (Block24, Row1, Column1)	57695.68	65535.00	11515.28	0.06	0.20	5634.00	5721.07	5634.00	466.80	0.01	0.08	100.00	100.00	60.32	59901.00	52061.68	39694980.00	111.34	19132.87	16394.50
24	2	1	18416.00	25352.00	165.50	0	Spot (Block24, Row1, Column2)	9282.89	8836.00	2187.72	0.02	0.24	5513.00	5560.74	5513.00	394.03	0.00	0.07	100.00	98.00	0.00	3323.00	3769.89	7045713.00	9.45	6470.14	6481.50
24	3	1	18722.00	25345.00	203.40	0	Spot (Block24, Row1, Column3)	6747.80	6573.00	657.16	0.01	0.10	5532.00	5566.19	5532.00	293.32	0.00	0.05	98.00	87.00	0.00	1041.00	1215.80	7928661.00	4.03	5916.12	5910.50
24	4	1	19012.00	25348.00	164.25	0	Spot (Block24, Row1, Column4)	8300.15	8054.50	1279.20	0.01	0.15	5643.00	5666.43	5643.00	275.57	0.00	0.05	100.00	100.00	0.00	2411.50	2657.15	6191913.00	9.56	6461.69	6410.00
24	5	1	19319.00	25349.00	165.80	0	Spot (Block24, Row1, Column5)	8995.11	8394.00	2005.00	0.03	0.22	5757.00	5773.52	5757.00	304.66	0.00	0.05	100.00	100.00	0.00	2637.00	3238.11	6863266.00	10.57	6577.53	6513.00
24	6	1	19610.00	25343.00	156.75	0	Spot (Block24, Row1, Column6)	13625.19	12512.00	4268.00	0.04	0.31	5912.00	5937.64	5912.00	341.15	0.00	0.06	100.00	100.00	0.00	6600.00	7713.19	9251502.00	22.53	7643.70	7453.50
24	7	1	19926.00	25346.00	157.40	0	Spot (Block24, Row1, Column7)	13672.73	12660.00	4350.35	0.03	0.32	6033.00	6076.06	6033.00	320.41	0.00	0.05	100.00	100.00	0.00	6627.00	7639.73	9311129.00	23.71	7924.04	7686.50
24	8	1	20229.00	25345.00	199.90	0	Spot (Block24, Row1, Column8)	7425.70	7416.00	423.96	0.00	0.06	6227.00	6248.57	6227.00	325.28	0.00	0.05	99.00	89.00	0.00	1189.00	1198.70	8383615.00	3.62	6711.69	6737.00
24	1	2	18119.00	25646.00	203.15	0	Spot (Block24, Row2, Column1)	6228.55	6220.00	251.24	0.00	0.04	5401.00	5454.48	5401.00	391.60	0.00	0.07	97.00	55.00	0.00	819.00	827.55	7306094.00	1.98	5783.09	5805.50
24	2	2	18408.00	25650.00	140.10	0	Spot (Block24, Row2, Column2)	7842.89	7968.00	726.65	0.01	0.09	5399.00	5421.09	5399.00	260.36	0.00	0.05	100.00	100.00	0.00	2569.00	2443.89	4164577.00	9.30	6346.09	6347.00
24	3	2	18719.00	25651.00	198.30	0	Spot (Block24, Row2, Column3)	6719.85	6630.00	492.79	0.01	0.07	5518.00	5530.62	5518.00	251.56	0.00	0.05	99.00	93.00	0.00	1112.00	1201.85	7465758.00	4.73	5931.40	5932.00
24	4	2	19021.00	25652.00	196.30	0	Spot (Block24, Row2, Column4)	7407.90	7321.50	876.11	0.01	0.12	5641.00	5684.13	5641.00	298.98	0.00	0.05	100.00	99.00	0.00	1680.50	1766.90	8089422.00	5.77	6351.57	6293.00
24	5	2	19320.00	25648.00	196.50	0	Spot (Block24, Row2, Column5)	6955.21	6918.00	415.15	0.00	0.06	5679.00	5706.14	5679.00	248.16	0.00	0.04	99.00	97.00	0.00	1239.00	1276.21	7581175.00	5.03	6189.77	6123.00
24	6	2	19611.00	25648.00	203.20	0	Spot (Block24, Row2, Column6)	6970.33	6933.50	469.47	0.00	0.07	5833.00	5847.98	5833.00	301.71	0.00	0.05	97.00	89.00	0.00	1100.50	1137.33	8183168.00	3.72	6273.14	6314.50
24	7	2	19918.00	25651.00	197.30	0	Spot (Block24, Row2, Column7)	7372.48	7269.00	561.08	0.01	0.08	5968.00	6010.33	5968.00	288.98	0.00	0.05	99.00	98.00	0.00	1301.00	1404.48	8139214.00	4.71	6502.40	6515.00
24	8	2	20221.00	25648.00	207.65	0	Spot (Block24, Row2, Column8)	6931.68	6955.00	303.75	0.00	0.04	6064.50	6097.81	6064.50	268.21	0.00	0.04	97.00	84.00	0.00	890.50	867.18	8532895.00	3.11	6422.03	6441.00
24	1	3	18124.00	25950.00	157.50	0	Spot (Block24, Row3, Column1)	7867.69	7551.00	1122.90	0.02	0.14	5277.00	5303.06	5277.00	272.61	0.00	0.05	100.00	100.00	0.00	2274.00	2590.69	5357896.00	9.41	6097.41	6081.00
24	2	3	18420.00	25942.00	195.10	0	Spot (Block24, Row3, Column2)	6609.17	6521.00	508.27	0.01	0.08	5383.00	5404.37	5383.00	456.54	0.00	0.08	97.00	67.00	0.00	1138.00	1226.17	7104861.00	2.64	5915.11	5940.50
24	3	3	18709.00	25939.00	196.65	0	Spot (Block24, Row3, Column3)	7183.09	6962.00	899.80	0.01	0.13	5624.00	5695.59	5624.00	497.34	0.01	0.09	98.00	77.00	0.00	1338.00	1559.09	7872670.00	2.99	6192.38	6210.50
24	4	3	19020.00	25948.00	148.70	0	Spot (Block24, Row3, Column4)	17782.32	16781.00	6566.79	0.03	0.37	5756.00	5824.65	5756.00	340.96	0.01	0.06	100.00	100.00	0.00	11025.00	12026.32	10722740.00	35.07	8736.74	8214.00
24	5	3	19315.00	25952.00	190.00	0	Spot (Block24, Row3, Column5)	7048.27	6988.00	435.86	0.00	0.06	5836.00	5866.27	5836.00	289.00	0.00	0.05	99.00	94.00	0.00	1152.00	1212.27	7139900.00	4.09	6360.01	6382.00
24	6	3	19617.00	25940.00	197.80	0	Spot (Block24, Row3, Column6)	7125.15	7063.00	398.62	0.00	0.06	5907.00	5920.25	5907.00	269.13	0.00	0.05	99.00	97.00	0.00	1156.00	1218.15	7923172.00	4.48	6430.34	6512.00
24	7	3	19924.00	25953.00	188.55	0	Spot (Block24, Row3, Column7)	7846.28	7525.00	1031.17	0.02	0.13	6013.00	6042.83	6013.00	266.92	0.00	0.04	100.00	95.00	0.00	1512.00	1833.28	7854124.00	6.76	6595.72	6585.00
24	8	3	20220.00	25943.00	193.15	0	Spot (Block24, Row3, Column8)	7257.92	7166.50	420.75	0.01	0.06	6084.00	6105.04	6084.00	265.98	0.00	0.04	99.00	95.00	0.00	1082.50	1173.92	7664364.00	4.33	6576.36	6582.00
24	1	4	18120.00	26251.00	153.60	0	Spot (Block24, Row4, Column1)	14908.15	13136.50	5668.69	0.05	0.38	5364.00	5410.29	5364.00	352.25	0.00	0.07	100.00	100.00	0.00	7772.50	9544.15	9720116.00	26.96	7293.97	7143.00
24	2	4	18418.00	26247.00	218.75	0	Spot (Block24, Row4, Column2)	6483.81	6462.00	373.52	0.00	0.06	5435.00	5481.60	5435.00	394.19	0.00	0.07	97.00	75.00	0.00	1027.00	1048.81	8908754.00	2.54	5732.38	5737.00
24	3	4	18714.00	26250.00	149.35	0	Spot (Block24, Row4, Column3)	43745.12	44842.00	19242.63	0.01	0.44	5664.00	5735.38	5664.00	402.94	0.01	0.07	100.00	100.00	29.61	39178.00	38081.12	26597180.00	94.33	14493.19	12414.00
24	4	4	19003.00	26243.00	202.60	0	Spot (Block24, Row4, Column4)	6980.00	6929.00	359.89	0.00	0.05	5779.00	5851.16	5779.00	368.42	0.01	0.06	99.00	93.00	0.00	1150.00	1201.00	8131699.00	3.06	6382.67	6446.00
24	5	4	19299.00	26248.00	204.50	0	Spot (Block24, Row4, Column5)	7091.02	6936.00	1012.40	0.01	0.14	5857.00	5903.45	5857.00	327.88	0.00	0.06	98.00	88.00	0.00	1079.00	1234.02	8431227.00	3.62	6334.88	6341.00
24	6	4	19624.00	26245.00	196.55	0	Spot (Block24, Row4, Column6)	7587.16	7592.50	464.82	0.00	0.06	5940.00	5977.18	5940.00	266.35	0.00	0.04	99.00	99.00	0.00	1652.50	1647.16	8315528.00	6.04	6542.34	6577.00
24	7	4	19915.00	26249.00	185.00	0	Spot (Block24, Row4, Column7)	8225.80	7924.00	1243.76	0.02	0.15	6062.00	6085.49	6062.00	270.17	0.00	0.04	100.00	98.00	0.00	1862.00	2163.80	7921446.00	7.92	6755.03	6730.00
24	8	4	20216.00	26254.00	186.05	0	Spot (Block24, Row4, Column8)	7978.83	7861.00	841.10	0.01	0.11	6167.00	6173.05	6167.00	269.10	0.00	0.04	99.00	97.00	0.00	1694.00	1811.83	7779359.00	6.71	6743.05	6743.50
24	1	5	18121.00	26552.00	150.35	0	Spot (Block24, Row5, Column1)	14629.97	12805.00	6307.80	0.06	0.43	5471.00	5510.93	5471.00	340.18	0.00	0.06	100.00	100.00	0.00	7334.00	9158.97	9114471.00	26.81	7327.00	7226.00
24	2	5	18423.00	26546.00	203.00	0	Spot (Block24, Row5, Column2)	6827.42	6830.00	440.53	0.00	0.06	5524.00	5551.54	5524.00	310.09	0.00	0.06	99.00	94.00	0.00	1306.00	1303.42	7974425.00	4.11	6012.16	6001.50
24	3	5	18714.00	26569.00	210.25	0	Spot (Block24, Row5, Column3)	7513.74	7190.50	3238.90	0.02	0.43	5797.00	5847.71	5797.00	402.00	0.00	0.07	92.00	82.00	0.08	1393.50	1716.74	9452287.00	4.14	6250.13	6262.50
24	4	5	19016.00	26553.00	158.60	0	Spot (Block24, Row5, Column4)	10011.38	9499.00	2256.18	0.02	0.23	5834.00	5886.41	5834.00	348.09	0.00	0.06	100.00	100.00	0.00	3665.00	4177.38	6937887.00	11.85	7039.36	7048.50
24	5	5	19320.00	26549.00	148.10	0	Spot (Block24, Row5, Column5)	40994.38	41575.00	18761.99	0.01	0.46	5888.00	5971.48	5888.00	412.27	0.01	0.07	100.00	100.00	19.46	35687.00	35106.38	24432768.00	84.95	13935.55	12444.00
24	6	5	19614.00	26543.00	201.65	0	Spot (Block24, Row5, Column6)	7271.81	7189.00	560.19	0.00	0.08	5959.00	6015.56	5959.00	313.94	0.00	0.05	99.00	90.00	0.00	1230.00	1312.81	8413484.00	4.00	6427.20	6424.00
24	7	5	19920.00	26549.00	199.80	0	Spot (Block24, Row5, Column7)	7389.86	7407.00	485.18	0.00	0.07	6083.00	6103.64	6083.00	286.73	0.00	0.05	98.00	94.00	0.00	1324.00	1306.86	8350538.00	4.49	6621.39	6627.00
24	8	5	20219.00	26549.00	160.45	0	Spot (Block24, Row5, Column8)	10266.22	9401.50	2674.96	0.04	0.26	6168.00	6188.24	6168.00	360.95	0.00	0.06	100.00	100.00	0.00	3233.50	4098.22	7268482.00	11.30	7196.51	7116.00
24	1	6	18113.00	26846.00	206.70	0	Spot (Block24, Row6, Column1)	6521.58	6500.00	390.78	0.00	0.06	5486.00	5511.21	5486.00	311.54	0.00	0.06	96.00	88.00	0.00	1014.00	1035.58	7910676.00	3.24	5880.76	5863.50
24	2	6	18423.00	26846.00	217.10	0	Spot (Block24, Row6, Column2)	6833.09	6777.00	450.14	0.00	0.07	5626.00	5660.93	5626.00	376.19	0.00	0.07	98.00	83.00	0.00	1151.00	1207.09	9190509.00	3.12	6102.17	6069.00
24	3	6	18710.00	26849.00	149.70	0	Spot (Block24, Row6, Column3)	21135.90	19391.00	9021.00	0.04	0.43	5849.00	5915.55	5849.00	397.93	0.00	0.07	100.00	100.00	0.00	13542.00	15286.90	12935169.00	38.25	9221.46	8724.50
24	4	6	19020.00	26850.00	201.55	0	Spot (Block24, Row6, Column4)	7690.36	7512.50	867.04	0.01	0.11	5916.50	5980.38	5916.50	378.78	0.00	0.06	98.00	90.00	0.00	1596.00	1773.86	8859297.00	4.51	6547.52	6489.00
24	5	6	19321.00	26850.00	147.20	0	Spot (Block24, Row6, Column5)	21695.68	20262.00	9163.25	0.03	0.42	5934.00	6009.25	5934.00	380.76	0.01	0.06	100.00	100.00	0.00	14328.00	15761.68	12822148.00	41.20	9498.06	8831.00
24	6	6	19623.00	26855.00	198.35	0	Spot (Block24, Row6, Column6)	7226.82	7162.00	475.77	0.00	0.07	5974.00	6005.35	5974.00	287.42	0.00	0.05	99.00	94.00	0.00	1188.00	1252.82	8050678.00	4.25	6462.49	6428.00
24	7	6	19922.00	26851.00	166.45	0	Spot (Block24, Row6, Column7)	9720.75	9202.00	2001.42	0.02	0.21	6062.00	6097.24	6062.00	303.95	0.00	0.05	100.00	100.00	0.00	3140.00	3658.75	7446093.00	11.92	7034.58	7016.00
24	8	6	20226.00	26852.00	157.00	0	Spot (Block24, Row6, Column8)	10139.23	9491.00	2225.49	0.03	0.22	6100.00	6135.65	6100.00	371.81	0.00	0.06	100.00	100.00	0.00	3391.00	4039.23	6884536.00	10.77	7257.53	7189.00
24	1	7	18110.00	27151.00	196.55	0	Spot (Block24, Row7, Column1)	6567.70	6554.00	372.11	0.00	0.06	5525.00	5592.35	5525.00	433.40	0.01	0.08	95.00	65.00	0.00	1029.00	1042.70	7191628.00	2.25	5983.85	5971.00
24	2	7	18423.00	27142.00	198.60	0	Spot (Block24, Row7, Column2)	6576.66	6574.00	355.03	0.00	0.05	5563.00	5570.15	5563.00	319.89	0.00	0.06	97.00	85.00	0.00	1011.00	1013.66	7365860.00	3.15	6087.11	6121.00
24	3	7	18720.00	27145.00	222.25	0	Spot (Block24, Row7, Column3)	6880.25	6866.00	392.53	0.00	0.06	5777.00	5833.95	5777.00	381.30	0.00	0.07	97.00	81.00	0.00	1089.00	1103.25	9756196.00	2.74	6141.89	6136.00
24	4	7	19019.00	27141.00	207.60	0	Spot (Block24, Row7, Column4)	7041.88	6925.00	481.83	0.01	0.07	5881.00	5914.78	5881.00	368.03	0.00	0.06	96.00	84.00	0.00	1044.00	1160.88	8633340.00	3.06	6376.93	6378.00
24	5	7	19319.00	27150.00	207.40	0	Spot (Block24, Row7, Column5)	7652.24	7589.00	586.89	0.00	0.08	5907.00	5949.45	5907.00	395.01	0.00	0.07	99.00	96.00	0.00	1682.00	1745.24	9335732.00	4.31	6691.90	6630.00
24	6	7	19612.00	27142.00	209.05	0	Spot (Block24, Row7, Column6)	7351.61	7323.00	472.70	0.00	0.06	5945.00	5965.37	5945.00	306.46	0.00	0.05	100.00	97.00	0.00	1378.00	1406.61	9174809.00	4.52	6503.76	6444.00
24	7	7	19904.00	27148.00	173.80	0	Spot (Block24, Row7, Column7)	9600.48	9157.00	1943.40	0.02	0.20	5945.00	5961.46	5945.00	346.88	0.00	0.06	100.00	100.00	0.00	3212.00	3655.48	8074000.00	10.49	6991.84	6965.50
24	8	7	20220.00	27145.00	187.60	0	Spot (Block24, Row7, Column8)	8786.66	8811.00	745.81	0.00	0.08	5943.00	5955.48	5943.00	330.10	0.00	0.06	100.00	100.00	0.00	2868.00	2843.66	8672433.00	8.58	6894.59	6796.00
24	1	8	18108.00	27456.00	146.80	0	Spot (Block24, Row8, Column1)	61298.32	65535.00	8707.67	0.03	0.14	5850.00	5909.51	5850.00	584.72	0.00	0.10	100.00	100.00	74.53	59685.00	55448.32	36105008.00	94.73	24195.42	20231.00
24	2	8	18416.00	27455.00	201.90	0	Spot (Block24, Row8, Column2)	6784.83	6775.50	465.41	0.00	0.07	5530.00	5606.57	5530.00	449.64	0.01	0.08	98.00	76.00	0.00	1245.50	1254.83	7883969.00	2.62	6034.22	6054.00
24	3	8	18714.00	27446.00	197.70	0	Spot (Block24, Row8, Column3)	7356.61	7114.00	1006.70	0.01	0.14	5665.00	5702.58	5665.00	367.40	0.00	0.06	97.00	89.00	0.00	1449.00	1691.61	8143769.00	4.50	6248.33	6218.00
24	4	8	19013.00	27440.00	185.05	0	Spot (Block24, Row8, Column4)	7636.08	7559.50	852.58	0.00	0.11	5773.00	5815.00	5773.00	388.59	0.00	0.07	99.00	91.00	0.00	1786.50	1863.08	7361177.00	4.69	6463.49	6455.00
24	5	8	19306.00	27453.00	204.25	0	Spot (Block24, Row8, Column5)	7028.35	7000.00	429.74	0.00	0.06	5763.00	5796.26	5763.00	388.54	0.00	0.07	99.00	85.00	0.00	1237.00	1265.35	8314534.00	3.17	6336.20	6315.00
24	6	8	19618.00	27447.00	202.30	0	Spot (Block24, Row8, Column6)	7253.11	7141.00	588.76	0.01	0.08	5805.00	5824.02	5805.00	326.13	0.00	0.06	99.00	94.00	0.00	1336.00	1448.11	8428110.00	4.38	6408.45	6337.00
24	7	8	19919.00	27449.00	157.80	0	Spot (Block24, Row8, Column7)	10585.51	10181.00	2295.41	0.02	0.22	5767.00	5811.35	5767.00	362.03	0.00	0.06	100.00	100.00	0.00	4414.00	4818.51	7229903.00	13.19	7068.24	6995.00
24	8	8	20224.00	27447.00	157.40	0	Spot (Block24, Row8, Column8)	12951.71	12360.50	3528.67	0.02	0.27	5769.00	5805.35	5769.00	346.84	0.00	0.06	100.00	100.00	0.00	6591.50	7182.71	8884876.00	20.60	7537.95	7453.00
25	1	1	4615.00	29839.00	153.20	0	Spot (Block25, Row1, Column1)	63281.43	65535.00	5230.26	0.02	0.08	5753.00	5839.94	5753.00	519.88	0.01	0.09	100.00	100.00	79.20	59782.00	57528.43	41070016.00	110.49	21126.18	17152.50
25	2	1	4911.00	29846.00	141.40	0	Spot (Block25, Row1, Column2)	24858.56	24088.00	9492.10	0.01	0.38	5731.00	5796.23	5731.00	525.09	0.00	0.09	100.00	100.00	0.00	18357.00	19127.56	13473342.00	36.30	10213.76	9556.50
25	3	1	5218.00	29843.00	159.25	0	Spot (Block25, Row1, Column3)	9382.28	8609.50	2352.90	0.04	0.25	5613.00	5684.70	5613.00	456.90	0.01	0.08	99.00	96.00	0.00	2996.50	3769.28	6605128.00	8.09	6610.99	6646.00
25	4	1	5504.00	29842.00	141.10	0	Spot (Block25, Row1, Column4)	19581.21	18508.00	7125.13	0.02	0.36	5597.00	5689.03	5597.00	492.26	0.01	0.09	100.00	100.00	0.00	12911.00	13984.21	10613018.00	28.22	9197.24	8996.00
25	5	1	5813.00	29847.00	143.60	0	Spot (Block25, Row1, Column5)	26066.79	23618.00	14073.43	0.04	0.54	5691.00	5802.48	5691.00	557.00	0.01	0.10	100.00	100.00	0.72	17927.00	20375.79	14545269.00	36.38	9533.26	8790.00
25	6	1	6104.00	29835.00	146.80	0	Spot (Block25, Row1, Column6)	24271.88	23302.00	9613.26	0.02	0.40	5928.00	6032.48	5928.00	599.44	0.01	0.10	100.00	100.00	0.00	17374.00	18343.88	14247591.00	30.43	10168.02	9362.00
25	7	1	6419.00	29839.00	151.30	0	Spot (Block25, Row1, Column7)	51912.27	65535.00	16595.72	0.10	0.32	6050.00	6129.49	6050.00	590.65	0.01	0.10	100.00	100.00	51.20	59485.00	45862.27	32445408.00	77.51	16864.74	14378.00
25	8	1	6720.00	29845.00	210.15	0	Spot (Block25, Row1, Column8)	7484.21	7445.50	653.45	0.00	0.09	6200.00	6269.53	6200.00	526.14	0.00	0.08	88.00	59.00	0.00	1245.50	1284.21	9415134.00	2.31	6779.32	6754.00
25	1	2	4602.00	30145.00	223.00	0	Spot (Block25, Row2, Column1)	6436.88	6402.00	404.24	0.00	0.06	5651.00	5740.82	5651.00	496.66	0.01	0.09	73.00	26.00	0.00	751.00	785.88	9172553.00	1.40	5938.46	5954.00
25	2	2	4902.00	30146.00	121.25	0	Spot (Block25, Row2, Column2)	17551.74	17156.00	3910.40	0.01	0.22	5566.00	5642.38	5566.00	468.94	0.01	0.08	100.00	100.00	0.00	11590.00	11985.74	6792522.00	25.40	9047.06	8841.00
25	3	2	5213.00	30137.00	206.75	0	Spot (Block25, Row2, Column3)	6612.93	6576.50	516.57	0.00	0.08	5501.00	5562.15	5501.00	417.87	0.00	0.08	92.00	67.00	0.00	1075.50	1111.93	8028094.00	2.51	5954.14	5894.50
25	4	2	5516.00	30144.00	198.75	0	Spot (Block25, Row2, Column4)	9998.76	9495.00	2234.76	0.02	0.22	5557.00	5635.44	5557.00	483.17	0.01	0.09	100.00	100.00	0.00	3938.00	4441.76	11158612.00	9.03	7118.00	7028.00
25	5	2	5821.00	30147.00	210.60	0	Spot (Block25, Row2, Column5)	7217.20	7094.00	761.95	0.01	0.11	5674.00	5761.70	5674.00	501.20	0.01	0.09	94.00	74.00	0.00	1420.00	1543.20	9144188.00	2.90	6087.73	6036.00
25	6	2	6107.00	30144.00	142.15	0	Spot (Block25, Row2, Column6)	21937.78	21294.50	8590.34	0.01	0.39	5887.00	5962.45	5887.00	534.07	0.01	0.09	100.00	100.00	0.00	15407.50	16050.78	12109656.00	29.91	9216.23	8602.00
25	7	2	6418.00	30145.00	196.00	0	Spot (Block25, Row2, Column7)	8280.17	7908.50	1381.45	0.02	0.17	6055.50	6103.97	6055.50	538.13	0.00	0.09	95.00	76.00	0.00	1853.00	2224.67	8975706.00	4.04	6851.82	6802.00
25	8	2	6719.00	30145.00	225.20	0	Spot (Block25, Row2, Column8)	7300.77	7215.50	561.79	0.01	0.08	6232.00	6283.45	6232.00	479.63	0.00	0.08	84.00	51.00	0.00	983.50	1068.77	10644519.00	2.12	6634.57	6677.50
25	1	3	4614.00	30441.00	139.40	0	Spot (Block25, Row3, Column1)	44725.40	45651.00	17770.55	0.01	0.40	5585.00	5657.87	5585.00	483.41	0.01	0.09	100.00	100.00	24.19	40066.00	39140.40	23480936.00	80.82	15301.98	13739.00
25	2	3	4917.00	30442.00	204.90	0	Spot (Block25, Row3, Column2)	6467.17	6386.50	540.79	0.01	0.08	5466.00	5541.08	5466.00	433.64	0.01	0.08	87.00	54.00	0.00	920.50	1001.17	7670058.00	2.14	5839.70	5820.50
25	3	3	5204.00	30441.00	189.10	0	Spot (Block25, Row3, Column3)	7113.32	6885.50	1459.47	0.01	0.21	5561.00	5671.91	5561.00	538.80	0.01	0.09	94.00	64.00	0.00	1324.50	1552.32	7155997.00	2.68	6228.10	6189.00
25	4	3	5511.00	30441.00	139.10	0	Spot (Block25, Row3, Column4)	33484.86	32076.00	14544.04	0.02	0.43	5708.00	5797.65	5708.00	525.69	0.01	0.09	100.00	100.00	1.72	26368.00	27776.86	17546076.00	52.67	12244.75	10916.00
25	5	3	5817.00	30449.00	209.05	0	Spot (Block25, Row3, Column5)	6997.55	6902.50	564.02	0.01	0.08	5748.00	5808.36	5748.00	447.77	0.00	0.08	95.00	69.00	0.00	1154.50	1249.55	8732937.00	2.66	6247.29	6230.50
25	6	3	6117.00	30436.00	214.80	0	Spot (Block25, Row3, Column6)	7228.48	7207.50	547.39	0.00	0.08	5926.00	5964.88	5926.00	460.67	0.00	0.08	95.00	71.00	0.00	1281.50	1302.48	9483763.00	2.74	6507.34	6480.00
25	7	3	6420.00	30444.00	143.15	0	Spot (Block25, Row3, Column7)	15435.69	14593.00	5466.86	0.02	0.35	6099.00	6127.18	6099.00	457.35	0.00	0.07	100.00	100.00	0.00	8494.00	9336.69	8628550.00	20.35	8267.88	8050.00
25	8	3	6722.00	30438.00	217.10	0	Spot (Block25, Row3, Column8)	7380.21	7274.00	627.22	0.01	0.08	6260.50	6331.88	6260.50	487.69	0.00	0.08	83.00	51.00	0.00	1013.50	1119.71	9978049.00	2.15	6680.85	6623.00
25	1	4	4615.00	30743.00	139.25	0	Spot (Block25, Row4, Column1)	29788.58	27891.00	13024.53	0.03	0.44	5555.00	5645.08	5555.00	484.27	0.01	0.09	100.00	100.00	0.19	22336.00	24233.58	15698582.00	49.86	11505.77	10193.00
25	2	4	4908.00	30737.00	220.85	0	Spot (Block25, Row4, Column2)	6900.38	6859.50	548.84	0.00	0.08	5518.00	5608.44	5518.00	500.86	0.01	0.09	97.00	70.00	0.00	1341.50	1382.38	9619127.00	2.58	6146.91	6148.50
25	3	4	5214.00	30742.00	144.75	0	Spot (Block25, Row4, Column3)	61315.43	65535.00	8257.38	0.03	0.13	5697.00	5799.27	5697.00	549.47	0.01	0.09	100.00	100.00	73.46	59838.00	55618.43	34888752.00	101.04	21439.18	17821.50
25	4	4	5509.00	30746.00	207.95	0	Spot (Block25, Row4, Column4)	7340.82	7263.50	644.13	0.00	0.09	5885.00	5966.00	5885.00	557.45	0.01	0.09	96.00	66.00	0.00	1378.50	1455.82	9029214.00	2.47	6509.72	6494.00
25	5	4	5802.00	30742.00	208.30	0	Spot (Block25, Row4, Column5)	7099.17	7006.50	591.99	0.01	0.08	5916.00	5963.47	5916.00	509.95	0.00	0.09	91.00	55.00	0.00	1090.50	1183.17	8760375.00	2.23	6496.04	6504.50
25	6	4	6111.00	30745.00	190.15	0	Spot (Block25, Row4, Column6)	7685.56	7557.00	698.59	0.01	0.09	5992.00	6060.45	5992.00	500.55	0.00	0.08	99.00	84.00	0.00	1565.00	1693.56	7808533.00	3.25	6572.47	6617.00
25	7	4	6405.00	30749.00	143.15	0	Spot (Block25, Row4, Column7)	17059.68	15426.50	7245.39	0.04	0.42	6167.00	6209.52	6167.00	508.50	0.00	0.08	100.00	100.00	0.00	9259.50	10892.68	9519302.00	21.34	8470.53	8202.00
25	8	4	6716.00	30749.00	159.65	0	Spot (Block25, Row4, Column8)	10404.23	10200.00	2013.54	0.01	0.19	6357.00	6434.58	6357.00	560.02	0.01	0.09	99.00	96.00	0.00	3843.00	4047.23	7314177.00	7.09	7446.70	7433.50
25	1	5	4616.00	31046.00	139.45	0	Spot (Block25, Row5, Column1)	42975.40	41885.00	19681.18	0.01	0.46	5467.00	5549.11	5467.00	446.84	0.01	0.08	100.00	100.00	30.25	36418.00	37508.40	22734076.00	83.76	14782.45	12809.00
25	2	5	4922.00	31041.00	203.45	0	Spot (Block25, Row5, Column2)	6605.79	6564.50	424.85	0.00	0.06	5507.00	5564.13	5507.00	399.38	0.00	0.07	97.00	71.00	0.00	1057.50	1098.79	7755203.00	2.61	6094.81	6052.50
25	3	5	5226.00	31043.00	204.70	0	Spot (Block25, Row5, Column3)	7308.98	7297.00	596.93	0.00	0.08	5853.00	5980.53	5853.00	617.45	0.01	0.10	90.00	59.00	0.00	1444.00	1455.98	8712307.00	2.15	6502.74	6503.00
25	4	5	5515.00	31045.00	143.25	0	Spot (Block25, Row5, Column4)	17930.94	16844.50	6422.06	0.03	0.36	6099.00	6185.42	6099.00	606.69	0.01	0.10	100.00	100.00	0.00	10745.50	11831.94	10041325.00	19.36	8655.40	8422.50
25	5	5	5815.00	31044.00	145.35	0	Spot (Block25, Row5, Column5)	60280.46	65535.00	9877.12	0.04	0.16	6184.00	6282.43	6184.00	690.73	0.01	0.11	100.00	100.00	70.47	59351.00	54096.46	34902664.00	78.18	20854.95	19274.50
25	6	5	6111.00	31043.00	142.25	0	Spot (Block25, Row5, Column6)	23265.35	21985.50	8927.49	0.02	0.38	6205.50	6269.95	6205.50	580.74	0.00	0.09	100.00	100.00	0.00	15780.00	17059.85	12749413.00	29.27	10089.46	9758.00
25	7	5	6417.00	31047.00	207.80	0	Spot (Block25, Row5, Column7)	7568.98	7522.00	668.62	0.00	0.09	6322.00	6413.71	6322.00	593.27	0.01	0.09	82.00	51.00	0.00	1200.00	1246.98	9309842.00	1.95	6739.62	6709.00
25	8	5	6714.00	31044.00	141.20	0	Spot (Block25, Row5, Column8)	36612.35	33959.00	19411.89	0.03	0.53	6570.00	6628.69	6570.00	589.15	0.00	0.09	100.00	100.00	12.94	27389.00	30042.35	19807324.00	50.89	12892.24	11122.00
25	1	6	4620.00	31342.00	221.75	0	Spot (Block25, Row6, Column1)	6602.79	6556.00	480.08	0.00	0.07	5397.00	5462.82	5397.00	381.22	0.01	0.07	97.00	81.00	0.00	1159.00	1205.79	9323140.00	2.99	5934.33	5920.50
25	2	6	4920.00	31344.00	212.35	0	Spot (Block25, Row6, Column2)	6842.23	6741.50	464.49	0.01	0.07	5554.00	5634.81	5554.00	497.60	0.01	0.09	98.00	70.00	0.00	1187.50	1288.23	8812794.00	2.43	6245.82	6218.00
25	3	6	5204.00	31340.00	139.10	0	Spot (Block25, Row6, Column3)	43389.12	44256.00	18190.29	0.01	0.42	5883.00	6043.04	5883.00	727.05	0.01	0.12	100.00	100.00	25.52	38373.00	37506.12	22779376.00	51.37	14835.58	13673.00
25	4	6	5509.00	31348.00	187.25	0	Spot (Block25, Row6, Column4)	10336.89	9849.50	2310.58	0.02	0.22	6256.00	6404.50	6256.00	776.45	0.01	0.12	99.00	89.00	0.00	3593.50	4080.89	10192171.00	5.06	7583.65	7538.00
25	5	6	5813.00	31343.00	144.60	0	Spot (Block25, Row6, Column5)	63439.53	65535.00	5784.87	0.01	0.09	6308.00	6442.91	6308.00	743.69	0.01	0.12	100.00	100.00	81.90	59227.00	57131.53	36097384.00	76.64	23634.88	19888.00
25	6	6	6111.00	31346.00	194.60	0	Spot (Block25, Row6, Column6)	8302.93	8080.50	1054.89	0.01	0.13	6286.00	6371.52	6286.00	615.35	0.01	0.10	94.00	76.00	0.00	1794.50	2016.93	8917352.00	3.14	7142.35	7052.50
25	7	6	6415.00	31344.00	144.45	0	Spot (Block25, Row6, Column7)	25431.63	23099.00	11884.46	0.04	0.47	6426.00	6528.35	6426.00	655.90	0.01	0.10	100.00	100.00	0.00	16673.00	19005.63	14496029.00	28.82	10364.65	9675.50
25	8	6	6720.00	31347.00	140.55	0	Spot (Block25, Row6, Column8)	34137.95	32058.00	17428.27	0.03	0.51	6634.50	6678.62	6634.50	623.62	0.00	0.09	100.00	100.00	5.63	25423.50	27503.45	18195544.00	44.03	12807.42	11159.00
25	1	7	4614.00	31639.00	203.50	0	Spot (Block25, Row7, Column1)	6599.16	6522.50	930.46	0.01	0.14	5267.00	5303.77	5267.00	447.53	0.00	0.08	96.00	75.00	0.00	1255.50	1332.16	7826602.00	2.89	5844.73	5804.00
25	2	7	4919.00	31643.00	211.50	0	Spot (Block25, Row7, Column2)	6711.79	6533.00	664.80	0.01	0.10	5390.00	5413.75	5390.00	392.86	0.00	0.07	97.00	78.00	0.00	1143.00	1321.79	8570953.00	3.30	5958.86	5942.00
25	3	7	5218.00	31642.00	213.00	0	Spot (Block25, Row7, Column3)	6711.18	6654.50	469.18	0.00	0.07	5710.00	5769.58	5710.00	577.76	0.00	0.10	80.00	37.00	0.00	944.50	1001.18	8657416.00	1.63	6151.54	6106.00
25	4	7	5522.00	31640.00	203.10	0	Spot (Block25, Row7, Column4)	7266.43	7236.00	523.20	0.00	0.07	5956.00	6028.05	5956.00	626.81	0.01	0.10	90.00	52.00	0.00	1280.00	1310.43	8501725.00	1.98	6652.73	6606.50
25	5	7	5811.00	31639.00	182.90	0	Spot (Block25, Row7, Column5)	11252.16	10621.00	2558.89	0.03	0.23	6092.00	6199.95	6092.00	692.23	0.01	0.11	100.00	99.00	0.00	4529.00	5160.16	10599536.00	7.30	7812.06	7788.50
25	6	7	6127.00	31634.00	234.25	0	Spot (Block25, Row7, Column6)	7621.69	7509.00	818.56	0.01	0.11	6205.00	6286.90	6205.00	667.95	0.01	0.11	82.00	47.00	0.00	1304.00	1416.69	12034653.00	2.00	6683.58	6642.50
25	7	7	6400.00	31646.00	143.20	0	Spot (Block25, Row7, Column7)	34346.61	32284.00	15908.25	0.03	0.46	6378.00	6478.27	6378.00	693.45	0.01	0.11	100.00	100.00	4.48	25906.00	27968.61	19165432.00	40.19	13287.27	10583.00
25	8	7	6715.00	31646.00	179.20	0	Spot (Block25, Row7, Column8)	10378.46	10320.00	1154.10	0.00	0.11	6592.00	6638.46	6592.00	648.72	0.00	0.10	100.00	100.00	0.00	3728.00	3786.46	9309483.00	5.77	7818.19	7840.50
25	1	8	4604.00	31948.00	143.80	0	Spot (Block25, Row8, Column1)	64855.97	65535.00	3391.46	0.00	0.05	5116.00	5184.80	5116.00	565.27	0.01	0.11	100.00	100.00	92.58	60419.00	59739.97	36708784.00	105.56	23499.67	19924.00
25	2	8	4916.00	31941.00	200.75	0	Spot (Block25, Row8, Column2)	7089.84	6842.50	1003.04	0.02	0.14	5231.00	5306.71	5231.00	503.65	0.01	0.09	96.00	79.00	0.00	1611.50	1858.84	8124960.00	3.54	5955.76	5953.50
25	3	8	5202.00	31941.00	145.30	0	Spot (Block25, Row8, Column3)	12766.10	11417.50	4612.28	0.05	0.36	5451.00	5502.77	5451.00	476.14	0.00	0.09	100.00	100.00	0.00	5966.50	7315.10	7353275.00	15.25	7124.72	6985.00
25	4	8	5508.00	31932.00	193.50	0	Spot (Block25, Row8, Column4)	6874.31	6853.50	604.14	0.00	0.09	5692.00	5716.08	5692.00	471.52	0.00	0.08	87.00	63.00	0.00	1161.50	1182.31	7231776.00	2.46	6326.10	6306.00
25	5	8	5807.00	31943.00	201.30	0	Spot (Block25, Row8, Column5)	7290.22	7251.00	790.49	0.00	0.11	5843.00	5903.09	5843.00	520.22	0.00	0.09	87.00	66.00	0.00	1408.00	1447.22	8369172.00	2.67	6369.17	6292.50
25	6	8	6118.00	31951.00	208.30	0	Spot (Block25, Row8, Column6)	7652.81	7583.50	837.83	0.00	0.11	6052.00	6122.99	6052.00	632.97	0.01	0.10	86.00	62.00	0.00	1531.50	1600.81	9458874.00	2.42	6768.51	6763.00
25	7	8	6418.00	31943.00	139.55	0	Spot (Block25, Row8, Column7)	35417.61	33949.00	16218.94	0.02	0.46	6325.00	6390.35	6325.00	702.98	0.00	0.11	100.00	100.00	3.21	27624.00	29092.61	18735928.00	41.29	13215.22	12180.00
25	8	8	6717.00	31941.00	148.35	0	Spot (Block25, Row8, Column8)	16915.54	15779.00	7609.79	0.03	0.45	6620.50	6683.22	6620.50	684.20	0.00	0.10	100.00	100.00	0.99	9158.50	10295.04	10250817.00	14.96	9325.89	8954.00
26	1	1	9118.00	29843.00	153.45	0	Spot (Block26, Row1, Column1)	63158.60	65535.00	5378.31	0.02	0.09	3908.00	3986.56	3908.00	454.81	0.01	0.11	100.00	100.00	78.54	61627.00	59250.60	40611340.00	130.10	23410.64	19700.00
26	2	1	9409.00	29853.00	147.75	0	Spot (Block26, Row1, Column2)	9086.33	8885.00	2118.37	0.01	0.23	3804.00	3871.03	3804.00	406.34	0.01	0.10	100.00	100.00	0.00	5081.00	5282.33	5424538.00	12.83	5305.53	5149.50
26	3	1	9713.00	29849.00	152.00	0	Spot (Block26, Row1, Column3)	7431.24	6896.00	2236.52	0.03	0.30	3701.00	3732.17	3701.00	289.54	0.00	0.08	100.00	100.00	0.00	3195.00	3730.24	4718840.00	12.78	4657.68	4606.00
26	4	1	10005.00	29845.00	145.30	0	Spot (Block26, Row1, Column4)	8525.48	8516.00	1890.80	0.00	0.22	3750.00	3784.46	3750.00	309.66	0.00	0.08	100.00	100.00	0.00	4766.00	4775.48	4936252.00	15.31	5058.71	5108.50
26	5	1	10312.00	29849.00	143.30	0	Spot (Block26, Row1, Column5)	16765.88	14925.00	8832.38	0.05	0.53	3785.00	3840.14	3785.00	339.55	0.01	0.09	100.00	100.00	0.00	11140.00	12980.88	9355359.00	38.07	6576.07	6003.00
26	6	1	10607.00	29838.00	145.55	0	Spot (Block26, Row1, Column6)	16700.33	16544.50	6499.40	0.00	0.39	3816.00	3892.64	3816.00	378.79	0.01	0.10	100.00	100.00	0.00	12728.50	12884.33	9585989.00	33.81	6878.31	6353.00
26	7	1	10922.00	29841.00	149.55	0	Spot (Block26, Row1, Column7)	34121.86	30459.00	18225.62	0.05	0.53	3926.00	3969.07	3926.00	394.36	0.00	0.10	100.00	100.00	7.99	26533.00	30195.86	20916752.00	76.46	10852.78	10065.00
26	8	1	11224.00	29843.00	203.75	0	Spot (Block26, Row1, Column8)	4869.75	4812.50	466.17	0.01	0.10	3983.00	4021.94	3983.00	363.90	0.00	0.09	87.00	60.00	0.00	829.50	886.75	5746308.00	2.33	4376.92	4380.00
26	1	2	9099.00	30138.00	208.85	0	Spot (Block26, Row2, Column1)	4480.82	4456.00	360.65	0.00	0.08	3876.00	3939.20	3876.00	384.89	0.01	0.10	71.00	28.00	0.00	580.00	604.82	5560701.00	1.41	4127.48	4103.50
26	2	2	9406.00	30146.00	131.30	0	Spot (Block26, Row2, Column2)	8830.74	8918.00	1684.49	0.00	0.19	3767.00	3808.52	3767.00	291.14	0.00	0.08	100.00	100.00	0.00	5151.00	5063.74	4079801.00	17.25	5353.02	5243.00
26	3	2	9716.00	30147.00	183.35	0	Spot (Block26, Row2, Column3)	4614.61	4559.00	519.19	0.01	0.11	3675.00	3705.93	3675.00	264.53	0.00	0.07	96.00	78.00	0.00	884.00	939.61	4342345.00	3.44	4030.14	3991.50
26	4	2	10016.00	30147.00	186.85	0	Spot (Block26, Row2, Column4)	6135.45	5991.00	1168.21	0.01	0.19	3646.00	3707.17	3646.00	316.84	0.01	0.09	99.00	98.00	0.00	2345.00	2489.45	6037283.00	7.66	4435.08	4402.00
26	5	2	10318.00	30146.00	194.25	0	Spot (Block26, Row2, Column5)	6607.08	6566.00	992.49	0.00	0.15	3700.00	3748.40	3700.00	310.80	0.01	0.08	100.00	100.00	0.00	2866.00	2907.08	7049755.00	9.20	4708.68	4615.50
26	6	2	10606.00	30148.00	153.85	0	Spot (Block26, Row2, Column6)	5798.84	5802.00	733.77	0.00	0.13	3814.00	3880.29	3814.00	555.41	0.01	0.14	99.00	91.00	0.00	1988.00	1984.84	3775044.00	3.45	4503.14	4519.00
26	7	2	10917.00	30145.00	163.85	0	Spot (Block26, Row2, Column7)	5964.30	5776.00	945.08	0.01	0.16	3905.00	3960.33	3905.00	601.91	0.01	0.15	99.00	77.00	0.00	1871.00	2059.30	4437439.00	3.33	4602.77	4590.00
26	8	2	11220.00	30149.00	216.50	0	Spot (Block26, Row2, Column8)	4610.30	4506.00	595.13	0.01	0.13	3949.00	3992.57	3949.00	472.15	0.00	0.12	58.00	22.00	0.00	557.00	661.30	6237731.00	1.31	4145.68	4062.00
26	1	3	9118.00	30450.00	143.50	0	Spot (Block26, Row3, Column1)	14193.99	12877.00	6044.37	0.04	0.43	3805.00	3846.05	3805.00	341.23	0.00	0.09	100.00	100.00	0.00	9072.00	10388.99	8019606.00	30.33	6048.93	5685.50
26	2	3	9413.00	30448.00	187.60	0	Spot (Block26, Row3, Column2)	4663.16	4598.50	434.38	0.01	0.09	3721.00	3756.03	3721.00	301.69	0.00	0.08	94.00	79.00	0.00	877.50	942.16	4616528.00	3.01	4169.31	4148.00
26	3	3	9701.00	30439.00	176.95	0	Spot (Block26, Row3, Column3)	4810.84	4679.50	614.59	0.01	0.13	3655.00	3699.67	3655.00	307.88	0.01	0.08	97.00	82.00	0.00	1024.50	1155.84	4195049.00	3.61	4087.65	4105.00
26	4	3	10016.00	30445.00	142.20	0	Spot (Block26, Row3, Column4)	14664.21	14366.00	5436.67	0.01	0.37	3652.00	3708.23	3652.00	329.09	0.01	0.09	100.00	100.00	0.00	10714.00	11012.21	8021321.00	33.29	6360.47	6033.00
26	5	3	10313.00	30449.00	166.75	0	Spot (Block26, Row3, Column5)	4958.13	4920.00	612.45	0.00	0.12	3720.00	3768.34	3720.00	348.68	0.01	0.09	94.00	84.00	0.00	1200.00	1238.13	3822721.00	3.41	4174.74	4140.00
26	6	3	10607.00	30448.00	181.00	0	Spot (Block26, Row3, Column6)	6735.57	6588.00	1317.45	0.01	0.20	3840.00	3902.97	3840.00	566.46	0.01	0.15	100.00	92.00	0.00	2748.00	2895.57	6196725.00	5.00	4863.82	4771.00
26	7	3	10921.00	30446.00	145.05	0	Spot (Block26, Row3, Column7)	9889.23	9280.00	3519.36	0.03	0.36	3896.00	3956.14	3896.00	580.39	0.01	0.15	100.00	99.00	0.00	5384.00	5993.23	5686309.00	10.22	5553.39	5327.50
26	8	3	11225.00	30441.00	182.70	0	Spot (Block26, Row3, Column8)	5272.04	5230.00	604.62	0.00	0.11	3977.00	3995.80	3977.00	344.50	0.00	0.09	97.00	84.00	0.00	1253.00	1295.04	4960991.00	3.70	4441.78	4422.00
26	1	4	9115.00	30744.00	142.20	0	Spot (Block26, Row4, Column1)	14049.48	13295.00	4947.26	0.02	0.35	3796.00	3829.11	3796.00	325.90	0.00	0.09	100.00	100.00	0.00	9499.00	10253.48	7769362.00	31.36	6219.91	5687.50
26	2	4	9415.00	30759.00	214.05	0	Spot (Block26, Row4, Column2)	5792.44	5686.00	800.33	0.01	0.14	3734.00	3781.94	3734.00	343.65	0.01	0.09	100.00	99.00	0.00	1952.00	2058.44	7582308.00	5.85	4560.22	4496.00
26	3	4	9715.00	30745.00	142.40	0	Spot (Block26, Row4, Column3)	36683.27	34536.50	15695.81	0.03	0.43	3701.00	3769.34	3701.00	366.57	0.01	0.10	100.00	100.00	4.35	30835.50	32982.27	20249184.00	89.79	10723.60	9426.00
26	4	4	10012.00	30748.00	201.55	0	Spot (Block26, Row4, Column4)	4605.47	4563.00	420.90	0.00	0.09	3693.00	3755.70	3693.00	333.48	0.01	0.09	91.00	70.00	0.00	870.00	912.47	5300900.00	2.55	4048.35	3975.00
26	5	4	10290.00	30742.00	186.45	0	Spot (Block26, Row4, Column5)	4887.81	4696.50	1005.26	0.02	0.21	3731.00	3793.09	3731.00	362.67	0.01	0.10	93.00	70.00	0.00	965.50	1156.81	4790054.00	3.02	4189.20	4160.00
26	6	4	10619.00	30746.00	190.85	0	Spot (Block26, Row4, Column6)	7141.92	7084.00	1085.58	0.00	0.15	3813.00	3865.42	3813.00	333.26	0.01	0.09	100.00	100.00	0.00	3271.00	3328.92	7334748.00	9.83	5042.58	5029.50
26	7	4	10907.00	30751.00	146.15	0	Spot (Block26, Row4, Column7)	10851.11	9508.00	4657.75	0.06	0.43	3852.00	3910.34	3852.00	347.08	0.01	0.09	100.00	100.00	0.00	5656.00	6999.11	6326197.00	20.00	5436.09	5315.00
26	8	4	11215.00	30755.00	158.50	0	Spot (Block26, Row4, Column8)	6760.75	6674.00	1306.51	0.01	0.19	3904.00	3957.02	3904.00	385.41	0.01	0.10	100.00	98.00	0.00	2770.00	2856.75	4671679.00	7.27	4766.95	4708.00
26	1	5	9119.00	31050.00	139.70	0	Spot (Block26, Row5, Column1)	12753.60	11915.00	4131.04	0.03	0.32	3791.00	3833.96	3791.00	332.35	0.00	0.09	100.00	100.00	0.00	8124.00	8962.60	6746654.00	26.84	6484.12	5917.00
26	2	5	9421.00	31037.00	194.60	0	Spot (Block26, Row5, Column2)	4981.47	4921.00	493.66	0.01	0.10	3784.00	3833.42	3784.00	361.51	0.01	0.09	97.00	86.00	0.00	1137.00	1197.47	5330177.00	3.18	4323.97	4264.50
26	3	5	9720.00	31056.00	181.45	0	Spot (Block26, Row5, Column3)	7516.62	7412.00	1551.45	0.01	0.21	3871.00	3933.38	3871.00	394.31	0.01	0.10	100.00	100.00	0.00	3541.00	3645.62	6937843.00	9.09	5052.23	5016.50
26	4	5	10014.00	31051.00	146.35	0	Spot (Block26, Row5, Column4)	9900.20	9643.00	2872.51	0.01	0.29	3844.00	3921.42	3844.00	399.86	0.01	0.10	100.00	100.00	0.00	5799.00	6056.20	5771819.00	14.95	5345.27	5192.00
26	5	5	10314.00	31046.00	144.20	0	Spot (Block26, Row5, Column5)	49182.30	57310.00	17910.63	0.07	0.36	3789.00	3876.21	3789.00	460.30	0.01	0.12	100.00	100.00	42.53	53521.00	45393.30	27984896.00	98.43	13601.67	11350.50
26	6	5	10617.00	31045.00	163.90	0	Spot (Block26, Row5, Column6)	5720.50	5473.00	1032.63	0.02	0.18	3819.00	3863.65	3819.00	359.72	0.01	0.09	97.00	88.00	0.00	1654.00	1901.50	4267493.00	5.16	4272.57	4236.50
26	7	5	10918.00	31050.00	172.05	0	Spot (Block26, Row5, Column7)	6318.29	6221.00	968.91	0.01	0.15	3915.00	3976.20	3915.00	482.42	0.01	0.12	100.00	95.00	0.00	2306.00	2403.29	5231544.00	4.85	4812.74	4744.00
26	8	5	11218.00	31049.00	143.50	0	Spot (Block26, Row5, Column8)	26110.54	22668.00	15769.59	0.06	0.60	3946.00	4010.33	3946.00	500.16	0.01	0.12	100.00	100.00	0.89	18722.00	22164.54	14648012.00	44.19	8008.95	7416.00
26	1	6	9116.00	31353.00	177.75	0	Spot (Block26, Row6, Column1)	6307.65	6152.50	1172.47	0.01	0.19	3816.00	3865.83	3816.00	350.92	0.01	0.09	100.00	98.00	0.00	2336.50	2491.65	5601196.00	6.96	4609.68	4612.00
26	2	6	9418.00	31348.00	191.70	0	Spot (Block26, Row6, Column2)	5471.00	5359.00	787.94	0.01	0.14	3759.00	3821.24	3759.00	407.36	0.01	0.11	98.00	89.00	0.00	1600.00	1712.00	5657013.00	4.05	4522.43	4503.00
26	3	6	9706.00	31347.00	141.60	0	Spot (Block26, Row6, Column3)	28898.91	27548.00	13347.06	0.02	0.46	3850.00	3932.48	3850.00	434.86	0.01	0.11	100.00	100.00	0.18	23698.00	25048.91	15749906.00	57.41	9610.38	8059.00
26	4	6	10014.00	31344.00	148.05	0	Spot (Block26, Row6, Column4)	6742.77	6567.50	1157.46	0.01	0.17	3859.00	3945.95	3859.00	422.63	0.01	0.11	100.00	99.00	0.00	2708.50	2883.77	4018688.00	6.62	4775.03	4749.50
26	5	6	10314.00	31346.00	142.75	0	Spot (Block26, Row6, Column5)	53404.07	65535.00	16499.45	0.09	0.31	3862.00	3971.93	3862.00	502.77	0.01	0.13	100.00	100.00	55.33	61673.00	49542.07	29532648.00	98.32	15325.71	13314.00
26	6	6	10611.00	31350.00	179.85	0	Spot (Block26, Row6, Column6)	5378.58	5231.00	768.59	0.01	0.14	3914.00	3977.21	3914.00	409.12	0.01	0.10	96.00	76.00	0.00	1317.00	1464.58	4883754.00	3.43	4431.65	4436.50
26	7	6	10916.00	31349.00	144.40	0	Spot (Block26, Row6, Column7)	15957.77	14680.50	7155.63	0.04	0.45	3908.00	3969.84	3908.00	500.39	0.01	0.13	100.00	100.00	0.00	10772.50	12049.77	9127844.00	23.96	6610.31	6136.00
26	8	6	11219.00	31350.00	143.95	0	Spot (Block26, Row6, Column8)	19218.29	16702.00	10277.35	0.06	0.53	3915.00	3974.56	3915.00	486.23	0.01	0.12	100.00	100.00	0.00	12787.00	15303.29	10877553.00	31.35	6789.65	6395.00
26	1	7	9116.00	31656.00	207.05	0	Spot (Block26, Row7, Column1)	6253.59	6214.00	978.04	0.00	0.16	3864.00	3939.33	3864.00	449.29	0.01	0.11	100.00	96.00	0.00	2350.00	2389.59	7610623.00	5.15	4763.18	4669.00
26	2	7	9418.00	31645.00	166.20	0	Spot (Block26, Row7, Column2)	4668.04	4579.00	493.89	0.01	0.11	3701.00	3732.46	3701.00	355.18	0.00	0.10	91.00	62.00	0.00	878.00	967.04	3589721.00	2.63	4059.36	4034.00
26	3	7	9719.00	31633.00	202.15	0	Spot (Block26, Row7, Column3)	4179.87	4120.00	358.95	0.01	0.09	3683.00	3711.99	3683.00	374.36	0.00	0.10	56.00	24.00	0.00	437.00	496.87	4852825.00	1.25	3872.92	3829.00
26	4	7	10013.00	31640.00	203.25	0	Spot (Block26, Row7, Column4)	4626.58	4567.00	458.95	0.01	0.10	3715.00	3749.02	3715.00	339.94	0.00	0.09	91.00	62.00	0.00	852.00	911.58	5436237.00	2.58	4175.61	4067.00
26	5	7	10314.00	31642.00	182.05	0	Spot (Block26, Row7, Column5)	6426.11	6147.00	1368.65	0.02	0.21	3799.00	3861.37	3799.00	459.07	0.01	0.12	99.00	93.00	0.00	2348.00	2627.11	5969860.00	5.59	4735.24	4706.00
26	6	7	10613.00	31647.00	191.05	0	Spot (Block26, Row7, Column6)	6268.21	6092.00	1027.44	0.01	0.16	3994.00	4045.30	3994.00	434.43	0.01	0.11	100.00	98.00	0.00	2098.00	2274.21	6462526.00	5.12	4889.78	4884.00
26	7	7	10905.00	31649.00	145.50	0	Spot (Block26, Row7, Column7)	15876.89	15378.50	6196.48	0.01	0.39	3947.50	4024.16	3947.50	469.86	0.01	0.12	100.00	100.00	0.00	11431.00	11929.39	9208594.00	25.23	6934.15	6163.00
26	8	7	11221.00	31648.00	186.95	0	Spot (Block26, Row7, Column8)	9546.18	9500.50	1557.45	0.00	0.16	3830.00	3879.82	3830.00	357.66	0.01	0.09	100.00	100.00	0.00	5670.50	5716.18	9393440.00	15.84	5576.09	5452.00
26	1	8	9106.00	31952.00	143.65	0	Spot (Block26, Row8, Column1)	64898.36	65535.00	3170.71	0.00	0.05	3874.00	3963.62	3874.00	518.72	0.01	0.13	100.00	100.00	91.06	61661.00	61024.36	36278480.00	117.47	23860.42	20740.00
26	2	8	9414.00	31948.00	175.30	0	Spot (Block26, Row8, Column2)	4976.38	4747.50	734.37	0.02	0.15	3672.00	3732.95	3672.00	445.71	0.01	0.12	93.00	61.00	0.00	1075.50	1304.38	4269731.00	2.79	4113.57	4164.00
26	3	8	9706.00	31946.00	140.70	0	Spot (Block26, Row8, Column3)	9948.29	9174.00	3620.78	0.04	0.36	3579.50	3625.35	3579.50	342.15	0.01	0.09	100.00	100.00	0.00	5594.50	6368.79	5332284.00	18.48	5224.19	5117.00
26	4	8	10016.00	31939.00	167.35	0	Spot (Block26, Row8, Column4)	5704.42	5692.00	904.65	0.00	0.16	3621.00	3662.69	3621.00	337.64	0.00	0.09	99.00	97.00	0.00	2071.00	2083.42	4420929.00	6.05	4361.50	4407.50
26	5	8	10302.00	31949.00	192.25	0	Spot (Block26, Row8, Column5)	4485.49	4428.50	474.74	0.01	0.11	3633.00	3679.22	3633.00	345.47	0.01	0.09	83.00	57.00	0.00	795.50	852.49	4691826.00	2.33	3989.83	3988.00
26	6	8	10619.00	31951.00	157.95	0	Spot (Block26, Row8, Column6)	8373.94	7936.00	2071.94	0.02	0.25	3806.00	3889.71	3806.00	470.02	0.01	0.12	100.00	99.00	0.00	4130.00	4567.94	5786392.00	9.54	5101.21	5093.00
26	7	8	10911.00	31946.00	145.65	0	Spot (Block26, Row8, Column7)	10273.94	9863.00	2931.40	0.02	0.29	3870.00	3949.62	3870.00	494.08	0.01	0.13	100.00	100.00	0.00	5993.00	6403.94	5948613.00	12.80	5689.88	5756.50
26	8	8	11216.00	31947.00	152.60	0	Spot (Block26, Row8, Column8)	13568.01	12719.50	5009.21	0.03	0.37	3789.00	3858.28	3789.00	414.05	0.01	0.11	100.00	100.00	0.00	8930.50	9779.01	8629253.00	23.45	6425.89	6026.00
27	1	1	13612.00	29843.00	155.65	0	Spot (Block27, Row1, Column1)	61790.70	65535.00	7040.21	0.03	0.11	9836.00	9952.46	9836.00	1117.04	0.01	0.11	100.00	100.00	71.21	55699.00	51954.70	41214772.00	46.41	26297.53	23114.50
27	2	1	13910.00	29849.00	188.70	0	Spot (Block27, Row1, Column2)	11806.52	11697.00	1198.68	0.00	0.10	9342.00	9435.41	9342.00	937.07	0.00	0.10	92.00	64.00	0.00	2355.00	2464.52	11841936.00	2.53	10314.15	10273.00
27	3	1	14218.00	29851.00	185.20	0	Spot (Block27, Row1, Column3)	11494.82	11341.00	1277.41	0.01	0.11	9285.00	9342.33	9285.00	838.88	0.00	0.09	83.00	63.00	0.00	2056.00	2209.82	11092499.00	2.57	10307.30	10279.00
27	4	1	14509.00	29847.00	189.30	0	Spot (Block27, Row1, Column4)	11666.25	11567.00	1110.98	0.00	0.10	9433.00	9486.93	9433.00	854.58	0.00	0.09	89.00	66.00	0.00	2134.00	2233.25	11689585.00	2.55	10344.89	10374.00
27	5	1	14811.00	29844.00	164.65	0	Spot (Block27, Row1, Column5)	15509.26	13948.50	4030.56	0.05	0.26	9631.00	9662.69	9631.00	865.16	0.00	0.09	99.00	91.00	0.00	4317.50	5878.26	11662964.00	6.76	11303.45	11290.00
27	6	1	15119.00	29848.00	202.80	0	Spot (Block27, Row1, Column6)	14477.65	12987.50	5555.91	0.05	0.38	9659.00	9687.54	9659.00	904.00	0.00	0.09	91.00	76.00	0.60	3328.50	4818.65	16909900.00	5.30	11331.92	10712.50
27	7	1	15423.00	29844.00	162.00	0	Spot (Block27, Row1, Column7)	21360.44	19431.50	7134.07	0.04	0.33	9723.00	9781.18	9723.00	909.00	0.00	0.09	100.00	99.00	0.00	9708.50	11637.44	15550397.00	12.74	12328.50	12239.00
27	8	1	15722.00	29847.00	212.95	0	Spot (Block27, Row1, Column8)	11977.41	11748.00	1083.86	0.01	0.09	9994.00	10075.74	9994.00	924.79	0.00	0.09	80.00	48.00	0.00	1754.00	1983.41	15402948.00	2.06	10746.80	10697.00
27	1	2	13605.00	30143.00	201.55	0	Spot (Block27, Row2, Column1)	10845.58	10771.50	949.75	0.00	0.09	9414.00	9518.75	9414.00	991.27	0.00	0.10	61.00	29.00	0.00	1357.50	1431.58	12494112.00	1.34	10185.35	10098.00
27	2	2	13908.00	30147.00	152.20	0	Spot (Block27, Row2, Column2)	12375.50	12136.50	1236.35	0.01	0.10	9205.00	9281.20	9205.00	819.89	0.00	0.09	98.00	91.00	0.00	2931.50	3170.50	7821317.00	3.77	10446.66	10468.50
27	3	2	14220.00	30143.00	204.10	0	Spot (Block27, Row2, Column3)	11456.98	11352.00	1064.67	0.00	0.09	9385.00	9468.84	9385.00	860.19	0.00	0.09	86.00	60.00	0.00	1967.00	2071.98	13553607.00	2.31	10252.04	10217.50
27	4	2	14517.00	30148.00	203.30	0	Spot (Block27, Row2, Column4)	12338.83	12300.00	1164.70	0.00	0.09	9573.50	9609.50	9573.50	878.14	0.00	0.09	96.00	79.00	0.00	2726.50	2765.33	14461115.00	3.11	10877.86	10644.00
27	5	2	14822.00	30146.00	199.10	0	Spot (Block27, Row2, Column5)	12470.85	12372.00	1106.97	0.00	0.09	9644.00	9680.91	9644.00	850.51	0.00	0.09	98.00	83.00	0.00	2728.00	2826.85	14054645.00	3.28	10874.44	10858.00
27	6	2	15110.00	30151.00	198.85	0	Spot (Block27, Row2, Column6)	11634.18	11505.00	1007.22	0.00	0.09	9633.50	9699.45	9633.50	881.68	0.00	0.09	89.00	54.00	0.00	1871.50	2000.68	13018645.00	2.19	10521.78	10583.00
27	7	2	15413.00	30149.00	192.70	0	Spot (Block27, Row2, Column7)	12114.05	12233.00	1211.55	0.00	0.10	9773.00	9838.26	9773.00	924.11	0.00	0.09	86.00	61.00	0.00	2460.00	2341.05	12707643.00	2.46	10876.78	10875.00
27	8	2	15714.00	30144.00	207.85	0	Spot (Block27, Row2, Column8)	11778.43	11715.00	991.91	0.00	0.08	9961.00	10029.71	9961.00	900.52	0.00	0.09	80.00	49.00	0.00	1754.00	1817.43	14452131.00	1.94	10757.87	10828.50
27	1	3	13606.00	30438.00	182.90	0	Spot (Block27, Row3, Column1)	14879.82	13592.00	7235.99	0.04	0.49	9315.00	9396.89	9315.00	931.13	0.00	0.10	95.00	84.00	1.18	4277.00	5564.82	13927509.00	5.89	10963.74	10733.00
27	2	3	13919.00	30455.00	196.10	0	Spot (Block27, Row3, Column2)	11230.31	11133.00	1063.76	0.00	0.09	9245.00	9318.81	9245.00	863.30	0.00	0.09	86.00	54.00	0.00	1888.00	1985.31	12263496.00	2.21	10136.16	10152.00
27	3	3	14204.00	30441.00	201.75	0	Spot (Block27, Row3, Column3)	11587.13	11559.00	1161.38	0.00	0.10	9572.00	9634.03	9572.00	906.39	0.00	0.09	79.00	54.00	0.00	1987.00	2015.13	13359960.00	2.15	10543.56	10480.00
27	4	3	14512.00	30444.00	183.35	0	Spot (Block27, Row3, Column4)	13546.57	13238.50	1986.61	0.01	0.15	9723.00	9776.11	9723.00	894.22	0.00	0.09	95.00	85.00	0.00	3515.50	3823.57	12760870.00	4.22	11203.10	11160.00
27	5	3	14815.00	30450.00	188.25	0	Spot (Block27, Row3, Column5)	11991.68	11868.00	1158.45	0.00	0.10	9764.00	9812.36	9764.00	868.26	0.00	0.09	88.00	62.00	0.00	2104.00	2227.68	11919730.00	2.51	10788.84	10876.00
27	6	3	15115.00	30446.00	198.45	0	Spot (Block27, Row3, Column6)	12155.71	12014.50	1077.56	0.01	0.09	9744.00	9813.72	9744.00	893.18	0.00	0.09	93.00	72.00	0.00	2270.50	2411.71	13541455.00	2.62	10791.79	10827.00
27	7	3	15419.00	30446.00	181.00	0	Spot (Block27, Row3, Column7)	13572.22	13054.00	2335.48	0.02	0.17	9824.00	9880.95	9824.00	888.70	0.00	0.09	93.00	80.00	0.00	3230.00	3748.22	12432154.00	4.15	11115.50	11181.00
27	8	3	15713.00	30445.00	188.65	0	Spot (Block27, Row3, Column8)	12005.59	11939.50	1089.27	0.00	0.09	9965.00	10012.09	9965.00	877.75	0.00	0.09	86.00	55.00	0.00	1974.50	2040.59	12029605.00	2.27	11101.73	11073.50
27	1	4	13613.00	30746.00	182.75	0	Spot (Block27, Row4, Column1)	13071.22	12807.50	2046.86	0.01	0.16	9395.00	9454.71	9395.00	911.05	0.00	0.10	96.00	79.00	0.00	3412.50	3676.22	12208517.00	3.97	10762.09	10592.50
27	2	4	13920.00	30749.00	206.30	0	Spot (Block27, Row4, Column2)	11808.32	11736.00	1088.82	0.00	0.09	9339.50	9436.20	9339.50	914.20	0.00	0.10	92.00	69.00	0.00	2396.50	2468.82	14240831.00	2.59	10578.34	10600.50
27	3	4	14217.00	30749.00	150.90	0	Spot (Block27, Row4, Column3)	24655.39	22991.00	8345.28	0.03	0.34	9689.00	9788.71	9689.00	959.69	0.00	0.10	100.00	100.00	0.00	13302.00	14966.39	15434273.00	15.49	13257.49	12982.00
27	4	4	14511.00	30747.00	207.75	0	Spot (Block27, Row4, Column4)	11727.48	11608.00	1060.00	0.00	0.09	9850.00	9935.16	9850.00	929.65	0.00	0.09	79.00	47.00	0.00	1758.00	1877.48	14459985.00	1.93	10595.09	10554.00
27	5	4	14799.00	30742.00	206.10	0	Spot (Block27, Row4, Column5)	11992.70	11925.00	997.85	0.00	0.08	9891.00	10018.36	9891.00	933.24	0.01	0.09	87.00	54.00	0.00	2034.00	2101.70	14523163.00	2.12	10751.32	10753.00
27	6	4	15123.00	30744.00	202.90	0	Spot (Block27, Row4, Column6)	12842.66	12811.50	1105.78	0.00	0.09	9918.00	10025.04	9918.00	894.53	0.00	0.09	98.00	82.00	0.00	2893.50	2924.66	15051594.00	3.15	11037.47	11071.00
27	7	4	15410.00	30751.00	192.85	0	Spot (Block27, Row4, Column7)	13720.09	12792.00	2870.82	0.03	0.21	9930.00	10000.13	9930.00	864.91	0.00	0.09	96.00	80.00	0.00	2862.00	3790.09	14502131.00	4.30	11404.19	11286.50
27	8	4	15716.00	30752.00	207.45	0	Spot (Block27, Row4, Column8)	11895.38	11827.00	1281.08	0.00	0.11	9987.00	10028.04	9987.00	866.35	0.00	0.09	77.00	52.00	0.00	1840.00	1908.38	14583732.00	2.16	10595.83	10593.50
27	1	5	13616.00	31049.00	169.50	0	Spot (Block27, Row5, Column1)	13332.28	12942.00	2084.23	0.01	0.16	9524.00	9626.38	9524.00	1829.30	0.00	0.19	82.00	47.00	0.00	3418.00	3808.28	10692491.00	2.03	10708.32	10705.50
27	2	5	13916.00	31046.00	193.40	0	Spot (Block27, Row5, Column2)	11329.19	11307.00	1094.27	0.00	0.10	9422.00	9551.66	9422.00	1897.42	0.01	0.20	49.00	3.00	0.00	1885.00	1907.19	12031597.00	0.94	10180.98	10254.00
27	3	5	14222.00	31050.00	199.00	0	Spot (Block27, Row5, Column3)	13164.08	12975.00	1412.64	0.01	0.11	9834.00	9904.00	9834.00	930.78	0.00	0.09	98.00	83.00	0.00	3141.00	3330.08	14822756.00	3.50	11166.67	11105.00
27	4	5	14511.00	31048.00	183.45	0	Spot (Block27, Row5, Column4)	13330.97	13105.00	1607.50	0.01	0.12	10014.00	10121.59	10014.00	944.57	0.00	0.09	97.00	79.00	0.00	3091.00	3316.97	12544440.00	3.40	11261.00	11288.00
27	5	5	14818.00	31048.00	147.05	0	Spot (Block27, Row5, Column5)	28803.59	27236.00	9549.97	0.02	0.33	10124.00	10248.56	10124.00	1044.47	0.01	0.10	100.00	100.00	0.00	17112.00	18679.59	17022920.00	17.76	15089.00	14397.00
27	6	5	15116.00	31043.00	199.80	0	Spot (Block27, Row5, Column6)	12251.28	12218.00	1116.40	0.00	0.09	10062.00	10164.19	10062.00	976.33	0.00	0.10	85.00	57.00	0.00	2156.00	2189.28	13868445.00	2.14	11223.20	11213.50
27	7	5	15416.00	31046.00	189.60	0	Spot (Block27, Row5, Column7)	12540.21	12485.00	1172.43	0.00	0.09	10081.00	10130.64	10081.00	888.37	0.00	0.09	90.00	68.00	0.00	2404.00	2459.21	12703228.00	2.71	11122.81	11101.50
27	8	5	15721.00	31047.00	161.35	0	Spot (Block27, Row5, Column8)	17293.94	15613.00	4721.39	0.04	0.27	10173.00	10186.25	10173.00	891.56	0.00	0.09	99.00	95.00	0.00	5440.00	7120.94	12486221.00	7.97	11896.76	11887.00
27	1	6	13618.00	31340.00	191.65	0	Spot (Block27, Row6, Column1)	11888.41	11713.00	1103.81	0.01	0.09	9501.00	9624.49	9501.00	1846.89	0.01	0.19	67.00	13.00	0.00	2212.00	2387.41	12304507.00	1.23	10610.84	10606.00
27	2	6	13917.00	31344.00	196.45	0	Spot (Block27, Row6, Column2)	11493.68	11439.50	987.02	0.00	0.09	9385.00	9506.11	9385.00	1914.58	0.01	0.20	53.00	4.00	0.00	2054.50	2108.68	12505121.00	1.04	10486.29	10436.00
27	3	6	14204.00	31348.00	162.50	0	Spot (Block27, Row6, Column3)	18418.96	17076.00	4891.98	0.03	0.27	9725.00	9778.28	9725.00	936.22	0.00	0.10	99.00	98.00	0.00	7351.00	8693.96	13445839.00	9.23	12114.80	12224.50
27	4	6	14515.00	31343.00	192.20	0	Spot (Block27, Row6, Column4)	12762.44	12584.00	1376.43	0.01	0.11	9938.00	10032.85	9938.00	967.98	0.00	0.10	93.00	72.00	0.00	2646.00	2824.44	13323987.00	2.82	11075.58	11014.50
27	5	6	14819.00	31350.00	145.75	0	Spot (Block27, Row6, Column5)	32806.25	30532.00	12870.11	0.03	0.39	10069.00	10165.64	10069.00	1050.42	0.00	0.10	100.00	100.00	1.20	20463.00	22737.25	19191660.00	21.55	15005.06	14567.50
27	6	6	15125.00	31348.00	186.50	0	Spot (Block27, Row6, Column6)	12026.17	11873.00	987.76	0.01	0.08	10011.00	10107.33	10011.00	960.25	0.00	0.10	86.00	48.00	0.00	1862.00	2015.17	11725518.00	2.00	11278.24	11159.00
27	7	6	15416.00	31348.00	165.55	0	Spot (Block27, Row6, Column7)	16304.11	15131.00	3599.07	0.03	0.22	10057.50	10135.38	10057.50	897.34	0.00	0.09	99.00	95.00	0.00	5073.50	6246.61	12407430.00	6.87	12055.62	12142.50
27	8	6	15724.00	31352.00	157.80	0	Spot (Block27, Row6, Column8)	17446.60	16196.00	4877.08	0.03	0.28	10207.50	10249.31	10207.50	924.33	0.00	0.09	99.00	92.00	0.00	5988.50	7239.10	12038151.00	7.79	11932.44	11822.50
27	1	7	13616.00	31654.00	205.15	0	Spot (Block27, Row7, Column1)	12270.25	12126.00	1174.09	0.01	0.10	9633.50	9734.30	9633.50	1083.59	0.00	0.11	93.00	61.00	0.00	2492.50	2636.75	14699757.00	2.34	10815.39	10831.00
27	2	7	13917.00	31641.00	203.25	0	Spot (Block27, Row7, Column2)	11036.29	11027.50	1047.50	0.00	0.09	9258.50	9281.92	9258.50	860.65	0.00	0.09	79.00	52.00	0.00	1769.00	1777.79	12934535.00	2.04	9944.97	9827.50
27	3	7	14217.00	31641.00	206.90	0	Spot (Block27, Row7, Column3)	11515.73	11444.00	1071.63	0.00	0.09	9488.00	9548.30	9488.00	934.55	0.00	0.10	80.00	52.00	0.00	1956.00	2027.73	14049187.00	2.11	10461.36	10383.00
27	4	7	14511.00	31639.00	199.50	0	Spot (Block27, Row7, Column4)	11683.03	11530.00	1038.42	0.01	0.09	9662.00	9746.44	9662.00	913.10	0.00	0.09	85.00	52.00	0.00	1868.00	2021.03	13131726.00	2.12	10612.30	10472.00
27	5	7	14817.00	31647.00	207.75	0	Spot (Block27, Row7, Column5)	12439.15	12228.50	1204.32	0.01	0.10	9774.00	9885.83	9774.00	941.96	0.00	0.10	94.00	70.00	0.00	2454.50	2665.15	15300157.00	2.71	10842.31	10819.00
27	6	7	15118.00	31642.00	203.20	0	Spot (Block27, Row7, Column6)	12273.57	12125.50	1156.89	0.01	0.09	9827.00	9902.41	9827.00	887.72	0.00	0.09	92.00	68.00	0.00	2298.50	2446.57	14360077.00	2.67	11071.73	10865.00
27	7	7	15402.00	31645.00	178.40	0	Spot (Block27, Row7, Column7)	14889.53	14262.50	2992.21	0.02	0.20	9812.00	9892.03	9812.00	924.27	0.00	0.09	97.00	87.00	0.00	4450.50	5077.53	13281459.00	5.41	11322.18	11306.50
27	8	7	15724.00	31643.00	182.60	0	Spot (Block27, Row7, Column8)	15947.53	14853.00	6530.26	0.03	0.41	10063.00	10127.79	10063.00	947.27	0.00	0.09	99.00	99.00	1.07	4790.00	5884.53	14894996.00	6.14	11984.68	12033.00
27	1	8	13605.00	31954.00	147.25	0	Spot (Block27, Row8, Column1)	64980.96	65535.00	2436.95	0.00	0.04	10250.50	10385.51	10250.50	1245.72	0.01	0.12	100.00	100.00	91.02	55284.50	54730.46	38339096.00	43.83	29890.46	26059.00
27	2	8	13916.00	31949.00	202.60	0	Spot (Block27, Row8, Column2)	11496.72	11486.50	1084.15	0.00	0.09	9633.00	9712.33	9633.00	1095.20	0.00	0.11	70.00	38.00	0.00	1853.50	1863.72	13382179.00	1.63	10442.02	10354.00
27	3	8	14211.00	31952.00	196.45	0	Spot (Block27, Row8, Column3)	12785.48	12234.00	2188.32	0.02	0.17	9608.50	9649.46	9608.50	966.58	0.00	0.10	90.00	67.00	0.00	2625.50	3176.98	14012889.00	3.24	10570.90	10550.00
27	4	8	14511.00	31945.00	178.85	0	Spot (Block27, Row8, Column4)	12389.42	12198.50	1199.34	0.01	0.10	9731.00	9815.98	9731.00	950.10	0.00	0.10	93.00	72.00	0.00	2467.50	2658.42	11125699.00	2.71	10879.48	10814.00
27	5	8	14800.00	31953.00	192.50	0	Spot (Block27, Row8, Column5)	11533.16	11512.00	1033.17	0.00	0.09	9824.50	9918.82	9824.50	963.82	0.00	0.10	71.00	41.00	0.00	1687.50	1708.66	12063686.00	1.67	10684.22	10660.00
27	6	8	15121.00	31951.00	183.05	0	Spot (Block27, Row8, Column6)	12967.61	12870.00	1410.49	0.00	0.11	9810.00	9929.18	9810.00	976.99	0.01	0.10	96.00	77.00	0.00	3060.00	3157.61	12189552.00	3.11	11254.45	11260.00
27	7	8	15414.00	31950.00	177.70	0	Spot (Block27, Row8, Column7)	13554.15	13049.00	1954.42	0.02	0.14	9952.00	10018.23	9952.00	1009.62	0.00	0.10	93.00	80.00	0.00	3097.00	3602.15	11927651.00	3.50	11109.76	10998.50
27	8	8	15720.00	31948.00	168.60	0	Spot (Block27, Row8, Column8)	17073.18	16507.00	3782.83	0.01	0.22	10286.50	10362.37	10286.50	1082.58	0.00	0.10	99.00	94.00	0.00	6220.50	6786.68	13402443.00	6.20	11996.59	11948.00
28	1	1	18121.00	29847.00	156.50	0	Spot (Block28, Row1, Column1)	54800.13	65535.00	14623.75	0.08	0.27	3241.00	3288.44	3241.00	329.44	0.01	0.10	100.00	100.00	57.74	62294.00	51559.13	36825996.00	156.36	17250.98	13210.50
28	2	1	18413.00	29854.00	152.80	0	Spot (Block28, Row1, Column2)	8938.59	8130.50	3415.50	0.04	0.38	3100.00	3141.02	3100.00	286.07	0.01	0.09	100.00	100.00	0.00	5030.50	5838.59	5738572.00	20.27	4443.46	4227.00
28	3	1	18718.00	29854.00	157.95	0	Spot (Block28, Row1, Column3)	6311.34	5723.00	2222.72	0.04	0.35	3042.00	3067.27	3042.00	195.35	0.00	0.06	100.00	100.00	0.00	2681.00	3269.34	4348516.00	16.61	3816.02	3702.00
28	4	1	19008.00	29853.00	154.40	0	Spot (Block28, Row1, Column4)	6978.18	6211.00	2448.40	0.05	0.35	3101.00	3127.79	3101.00	191.27	0.00	0.06	100.00	100.00	0.00	3110.00	3877.18	4584666.00	20.13	3931.06	3860.00
28	5	1	19318.00	29847.00	152.40	0	Spot (Block28, Row1, Column5)	9241.84	8278.00	4298.78	0.05	0.47	3206.00	3234.96	3206.00	205.73	0.00	0.06	100.00	100.00	0.00	5072.00	6035.84	5877812.00	29.20	4581.50	4437.00
28	6	1	19609.00	29841.00	152.70	0	Spot (Block28, Row1, Column6)	11243.81	10007.50	4830.44	0.05	0.43	3304.00	3338.43	3304.00	238.31	0.00	0.07	100.00	100.00	0.00	6703.50	7939.81	7218523.00	33.17	5017.76	4856.50
28	7	1	19927.00	29845.00	154.20	0	Spot (Block28, Row1, Column7)	26144.58	22931.00	14983.18	0.06	0.57	3408.00	3422.36	3408.00	237.30	0.00	0.07	100.00	100.00	0.31	19523.00	22736.58	16993980.00	95.75	8362.23	7058.00
28	8	1	20228.00	29849.00	212.80	0	Spot (Block28, Row1, Column8)	4167.69	4149.00	242.98	0.00	0.06	3494.00	3504.78	3494.00	187.63	0.00	0.05	99.00	89.00	0.00	655.00	673.69	5372153.00	3.53	3783.11	3762.00
28	1	2	18104.00	30151.00	206.40	0	Spot (Block28, Row2, Column1)	3524.84	3514.00	198.51	0.00	0.06	3110.00	3142.86	3110.00	259.78	0.00	0.08	76.00	29.00	0.00	404.00	414.84	4268579.00	1.47	3272.65	3250.00
28	2	2	18410.00	30150.00	133.45	0	Spot (Block28, Row2, Column2)	7171.18	7022.50	1398.16	0.01	0.19	3025.00	3046.16	3025.00	182.78	0.00	0.06	100.00	100.00	0.00	3997.50	4146.18	3470853.00	22.57	4258.01	4181.00
28	3	2	18713.00	30162.00	203.60	0	Spot (Block28, Row2, Column3)	3706.20	3674.00	251.05	0.00	0.07	3033.00	3058.48	3033.00	178.31	0.00	0.06	99.00	90.00	0.00	641.00	673.20	4358488.00	3.63	3305.51	3327.00
28	4	2	19016.00	30152.00	182.60	0	Spot (Block28, Row2, Column4)	5980.59	6121.00	1188.94	0.01	0.20	3101.00	3139.82	3101.00	220.66	0.01	0.07	100.00	100.00	0.00	3020.00	2879.59	5585871.00	12.87	3946.41	3921.50
28	5	2	19319.00	30151.00	200.95	0	Spot (Block28, Row2, Column5)	4251.69	4214.00	319.50	0.00	0.08	3155.00	3171.87	3155.00	164.75	0.00	0.05	100.00	99.00	0.00	1059.00	1096.69	4876684.00	6.55	3524.98	3524.50
28	6	2	19611.00	30148.00	177.25	0	Spot (Block28, Row2, Column6)	4839.82	4568.50	888.61	0.03	0.18	3206.00	3231.73	3206.00	176.85	0.00	0.05	100.00	99.00	0.00	1362.50	1633.82	4259038.00	9.09	3711.32	3695.00
28	7	2	19920.00	30152.00	170.80	0	Spot (Block28, Row2, Column7)	5157.72	4878.50	1029.37	0.02	0.20	3298.00	3317.96	3298.00	198.93	0.00	0.06	100.00	99.00	0.00	1580.50	1859.72	4188069.00	9.25	3772.29	3786.50
28	8	2	20218.00	30146.00	210.25	0	Spot (Block28, Row2, Column8)	3915.81	3908.00	188.87	0.00	0.05	3371.00	3381.75	3371.00	148.01	0.00	0.04	98.00	91.00	0.00	537.00	544.81	4933918.00	3.61	3585.83	3569.50
28	1	3	18120.00	30452.00	150.50	0	Spot (Block28, Row3, Column1)	11689.83	11212.50	5080.89	0.02	0.43	3093.00	3133.62	3093.00	249.05	0.01	0.08	100.00	100.00	0.00	8119.50	8596.83	7294451.00	34.36	4973.20	4812.50
28	2	3	18421.00	30447.00	190.95	0	Spot (Block28, Row3, Column2)	3811.93	3808.00	312.40	0.00	0.08	3016.00	3039.79	3016.00	178.70	0.00	0.06	98.00	93.00	0.00	792.00	795.93	3922481.00	4.32	3297.46	3264.00
28	3	3	18708.00	30447.00	176.40	0	Spot (Block28, Row3, Column3)	4672.23	4407.00	1048.10	0.03	0.22	3141.00	3179.49	3141.00	281.36	0.01	0.09	99.00	89.00	0.00	1266.00	1531.23	4078853.00	5.31	3562.63	3556.00
28	4	3	19019.00	30447.00	148.05	0	Spot (Block28, Row3, Column4)	20852.51	18279.00	11564.64	0.06	0.55	3235.00	3269.08	3235.00	222.38	0.00	0.07	100.00	100.00	0.00	15044.00	17617.51	12490651.00	79.07	7089.45	6236.50
28	5	3	19318.00	30456.00	199.80	0	Spot (Block28, Row3, Column5)	4125.31	4008.00	614.28	0.01	0.15	3254.00	3265.81	3254.00	181.43	0.00	0.06	97.00	86.00	0.00	754.00	871.31	4686354.00	4.74	3515.69	3483.50
28	6	3	19620.00	30447.00	198.45	0	Spot (Block28, Row3, Column6)	3985.63	4012.50	253.30	0.00	0.06	3287.00	3289.33	3287.00	177.63	0.00	0.05	97.00	87.00	0.00	725.50	698.63	4439997.00	3.92	3559.99	3511.50
28	7	3	19922.00	30454.00	149.40	0	Spot (Block28, Row3, Column7)	8319.26	7852.00	2921.36	0.03	0.35	3351.00	3362.01	3351.00	195.68	0.00	0.06	100.00	100.00	0.00	4501.00	4968.26	5083070.00	25.33	4561.51	4339.50
28	8	3	20223.00	30449.00	206.45	0	Spot (Block28, Row3, Column8)	4008.58	3999.00	254.59	0.00	0.06	3404.00	3405.17	3404.00	165.54	0.00	0.05	98.00	83.00	0.00	595.00	604.58	4866416.00	3.65	3603.90	3622.00
28	1	4	18118.00	30748.00	149.60	0	Spot (Block28, Row4, Column1)	18864.96	16463.00	10596.97	0.06	0.56	3362.00	3353.61	3362.00	305.59	0.00	0.09	100.00	100.00	0.00	13101.00	15502.96	11564218.00	50.76	6771.67	6006.00
28	2	4	18418.00	30749.00	202.10	0	Spot (Block28, Row4, Column2)	3829.77	3835.00	205.65	0.00	0.05	3164.50	3202.26	3164.50	298.24	0.01	0.09	96.00	61.00	0.00	670.50	665.27	4438703.00	2.10	3443.84	3444.00
28	3	4	18719.00	30751.00	153.85	0	Spot (Block28, Row4, Column3)	54311.94	65535.00	16414.43	0.08	0.30	3272.00	3311.35	3272.00	305.38	0.01	0.09	100.00	100.00	59.51	62263.00	51039.94	35411668.00	167.00	14558.27	11652.00
28	4	4	19009.00	30759.00	189.30	0	Spot (Block28, Row4, Column4)	4064.00	4042.00	273.14	0.00	0.07	3330.00	3373.26	3330.00	240.11	0.01	0.07	97.00	81.00	0.00	712.00	734.00	4100572.00	2.88	3653.63	3655.50
28	5	4	19301.00	30747.00	183.20	0	Spot (Block28, Row4, Column5)	4289.55	4095.50	842.41	0.02	0.20	3297.00	3328.85	3297.00	224.54	0.00	0.07	98.00	88.00	0.00	798.50	992.55	4040756.00	4.28	3686.29	3697.00
28	6	4	19616.00	30741.00	193.35	0	Spot (Block28, Row4, Column6)	5081.15	4788.00	2059.03	0.03	0.41	3339.00	3358.29	3339.00	176.94	0.00	0.05	100.00	99.00	0.00	1449.00	1742.15	5360611.00	9.74	3966.24	3895.00
28	7	4	19912.00	30753.00	158.85	0	Spot (Block28, Row4, Column7)	6728.17	5912.00	2396.70	0.06	0.36	3413.00	3435.22	3413.00	180.05	0.00	0.05	100.00	100.00	0.00	2499.00	3315.17	4702991.00	18.29	4147.96	4120.50
28	8	4	20216.00	30759.00	156.20	0	Spot (Block28, Row4, Column8)	5195.96	5063.00	773.99	0.01	0.15	3485.00	3490.20	3485.00	172.87	0.00	0.05	100.00	99.00	0.00	1578.00	1710.96	3496881.00	9.87	3971.05	3944.00
28	1	5	18115.00	31053.00	149.65	0	Spot (Block28, Row5, Column1)	19170.12	15727.00	12371.25	0.09	0.65	3521.00	3552.59	3521.00	258.92	0.00	0.07	100.00	100.00	0.00	12206.00	15649.12	11751281.00	60.32	6857.78	6216.50
28	2	5	18412.00	31052.00	183.10	0	Spot (Block28, Row5, Column2)	4267.18	4230.00	354.19	0.00	0.08	3329.00	3357.04	3329.00	204.81	0.00	0.06	98.00	93.00	0.00	901.00	938.18	4015415.00	4.44	3717.58	3687.00
28	3	5	18721.00	31051.00	193.65	0	Spot (Block28, Row5, Column3)	4215.95	4220.00	296.23	0.00	0.07	3336.00	3374.45	3336.00	247.51	0.00	0.07	99.00	90.00	0.00	884.00	879.95	4439391.00	3.40	3708.80	3722.50
28	4	5	19016.00	31050.00	149.65	0	Spot (Block28, Row5, Column4)	8729.46	8451.00	3036.11	0.01	0.35	3395.00	3428.68	3395.00	259.52	0.00	0.08	100.00	100.00	0.00	5056.00	5334.46	5368621.00	20.43	4749.96	4513.50
28	5	5	19317.00	31048.00	149.85	0	Spot (Block28, Row5, Column5)	50231.54	65535.00	19338.30	0.12	0.38	3432.00	3489.77	3432.00	324.74	0.01	0.09	100.00	100.00	53.09	62103.00	46799.54	30842380.00	143.94	14898.74	13216.00
28	6	5	19623.00	31049.00	173.20	0	Spot (Block28, Row5, Column6)	5375.81	5267.50	1016.91	0.01	0.19	3477.00	3504.36	3477.00	240.53	0.00	0.07	100.00	99.00	0.00	1790.50	1898.81	4504927.00	7.78	4003.81	4003.50
28	7	5	19910.00	31063.00	210.00	0	Spot (Block28, Row5, Column7)	4125.45	4130.00	228.00	0.00	0.06	3462.00	3489.82	3462.00	199.84	0.00	0.06	98.00	85.00	0.00	668.00	663.45	5173311.00	3.18	3683.31	3675.00
28	8	5	20219.00	31050.00	148.05	0	Spot (Block28, Row5, Column8)	12470.51	10991.50	6465.06	0.05	0.52	3501.00	3518.96	3501.00	194.60	0.00	0.06	100.00	100.00	0.00	7490.50	8969.51	7407484.00	46.00	5519.47	5196.50
28	1	6	18106.00	31349.00	201.10	0	Spot (Block28, Row6, Column1)	4320.52	4287.00	330.50	0.00	0.08	3548.00	3568.09	3548.00	233.75	0.00	0.07	98.00	79.00	0.00	739.00	772.52	4964282.00	3.22	3901.02	3877.00
28	2	6	18410.00	31345.00	205.50	0	Spot (Block28, Row6, Column2)	4077.12	4081.00	317.36	0.00	0.08	3347.00	3364.39	3347.00	212.84	0.00	0.06	95.00	81.00	0.00	734.00	730.12	4900701.00	3.35	3610.28	3602.50
28	3	6	18709.00	31349.00	147.60	0	Spot (Block28, Row6, Column3)	21541.71	18029.50	12228.82	0.08	0.57	3290.00	3319.98	3290.00	225.17	0.00	0.07	100.00	100.00	0.00	14739.50	18251.71	12795776.00	80.93	7308.59	6633.00
28	4	6	19024.00	31351.00	172.25	0	Spot (Block28, Row6, Column4)	4917.22	4786.00	835.13	0.01	0.17	3404.00	3435.79	3404.00	258.96	0.00	0.08	100.00	92.00	0.00	1382.00	1513.22	4071459.00	5.72	3866.35	3846.00
28	5	6	19317.00	31350.00	146.45	0	Spot (Block28, Row6, Column5)	46553.93	52529.00	19796.21	0.05	0.43	3582.00	3634.63	3582.00	325.18	0.01	0.09	100.00	100.00	38.40	48947.00	42971.93	27280764.00	131.99	13030.39	11187.50
28	6	6	19628.00	31353.00	169.50	0	Spot (Block28, Row6, Column6)	4739.94	4710.00	407.11	0.00	0.09	3613.00	3649.08	3613.00	258.90	0.00	0.07	99.00	92.00	0.00	1097.00	1126.94	3796691.00	4.21	4056.99	4060.50
28	7	6	19921.00	31349.00	150.75	0	Spot (Block28, Row6, Column7)	11969.34	10988.00	5260.18	0.04	0.44	3501.00	3543.63	3501.00	231.34	0.01	0.07	100.00	100.00	0.00	7487.00	8468.34	7468869.00	36.42	5308.15	5002.00
28	8	6	20223.00	31353.00	146.15	0	Spot (Block28, Row6, Column8)	15353.70	13726.00	7748.90	0.05	0.50	3504.00	3535.56	3504.00	208.44	0.00	0.06	100.00	100.00	0.00	10222.00	11849.70	8951207.00	56.70	6115.50	5570.00
28	1	7	18118.00	31650.00	179.50	0	Spot (Block28, Row7, Column1)	4175.07	4160.50	236.84	0.00	0.06	3529.00	3582.45	3529.00	365.91	0.01	0.10	88.00	34.00	0.00	631.50	646.07	3757563.00	1.62	3935.85	3912.00
28	2	7	18419.00	31650.00	206.00	0	Spot (Block28, Row7, Column2)	3904.44	3856.00	306.29	0.01	0.08	3298.00	3305.64	3298.00	205.58	0.00	0.06	92.00	74.00	0.00	558.00	606.44	4720473.00	2.91	3517.64	3515.00
28	3	7	18727.00	31653.00	209.45	0	Spot (Block28, Row7, Column3)	3760.10	3737.00	242.85	0.00	0.06	3249.00	3262.21	3249.00	207.03	0.00	0.06	89.00	62.00	0.00	488.00	511.10	4707649.00	2.40	3476.14	3480.50
28	4	7	19031.00	31637.00	203.50	0	Spot (Block28, Row7, Column4)	4043.23	3998.00	295.26	0.00	0.07	3338.00	3345.87	3338.00	209.85	0.00	0.06	97.00	86.00	0.00	660.00	705.23	4738669.00	3.32	3597.58	3595.50
28	5	7	19319.00	31650.00	188.15	0	Spot (Block28, Row7, Column5)	6027.44	5892.50	1094.80	0.01	0.18	3487.00	3533.38	3487.00	311.36	0.01	0.09	100.00	99.00	0.00	2405.50	2540.44	5979223.00	8.01	4328.18	4340.00
28	6	7	19614.00	31650.00	187.25	0	Spot (Block28, Row7, Column6)	4503.62	4451.00	352.81	0.01	0.08	3573.00	3599.90	3573.00	258.18	0.00	0.07	97.00	89.00	0.00	878.00	930.62	4436065.00	3.50	4026.96	4036.00
28	7	7	19909.00	31652.00	150.60	0	Spot (Block28, Row7, Column7)	12024.27	11230.00	4646.45	0.03	0.39	3505.00	3565.60	3505.00	253.02	0.01	0.07	100.00	100.00	0.00	7725.00	8519.27	7491118.00	33.43	5784.37	5179.00
28	8	7	20220.00	31650.00	187.75	0	Spot (Block28, Row7, Column8)	6483.25	6537.00	766.16	0.00	0.12	3488.00	3511.64	3488.00	203.92	0.00	0.06	100.00	100.00	0.00	3049.00	2995.25	6411939.00	14.57	4488.55	4502.00
28	1	8	18107.00	31957.00	152.05	0	Spot (Block28, Row8, Column1)	57019.94	65535.00	13778.87	0.06	0.24	3657.00	3725.46	3657.00	481.23	0.01	0.13	100.00	100.00	64.98	61878.00	53362.94	36150936.00	110.75	18267.68	14059.00
28	2	8	18420.00	31951.00	201.55	0	Spot (Block28, Row8, Column2)	4493.09	4348.00	712.70	0.01	0.16	3334.00	3382.80	3334.00	381.35	0.01	0.11	91.00	61.00	0.00	1014.00	1159.09	5171542.00	2.91	3672.97	3661.00
28	3	8	18709.00	31950.00	166.30	0	Spot (Block28, Row8, Column3)	5902.52	5059.00	2066.03	0.07	0.35	3263.00	3281.23	3263.00	218.82	0.00	0.07	100.00	99.00	0.00	1796.00	2639.52	4539041.00	11.98	3828.95	3812.00
28	4	8	19014.00	31946.00	172.85	0	Spot (Block28, Row8, Column4)	4291.35	4283.00	422.22	0.00	0.10	3281.00	3301.80	3281.00	219.94	0.00	0.07	98.00	94.00	0.00	1002.00	1010.35	3583274.00	4.50	3628.90	3645.50
28	5	8	19320.00	31953.00	211.65	0	Spot (Block28, Row8, Column5)	3983.40	3964.50	286.40	0.00	0.07	3326.00	3337.20	3326.00	227.52	0.00	0.07	97.00	70.00	0.00	638.50	657.40	5090781.00	2.84	3571.80	3571.00
28	6	8	19626.00	31939.00	213.95	0	Spot (Block28, Row8, Column6)	4119.99	4081.00	359.16	0.00	0.09	3435.00	3456.94	3435.00	267.73	0.00	0.08	89.00	61.00	0.00	646.00	684.99	5397185.00	2.48	3635.03	3599.00
28	7	8	19919.00	31953.00	158.15	0	Spot (Block28, Row8, Column7)	7902.86	7558.00	2296.01	0.02	0.29	3557.50	3618.95	3557.50	309.26	0.01	0.09	100.00	100.00	0.00	4000.50	4345.36	5460873.00	13.85	4574.36	4544.00
28	8	8	20221.00	31947.00	153.10	0	Spot (Block28, Row8, Column8)	9271.14	8737.00	3188.95	0.03	0.34	3489.00	3527.57	3489.00	246.67	0.00	0.07	100.00	100.00	0.00	5248.00	5782.14	5952074.00	23.28	5222.42	5075.00
29	1	1	4615.00	34339.00	155.05	0	Spot (Block29, Row1, Column1)	59827.68	65535.00	10069.84	0.04	0.17	153.00	191.20	153.00	174.35	0.10	0.91	100.00	100.00	67.52	65382.00	59674.68	39785756.00	342.04	10926.41	9566.50
29	2	1	4904.00	34352.00	184.45	0	Spot (Block29, Row1, Column2)	170.90	171.00	13.71	0.00	0.08	146.00	155.95	146.00	85.47	0.03	0.55	0.00	0.00	0.00	25.00	24.90	163381.00	0.17	155.08	154.00
29	3	1	5232.00	34369.00	135.25	0	Spot (Block29, Row1, Column3)	166.79	168.00	9.10	0.00	0.05	147.00	146.90	147.00	14.55	0.00	0.10	72.00	14.00	0.00	21.00	19.79	82060.00	1.37	157.83	157.00
29	4	1	5495.00	34319.00	207.10	0	Spot (Block29, Row1, Column4)	163.63	164.00	12.86	0.00	0.08	148.00	148.52	148.00	14.94	0.00	0.10	54.00	13.00	0.00	16.00	15.63	198973.00	1.01	152.91	154.00
29	5	1	5809.00	34345.00	171.00	0	Spot (Block29, Row1, Column5)	204.03	204.00	19.35	0.00	0.09	146.00	146.06	146.00	15.06	0.00	0.10	99.00	93.00	0.00	58.00	58.03	165675.00	3.85	174.45	174.00
29	6	1	6105.00	34340.00	192.30	0	Spot (Block29, Row1, Column6)	198.82	201.00	20.60	0.00	0.10	146.00	145.43	146.00	15.02	0.00	0.10	96.00	83.00	0.00	55.00	52.82	207767.00	3.55	160.76	159.00
29	7	1	6411.00	34336.00	182.45	0	Spot (Block29, Row1, Column7)	263.70	271.00	42.60	0.01	0.16	145.00	145.33	145.00	14.75	0.00	0.10	99.00	99.00	0.00	126.00	118.70	245769.00	8.03	179.96	180.00
29	8	1	6709.00	34340.00	174.40	0	Spot (Block29, Row1, Column8)	296.42	297.00	46.31	0.00	0.16	146.00	147.23	146.00	14.26	0.00	0.10	100.00	100.00	0.00	151.00	150.42	252842.00	10.46	196.08	195.00
29	1	2	4611.00	34639.00	147.00	-50	Spot (Block29, Row2, Column1)	145.80	146.00	10.65	0.00	0.07	145.00	164.75	145.00	118.60	0.06	0.72	0.00	0.00	0.00	1.00	0.80	85729.00	-0.16	145.08	145.00
29	2	2	4926.00	34667.00	124.95	0	Spot (Block29, Row2, Column2)	169.77	168.00	14.75	0.00	0.09	141.00	141.51	141.00	12.31	0.00	0.09	86.00	57.00	0.00	27.00	28.77	70286.00	2.30	154.14	154.00
29	3	2	5227.00	34662.00	207.25	0	Spot (Block29, Row2, Column3)	171.78	172.00	10.46	0.00	0.06	145.00	145.57	145.00	13.84	0.00	0.10	88.00	49.00	0.00	27.00	26.78	210264.00	1.89	157.24	157.00
29	4	2	5528.00	34664.00	210.25	0	Spot (Block29, Row2, Column4)	168.17	168.00	12.51	0.00	0.07	148.00	147.93	148.00	13.84	0.00	0.09	69.00	26.00	0.00	20.00	20.17	211892.00	1.46	154.21	153.00
29	5	2	5806.00	34640.00	197.50	0	Spot (Block29, Row2, Column5)	185.84	185.00	15.17	0.00	0.08	143.00	143.76	143.00	14.81	0.00	0.10	96.00	82.00	0.00	42.00	42.84	205725.00	2.84	159.80	158.50
29	6	2	6108.00	34610.00	191.45	0	Spot (Block29, Row2, Column6)	156.87	157.00	11.48	0.00	0.07	144.00	143.33	144.00	14.09	0.00	0.10	45.00	7.00	0.00	13.00	12.87	162201.00	0.96	150.57	152.00
29	7	2	6427.00	34594.00	223.65	0	Spot (Block29, Row2, Column7)	163.44	162.00	14.67	0.00	0.09	147.00	147.16	147.00	13.76	0.00	0.09	53.00	21.00	0.00	15.00	16.44	234044.00	1.18	153.18	152.50
29	8	2	6714.00	34639.00	147.00	-50	Spot (Block29, Row2, Column8)	158.74	159.00	11.47	0.00	0.07	148.00	148.56	148.00	13.82	0.00	0.09	41.00	6.00	0.00	11.00	10.74	93341.00	0.74	159.99	159.00
29	1	3	4610.00	34946.00	195.40	0	Spot (Block29, Row3, Column1)	177.06	179.00	19.26	0.00	0.11	142.00	141.12	142.00	12.06	0.00	0.09	86.00	71.00	0.00	37.00	35.06	190874.00	2.98	153.59	154.00
29	2	3	4945.00	34946.00	244.95	0	Spot (Block29, Row3, Column2)	158.59	158.00	12.64	0.00	0.08	142.00	142.03	142.00	11.67	0.00	0.08	64.00	29.00	0.00	16.00	16.59	275307.00	1.42	147.68	147.00
29	3	3	5204.00	34934.00	189.80	0	Spot (Block29, Row3, Column3)	181.98	183.00	19.66	0.00	0.11	143.00	144.26	143.00	13.36	0.00	0.09	88.00	74.00	0.00	40.00	38.98	185071.00	2.82	158.54	157.00
29	4	3	5506.00	34932.00	155.80	0	Spot (Block29, Row3, Column4)	180.51	179.00	12.96	0.00	0.07	143.00	143.63	143.00	14.76	0.00	0.10	97.00	72.00	0.00	36.00	37.51	120218.00	2.50	160.63	162.00
29	5	3	5803.00	34932.00	192.35	0	Spot (Block29, Row3, Column5)	176.85	178.00	18.33	0.00	0.10	141.00	140.83	141.00	14.34	0.00	0.10	85.00	64.00	0.00	37.00	35.85	183567.00	2.51	153.57	152.00
29	6	3	6060.00	34931.00	140.95	0	Spot (Block29, Row3, Column6)	155.02	155.00	8.55	0.00	0.06	138.00	138.21	138.00	13.29	0.00	0.10	66.00	12.00	0.00	17.00	17.02	83401.00	1.26	148.25	148.00
29	7	3	6414.00	34939.00	147.00	-50	Spot (Block29, Row3, Column7)	156.02	157.00	16.31	0.00	0.10	143.00	143.22	143.00	14.97	0.00	0.10	46.00	12.00	0.00	14.00	13.02	92206.00	0.86	147.81	149.00
29	8	3	6683.00	34920.00	220.35	0	Spot (Block29, Row3, Column8)	162.13	162.00	13.02	0.00	0.08	146.00	146.85	146.00	15.35	0.00	0.10	52.00	16.00	0.00	16.00	16.13	225356.00	0.99	148.93	149.00
29	1	4	4642.00	35233.00	143.15	0	Spot (Block29, Row4, Column1)	166.20	164.00	14.78	0.01	0.09	141.00	140.66	141.00	11.99	0.00	0.09	81.00	48.00	0.00	23.00	25.20	92074.00	2.13	153.56	154.00
29	2	4	4935.00	35204.00	188.00	0	Spot (Block29, Row4, Column2)	160.15	160.00	12.66	0.00	0.08	141.00	141.48	141.00	13.58	0.00	0.10	65.00	25.00	0.00	19.00	19.15	158706.00	1.38	152.79	155.00
29	3	4	5212.00	35247.00	160.05	0	Spot (Block29, Row4, Column3)	303.16	306.00	50.76	0.00	0.17	141.00	141.74	141.00	14.81	0.00	0.10	100.00	100.00	0.00	165.00	162.16	215852.00	10.90	196.93	197.00
29	4	4	5512.00	35239.00	147.00	-50	Spot (Block29, Row4, Column4)	149.52	150.00	12.96	0.00	0.09	141.00	141.04	141.00	14.16	0.00	0.10	34.00	6.00	0.00	9.00	8.52	88065.00	0.60	150.45	152.00
29	5	4	5808.00	35255.00	146.25	0	Spot (Block29, Row4, Column5)	167.21	168.00	13.32	0.00	0.08	141.00	141.78	141.00	17.06	0.00	0.12	71.00	27.00	0.00	27.00	26.21	96817.00	1.49	153.95	153.00
29	6	4	6107.00	35246.00	206.00	0	Spot (Block29, Row4, Column6)	192.63	193.00	22.54	0.00	0.12	138.00	139.31	138.00	16.55	0.00	0.12	94.00	82.00	0.00	55.00	54.63	231930.00	3.22	153.59	152.50
29	7	4	6408.00	35240.00	187.45	0	Spot (Block29, Row4, Column7)	189.96	191.00	18.38	0.00	0.10	146.00	147.21	146.00	19.52	0.00	0.13	89.00	60.00	0.00	45.00	43.96	187494.00	2.19	161.81	160.00
29	8	4	6706.00	35253.00	141.35	0	Spot (Block29, Row4, Column8)	1282.20	1324.00	334.54	0.01	0.26	152.00	153.19	152.00	19.83	0.00	0.13	100.00	100.00	0.00	1172.00	1130.20	693671.00	56.93	440.52	392.00
29	1	5	4608.00	35547.00	155.80	0	Spot (Block29, Row5, Column1)	180.99	181.00	14.60	0.00	0.08	139.00	139.14	139.00	12.77	0.00	0.09	97.00	86.00	0.00	42.00	41.99	120720.00	3.28	155.52	156.50
29	2	5	4843.00	35526.00	255.90	0	Spot (Block29, Row5, Column2)	146.68	146.00	14.27	0.00	0.10	140.00	140.56	140.00	15.19	0.00	0.11	26.00	6.00	0.00	6.00	6.68	278408.00	0.40	138.18	136.00
29	3	5	5224.00	35550.00	228.55	0	Spot (Block29, Row5, Column3)	152.46	152.00	12.05	0.00	0.08	143.00	144.00	143.00	18.17	0.00	0.13	23.00	1.00	0.00	9.00	9.46	228074.00	0.47	144.13	144.00
29	4	5	5498.00	35532.00	155.65	0	Spot (Block29, Row5, Column4)	175.29	177.00	15.54	0.00	0.09	143.00	145.09	143.00	17.64	0.01	0.12	82.00	47.00	0.00	34.00	32.29	116215.00	1.71	156.62	156.00
29	5	5	5812.00	35544.00	146.45	0	Spot (Block29, Row5, Column5)	434.92	449.00	61.88	0.01	0.14	147.00	148.62	147.00	18.66	0.00	0.13	100.00	100.00	0.00	302.00	287.92	253996.00	15.34	238.88	226.50
29	6	5	6138.00	35552.00	122.15	0	Spot (Block29, Row5, Column6)	171.75	170.00	11.12	0.00	0.06	149.00	149.84	149.00	17.22	0.00	0.11	65.00	15.00	0.00	21.00	22.75	67498.00	1.27	165.40	166.00
29	7	5	6413.00	35539.00	147.00	-50	Spot (Block29, Row5, Column7)	154.74	157.00	16.99	0.01	0.11	151.00	151.51	151.00	15.53	0.00	0.10	30.00	1.00	0.00	6.00	3.74	91450.00	0.21	160.56	160.50
29	8	5	6717.00	35554.00	174.45	0	Spot (Block29, Row5, Column8)	226.85	226.00	26.51	0.00	0.12	153.00	153.65	153.00	17.54	0.00	0.11	99.00	92.00	0.00	73.00	73.85	191460.00	4.17	184.69	183.00
29	1	6	4611.00	35839.00	147.00	-50	Spot (Block29, Row6, Column1)	145.89	146.00	7.97	0.00	0.05	140.00	140.06	140.00	12.59	0.00	0.09	20.00	0.00	0.00	6.00	5.89	85781.00	0.46	145.21	144.00
29	2	6	4911.00	35839.00	147.00	-50	Spot (Block29, Row6, Column2)	152.04	152.00	11.58	0.00	0.08	143.00	143.51	143.00	13.89	0.00	0.10	37.00	5.00	0.00	9.00	9.04	90005.00	0.61	156.14	155.50
29	3	6	5205.00	35838.00	167.35	0	Spot (Block29, Row6, Column3)	206.95	208.00	18.06	0.00	0.09	144.00	145.27	144.00	16.07	0.00	0.11	99.00	95.00	0.00	64.00	62.95	161008.00	3.84	170.18	171.00
29	4	6	5521.00	35825.00	176.00	0	Spot (Block29, Row6, Column4)	177.20	177.00	19.46	0.00	0.11	147.00	148.10	147.00	17.51	0.00	0.12	69.00	39.00	0.00	30.00	30.20	153275.00	1.66	155.66	153.50
29	5	6	5811.00	35846.00	149.15	0	Spot (Block29, Row6, Column5)	423.53	440.00	79.21	0.02	0.19	149.00	150.43	149.00	17.09	0.00	0.11	100.00	100.00	0.00	291.00	274.53	259626.00	15.98	227.75	219.00
29	6	6	6139.00	35889.00	153.40	0	Spot (Block29, Row6, Column6)	161.95	161.00	17.96	0.00	0.11	148.00	148.49	148.00	14.66	0.00	0.10	48.00	22.00	0.00	13.00	13.95	105430.00	0.92	155.84	152.50
29	7	6	6402.00	35828.00	183.70	0	Spot (Block29, Row6, Column7)	213.07	213.00	25.71	0.00	0.12	150.00	150.78	150.00	15.08	0.00	0.10	97.00	90.00	0.00	63.00	63.07	200924.00	4.13	175.23	174.00
29	8	6	6736.00	35835.00	198.20	0	Spot (Block29, Row6, Column8)	189.94	190.00	19.80	0.00	0.10	150.00	150.41	150.00	15.22	0.00	0.10	87.00	67.00	0.00	40.00	39.94	211024.00	2.60	165.96	169.00
29	1	7	4611.00	36139.00	147.00	-50	Spot (Block29, Row7, Column1)	147.57	149.00	14.47	0.00	0.10	143.00	157.38	143.00	126.77	0.04	0.81	0.00	0.00	0.00	6.00	4.57	86774.00	-0.08	149.93	152.00
29	2	7	4911.00	36139.00	147.00	-50	Spot (Block29, Row7, Column2)	139.64	139.00	9.63	0.00	0.07	143.00	143.09	143.00	13.31	0.00	0.09	4.00	0.00	0.00	-4.00	-3.36	82525.00	-0.26	146.23	146.00
29	3	7	5246.00	36071.00	142.15	0	Spot (Block29, Row7, Column3)	158.34	159.00	10.33	0.00	0.07	144.00	144.47	144.00	14.00	0.00	0.10	53.00	6.00	0.00	15.00	14.34	86614.00	0.99	150.12	148.00
29	4	7	5512.00	36139.00	147.00	-50	Spot (Block29, Row7, Column4)	156.48	157.00	12.13	0.00	0.08	150.00	149.71	150.00	13.56	0.00	0.09	31.00	3.00	0.00	7.00	6.48	92164.00	0.50	151.00	152.00
29	5	7	5812.00	36139.00	147.00	-50	Spot (Block29, Row7, Column5)	165.55	165.50	13.15	0.00	0.08	151.00	151.17	151.00	14.61	0.00	0.10	50.00	13.00	0.00	14.50	14.55	97342.00	0.98	159.65	158.00
29	6	7	6094.00	36121.00	157.45	0	Spot (Block29, Row7, Column6)	165.51	165.00	9.47	0.00	0.06	149.00	149.37	149.00	16.39	0.00	0.11	47.00	5.00	0.00	16.00	16.51	113372.00	0.98	157.72	156.00
29	7	7	6402.00	36135.00	194.30	0	Spot (Block29, Row7, Column7)	201.30	199.00	23.45	0.00	0.12	148.00	148.65	148.00	16.37	0.00	0.11	96.00	81.00	0.00	51.00	53.30	214382.00	3.22	170.87	169.00
29	8	7	6720.00	36140.00	198.45	0	Spot (Block29, Row7, Column8)	279.14	281.00	42.34	0.00	0.15	152.00	153.77	152.00	24.33	0.01	0.16	100.00	97.00	0.00	129.00	127.14	310405.00	5.15	191.07	191.00
29	1	8	4605.00	36450.00	145.65	0	Spot (Block29, Row8, Column1)	62901.16	65535.00	7171.25	0.02	0.11	155.00	187.73	155.00	183.50	0.08	0.98	100.00	100.00	83.02	65380.00	62746.16	36294268.00	341.76	13491.16	10594.50
29	2	8	4911.00	36439.00	147.00	-50	Spot (Block29, Row8, Column2)	152.90	151.00	13.63	0.01	0.09	146.00	157.59	146.00	117.74	0.03	0.75	0.00	0.00	0.00	5.00	6.90	90210.00	-0.04	148.41	147.00
29	3	8	5205.00	36440.00	174.85	0	Spot (Block29, Row8, Column3)	180.69	182.00	15.28	0.00	0.08	145.00	145.94	145.00	13.27	0.00	0.09	90.00	72.00	0.00	37.00	35.69	154855.00	2.62	155.53	155.00
29	4	8	5500.00	36420.00	151.25	0	Spot (Block29, Row8, Column4)	180.46	180.00	11.59	0.00	0.06	148.00	148.28	148.00	13.51	0.00	0.09	92.00	66.00	0.00	32.00	32.46	112789.00	2.38	163.39	163.00
29	5	8	5826.00	36403.00	241.55	0	Spot (Block29, Row8, Column5)	167.94	167.00	12.46	0.00	0.07	150.00	150.19	150.00	13.40	0.00	0.09	61.00	23.00	0.00	17.00	17.94	282308.00	1.32	158.74	158.00
29	6	8	6114.00	36465.00	106.05	0	Spot (Block29, Row8, Column6)	182.28	183.00	9.29	0.00	0.05	149.00	149.97	149.00	15.86	0.00	0.11	97.00	58.00	0.00	34.00	33.28	52679.00	2.04	170.05	170.00
29	7	8	6419.00	36451.00	189.95	0	Spot (Block29, Row8, Column7)	184.40	183.00	19.11	0.00	0.10	149.00	151.52	149.00	24.93	0.01	0.16	67.00	27.00	0.00	34.00	35.40	187353.00	1.32	161.35	161.00
29	8	8	6712.00	36443.00	148.75	0	Spot (Block29, Row8, Column8)	5293.72	4833.00	2522.02	0.04	0.48	152.00	156.32	152.00	28.01	0.01	0.18	100.00	100.00	0.00	4681.00	5141.72	3213287.00	183.39	1285.65	985.50
30	1	1	9116.00	34343.00	153.55	0	Spot (Block30, Row1, Column1)	61697.34	65535.00	7593.72	0.03	0.12	2517.00	2588.79	2517.00	392.03	0.01	0.15	100.00	100.00	73.50	63018.00	59180.34	40041928.00	150.77	18626.43	14550.00
30	2	1	9408.00	34350.00	189.80	0	Spot (Block30, Row1, Column2)	3120.87	3059.00	348.58	0.01	0.11	2507.00	2568.12	2507.00	326.16	0.01	0.13	80.00	37.00	0.00	552.00	613.87	3173923.00	1.69	2772.43	2761.00
30	3	1	9720.00	34336.00	213.10	0	Spot (Block30, Row1, Column3)	2930.57	2890.00	330.35	0.01	0.11	2460.00	2479.97	2460.00	265.78	0.00	0.11	70.00	40.00	0.00	430.00	470.57	3800952.00	1.70	2669.53	2665.50
30	4	1	9999.00	34336.00	207.10	0	Spot (Block30, Row1, Column4)	3062.30	2983.50	431.88	0.01	0.14	2450.00	2485.83	2450.00	260.21	0.01	0.10	84.00	50.00	0.00	533.50	612.30	3742132.00	2.22	2747.80	2733.00
30	5	1	10317.00	34334.00	169.60	0	Spot (Block30, Row1, Column5)	3204.13	3148.50	326.69	0.01	0.10	2521.00	2557.75	2521.00	253.47	0.01	0.10	94.00	66.00	0.00	627.50	683.13	2550490.00	2.55	2808.69	2773.50
30	6	1	10603.00	34341.00	194.80	0	Spot (Block30, Row1, Column6)	3344.07	3280.00	373.75	0.01	0.11	2559.00	2588.05	2559.00	246.19	0.00	0.10	95.00	73.00	0.00	721.00	785.07	3594872.00	3.07	2855.74	2855.00
30	7	1	10926.00	34343.00	207.15	0	Spot (Block30, Row1, Column7)	3332.47	3262.00	418.32	0.01	0.13	2584.00	2620.86	2584.00	250.46	0.01	0.10	89.00	68.00	0.00	678.00	748.47	4052286.00	2.84	2883.45	2861.00
30	8	1	11215.00	34339.00	193.85	0	Spot (Block30, Row1, Column8)	3863.48	3437.00	2749.72	0.05	0.71	2674.00	2709.80	2674.00	285.58	0.01	0.11	93.00	74.00	0.00	763.00	1189.48	4106879.00	4.04	3005.62	2961.00
30	1	2	9106.00	34643.00	203.30	0	Spot (Block30, Row2, Column1)	2863.56	2811.50	263.82	0.01	0.09	2478.00	2532.38	2478.00	349.44	0.01	0.14	48.00	15.00	0.00	333.50	385.56	3361815.00	0.95	2674.64	2689.00
30	2	2	9404.00	34703.00	82.30	0	Spot (Block30, Row2, Column2)	8362.12	4030.50	12168.32	0.32	1.46	2500.00	2544.68	2500.00	297.48	0.01	0.12	98.00	85.00	2.44	1530.50	5862.12	1371388.00	19.56	3722.42	3428.00
30	3	2	9714.00	34649.00	184.45	0	Spot (Block30, Row2, Column3)	3004.05	2937.50	343.34	0.01	0.11	2452.50	2486.70	2452.50	280.54	0.01	0.11	76.00	40.00	0.00	485.00	551.55	2865863.00	1.84	2694.75	2670.00
30	4	2	10014.00	34649.00	199.70	0	Spot (Block30, Row2, Column4)	3051.75	3027.50	296.20	0.00	0.10	2392.00	2439.86	2392.00	247.19	0.01	0.10	93.00	69.00	0.00	635.50	659.75	3442373.00	2.48	2718.37	2752.00
30	5	2	10315.00	34644.00	205.95	0	Spot (Block30, Row2, Column5)	3812.77	3775.00	530.95	0.00	0.14	2473.00	2508.49	2473.00	245.96	0.01	0.10	99.00	98.00	0.00	1302.00	1339.77	4594392.00	5.30	2921.44	2955.00
30	6	2	10610.00	34647.00	189.85	0	Spot (Block30, Row2, Column6)	3085.86	3071.50	295.85	0.00	0.10	2519.00	2552.89	2519.00	245.08	0.01	0.10	85.00	57.00	0.00	552.50	566.86	3129064.00	2.17	2825.28	2794.00
30	7	2	10914.00	34646.00	207.65	0	Spot (Block30, Row2, Column7)	3105.37	3075.00	322.99	0.00	0.10	2557.00	2582.76	2557.00	246.09	0.00	0.10	82.00	52.00	0.00	518.00	548.37	3804078.00	2.12	2803.34	2865.00
30	8	2	11215.00	34637.00	221.60	0	Spot (Block30, Row2, Column8)	3071.36	3036.00	294.28	0.01	0.10	2611.00	2651.65	2611.00	268.88	0.01	0.10	68.00	40.00	0.00	425.00	460.36	4330622.00	1.56	2800.91	2776.50
30	1	3	9113.00	34947.00	170.70	0	Spot (Block30, Row3, Column1)	3450.14	3359.50	510.43	0.01	0.15	2440.00	2483.94	2440.00	453.60	0.01	0.18	88.00	51.00	0.00	919.50	1010.14	2808412.00	2.13	2805.57	2790.50
30	2	3	9413.00	34925.00	185.75	0	Spot (Block30, Row3, Column2)	3019.35	2991.50	329.76	0.00	0.11	2481.00	2538.51	2481.00	491.27	0.01	0.19	52.00	10.00	0.00	510.50	538.35	2928774.00	0.98	2699.27	2688.00
30	3	3	9703.00	34933.00	163.50	0	Spot (Block30, Row3, Column3)	3568.29	3206.00	2005.63	0.05	0.56	2472.00	2493.74	2472.00	243.87	0.00	0.10	96.00	74.00	0.00	734.00	1096.29	2636969.00	4.41	2851.57	2857.00
30	4	3	10014.00	34946.00	196.50	0	Spot (Block30, Row3, Column4)	3122.84	3063.00	374.66	0.01	0.12	2422.00	2464.34	2422.00	225.21	0.01	0.09	93.00	70.00	0.00	641.00	700.84	3400772.00	2.92	2777.47	2777.50
30	5	3	10314.00	34947.00	196.80	0	Spot (Block30, Row3, Column5)	3163.87	3066.50	369.64	0.01	0.12	2457.00	2511.53	2457.00	349.71	0.01	0.14	86.00	43.00	0.00	609.50	706.87	3461277.00	1.87	2716.11	2694.50
30	6	3	10616.00	34938.00	205.85	0	Spot (Block30, Row3, Column6)	3159.15	3128.00	349.47	0.00	0.11	2496.00	2526.32	2496.00	237.60	0.01	0.09	90.00	65.00	0.00	632.00	663.15	3806781.00	2.66	2708.17	2671.00
30	7	3	10921.00	34950.00	172.20	0	Spot (Block30, Row3, Column7)	3273.19	3215.00	482.60	0.01	0.15	2580.50	2603.74	2580.50	271.56	0.00	0.10	84.00	59.00	0.00	634.50	692.69	2713473.00	2.47	2919.58	2869.00
30	8	3	11209.00	34943.00	179.00	0	Spot (Block30, Row3, Column8)	3329.49	3266.00	420.03	0.01	0.13	2614.00	2661.80	2614.00	292.62	0.01	0.11	83.00	54.00	0.00	652.00	715.49	2993216.00	2.28	2954.95	2949.00
30	1	4	9114.00	35255.00	193.90	0	Spot (Block30, Row4, Column1)	3064.07	3027.00	329.79	0.01	0.11	2452.00	2487.94	2452.00	456.38	0.01	0.18	63.00	18.00	0.00	575.00	612.07	3263231.00	1.26	2739.20	2681.00
30	2	4	9417.00	35252.00	217.20	0	Spot (Block30, Row4, Column2)	2993.42	2966.00	314.68	0.00	0.11	2442.00	2505.90	2442.00	537.01	0.01	0.21	48.00	6.00	0.00	524.00	551.42	4047104.00	0.91	2686.65	2678.50
30	3	4	9716.00	35242.00	177.95	0	Spot (Block30, Row4, Column3)	4043.18	3935.00	815.28	0.01	0.20	2466.00	2516.66	2466.00	329.77	0.01	0.13	97.00	87.00	0.00	1469.00	1577.18	3590346.00	4.63	2946.35	2934.00
30	4	4	10002.00	35250.00	218.40	0	Spot (Block30, Row4, Column4)	3034.11	3005.00	385.59	0.00	0.13	2493.00	2542.11	2493.00	278.93	0.01	0.11	73.00	44.00	0.00	512.00	541.11	4135498.00	1.76	2699.78	2682.00
30	5	4	10270.00	35245.00	78.80	0	Spot (Block30, Row4, Column5)	9807.41	4097.00	14183.05	0.38	1.45	2508.00	2562.42	2508.00	363.57	0.01	0.14	97.00	76.00	3.45	1589.00	7299.41	1422074.00	19.93	3849.87	3465.50
30	6	4	10618.00	35246.00	201.15	0	Spot (Block30, Row4, Column6)	3711.42	3702.50	505.29	0.00	0.14	2570.00	2586.38	2570.00	264.90	0.00	0.10	99.00	87.00	0.00	1132.50	1141.42	4260709.00	4.25	2880.11	2876.00
30	7	4	10911.00	35260.00	171.30	0	Spot (Block30, Row4, Column7)	3447.09	3431.50	390.24	0.00	0.11	2641.00	2674.46	2641.00	286.38	0.01	0.11	91.00	69.00	0.00	790.50	806.09	2812829.00	2.70	3070.31	3050.50
30	8	4	11213.00	35261.00	166.35	0	Spot (Block30, Row4, Column8)	4066.13	3962.00	618.26	0.01	0.15	2700.00	2744.64	2700.00	301.69	0.01	0.11	98.00	92.00	0.00	1262.00	1366.13	3114658.00	4.38	3126.14	3108.50
30	1	5	9109.00	35547.00	179.70	0	Spot (Block30, Row5, Column1)	3583.54	3556.50	563.06	0.00	0.16	2495.00	2535.75	2495.00	264.13	0.01	0.10	96.00	85.00	0.00	1061.50	1088.54	3246689.00	3.97	2887.32	2912.00
30	2	5	9412.00	35543.00	189.65	0	Spot (Block30, Row5, Column2)	3225.16	3115.00	386.35	0.02	0.12	2480.00	2534.34	2480.00	358.71	0.01	0.14	88.00	41.00	0.00	635.00	745.16	3273542.00	1.93	2855.30	2831.00
30	3	5	9720.00	35545.00	197.45	0	Spot (Block30, Row5, Column3)	3378.68	3354.50	399.17	0.00	0.12	2556.00	2578.63	2556.00	233.31	0.00	0.09	95.00	79.00	0.00	798.50	822.68	3723303.00	3.43	2889.45	2869.50
30	4	5	10008.00	35547.00	188.35	0	Spot (Block30, Row5, Column4)	3231.43	3176.00	350.20	0.01	0.11	2566.00	2595.89	2566.00	240.80	0.01	0.09	93.00	65.00	0.00	610.00	665.43	3234659.00	2.64	2810.48	2860.50
30	5	5	10315.00	35548.00	147.55	0	Spot (Block30, Row5, Column5)	4748.51	4669.50	847.50	0.01	0.18	2610.00	2645.16	2610.00	290.27	0.01	0.11	99.00	98.00	0.00	2059.50	2138.51	2830113.00	7.25	3261.94	3265.00
30	6	5	10618.00	35547.00	185.65	0	Spot (Block30, Row5, Column6)	3277.03	3266.00	357.20	0.00	0.11	2666.00	2690.56	2666.00	267.09	0.00	0.10	80.00	56.00	0.00	600.00	611.03	3162338.00	2.20	2909.76	2879.50
30	7	5	10931.00	35549.00	188.05	0	Spot (Block30, Row5, Column7)	3424.34	3407.50	368.57	0.00	0.11	2731.00	2765.03	2731.00	271.67	0.01	0.10	89.00	63.00	0.00	676.50	693.34	3410641.00	2.43	3077.69	3103.00
30	8	5	11216.00	35545.00	164.75	0	Spot (Block30, Row5, Column8)	3944.39	3755.00	750.80	0.02	0.19	2783.00	2820.51	2783.00	303.93	0.01	0.11	95.00	78.00	0.00	972.00	1161.39	2970127.00	3.70	3185.77	3178.50
30	1	6	9111.00	35844.00	201.60	0	Spot (Block30, Row6, Column1)	3242.82	3244.50	320.79	0.00	0.10	2511.00	2565.73	2511.00	274.16	0.01	0.11	92.00	70.00	0.00	733.50	731.82	3735731.00	2.47	2840.46	2807.50
30	2	6	9421.00	35845.00	201.25	0	Spot (Block30, Row6, Column2)	3056.76	3008.00	327.65	0.01	0.11	2489.50	2537.10	2489.50	274.08	0.01	0.11	80.00	47.00	0.00	518.50	567.26	3515278.00	1.90	2802.67	2800.00
30	3	6	9702.00	35841.00	189.50	0	Spot (Block30, Row6, Column3)	3410.93	3382.00	436.90	0.00	0.13	2565.00	2589.07	2565.00	234.81	0.00	0.09	93.00	80.00	0.00	817.00	845.93	3472327.00	3.50	2953.15	2918.50
30	4	6	10016.00	35842.00	202.20	0	Spot (Block30, Row6, Column4)	3239.03	3180.00	372.25	0.01	0.11	2598.00	2642.51	2598.00	244.22	0.01	0.09	84.00	63.00	0.00	582.00	641.03	3754032.00	2.44	2868.01	2849.00
30	5	6	10322.00	35850.00	166.35	0	Spot (Block30, Row6, Column5)	4127.42	3959.00	1039.77	0.02	0.25	2637.00	2677.42	2637.00	266.46	0.01	0.10	98.00	92.00	0.00	1322.00	1490.42	3178117.00	5.44	3109.99	3099.00
30	6	6	10625.00	35848.00	195.20	0	Spot (Block30, Row6, Column6)	3268.00	3238.00	381.96	0.00	0.12	2667.00	2714.35	2667.00	264.08	0.01	0.10	78.00	54.00	0.00	571.00	601.00	3526174.00	2.10	2924.27	2911.00
30	7	6	10909.00	35847.00	166.05	0	Spot (Block30, Row6, Column7)	3615.74	3569.00	420.38	0.01	0.12	2746.00	2793.78	2746.00	603.80	0.01	0.22	73.00	21.00	0.00	823.00	869.74	2769656.00	1.36	3099.05	3063.00
30	8	6	11226.00	35845.00	144.40	0	Spot (Block30, Row6, Column8)	3450.95	3416.50	425.78	0.00	0.12	2777.00	2812.50	2777.00	314.60	0.01	0.11	76.00	50.00	0.00	639.50	673.95	1973944.00	2.03	3112.91	3094.50
30	1	7	9109.00	36149.00	219.30	0	Spot (Block30, Row7, Column1)	3056.43	3015.50	294.59	0.01	0.10	2492.00	2579.41	2492.00	388.59	0.01	0.15	66.00	22.00	0.00	523.50	564.43	4187308.00	1.23	2792.56	2772.00
30	2	7	9416.00	36138.00	208.50	0	Spot (Block30, Row7, Column2)	2855.58	2826.50	275.40	0.00	0.10	2489.00	2644.84	2489.00	1802.32	0.03	0.68	0.00	0.00	0.00	337.50	366.58	3546631.00	0.12	2698.70	2638.00
30	3	7	9703.00	36147.00	213.75	0	Spot (Block30, Row7, Column3)	2994.78	2947.00	319.91	0.01	0.11	2524.00	2564.04	2524.00	257.16	0.01	0.10	69.00	41.00	0.00	423.00	470.78	3902203.00	1.68	2724.19	2683.00
30	4	7	10019.00	36143.00	205.10	0	Spot (Block30, Row7, Column4)	3106.75	3038.00	327.07	0.01	0.11	2588.00	2623.21	2588.00	252.10	0.01	0.10	76.00	43.00	0.00	450.00	518.75	3712567.00	1.92	2840.36	2827.00
30	5	7	10316.00	36143.00	215.70	0	Spot (Block30, Row7, Column5)	3238.93	3189.00	360.89	0.01	0.11	2623.50	2661.47	2623.50	262.50	0.01	0.10	84.00	54.00	0.00	565.50	615.43	4301293.00	2.20	2889.89	2875.00
30	6	7	10613.00	36142.00	214.50	0	Spot (Block30, Row7, Column6)	3278.97	3202.00	376.30	0.01	0.11	2678.00	2751.81	2678.00	762.10	0.01	0.28	30.00	0.00	0.00	524.00	600.97	4298735.00	0.69	2864.87	2843.50
30	7	7	10914.00	36147.00	147.00	-50	Spot (Block30, Row7, Column7)	4275.00	3631.00	3933.21	0.07	0.92	2717.00	2785.14	2717.00	727.45	0.01	0.26	69.00	14.00	0.00	914.00	1558.00	2517977.00	2.05	3174.85	3200.00
30	8	7	11215.00	36146.00	191.10	0	Spot (Block30, Row7, Column8)	5223.44	5190.00	761.88	0.00	0.15	2745.00	2780.88	2745.00	274.77	0.01	0.10	100.00	100.00	0.00	2445.00	2478.44	5395816.00	8.89	3637.99	3554.00
30	1	8	9104.00	36454.00	145.95	0	Spot (Block30, Row8, Column1)	63780.77	65535.00	5898.93	0.01	0.09	2602.00	2704.33	2602.00	472.32	0.02	0.17	100.00	100.00	85.91	62933.00	61178.77	37120720.00	129.31	19655.26	15127.00
30	2	8	9414.00	36491.00	190.30	0	Spot (Block30, Row8, Column2)	3030.50	2984.00	388.32	0.01	0.13	2588.00	2739.76	2588.00	1666.38	0.02	0.61	0.00	0.00	0.00	396.00	442.50	3091115.00	0.17	2813.68	2688.50
30	3	8	9703.00	36446.00	183.05	0	Spot (Block30, Row8, Column3)	3321.56	3255.00	468.18	0.01	0.14	2578.00	2604.09	2578.00	280.94	0.00	0.11	84.00	61.00	0.00	677.00	743.56	3115620.00	2.55	2878.37	2854.00
30	4	8	10019.00	36441.00	168.35	0	Spot (Block30, Row8, Column4)	3665.88	3564.00	505.01	0.01	0.14	2599.00	2630.53	2599.00	280.77	0.01	0.11	96.00	86.00	0.00	965.00	1066.88	2881383.00	3.69	2954.28	2985.00
30	5	8	10313.00	36453.00	189.25	0	Spot (Block30, Row8, Column5)	3155.92	3121.00	332.71	0.00	0.11	2643.00	2671.33	2643.00	287.01	0.00	0.11	70.00	40.00	0.00	478.00	512.92	3187477.00	1.69	2899.94	2848.50
30	6	8	10618.00	36448.00	184.65	0	Spot (Block30, Row8, Column6)	3571.45	3538.00	496.78	0.00	0.14	2659.00	2689.78	2659.00	274.49	0.00	0.10	90.00	76.00	0.00	879.00	912.45	3407160.00	3.21	2991.18	2994.50
30	7	8	10921.00	36452.00	160.70	0	Spot (Block30, Row8, Column7)	3544.78	3508.00	398.06	0.00	0.11	2719.00	2770.25	2719.00	328.63	0.01	0.12	89.00	61.00	0.00	789.00	825.78	2541606.00	2.36	3055.87	3026.00
30	8	8	11215.00	36448.00	150.50	0	Spot (Block30, Row8, Column8)	12868.53	11762.50	4753.52	0.04	0.37	2777.00	2842.41	2777.00	348.35	0.01	0.12	100.00	100.00	0.00	8985.50	10091.53	8004223.00	28.78	5324.61	4735.00
31	1	1	13615.00	34346.00	156.55	0	Spot (Block31, Row1, Column1)	59752.44	65535.00	9449.79	0.04	0.16	9439.00	9584.91	9439.00	1172.34	0.01	0.12	100.00	100.00	65.68	56096.00	50313.44	40393008.00	42.79	24133.34	21091.00
31	2	1	13906.00	34353.00	184.80	0	Spot (Block31, Row1, Column2)	11497.81	11441.00	1373.58	0.00	0.12	8960.00	9040.16	8960.00	1006.03	0.00	0.11	85.00	65.00	0.00	2481.00	2537.81	11049392.00	2.44	10104.46	10102.00
31	3	1	14212.00	34349.00	206.70	0	Spot (Block31, Row1, Column3)	10394.88	10405.50	1060.10	0.00	0.10	8893.00	8939.02	8893.00	924.51	0.00	0.10	65.00	40.00	0.00	1512.50	1501.88	12660965.00	1.57	9550.46	9530.50
31	4	1	14508.00	34350.00	185.85	0	Spot (Block31, Row1, Column4)	11174.19	11123.50	1650.65	0.00	0.15	8801.00	8851.97	8801.00	940.99	0.00	0.11	84.00	61.00	0.00	2322.50	2373.19	10861313.00	2.47	9982.61	10081.00
31	5	1	14821.00	34348.00	199.20	0	Spot (Block31, Row1, Column5)	11121.19	10970.00	1224.19	0.01	0.11	8984.50	9028.25	8984.50	971.44	0.00	0.11	84.00	51.00	0.00	1985.50	2136.69	12533577.00	2.15	9811.84	9688.00
31	6	1	15103.00	34336.00	200.10	0	Spot (Block31, Row1, Column6)	11643.93	11597.50	1300.95	0.00	0.11	9287.00	9364.81	9287.00	983.70	0.00	0.11	85.00	57.00	0.00	2310.50	2356.93	13227501.00	2.32	10316.00	10346.50
31	7	1	15421.00	34340.00	184.15	0	Spot (Block31, Row1, Column7)	12352.64	12131.00	1513.40	0.01	0.12	9687.50	9738.70	9687.50	1024.58	0.00	0.11	84.00	62.00	0.00	2443.50	2665.14	11796770.00	2.55	10686.33	10597.00
31	8	1	15719.00	34345.00	211.55	0	Spot (Block31, Row1, Column8)	12760.40	12633.00	1413.52	0.00	0.11	10219.00	10285.00	10219.00	1135.74	0.00	0.11	83.00	55.00	0.00	2414.00	2541.40	16320551.00	2.18	11036.64	10817.50
31	1	2	13597.00	34641.00	225.95	0	Spot (Block31, Row2, Column1)	10472.52	10448.50	1078.38	0.00	0.10	9071.00	9207.32	9071.00	1074.57	0.01	0.12	59.00	25.00	0.00	1377.50	1401.52	15394602.00	1.18	9507.76	9497.00
31	2	2	13901.00	34644.00	148.70	0	Spot (Block31, Row2, Column2)	11045.33	10933.00	1026.49	0.00	0.09	8772.00	8820.63	8772.00	905.44	0.00	0.10	92.00	65.00	0.00	2161.00	2273.33	6682427.00	2.46	9883.42	9982.00
31	3	2	14213.00	34648.00	191.85	0	Spot (Block31, Row2, Column3)	10967.80	10791.50	1194.02	0.01	0.11	8902.00	8926.50	8902.00	918.96	0.00	0.10	80.00	52.00	0.00	1889.50	2065.80	11384576.00	2.22	10029.90	10102.00
31	4	2	14517.00	34649.00	208.30	0	Spot (Block31, Row2, Column4)	10821.19	10720.50	1069.92	0.00	0.10	8830.00	8892.88	8830.00	925.95	0.00	0.10	82.00	51.00	0.00	1890.50	1991.19	13353343.00	2.08	9553.81	9517.00
31	5	2	14821.00	34646.00	198.50	0	Spot (Block31, Row2, Column5)	12128.16	11968.50	1362.52	0.01	0.11	9001.00	9059.81	9001.00	943.95	0.00	0.10	98.00	81.00	0.00	2967.50	3127.16	13583537.00	3.25	10235.11	10233.00
31	6	2	15107.00	34650.00	196.30	0	Spot (Block31, Row2, Column6)	11632.09	11523.00	1282.29	0.00	0.11	9330.00	9382.93	9330.00	951.19	0.00	0.10	84.00	59.00	0.00	2193.00	2302.09	12644082.00	2.36	10429.90	10366.00
31	7	2	15419.00	34649.00	199.70	0	Spot (Block31, Row2, Column7)	11639.10	11605.00	1178.57	0.00	0.10	9520.00	9635.33	9520.00	998.86	0.01	0.10	80.00	51.00	0.00	2085.00	2119.10	13117270.00	2.01	10601.94	10456.00
31	8	2	15714.00	34649.00	214.25	0	Spot (Block31, Row2, Column8)	12029.18	11813.00	2360.26	0.01	0.20	10115.00	10173.53	10115.00	1133.23	0.00	0.11	67.00	33.00	0.00	1698.00	1914.18	15770250.00	1.64	10833.15	10750.00
31	1	3	13612.00	34950.00	177.45	0	Spot (Block31, Row3, Column1)	11658.25	11362.00	1503.15	0.01	0.13	8871.00	8969.64	8871.00	965.70	0.00	0.11	89.00	70.00	0.00	2491.00	2787.25	10305896.00	2.78	9920.86	9861.50
31	2	3	13914.00	34955.00	192.30	0	Spot (Block31, Row3, Column2)	10771.25	10710.00	1090.09	0.00	0.10	8700.00	8755.22	8700.00	912.89	0.00	0.10	85.00	54.00	0.00	2010.00	2071.25	11234412.00	2.21	9831.99	9949.00
31	3	3	14207.00	34949.00	187.50	0	Spot (Block31, Row3, Column3)	11280.09	11125.00	1385.89	0.01	0.12	8904.00	8966.20	8904.00	942.21	0.00	0.11	88.00	62.00	0.00	2221.00	2376.09	11189847.00	2.46	10147.37	10229.00
31	4	3	14506.00	34949.00	195.05	0	Spot (Block31, Row3, Column4)	11486.45	11351.50	1303.47	0.01	0.11	8931.00	9026.98	8931.00	942.15	0.00	0.10	91.00	62.00	0.00	2420.50	2555.45	12382397.00	2.61	10245.76	10180.50
31	5	3	14815.00	34949.00	190.80	0	Spot (Block31, Row3, Column5)	11524.57	11449.50	1263.19	0.00	0.11	9154.00	9222.23	9154.00	979.84	0.00	0.11	85.00	58.00	0.00	2295.50	2370.57	11824211.00	2.35	10019.26	10033.50
31	6	3	15113.00	34946.00	201.70	0	Spot (Block31, Row3, Column6)	11396.43	11327.00	1136.53	0.00	0.10	9395.00	9447.61	9395.00	961.74	0.00	0.10	78.00	50.00	0.00	1932.00	2001.43	13162880.00	2.03	10285.29	10132.00
31	7	3	15424.00	34954.00	200.20	0	Spot (Block31, Row3, Column7)	11507.67	11382.00	1195.58	0.00	0.10	9577.00	9684.90	9577.00	996.32	0.00	0.10	75.00	42.00	0.00	1805.00	1930.67	13038184.00	1.83	10595.79	10442.00
31	8	3	15719.00	34950.00	206.85	0	Spot (Block31, Row3, Column8)	12164.98	12130.00	1172.92	0.00	0.10	10167.00	10216.73	10167.00	1119.56	0.00	0.11	75.00	41.00	0.00	1963.00	1997.98	14780446.00	1.74	11067.00	10983.00
31	1	4	13615.00	35248.00	191.70	0	Spot (Block31, Row4, Column1)	11461.95	11345.00	1386.70	0.00	0.12	8943.50	9005.64	8943.50	976.32	0.00	0.11	88.00	60.00	0.00	2401.50	2518.45	11931894.00	2.52	9935.11	9960.00
31	2	4	13913.00	35242.00	212.30	0	Spot (Block31, Row4, Column2)	10832.68	10848.50	1115.11	0.00	0.10	8894.00	8892.51	8894.00	1473.34	0.00	0.17	63.00	18.00	0.00	1954.50	1938.68	13887495.00	1.32	9649.34	9777.50
31	3	4	14214.00	35249.00	169.50	0	Spot (Block31, Row4, Column3)	15091.00	14431.00	3104.77	0.02	0.21	9295.00	9388.54	9295.00	1526.65	0.00	0.16	94.00	79.00	0.00	5136.00	5796.00	11997346.00	3.74	10825.57	10838.00
31	4	4	14507.00	35253.00	213.55	0	Spot (Block31, Row4, Column4)	11194.13	11121.50	1121.64	0.00	0.10	9295.50	9362.87	9295.50	1097.14	0.00	0.12	73.00	37.00	0.00	1826.00	1898.63	14507593.00	1.67	10045.58	10006.00
31	5	4	14796.00	35242.00	209.35	0	Spot (Block31, Row4, Column5)	11332.30	11185.50	1179.46	0.01	0.10	9370.00	9400.66	9370.00	987.96	0.00	0.11	78.00	44.00	0.00	1815.50	1962.30	14188045.00	1.96	9960.24	9922.00
[truncated: 434,723 more chars]
