# Supplementary material for: An antigen microarray protocol for COVID-19 serological analysis
Source: STAR Protoc. 2021 Aug 26;2(3):100815. doi: 10.1016/j.xpro.2021.100815 (PMC8387221; doi:10.1016/j.xpro.2021.100815)
Supplement: Data S8. Slide_quantifications, related to step quantification and statistical analysis 2.e [file mmc8.zip › RPPA0141_12860A01-D12_IgM_785/Joseph_2021-04-02_17h42m48_5μm_785nmGain075.txt]

ATF	1.0
30	28
"Checksum_ImageFile=1cc732d0a9798df109e33314f4355c43"
"Checksum_ResultFile=599dd153dff66aac29ba569db22766e0"
"Type=Mapix Results 2"
"DateTime=2021/04/02 17:43:00"
"ConfigFile="
"GalFile=L:\RPPA Service\Platform_Projects\2021-02-09_JPL_CoV-Array-7\64 pad grid.gal"
"PixelSize=5"
"Wavelengths=785"
"ImageFiles=L:\RPPA Service\Platform_Projects\2021-03-24_JPL_CoV-Array-9\RPPA0141_12860A01-D12_IgM_785\Joseph_2021-04-02_17h42m48_5�m_785nmGain075.tif"
"GrinddingParameters=Find mode = Grid + Blocks + Spots | Max. diameter (% Dth) = 200.0 | Min. diameter (% Dth) = 50.0 | Max position offset (% pitch) = 30"
"QuantificationParameter=S/B border width (pixels) = 2.0 | Background diameter (pitch) = 2.0"
"JpegImage=L:\RPPA Service\Platform_Projects\2021-03-24_JPL_CoV-Array-9\RPPA0141_12860A01-D12_IgM_785\Joseph_2021-04-02_17h42m48_5�m_785nmGain075.jpg"
"FeatureType=Circular"
"Barcode="
"BackgroundSubtraction=LocalFeature"
"Normalization=None"
"ImageOrigin=3680, 2560"
"ImageSize=17760.0, 71040.0"
"JpegOrigin=4410, 2625"
"JpegBrightness=39"
"JpegContrast=13"
"JpegBalance=0"
"Creator=Mapix 9.0.0"
"Scanner=ir710IVD IR0H8_IVD 717045"
"Temperature=32.5"
"Comment="
"Velocity=35 l/s"
"LaserPower=20.0"
"PMTGain=75"
"BatchFilename=L:\RPPA Service\InnooScan\Batch methods\CoV_Array image_processing.mbt"
"Block"	"Column"	"Row"	"X"	"Y"	"Dia."	"Flags"	"ID"	"F785 Mean"	"F785 Median"	"F785 SD"	"F785 |log Mean/Median|"	"F785 CV"	"B785"	"B785 Mean"	"B785 Median"	"B785 SD"	"B785 |log Mean/Median|"	"B785 CV"	"% > B785+1SD"	"% > B785+2SD"	"F785 % Sat."	"F785 Median - B785"	"F785 Mean - B785"	"F785 Total Intensity"	"SNR 785"	"ExcludedMean 785"	"ExcludedMedian 785"
1	1	1	4612.00	2824.00	158.80	0	Spot (Block1, Row1, Column1)	65151.66	65535.00	1972.36	0.00	0.03	9300.00	9400.73	9300.00	794.22	0.00	0.08	100.00	100.00	91.68	56235.00	55851.66	45411148.00	70.20	28266.82	26875.00
1	2	1	4883.00	2832.00	201.70	0	Spot (Block1, Row1, Column2)	10466.39	10261.00	1443.20	0.01	0.14	8791.00	8893.09	8791.00	740.02	0.01	0.08	83.00	49.00	0.00	1470.00	1675.39	12046819.00	2.13	9472.46	9289.00
1	3	1	5213.00	2822.00	151.80	0	Spot (Block1, Row1, Column3)	9747.29	9613.00	919.59	0.01	0.09	8565.00	8622.21	8565.00	543.63	0.00	0.06	79.00	47.00	0.00	1048.00	1182.29	6131045.00	2.07	9018.04	9005.00
1	4	1	5513.00	2822.00	208.85	0	Spot (Block1, Row1, Column4)	10113.47	9927.00	844.10	0.01	0.08	8782.00	8813.55	8782.00	559.61	0.00	0.06	85.00	51.00	0.00	1145.00	1331.47	12611492.00	2.32	9240.48	9151.00
1	5	1	5825.00	2818.00	210.20	0	Spot (Block1, Row1, Column5)	10134.80	10057.50	797.30	0.00	0.08	9048.00	9104.45	9048.00	697.22	0.00	0.08	64.00	34.00	0.00	1009.50	1086.80	12790114.00	1.48	9433.30	9316.00
1	6	1	6095.00	2818.00	187.30	0	Spot (Block1, Row1, Column6)	10728.89	10403.00	1362.39	0.01	0.13	9115.00	9159.40	9115.00	573.68	0.00	0.06	85.00	56.00	0.00	1288.00	1613.89	10589410.00	2.74	9714.72	9681.50
1	7	1	6414.00	2824.00	155.10	0	Spot (Block1, Row1, Column7)	11888.06	11728.00	1208.97	0.01	0.10	9002.00	9066.98	9002.00	589.11	0.00	0.06	99.00	93.00	0.00	2726.00	2886.06	7929333.00	4.79	10050.22	9883.00
1	8	1	6726.00	2820.00	204.85	0	Spot (Block1, Row1, Column8)	10595.91	10493.00	1032.26	0.00	0.10	9472.00	9565.57	9472.00	953.83	0.00	0.10	52.00	16.00	0.00	1021.00	1123.91	12640919.00	1.08	9835.22	9838.50
1	1	2	4610.00	3115.00	171.40	0	Spot (Block1, Row2, Column1)	9675.47	9621.50	542.92	0.00	0.06	9106.50	9238.69	9106.50	716.90	0.01	0.08	37.00	6.00	0.00	515.00	568.97	7895185.00	0.61	9382.64	9296.00
1	2	2	4902.00	3122.00	112.25	0	Spot (Block1, Row2, Column2)	10050.61	10043.00	638.20	0.00	0.06	8758.00	8816.25	8758.00	734.57	0.00	0.08	78.00	36.00	0.00	1285.00	1292.61	3336802.00	1.68	9510.29	9536.00
1	3	2	5218.00	3122.00	199.05	0	Spot (Block1, Row2, Column3)	9473.86	9441.00	605.08	0.00	0.06	8588.00	8612.88	8588.00	622.11	0.00	0.07	70.00	21.00	0.00	853.00	885.86	10686515.00	1.38	8981.80	8954.00
1	4	2	5526.00	3132.00	206.05	0	Spot (Block1, Row2, Column4)	9980.26	9914.50	707.36	0.00	0.07	8947.00	9024.71	8947.00	655.96	0.00	0.07	63.00	35.00	0.00	967.50	1033.26	12036198.00	1.46	9317.16	9171.50
1	5	2	5818.00	3129.00	209.65	0	Spot (Block1, Row2, Column5)	18163.76	18178.00	3027.63	0.00	0.17	9338.00	9445.93	9338.00	733.77	0.00	0.08	100.00	100.00	0.00	8840.00	8825.76	22795508.00	11.88	11978.10	11871.00
1	6	2	6096.00	3127.00	174.55	0	Spot (Block1, Row2, Column6)	10696.52	10480.50	771.62	0.01	0.07	9340.00	9405.70	9340.00	628.13	0.00	0.07	84.00	41.00	0.00	1140.50	1356.52	9092040.00	2.06	10009.56	9905.00
1	7	2	6402.00	3135.00	172.50	0	Spot (Block1, Row2, Column7)	9833.02	9874.50	674.92	0.00	0.07	9138.00	9201.24	9138.00	635.60	0.00	0.07	53.00	18.00	0.00	736.50	695.02	8200739.00	0.99	9637.02	9452.50
1	8	2	6710.00	3166.00	154.25	0	Spot (Block1, Row2, Column8)	9950.51	9915.00	737.56	0.00	0.07	9306.00	9404.80	9306.00	902.75	0.00	0.10	37.00	2.00	0.00	609.00	644.51	6497683.00	0.60	9736.95	9614.00
1	1	3	4632.00	3409.00	177.30	0	Spot (Block1, Row3, Column1)	10957.59	11031.00	1172.97	0.00	0.11	8843.00	8932.87	8843.00	870.09	0.00	0.10	84.00	61.00	0.00	2188.00	2114.59	9664595.00	2.33	9883.46	9747.50
1	2	3	4923.00	3432.00	168.50	0	Spot (Block1, Row3, Column2)	9681.38	9581.00	721.48	0.00	0.07	8623.00	8697.89	8623.00	693.66	0.00	0.08	65.00	27.00	0.00	958.00	1058.38	7677332.00	1.42	9135.85	9133.00
1	3	3	5206.00	3428.00	132.90	0	Spot (Block1, Row3, Column3)	13174.52	12324.00	3423.81	0.03	0.26	8715.00	8787.05	8715.00	614.11	0.00	0.07	100.00	99.00	0.00	3609.00	4459.52	6231547.00	7.14	10525.70	10250.00
1	4	3	5520.00	3422.00	181.15	0	Spot (Block1, Row3, Column4)	11141.26	11059.50	1002.91	0.00	0.09	9091.00	9154.50	9091.00	623.81	0.00	0.07	92.00	75.00	0.00	1968.50	2050.26	10249962.00	3.18	9776.16	9746.00
1	5	3	5826.00	3429.00	156.65	0	Spot (Block1, Row3, Column5)	11956.84	11657.00	1842.05	0.01	0.15	9424.00	9494.53	9424.00	667.62	0.00	0.07	97.00	77.00	0.00	2233.00	2532.84	8058912.00	3.69	10302.65	10294.50
1	6	3	6104.00	3413.00	175.25	0	Spot (Block1, Row3, Column6)	10711.80	10633.00	662.48	0.00	0.06	9460.00	9523.55	9460.00	672.94	0.00	0.07	78.00	42.00	0.00	1173.00	1251.80	9190722.00	1.77	10131.32	10014.50
1	7	3	6412.00	3406.00	185.60	0	Spot (Block1, Row3, Column7)	10425.86	10455.00	755.86	0.00	0.07	9135.00	9198.09	9135.00	633.68	0.00	0.07	78.00	52.00	0.00	1320.00	1290.86	10071382.00	1.94	9656.32	9454.50
1	8	3	6744.00	3425.00	166.25	0	Spot (Block1, Row3, Column8)	10080.61	10024.00	679.65	0.00	0.07	9135.00	9231.50	9135.00	651.27	0.00	0.07	60.00	31.00	0.00	889.00	945.61	7741905.00	1.30	9660.33	9613.00
1	1	4	4630.00	3729.00	146.60	0	Spot (Block1, Row4, Column1)	10525.25	10435.00	806.88	0.00	0.08	8535.00	8700.84	8535.00	1445.37	0.01	0.17	73.00	12.00	0.00	1900.00	1990.25	6178322.00	1.26	9891.67	9636.00
1	2	4	4909.00	3721.00	174.40	0	Spot (Block1, Row4, Column2)	9504.36	9434.00	563.44	0.00	0.06	8569.00	8636.37	8569.00	488.55	0.00	0.06	78.00	43.00	0.00	865.00	935.36	8050189.00	1.78	9117.22	9017.00
1	3	4	5210.00	3720.00	151.65	0	Spot (Block1, Row4, Column3)	15624.28	15443.00	2712.85	0.01	0.17	8798.00	8854.27	8798.00	580.28	0.00	0.07	100.00	100.00	0.00	6645.00	6826.28	9890169.00	11.67	10698.91	10641.00
1	4	4	5504.00	3745.00	206.95	0	Spot (Block1, Row4, Column4)	9761.68	9690.00	633.80	0.00	0.06	8967.00	9010.96	8967.00	579.89	0.00	0.06	59.00	28.00	0.00	723.00	794.68	11860440.00	1.29	9265.83	9287.00
1	5	4	5791.00	3733.00	195.60	0	Spot (Block1, Row4, Column5)	10453.70	10330.00	906.53	0.01	0.09	9169.00	9228.58	9169.00	641.31	0.00	0.07	72.00	44.00	0.00	1161.00	1284.70	11342265.00	1.91	9712.03	9578.50
1	6	4	6109.00	3719.00	207.35	0	Spot (Block1, Row4, Column6)	17577.64	17555.00	2134.14	0.00	0.12	9295.00	9348.38	9295.00	690.07	0.00	0.07	100.00	100.00	0.00	8260.00	8282.64	21427160.00	11.93	12267.90	12167.50
1	7	4	6418.00	3728.00	154.45	0	Spot (Block1, Row4, Column7)	12749.48	11129.00	6036.04	0.06	0.47	9012.00	9090.29	9012.00	618.32	0.00	0.07	95.00	81.00	0.30	2117.00	3737.48	8376407.00	5.92	9929.32	9836.50
1	8	4	6712.00	3726.00	162.55	0	Spot (Block1, Row4, Column8)	11175.98	10993.50	947.50	0.01	0.08	9076.00	9172.10	9076.00	629.19	0.00	0.07	97.00	82.00	0.00	1917.50	2099.98	8136114.00	3.18	9818.58	9710.50
1	1	5	4622.00	4033.00	160.45	0	Spot (Block1, Row5, Column1)	11466.82	11574.50	1203.53	0.00	0.10	8589.00	8644.89	8589.00	542.00	0.00	0.06	98.00	93.00	0.00	2985.50	2877.82	8187310.00	5.21	9621.85	9623.50
1	2	5	4926.00	4051.00	260.85	0	Spot (Block1, Row5, Column2)	9662.22	9468.00	1482.04	0.01	0.15	8835.00	9003.36	8835.00	1135.74	0.01	0.13	24.00	4.00	0.00	633.00	827.22	19111882.00	0.58	9286.43	8719.00
1	3	5	5215.00	4028.00	147.00	-50	Spot (Block1, Row5, Column3)	11615.22	10587.00	6497.05	0.04	0.56	8925.00	9066.55	8925.00	1071.14	0.01	0.12	77.00	26.00	0.85	1662.00	2690.22	6829748.00	2.38	12793.59	9971.00
1	4	5	5514.00	4024.00	185.30	0	Spot (Block1, Row5, Column4)	10295.24	10194.00	763.86	0.00	0.07	8969.00	9032.52	8969.00	663.00	0.00	0.07	77.00	44.00	0.00	1225.00	1326.24	9976083.00	1.90	9427.75	9488.50
1	5	5	5813.00	4024.00	149.75	0	Spot (Block1, Row5, Column5)	15968.34	15676.50	3975.36	0.01	0.25	9040.50	9102.33	9040.50	604.87	0.00	0.07	100.00	100.00	0.00	6636.00	6927.84	9804559.00	11.35	10933.82	10879.50
1	6	5	6127.00	4023.00	175.65	0	Spot (Block1, Row5, Column6)	10476.53	10327.00	816.73	0.01	0.08	9086.00	9142.84	9086.00	624.62	0.00	0.07	83.00	49.00	0.00	1241.00	1390.53	9020291.00	2.14	9782.89	9717.00
1	7	5	6419.00	4031.00	167.95	0	Spot (Block1, Row5, Column7)	10452.61	10352.00	742.61	0.00	0.07	9036.50	9126.54	9036.50	632.42	0.00	0.07	86.00	52.00	0.00	1315.50	1416.11	8173938.00	2.10	9810.94	9766.00
1	8	5	6719.00	4047.00	145.05	0	Spot (Block1, Row5, Column8)	12978.90	11595.00	5579.05	0.05	0.43	9301.00	9665.06	9301.00	3645.56	0.02	0.38	20.00	9.00	0.17	2294.00	3677.90	7436907.00	0.91	10532.80	10536.00
1	1	6	4600.00	4334.00	173.15	0	Spot (Block1, Row6, Column1)	9664.37	9465.00	1120.86	0.01	0.12	8614.00	8685.27	8614.00	566.01	0.00	0.07	73.00	28.00	0.00	851.00	1050.37	8108408.00	1.73	9125.56	8998.00
1	2	6	4959.00	4406.00	87.95	0	Spot (Block1, Row6, Column2)	12179.14	10499.00	3709.92	0.06	0.30	8768.00	8886.92	8768.00	819.94	0.01	0.09	73.00	50.00	0.00	1731.00	3411.14	2326216.00	4.02	9930.80	9416.50
1	3	6	5229.00	4345.00	193.95	0	Spot (Block1, Row6, Column3)	11165.19	10532.00	4185.20	0.03	0.37	8845.00	8943.27	8845.00	745.04	0.00	0.08	75.00	55.00	0.28	1687.00	2320.19	11890928.00	2.98	9935.83	9273.00
1	4	6	5520.00	4332.00	189.05	0	Spot (Block1, Row6, Column4)	10301.22	10260.00	752.45	0.00	0.07	8849.00	8911.86	8849.00	589.59	0.00	0.07	88.00	59.00	0.00	1411.00	1452.22	10311518.00	2.36	9373.39	9300.00
1	5	6	5806.00	4319.00	146.30	0	Spot (Block1, Row6, Column5)	14515.62	14417.00	2191.05	0.00	0.15	9050.00	9103.22	9050.00	693.49	0.00	0.08	100.00	100.00	0.00	5367.00	5465.62	8491636.00	7.80	10620.69	10590.00
1	6	6	6115.00	4354.00	206.35	0	Spot (Block1, Row6, Column6)	10732.85	10391.00	2391.15	0.01	0.22	9040.00	9095.95	9040.00	595.88	0.00	0.07	84.00	58.00	0.00	1351.00	1692.85	13008216.00	2.75	9670.69	9728.00
1	7	6	6411.00	4324.00	158.80	0	Spot (Block1, Row6, Column7)	11039.82	10929.50	776.22	0.00	0.07	9101.00	9218.21	9101.00	719.16	0.01	0.08	97.00	68.00	0.00	1828.50	1938.82	7661634.00	2.53	9867.17	9920.00
1	8	6	6703.00	4339.00	165.10	0	Spot (Block1, Row6, Column8)	11241.22	10967.00	1105.58	0.01	0.10	9512.00	10403.07	9512.00	5364.78	0.04	0.52	0.00	0.00	0.00	1455.00	1729.22	8509605.00	0.16	10256.79	10266.50
1	1	7	4613.00	4631.00	194.65	0	Spot (Block1, Row7, Column1)	9580.25	9479.00	824.94	0.00	0.09	8642.00	8754.63	8642.00	644.96	0.01	0.07	61.00	22.00	0.00	837.00	938.25	10289188.00	1.28	9222.61	9065.00
1	2	7	4931.00	4635.00	212.25	0	Spot (Block1, Row7, Column2)	9417.41	9330.00	654.42	0.00	0.07	8615.00	8705.14	8615.00	612.38	0.00	0.07	56.00	23.00	0.00	715.00	802.41	12120210.00	1.16	8812.93	8698.50
1	3	7	5216.00	4617.00	165.90	0	Spot (Block1, Row7, Column3)	10224.73	9658.00	4234.82	0.02	0.41	8722.00	8774.47	8722.00	619.95	0.00	0.07	74.00	30.00	0.26	936.00	1502.73	7832141.00	2.34	9452.24	9346.50
1	4	7	5521.00	4623.00	206.10	0	Spot (Block1, Row7, Column4)	9822.21	9778.00	572.07	0.00	0.06	8785.50	8846.54	8785.50	708.03	0.00	0.08	67.00	25.00	0.00	992.50	1036.71	11835758.00	1.38	9217.85	9165.00
1	5	7	5783.00	4619.00	91.65	0	Spot (Block1, Row7, Column5)	15397.86	11595.00	11564.44	0.12	0.75	8979.00	9052.02	8979.00	751.01	0.00	0.08	97.00	86.00	3.38	2616.00	6418.86	3187357.00	8.45	10763.85	10677.00
1	6	7	6122.00	4626.00	187.55	0	Spot (Block1, Row7, Column6)	10505.26	10318.50	1406.39	0.01	0.13	9113.00	9226.08	9113.00	846.39	0.01	0.09	67.00	29.00	0.00	1205.50	1392.26	10421221.00	1.51	9813.74	9692.00
1	7	7	6475.00	4646.00	140.85	0	Spot (Block1, Row7, Column7)	32531.79	29449.50	17289.96	0.04	0.53	9317.00	10792.92	9317.00	6694.96	0.06	0.62	81.00	65.00	12.31	20132.50	23214.79	17437052.00	3.25	17012.99	12396.00
1	8	7	6720.00	4623.00	199.60	0	Spot (Block1, Row7, Column8)	22613.70	22523.50	3463.50	0.00	0.15	9416.00	10640.32	9416.00	6191.67	0.05	0.58	97.00	58.00	0.00	13107.50	13197.70	25417792.00	1.93	13602.31	12997.50
1	1	8	4610.00	4940.00	150.30	0	Spot (Block1, Row8, Column1)	64515.35	65535.00	3714.38	0.01	0.06	8959.00	9078.89	8959.00	775.49	0.01	0.09	100.00	100.00	88.44	56576.00	55556.35	39612772.00	71.49	28083.14	24803.50
1	2	8	4930.00	4922.00	204.85	0	Spot (Block1, Row8, Column2)	9879.28	9823.50	1089.57	0.00	0.11	8810.00	9041.60	8810.00	2218.66	0.01	0.25	3.00	1.00	0.00	1013.50	1069.28	11756339.00	0.38	9388.73	9054.00
1	3	8	5216.00	4908.00	171.00	0	Spot (Block1, Row8, Column3)	11115.61	10216.00	3847.09	0.04	0.35	8715.00	8821.25	8715.00	803.44	0.01	0.09	85.00	47.00	0.00	1501.00	2400.61	9059219.00	2.86	9584.59	9510.00
1	4	8	5512.00	4927.00	175.70	0	Spot (Block1, Row8, Column4)	10156.92	9991.00	939.36	0.01	0.09	8701.00	8788.68	8701.00	639.75	0.00	0.07	78.00	50.00	0.00	1290.00	1455.92	8795894.00	2.14	9302.25	9326.00
1	5	8	5813.00	4920.00	190.65	0	Spot (Block1, Row8, Column5)	9855.47	9783.00	704.12	0.00	0.07	8841.00	8918.53	8841.00	660.80	0.00	0.07	67.00	31.00	0.00	942.00	1014.47	10082142.00	1.42	9257.63	9144.00
1	6	8	6131.00	4923.00	178.55	0	Spot (Block1, Row8, Column6)	10498.59	10395.00	729.44	0.00	0.07	8932.50	8994.10	8932.50	617.00	0.00	0.07	92.00	66.00	0.00	1462.50	1566.09	9396237.00	2.44	9622.80	9596.00
1	7	8	6417.00	4929.00	147.00	-50	Spot (Block1, Row8, Column7)	13219.61	11082.50	7812.56	0.08	0.59	9148.00	10544.09	9148.00	6548.63	0.06	0.62	10.00	7.00	0.68	1934.50	4071.61	7799572.00	0.41	12560.93	10166.00
1	8	8	6716.00	4925.00	159.40	0	Spot (Block1, Row8, Column8)	19372.69	18968.00	5545.24	0.01	0.29	9335.00	10676.82	9335.00	6400.00	0.06	0.60	75.00	24.00	0.29	9633.00	10037.69	13580252.00	1.36	12004.01	11201.00
2	1	1	9124.00	2836.00	160.85	0	Spot (Block2, Row1, Column1)	64974.69	65535.00	2690.25	0.00	0.04	8114.00	8212.85	8114.00	796.40	0.01	0.10	100.00	100.00	91.02	57421.00	56860.69	46327404.00	71.27	26527.34	25195.00
2	2	1	9423.00	2837.00	148.60	0	Spot (Block2, Row1, Column2)	9443.62	9354.50	777.21	0.00	0.08	7755.00	7817.88	7755.00	591.96	0.00	0.08	95.00	70.00	0.00	1599.50	1688.62	5722832.00	2.75	8358.17	8328.00
2	3	1	9734.00	2831.00	210.70	0	Spot (Block2, Row1, Column3)	8345.37	8329.50	561.48	0.00	0.07	7741.50	7786.31	7741.50	486.12	0.00	0.06	56.00	26.00	0.00	588.00	603.87	10548542.00	1.15	7991.30	8028.50
2	4	1	10022.00	2845.00	174.05	0	Spot (Block2, Row1, Column4)	9224.32	9138.50	908.96	0.00	0.10	7774.00	7850.90	7774.00	506.73	0.00	0.06	85.00	70.00	0.00	1364.50	1450.32	7785330.00	2.71	8266.17	8200.50
2	5	1	10327.00	2829.00	160.75	0	Spot (Block2, Row1, Column5)	8942.81	8952.00	678.79	0.00	0.08	7980.00	8036.25	7980.00	537.20	0.00	0.07	63.00	46.00	0.00	972.00	962.81	6376222.00	1.69	8394.38	8257.00
2	6	1	10621.00	2816.00	165.65	0	Spot (Block2, Row1, Column6)	9443.99	9416.00	713.00	0.00	0.08	8122.00	8193.58	8122.00	585.37	0.00	0.07	83.00	55.00	0.00	1294.00	1321.99	7177433.00	2.14	8756.61	8614.00
2	7	1	10925.00	2832.00	157.60	0	Spot (Block2, Row1, Column7)	10118.47	10059.00	1489.88	0.00	0.15	8246.00	8304.51	8246.00	597.73	0.00	0.07	90.00	71.00	0.00	1813.00	1872.47	6931153.00	3.03	8916.21	8903.00
2	8	1	11229.00	2824.00	183.15	0	Spot (Block2, Row1, Column8)	10318.32	10269.00	1062.40	0.00	0.10	8342.00	8384.41	8342.00	596.57	0.00	0.07	92.00	70.00	0.00	1927.00	1976.32	9771450.00	3.24	9075.62	9062.50
2	1	2	9129.00	3125.00	201.90	0	Spot (Block2, Row2, Column1)	8340.47	8314.00	503.64	0.00	0.06	7644.00	7728.57	7644.00	594.85	0.00	0.08	55.00	18.00	0.00	670.00	696.47	9674944.00	1.03	7920.44	7893.00
2	2	2	9417.00	3132.00	135.05	0	Spot (Block2, Row2, Column2)	8442.35	8274.00	573.65	0.01	0.07	7466.00	7529.21	7466.00	460.63	0.00	0.06	82.00	43.00	0.00	808.00	976.35	4102983.00	1.98	7951.93	7900.50
2	3	2	9734.00	3120.00	226.80	0	Spot (Block2, Row2, Column3)	8313.95	8234.00	571.47	0.00	0.07	7580.00	7613.80	7580.00	549.35	0.00	0.07	56.00	24.00	0.00	654.00	733.95	12296327.00	1.27	7880.83	7846.00
2	4	2	10026.00	3131.00	195.20	0	Spot (Block2, Row2, Column4)	8658.61	8588.50	624.13	0.00	0.07	7636.00	7679.78	7636.00	557.69	0.00	0.07	70.00	41.00	0.00	952.50	1022.61	9333981.00	1.76	7942.94	7902.50
2	5	2	10326.00	3135.00	190.20	0	Spot (Block2, Row2, Column5)	12784.93	12504.00	2388.76	0.01	0.19	7653.00	7689.29	7653.00	527.66	0.00	0.07	100.00	99.00	0.00	4851.00	5131.93	13040632.00	9.66	9108.58	9031.00
2	6	2	10613.00	3122.00	162.40	0	Spot (Block2, Row2, Column6)	8487.50	8421.50	575.93	0.00	0.07	7734.00	7763.02	7734.00	650.25	0.00	0.08	52.00	17.00	0.00	687.50	753.50	6161927.00	1.11	8095.82	8062.00
2	7	2	10929.00	3122.00	182.85	0	Spot (Block2, Row2, Column7)	8796.27	8720.50	614.49	0.00	0.07	7817.00	7873.45	7817.00	651.75	0.00	0.08	67.00	29.00	0.00	903.50	979.27	8233310.00	1.42	8304.97	8257.00
2	8	2	11215.00	3114.00	181.05	0	Spot (Block2, Row2, Column8)	8686.67	8610.00	562.47	0.00	0.06	7931.00	7987.65	7931.00	554.86	0.00	0.07	55.00	27.00	0.00	679.00	755.67	8009111.00	1.26	8311.51	8264.00
2	1	3	9119.00	3427.00	143.20	0	Spot (Block2, Row3, Column1)	9293.32	9216.50	820.86	0.00	0.09	7377.00	7425.39	7377.00	507.10	0.00	0.07	96.00	88.00	0.00	1839.50	1916.32	5204258.00	3.68	8328.97	8189.00
2	2	3	9436.00	3414.00	176.20	0	Spot (Block2, Row3, Column2)	8205.78	8155.50	685.09	0.00	0.08	7249.00	7296.69	7249.00	476.85	0.00	0.07	75.00	46.00	0.00	906.50	956.78	7122618.00	1.91	7610.09	7544.00
2	3	3	9717.00	3414.00	175.10	0	Spot (Block2, Row3, Column3)	8877.92	8814.00	737.84	0.00	0.08	7348.50	7406.68	7348.50	588.57	0.00	0.08	94.00	62.00	0.00	1465.50	1529.42	7546234.00	2.50	7986.24	7984.00
2	4	3	10025.00	3419.00	185.25	0	Spot (Block2, Row3, Column4)	8703.63	8584.00	699.85	0.01	0.08	7297.00	7358.41	7297.00	598.58	0.00	0.08	89.00	57.00	0.00	1287.00	1406.63	8399008.00	2.25	8004.03	8013.00
2	5	3	10332.00	3420.00	198.40	0	Spot (Block2, Row3, Column5)	8211.15	8221.00	602.28	0.00	0.07	7199.00	7264.13	7199.00	539.25	0.00	0.07	72.00	46.00	0.00	1022.00	1012.15	9155430.00	1.76	7616.52	7540.00
2	6	3	10630.00	3428.00	198.65	0	Spot (Block2, Row3, Column6)	8411.16	8349.00	598.21	0.00	0.07	7249.00	7309.89	7249.00	642.61	0.00	0.09	79.00	36.00	0.00	1100.00	1162.16	9395267.00	1.71	7699.42	7688.00
2	7	3	10938.00	3409.00	180.70	0	Spot (Block2, Row3, Column7)	8401.38	8376.50	618.38	0.00	0.07	7433.00	7480.77	7433.00	602.30	0.00	0.08	69.00	35.00	0.00	943.50	968.38	7662060.00	1.53	7909.35	7890.00
2	8	3	11222.00	3423.00	196.60	0	Spot (Block2, Row3, Column8)	8501.10	8396.50	654.77	0.01	0.08	7573.00	7633.43	7573.00	505.29	0.00	0.07	68.00	42.00	0.00	823.50	928.10	9334210.00	1.72	7969.56	7963.00
2	1	4	9128.00	3738.00	174.35	0	Spot (Block2, Row4, Column1)	8349.67	8309.00	816.39	0.00	0.10	7084.00	7124.19	7084.00	454.41	0.00	0.06	82.00	65.00	0.00	1225.00	1265.67	7080524.00	2.70	7534.64	7336.00
2	2	4	9427.00	3733.00	187.00	0	Spot (Block2, Row4, Column2)	8027.50	7994.50	503.96	0.00	0.06	7040.00	7085.17	7040.00	429.14	0.00	0.06	87.00	55.00	0.00	954.50	987.50	7899059.00	2.20	7455.11	7396.00
2	3	4	9727.00	3735.00	157.55	0	Spot (Block2, Row4, Column3)	11976.15	11984.50	1734.28	0.00	0.14	7091.00	7135.06	7091.00	448.99	0.00	0.06	100.00	100.00	0.00	4893.50	4885.15	8191686.00	10.78	8513.21	8501.00
2	4	4	10005.00	3731.00	199.20	0	Spot (Block2, Row4, Column4)	7833.23	7722.00	579.48	0.01	0.07	7014.00	7047.49	7014.00	431.97	0.00	0.06	75.00	40.00	0.00	708.00	819.23	8765385.00	1.82	7325.92	7327.00
2	5	4	10322.00	3729.00	178.40	0	Spot (Block2, Row4, Column5)	8123.85	8083.50	630.10	0.00	0.08	6923.00	6960.38	6923.00	417.38	0.00	0.06	93.00	64.00	0.00	1160.50	1200.85	7262722.00	2.79	7446.13	7413.00
2	6	4	10628.00	3738.00	199.75	0	Spot (Block2, Row4, Column6)	11596.41	11603.00	1371.99	0.00	0.12	7003.00	7039.81	7003.00	441.31	0.00	0.06	100.00	100.00	0.00	4600.00	4593.41	13161926.00	10.33	8409.90	8292.00
2	7	4	10925.00	3736.00	159.75	0	Spot (Block2, Row4, Column7)	8545.99	8443.00	793.97	0.01	0.09	7220.00	7258.61	7220.00	455.61	0.00	0.06	90.00	62.00	0.00	1223.00	1325.99	5973648.00	2.83	7618.15	7592.00
2	8	4	11220.00	3740.00	178.10	0	Spot (Block2, Row4, Column8)	9405.29	9298.00	1005.13	0.00	0.11	7399.00	7438.64	7399.00	472.93	0.00	0.06	94.00	85.00	0.00	1899.00	2006.29	8295465.00	4.16	8028.02	7955.50
2	1	5	9129.00	4031.00	146.15	0	Spot (Block2, Row5, Column1)	9683.89	9357.50	2785.57	0.01	0.29	6962.00	6999.91	6962.00	465.75	0.00	0.07	100.00	98.00	0.00	2395.50	2721.89	5636022.00	5.76	8062.85	8053.50
2	2	5	9432.00	4037.00	171.65	0	Spot (Block2, Row5, Column2)	7999.80	8024.50	511.44	0.00	0.06	6923.00	6963.39	6923.00	442.78	0.00	0.06	88.00	63.00	0.00	1101.50	1076.80	6559840.00	2.34	7385.53	7360.50
2	3	5	9735.00	4036.00	171.85	0	Spot (Block2, Row5, Column3)	9134.09	9119.00	818.75	0.00	0.09	7024.00	7063.68	7024.00	436.75	0.00	0.06	99.00	94.00	0.00	2095.00	2110.09	7508226.00	4.74	7835.57	7804.00
2	4	5	10019.00	4034.00	185.00	0	Spot (Block2, Row5, Column4)	8289.72	8253.00	645.59	0.00	0.08	6980.00	7016.83	6980.00	425.66	0.00	0.06	92.00	71.00	0.00	1273.00	1309.72	7982998.00	2.99	7509.64	7455.00
2	5	5	10326.00	4041.00	150.75	0	Spot (Block2, Row5, Column5)	11570.56	11549.50	1855.56	0.00	0.16	6907.00	6947.89	6907.00	433.86	0.00	0.06	100.00	99.00	0.00	4642.50	4663.56	7196890.00	10.65	8190.45	8092.00
2	6	5	10634.00	4033.00	205.35	0	Spot (Block2, Row5, Column6)	8011.04	8040.50	624.50	0.00	0.08	6989.00	7026.23	6989.00	438.06	0.00	0.06	80.00	60.00	0.00	1051.50	1022.04	9629273.00	2.25	7340.70	7368.00
2	7	5	10924.00	4032.00	189.50	0	Spot (Block2, Row5, Column7)	8391.36	8194.50	694.48	0.01	0.08	7110.00	7169.13	7110.00	446.46	0.00	0.06	92.00	71.00	0.00	1084.50	1281.36	8508842.00	2.74	7638.91	7646.00
2	8	5	11229.00	4031.00	154.10	0	Spot (Block2, Row5, Column8)	9770.75	9193.00	3127.16	0.03	0.32	7271.00	7313.85	7271.00	491.67	0.00	0.07	96.00	91.00	0.00	1922.00	2499.75	6390073.00	5.00	8166.24	8156.00
2	1	6	9125.00	4341.00	189.20	0	Spot (Block2, Row6, Column1)	8100.70	8105.00	631.95	0.00	0.08	6793.50	6834.46	6793.50	464.18	0.00	0.07	92.00	66.00	0.00	1311.50	1307.20	8173604.00	2.73	7259.12	7256.00
2	2	6	9431.00	4330.00	214.45	0	Spot (Block2, Row6, Column2)	7758.09	7703.00	571.00	0.00	0.07	6689.00	6738.36	6689.00	425.43	0.00	0.06	89.00	59.00	0.00	1014.00	1069.09	10217400.00	2.40	7085.22	7085.00
2	3	6	9712.00	4329.00	189.95	0	Spot (Block2, Row6, Column3)	8597.15	8479.50	932.67	0.01	0.11	6851.00	6899.98	6851.00	447.72	0.00	0.06	95.00	82.00	0.00	1628.50	1746.15	8700312.00	3.79	7386.94	7345.00
2	4	6	10028.00	4312.00	179.45	0	Spot (Block2, Row6, Column4)	8438.48	8412.00	759.45	0.00	0.09	6951.00	7011.28	6951.00	964.90	0.00	0.14	72.00	24.00	0.00	1461.00	1487.48	7619948.00	1.48	7671.57	7690.00
2	5	6	10321.00	4332.00	155.95	0	Spot (Block2, Row6, Column5)	9706.94	9554.00	1112.03	0.01	0.11	6904.00	6971.34	6904.00	963.21	0.00	0.14	96.00	76.00	0.00	2650.00	2802.94	6493943.00	2.84	7746.49	7799.00
2	6	6	10634.00	4332.00	183.05	0	Spot (Block2, Row6, Column6)	7993.42	7913.00	532.26	0.00	0.07	6954.00	6980.93	6954.00	462.70	0.00	0.07	86.00	53.00	0.00	959.00	1039.42	7505826.00	2.19	7426.21	7328.00
2	7	6	10929.00	4333.00	167.25	0	Spot (Block2, Row6, Column7)	8342.38	8244.00	760.92	0.01	0.09	6972.00	7000.29	6972.00	461.41	0.00	0.07	91.00	69.00	0.00	1272.00	1370.38	6448662.00	2.91	7622.04	7604.00
2	8	6	11228.00	4342.00	166.00	0	Spot (Block2, Row6, Column8)	8094.21	7930.50	697.83	0.01	0.09	7036.00	7084.52	7036.00	513.97	0.00	0.07	76.00	42.00	0.00	894.50	1058.21	6167788.00	1.96	7569.31	7622.00
2	1	7	9130.00	4630.00	187.15	0	Spot (Block2, Row7, Column1)	7820.65	7728.00	591.73	0.01	0.08	6710.00	6809.01	6710.00	613.16	0.01	0.09	84.00	38.00	0.00	1018.00	1110.65	7687703.00	1.65	7171.90	7231.50
2	2	7	9434.00	4635.00	194.20	0	Spot (Block2, Row7, Column2)	7322.90	7265.50	484.04	0.00	0.07	6435.00	6490.20	6435.00	420.13	0.00	0.06	84.00	49.00	0.00	830.50	887.90	7835504.00	1.98	6762.03	6694.50
2	3	7	9735.00	4619.00	203.35	0	Spot (Block2, Row7, Column3)	7411.99	7437.50	445.46	0.00	0.06	6504.50	6546.64	6504.50	448.33	0.00	0.07	83.00	52.00	0.00	933.00	907.49	8760967.00	1.93	6864.25	6853.00
2	4	7	10027.00	4650.00	203.75	0	Spot (Block2, Row7, Column4)	7553.32	7460.00	665.84	0.01	0.09	6647.00	6706.86	6647.00	1039.11	0.00	0.15	36.00	4.00	0.00	813.00	906.32	8875152.00	0.81	6955.26	7020.50
2	5	7	10329.00	4635.00	187.45	0	Spot (Block2, Row7, Column5)	7684.27	7630.00	536.03	0.00	0.07	6652.00	6724.62	6652.00	1008.88	0.00	0.15	47.00	3.00	0.00	978.00	1032.27	7576688.00	0.95	7161.54	7142.00
2	6	7	10620.00	4629.00	191.80	0	Spot (Block2, Row7, Column6)	7883.13	7813.50	605.73	0.00	0.08	6686.00	6739.61	6686.00	489.19	0.00	0.07	89.00	57.00	0.00	1127.50	1197.13	8151156.00	2.34	7270.33	7203.00
2	7	7	10927.00	4636.00	175.60	0	Spot (Block2, Row7, Column7)	7738.95	7744.00	539.91	0.00	0.07	6731.50	6779.25	6731.50	493.83	0.00	0.07	79.00	51.00	0.00	1012.50	1007.45	6670971.00	1.94	7319.94	7301.50
2	8	7	11224.00	4636.00	186.75	0	Spot (Block2, Row7, Column8)	15058.45	14783.00	4260.09	0.01	0.28	6825.00	6876.72	6825.00	578.11	0.00	0.08	100.00	100.00	0.20	7958.00	8233.45	14817516.00	14.15	9183.85	9057.50
2	1	8	9118.00	4942.00	151.15	0	Spot (Block2, Row8, Column1)	64348.34	65535.00	4817.38	0.01	0.07	6864.00	6988.17	6864.00	723.15	0.01	0.10	100.00	100.00	88.04	58671.00	57484.34	40346764.00	79.32	26726.21	21802.50
2	2	8	9427.00	4956.00	191.85	0	Spot (Block2, Row8, Column2)	7448.99	7346.50	899.59	0.01	0.12	6492.00	6583.33	6492.00	564.21	0.01	0.09	71.00	32.00	0.00	854.50	956.99	7717153.00	1.53	6992.06	6830.00
2	3	8	9710.00	4930.00	164.70	0	Spot (Block2, Row8, Column3)	8070.94	7874.00	1492.62	0.01	0.18	6352.00	6411.45	6352.00	437.19	0.00	0.07	95.00	77.00	0.00	1522.00	1718.94	6085492.00	3.80	6969.90	6963.00
2	4	8	10023.00	4931.00	199.80	0	Spot (Block2, Row8, Column4)	7466.37	7395.50	694.64	0.00	0.09	6410.00	6464.70	6410.00	464.14	0.00	0.07	79.00	53.00	0.00	985.50	1056.37	8466863.00	2.16	6685.53	6689.50
2	5	8	10299.00	4941.00	203.95	0	Spot (Block2, Row8, Column5)	7166.67	7093.00	608.34	0.00	0.08	6421.00	6479.73	6421.00	473.05	0.00	0.07	64.00	38.00	0.00	672.00	745.67	8471000.00	1.45	6781.30	6637.00
2	6	8	10625.00	4938.00	178.30	0	Spot (Block2, Row8, Column6)	8107.62	7939.00	885.96	0.01	0.11	6472.00	6528.47	6472.00	472.26	0.00	0.07	96.00	83.00	0.00	1467.00	1635.62	7231993.00	3.34	7117.65	7110.00
2	7	8	10933.00	4936.00	170.40	0	Spot (Block2, Row8, Column7)	7730.52	7762.00	582.90	0.00	0.08	6551.00	6598.96	6551.00	491.66	0.00	0.07	86.00	60.00	0.00	1211.00	1179.52	6261725.00	2.30	7116.52	7092.00
2	8	8	11223.00	4936.00	159.00	0	Spot (Block2, Row8, Column8)	15375.62	14916.00	4366.56	0.01	0.28	6672.00	6753.74	6672.00	516.79	0.01	0.08	100.00	100.00	0.00	8244.00	8703.62	10778307.00	16.68	8881.64	8722.50
3	1	1	13624.00	2839.00	160.65	0	Spot (Block3, Row1, Column1)	64034.74	65535.00	3943.93	0.01	0.06	8284.00	8371.42	8284.00	774.86	0.00	0.09	100.00	100.00	82.54	57251.00	55750.74	45465100.00	71.84	26596.06	23718.00
3	2	1	13924.00	2847.00	153.30	0	Spot (Block3, Row1, Column2)	17381.06	17415.00	3945.87	0.00	0.23	7852.00	7964.82	7852.00	687.81	0.01	0.09	100.00	100.00	0.00	9563.00	9529.06	11176025.00	13.69	10368.87	10213.50
3	3	1	14218.00	2839.00	178.85	0	Spot (Block3, Row1, Column3)	10114.03	9721.00	1361.62	0.02	0.13	7685.00	7770.76	7685.00	540.18	0.00	0.07	98.00	84.00	0.00	2036.00	2429.03	9062171.00	4.34	8341.76	8309.50
3	4	1	14515.00	2844.00	150.70	0	Spot (Block3, Row1, Column4)	15501.08	15388.50	3464.12	0.00	0.22	7665.00	7730.69	7665.00	513.48	0.00	0.07	100.00	100.00	0.00	7723.50	7836.08	9641672.00	15.13	9961.04	9683.00
3	5	1	14827.00	2839.00	155.60	0	Spot (Block3, Row1, Column5)	14074.13	13314.00	3598.62	0.02	0.26	7700.00	7768.16	7700.00	526.65	0.00	0.07	100.00	100.00	0.00	5614.00	6374.13	9359298.00	11.97	9222.32	9199.50
3	6	1	15118.00	2838.00	154.55	0	Spot (Block3, Row1, Column6)	18104.93	17309.00	4792.59	0.02	0.26	7704.00	7796.81	7704.00	544.24	0.01	0.07	100.00	100.00	0.00	9605.00	10400.93	11913041.00	18.94	10359.58	10330.00
3	7	1	15432.00	2838.00	156.40	0	Spot (Block3, Row1, Column7)	30648.06	28966.00	12234.73	0.02	0.40	7799.00	7886.04	7799.00	582.08	0.00	0.07	100.00	100.00	0.45	21167.00	22849.06	20534216.00	39.10	13221.38	12322.00
3	8	1	15736.00	2835.00	204.80	0	Spot (Block3, Row1, Column8)	9293.46	9249.50	656.55	0.00	0.07	7961.00	8033.59	7961.00	535.03	0.00	0.07	88.00	62.00	0.00	1288.50	1332.46	11096394.00	2.35	8485.04	8374.00
3	1	2	13605.00	3152.00	232.80	0	Spot (Block3, Row2, Column1)	8750.09	8749.50	666.23	0.00	0.08	7954.50	8028.69	7954.50	613.15	0.00	0.08	60.00	26.00	0.00	795.00	795.59	13615142.00	1.18	8169.45	8165.00
3	2	2	13923.00	3141.00	138.60	0	Spot (Block3, Row2, Column2)	11540.45	11535.00	1278.80	0.00	0.11	7656.50	7744.98	7656.50	548.75	0.00	0.07	100.00	100.00	0.00	3878.50	3883.95	6024113.00	6.92	9007.90	9028.00
3	3	2	14218.00	3143.00	211.35	0	Spot (Block3, Row2, Column3)	9188.50	9157.50	676.38	0.00	0.07	7621.00	7707.55	7621.00	523.55	0.00	0.07	94.00	75.00	0.00	1536.50	1567.50	11706144.00	2.83	8178.51	8111.00
3	4	2	14522.00	3143.00	179.40	0	Spot (Block3, Row2, Column4)	10641.16	10623.00	1155.25	0.00	0.11	7697.00	7771.78	7697.00	542.78	0.00	0.07	100.00	97.00	0.00	2926.00	2944.16	9608971.00	5.29	8746.36	8745.00
3	5	2	14829.00	3145.00	191.75	0	Spot (Block3, Row2, Column5)	13866.59	13788.00	1742.17	0.00	0.13	7750.00	7786.69	7750.00	521.26	0.00	0.07	100.00	100.00	0.00	6038.00	6116.59	14435117.00	11.66	9530.68	9497.00
3	6	2	15116.00	3142.00	173.25	0	Spot (Block3, Row2, Column6)	10179.24	10099.50	1195.92	0.00	0.12	7670.00	7755.35	7670.00	501.13	0.00	0.06	99.00	88.00	0.00	2429.50	2509.24	8469124.00	4.84	8481.78	8379.00
3	7	2	15417.00	3137.00	178.90	0	Spot (Block3, Row2, Column7)	9466.92	9367.50	805.70	0.00	0.09	7638.00	7722.26	7638.00	503.77	0.00	0.07	97.00	84.00	0.00	1729.50	1828.92	8558092.00	3.46	8294.12	8180.50
3	8	2	15736.00	3146.00	215.45	0	Spot (Block3, Row2, Column8)	8777.63	8727.00	552.79	0.00	0.06	7890.00	7930.42	7890.00	513.36	0.00	0.06	70.00	38.00	0.00	837.00	887.63	11639132.00	1.65	8222.18	8198.50
3	1	3	13626.00	3443.00	151.75	0	Spot (Block3, Row3, Column1)	15985.85	15290.00	3717.27	0.02	0.23	7791.00	7864.87	7791.00	550.39	0.00	0.07	100.00	100.00	0.00	7499.00	8194.85	10087074.00	14.75	10036.92	9931.50
3	2	3	13924.00	3443.00	200.45	0	Spot (Block3, Row3, Column2)	9170.00	9099.00	748.17	0.00	0.08	7606.00	7674.16	7606.00	491.47	0.00	0.06	95.00	74.00	0.00	1493.00	1564.00	10453796.00	3.04	8253.09	8162.00
3	3	3	14214.00	3435.00	200.00	0	Spot (Block3, Row3, Column3)	9656.60	9409.00	1282.43	0.01	0.13	7713.00	7796.47	7713.00	595.71	0.00	0.08	92.00	72.00	0.00	1696.00	1943.60	10911954.00	3.12	8375.90	8355.00
3	4	3	14520.00	3439.00	151.35	0	Spot (Block3, Row3, Column4)	17332.71	16539.00	4662.83	0.02	0.27	7729.00	7772.47	7729.00	560.37	0.00	0.07	100.00	100.00	0.00	8810.00	9603.71	10902278.00	17.06	10002.63	10001.00
3	5	3	14826.00	3436.00	172.35	0	Spot (Block3, Row3, Column5)	10361.11	10105.00	1630.90	0.01	0.16	7765.00	7791.57	7765.00	519.88	0.00	0.07	99.00	94.00	0.00	2340.00	2596.11	8610080.00	4.94	8798.62	8820.00
3	6	3	15127.00	3438.00	202.05	0	Spot (Block3, Row3, Column6)	9227.84	9167.00	716.84	0.00	0.08	7679.00	7728.86	7679.00	494.00	0.00	0.06	91.00	80.00	0.00	1488.00	1548.84	10704296.00	3.03	8194.92	8166.50
3	7	3	15428.00	3446.00	166.75	0	Spot (Block3, Row3, Column7)	11632.75	11075.00	2154.50	0.02	0.19	7699.00	7754.50	7699.00	495.25	0.00	0.06	99.00	98.00	0.00	3376.00	3933.75	8968849.00	7.83	8755.51	8646.00
3	8	3	15728.00	3441.00	195.70	0	Spot (Block3, Row3, Column8)	9103.95	9006.00	656.02	0.00	0.07	7897.50	7928.24	7897.50	505.03	0.00	0.06	87.00	55.00	0.00	1108.50	1206.45	9859575.00	2.33	8479.59	8466.00
3	1	4	13622.00	3740.00	152.25	0	Spot (Block3, Row4, Column1)	16987.68	16403.00	4496.68	0.02	0.26	7722.00	7798.98	7722.00	561.50	0.00	0.07	100.00	100.00	0.00	8681.00	9265.68	10821150.00	16.36	10026.09	9885.50
3	2	4	13923.00	3748.00	198.30	0	Spot (Block3, Row4, Column2)	8975.74	8857.00	735.51	0.01	0.08	7623.00	7712.74	7623.00	594.94	0.01	0.08	83.00	53.00	0.00	1234.00	1352.74	10025901.00	2.12	8138.71	8056.00
3	3	4	14227.00	3739.00	147.50	0	Spot (Block3, Row4, Column3)	40083.99	40218.00	14074.38	0.00	0.35	7711.00	7785.48	7711.00	649.81	0.00	0.08	100.00	100.00	6.26	32507.00	32372.99	23689676.00	49.70	15797.62	14920.00
3	4	4	14516.00	3745.00	209.15	0	Spot (Block3, Row4, Column4)	8742.88	8664.00	588.33	0.00	0.07	7654.00	7701.29	7654.00	537.46	0.00	0.07	85.00	46.00	0.00	1010.00	1088.88	10876136.00	1.94	8021.18	8052.50
3	5	4	14818.00	3735.00	169.10	0	Spot (Block3, Row4, Column5)	9954.40	9752.00	1009.76	0.01	0.10	7632.00	7687.99	7632.00	535.33	0.00	0.07	98.00	90.00	0.00	2120.00	2322.40	7933659.00	4.23	8584.34	8565.00
3	6	4	15128.00	3739.00	194.60	0	Spot (Block3, Row4, Column6)	13955.73	13999.50	1934.58	0.00	0.14	7699.00	7743.84	7699.00	512.94	0.00	0.07	100.00	100.00	0.00	6300.50	6256.73	14960541.00	12.11	9694.17	9593.00
3	7	4	15419.00	3742.00	159.20	0	Spot (Block3, Row4, Column7)	13209.47	12511.00	3165.21	0.02	0.24	7748.00	7800.96	7748.00	530.68	0.00	0.07	100.00	99.00	0.00	4763.00	5461.47	9286256.00	10.19	9055.32	9161.00
3	8	4	15732.00	3752.00	157.05	0	Spot (Block3, Row4, Column8)	10591.28	10439.50	1093.69	0.01	0.10	7825.00	7885.90	7825.00	549.94	0.00	0.07	99.00	97.00	0.00	2614.50	2766.28	7244435.00	4.92	8761.08	8797.50
3	1	5	13630.00	4044.00	147.50	0	Spot (Block3, Row5, Column1)	21977.37	21387.00	6240.48	0.01	0.28	7639.00	7716.32	7639.00	615.88	0.00	0.08	100.00	100.00	0.00	13748.00	14338.37	13032578.00	23.16	11449.18	11141.00
3	2	5	13927.00	4043.00	184.05	0	Spot (Block3, Row5, Column2)	9369.67	9364.00	702.35	0.00	0.07	7656.00	7717.05	7656.00	595.17	0.00	0.08	93.00	76.00	0.00	1708.00	1713.67	8873073.00	2.78	8238.72	8238.00
3	3	5	14226.00	4051.00	205.00	0	Spot (Block3, Row5, Column3)	9577.00	9494.00	818.52	0.00	0.09	7820.00	7888.69	7820.00	634.43	0.00	0.08	95.00	64.00	0.00	1674.00	1757.00	11473248.00	2.66	8541.19	8622.00
3	4	5	14529.00	4041.00	170.55	0	Spot (Block3, Row5, Column4)	11664.73	11200.50	2028.24	0.02	0.17	7737.00	7819.19	7737.00	577.25	0.00	0.07	99.00	96.00	0.00	3463.50	3927.73	9448434.00	6.66	8853.67	8750.00
3	5	5	14828.00	4038.00	146.45	0	Spot (Block3, Row5, Column5)	42044.31	41481.00	15166.74	0.01	0.36	7702.00	7807.83	7702.00	722.53	0.01	0.09	100.00	100.00	9.93	33779.00	34342.31	24553928.00	47.38	15954.13	14464.50
3	6	5	15127.00	4036.00	184.80	0	Spot (Block3, Row5, Column6)	10304.82	10148.00	1319.32	0.01	0.13	7699.50	7759.64	7699.50	625.21	0.00	0.08	97.00	84.00	0.00	2448.50	2605.32	9830794.00	4.07	8653.57	8559.50
3	7	5	15425.00	4042.00	184.15	0	Spot (Block3, Row5, Column7)	9472.64	9378.50	688.65	0.00	0.07	7689.00	7754.10	7689.00	556.60	0.00	0.07	96.00	87.00	0.00	1689.50	1783.64	8999008.00	3.09	8516.51	8565.00
3	8	5	15729.00	4042.00	148.35	0	Spot (Block3, Row5, Column8)	18100.77	16824.50	5504.02	0.03	0.30	7802.00	7852.27	7802.00	577.28	0.00	0.07	100.00	100.00	0.00	9022.50	10298.77	10896664.00	17.75	10488.99	10291.00
3	1	6	13629.00	4345.00	198.75	0	Spot (Block3, Row6, Column1)	9257.77	9051.00	1449.44	0.01	0.16	7515.50	7600.25	7515.50	595.57	0.00	0.08	94.00	65.00	0.00	1535.50	1742.27	10322411.00	2.78	8181.32	8152.00
3	2	6	13931.00	4333.00	208.05	0	Spot (Block3, Row6, Column2)	8994.88	8927.50	743.18	0.00	0.08	7571.00	7634.01	7571.00	643.07	0.00	0.08	84.00	53.00	0.00	1356.50	1423.88	11063702.00	2.12	8089.75	8060.50
3	3	6	14219.00	4340.00	146.00	0	Spot (Block3, Row6, Column3)	25864.35	24692.00	8830.59	0.02	0.34	7761.00	7838.14	7761.00	588.73	0.00	0.08	100.00	100.00	0.00	16931.00	18103.35	15027185.00	30.62	12392.99	11994.00
3	4	6	14527.00	4340.00	172.65	0	Spot (Block3, Row6, Column4)	11405.77	11099.50	1700.07	0.01	0.15	7789.00	7882.17	7789.00	633.91	0.01	0.08	99.00	94.00	0.00	3310.50	3616.77	9535223.00	5.56	8778.23	8770.00
3	5	6	14824.00	4340.00	147.30	0	Spot (Block3, Row6, Column5)	46227.37	47177.00	16721.63	0.01	0.36	7722.50	7823.82	7722.50	742.82	0.01	0.09	100.00	100.00	25.80	39454.50	38504.87	27412980.00	51.70	16513.72	15323.50
3	6	6	15139.00	4333.00	170.80	0	Spot (Block3, Row6, Column6)	9251.08	9215.00	721.16	0.00	0.08	7605.00	7668.84	7605.00	667.19	0.00	0.09	92.00	60.00	0.00	1610.00	1646.08	7511873.00	2.37	8425.21	8389.50
3	7	6	15428.00	4340.00	158.90	0	Spot (Block3, Row6, Column7)	14023.40	13286.00	3377.01	0.02	0.24	7585.50	7640.71	7585.50	583.25	0.00	0.08	100.00	100.00	0.00	5700.50	6437.90	9732240.00	10.94	9247.29	9306.00
3	8	6	15730.00	4339.00	148.45	0	Spot (Block3, Row6, Column8)	16471.10	16082.50	4804.00	0.01	0.29	7720.50	7757.98	7720.50	541.89	0.00	0.07	100.00	100.00	0.00	8362.00	8750.60	9882660.00	16.08	10066.79	9747.50
3	1	7	13617.00	4636.00	196.75	0	Spot (Block3, Row7, Column1)	8840.43	8742.00	668.69	0.00	0.08	7528.00	7618.42	7528.00	683.53	0.01	0.09	85.00	40.00	0.00	1214.00	1312.43	9742151.00	1.79	8048.32	8056.50
3	2	7	13918.00	4641.00	191.10	0	Spot (Block3, Row7, Column2)	9018.31	8598.00	3061.68	0.02	0.34	7345.00	7383.15	7345.00	530.33	0.00	0.07	85.00	59.00	0.00	1253.00	1673.31	9270819.00	3.08	7915.58	7883.00
3	3	7	14229.00	4635.00	205.20	0	Spot (Block3, Row7, Column3)	8614.96	8548.00	614.56	0.00	0.07	7539.00	7584.82	7539.00	586.69	0.00	0.08	78.00	42.00	0.00	1009.00	1075.96	10329331.00	1.76	8008.12	7997.00
3	4	7	14522.00	4652.00	108.05	0	Spot (Block3, Row7, Column4)	10589.44	9347.50	5309.76	0.05	0.50	7595.00	7649.86	7595.00	576.26	0.00	0.08	93.00	72.00	0.00	1752.50	2994.44	3176831.00	5.10	8906.43	8793.00
3	5	7	14827.00	4640.00	194.40	0	Spot (Block3, Row7, Column5)	10111.53	10132.50	988.34	0.00	0.10	7536.00	7611.89	7536.00	612.41	0.00	0.08	99.00	93.00	0.00	2596.50	2575.53	10799109.00	4.08	8597.51	8563.00
3	6	7	15126.00	4642.00	192.60	0	Spot (Block3, Row7, Column6)	8986.58	8959.00	645.78	0.00	0.07	7486.00	7545.61	7486.00	622.63	0.00	0.08	90.00	62.00	0.00	1473.00	1500.58	9355026.00	2.31	8065.13	8021.00
3	7	7	15417.00	4648.00	152.25	0	Spot (Block3, Row7, Column7)	17431.93	16814.00	4564.98	0.02	0.26	7487.50	7543.10	7487.50	653.41	0.00	0.09	100.00	100.00	0.00	9326.50	9944.43	11051845.00	15.13	10359.47	10070.00
3	8	7	15728.00	4642.00	190.50	0	Spot (Block3, Row7, Column8)	17142.52	17059.00	2351.37	0.00	0.14	7524.00	7585.28	7524.00	593.24	0.00	0.08	100.00	100.00	0.00	9535.00	9618.52	17588224.00	16.11	10434.80	10293.00
3	1	8	13615.00	4944.00	153.15	0	Spot (Block3, Row8, Column1)	63641.85	65535.00	5340.71	0.01	0.08	7801.00	7900.33	7801.00	804.76	0.01	0.10	100.00	100.00	82.74	57734.00	55840.85	41303932.00	69.26	23743.71	21629.50
3	2	8	13926.00	4940.00	183.70	0	Spot (Block3, Row8, Column2)	8997.50	8986.00	817.03	0.00	0.09	7463.00	7518.57	7463.00	637.87	0.00	0.08	87.00	58.00	0.00	1523.00	1534.50	8565622.00	2.32	8157.91	8128.50
3	3	8	14221.00	4942.00	157.70	0	Spot (Block3, Row8, Column3)	12669.91	12360.00	3034.28	0.01	0.24	7398.50	7458.71	7398.50	561.70	0.00	0.08	100.00	99.00	0.00	4961.50	5271.41	8678885.00	9.28	8760.08	8727.00
3	4	8	14531.00	4941.00	173.40	0	Spot (Block3, Row8, Column4)	9384.04	9208.50	907.55	0.01	0.10	7430.00	7496.11	7430.00	595.22	0.00	0.08	96.00	81.00	0.00	1778.50	1954.04	7882598.00	3.17	8238.42	8237.00
3	5	8	14821.00	4947.00	208.20	0	Spot (Block3, Row8, Column5)	8474.96	8345.00	729.66	0.01	0.09	7346.00	7419.39	7346.00	545.75	0.00	0.07	79.00	46.00	0.00	999.00	1128.96	10525896.00	1.93	7684.77	7716.00
3	6	8	15127.00	4943.00	169.65	0	Spot (Block3, Row8, Column6)	9526.62	9461.00	785.23	0.00	0.08	7412.00	7488.28	7412.00	605.28	0.00	0.08	99.00	91.00	0.00	2049.00	2114.62	7659405.00	3.37	8198.11	8031.50
3	7	8	15427.00	4943.00	154.80	0	Spot (Block3, Row8, Column7)	12941.98	12444.00	2485.02	0.02	0.19	7469.00	7515.25	7469.00	631.28	0.00	0.08	100.00	99.00	0.00	4975.00	5472.98	8528767.00	8.60	9082.12	9092.00
3	8	8	15725.00	4942.00	157.15	0	Spot (Block3, Row8, Column8)	15745.68	15018.00	3950.74	0.02	0.25	7510.00	7545.84	7510.00	595.61	0.00	0.08	100.00	100.00	0.00	7508.00	8235.68	10770042.00	13.77	9424.51	9248.00
4	1	1	18129.00	2841.00	159.85	0	Spot (Block4, Row1, Column1)	62862.99	65535.00	5970.92	0.02	0.09	7081.00	7236.79	7081.00	1364.82	0.01	0.19	100.00	100.00	76.80	58454.00	55781.99	44444556.00	40.76	24512.17	20527.00
4	2	1	18417.00	2849.00	193.25	0	Spot (Block4, Row1, Column2)	8229.74	7864.50	2350.26	0.02	0.29	6733.00	6872.94	6733.00	1384.66	0.01	0.20	37.00	5.00	0.00	1131.50	1496.74	8707067.00	0.98	7235.53	7050.50
4	3	1	18711.00	2828.00	203.40	0	Spot (Block4, Row1, Column3)	7428.69	7160.50	2084.47	0.02	0.28	6530.00	6657.21	6530.00	1343.77	0.01	0.20	12.00	1.00	0.00	630.50	898.69	8736138.00	0.57	6808.70	6764.00
4	4	1	19020.00	2840.00	174.05	0	Spot (Block4, Row1, Column4)	7569.68	7455.00	671.82	0.01	0.09	6404.00	6477.65	6404.00	598.89	0.00	0.09	82.00	43.00	0.00	1051.00	1165.68	6426659.00	1.82	6784.08	6754.00
4	5	1	19330.00	2848.00	181.80	0	Spot (Block4, Row1, Column5)	7286.60	7302.50	427.91	0.00	0.06	6356.00	6414.24	6356.00	747.29	0.00	0.12	67.00	7.00	0.00	946.50	930.60	6761961.00	1.17	6657.08	6622.00
4	6	1	19621.00	2825.00	219.85	0	Spot (Block4, Row1, Column6)	7215.88	7067.00	1001.83	0.01	0.14	6331.00	6417.60	6331.00	1242.32	0.01	0.19	20.00	0.00	0.00	736.00	884.88	10008430.00	0.64	6795.97	6599.00
4	7	1	19934.00	2854.00	186.15	0	Spot (Block4, Row1, Column7)	7663.15	7500.00	1413.55	0.01	0.18	6279.00	6493.75	6279.00	1953.30	0.01	0.30	15.00	1.00	0.00	1221.00	1384.15	7471575.00	0.60	6732.27	6640.00
4	8	1	20228.00	2847.00	181.10	0	Spot (Block4, Row1, Column8)	7398.79	7365.00	499.81	0.00	0.07	6174.00	6265.02	6174.00	871.82	0.01	0.14	77.00	15.00	0.00	1191.00	1224.79	6799485.00	1.30	6626.80	6631.00
4	1	2	18121.00	3153.00	214.40	0	Spot (Block4, Row2, Column1)	7995.16	7981.00	464.79	0.00	0.06	7198.00	7313.31	7198.00	1081.28	0.01	0.15	25.00	0.00	0.00	783.00	797.16	10481655.00	0.63	7555.78	7518.50
4	2	2	18411.00	3145.00	139.25	0	Spot (Block4, Row2, Column2)	7868.18	7869.50	482.69	0.00	0.06	6795.00	6842.88	6795.00	475.61	0.00	0.07	87.00	56.00	0.00	1074.50	1073.18	4122926.00	2.16	7279.75	7238.00
4	3	2	18687.00	3151.00	183.10	0	Spot (Block4, Row2, Column3)	7789.17	7546.00	1834.44	0.01	0.24	6605.00	6700.44	6605.00	1020.02	0.01	0.15	45.00	4.00	0.00	941.00	1184.17	7321817.00	1.07	7043.24	7004.00
4	4	2	19031.00	3144.00	195.40	0	Spot (Block4, Row2, Column4)	7383.56	7311.50	945.35	0.00	0.13	6505.00	6595.78	6505.00	997.52	0.01	0.15	29.00	4.00	0.00	806.50	878.56	7959481.00	0.79	7033.12	6713.00
4	5	2	19336.00	3141.00	186.00	0	Spot (Block4, Row2, Column5)	9666.86	9537.50	993.75	0.01	0.10	6500.00	6534.52	6500.00	359.05	0.00	0.05	100.00	100.00	0.00	3037.50	3166.86	9396189.00	8.72	7816.06	7706.50
4	6	2	19630.00	3158.00	205.25	0	Spot (Block4, Row2, Column6)	7280.43	7162.50	739.18	0.01	0.10	6437.00	6581.63	6437.00	1522.60	0.01	0.23	13.00	0.00	0.00	725.50	843.43	8721960.00	0.46	7052.65	6701.00
4	7	2	19929.00	3140.00	147.00	-50	Spot (Block4, Row2, Column7)	7405.81	7389.00	429.86	0.00	0.06	6320.00	6523.42	6320.00	1937.92	0.01	0.30	2.00	0.00	0.00	1069.00	1085.81	4362020.00	0.46	7213.93	7163.00
4	8	2	20235.00	3131.00	207.15	0	Spot (Block4, Row2, Column8)	6824.86	6755.00	727.68	0.00	0.11	6195.00	6323.41	6195.00	1363.06	0.01	0.22	1.00	0.00	0.00	560.00	629.86	8353631.00	0.37	6497.81	6414.50
4	1	3	18123.00	3441.00	152.90	0	Spot (Block4, Row3, Column1)	9055.51	8879.00	835.56	0.01	0.09	7027.00	7116.47	7027.00	638.05	0.01	0.09	98.00	80.00	0.00	1852.00	2028.51	5840804.00	3.04	7815.80	7873.00
4	2	3	18432.00	3441.00	190.35	0	Spot (Block4, Row3, Column2)	7736.14	7595.00	700.33	0.01	0.09	6793.00	6863.94	6793.00	637.43	0.00	0.09	62.00	24.00	0.00	802.00	943.14	7914076.00	1.37	7184.36	7128.00
4	3	3	18728.00	3442.00	194.80	0	Spot (Block4, Row3, Column3)	8007.52	7823.00	960.94	0.01	0.12	6694.00	6837.76	6694.00	1120.08	0.01	0.16	51.00	10.00	0.00	1129.00	1313.52	8576057.00	1.04	7133.81	7127.00
4	4	3	19028.00	3428.00	168.70	0	Spot (Block4, Row3, Column4)	8066.15	8082.00	619.14	0.00	0.08	6641.00	6766.15	6641.00	1061.99	0.01	0.16	69.00	11.00	0.00	1441.00	1425.15	6412590.00	1.22	7190.35	7216.00
4	5	3	19331.00	3443.00	154.10	0	Spot (Block4, Row3, Column5)	8536.85	8246.00	1471.13	0.02	0.17	6714.00	6797.08	6714.00	848.56	0.01	0.12	95.00	41.00	0.00	1532.00	1822.85	5574561.00	2.05	7445.17	7383.00
4	6	3	19647.00	3424.00	208.20	0	Spot (Block4, Row3, Column6)	7993.34	7610.00	2393.52	0.02	0.30	6635.00	6805.24	6635.00	1731.89	0.01	0.25	14.00	3.00	0.00	975.00	1358.34	9879772.00	0.69	7062.12	6824.50
4	7	3	19924.00	3454.00	176.95	0	Spot (Block4, Row3, Column7)	6944.70	6927.00	438.27	0.00	0.06	6384.00	6551.45	6384.00	1688.21	0.01	0.26	0.00	0.00	0.00	543.00	560.70	6076610.00	0.23	6568.27	6507.00
4	8	3	20208.00	3443.00	184.10	0	Spot (Block4, Row3, Column8)	7294.58	7222.50	833.16	0.00	0.11	6237.00	6352.83	6237.00	925.35	0.01	0.15	53.00	5.00	0.00	985.50	1057.58	6944445.00	1.02	6605.12	6581.00
4	1	4	18130.00	3742.00	167.10	0	Spot (Block4, Row4, Column1)	8071.25	7995.00	632.78	0.00	0.08	6760.00	6824.09	6760.00	698.27	0.00	0.10	87.00	37.00	0.00	1235.00	1311.25	6295575.00	1.79	7469.26	7410.00
4	2	4	18423.00	3743.00	205.75	0	Spot (Block4, Row4, Column2)	7730.00	7684.00	464.38	0.00	0.06	6659.00	6762.74	6659.00	788.25	0.01	0.12	72.00	16.00	0.00	1025.00	1071.00	9283732.00	1.23	7114.65	7025.00
4	3	4	18738.00	3747.00	129.10	0	Spot (Block4, Row4, Column3)	13042.83	10886.00	9320.33	0.08	0.71	6667.00	6829.98	6667.00	1190.04	0.01	0.17	100.00	98.00	2.02	4219.00	6375.83	5817101.00	5.22	10151.76	10179.50
4	4	4	19063.00	3742.00	196.95	0	Spot (Block4, Row4, Column4)	7593.11	7463.00	1077.77	0.01	0.14	6693.00	6836.79	6693.00	1213.24	0.01	0.18	22.00	2.00	0.00	770.00	900.11	8390390.00	0.62	7446.38	7265.00
4	5	4	19295.00	3736.00	180.75	0	Spot (Block4, Row4, Column5)	8125.25	8081.00	681.57	0.00	0.08	6800.00	6894.22	6800.00	933.37	0.01	0.14	72.00	25.00	0.00	1281.00	1325.25	7410230.00	1.32	7286.06	7223.00
4	6	4	19632.00	3755.00	213.40	0	Spot (Block4, Row4, Column6)	9495.09	9480.00	1599.22	0.00	0.17	6786.00	6960.48	6786.00	1611.33	0.01	0.23	86.00	27.00	0.00	2694.00	2709.09	12353114.00	1.57	8403.49	7545.00
4	7	4	19920.00	3750.00	164.70	0	Spot (Block4, Row4, Column7)	8574.14	8298.00	1627.21	0.01	0.19	6526.00	6653.10	6526.00	1577.37	0.01	0.24	58.00	9.00	0.00	1772.00	2048.14	6456329.00	1.22	7174.40	7149.50
4	8	4	20227.00	3753.00	172.15	0	Spot (Block4, Row4, Column8)	8482.60	8435.00	1226.17	0.00	0.14	6459.00	6517.58	6459.00	584.99	0.00	0.09	95.00	83.00	0.00	1976.00	2023.60	7006631.00	3.36	7055.24	7038.00
4	1	5	18129.00	4025.00	160.05	0	Spot (Block4, Row5, Column1)	9688.96	9126.00	5825.31	0.03	0.60	6605.00	6635.03	6605.00	442.26	0.00	0.07	95.00	89.00	0.57	2521.00	3083.96	6850093.00	6.91	7708.60	7339.00
4	2	5	18400.00	4032.00	167.95	0	Spot (Block4, Row5, Column2)	7766.74	7578.50	1328.28	0.01	0.17	6531.00	6737.18	6531.00	2019.63	0.01	0.30	9.00	1.00	0.00	1047.50	1235.74	6073587.00	0.51	7130.63	7163.00
4	3	5	18752.00	4041.00	176.70	0	Spot (Block4, Row5, Column3)	7994.57	7910.00	870.61	0.00	0.11	6500.00	6777.59	6500.00	2266.50	0.02	0.33	12.00	0.00	0.00	1410.00	1494.57	6987256.00	0.54	7247.86	7175.00
4	4	5	19020.00	4044.00	214.30	0	Spot (Block4, Row5, Column4)	7551.95	7312.00	1600.11	0.01	0.21	6461.00	6600.26	6461.00	1212.43	0.01	0.18	30.00	3.00	0.00	851.00	1090.95	9908156.00	0.78	7013.33	6792.50
4	5	5	19332.00	4040.00	146.35	0	Spot (Block4, Row5, Column5)	10440.78	10479.50	1253.58	0.00	0.12	6586.00	6686.36	6586.00	1008.77	0.01	0.15	99.00	92.00	0.00	3893.50	3854.78	6097418.00	3.72	8197.80	8042.00
4	6	5	19623.00	4035.00	168.00	0	Spot (Block4, Row5, Column6)	7757.39	7754.00	478.53	0.00	0.06	6566.00	6625.11	6566.00	501.45	0.00	0.08	93.00	60.00	0.00	1188.00	1191.39	6058525.00	2.26	7098.75	7055.00
4	7	5	19924.00	4036.00	189.25	0	Spot (Block4, Row5, Column7)	7810.66	7527.00	1839.64	0.02	0.24	6488.00	6558.39	6488.00	508.68	0.00	0.08	87.00	52.00	0.00	1039.00	1322.66	7849709.00	2.46	7032.37	6941.00
4	8	5	20239.00	4041.00	164.10	0	Spot (Block4, Row5, Column8)	8409.36	8389.00	1015.11	0.00	0.12	6621.00	6696.35	6621.00	687.24	0.00	0.10	86.00	64.00	0.00	1768.00	1788.36	6298608.00	2.49	7102.54	7100.00
4	1	6	18124.00	4333.00	190.05	0	Spot (Block4, Row6, Column1)	7906.66	7628.00	1457.20	0.02	0.18	6547.00	6597.56	6547.00	654.23	0.00	0.10	76.00	39.00	0.00	1081.00	1359.66	8041075.00	2.00	7025.18	6981.00
4	2	6	18414.00	4342.00	237.50	0	Spot (Block4, Row6, Column2)	7307.68	7145.00	1502.12	0.01	0.21	6405.00	6440.57	6405.00	450.10	0.00	0.07	72.00	39.00	0.00	740.00	902.68	11889598.00	1.93	7012.03	6483.50
4	3	6	18728.00	4341.00	195.45	0	Spot (Block4, Row6, Column3)	7714.66	7673.00	694.06	0.00	0.09	6307.00	6388.45	6307.00	1182.28	0.01	0.19	60.00	10.00	0.00	1366.00	1407.66	8339546.00	1.12	6808.17	6741.50
4	4	6	19022.00	4340.00	182.80	0	Spot (Block4, Row6, Column4)	7544.69	7458.50	1049.20	0.00	0.14	6237.00	6317.27	6237.00	777.03	0.01	0.12	76.00	27.00	0.00	1221.50	1307.69	7046736.00	1.58	6747.57	6690.00
4	5	6	19324.00	4346.00	157.00	0	Spot (Block4, Row6, Column5)	8769.35	8676.00	1152.87	0.00	0.13	6297.00	6359.17	6297.00	548.35	0.00	0.09	99.00	93.00	0.00	2379.00	2472.35	5936849.00	4.40	7234.72	7072.00
4	6	6	19633.00	4336.00	203.90	0	Spot (Block4, Row6, Column6)	7157.68	7054.50	480.13	0.01	0.07	6313.50	6344.16	6313.50	333.57	0.00	0.05	92.00	58.00	0.00	741.00	844.18	8446057.00	2.44	6572.69	6593.50
4	7	6	19928.00	4340.00	177.35	0	Spot (Block4, Row6, Column7)	7596.99	7553.00	582.20	0.00	0.08	6390.00	6458.14	6390.00	520.94	0.00	0.08	89.00	57.00	0.00	1163.00	1206.99	6677756.00	2.19	6857.30	6884.00
4	8	6	20259.00	4337.00	91.70	0	Spot (Block4, Row6, Column8)	14593.75	9093.00	13738.60	0.21	0.94	6696.00	6844.41	6696.00	1578.00	0.01	0.23	74.00	40.00	4.76	2397.00	7897.75	3064688.00	4.91	8742.89	8223.50
4	1	7	18123.00	4633.00	200.40	0	Spot (Block4, Row7, Column1)	7649.58	7558.00	660.92	0.01	0.09	6546.50	6635.19	6546.50	637.29	0.01	0.10	77.00	34.00	0.00	1011.50	1103.08	8720521.00	1.59	7075.35	7002.00
4	2	7	18472.00	4617.00	226.50	0	Spot (Block4, Row7, Column2)	7392.03	7078.00	2390.61	0.02	0.32	6299.00	6334.91	6299.00	418.05	0.00	0.07	72.00	46.00	0.00	779.00	1093.03	10881064.00	2.53	6651.35	6535.00
4	3	7	18740.00	4632.00	215.90	0	Spot (Block4, Row7, Column3)	7163.97	7083.00	710.95	0.00	0.10	6256.50	6407.99	6256.50	1892.91	0.01	0.30	2.00	0.00	0.00	826.50	907.47	9535247.00	0.40	6685.58	6480.50
4	4	7	19040.00	4591.00	210.90	0	Spot (Block4, Row7, Column4)	6794.54	6684.00	808.61	0.01	0.12	6241.00	6341.37	6241.00	1455.72	0.01	0.23	5.00	1.00	0.00	443.00	553.54	8635854.00	0.31	6539.12	6462.00
4	5	7	19332.00	4663.00	205.20	0	Spot (Block4, Row7, Column5)	7297.07	7036.00	2368.73	0.02	0.32	6308.00	6615.01	6308.00	2852.09	0.02	0.43	1.00	1.00	0.00	728.00	989.07	8705404.00	0.24	7007.50	6701.00
4	6	7	19621.00	4637.00	193.60	0	Spot (Block4, Row7, Column6)	7511.81	7407.00	1185.64	0.01	0.16	6263.00	6602.11	6263.00	2845.90	0.02	0.43	0.00	0.00	0.00	1144.00	1248.81	7947494.00	0.32	6829.59	6734.00
4	7	7	19923.00	4655.00	220.50	0	Spot (Block4, Row7, Column7)	7455.24	7333.00	1122.22	0.01	0.15	6346.00	6419.27	6346.00	621.55	0.00	0.10	72.00	32.00	0.00	987.00	1109.24	10385154.00	1.67	7077.07	6716.00
4	8	7	20228.00	4639.00	205.65	0	Spot (Block4, Row7, Column8)	11153.39	11227.00	1644.23	0.00	0.15	6693.00	6846.76	6693.00	1564.54	0.01	0.23	94.00	81.00	0.00	4534.00	4460.39	13395220.00	2.75	8581.93	7511.00
4	1	8	18120.00	4948.00	151.55	0	Spot (Block4, Row8, Column1)	63036.89	65535.00	5891.32	0.02	0.09	6865.00	6936.02	6865.00	706.45	0.00	0.10	100.00	100.00	78.95	58670.00	56171.89	39524476.00	79.41	25272.74	22513.50
4	2	8	18428.00	4938.00	182.50	0	Spot (Block4, Row8, Column2)	7383.27	7284.00	527.31	0.01	0.07	6433.00	6504.85	6433.00	555.64	0.00	0.09	74.00	36.00	0.00	851.00	950.27	6881210.00	1.58	6793.88	6764.00
4	3	8	18707.00	4943.00	170.25	0	Spot (Block4, Row8, Column3)	7891.05	7828.00	757.14	0.00	0.10	6375.50	6496.43	6375.50	1465.30	0.01	0.23	49.00	2.00	0.00	1452.50	1515.55	6360188.00	0.95	6977.19	6984.00
4	4	8	19047.00	4937.00	189.75	0	Spot (Block4, Row8, Column4)	7958.55	7643.50	2072.03	0.02	0.26	6399.00	6547.49	6399.00	1748.48	0.01	0.27	29.00	3.00	0.00	1244.50	1559.55	8101800.00	0.81	6819.92	6836.50
4	5	8	19292.00	4934.00	201.55	0	Spot (Block4, Row8, Column5)	7084.80	7055.00	543.23	0.00	0.08	6536.00	6818.32	6536.00	2779.76	0.02	0.41	0.00	0.00	0.00	519.00	548.80	8190028.00	0.10	6746.77	6741.00
4	6	8	19657.00	4940.00	181.20	0	Spot (Block4, Row8, Column6)	7718.88	7700.00	683.62	0.00	0.09	6523.00	6816.14	6523.00	2668.77	0.02	0.39	0.00	0.00	0.00	1177.00	1195.88	7116807.00	0.34	7062.24	6881.00
4	7	8	19928.00	4945.00	191.25	0	Spot (Block4, Row8, Column7)	8045.85	7623.50	2256.66	0.02	0.28	6520.00	6630.36	6520.00	740.92	0.01	0.11	75.00	28.00	0.00	1103.50	1525.85	8319411.00	1.91	6987.54	6988.00
4	8	8	20227.00	4940.00	152.10	0	Spot (Block4, Row8, Column8)	14349.66	14031.50	3194.51	0.01	0.22	6809.00	7012.31	6809.00	1546.68	0.01	0.22	100.00	93.00	0.00	7222.50	7540.66	9068982.00	4.74	9691.37	9504.00
5	1	1	4616.00	7334.00	157.35	0	Spot (Block5, Row1, Column1)	63261.88	65535.00	4992.29	0.02	0.08	3674.00	3752.54	3674.00	428.74	0.01	0.11	100.00	100.00	77.52	61861.00	59587.88	43334792.00	138.80	21306.87	19727.00
5	2	1	4918.00	7344.00	160.65	0	Spot (Block5, Row1, Column2)	5571.52	5460.50	918.20	0.01	0.16	3624.00	3694.42	3624.00	381.83	0.01	0.10	99.00	90.00	0.00	1836.50	1947.52	3966919.00	4.92	4142.44	4151.00
5	3	1	5224.00	7340.00	154.05	0	Spot (Block5, Row1, Column3)	7047.56	6762.00	1932.75	0.02	0.27	3744.00	3767.07	3744.00	274.66	0.00	0.07	100.00	100.00	0.00	3018.00	3303.56	4630250.00	11.94	4524.94	4473.00
5	4	1	5517.00	7340.00	179.40	0	Spot (Block5, Row1, Column4)	5192.59	5017.00	734.26	0.01	0.14	3900.50	3965.46	3900.50	328.24	0.01	0.08	96.00	78.00	0.00	1116.50	1292.09	4673331.00	3.74	4285.40	4273.50
5	5	1	5822.00	7336.00	148.10	0	Spot (Block5, Row1, Column5)	31951.20	28190.00	19718.58	0.05	0.62	4071.00	4139.79	4071.00	348.69	0.01	0.08	100.00	100.00	7.63	24119.00	27880.20	19266612.00	79.76	9248.76	8155.00
5	6	1	6114.00	7331.00	149.75	0	Spot (Block5, Row1, Column6)	24391.89	21744.00	12112.23	0.05	0.50	4157.00	4251.63	4157.00	415.69	0.01	0.10	100.00	100.00	0.33	17587.00	20234.89	14952226.00	48.45	8449.11	7897.50
5	7	1	6428.00	7333.00	157.15	0	Spot (Block5, Row1, Column7)	51198.07	65535.00	18278.33	0.11	0.36	4237.00	4313.91	4237.00	499.27	0.01	0.12	100.00	100.00	52.06	61298.00	46961.07	34712564.00	93.91	15006.64	13328.00
5	8	1	6731.00	7341.00	180.35	0	Spot (Block5, Row1, Column8)	5334.88	5262.00	724.00	0.01	0.14	4278.00	4330.43	4278.00	511.79	0.01	0.12	87.00	45.00	0.00	984.00	1056.88	4860077.00	1.96	4603.75	4630.00
5	1	2	4619.00	7633.00	208.10	0	Spot (Block5, Row2, Column1)	3973.61	3987.00	135.48	0.00	0.03	3585.00	3643.41	3585.00	340.10	0.01	0.09	65.00	0.00	0.00	402.00	388.61	4895493.00	0.97	3781.97	3755.00
5	2	2	4913.00	7637.00	123.05	0	Spot (Block5, Row2, Column2)	9938.25	9837.00	1715.46	0.00	0.17	3616.00	3664.58	3616.00	290.57	0.01	0.08	100.00	100.00	0.00	6221.00	6322.25	3965362.00	21.59	5627.46	5466.00
5	3	2	5231.00	7649.00	198.75	0	Spot (Block5, Row2, Column3)	4695.85	4670.50	413.50	0.00	0.09	3831.00	3871.82	3831.00	303.84	0.00	0.08	94.00	72.00	0.00	839.50	864.85	5259349.00	2.71	4116.40	4092.00
5	4	2	5527.00	7638.00	168.55	0	Spot (Block5, Row2, Column4)	8738.18	8703.00	1741.38	0.00	0.20	4058.00	4124.87	4058.00	333.71	0.01	0.08	100.00	100.00	0.00	4645.00	4680.18	6955589.00	13.82	5350.51	5346.00
5	5	2	5823.00	7636.00	200.25	0	Spot (Block5, Row2, Column5)	6623.23	6653.00	903.93	0.00	0.14	4165.00	4216.46	4165.00	294.30	0.01	0.07	100.00	99.00	0.00	2488.00	2458.23	7537239.00	8.18	4841.35	4787.00
5	6	2	6113.00	7635.00	172.30	0	Spot (Block5, Row2, Column6)	6296.79	5996.00	1240.32	0.02	0.20	4172.00	4230.09	4172.00	327.11	0.01	0.08	100.00	92.00	0.00	1824.00	2124.79	5207446.00	6.32	4753.53	4672.00
5	7	2	6422.00	7640.00	181.00	0	Spot (Block5, Row2, Column7)	6028.50	5880.00	1002.44	0.01	0.17	4233.00	4281.42	4233.00	316.71	0.00	0.07	99.00	90.00	0.00	1647.00	1795.50	5540190.00	5.52	4759.00	4724.00
5	8	2	6735.00	7625.00	191.10	0	Spot (Block5, Row2, Column8)	4865.36	4837.00	280.31	0.00	0.06	4251.00	4294.54	4251.00	347.42	0.00	0.08	85.00	34.00	0.00	586.00	614.36	5045382.00	1.64	4548.58	4535.00
5	1	3	4621.00	7938.00	144.55	0	Spot (Block5, Row3, Column1)	14944.56	14389.00	5942.23	0.02	0.40	3653.00	3717.96	3653.00	311.40	0.01	0.08	100.00	100.00	0.00	10736.00	11291.56	8473568.00	36.05	6199.64	5793.00
5	2	3	4928.00	7937.00	183.90	0	Spot (Block5, Row3, Column2)	4571.16	4599.50	446.78	0.00	0.10	3725.00	3768.67	3725.00	337.93	0.01	0.09	85.00	60.00	0.00	874.50	846.16	4324316.00	2.37	3980.98	3948.00
5	3	3	5219.00	7928.00	188.85	0	Spot (Block5, Row3, Column3)	5328.39	5093.50	968.54	0.02	0.18	3983.00	4044.92	3983.00	364.30	0.01	0.09	99.00	78.00	0.00	1110.50	1345.39	5349708.00	3.52	4514.30	4540.00
5	4	3	5520.00	7936.00	148.50	0	Spot (Block5, Row3, Column4)	15271.30	14468.00	6201.74	0.02	0.41	4140.00	4184.72	4140.00	277.97	0.00	0.07	100.00	100.00	0.00	10328.00	11131.30	9193322.00	39.88	6810.51	6632.00
5	5	3	5831.00	7948.00	184.55	0	Spot (Block5, Row3, Column5)	5254.67	5231.50	560.34	0.00	0.11	4220.00	4256.79	4220.00	403.98	0.00	0.09	91.00	68.00	0.00	1011.50	1034.67	5044483.00	2.47	4600.72	4556.50
5	6	3	6125.00	7935.00	189.75	0	Spot (Block5, Row3, Column6)	6077.19	5975.50	791.85	0.01	0.13	4276.00	4329.09	4276.00	420.24	0.01	0.10	100.00	89.00	0.00	1699.50	1801.19	6150112.00	4.16	4947.46	4907.00
5	7	3	6421.00	7936.00	145.75	0	Spot (Block5, Row3, Column7)	12444.47	11352.00	5150.54	0.04	0.41	4285.00	4376.84	4285.00	770.22	0.01	0.18	100.00	96.00	0.00	7067.00	8159.47	7242682.00	10.47	6102.62	5919.50
5	8	3	6735.00	7941.00	195.95	0	Spot (Block5, Row3, Column8)	4991.18	5014.00	403.83	0.00	0.08	4222.00	4278.89	4222.00	740.40	0.01	0.17	53.00	3.00	0.00	792.00	769.18	5415426.00	0.96	4486.44	4462.00
5	1	4	4623.00	8235.00	147.05	0	Spot (Block5, Row4, Column1)	12556.19	11749.50	4723.12	0.03	0.38	3698.00	3770.21	3698.00	323.94	0.01	0.09	100.00	100.00	0.00	8051.50	8858.19	7408154.00	27.12	5824.86	5366.00
5	2	4	4921.00	8241.00	212.35	0	Spot (Block5, Row4, Column2)	5302.94	5219.50	578.53	0.01	0.11	3937.00	4004.66	3937.00	583.19	0.01	0.15	93.00	54.00	0.00	1282.50	1365.94	6819577.00	2.23	4416.57	4392.00
5	3	4	5220.00	8236.00	149.85	0	Spot (Block5, Row4, Column3)	52566.25	65535.00	16624.82	0.10	0.32	4141.00	4215.18	4141.00	543.75	0.01	0.13	100.00	100.00	50.65	61394.00	48425.25	32170776.00	88.92	15452.42	13542.00
5	4	4	5527.00	8244.00	210.50	0	Spot (Block5, Row4, Column4)	5066.57	5030.00	317.33	0.00	0.06	4246.00	4309.48	4246.00	344.60	0.01	0.08	94.00	65.00	0.00	784.00	820.57	6378809.00	2.20	4555.72	4564.00
5	5	4	5802.00	8232.00	211.60	0	Spot (Block5, Row4, Column5)	5267.66	5201.00	584.01	0.01	0.11	4337.00	4397.81	4337.00	486.06	0.01	0.11	80.00	41.00	0.00	864.00	930.66	6742602.00	1.79	4671.31	4620.50
5	6	4	6120.00	8237.00	195.10	0	Spot (Block5, Row4, Column6)	6884.95	6878.50	775.92	0.00	0.11	4435.00	4483.61	4435.00	422.02	0.00	0.09	100.00	98.00	0.00	2443.50	2449.95	7394433.00	5.69	5230.26	5207.50
5	7	4	6419.00	8242.00	147.90	0	Spot (Block5, Row4, Column7)	14241.79	12842.50	6920.20	0.04	0.49	4374.00	4423.20	4374.00	308.48	0.00	0.07	100.00	100.00	0.00	8468.50	9867.79	8516593.00	31.83	6544.21	6284.50
5	8	4	6715.00	8244.00	155.40	0	Spot (Block5, Row4, Column8)	8215.19	8065.00	1903.13	0.01	0.23	4251.00	4305.79	4251.00	322.54	0.01	0.07	100.00	100.00	0.00	3814.00	3964.19	5479534.00	12.12	5277.54	5183.50
5	1	5	4627.00	8539.00	157.85	0	Spot (Block5, Row5, Column1)	7505.45	6921.00	2332.45	0.04	0.31	3642.00	3736.93	3642.00	368.38	0.01	0.10	100.00	99.00	0.00	3279.00	3863.45	5163751.00	10.23	4568.58	4505.50
5	2	5	4900.00	8555.00	220.30	0	Spot (Block5, Row5, Column2)	5952.60	5957.00	787.96	0.00	0.13	4023.00	4077.05	4023.00	423.43	0.01	0.10	98.00	91.00	0.00	1934.00	1929.60	8250298.00	4.43	4763.77	4753.00
5	3	5	5229.00	8543.00	183.25	0	Spot (Block5, Row5, Column3)	6392.04	6361.00	984.30	0.00	0.15	4298.00	4396.97	4298.00	521.28	0.01	0.12	98.00	79.00	0.00	2063.00	2094.04	6066048.00	3.83	4993.40	4974.00
5	4	5	5522.00	8540.00	152.65	0	Spot (Block5, Row5, Column4)	13842.96	11921.00	6280.06	0.06	0.45	4409.00	4507.96	4409.00	470.34	0.01	0.10	100.00	100.00	0.00	7512.00	9433.96	8845651.00	19.85	6445.32	6189.00
5	5	5	5818.00	8535.00	151.85	0	Spot (Block5, Row5, Column5)	62466.79	65535.00	7213.63	0.02	0.12	4526.00	4650.63	4526.00	546.38	0.01	0.12	100.00	100.00	79.15	61009.00	57940.79	39541828.00	105.82	20570.84	17644.00
5	6	5	6116.00	8535.00	156.20	0	Spot (Block5, Row5, Column6)	7562.68	7290.00	1430.97	0.02	0.19	4518.00	4570.46	4518.00	355.25	0.01	0.08	100.00	100.00	0.00	2772.00	3044.68	5089681.00	8.42	5414.78	5417.50
5	7	5	6423.00	8539.00	189.95	0	Spot (Block5, Row5, Column7)	5827.31	5786.50	646.83	0.00	0.11	4379.00	4419.22	4379.00	338.92	0.00	0.08	99.00	85.00	0.00	1407.50	1448.31	5932197.00	4.15	4933.01	4836.00
5	8	5	6722.00	8536.00	147.70	0	Spot (Block5, Row5, Column8)	36685.90	33719.50	21654.37	0.04	0.59	4218.00	4302.30	4218.00	531.47	0.01	0.12	100.00	100.00	19.67	29501.50	32467.90	22011620.00	60.93	10548.43	9352.00
5	1	6	4623.00	8835.00	199.65	0	Spot (Block5, Row6, Column1)	4722.55	4683.00	534.42	0.00	0.11	3599.00	3642.32	3599.00	292.14	0.01	0.08	99.00	79.00	0.00	1084.00	1123.55	5331762.00	3.70	3990.53	3984.00
5	2	6	4933.00	8834.00	194.75	0	Spot (Block5, Row6, Column2)	5123.97	4998.50	852.87	0.01	0.17	3886.00	3986.00	3886.00	490.08	0.01	0.12	98.00	63.00	0.00	1112.50	1237.97	5503148.00	2.32	4427.43	4426.00
5	3	6	5209.00	8834.00	146.95	0	Spot (Block5, Row6, Column3)	45206.77	51167.00	19806.15	0.05	0.44	4241.00	4335.75	4241.00	468.75	0.01	0.11	100.00	100.00	34.07	46926.00	40965.77	26536520.00	87.19	13275.68	12158.00
5	4	6	5522.00	8831.00	154.70	0	Spot (Block5, Row6, Column4)	8591.52	8306.50	1740.12	0.01	0.20	4409.00	4502.95	4409.00	502.78	0.01	0.11	100.00	99.00	0.00	3897.50	4182.52	5653219.00	8.13	5624.55	5569.50
5	5	6	5817.00	8838.00	150.25	0	Spot (Block5, Row6, Column5)	62659.15	65535.00	7047.38	0.02	0.11	4490.00	4599.43	4490.00	547.34	0.01	0.12	100.00	100.00	80.45	61045.00	58169.15	39099652.00	106.08	21637.81	18413.50
5	6	6	6119.00	8838.00	192.20	0	Spot (Block5, Row6, Column6)	5875.68	5580.00	843.52	0.02	0.14	4478.00	4523.59	4478.00	382.78	0.00	0.08	97.00	75.00	0.00	1102.00	1397.68	6140084.00	3.53	4909.67	4932.00
5	7	6	6416.00	8836.00	147.15	0	Spot (Block5, Row6, Column7)	27646.61	25644.50	14984.10	0.03	0.54	4352.00	4425.80	4352.00	384.37	0.01	0.09	100.00	100.00	0.34	21292.50	23294.61	16311498.00	60.41	9037.93	8140.00
5	8	6	6725.00	8843.00	148.25	0	Spot (Block5, Row6, Column8)	33917.80	30473.50	20429.74	0.05	0.60	4235.00	4321.30	4235.00	510.59	0.01	0.12	100.00	100.00	13.62	26238.50	29682.80	20418572.00	57.96	10202.20	9125.00
5	1	7	4618.00	9140.00	207.95	0	Spot (Block5, Row7, Column1)	4603.19	4521.00	460.67	0.01	0.10	3578.00	3628.67	3578.00	351.76	0.01	0.10	97.00	66.00	0.00	943.00	1025.19	5648115.00	2.77	3914.76	3926.00
5	2	7	4923.00	9139.00	202.00	0	Spot (Block5, Row7, Column2)	4374.60	4388.00	279.04	0.00	0.06	3694.00	3731.07	3694.00	290.34	0.00	0.08	92.00	66.00	0.00	694.00	680.60	5078913.00	2.22	3924.65	3916.50
5	3	7	5224.00	9130.00	214.45	0	Spot (Block5, Row7, Column3)	4636.08	4594.00	268.39	0.00	0.06	4014.00	4064.47	4014.00	453.19	0.01	0.11	71.00	13.00	0.00	580.00	622.08	6082536.00	1.26	4231.83	4197.00
5	4	7	5520.00	9139.00	194.95	0	Spot (Block5, Row7, Column4)	4979.44	4967.50	302.43	0.00	0.06	4184.00	4252.73	4184.00	457.66	0.01	0.11	88.00	30.00	0.00	783.50	795.44	5357874.00	1.59	4548.97	4514.00
5	5	7	5821.00	9136.00	188.50	0	Spot (Block5, Row7, Column5)	7441.92	7371.00	1418.64	0.00	0.19	4284.00	4340.43	4284.00	426.71	0.01	0.10	100.00	99.00	0.00	3087.00	3157.92	7449360.00	7.27	5344.95	5327.00
5	6	7	6118.00	9131.00	182.05	0	Spot (Block5, Row7, Column6)	5759.37	5714.00	631.59	0.00	0.11	4368.00	4414.81	4368.00	370.26	0.00	0.08	99.00	88.00	0.00	1346.00	1391.37	5344693.00	3.63	4907.24	4887.50
5	7	7	6413.00	9144.00	145.60	0	Spot (Block5, Row7, Column7)	24785.55	23202.00	11052.22	0.03	0.45	4323.50	4391.44	4323.50	391.36	0.01	0.09	100.00	100.00	0.17	18878.50	20462.05	14301261.00	52.11	9770.12	7871.50
5	8	7	6721.00	9139.00	181.45	0	Spot (Block5, Row7, Column8)	9326.05	9295.50	1352.21	0.00	0.14	4255.00	4317.00	4255.00	336.98	0.01	0.08	100.00	100.00	0.00	5040.50	5071.05	8579966.00	14.86	5822.49	5747.00
5	1	8	4612.00	9440.00	150.70	0	Spot (Block5, Row8, Column1)	64087.46	65535.00	5142.23	0.01	0.08	3774.00	3817.27	3774.00	426.65	0.00	0.11	100.00	100.00	88.78	61761.00	60313.46	39990928.00	141.26	21361.08	16554.00
5	2	8	4915.00	9434.00	174.75	0	Spot (Block5, Row8, Column2)	4976.26	4943.50	613.62	0.00	0.12	3726.00	3766.66	3726.00	339.05	0.00	0.09	96.00	78.00	0.00	1217.50	1250.26	4259680.00	3.57	4039.96	4035.00
5	3	8	5214.00	9434.00	148.30	0	Spot (Block5, Row8, Column3)	10554.69	9371.50	4882.94	0.05	0.46	3834.00	3887.82	3834.00	381.56	0.01	0.10	100.00	100.00	0.00	5537.50	6720.69	6311704.00	17.47	5432.89	5229.00
5	4	8	5533.00	9430.00	172.30	0	Spot (Block5, Row8, Column4)	5243.98	5144.00	590.69	0.01	0.11	3943.50	3979.35	3943.50	380.36	0.00	0.10	96.00	80.00	0.00	1200.50	1300.48	4336769.00	3.32	4534.20	4456.00
5	5	8	5820.00	9426.00	201.45	0	Spot (Block5, Row8, Column5)	4785.95	4717.00	335.10	0.01	0.07	4048.00	4088.61	4048.00	305.24	0.00	0.07	94.00	58.00	0.00	669.00	737.95	5527769.00	2.28	4353.63	4328.00
5	6	8	6126.00	9440.00	160.00	0	Spot (Block5, Row8, Column6)	7268.44	7348.50	1094.86	0.00	0.15	4168.00	4199.37	4168.00	334.71	0.00	0.08	100.00	99.00	0.00	3180.50	3100.44	5116981.00	9.17	5186.88	5153.00
5	7	8	6424.00	9433.00	147.80	0	Spot (Block5, Row8, Column7)	10352.20	10248.00	2823.57	0.00	0.27	4224.00	4281.16	4224.00	359.21	0.01	0.08	100.00	100.00	0.00	6024.00	6128.20	6169912.00	16.90	5751.65	5559.00
5	8	8	6720.00	9438.00	154.10	0	Spot (Block5, Row8, Column8)	16458.39	15314.00	7220.99	0.03	0.44	4247.00	4311.22	4247.00	363.32	0.01	0.08	100.00	100.00	0.15	11067.00	12211.39	10747326.00	33.43	7069.40	6662.00
6	1	1	9123.00	7337.00	160.25	0	Spot (Block6, Row1, Column1)	64463.70	65535.00	3423.80	0.01	0.05	12237.50	12342.51	12237.50	1178.58	0.00	0.10	100.00	100.00	85.39	53297.50	52226.20	45898596.00	44.22	30177.23	27652.50
6	2	1	9421.00	7343.00	155.90	0	Spot (Block6, Row1, Column2)	20279.96	19971.50	3592.79	0.01	0.18	12095.50	12169.82	12095.50	1128.77	0.00	0.09	100.00	99.00	0.00	7876.00	8184.46	13547016.00	7.18	14401.22	14380.00
6	3	1	9726.00	7341.00	176.55	0	Spot (Block6, Row1, Column3)	16722.43	15937.50	2904.79	0.02	0.17	12152.50	12210.73	12152.50	1038.75	0.00	0.09	94.00	78.00	0.00	3785.00	4569.93	14548511.00	4.34	13564.09	13518.50
6	4	1	10018.00	7337.00	159.80	0	Spot (Block6, Row1, Column4)	19877.19	19749.50	3949.57	0.00	0.20	12303.00	12364.58	12303.00	1089.10	0.00	0.09	99.00	96.00	0.00	7446.50	7574.19	14033293.00	6.90	14318.43	14323.50
6	5	1	10324.00	7337.00	150.40	0	Spot (Block6, Row1, Column5)	36431.32	33883.00	15082.24	0.03	0.41	12497.00	12574.98	12497.00	1182.08	0.00	0.09	99.00	99.00	4.19	21386.00	23934.32	22587444.00	20.18	17812.50	17375.50
6	6	1	10613.00	7331.00	153.20	0	Spot (Block6, Row1, Column6)	32043.28	30569.50	11294.36	0.02	0.35	12708.00	12798.04	12708.00	1253.36	0.00	0.10	100.00	99.00	0.47	17861.50	19335.28	20507712.00	15.35	17211.24	16929.00
6	7	1	10926.00	7338.00	155.50	0	Spot (Block6, Row1, Column7)	48103.31	49909.50	15834.38	0.02	0.33	12679.00	12817.06	12679.00	1301.33	0.00	0.10	100.00	100.00	29.67	37230.50	35424.31	31940788.00	27.12	21067.41	19779.50
6	8	1	11228.00	7337.00	214.20	0	Spot (Block6, Row1, Column8)	15194.94	15077.50	1478.89	0.00	0.10	12789.00	12904.71	12789.00	1191.46	0.00	0.09	77.00	48.00	0.00	2288.50	2405.94	19874988.00	1.92	13691.68	13726.50
6	1	2	9119.00	7650.00	198.50	0	Spot (Block6, Row2, Column1)	13283.98	13179.50	1080.09	0.00	0.08	12005.00	12069.07	12005.00	1102.46	0.00	0.09	51.00	22.00	0.00	1174.50	1278.98	14745220.00	1.10	12895.21	12762.00
6	2	2	9417.00	7640.00	130.05	0	Spot (Block6, Row2, Column2)	19051.36	18703.50	2631.73	0.01	0.14	11893.00	11958.96	11893.00	1033.99	0.00	0.09	100.00	99.00	0.00	6810.50	7158.36	8611214.00	6.86	14341.54	14384.00
6	3	2	9730.00	7643.00	180.90	0	Spot (Block6, Row2, Column3)	14213.40	14087.00	1217.67	0.00	0.09	11791.50	11900.91	11791.50	994.22	0.00	0.08	88.00	58.00	0.00	2295.50	2421.90	13033687.00	2.33	12861.55	12892.50
6	4	2	10028.00	7640.00	174.70	0	Spot (Block6, Row2, Column4)	16403.80	16350.00	1932.98	0.00	0.12	11838.00	11890.38	11838.00	1017.53	0.00	0.09	98.00	92.00	0.00	4512.00	4565.80	13959638.00	4.44	13569.22	13577.00
6	5	2	10324.00	7641.00	195.90	0	Spot (Block6, Row2, Column5)	16556.95	16413.00	1724.39	0.00	0.10	11932.00	12001.83	11932.00	1066.62	0.00	0.09	99.00	94.00	0.00	4481.00	4624.95	17964294.00	4.27	13653.49	13656.00
6	6	2	10616.00	7638.00	186.80	0	Spot (Block6, Row2, Column6)	14305.25	14244.00	1296.16	0.00	0.09	11990.00	12055.08	11990.00	1098.03	0.00	0.09	80.00	52.00	0.00	2254.00	2315.25	13990535.00	2.05	13228.85	13195.50
6	7	2	10921.00	7637.00	184.00	0	Spot (Block6, Row2, Column7)	14243.17	14043.00	1667.53	0.01	0.12	11834.00	11943.76	11834.00	1156.04	0.00	0.10	74.00	47.00	0.00	2209.00	2409.17	13474034.00	1.99	12602.53	12625.00
6	8	2	11228.00	7634.00	199.75	0	Spot (Block6, Row2, Column8)	13598.67	13595.00	1165.64	0.00	0.09	12025.00	12074.48	12025.00	1083.25	0.00	0.09	61.00	31.00	0.00	1570.00	1573.67	15339296.00	1.41	12603.71	12460.00
6	1	3	9124.00	7941.00	150.80	0	Spot (Block6, Row3, Column1)	21999.76	20644.50	5507.10	0.03	0.25	11976.50	12019.34	11976.50	1083.28	0.00	0.09	100.00	99.00	0.00	8668.00	10023.26	13771850.00	9.21	14578.87	14552.00
6	2	3	9427.00	7947.00	183.25	0	Spot (Block6, Row3, Column2)	14205.90	13992.50	1314.56	0.01	0.09	11697.00	11774.05	11697.00	1015.12	0.00	0.09	88.00	60.00	0.00	2295.50	2508.90	13381960.00	2.40	12717.03	12693.00
6	3	3	9714.00	7936.00	194.60	0	Spot (Block6, Row3, Column3)	14154.82	13965.00	1435.43	0.01	0.10	11633.00	11762.36	11633.00	1015.56	0.00	0.09	86.00	57.00	0.00	2332.00	2521.82	15159815.00	2.36	12636.01	12680.00
6	4	3	10015.00	7937.00	156.80	0	Spot (Block6, Row3, Column4)	18896.88	18413.00	3595.15	0.01	0.19	11542.50	11647.65	11542.50	1008.87	0.00	0.09	99.00	96.00	0.00	6870.50	7354.38	12887673.00	7.19	13636.83	13664.00
6	5	3	10327.00	7940.00	181.25	0	Spot (Block6, Row3, Column5)	14473.67	14385.00	1493.73	0.00	0.10	11622.00	11714.56	11622.00	1049.20	0.00	0.09	90.00	68.00	0.00	2763.00	2851.67	13330249.00	2.63	12822.28	12677.00
6	6	3	10620.00	7941.00	185.15	0	Spot (Block6, Row3, Column6)	17051.78	16825.00	2368.35	0.01	0.14	11861.00	11914.71	11861.00	1048.77	0.00	0.09	98.00	92.00	0.00	4964.00	5190.78	16472019.00	4.90	13725.82	13720.50
6	7	3	10926.00	7943.00	161.80	0	Spot (Block6, Row3, Column7)	20694.24	18917.00	5848.73	0.04	0.28	11796.00	11818.49	11796.00	1043.62	0.00	0.09	99.00	96.00	0.00	7121.00	8898.24	14920545.00	8.50	13771.51	13649.00
6	8	3	11225.00	7937.00	181.45	0	Spot (Block6, Row3, Column8)	13980.86	13940.00	1158.93	0.00	0.08	11810.00	11896.70	11810.00	1033.16	0.00	0.09	79.00	51.00	0.00	2130.00	2170.86	12918319.00	2.02	12697.16	12543.00
6	1	4	9123.00	8237.00	164.75	0	Spot (Block6, Row4, Column1)	19247.79	18165.50	3700.31	0.03	0.19	12093.00	12157.66	12093.00	1068.03	0.00	0.09	99.00	96.00	0.00	6072.50	7154.79	14320359.00	6.64	14064.12	14003.00
6	2	4	9414.00	8239.00	207.55	0	Spot (Block6, Row4, Column2)	15564.31	15327.50	1661.35	0.01	0.11	11821.00	11913.98	11821.00	1058.74	0.00	0.09	97.00	85.00	0.00	3506.50	3743.31	19019580.00	3.45	13181.05	13112.00
6	3	4	9725.00	8241.00	148.50	0	Spot (Block6, Row4, Column3)	39968.34	38103.00	12767.79	0.02	0.32	11784.00	11907.82	11784.00	1110.24	0.00	0.09	100.00	100.00	3.16	26319.00	28184.34	24020988.00	25.27	19186.45	17938.00
6	4	4	10015.00	8247.00	204.55	0	Spot (Block6, Row4, Column4)	13844.68	13704.00	1299.20	0.00	0.09	11665.00	11766.77	11665.00	1056.71	0.00	0.09	81.00	48.00	0.00	2039.00	2179.68	16447475.00	1.97	12506.21	12489.50
6	5	4	10307.00	8244.00	181.85	0	Spot (Block6, Row4, Column5)	14436.07	13974.50	2947.34	0.01	0.20	11681.00	11778.66	11681.00	1131.58	0.00	0.10	85.00	50.00	0.00	2293.50	2755.07	13338932.00	2.35	12701.52	12673.00
6	6	4	10623.00	8239.00	194.50	0	Spot (Block6, Row4, Column6)	17158.16	16833.00	2177.77	0.01	0.13	11841.00	11909.85	11841.00	1032.86	0.00	0.09	100.00	99.00	0.00	4992.00	5317.16	18410704.00	5.08	14189.15	14203.50
6	7	4	10918.00	8242.00	156.00	0	Spot (Block6, Row4, Column7)	23494.99	21344.00	7752.75	0.04	0.33	11891.00	11923.34	11891.00	1042.09	0.00	0.09	98.00	95.00	0.00	9453.00	11603.99	15741646.00	11.10	14656.91	14570.00
6	8	4	11219.00	8243.00	164.75	0	Spot (Block6, Row4, Column8)	16696.62	16314.00	2524.36	0.01	0.15	11822.50	11871.02	11822.50	1022.07	0.00	0.09	98.00	87.00	0.00	4491.50	4874.12	12572552.00	4.72	13161.69	13196.50
6	1	5	9124.00	8546.00	148.00	0	Spot (Block6, Row5, Column1)	24335.19	23319.00	5381.95	0.02	0.22	11876.00	11949.57	11876.00	1058.47	0.00	0.09	100.00	100.00	0.00	11443.00	12459.19	14552444.00	11.70	15400.56	14959.00
6	2	5	9430.00	8536.00	191.95	0	Spot (Block6, Row5, Column2)	14313.88	14196.50	1252.65	0.00	0.09	11760.00	11839.42	11760.00	1036.80	0.00	0.09	88.00	60.00	0.00	2436.50	2553.88	14943693.00	2.39	12523.59	12375.00
6	3	5	9721.00	8546.00	181.15	0	Spot (Block6, Row5, Column3)	18948.85	18127.50	5171.93	0.02	0.27	11935.00	12004.42	11935.00	1102.02	0.00	0.09	99.00	97.00	0.22	6192.50	7013.85	17432940.00	6.30	14320.96	14350.00
6	4	5	10025.00	8539.00	172.65	0	Spot (Block6, Row5, Column4)	16189.31	15967.50	1980.55	0.01	0.12	11896.50	12001.72	11896.50	1148.90	0.00	0.10	96.00	87.00	0.00	4071.00	4292.81	13469510.00	3.64	13412.58	13293.00
6	5	5	10325.00	8541.00	148.15	0	Spot (Block6, Row5, Column5)	52204.27	57722.50	13824.82	0.04	0.26	11858.50	11999.25	11858.50	1202.96	0.01	0.10	100.00	100.00	37.83	45864.00	40345.77	31322784.00	33.42	22329.98	21135.00
6	6	5	10622.00	8539.00	195.85	0	Spot (Block6, Row5, Column6)	14401.09	14210.50	1469.01	0.01	0.10	11765.00	11851.74	11765.00	1085.17	0.00	0.09	86.00	57.00	0.00	2445.50	2636.09	15639585.00	2.35	12982.28	13050.00
6	7	5	10923.00	8540.00	171.20	0	Spot (Block6, Row5, Column7)	16641.05	16371.00	2120.71	0.01	0.13	11721.00	11786.12	11721.00	1061.39	0.00	0.09	99.00	93.00	0.00	4650.00	4920.05	13579098.00	4.57	13529.76	13525.00
6	8	5	11224.00	8542.00	148.90	0	Spot (Block6, Row5, Column8)	40518.84	38188.00	17085.94	0.03	0.42	11681.50	11761.86	11681.50	1042.12	0.00	0.09	100.00	100.00	14.10	26506.50	28837.34	24432952.00	27.59	18776.68	17655.00
6	1	6	9120.00	8837.00	189.35	0	Spot (Block6, Row6, Column1)	15900.51	15499.50	2125.14	0.01	0.13	11721.00	11798.20	11721.00	1067.33	0.00	0.09	95.00	85.00	0.00	3778.50	4179.51	15932314.00	3.84	13039.00	13065.50
6	2	6	9423.00	8842.00	202.05	0	Spot (Block6, Row6, Column2)	14844.19	14627.00	1645.56	0.01	0.11	11584.00	11668.38	11584.00	1080.60	0.00	0.09	92.00	72.00	0.00	3043.00	3260.19	17130188.00	2.94	12760.94	12809.50
6	3	6	9713.00	8839.00	145.55	0	Spot (Block6, Row6, Column3)	42411.50	42366.50	15342.82	0.00	0.36	11936.50	12008.94	11936.50	1129.00	0.00	0.09	100.00	100.00	11.63	30430.00	30475.00	24429080.00	26.93	19013.36	17658.00
6	4	6	10024.00	8837.00	166.45	0	Spot (Block6, Row6, Column4)	17112.19	16864.50	2325.98	0.01	0.14	11962.00	12061.75	11962.00	1120.65	0.00	0.09	96.00	90.00	0.00	4902.50	5150.19	13176385.00	4.51	13719.58	13776.50
6	5	6	10319.00	8836.00	146.00	0	Spot (Block6, Row6, Column5)	54637.16	61098.50	12623.93	0.05	0.23	11840.00	11925.66	11840.00	1136.84	0.00	0.10	100.00	100.00	44.66	49258.50	42797.16	31689780.00	37.57	23251.88	21708.50
6	6	6	10622.00	8843.00	201.55	0	Spot (Block6, Row6, Column6)	14083.04	13855.00	1408.18	0.01	0.10	11674.00	11746.13	11674.00	1079.82	0.00	0.09	83.00	51.00	0.00	2181.00	2409.04	16251833.00	2.16	12575.22	12494.50
6	7	6	10921.00	8842.00	150.00	0	Spot (Block6, Row6, Column7)	29083.13	27091.00	10051.93	0.03	0.35	11684.00	11759.58	11684.00	1086.04	0.00	0.09	100.00	99.00	0.00	15407.00	17399.13	17973376.00	15.95	16006.63	15781.00
6	8	6	11228.00	8842.00	146.20	0	Spot (Block6, Row6, Column8)	35779.11	33224.00	15245.69	0.03	0.43	11715.00	11800.44	11715.00	1093.30	0.00	0.09	100.00	99.00	4.46	21509.00	24064.11	20859244.00	21.93	17441.06	15889.00
6	1	7	9091.00	9138.00	208.30	0	Spot (Block6, Row7, Column1)	15932.25	15965.00	2087.91	0.00	0.13	12007.00	12195.42	12007.00	2183.14	0.01	0.18	76.00	41.00	0.00	3958.00	3925.25	19724124.00	1.71	13496.55	13714.50
6	2	7	9434.00	9147.00	192.50	0	Spot (Block6, Row7, Column2)	13111.15	13061.50	1120.59	0.00	0.09	11473.00	11712.14	11473.00	2246.12	0.01	0.19	32.00	0.00	0.00	1588.50	1638.15	13792925.00	0.62	12205.89	11971.50
6	3	7	9725.00	9141.00	204.40	0	Spot (Block6, Row7, Column3)	13524.08	13424.00	1142.44	0.00	0.08	11525.50	11707.18	11525.50	1099.88	0.01	0.09	75.00	40.00	0.00	1898.50	1998.58	16107182.00	1.65	12333.09	12390.00
6	4	7	10015.00	9145.00	193.90	0	Spot (Block6, Row7, Column4)	13658.48	13452.00	1260.90	0.01	0.09	11581.00	11714.41	11581.00	1055.49	0.00	0.09	78.00	44.00	0.00	1871.00	2077.48	14532626.00	1.84	12735.67	12676.00
6	5	7	10326.00	9141.00	191.45	0	Spot (Block6, Row7, Column5)	15281.09	14955.50	1749.19	0.01	0.11	11606.50	11681.47	11606.50	1095.22	0.00	0.09	96.00	79.00	0.00	3349.00	3674.59	15770090.00	3.29	13016.55	13034.00
6	6	7	10623.00	9141.00	180.40	0	Spot (Block6, Row7, Column6)	15439.11	15270.00	1787.23	0.00	0.12	11607.00	11664.38	11607.00	1077.62	0.00	0.09	94.00	83.00	0.00	3663.00	3832.11	14142221.00	3.50	12832.87	12878.00
6	7	7	10913.00	9144.00	148.55	0	Spot (Block6, Row7, Column7)	29250.94	27880.50	8649.15	0.02	0.30	11714.50	11795.35	11714.50	1110.76	0.00	0.09	100.00	100.00	0.00	16166.00	17536.44	17667568.00	15.72	16629.62	15770.00
6	8	7	11224.00	9149.00	188.05	0	Spot (Block6, Row7, Column8)	22447.18	22417.50	3118.64	0.00	0.14	11830.00	11927.33	11830.00	1093.57	0.00	0.09	100.00	100.00	0.00	10587.50	10617.18	22312504.00	9.62	15619.93	15246.00
6	1	8	9115.00	9443.00	154.30	0	Spot (Block6, Row8, Column1)	64719.50	65535.00	3724.11	0.01	0.06	12064.00	12238.05	12064.00	1969.85	0.01	0.16	100.00	100.00	91.96	53471.00	52655.50	42650548.00	26.64	28824.23	24582.50
6	2	8	9426.00	9438.00	196.50	0	Spot (Block6, Row8, Column2)	13507.81	13539.00	1432.45	0.00	0.11	11414.00	11546.29	11414.00	1167.84	0.01	0.10	68.00	42.00	0.00	2125.00	2093.81	14764040.00	1.68	12311.01	12347.00
6	3	8	9716.00	9439.00	153.00	0	Spot (Block6, Row8, Column3)	21701.40	20280.00	6414.46	0.03	0.30	11310.00	11426.74	11310.00	1038.43	0.00	0.09	99.00	98.00	0.00	8970.00	10391.40	13954001.00	9.89	13859.28	13772.00
6	4	8	10023.00	9438.00	178.55	0	Spot (Block6, Row8, Column4)	14704.31	14659.00	1643.65	0.00	0.11	11362.00	11458.61	11362.00	1006.96	0.00	0.09	91.00	78.00	0.00	3297.00	3342.31	13130953.00	3.22	12441.13	12361.50
6	5	8	10318.00	9442.00	204.70	0	Spot (Block6, Row8, Column5)	13294.15	13293.00	1180.57	0.00	0.09	11430.00	11502.23	11430.00	1037.21	0.00	0.09	71.00	42.00	0.00	1863.00	1864.15	15793454.00	1.73	12064.95	11948.00
6	6	8	10625.00	9439.00	171.00	0	Spot (Block6, Row8, Column6)	18461.96	18380.00	3078.03	0.00	0.17	11630.00	11723.02	11630.00	1079.52	0.00	0.09	99.00	95.00	0.00	6750.00	6831.96	15009571.00	6.24	13873.34	13687.00
6	7	8	10925.00	9439.00	155.10	0	Spot (Block6, Row8, Column7)	19485.69	19104.50	3485.15	0.01	0.18	11796.50	11862.25	11796.50	1108.84	0.00	0.09	100.00	98.00	0.00	7308.00	7689.19	12977468.00	6.88	14208.72	14149.00
6	8	8	11220.00	9438.00	155.80	0	Spot (Block6, Row8, Column8)	21969.01	21675.50	4570.39	0.01	0.21	11863.50	11930.69	11863.50	1086.78	0.00	0.09	100.00	99.00	0.00	9812.00	10105.51	14631361.00	9.24	14808.34	14564.00
7	1	1	13623.00	7341.00	160.10	0	Spot (Block7, Row1, Column1)	62849.61	65535.00	5791.06	0.02	0.09	5757.00	5858.47	5757.00	645.03	0.01	0.11	100.00	100.00	75.60	59778.00	57092.61	44560796.00	88.35	23703.02	21557.50
7	2	1	13924.00	7344.00	170.90	0	Spot (Block7, Row1, Column2)	7289.86	7189.00	748.13	0.01	0.10	5578.00	5647.67	5578.00	590.33	0.01	0.10	98.00	72.00	0.00	1611.00	1711.86	5904789.00	2.78	6194.93	6242.00
7	3	1	14228.00	7350.00	191.85	0	Spot (Block7, Row1, Column3)	6240.64	6228.00	495.16	0.00	0.08	5464.00	5504.60	5464.00	367.08	0.00	0.07	77.00	53.00	0.00	764.00	776.64	6490270.00	2.01	5762.39	5724.00
7	4	1	14519.00	7345.00	176.50	0	Spot (Block7, Row1, Column4)	6820.57	6769.00	582.15	0.00	0.09	5440.00	5470.07	5440.00	358.42	0.00	0.07	96.00	87.00	0.00	1329.00	1380.57	5947541.00	3.77	5995.14	6004.00
7	5	1	14829.00	7332.00	164.30	0	Spot (Block7, Row1, Column5)	6511.56	6526.50	560.38	0.00	0.09	5390.00	5437.18	5390.00	529.45	0.00	0.10	83.00	54.00	0.00	1136.50	1121.56	4870646.00	2.03	5878.71	5807.00
7	6	1	15115.00	7332.00	206.20	0	Spot (Block7, Row1, Column6)	6345.10	6307.00	510.50	0.00	0.08	5263.00	5297.49	5263.00	351.28	0.00	0.07	94.00	75.00	0.00	1044.00	1082.10	7683918.00	2.98	5641.83	5636.00
7	7	1	15432.00	7339.00	182.60	0	Spot (Block7, Row1, Column7)	6632.58	6496.00	774.07	0.01	0.12	5119.00	5179.74	5119.00	336.49	0.01	0.06	95.00	86.00	0.00	1377.00	1513.58	6208094.00	4.32	5593.61	5598.00
7	8	1	15735.00	7343.00	199.40	0	Spot (Block7, Row1, Column8)	6204.95	6145.00	487.20	0.00	0.08	5200.00	5222.01	5200.00	339.83	0.00	0.07	93.00	71.00	0.00	945.00	1004.95	6999184.00	2.89	5528.17	5501.00
7	1	2	13617.00	7640.00	217.10	0	Spot (Block7, Row2, Column1)	6343.74	6273.00	544.20	0.00	0.09	5590.00	5660.58	5590.00	500.61	0.01	0.09	65.00	26.00	0.00	683.00	753.74	8525982.00	1.36	5774.28	5822.00
7	2	2	13923.00	7643.00	138.35	0	Spot (Block7, Row2, Column2)	6618.87	6586.00	521.36	0.00	0.08	5455.00	5481.63	5455.00	391.26	0.00	0.07	96.00	68.00	0.00	1131.00	1163.87	3448430.00	2.91	6019.07	5974.00
7	3	2	14227.00	7637.00	190.90	0	Spot (Block7, Row2, Column3)	6193.29	6089.50	469.24	0.01	0.08	5345.00	5364.79	5345.00	359.10	0.00	0.07	87.00	52.00	0.00	744.50	848.29	6366702.00	2.31	5771.00	5752.00
7	4	2	14536.00	7646.00	198.20	0	Spot (Block7, Row2, Column4)	6245.21	6184.00	535.19	0.00	0.09	5293.00	5311.05	5293.00	344.28	0.00	0.06	90.00	58.00	0.00	891.00	952.21	6957166.00	2.71	5697.70	5686.50
7	5	2	14826.00	7637.00	200.20	0	Spot (Block7, Row2, Column5)	7149.76	7058.00	684.27	0.01	0.10	5259.00	5293.41	5259.00	547.96	0.00	0.10	99.00	91.00	0.00	1799.00	1890.76	8150731.00	3.39	5885.94	5943.50
7	6	2	15123.00	7643.00	188.60	0	Spot (Block7, Row2, Column6)	6225.18	6179.00	491.50	0.00	0.08	5144.00	5180.74	5144.00	340.00	0.00	0.07	95.00	77.00	0.00	1035.00	1081.18	6256307.00	3.07	5670.23	5629.00
7	7	2	15425.00	7646.00	191.90	0	Spot (Block7, Row2, Column7)	5932.89	5913.00	435.63	0.00	0.07	5116.00	5169.06	5116.00	336.53	0.00	0.07	86.00	59.00	0.00	797.00	816.89	6170202.00	2.27	5520.71	5508.00
7	8	2	15725.00	7642.00	192.10	0	Spot (Block7, Row2, Column8)	5830.69	5798.50	430.66	0.00	0.07	5188.00	5227.18	5188.00	349.69	0.00	0.07	71.00	43.00	0.00	610.50	642.69	6087242.00	1.73	5453.24	5374.00
7	1	3	13629.00	7948.00	162.80	0	Spot (Block7, Row3, Column1)	7318.83	7311.00	679.18	0.00	0.09	5500.00	5557.24	5500.00	409.46	0.00	0.07	99.00	95.00	0.00	1811.00	1818.83	5372024.00	4.30	6193.62	6159.50
7	2	3	13922.00	7947.00	201.90	0	Spot (Block7, Row3, Column2)	6188.11	6168.00	442.20	0.00	0.07	5365.00	5412.73	5365.00	365.34	0.00	0.07	82.00	56.00	0.00	803.00	823.11	7153458.00	2.12	5707.44	5702.50
7	3	3	14209.00	7928.00	197.15	0	Spot (Block7, Row3, Column3)	6443.02	6289.00	848.66	0.01	0.13	5306.00	5346.42	5306.00	364.06	0.00	0.07	92.00	69.00	0.00	983.00	1137.02	7087319.00	3.01	5730.21	5773.00
7	4	3	14523.00	7939.00	182.35	0	Spot (Block7, Row3, Column4)	6546.29	6513.00	610.13	0.00	0.09	5213.00	5245.00	5213.00	340.87	0.00	0.06	97.00	86.00	0.00	1300.00	1333.29	6107689.00	3.82	5776.80	5719.00
7	5	3	14834.00	7940.00	183.15	0	Spot (Block7, Row3, Column5)	6247.66	6035.00	551.16	0.02	0.09	5145.50	5179.55	5145.50	340.24	0.00	0.07	96.00	80.00	0.00	889.50	1102.16	5916531.00	3.14	5553.61	5599.00
7	6	3	15127.00	7942.00	187.30	0	Spot (Block7, Row3, Column6)	6594.17	6477.00	659.26	0.01	0.10	5136.00	5177.47	5136.00	319.66	0.00	0.06	100.00	95.00	0.00	1341.00	1458.17	6534818.00	4.43	5770.43	5780.00
7	7	3	15434.00	7948.00	182.90	0	Spot (Block7, Row3, Column7)	6082.54	6107.50	405.91	0.00	0.07	5189.00	5236.69	5189.00	344.19	0.00	0.07	90.00	65.00	0.00	918.50	893.54	5717588.00	2.46	5626.45	5543.50
7	8	3	15732.00	7942.00	188.65	0	Spot (Block7, Row3, Column8)	6364.12	6247.00	503.38	0.01	0.08	5306.00	5349.87	5306.00	363.95	0.00	0.07	96.00	74.00	0.00	941.00	1058.12	6427763.00	2.79	5730.31	5725.00
7	1	4	13629.00	8243.00	179.25	0	Spot (Block7, Row4, Column1)	7136.39	7036.00	1207.47	0.01	0.17	5518.00	5595.27	5518.00	435.04	0.01	0.08	98.00	84.00	0.00	1518.00	1618.39	6437022.00	3.54	6185.69	6158.00
7	2	4	13931.00	8236.00	208.15	0	Spot (Block7, Row4, Column2)	6407.58	6366.50	463.34	0.00	0.07	5397.00	5458.00	5397.00	364.03	0.00	0.07	92.00	72.00	0.00	969.50	1010.58	7894143.00	2.61	5777.78	5778.00
7	3	4	14227.00	8243.00	158.10	0	Spot (Block7, Row4, Column3)	8868.16	8800.50	1339.98	0.00	0.15	5358.00	5407.10	5358.00	359.49	0.00	0.07	99.00	99.00	0.00	3442.50	3510.16	6136769.00	9.63	6429.20	6454.50
7	4	4	14515.00	8248.00	205.90	0	Spot (Block7, Row4, Column4)	6077.38	6006.00	459.12	0.01	0.08	5266.00	5304.44	5266.00	350.50	0.00	0.07	84.00	53.00	0.00	740.00	811.38	7335401.00	2.21	5682.58	5671.50
7	5	4	14812.00	8242.00	188.35	0	Spot (Block7, Row4, Column5)	6190.68	6111.00	490.28	0.01	0.08	5184.00	5219.81	5184.00	344.96	0.00	0.07	94.00	75.00	0.00	927.00	1006.68	6240205.00	2.81	5583.20	5605.00
7	6	4	15125.00	8241.00	200.85	0	Spot (Block7, Row4, Column6)	7300.15	7289.00	690.19	0.00	0.09	5204.00	5250.53	5204.00	378.36	0.00	0.07	99.00	98.00	0.00	2085.00	2096.15	8380572.00	5.42	5943.50	5911.00
7	7	4	15426.00	8243.00	192.50	0	Spot (Block7, Row4, Column7)	6477.24	6342.00	638.38	0.01	0.10	5286.00	5337.33	5286.00	348.92	0.00	0.07	93.00	78.00	0.00	1056.00	1191.24	6749286.00	3.27	5719.64	5717.00
7	8	4	15719.00	8248.00	166.40	0	Spot (Block7, Row4, Column8)	7274.77	7226.00	809.56	0.00	0.11	5389.00	5436.75	5389.00	358.40	0.00	0.07	99.00	95.00	0.00	1837.00	1885.77	5601570.00	5.13	5993.30	5884.00
7	1	5	13624.00	8541.00	162.80	0	Spot (Block7, Row5, Column1)	8374.76	8272.50	1050.29	0.01	0.13	5605.00	5675.48	5605.00	463.18	0.01	0.08	99.00	98.00	0.00	2667.50	2769.76	6147074.00	5.83	6535.23	6582.00
7	2	5	13925.00	8546.00	183.30	0	Spot (Block7, Row5, Column2)	6817.32	6694.00	561.47	0.01	0.08	5473.00	5531.55	5473.00	433.43	0.00	0.08	96.00	82.00	0.00	1221.00	1344.32	6415097.00	2.97	6029.31	6060.00
7	3	5	14230.00	8546.00	173.35	0	Spot (Block7, Row5, Column3)	6828.77	6716.00	649.37	0.01	0.10	5373.00	5410.04	5373.00	378.38	0.00	0.07	99.00	91.00	0.00	1343.00	1455.77	5729334.00	3.75	6070.73	6044.00
7	4	5	14532.00	8546.00	173.80	0	Spot (Block7, Row5, Column4)	6385.17	6327.00	535.91	0.00	0.08	5306.00	5324.64	5306.00	363.36	0.00	0.07	92.00	69.00	0.00	1021.00	1079.17	5376312.00	2.92	5819.21	5829.00
7	5	5	14827.00	8543.00	155.50	0	Spot (Block7, Row5, Column5)	8713.84	8635.00	1378.38	0.00	0.16	5290.00	5316.96	5290.00	365.06	0.00	0.07	100.00	99.00	0.00	3345.00	3423.84	5794706.00	9.30	6346.41	6286.00
7	6	5	15130.00	8544.00	194.80	0	Spot (Block7, Row5, Column6)	6272.63	6232.00	529.28	0.00	0.08	5279.00	5335.06	5279.00	402.81	0.00	0.08	86.00	60.00	0.00	953.00	993.63	6749348.00	2.33	5732.90	5709.00
7	7	5	15427.00	8547.00	178.70	0	Spot (Block7, Row5, Column7)	6732.97	6632.50	613.62	0.01	0.09	5311.00	5367.04	5311.00	352.69	0.00	0.07	98.00	91.00	0.00	1321.50	1421.97	6086606.00	3.87	5847.12	5853.00
7	8	5	15728.00	8544.00	156.05	0	Spot (Block7, Row5, Column8)	7013.08	6854.00	709.52	0.01	0.10	5438.00	5471.11	5438.00	378.47	0.00	0.07	99.00	93.00	0.00	1416.00	1575.08	4705775.00	4.07	5993.69	6042.00
7	1	6	13618.00	8843.00	193.90	0	Spot (Block7, Row6, Column1)	7212.02	7168.00	670.98	0.00	0.09	5638.50	5706.62	5638.50	470.35	0.01	0.08	95.00	83.00	0.00	1529.50	1573.52	7644736.00	3.20	6301.08	6282.00
7	2	6	13925.00	8859.00	206.05	0	Spot (Block7, Row6, Column2)	6805.34	6563.00	1781.47	0.02	0.26	5485.00	5532.65	5485.00	438.88	0.00	0.08	94.00	65.00	0.00	1078.00	1320.34	8227660.00	2.90	6005.43	6004.50
7	3	6	14215.00	8847.00	195.40	0	Spot (Block7, Row6, Column3)	6945.96	6747.00	807.66	0.01	0.12	5394.00	5430.54	5394.00	384.08	0.00	0.07	97.00	84.00	0.00	1353.00	1551.96	7494692.00	3.95	5972.68	5936.00
7	4	6	14525.00	8843.00	185.75	0	Spot (Block7, Row6, Column4)	6374.12	6383.50	470.68	0.00	0.07	5339.00	5364.74	5339.00	371.98	0.00	0.07	93.00	69.00	0.00	1044.50	1035.12	6195640.00	2.71	5786.05	5789.00
7	5	6	14824.00	8846.00	144.60	0	Spot (Block7, Row6, Column5)	8895.41	8717.00	1189.54	0.01	0.13	5379.00	5408.42	5379.00	388.95	0.00	0.07	100.00	100.00	0.00	3338.00	3516.41	5088173.00	8.97	6651.17	6573.00
7	6	6	15129.00	8834.00	201.30	0	Spot (Block7, Row6, Column6)	6124.61	6086.50	428.75	0.00	0.07	5355.50	5392.60	5355.50	388.89	0.00	0.07	83.00	45.00	0.00	731.00	769.11	7031052.00	1.88	5684.73	5697.00
7	7	6	15431.00	8845.00	159.70	0	Spot (Block7, Row6, Column7)	6986.75	6884.00	794.50	0.01	0.11	5393.00	5432.49	5393.00	388.24	0.00	0.07	99.00	93.00	0.00	1491.00	1593.75	4897713.00	4.00	6114.92	6164.00
7	8	6	15731.00	8846.00	166.65	0	Spot (Block7, Row6, Column8)	6585.65	6564.00	509.83	0.00	0.08	5540.00	5564.89	5540.00	400.48	0.00	0.07	91.00	64.00	0.00	1024.00	1045.65	5077536.00	2.55	5924.66	5856.00
7	1	7	13622.00	9150.00	204.75	0	Spot (Block7, Row7, Column1)	6759.57	6781.00	539.91	0.00	0.08	5746.00	5822.54	5746.00	592.50	0.01	0.10	75.00	38.00	0.00	1035.00	1013.57	8016846.00	1.58	6118.57	6136.50
7	2	7	13932.00	9146.00	189.90	0	Spot (Block7, Row7, Column2)	6397.26	6319.50	491.04	0.01	0.08	5560.00	5606.68	5560.00	424.56	0.00	0.08	77.00	43.00	0.00	759.50	837.26	6538001.00	1.86	5941.17	5942.00
7	3	7	14220.00	9144.00	204.15	0	Spot (Block7, Row7, Column3)	6449.65	6384.00	520.79	0.00	0.08	5482.00	5520.24	5482.00	427.57	0.00	0.08	85.00	52.00	0.00	902.00	967.65	7681529.00	2.17	5913.75	5928.00
7	4	7	14525.00	9148.00	195.55	0	Spot (Block7, Row7, Column4)	6212.62	6146.00	475.17	0.00	0.08	5360.00	5409.78	5360.00	384.62	0.00	0.07	82.00	51.00	0.00	786.00	852.62	6697204.00	2.09	5792.72	5802.00
7	5	7	14823.00	9143.00	192.00	0	Spot (Block7, Row7, Column5)	6432.46	6378.50	514.75	0.00	0.08	5347.00	5409.32	5347.00	405.46	0.01	0.07	91.00	68.00	0.00	1031.50	1085.46	6676893.00	2.52	5831.73	5794.00
7	6	7	15128.00	9146.00	194.00	0	Spot (Block7, Row7, Column6)	6644.90	6603.50	578.54	0.00	0.09	5394.00	5439.45	5394.00	412.57	0.00	0.08	94.00	75.00	0.00	1209.50	1250.90	7056885.00	2.92	5881.29	5848.00
7	7	7	15421.00	9146.00	186.90	0	Spot (Block7, Row7, Column7)	6697.39	6636.00	670.02	0.00	0.10	5497.00	5539.87	5497.00	421.96	0.00	0.08	93.00	71.00	0.00	1139.00	1200.39	6583532.00	2.74	5985.47	5962.00
7	8	7	15726.00	9145.00	190.00	0	Spot (Block7, Row7, Column8)	9356.84	9262.00	1035.93	0.00	0.11	5632.00	5658.71	5632.00	427.70	0.00	0.08	100.00	99.00	0.00	3630.00	3724.84	9515906.00	8.65	6839.53	6769.50
7	1	8	13611.00	9446.00	153.15	0	Spot (Block7, Row8, Column1)	63943.37	65535.00	5426.28	0.01	0.08	5967.00	6085.18	5967.00	728.39	0.01	0.12	100.00	100.00	85.89	59568.00	57976.37	41243844.00	79.43	24923.40	21025.00
7	2	8	13921.00	9445.00	178.80	0	Spot (Block7, Row8, Column2)	6541.21	6541.00	562.32	0.00	0.09	5727.00	5796.94	5727.00	604.64	0.01	0.10	60.00	26.00	0.00	814.00	814.21	5867468.00	1.23	6122.70	6092.00
7	3	8	14224.00	9439.00	181.10	0	Spot (Block7, Row8, Column3)	6846.24	6722.00	821.95	0.01	0.12	5600.00	5642.70	5600.00	487.70	0.00	0.09	86.00	55.00	0.00	1122.00	1246.24	6291693.00	2.47	6010.78	5933.00
7	4	8	14523.00	9438.00	154.45	0	Spot (Block7, Row8, Column4)	7359.27	7278.00	732.41	0.00	0.10	5468.00	5523.57	5468.00	466.79	0.00	0.08	99.00	91.00	0.00	1810.00	1891.27	4827681.00	3.93	6258.60	6231.00
7	5	8	14818.00	9450.00	172.85	0	Spot (Block7, Row8, Column5)	6286.36	6264.50	540.74	0.00	0.09	5416.00	5485.71	5416.00	457.99	0.01	0.08	72.00	44.00	0.00	848.50	870.36	5230253.00	1.75	6008.73	6044.00
7	6	8	15131.00	9443.00	176.45	0	Spot (Block7, Row8, Column6)	7667.86	7505.00	977.21	0.01	0.13	5462.00	5527.07	5462.00	450.62	0.01	0.08	99.00	92.00	0.00	2043.00	2205.86	6663370.00	4.75	6250.19	6220.00
7	7	8	15428.00	9445.00	180.80	0	Spot (Block7, Row8, Column7)	6977.80	6801.50	672.43	0.01	0.10	5642.50	5675.72	5642.50	510.77	0.00	0.09	92.00	58.00	0.00	1159.00	1335.30	6391664.00	2.55	6210.55	6195.50
7	8	8	15723.00	9443.00	157.20	0	Spot (Block7, Row8, Column8)	15222.43	14523.00	5003.29	0.02	0.33	5723.00	5753.79	5723.00	502.33	0.00	0.09	100.00	100.00	0.00	8800.00	9499.43	10366473.00	18.85	7901.17	7594.00
8	1	1	18128.00	7343.00	160.45	0	Spot (Block8, Row1, Column1)	61515.59	65535.00	7613.96	0.03	0.12	5930.00	6008.75	5930.00	550.03	0.01	0.09	100.00	100.00	71.35	59605.00	55585.59	43799512.00	100.92	22597.23	19594.00
8	2	1	18423.00	7344.00	172.95	0	Spot (Block8, Row1, Column2)	7404.76	7247.00	804.71	0.01	0.11	5791.00	5840.25	5791.00	477.66	0.00	0.08	95.00	79.00	0.00	1456.00	1613.76	6182976.00	3.28	6415.67	6372.00
8	3	1	18724.00	7343.00	185.60	0	Spot (Block8, Row1, Column3)	6662.79	6633.00	403.91	0.00	0.06	5784.00	5813.66	5784.00	372.84	0.00	0.06	91.00	58.00	0.00	849.00	878.79	6456248.00	2.28	6217.42	6217.00
8	4	1	19024.00	7343.00	173.45	0	Spot (Block8, Row1, Column4)	7263.49	7106.00	625.53	0.01	0.09	5798.50	5846.92	5798.50	356.12	0.00	0.06	97.00	94.00	0.00	1307.50	1464.99	6108595.00	3.98	6481.82	6493.00
8	5	1	19325.00	7339.00	195.60	0	Spot (Block8, Row1, Column5)	6842.01	6843.00	442.09	0.00	0.06	5831.00	5870.50	5831.00	340.55	0.00	0.06	93.00	77.00	0.00	1012.00	1011.01	7423578.00	2.85	6244.38	6268.50
8	6	1	19618.00	7337.00	194.85	0	Spot (Block8, Row1, Column6)	7197.44	7084.50	640.08	0.01	0.09	5982.00	6088.07	5982.00	897.41	0.01	0.15	65.00	20.00	0.00	1102.50	1215.44	7672472.00	1.24	6339.49	6331.50
8	7	1	19954.00	7323.00	105.90	0	Spot (Block8, Row1, Column7)	13048.27	8950.00	12417.89	0.16	0.95	6091.00	6192.74	6091.00	564.24	0.01	0.09	100.00	99.00	3.45	2859.00	6957.27	3783997.00	12.15	8041.33	7779.00
8	8	1	20227.00	7289.00	258.80	0	Spot (Block8, Row1, Column8)	6902.40	6744.50	696.66	0.01	0.10	6260.00	6425.11	6260.00	1527.13	0.01	0.24	13.00	0.00	0.00	484.50	642.40	13432066.00	0.31	6587.08	6573.00
8	1	2	18118.00	7645.00	207.35	0	Spot (Block8, Row2, Column1)	6576.66	6470.00	465.91	0.01	0.07	5743.00	5799.22	5743.00	466.91	0.00	0.08	76.00	36.00	0.00	727.00	833.66	8056403.00	1.67	6133.65	6114.00
8	2	2	18419.00	7643.00	140.70	0	Spot (Block8, Row2, Column2)	7003.92	6870.00	700.78	0.01	0.10	5642.00	5689.37	5642.00	434.09	0.00	0.08	99.00	80.00	0.00	1228.00	1361.92	3761105.00	3.03	6252.80	6223.00
8	3	2	18727.00	7647.00	197.35	0	Spot (Block8, Row2, Column3)	6724.59	6615.00	477.57	0.01	0.07	5719.50	5743.32	5719.50	433.18	0.00	0.08	90.00	51.00	0.00	895.50	1005.09	7450848.00	2.27	6119.03	6105.00
8	4	2	19023.00	7638.00	199.80	0	Spot (Block8, Row2, Column4)	6877.73	6856.00	425.85	0.00	0.06	5798.00	5842.66	5798.00	382.51	0.00	0.07	96.00	75.00	0.00	1058.00	1079.73	7792472.00	2.71	6242.44	6252.00
8	5	2	19327.00	7645.00	195.75	0	Spot (Block8, Row2, Column5)	9046.89	8953.00	917.76	0.00	0.10	5883.00	5943.33	5883.00	385.59	0.00	0.06	100.00	99.00	0.00	3070.00	3163.89	9788737.00	8.05	6972.88	6954.00
8	6	2	19622.00	7639.00	188.70	0	Spot (Block8, Row2, Column6)	7442.62	7423.00	649.80	0.00	0.09	5971.00	6006.76	5971.00	343.29	0.00	0.06	99.00	88.00	0.00	1452.00	1471.62	7442624.00	4.18	6564.20	6519.00
8	7	2	19931.00	7643.00	199.15	0	Spot (Block8, Row2, Column7)	6972.64	6938.00	466.79	0.00	0.07	5984.00	6087.54	5984.00	515.25	0.01	0.08	83.00	44.00	0.00	954.00	988.64	7844219.00	1.72	6371.91	6336.00
8	8	2	20223.00	7649.00	215.15	0	Spot (Block8, Row2, Column8)	6803.65	6759.00	391.93	0.00	0.06	6025.00	6206.65	6025.00	1576.80	0.01	0.25	3.00	0.00	0.00	734.00	778.65	9021635.00	0.38	6345.41	6346.00
8	1	3	18131.00	7943.00	150.95	0	Spot (Block8, Row3, Column1)	8336.65	8217.00	937.54	0.01	0.11	5752.00	5775.84	5752.00	356.84	0.00	0.06	100.00	99.00	0.00	2465.00	2584.65	5202069.00	7.18	6680.24	6612.00
8	2	3	18423.00	7943.00	192.95	0	Spot (Block8, Row3, Column2)	6657.85	6627.00	504.31	0.00	0.08	5708.00	5734.51	5708.00	416.38	0.00	0.07	81.00	56.00	0.00	919.00	949.85	6990741.00	2.22	6072.70	6033.00
8	3	3	18718.00	7940.00	189.30	0	Spot (Block8, Row3, Column3)	7259.19	7139.00	746.22	0.01	0.10	5804.00	5832.14	5804.00	454.23	0.00	0.08	94.00	71.00	0.00	1335.00	1455.19	7324520.00	3.14	6362.86	6412.00
8	4	3	19024.00	7941.00	194.95	0	Spot (Block8, Row3, Column4)	7473.30	7343.00	805.50	0.01	0.11	5912.00	5983.47	5912.00	521.83	0.01	0.09	92.00	69.00	0.00	1431.00	1561.30	8018854.00	2.86	6502.38	6582.00
8	5	3	19327.00	7943.00	189.70	0	Spot (Block8, Row3, Column5)	7813.80	7538.50	1172.85	0.02	0.15	6056.00	6123.76	6056.00	520.67	0.00	0.09	92.00	73.00	0.00	1482.50	1757.80	7938821.00	3.25	6693.78	6696.50
8	6	3	19622.00	7941.00	203.90	0	Spot (Block8, Row3, Column6)	7123.94	7099.50	440.87	0.00	0.06	6079.00	6103.82	6079.00	358.11	0.00	0.06	93.00	75.00	0.00	1020.50	1044.94	8434747.00	2.85	6497.86	6439.50
8	7	3	19923.00	7942.00	193.95	0	Spot (Block8, Row3, Column7)	7010.01	6939.00	470.24	0.00	0.07	5985.00	6028.66	5985.00	344.74	0.00	0.06	94.00	76.00	0.00	954.00	1025.01	7444633.00	2.85	6532.87	6504.00
8	8	3	20225.00	7945.00	198.75	0	Spot (Block8, Row3, Column8)	7026.91	6968.00	408.86	0.00	0.06	6006.00	6054.55	6006.00	436.73	0.00	0.07	96.00	57.00	0.00	962.00	1020.91	7835006.00	2.23	6442.36	6468.00
8	1	4	18123.00	8249.00	184.80	0	Spot (Block8, Row4, Column1)	7291.87	7193.00	652.11	0.01	0.09	5819.00	5852.64	5819.00	381.40	0.00	0.07	98.00	86.00	0.00	1374.00	1472.87	7022072.00	3.77	6428.25	6377.00
8	2	4	18426.00	8237.00	203.00	0	Spot (Block8, Row4, Column2)	6670.31	6598.50	500.26	0.00	0.07	5728.00	5755.92	5728.00	338.52	0.00	0.06	90.00	64.00	0.00	870.50	942.31	7804266.00	2.70	6172.73	6148.00
8	3	4	18727.00	8243.00	158.90	0	Spot (Block8, Row4, Column3)	10508.39	10594.00	1619.64	0.00	0.15	5834.00	5884.88	5834.00	383.36	0.00	0.07	100.00	100.00	0.00	4760.00	4674.39	7366383.00	12.06	7268.25	7288.00
8	4	4	19008.00	8246.00	206.20	0	Spot (Block8, Row4, Column4)	6838.48	6837.00	436.71	0.00	0.06	5979.00	6032.41	5979.00	502.73	0.00	0.08	81.00	35.00	0.00	858.00	859.48	8281403.00	1.60	6282.52	6300.00
8	5	4	19312.00	8240.00	199.05	0	Spot (Block8, Row4, Column5)	7415.60	7426.00	640.69	0.00	0.09	6082.00	6135.83	6082.00	495.91	0.00	0.08	90.00	67.00	0.00	1344.00	1333.60	8342547.00	2.58	6554.18	6504.50
8	6	4	19624.00	8238.00	197.15	0	Spot (Block8, Row4, Column6)	9378.94	9260.50	930.04	0.01	0.10	6111.00	6155.76	6111.00	526.10	0.00	0.09	100.00	99.00	0.00	3149.50	3267.94	10316838.00	6.13	7392.00	7286.00
8	7	4	19917.00	8251.00	168.00	0	Spot (Block8, Row4, Column7)	8077.93	7894.50	1169.09	0.01	0.14	6070.00	6100.07	6070.00	514.25	0.00	0.08	97.00	88.00	0.00	1824.50	2007.93	6365406.00	3.85	6835.51	6794.00
8	8	4	20226.00	8244.00	192.05	0	Spot (Block8, Row4, Column8)	7577.62	7471.00	795.89	0.01	0.11	6085.00	6108.14	6085.00	331.75	0.00	0.05	95.00	86.00	0.00	1386.00	1492.62	7903456.00	4.43	6563.89	6605.00
8	1	5	18128.00	8549.00	158.05	0	Spot (Block8, Row5, Column1)	8552.40	8466.50	1233.60	0.00	0.14	5868.00	5915.29	5868.00	392.44	0.00	0.07	100.00	98.00	0.00	2598.50	2684.40	5884053.00	6.72	6774.99	6727.00
8	2	5	18419.00	8538.00	197.35	0	Spot (Block8, Row5, Column2)	7024.86	6956.00	474.31	0.00	0.07	5783.00	5826.71	5783.00	375.17	0.00	0.06	98.00	85.00	0.00	1173.00	1241.86	7741391.00	3.19	6333.77	6373.00
8	3	5	18724.00	8545.00	202.90	0	Spot (Block8, Row5, Column3)	7160.72	7061.00	587.70	0.01	0.08	5885.00	5929.26	5885.00	377.88	0.00	0.06	97.00	79.00	0.00	1176.00	1275.72	8406686.00	3.26	6374.29	6390.00
8	4	5	19027.00	8547.00	179.70	0	Spot (Block8, Row5, Column4)	7278.80	7181.00	521.81	0.01	0.07	6007.00	6041.57	6007.00	385.71	0.00	0.06	99.00	84.00	0.00	1174.00	1271.80	6594597.00	3.21	6571.11	6494.50
8	5	5	19326.00	8542.00	154.20	0	Spot (Block8, Row5, Column5)	10696.15	10370.00	2569.57	0.01	0.24	6104.00	6123.26	6104.00	390.84	0.00	0.06	100.00	100.00	0.00	4266.00	4592.15	6952498.00	11.70	7526.90	7392.00
8	6	5	19623.00	8533.00	163.45	0	Spot (Block8, Row5, Column6)	7825.57	7886.00	648.32	0.00	0.08	6112.00	6192.56	6112.00	966.96	0.01	0.16	89.00	37.00	0.00	1774.00	1713.57	5743970.00	1.69	6797.16	6763.00
8	7	5	19922.00	8543.00	176.50	0	Spot (Block8, Row5, Column7)	7195.58	7120.00	438.85	0.00	0.06	6067.00	6113.68	6067.00	500.74	0.00	0.08	95.00	56.00	0.00	1053.00	1128.58	6288936.00	2.16	6571.20	6570.00
8	8	5	20230.00	8545.00	162.90	0	Spot (Block8, Row5, Column8)	8503.18	8213.00	1185.11	0.02	0.14	6107.00	6129.33	6107.00	335.99	0.00	0.05	100.00	97.00	0.00	2106.00	2396.18	6275350.00	7.07	6857.78	6828.50
8	1	6	18116.00	8848.00	199.05	0	Spot (Block8, Row6, Column1)	7128.92	7076.00	508.61	0.00	0.07	5954.50	6007.45	5954.50	411.56	0.00	0.07	96.00	68.00	0.00	1121.50	1174.42	8034288.00	2.72	6537.29	6532.00
8	2	6	18429.00	8847.00	207.70	0	Spot (Block8, Row6, Column2)	7027.92	7006.00	554.41	0.00	0.08	5847.00	5881.08	5847.00	381.59	0.00	0.06	96.00	74.00	0.00	1159.00	1180.92	8644342.00	3.01	6303.52	6346.00
8	3	6	18719.00	8846.00	184.95	0	Spot (Block8, Row6, Column3)	7761.59	7691.50	793.69	0.00	0.10	5890.00	5919.36	5890.00	376.85	0.00	0.06	99.00	92.00	0.00	1801.50	1871.59	7482170.00	4.89	6559.52	6517.50
8	4	6	19028.00	8845.00	179.65	0	Spot (Block8, Row6, Column4)	7345.99	7292.50	571.20	0.00	0.08	5927.00	5970.32	5927.00	381.96	0.00	0.06	96.00	88.00	0.00	1365.50	1418.99	6640772.00	3.60	6612.79	6631.00
8	5	6	19325.00	8838.00	152.35	0	Spot (Block8, Row6, Column5)	9478.83	9412.00	1377.52	0.00	0.15	6045.00	6076.07	6045.00	405.05	0.00	0.07	99.00	99.00	0.00	3367.00	3433.83	6038018.00	8.40	7016.22	6972.00
8	6	6	19619.00	8868.00	185.45	0	Spot (Block8, Row6, Column6)	7055.76	6923.00	637.98	0.01	0.09	6071.00	6132.32	6071.00	934.64	0.00	0.15	42.00	10.00	0.00	852.00	984.76	6837030.00	0.99	6499.72	6519.00
8	7	6	19922.00	8839.00	190.50	0	Spot (Block8, Row6, Column7)	7286.22	7184.00	528.49	0.01	0.07	5981.00	6023.69	5981.00	359.45	0.00	0.06	98.00	89.00	0.00	1203.00	1305.22	7461094.00	3.51	6580.71	6645.00
8	8	6	20226.00	8847.00	176.10	0	Spot (Block8, Row6, Column8)	7098.82	6986.00	542.56	0.01	0.08	6058.00	6093.21	6058.00	367.55	0.00	0.06	89.00	67.00	0.00	928.00	1040.82	6140480.00	2.74	6539.26	6531.00
8	1	7	18117.00	9152.00	211.50	0	Spot (Block8, Row7, Column1)	7133.27	7091.50	511.25	0.00	0.07	6031.00	6108.01	6031.00	560.24	0.01	0.09	84.00	45.00	0.00	1060.50	1102.27	9130591.00	1.83	6507.82	6465.00
8	2	7	18422.00	9151.00	202.05	0	Spot (Block8, Row7, Column2)	6906.26	6859.00	504.75	0.00	0.07	5854.00	5898.31	5854.00	385.42	0.00	0.07	92.00	65.00	0.00	1005.00	1052.26	8004360.00	2.62	6242.59	6179.50
8	3	7	18721.00	9150.00	226.80	0	Spot (Block8, Row7, Column3)	6687.22	6602.50	490.12	0.01	0.07	5834.00	5870.66	5834.00	392.52	0.00	0.07	85.00	48.00	0.00	768.50	853.22	9843588.00	2.08	6151.74	6145.50
8	4	7	19017.00	9149.00	207.90	0	Spot (Block8, Row7, Column4)	6896.47	6806.50	492.44	0.01	0.07	5841.00	5879.90	5841.00	385.44	0.00	0.07	94.00	65.00	0.00	965.50	1055.47	8510245.00	2.64	6237.18	6207.50
8	5	7	19324.00	9143.00	199.50	0	Spot (Block8, Row7, Column5)	7062.23	6909.00	613.71	0.01	0.09	5908.00	5949.35	5908.00	384.40	0.00	0.06	97.00	70.00	0.00	1001.00	1154.23	7959137.00	2.90	6348.04	6374.50
8	6	7	19613.00	9139.00	207.50	0	Spot (Block8, Row7, Column6)	7078.77	6997.50	586.01	0.01	0.08	5885.00	5902.11	5885.00	366.87	0.00	0.06	96.00	84.00	0.00	1112.50	1193.77	8678573.00	3.21	6390.52	6414.00
8	7	7	19911.00	9145.00	213.40	0	Spot (Block8, Row7, Column7)	6920.17	6843.50	575.67	0.00	0.08	5872.00	5902.76	5872.00	368.99	0.00	0.06	90.00	65.00	0.00	971.50	1048.17	8996217.00	2.76	6194.61	6233.00
8	8	7	20227.00	9138.00	191.00	0	Spot (Block8, Row7, Column8)	11621.87	11621.50	1375.50	0.00	0.12	6062.00	6098.27	6062.00	395.64	0.00	0.06	100.00	100.00	0.00	5559.50	5559.87	11970521.00	13.96	7760.70	7670.50
8	1	8	18118.00	9451.00	154.90	0	Spot (Block8, Row8, Column1)	64004.43	65535.00	5103.59	0.01	0.08	6223.00	6303.29	6223.00	675.64	0.01	0.11	100.00	100.00	84.72	59312.00	57781.43	42307316.00	85.40	25108.03	21109.00
8	2	8	18426.00	9455.00	193.80	0	Spot (Block8, Row8, Column2)	6956.62	6867.00	525.94	0.01	0.08	5899.00	5986.25	5899.00	555.65	0.01	0.09	79.00	42.00	0.00	968.00	1057.62	7401844.00	1.75	6289.57	6306.50
8	3	8	18711.00	9438.00	168.90	0	Spot (Block8, Row8, Column3)	7533.03	7350.00	777.27	0.01	0.10	5836.00	5875.31	5836.00	421.80	0.00	0.07	98.00	88.00	0.00	1514.00	1697.03	6011357.00	3.93	6527.79	6562.50
8	4	8	19015.00	9442.00	176.00	0	Spot (Block8, Row8, Column4)	7269.78	7258.50	655.09	0.00	0.09	5851.00	5899.93	5851.00	497.89	0.00	0.08	95.00	72.00	0.00	1407.50	1418.78	6281094.00	2.75	6450.32	6406.50
8	5	8	19310.00	9441.00	170.40	0	Spot (Block8, Row8, Column5)	7010.52	6875.50	1314.00	0.01	0.19	5832.00	5881.37	5832.00	478.41	0.00	0.08	87.00	55.00	0.00	1043.50	1178.52	5664503.00	2.36	6644.31	6605.50
8	6	8	19623.00	9446.00	189.25	0	Spot (Block8, Row8, Column6)	6990.92	6965.00	537.24	0.00	0.08	5785.00	5829.23	5785.00	412.50	0.00	0.07	92.00	77.00	0.00	1180.00	1205.92	7067817.00	2.82	6271.74	6253.00
8	7	8	19921.00	9437.00	178.90	0	Spot (Block8, Row8, Column7)	6962.56	6827.50	555.80	0.01	0.08	5798.00	5846.49	5798.00	388.67	0.00	0.07	94.00	75.00	0.00	1029.50	1164.56	6238457.00	2.87	6310.25	6310.50
8	8	8	20227.00	9443.00	156.75	0	Spot (Block8, Row8, Column8)	13999.37	13797.50	3303.56	0.01	0.24	6021.00	6071.06	6021.00	419.36	0.00	0.07	100.00	100.00	0.00	7776.50	7978.37	9463577.00	18.91	8319.29	8059.00
9	1	1	4618.00	11836.00	157.20	0	Spot (Block9, Row1, Column1)	64743.86	65535.00	2773.07	0.01	0.04	9843.00	10082.55	9843.00	1946.57	0.01	0.19	100.00	100.00	87.63	55692.00	54900.86	43961492.00	28.08	29211.74	26731.00
9	2	1	4914.00	11845.00	154.35	0	Spot (Block9, Row1, Column2)	19487.44	19117.00	4461.25	0.01	0.23	9697.00	9769.26	9697.00	756.82	0.00	0.08	100.00	100.00	0.00	9420.00	9790.44	12842221.00	12.84	12049.94	11937.00
9	3	1	5225.00	11843.00	175.70	0	Spot (Block9, Row1, Column3)	15034.99	13907.50	3319.62	0.03	0.22	9905.00	9970.18	9905.00	787.94	0.00	0.08	100.00	93.00	0.00	4002.50	5129.99	12990233.00	6.43	11330.15	11253.00
9	4	1	5511.00	11841.00	159.50	0	Spot (Block9, Row1, Column4)	19737.37	19230.50	4491.24	0.01	0.23	10307.00	10422.74	10307.00	835.95	0.00	0.08	100.00	100.00	0.00	8923.50	9430.37	13934583.00	11.14	12796.60	12685.00
9	5	1	5821.00	11836.00	148.15	0	Spot (Block9, Row1, Column5)	43358.36	42981.50	19462.09	0.00	0.45	10684.00	10793.04	10684.00	901.10	0.00	0.08	100.00	100.00	31.56	32297.50	32674.36	26101876.00	36.14	17801.73	16568.00
9	6	1	6112.00	11832.00	149.35	0	Spot (Block9, Row1, Column6)	37505.08	35345.50	14679.31	0.03	0.39	10931.00	11034.83	10931.00	971.41	0.00	0.09	100.00	100.00	6.37	24414.50	26574.08	22953148.00	27.25	16979.54	16257.00
9	7	1	6424.00	11836.00	157.25	0	Spot (Block9, Row1, Column7)	60000.47	65535.00	9462.46	0.04	0.16	11071.00	11232.17	11071.00	1140.52	0.01	0.10	100.00	100.00	67.70	54464.00	48929.47	40680680.00	42.76	25738.67	23477.00
9	8	1	6724.00	11830.00	201.45	0	Spot (Block9, Row1, Column8)	13495.77	13325.00	1034.55	0.01	0.08	11355.00	11413.53	11355.00	1056.83	0.00	0.09	86.00	45.00	0.00	1970.00	2140.77	15560627.00	1.97	12331.11	12401.50
9	1	2	4616.00	12136.00	216.80	0	Spot (Block9, Row2, Column1)	11006.52	10885.00	650.47	0.00	0.06	9548.00	9626.49	9548.00	718.03	0.00	0.07	90.00	45.00	0.00	1337.00	1458.52	14803772.00	1.92	10182.96	10284.00
9	2	2	4911.00	12142.00	133.40	0	Spot (Block9, Row2, Column2)	17172.36	17105.00	2580.50	0.00	0.15	9426.00	9467.11	9426.00	618.71	0.00	0.07	100.00	100.00	0.00	7679.00	7746.36	8191214.00	12.45	12110.39	11990.00
9	3	2	5223.00	12139.00	208.50	0	Spot (Block9, Row2, Column3)	11597.11	11524.00	954.55	0.00	0.08	9594.00	9680.87	9594.00	708.01	0.00	0.07	92.00	69.00	0.00	1930.00	2003.11	14345628.00	2.71	10320.82	10303.50
9	4	2	5523.00	12143.00	197.90	0	Spot (Block9, Row2, Column4)	14821.22	14766.00	2075.16	0.00	0.14	10177.00	10262.56	10177.00	834.25	0.00	0.08	99.00	93.00	0.00	4589.00	4644.22	16466379.00	5.46	11689.46	11571.00
9	5	2	5822.00	12142.00	194.65	0	Spot (Block9, Row2, Column5)	14182.31	13954.00	1445.46	0.01	0.10	10627.00	10687.48	10627.00	825.17	0.00	0.08	99.00	91.00	0.00	3327.00	3555.31	15089975.00	4.24	11699.34	11650.00
9	6	2	6114.00	12144.00	190.95	0	Spot (Block9, Row2, Column6)	14096.53	13869.00	1589.23	0.01	0.11	10876.00	10946.34	10876.00	832.28	0.00	0.08	96.00	81.00	0.00	2993.00	3220.53	14491228.00	3.79	12196.88	12186.00
9	7	2	6420.00	12142.00	186.35	0	Spot (Block9, Row2, Column7)	14051.52	13797.00	1608.42	0.01	0.11	10885.00	10948.74	10885.00	874.58	0.00	0.08	96.00	78.00	0.00	2912.00	3166.52	13756437.00	3.55	12138.95	12111.00
9	8	2	6723.00	12141.00	205.05	0	Spot (Block9, Row2, Column8)	12357.17	12315.00	841.59	0.00	0.07	10806.00	10854.05	10806.00	785.65	0.00	0.07	78.00	47.00	0.00	1509.00	1551.17	14742104.00	1.91	11656.80	11600.50
9	1	3	4624.00	12439.00	150.05	0	Spot (Block9, Row3, Column1)	24612.13	22846.00	8688.00	0.03	0.35	9345.50	9428.29	9345.50	665.49	0.00	0.07	100.00	100.00	0.00	13500.50	15266.63	15087237.00	22.82	12841.56	12402.00
9	2	3	4925.00	12439.00	194.90	0	Spot (Block9, Row3, Column2)	11983.94	11864.50	1039.21	0.00	0.09	9391.50	9477.26	9391.50	661.99	0.00	0.07	98.00	88.00	0.00	2473.00	2592.44	12918691.00	3.79	10440.18	10428.00
9	3	3	5209.00	12439.00	155.75	0	Spot (Block9, Row3, Column3)	17321.60	16183.00	4403.90	0.03	0.25	9809.00	9955.65	9809.00	889.76	0.01	0.09	100.00	99.00	0.00	6374.00	7512.60	11570831.00	8.28	12169.20	12109.00
9	4	3	5519.00	12439.00	150.95	0	Spot (Block9, Row3, Column4)	30034.06	27232.50	10795.91	0.04	0.36	10546.50	10604.08	10546.50	920.92	0.00	0.09	100.00	100.00	0.16	16686.00	19487.56	18621120.00	21.10	14785.50	14397.00
9	5	3	5825.00	12441.00	174.50	0	Spot (Block9, Row3, Column5)	16149.58	15367.00	4181.80	0.02	0.26	11188.50	11314.78	11188.50	1013.49	0.00	0.09	99.00	87.00	0.00	4178.50	4961.08	13775592.00	4.77	12600.45	12537.00
9	6	3	6122.00	12436.00	206.00	0	Spot (Block9, Row3, Column6)	14086.70	14043.50	1110.90	0.00	0.08	11412.50	11469.82	11412.50	861.28	0.00	0.08	97.00	76.00	0.00	2631.00	2674.20	16960386.00	3.04	12595.79	12466.00
9	7	3	6419.00	12439.00	149.00	0	Spot (Block9, Row3, Column7)	25591.45	23544.00	9224.68	0.04	0.36	11230.00	11276.89	11230.00	942.08	0.00	0.08	100.00	96.00	0.00	12314.00	14361.45	15431643.00	15.19	14568.96	14248.00
9	8	3	6722.00	12434.00	199.85	0	Spot (Block9, Row3, Column8)	12655.19	12520.00	966.14	0.00	0.08	10877.00	10917.21	10877.00	823.01	0.00	0.08	83.00	49.00	0.00	1643.00	1778.19	14376299.00	2.11	11582.18	11516.50
9	1	4	4619.00	12739.00	148.85	0	Spot (Block9, Row4, Column1)	25817.58	24548.00	9676.62	0.02	0.37	9344.00	9429.35	9344.00	732.97	0.00	0.08	100.00	100.00	0.00	15204.00	16473.58	15567998.00	22.36	13084.24	12736.00
9	2	4	4923.00	12735.00	217.50	0	Spot (Block9, Row4, Column2)	11280.41	11253.00	682.62	0.00	0.06	9387.00	9464.08	9387.00	736.85	0.00	0.08	96.00	75.00	0.00	1866.00	1893.41	15217274.00	2.46	10195.77	10147.00
9	3	4	5219.00	12738.00	150.50	0	Spot (Block9, Row4, Column3)	57414.23	65535.00	12378.80	0.06	0.22	9898.00	10029.15	9898.00	921.35	0.01	0.09	100.00	100.00	61.39	55637.00	47516.23	35539692.00	51.43	22848.84	20810.00
9	4	4	5517.00	12734.00	220.90	0	Spot (Block9, Row4, Column4)	12847.60	12764.50	957.04	0.00	0.07	10843.00	10983.79	10843.00	1074.71	0.01	0.10	83.00	38.00	0.00	1921.50	2004.60	18012324.00	1.73	11628.55	11528.50
9	5	4	5788.00	12719.00	127.25	0	Spot (Block9, Row4, Column5)	22061.54	16850.50	12715.12	0.12	0.58	11599.00	11759.65	11599.00	1148.10	0.01	0.10	98.00	91.00	4.88	5251.50	10462.54	9486462.00	8.97	15215.17	14982.00
9	6	4	6119.00	12738.00	193.70	0	Spot (Block9, Row4, Column6)	16141.15	15956.00	1598.47	0.01	0.10	11869.00	11956.17	11869.00	1012.09	0.00	0.08	99.00	94.00	0.00	4087.00	4272.15	17206464.00	4.13	13353.29	13386.00
9	7	4	6417.00	12741.00	148.60	0	Spot (Block9, Row4, Column7)	31563.60	27378.50	14492.05	0.06	0.46	11510.00	11570.54	11510.00	966.98	0.00	0.08	100.00	100.00	2.31	15868.50	20053.60	19127556.00	20.68	15863.30	15180.50
9	8	4	6718.00	12741.00	179.80	0	Spot (Block9, Row4, Column8)	16427.58	15396.00	3182.45	0.03	0.19	10985.00	11048.00	10985.00	890.96	0.00	0.08	98.00	91.00	0.00	4411.00	5442.58	14866960.00	6.04	12473.11	12466.50
9	1	5	4625.00	13042.00	145.85	0	Spot (Block9, Row5, Column1)	27283.53	25831.00	8866.61	0.02	0.32	9433.00	9490.44	9433.00	655.40	0.00	0.07	100.00	100.00	0.00	16398.00	17850.53	15851733.00	27.15	13850.18	13345.00
9	2	5	4924.00	13049.00	211.05	0	Spot (Block9, Row5, Column2)	11875.02	11864.00	962.87	0.00	0.08	9490.00	9526.07	9490.00	690.43	0.00	0.07	98.00	83.00	0.00	2374.00	2385.02	15069402.00	3.40	10354.32	10289.50
9	3	5	5226.00	13046.00	206.85	0	Spot (Block9, Row5, Column3)	12590.59	12489.00	1039.57	0.00	0.08	10000.00	10143.79	10000.00	969.09	0.01	0.10	96.00	71.00	0.00	2489.00	2590.59	15297564.00	2.52	11061.37	11087.00
9	4	5	5521.00	13039.00	156.45	0	Spot (Block9, Row5, Column4)	25856.21	22986.00	9154.56	0.05	0.35	10819.00	10962.21	10819.00	1038.95	0.01	0.09	100.00	100.00	0.00	12167.00	15037.21	17452940.00	14.34	14283.05	14356.00
9	5	5	5820.00	13039.00	155.00	0	Spot (Block9, Row5, Column5)	64490.36	65535.00	3750.90	0.01	0.06	11584.00	11733.62	11584.00	1179.08	0.01	0.10	100.00	100.00	88.55	53951.00	52906.36	42821996.00	44.74	27694.38	25150.00
9	6	5	6121.00	13035.00	189.20	0	Spot (Block9, Row5, Column6)	15621.76	15199.00	2307.31	0.01	0.15	11638.00	11708.19	11638.00	923.31	0.00	0.08	96.00	85.00	0.00	3561.00	3983.76	15699868.00	4.24	13089.33	13057.00
9	7	5	6417.00	13039.00	200.60	0	Spot (Block9, Row5, Column7)	13594.37	13512.50	1182.32	0.00	0.09	11294.00	11357.88	11294.00	944.86	0.00	0.08	90.00	60.00	0.00	2218.50	2300.37	15524766.00	2.37	12454.64	12483.00
9	8	5	6720.00	13039.00	152.25	0	Spot (Block9, Row5, Column8)	50231.78	65110.00	18344.97	0.11	0.37	10899.00	10966.71	10899.00	877.93	0.00	0.08	100.00	100.00	50.00	54211.00	39332.78	32048108.00	44.72	19226.44	17751.00
9	1	6	4615.00	13340.00	211.70	0	Spot (Block9, Row6, Column1)	11541.94	11601.50	856.07	0.00	0.07	9454.00	9566.30	9454.00	760.55	0.01	0.08	95.00	69.00	0.00	2147.50	2087.94	14773689.00	2.60	10386.51	10217.00
9	2	6	4923.00	13353.00	209.55	0	Spot (Block9, Row6, Column2)	14340.16	14423.00	1989.03	0.00	0.14	9709.00	9874.65	9709.00	1058.63	0.01	0.11	96.00	87.00	0.00	4714.00	4631.16	17953880.00	4.22	11630.96	11407.50
9	3	6	5208.00	13335.00	147.70	0	Spot (Block9, Row6, Column3)	50723.89	57365.50	16088.91	0.05	0.32	10143.00	10307.98	10143.00	1084.19	0.01	0.11	100.00	100.00	42.42	47222.50	40580.89	30130196.00	37.28	19557.41	18269.00
9	4	6	5523.00	13340.00	182.80	0	Spot (Block9, Row6, Column4)	17226.59	16505.50	3587.70	0.02	0.21	10608.50	10754.18	10608.50	1100.98	0.01	0.10	99.00	92.00	0.00	5897.00	6618.09	16158539.00	5.88	12620.92	12585.00
9	5	6	5814.00	13336.00	155.60	0	Spot (Block9, Row6, Column5)	64771.62	65535.00	3586.48	0.01	0.06	11002.00	11089.99	11002.00	1156.85	0.00	0.10	100.00	100.00	93.54	54533.00	53769.62	43138304.00	46.40	28833.58	26156.50
9	6	6	6124.00	13342.00	186.75	0	Spot (Block9, Row6, Column6)	14117.93	13821.50	1626.87	0.01	0.12	10950.00	11043.73	10950.00	1024.09	0.00	0.09	93.00	75.00	0.00	2871.50	3167.93	13892041.00	3.00	12460.27	12553.50
9	7	6	6419.00	13337.00	146.95	0	Spot (Block9, Row6, Column7)	37547.88	34945.00	16426.96	0.03	0.44	10796.00	10876.66	10796.00	970.55	0.00	0.09	100.00	100.00	7.97	24149.00	26751.88	22153300.00	27.48	16597.84	15475.00
9	8	6	6722.00	13343.00	146.65	0	Spot (Block9, Row6, Column8)	47273.95	54505.00	18926.78	0.06	0.40	10640.50	10731.32	10640.50	944.78	0.00	0.09	100.00	100.00	40.31	43864.50	36633.45	27797252.00	38.68	19464.90	17271.00
9	1	7	4621.00	13638.00	219.85	0	Spot (Block9, Row7, Column1)	11410.70	11363.00	725.27	0.00	0.06	9528.00	9652.56	9528.00	801.76	0.01	0.08	95.00	59.00	0.00	1835.00	1882.70	15792402.00	2.19	10286.54	10271.00
9	2	7	4926.00	13639.00	200.40	0	Spot (Block9, Row7, Column2)	11244.23	11152.50	814.99	0.00	0.07	9480.00	9558.49	9480.00	752.40	0.00	0.08	90.00	55.00	0.00	1672.50	1764.23	12795935.00	2.24	10392.30	10320.00
9	3	7	5227.00	13639.00	216.35	0	Spot (Block9, Row7, Column3)	11236.86	11158.00	746.86	0.00	0.07	9734.00	9851.87	9734.00	938.14	0.01	0.10	71.00	30.00	0.00	1424.00	1502.86	15034922.00	1.48	10332.18	10373.00
9	4	7	5515.00	13641.00	190.40	0	Spot (Block9, Row7, Column4)	11923.74	11902.00	807.20	0.00	0.07	9918.00	9987.71	9918.00	817.74	0.00	0.08	93.00	67.00	0.00	1984.00	2005.74	12150293.00	2.37	10903.62	10878.00
9	5	7	5820.00	13635.00	200.60	0	Spot (Block9, Row7, Column5)	14120.15	13803.00	1827.00	0.01	0.13	10118.50	10226.85	10118.50	971.46	0.00	0.09	99.00	86.00	0.00	3684.50	4001.65	16054615.00	4.01	11673.78	11590.00
9	6	7	6118.00	13633.00	202.25	0	Spot (Block9, Row7, Column6)	12339.81	12321.00	911.16	0.00	0.07	10194.00	10274.47	10194.00	860.85	0.00	0.08	92.00	66.00	0.00	2127.00	2145.81	14277163.00	2.40	11253.25	11183.00
9	7	7	6414.00	13642.00	146.55	0	Spot (Block9, Row7, Column7)	43246.37	42131.50	15188.52	0.01	0.35	10292.00	10401.71	10292.00	919.80	0.00	0.09	100.00	100.00	14.68	31839.50	32954.37	25342456.00	35.71	19156.28	16685.00
9	8	7	6717.00	13641.00	172.00	0	Spot (Block9, Row7, Column8)	17513.01	17412.50	2126.67	0.00	0.12	10577.50	10653.92	10577.50	1004.76	0.00	0.09	100.00	100.00	0.00	6835.00	6935.51	14360665.00	6.83	13144.33	12929.50
9	1	8	4608.00	13944.00	149.10	0	Spot (Block9, Row8, Column1)	64981.08	65535.00	2907.20	0.00	0.04	10005.00	10171.52	10005.00	1414.10	0.01	0.14	100.00	100.00	93.27	55530.00	54976.08	39573824.00	38.76	29417.97	25274.00
9	2	8	4918.00	13938.00	204.75	0	Spot (Block9, Row8, Column2)	11930.72	11778.00	1160.82	0.01	0.10	9784.00	9846.16	9784.00	837.74	0.00	0.09	88.00	61.00	0.00	1994.00	2146.72	14221420.00	2.49	10552.54	10511.50
9	3	8	5211.00	13938.00	150.10	0	Spot (Block9, Row8, Column3)	24985.46	21940.50	11177.64	0.06	0.45	9693.50	9757.46	9693.50	775.02	0.00	0.08	100.00	100.00	0.00	12247.00	15291.96	15441016.00	19.65	12697.04	12551.00
9	4	8	5518.00	13933.00	184.70	0	Spot (Block9, Row8, Column4)	12486.83	12291.00	1317.44	0.01	0.11	9784.00	9836.12	9784.00	748.54	0.00	0.08	94.00	82.00	0.00	2507.00	2702.83	11924924.00	3.54	10826.61	10816.00
9	5	8	5815.00	13931.00	211.00	0	Spot (Block9, Row8, Column5)	11653.55	11649.50	892.82	0.00	0.08	9869.00	9921.84	9869.00	740.34	0.00	0.07	89.00	57.00	0.00	1780.50	1784.55	14800004.00	2.34	10638.45	10607.00
9	6	8	6131.00	13939.00	199.55	0	Spot (Block9, Row8, Column6)	12690.50	12595.00	1144.18	0.00	0.09	10107.00	10200.88	10107.00	873.60	0.00	0.09	95.00	74.00	0.00	2488.00	2583.50	14314888.00	2.85	11118.64	11198.00
9	7	8	6418.00	13935.00	149.15	0	Spot (Block9, Row8, Column7)	22001.39	20857.00	5889.08	0.02	0.27	10453.00	10505.03	10453.00	930.05	0.00	0.09	100.00	100.00	0.00	10404.00	11548.39	13442850.00	12.36	13154.52	13066.00
9	8	8	6718.00	13937.00	156.60	0	Spot (Block9, Row8, Column8)	19605.51	19078.50	4437.86	0.01	0.23	10925.00	11014.23	10925.00	1051.02	0.00	0.10	100.00	99.00	0.00	8153.50	8680.51	13253326.00	8.17	13051.87	13172.50
10	1	1	9120.00	11838.00	159.35	0	Spot (Block10, Row1, Column1)	62730.05	65535.00	6649.61	0.02	0.11	3764.00	3811.33	3764.00	426.06	0.01	0.11	100.00	100.00	77.62	61771.00	58966.05	43723252.00	138.29	21512.97	17410.00
10	2	1	9417.00	11847.00	180.85	0	Spot (Block10, Row1, Column2)	4486.52	4416.50	339.64	0.01	0.08	3614.50	3666.38	3614.50	351.60	0.01	0.10	97.00	62.00	0.00	802.00	872.02	4091704.00	2.33	3945.62	3978.50
10	3	1	9728.00	11841.00	184.35	0	Spot (Block10, Row1, Column3)	4065.60	4067.00	177.08	0.00	0.04	3590.00	3623.35	3590.00	199.26	0.00	0.05	91.00	69.00	0.00	477.00	475.60	3874516.00	2.22	3788.11	3791.00
10	4	1	10018.00	11838.00	194.45	0	Spot (Block10, Row1, Column4)	4325.65	4328.50	294.47	0.00	0.07	3606.00	3629.71	3606.00	198.28	0.00	0.05	98.00	85.00	0.00	722.50	719.65	4619793.00	3.51	3901.91	3895.00
10	5	1	10316.00	11838.00	203.55	0	Spot (Block10, Row1, Column5)	4238.20	4214.00	288.77	0.00	0.07	3645.00	3663.18	3645.00	221.02	0.00	0.06	90.00	63.00	0.00	569.00	593.20	4967176.00	2.60	3847.40	3811.00
10	6	1	10618.00	11830.00	190.25	0	Spot (Block10, Row1, Column6)	4521.04	4449.50	370.39	0.01	0.08	3691.00	3723.99	3691.00	240.24	0.00	0.06	98.00	79.00	0.00	758.50	830.04	4602423.00	3.32	3981.62	3969.00
10	7	1	10926.00	11842.00	168.65	0	Spot (Block10, Row1, Column7)	4810.13	4726.00	503.88	0.01	0.10	3721.00	3760.25	3721.00	232.65	0.00	0.06	99.00	92.00	0.00	1005.00	1089.13	3824051.00	4.51	4104.02	4067.00
10	8	1	11223.00	11836.00	187.45	0	Spot (Block10, Row1, Column8)	4593.54	4581.00	241.04	0.00	0.05	3783.00	3802.44	3783.00	220.66	0.00	0.06	99.00	91.00	0.00	798.00	810.54	4529231.00	3.59	4166.39	4177.00
10	1	2	9113.00	12130.00	188.65	0	Spot (Block10, Row2, Column1)	4023.09	4009.50	174.13	0.00	0.04	3590.00	3626.41	3590.00	308.84	0.00	0.09	73.00	17.00	0.00	419.50	433.09	4031137.00	1.28	3791.40	3794.50
10	2	2	9415.00	12134.00	152.85	0	Spot (Block10, Row2, Column2)	4124.45	4121.50	216.82	0.00	0.05	3496.00	3505.70	3496.00	127.27	0.00	0.04	100.00	95.00	0.00	625.50	628.45	2647894.00	4.86	3735.18	3727.50
10	3	2	9720.00	12141.00	194.85	0	Spot (Block10, Row2, Column3)	4114.49	4061.00	293.52	0.01	0.07	3542.00	3542.61	3542.00	127.12	0.00	0.04	98.00	93.00	0.00	519.00	572.49	4423075.00	4.50	3753.11	3763.00
10	4	2	10025.00	12147.00	205.45	0	Spot (Block10, Row2, Column4)	4186.48	4185.00	188.74	0.00	0.05	3565.00	3576.91	3565.00	158.14	0.00	0.04	98.00	94.00	0.00	620.00	621.48	5007034.00	3.85	3852.53	3825.50
10	5	2	10320.00	12143.00	194.70	0	Spot (Block10, Row2, Column5)	5197.02	5162.00	516.49	0.00	0.10	3591.50	3600.97	3591.50	147.36	0.00	0.04	100.00	100.00	0.00	1570.50	1605.52	5581603.00	10.83	4182.51	4135.00
10	6	2	10620.00	12140.00	196.15	0	Spot (Block10, Row2, Column6)	4249.50	4257.00	207.92	0.00	0.05	3616.00	3619.36	3616.00	145.17	0.00	0.04	99.00	93.00	0.00	641.00	633.50	4644699.00	4.34	3857.53	3835.00
10	7	2	10923.00	12139.00	193.50	0	Spot (Block10, Row2, Column7)	4149.68	4134.00	211.34	0.00	0.05	3596.00	3603.40	3596.00	150.01	0.00	0.04	98.00	87.00	0.00	538.00	553.68	4386208.00	3.64	3862.76	3843.00
10	8	2	11225.00	12145.00	181.75	0	Spot (Block10, Row2, Column8)	4092.55	4112.00	178.44	0.00	0.04	3635.00	3636.56	3635.00	148.35	0.00	0.04	94.00	79.00	0.00	477.00	457.55	3797889.00	3.07	3914.51	3896.00
10	1	3	9125.00	12443.00	171.55	0	Spot (Block10, Row3, Column1)	4478.98	4476.50	324.35	0.00	0.07	3529.00	3548.46	3529.00	162.01	0.00	0.05	100.00	98.00	0.00	947.50	949.98	3663802.00	5.74	3901.57	3899.00
10	2	3	9428.00	12437.00	191.20	0	Spot (Block10, Row3, Column2)	4153.83	4174.50	186.70	0.00	0.04	3499.00	3516.39	3499.00	138.27	0.00	0.04	99.00	97.00	0.00	675.50	654.83	4295058.00	4.61	3772.19	3764.00
10	3	3	9718.00	12433.00	203.50	0	Spot (Block10, Row3, Column3)	4361.24	4314.00	302.33	0.00	0.07	3606.00	3626.20	3606.00	176.56	0.00	0.05	99.00	93.00	0.00	708.00	755.24	5124454.00	4.16	3921.20	3916.00
10	4	3	10018.00	12436.00	179.20	0	Spot (Block10, Row3, Column4)	5236.28	4969.50	891.82	0.02	0.17	3643.00	3656.55	3643.00	154.58	0.00	0.04	100.00	100.00	0.00	1326.50	1593.28	4712649.00	10.22	4102.47	4111.50
10	5	3	10324.00	12443.00	168.40	0	Spot (Block10, Row3, Column5)	4286.60	4265.00	258.05	0.00	0.06	3622.00	3629.91	3622.00	151.22	0.00	0.04	97.00	93.00	0.00	643.00	664.60	3373557.00	4.34	3871.06	3856.00
10	6	3	10620.00	12434.00	194.40	0	Spot (Block10, Row3, Column6)	4254.48	4263.00	210.04	0.00	0.05	3613.00	3621.16	3613.00	162.04	0.00	0.04	98.00	91.00	0.00	650.00	641.48	4548042.00	3.91	3889.32	3871.00
10	7	3	10913.00	12445.00	187.25	0	Spot (Block10, Row3, Column7)	4123.70	4107.50	212.22	0.00	0.05	3572.00	3577.62	3572.00	162.73	0.00	0.05	98.00	86.00	0.00	535.50	551.70	4049477.00	3.36	3835.76	3817.00
10	8	3	11230.00	12434.00	200.40	0	Spot (Block10, Row3, Column8)	4085.52	4056.50	205.73	0.00	0.05	3583.00	3584.16	3583.00	150.42	0.00	0.04	97.00	88.00	0.00	473.50	502.52	4624806.00	3.33	3792.86	3816.00
10	1	4	9123.00	12740.00	164.20	0	Spot (Block10, Row4, Column1)	5144.72	5018.00	757.95	0.01	0.15	3494.00	3512.08	3494.00	158.75	0.00	0.05	100.00	100.00	0.00	1524.00	1650.72	3843104.00	10.28	4037.29	4019.50
10	2	4	9425.00	12740.00	203.05	0	Spot (Block10, Row4, Column2)	4177.41	4150.00	230.66	0.00	0.06	3516.00	3543.01	3516.00	184.95	0.00	0.05	99.00	91.00	0.00	634.00	661.41	4933517.00	3.43	3825.62	3818.00
10	3	4	9724.00	12740.00	154.95	0	Spot (Block10, Row4, Column3)	8994.64	8547.50	2399.15	0.02	0.27	3626.00	3657.43	3626.00	212.53	0.00	0.06	100.00	100.00	0.00	4921.50	5368.64	5972442.00	25.11	5016.81	4985.00
10	4	4	10014.00	12739.00	195.50	0	Spot (Block10, Row4, Column4)	4222.81	4246.00	178.61	0.00	0.04	3674.00	3691.61	3674.00	182.88	0.00	0.05	97.00	84.00	0.00	572.00	548.81	4573300.00	2.90	3962.16	3971.00
10	5	4	10309.00	12741.00	186.45	0	Spot (Block10, Row4, Column5)	4211.45	4149.50	388.40	0.01	0.09	3614.00	3638.44	3614.00	237.68	0.00	0.07	96.00	57.00	0.00	535.50	597.45	4118799.00	2.41	3886.37	3906.00
10	6	4	10623.00	12742.00	194.65	0	Spot (Block10, Row4, Column6)	5763.97	5692.00	636.91	0.01	0.11	3619.00	3634.27	3619.00	165.67	0.00	0.05	100.00	100.00	0.00	2073.00	2144.97	6150155.00	12.85	4376.68	4308.00
10	7	4	10918.00	12749.00	188.35	0	Spot (Block10, Row4, Column7)	4391.89	4348.00	271.80	0.00	0.06	3599.00	3622.22	3599.00	200.99	0.00	0.06	99.00	95.00	0.00	749.00	792.89	4396285.00	3.83	3966.90	3991.50
10	8	4	11214.00	12747.00	163.95	0	Spot (Block10, Row4, Column8)	5122.47	5101.00	518.27	0.00	0.10	3579.00	3587.33	3579.00	160.58	0.00	0.04	99.00	99.00	0.00	1522.00	1543.47	3821360.00	9.56	4063.79	4099.00
10	1	5	9119.00	13044.00	160.10	0	Spot (Block10, Row5, Column1)	5245.71	5098.00	820.47	0.01	0.16	3441.00	3456.44	3441.00	148.94	0.00	0.04	100.00	100.00	0.00	1657.00	1804.71	3708715.00	12.01	4013.29	3979.00
10	2	5	9426.00	13042.00	187.65	0	Spot (Block10, Row5, Column2)	4175.86	4197.00	233.81	0.00	0.06	3480.00	3490.45	3480.00	148.20	0.00	0.04	99.00	94.00	0.00	717.00	695.86	4146631.00	4.62	3738.52	3739.00
10	3	5	9732.00	13043.00	191.30	0	Spot (Block10, Row5, Column3)	4429.14	4455.00	239.36	0.00	0.05	3604.00	3624.09	3604.00	189.56	0.00	0.05	99.00	96.00	0.00	851.00	825.14	4575298.00	4.25	3980.75	3973.00
10	4	5	10020.00	13041.00	180.55	0	Spot (Block10, Row5, Column4)	4597.60	4577.00	347.14	0.00	0.08	3677.00	3693.64	3677.00	229.63	0.00	0.06	99.00	90.00	0.00	900.00	920.60	4206808.00	3.94	4060.29	4030.50
10	5	5	10323.00	13042.00	148.20	0	Spot (Block10, Row5, Column5)	8820.41	8780.00	2484.83	0.00	0.28	3633.00	3674.16	3633.00	245.96	0.00	0.07	100.00	100.00	0.00	5147.00	5187.41	5283426.00	20.92	5064.50	4825.50
10	6	5	10627.00	13040.00	192.95	0	Spot (Block10, Row5, Column6)	4201.39	4187.00	223.19	0.00	0.05	3633.00	3660.87	3633.00	170.35	0.00	0.05	99.00	81.00	0.00	554.00	568.39	4419863.00	3.17	3922.50	3915.00
10	7	5	10927.00	13034.00	194.80	0	Spot (Block10, Row5, Column7)	4379.95	4356.00	271.76	0.00	0.06	3590.00	3620.08	3590.00	202.80	0.00	0.06	99.00	92.00	0.00	766.00	789.95	4708442.00	3.75	3947.36	3921.00
10	8	5	11210.00	13043.00	183.75	0	Spot (Block10, Row5, Column8)	4469.93	4391.00	885.36	0.01	0.20	3585.00	3598.64	3585.00	147.18	0.00	0.04	96.00	90.00	0.00	806.00	884.93	4246434.00	5.92	3935.89	3835.50
10	1	6	9114.00	13348.00	203.30	0	Spot (Block10, Row6, Column1)	4131.41	4117.50	247.77	0.00	0.06	3469.00	3484.09	3469.00	163.83	0.00	0.05	98.00	91.00	0.00	648.50	662.41	4875066.00	3.95	3727.07	3712.00
10	2	6	9421.00	13338.00	206.50	0	Spot (Block10, Row6, Column2)	4162.10	4154.50	263.58	0.00	0.06	3453.00	3462.28	3453.00	145.44	0.00	0.04	99.00	94.00	0.00	701.50	709.10	5044462.00	4.81	3693.40	3672.00
10	3	6	9716.00	13336.00	166.40	0	Spot (Block10, Row6, Column3)	5170.72	4930.00	818.44	0.02	0.16	3520.00	3538.28	3520.00	165.98	0.00	0.05	100.00	100.00	0.00	1410.00	1650.72	3955601.00	9.84	4080.91	4049.00
10	4	6	10018.00	13345.00	192.35	0	Spot (Block10, Row6, Column4)	4401.37	4393.00	295.60	0.00	0.07	3601.00	3621.81	3601.00	187.80	0.00	0.05	99.00	94.00	0.00	792.00	800.37	4603831.00	4.15	3949.01	3947.50
10	5	6	10328.00	13333.00	154.15	0	Spot (Block10, Row6, Column5)	5594.22	5451.50	945.23	0.01	0.17	3604.00	3639.09	3604.00	286.12	0.00	0.08	100.00	98.00	0.00	1847.50	1990.22	3658618.00	6.83	4312.20	4289.00
10	6	6	10625.00	13343.00	187.70	0	Spot (Block10, Row6, Column6)	4165.32	4153.00	183.50	0.00	0.04	3592.00	3615.41	3592.00	248.56	0.00	0.07	98.00	65.00	0.00	561.00	573.32	4123671.00	2.21	3908.00	3906.00
10	7	6	10919.00	13342.00	173.50	0	Spot (Block10, Row6, Column7)	4362.76	4346.00	279.15	0.00	0.06	3560.00	3583.48	3560.00	168.33	0.00	0.05	99.00	95.00	0.00	786.00	802.76	3673445.00	4.63	3968.28	3964.00
10	8	6	11219.00	13343.00	198.65	0	Spot (Block10, Row6, Column8)	4090.46	4079.00	237.25	0.00	0.06	3529.00	3548.15	3529.00	156.12	0.00	0.04	97.00	83.00	0.00	550.00	561.46	4585403.00	3.47	3713.99	3707.00
10	1	7	9123.00	13645.00	189.05	0	Spot (Block10, Row7, Column1)	4217.16	4248.50	190.30	0.00	0.05	3515.00	3583.78	3515.00	410.85	0.01	0.11	91.00	27.00	0.00	733.50	702.16	4242465.00	1.54	3829.40	3840.00
10	2	7	9431.00	13638.00	214.75	0	Spot (Block10, Row7, Column2)	3903.47	3896.00	202.77	0.00	0.05	3395.00	3406.84	3395.00	164.84	0.00	0.05	96.00	81.00	0.00	501.00	508.47	5140866.00	3.01	3616.77	3604.00
10	3	7	9720.00	13632.00	199.05	0	Spot (Block10, Row7, Column3)	3881.05	3845.00	188.49	0.00	0.05	3389.00	3407.11	3389.00	171.06	0.00	0.05	96.00	80.00	0.00	456.00	492.05	4373949.00	2.77	3592.40	3625.00
10	4	7	10025.00	13631.00	198.95	0	Spot (Block10, Row7, Column4)	3921.16	3897.00	177.04	0.00	0.05	3436.00	3451.40	3436.00	175.14	0.00	0.05	98.00	75.00	0.00	461.00	485.16	4379940.00	2.68	3675.26	3671.00
10	5	7	10324.00	13639.00	194.60	0	Spot (Block10, Row7, Column5)	4082.72	4072.00	316.24	0.00	0.08	3481.00	3499.57	3481.00	286.45	0.00	0.08	94.00	54.00	0.00	591.00	601.72	4413423.00	2.04	3789.54	3788.00
10	6	7	10623.00	13634.00	204.55	0	Spot (Block10, Row7, Column6)	4140.48	4134.50	234.12	0.00	0.06	3487.00	3491.97	3487.00	168.94	0.00	0.05	97.00	90.00	0.00	647.50	653.48	4943736.00	3.84	3767.04	3753.00
10	7	7	10911.00	13642.00	183.20	0	Spot (Block10, Row7, Column7)	4103.28	4124.50	221.82	0.00	0.05	3508.00	3520.99	3508.00	164.91	0.00	0.05	95.00	88.00	0.00	616.50	595.28	3865292.00	3.53	3755.73	3709.00
10	8	7	11216.00	13639.00	181.80	0	Spot (Block10, Row7, Column8)	7339.64	7263.00	940.05	0.00	0.13	3513.00	3533.77	3513.00	183.10	0.00	0.05	100.00	100.00	0.00	3750.00	3826.64	6796511.00	20.79	4820.58	4819.00
10	1	8	9113.00	13946.00	148.90	0	Spot (Block10, Row8, Column1)	64258.33	65535.00	4858.43	0.01	0.08	3701.00	3772.03	3701.00	507.11	0.01	0.13	100.00	100.00	88.51	61834.00	60557.33	39133664.00	119.28	23340.94	18844.00
10	2	8	9420.00	13941.00	197.15	0	Spot (Block10, Row8, Column2)	3964.48	3951.00	205.04	0.00	0.05	3431.00	3501.55	3431.00	409.19	0.01	0.12	74.00	9.00	0.00	520.00	533.48	4364896.00	1.13	3627.19	3605.00
10	3	8	9713.00	13942.00	193.20	0	Spot (Block10, Row8, Column3)	4021.86	3928.00	342.03	0.01	0.09	3382.00	3399.27	3382.00	174.72	0.00	0.05	97.00	82.00	0.00	546.00	639.86	4222957.00	3.56	3618.98	3600.00
10	4	8	10020.00	13937.00	182.80	0	Spot (Block10, Row8, Column4)	4261.88	4233.50	306.33	0.00	0.07	3430.00	3447.49	3430.00	255.45	0.00	0.07	99.00	81.00	0.00	803.50	831.88	3980598.00	3.19	3758.65	3781.00
10	5	8	10313.00	13941.00	202.40	0	Spot (Block10, Row8, Column5)	4088.47	4046.50	323.32	0.00	0.08	3463.50	3488.34	3463.50	259.88	0.00	0.07	93.00	60.00	0.00	583.00	624.97	4758974.00	2.31	3698.52	3664.00
10	6	8	10624.00	13940.00	198.35	0	Spot (Block10, Row8, Column6)	4282.18	4280.00	372.42	0.00	0.09	3487.00	3498.89	3487.00	187.90	0.00	0.05	95.00	83.00	0.00	793.00	795.18	4748942.00	4.17	3758.19	3666.50
10	7	8	10922.00	13940.00	190.00	0	Spot (Block10, Row8, Column7)	4350.77	4287.00	328.40	0.01	0.08	3566.00	3587.52	3566.00	219.48	0.00	0.06	98.00	86.00	0.00	721.00	784.77	4402978.00	3.48	3825.05	3800.00
10	8	8	11222.00	13940.00	152.95	0	Spot (Block10, Row8, Column8)	11825.35	11625.50	3704.25	0.01	0.31	3631.00	3660.16	3631.00	232.54	0.00	0.06	100.00	100.00	0.00	7994.50	8194.35	7568226.00	35.11	5926.90	5708.00
11	1	1	13620.00	11842.00	158.85	0	Spot (Block11, Row1, Column1)	63323.10	65535.00	5367.25	0.01	0.08	6153.00	6230.22	6153.00	592.20	0.01	0.10	100.00	100.00	79.51	59382.00	57170.10	44199940.00	96.41	24096.12	21251.00
11	2	1	13926.00	11847.00	161.60	0	Spot (Block11, Row1, Column2)	7577.71	7425.00	826.83	0.01	0.11	5963.00	6017.01	5963.00	472.14	0.00	0.08	98.00	82.00	0.00	1462.00	1614.71	5493843.00	3.31	6635.36	6640.00
11	3	1	14227.00	11848.00	206.05	0	Spot (Block11, Row1, Column3)	6719.03	6715.50	548.32	0.00	0.08	5952.00	6006.62	5952.00	409.40	0.00	0.07	73.00	46.00	0.00	763.50	767.03	8089710.00	1.74	6364.67	6370.50
11	4	1	14514.00	11835.00	194.25	0	Spot (Block11, Row1, Column4)	7139.27	7086.00	580.80	0.00	0.08	6093.00	6127.65	6093.00	415.02	0.00	0.07	86.00	59.00	0.00	993.00	1046.27	7603325.00	2.44	6473.16	6498.50
11	5	1	14817.00	11844.00	191.15	0	Spot (Block11, Row1, Column5)	7377.05	7302.00	588.50	0.00	0.08	6221.00	6284.93	6221.00	558.90	0.00	0.09	84.00	48.00	0.00	1081.00	1156.05	7613119.00	1.95	6773.15	6741.00
11	6	1	15125.00	11833.00	191.35	0	Spot (Block11, Row1, Column6)	7766.27	7675.00	690.22	0.01	0.09	6352.00	6404.59	6352.00	506.93	0.00	0.08	93.00	69.00	0.00	1323.00	1414.27	8038085.00	2.69	6972.67	7034.00
11	7	1	15433.00	11838.00	200.10	0	Spot (Block11, Row1, Column7)	7773.10	7633.00	773.98	0.01	0.10	6391.00	6406.01	6391.00	391.27	0.00	0.06	97.00	77.00	0.00	1242.00	1382.10	8853565.00	3.49	6910.37	6886.00
11	8	1	15726.00	11841.00	208.05	0	Spot (Block11, Row1, Column8)	7695.45	7649.50	640.74	0.00	0.08	6407.00	6436.98	6407.00	403.60	0.00	0.06	92.00	75.00	0.00	1242.50	1288.45	9480789.00	3.12	6993.70	6957.00
11	1	2	13609.00	12151.00	221.50	0	Spot (Block11, Row2, Column1)	6735.27	6652.00	433.17	0.01	0.06	5957.00	6021.25	5957.00	502.57	0.00	0.08	69.00	31.00	0.00	695.00	778.27	9449586.00	1.42	6193.04	6162.00
11	2	2	13911.00	12141.00	135.50	0	Spot (Block11, Row2, Column2)	7071.81	7009.50	489.00	0.00	0.07	5845.00	5878.23	5845.00	351.86	0.00	0.06	98.00	86.00	0.00	1164.50	1226.81	3493473.00	3.39	6548.22	6589.50
11	3	2	14229.00	12147.00	197.45	0	Spot (Block11, Row2, Column3)	6942.95	6897.50	474.88	0.00	0.07	5839.00	5870.42	5839.00	339.63	0.00	0.06	97.00	82.00	0.00	1058.50	1103.95	7637241.00	3.16	6285.49	6228.00
11	4	2	14522.00	12137.00	200.80	0	Spot (Block11, Row2, Column4)	7070.14	6987.50	534.10	0.01	0.08	5912.00	5952.85	5912.00	399.66	0.00	0.07	96.00	70.00	0.00	1075.50	1158.14	8130662.00	2.80	6439.45	6428.00
11	5	2	14827.00	12148.00	196.05	0	Spot (Block11, Row2, Column5)	8414.64	8396.00	739.31	0.00	0.09	6069.00	6101.01	6069.00	404.86	0.00	0.07	99.00	99.00	0.00	2327.00	2345.64	9163541.00	5.71	6945.82	6933.50
11	6	2	15116.00	12139.00	200.35	0	Spot (Block11, Row2, Column6)	7486.65	7430.00	625.97	0.00	0.08	6129.00	6152.05	6129.00	345.64	0.00	0.06	97.00	86.00	0.00	1301.00	1357.65	8512320.00	3.86	6675.67	6674.00
11	7	2	15431.00	12143.00	191.65	0	Spot (Block11, Row2, Column7)	7360.81	7298.00	607.94	0.00	0.08	6136.50	6168.88	6136.50	351.24	0.00	0.06	97.00	82.00	0.00	1161.50	1224.31	7625800.00	3.39	6761.88	6715.00
11	8	2	15729.00	12140.00	206.75	0	Spot (Block11, Row2, Column8)	7163.56	7141.50	457.28	0.00	0.06	6198.00	6230.05	6198.00	368.54	0.00	0.06	89.00	67.00	0.00	943.50	965.56	8696567.00	2.53	6536.15	6507.00
11	1	3	13623.00	12443.00	176.75	0	Spot (Block11, Row3, Column1)	8174.58	7877.00	1824.24	0.02	0.22	5882.00	5923.26	5882.00	398.93	0.00	0.07	98.00	93.00	0.00	1995.00	2292.58	7136412.00	5.64	6656.78	6600.00
11	2	3	13924.00	12449.00	187.65	0	Spot (Block11, Row3, Column2)	7039.10	6934.00	566.87	0.01	0.08	5830.00	5881.16	5830.00	397.45	0.00	0.07	96.00	74.00	0.00	1104.00	1209.10	6947592.00	2.91	6413.01	6354.50
11	3	3	14207.00	12436.00	197.20	0	Spot (Block11, Row3, Column3)	7241.47	7090.50	611.28	0.01	0.08	5872.00	5929.02	5872.00	367.71	0.00	0.06	98.00	87.00	0.00	1218.50	1369.47	8023548.00	3.57	6482.38	6479.00
11	4	3	14520.00	12444.00	190.20	0	Spot (Block11, Row3, Column4)	7243.03	7148.00	563.34	0.01	0.08	5951.00	5999.50	5951.00	354.08	0.00	0.06	98.00	86.00	0.00	1197.00	1292.03	7387894.00	3.51	6525.68	6537.00
11	5	3	14835.00	12451.00	182.85	0	Spot (Block11, Row3, Column5)	7807.53	7658.00	837.33	0.01	0.11	6062.00	6115.88	6062.00	418.36	0.00	0.07	97.00	88.00	0.00	1596.00	1745.53	7307848.00	4.04	6821.58	6775.50
11	6	3	15122.00	12438.00	194.25	0	Spot (Block11, Row3, Column6)	7523.67	7521.00	475.03	0.00	0.06	6071.00	6125.61	6071.00	365.22	0.00	0.06	99.00	96.00	0.00	1450.00	1452.67	8020235.00	3.83	6774.41	6730.00
11	7	3	15428.00	12436.00	184.80	0	Spot (Block11, Row3, Column7)	7151.42	7031.50	567.22	0.01	0.08	6019.00	6068.41	6019.00	358.24	0.00	0.06	94.00	74.00	0.00	1012.50	1132.42	6879667.00	3.02	6652.04	6657.00
11	8	3	15720.00	12439.00	194.00	0	Spot (Block11, Row3, Column8)	7242.67	7144.00	503.20	0.01	0.07	6129.00	6159.77	6129.00	363.31	0.00	0.06	98.00	74.00	0.00	1015.00	1113.67	7727927.00	2.98	6618.81	6619.50
11	1	4	13630.00	12739.00	181.15	0	Spot (Block11, Row4, Column1)	7182.69	7144.00	445.08	0.00	0.06	5863.00	5914.60	5863.00	402.54	0.00	0.07	98.00	89.00	0.00	1281.00	1319.69	6651172.00	3.15	6497.33	6552.00
11	2	4	13920.00	12733.00	217.05	0	Spot (Block11, Row4, Column2)	7082.63	7043.50	532.54	0.00	0.08	5856.00	5912.49	5856.00	388.69	0.00	0.07	97.00	79.00	0.00	1187.50	1226.63	9519050.00	3.01	6403.47	6326.50
11	3	4	14227.00	12745.00	178.30	0	Spot (Block11, Row4, Column3)	8646.18	8511.50	1258.24	0.01	0.15	5927.00	5996.53	5927.00	387.89	0.01	0.06	100.00	97.00	0.00	2584.50	2719.18	7729684.00	6.83	7135.92	7056.00
11	4	4	14522.00	12757.00	212.45	0	Spot (Block11, Row4, Column4)	7254.27	7133.00	655.13	0.01	0.09	6023.00	6063.80	6023.00	376.11	0.00	0.06	97.00	78.00	0.00	1110.00	1231.27	9314486.00	3.17	6555.41	6536.00
11	5	4	14819.00	12746.00	182.80	0	Spot (Block11, Row4, Column5)	7868.68	7720.00	1007.82	0.01	0.13	6082.00	6150.05	6082.00	444.69	0.00	0.07	98.00	86.00	0.00	1638.00	1786.68	7388692.00	3.86	6943.96	6903.50
11	6	4	15130.00	12742.00	199.25	0	Spot (Block11, Row4, Column6)	8603.93	8624.00	877.08	0.00	0.10	6118.00	6182.64	6118.00	385.47	0.00	0.06	100.00	100.00	0.00	2506.00	2485.93	9705232.00	6.28	7003.72	7015.00
11	7	4	15415.00	12739.00	200.55	0	Spot (Block11, Row4, Column7)	7606.11	7374.50	790.81	0.01	0.10	6110.00	6156.02	6110.00	391.34	0.00	0.06	97.00	83.00	0.00	1264.50	1496.11	8655753.00	3.71	6669.73	6615.00
11	8	4	15725.00	12754.00	195.85	0	Spot (Block11, Row4, Column8)	7660.26	7404.00	879.64	0.01	0.11	6138.00	6183.58	6138.00	390.03	0.00	0.06	93.00	78.00	0.00	1266.00	1522.26	8342023.00	3.79	6563.57	6496.00
11	1	5	13615.00	13046.00	166.40	0	Spot (Block11, Row5, Column1)	7979.72	7959.50	846.88	0.00	0.11	5899.00	5940.18	5899.00	369.40	0.00	0.06	99.00	95.00	0.00	2060.50	2080.72	6144381.00	5.52	6669.24	6617.00
11	2	5	13921.00	13043.00	202.55	0	Spot (Block11, Row5, Column2)	7201.15	7113.00	548.67	0.01	0.08	5856.00	5909.21	5856.00	377.67	0.00	0.06	99.00	86.00	0.00	1257.00	1345.15	8367740.00	3.42	6383.19	6379.00
11	3	5	14231.00	13051.00	187.15	0	Spot (Block11, Row5, Column3)	7961.73	7523.00	2220.04	0.02	0.28	5970.00	6015.36	5970.00	388.04	0.00	0.06	99.00	95.00	0.00	1553.00	1991.73	7810456.00	5.02	6898.74	6824.00
11	4	5	14530.00	13039.00	181.25	0	Spot (Block11, Row5, Column4)	7402.16	7409.00	540.32	0.00	0.07	6032.00	6079.20	6032.00	367.91	0.00	0.06	98.00	86.00	0.00	1377.00	1370.16	6824788.00	3.60	6671.69	6648.50
11	5	5	14823.00	13044.00	170.15	0	Spot (Block11, Row5, Column5)	8638.16	8494.50	955.47	0.01	0.11	6085.00	6126.53	6085.00	381.92	0.00	0.06	100.00	99.00	0.00	2409.50	2553.16	6979630.00	6.58	7095.63	7113.00
11	6	5	15132.00	13036.00	191.80	0	Spot (Block11, Row5, Column6)	7598.87	7505.00	805.90	0.01	0.11	6095.00	6152.57	6095.00	375.86	0.00	0.06	95.00	84.00	0.00	1410.00	1503.87	7864835.00	3.85	6733.63	6752.00
11	7	5	15432.00	13040.00	195.50	0	Spot (Block11, Row5, Column7)	7494.26	7377.00	563.81	0.01	0.08	6173.00	6229.91	6173.00	390.71	0.00	0.06	98.00	84.00	0.00	1204.00	1321.26	8101295.00	3.24	6684.10	6653.00
11	8	5	15722.00	13040.00	170.15	0	Spot (Block11, Row5, Column8)	8005.07	7942.50	798.12	0.00	0.10	6251.00	6302.12	6251.00	409.78	0.00	0.07	96.00	89.00	0.00	1691.50	1754.07	6500113.00	4.16	6860.53	6899.50
11	1	6	13621.00	13343.00	198.20	0	Spot (Block11, Row6, Column1)	7268.38	7033.00	1387.64	0.01	0.19	5859.00	5905.97	5859.00	375.50	0.00	0.06	97.00	85.00	0.00	1174.00	1409.38	8104245.00	3.63	6456.60	6480.00
11	2	6	13924.00	13346.00	195.60	0	Spot (Block11, Row6, Column2)	7131.56	7040.00	546.07	0.01	0.08	5843.50	5890.47	5843.50	358.57	0.00	0.06	99.00	87.00	0.00	1196.50	1288.06	7723482.00	3.46	6400.41	6382.00
11	3	6	14216.00	13340.00	197.35	0	Spot (Block11, Row6, Column3)	7242.85	7113.50	639.29	0.01	0.09	5891.00	5936.19	5891.00	381.81	0.00	0.06	95.00	83.00	0.00	1222.50	1351.85	7981619.00	3.42	6401.57	6364.50
11	4	6	14524.00	13346.00	187.30	0	Spot (Block11, Row6, Column4)	7276.20	7264.00	524.83	0.00	0.07	5965.00	6012.79	5965.00	392.41	0.00	0.07	97.00	83.00	0.00	1299.00	1311.20	7181614.00	3.22	6590.42	6573.50
11	5	6	14823.00	13336.00	180.35	0	Spot (Block11, Row6, Column5)	8188.22	8027.00	908.65	0.01	0.11	6057.50	6086.10	6057.50	385.65	0.00	0.06	99.00	98.00	0.00	1969.50	2130.72	7459467.00	5.45	6904.25	7012.00
11	6	6	15126.00	13343.00	208.45	0	Spot (Block11, Row6, Column6)	7135.79	7043.50	532.36	0.01	0.07	6074.00	6112.06	6074.00	375.80	0.00	0.06	92.00	65.00	0.00	969.50	1061.79	8848383.00	2.72	6513.26	6512.00
11	7	6	15424.00	13343.00	190.70	0	Spot (Block11, Row6, Column7)	7485.08	7366.50	577.27	0.01	0.08	6129.00	6201.16	6129.00	399.84	0.01	0.06	97.00	86.00	0.00	1237.50	1356.08	7664727.00	3.21	6825.51	6855.50
11	8	6	15727.00	13347.00	171.45	0	Spot (Block11, Row6, Column8)	7489.58	7395.00	717.73	0.01	0.10	6324.00	6384.22	6324.00	448.61	0.00	0.07	89.00	62.00	0.00	1071.00	1165.58	6111495.00	2.46	6850.13	6864.00
11	1	7	13620.00	13643.00	202.90	0	Spot (Block11, Row7, Column1)	6929.12	6853.00	620.33	0.00	0.09	5887.00	5969.30	5887.00	515.89	0.01	0.09	80.00	44.00	0.00	966.00	1042.12	8086289.00	1.86	6441.44	6336.00
11	2	7	13928.00	13645.00	211.40	0	Spot (Block11, Row7, Column2)	6779.28	6712.00	463.30	0.00	0.07	5836.00	5894.42	5836.00	379.79	0.00	0.06	91.00	59.00	0.00	876.00	943.28	8643582.00	2.33	6248.73	6235.50
11	3	7	14225.00	13640.00	201.30	0	Spot (Block11, Row7, Column3)	6933.63	6868.00	483.93	0.00	0.07	5831.00	5868.03	5831.00	369.89	0.00	0.06	95.00	74.00	0.00	1037.00	1102.63	7966738.00	2.88	6384.12	6362.00
11	4	7	14527.00	13638.00	210.50	0	Spot (Block11, Row7, Column4)	7032.50	6920.00	564.41	0.01	0.08	5941.00	5962.47	5941.00	403.38	0.00	0.07	92.00	63.00	0.00	979.00	1091.50	8931276.00	2.65	6253.78	6200.50
11	5	7	14826.00	13642.00	203.05	0	Spot (Block11, Row7, Column5)	7224.51	7162.00	510.40	0.00	0.07	6038.00	6049.16	6038.00	403.66	0.00	0.07	96.00	75.00	0.00	1124.00	1186.51	8445447.00	2.91	6566.35	6531.00
11	6	7	15121.00	13636.00	202.15	0	Spot (Block11, Row7, Column6)	7468.04	7315.00	773.84	0.01	0.10	6049.00	6071.78	6049.00	397.74	0.00	0.07	99.00	82.00	0.00	1266.00	1419.04	8640520.00	3.51	6709.20	6702.00
11	7	7	15389.00	13637.00	211.85	0	Spot (Block11, Row7, Column7)	7625.32	7212.50	3104.40	0.02	0.41	6139.00	6203.34	6139.00	428.90	0.00	0.07	89.00	64.00	0.00	1073.50	1486.32	9745160.00	3.32	6748.07	6489.00
11	8	7	15727.00	13635.00	186.85	0	Spot (Block11, Row7, Column8)	10811.73	10796.50	1225.13	0.00	0.11	6427.00	6456.02	6427.00	456.15	0.00	0.07	100.00	99.00	0.00	4369.50	4384.73	10638742.00	9.55	7830.77	7707.50
11	1	8	13609.00	13950.00	153.90	0	Spot (Block11, Row8, Column1)	64060.98	65535.00	5016.71	0.01	0.08	6266.00	6352.16	6266.00	673.61	0.01	0.11	100.00	100.00	87.04	59269.00	57794.98	42024388.00	85.67	22952.09	20098.50
11	2	8	13920.00	13949.00	202.15	0	Spot (Block11, Row8, Column2)	7216.98	7178.00	523.20	0.00	0.07	6069.00	6125.22	6069.00	554.97	0.00	0.09	85.00	49.00	0.00	1109.00	1147.98	8400560.00	1.97	6571.60	6533.00
11	3	8	14215.00	13944.00	193.65	0	Spot (Block11, Row8, Column3)	7373.93	7268.00	763.88	0.01	0.10	5938.00	5972.78	5938.00	460.83	0.00	0.08	90.00	73.00	0.00	1330.00	1435.93	7838485.00	3.04	6569.64	6530.00
11	4	8	14523.00	13941.00	178.25	0	Spot (Block11, Row8, Column4)	7481.97	7513.00	891.91	0.00	0.12	5953.00	5964.76	5953.00	431.24	0.00	0.07	92.00	77.00	0.00	1560.00	1528.97	6658953.00	3.52	6540.19	6492.00
11	5	8	14816.00	13946.00	191.25	0	Spot (Block11, Row8, Column5)	7191.02	7161.50	544.51	0.00	0.08	6024.00	6047.02	6024.00	419.57	0.00	0.07	93.00	66.00	0.00	1137.50	1167.02	7421130.00	2.73	6534.44	6464.50
11	6	8	15123.00	13940.00	181.00	0	Spot (Block11, Row8, Column6)	7842.99	7718.00	778.65	0.01	0.10	6079.00	6117.91	6079.00	443.68	0.00	0.07	98.00	87.00	0.00	1639.00	1763.99	7199864.00	3.89	6831.82	6829.00
11	7	8	15428.00	13944.00	183.90	0	Spot (Block11, Row8, Column7)	7554.44	7491.50	657.35	0.00	0.09	6245.00	6291.37	6245.00	485.51	0.00	0.08	91.00	63.00	0.00	1246.50	1309.44	7191828.00	2.60	6874.72	6813.00
11	8	8	15718.00	13941.00	157.80	0	Spot (Block11, Row8, Column8)	13767.32	13605.00	3139.61	0.01	0.23	6493.00	6531.23	6493.00	490.75	0.00	0.08	100.00	100.00	0.00	7112.00	7274.32	9416848.00	14.74	8387.64	8278.00
12	1	1	18121.00	11844.00	160.35	0	Spot (Block12, Row1, Column1)	64582.46	65535.00	3060.69	0.01	0.05	15447.00	15637.58	15447.00	1418.45	0.01	0.09	100.00	100.00	86.22	50088.00	49135.46	45918572.00	34.51	32509.43	29738.00
12	2	1	18419.00	11849.00	167.35	0	Spot (Block12, Row1, Column2)	21301.92	21069.00	2762.54	0.00	0.13	15154.00	15265.65	15154.00	1302.17	0.00	0.09	99.00	93.00	0.00	5915.00	6147.92	16551588.00	4.64	17287.13	17106.00
12	3	1	18734.00	11848.00	189.05	0	Spot (Block12, Row1, Column3)	17702.04	17546.00	1277.10	0.00	0.07	15204.00	15281.50	15204.00	1177.74	0.00	0.08	86.00	49.00	0.00	2342.00	2498.04	17772848.00	2.06	16210.98	16228.00
12	4	1	19012.00	11849.00	159.15	0	Spot (Block12, Row1, Column4)	21165.04	21265.00	2084.15	0.00	0.10	15452.00	15515.47	15452.00	1120.76	0.00	0.07	98.00	96.00	0.00	5813.00	5713.04	14773195.00	5.04	17367.83	17432.00
12	5	1	19317.00	11847.00	195.95	0	Spot (Block12, Row1, Column5)	18367.35	18149.00	1597.35	0.01	0.09	15711.00	15778.39	15711.00	1133.00	0.00	0.07	82.00	54.00	0.00	2438.00	2656.35	20020410.00	2.29	16657.02	16518.00
12	6	1	19614.00	11840.00	191.65	0	Spot (Block12, Row1, Column6)	19924.01	19637.00	2171.40	0.01	0.11	15916.00	15968.72	15916.00	1131.51	0.00	0.07	94.00	76.00	0.00	3721.00	4008.01	20601408.00	3.50	17493.16	17581.00
12	7	1	19928.00	11845.00	167.50	0	Spot (Block12, Row1, Column7)	23111.80	23023.00	3446.29	0.00	0.15	15964.00	16047.69	15964.00	1117.94	0.00	0.07	99.00	95.00	0.00	7059.00	7147.80	17934752.00	6.32	18257.51	18424.00
12	8	1	20229.00	11843.00	205.75	0	Spot (Block12, Row1, Column8)	19448.39	19262.00	1512.73	0.00	0.08	16317.50	16379.56	16317.50	1128.77	0.00	0.07	91.00	70.00	0.00	2944.50	3130.89	23415848.00	2.72	17804.54	17721.00
12	1	2	18110.00	12148.00	205.45	0	Spot (Block12, Row2, Column1)	17204.49	17227.00	1243.05	0.00	0.07	14889.50	15000.62	14889.50	1219.13	0.00	0.08	78.00	47.00	0.00	2337.50	2314.99	20679776.00	1.81	15966.17	15825.00
12	2	2	18409.00	12140.00	139.90	0	Spot (Block12, Row2, Column2)	17755.05	17484.00	1500.41	0.01	0.08	14626.50	14715.95	14626.50	1089.48	0.00	0.07	91.00	70.00	0.00	2857.50	3128.55	9374668.00	2.79	16163.99	16318.00
12	3	2	18724.00	12143.00	198.40	0	Spot (Block12, Row2, Column3)	17774.20	17554.00	1505.92	0.01	0.08	14865.50	14968.11	14865.50	1130.74	0.00	0.08	88.00	65.00	0.00	2688.50	2908.70	19818204.00	2.48	16263.86	15900.00
12	4	2	19023.00	12141.00	207.50	0	Spot (Block12, Row2, Column4)	17853.56	17821.00	1256.20	0.00	0.07	15288.00	15375.02	15288.00	1151.58	0.00	0.07	85.00	57.00	0.00	2533.00	2565.56	21888460.00	2.15	16105.55	16067.00
12	5	2	19326.00	12147.00	201.85	0	Spot (Block12, Row2, Column5)	23000.24	22988.00	2260.71	0.00	0.10	15580.00	15667.31	15580.00	1114.14	0.00	0.07	99.00	99.00	0.00	7408.00	7420.24	26634238.00	6.58	18065.72	18003.00
12	6	2	19615.00	12143.00	196.30	0	Spot (Block12, Row2, Column6)	18927.30	18668.00	1546.63	0.01	0.08	15707.00	15793.37	15707.00	1102.05	0.00	0.07	91.00	73.00	0.00	2961.00	3220.30	20649670.00	2.84	17001.05	16923.00
12	7	2	19924.00	12145.00	197.80	0	Spot (Block12, Row2, Column7)	18248.57	17978.00	1321.36	0.01	0.07	15822.50	15889.50	15822.50	1089.01	0.00	0.07	84.00	49.00	0.00	2155.50	2426.07	20164670.00	2.17	16858.41	16829.00
12	8	2	20220.00	12139.00	217.20	0	Spot (Block12, Row2, Column8)	18367.29	18270.00	1200.72	0.00	0.07	16113.00	16202.92	16113.00	1136.84	0.00	0.07	79.00	46.00	0.00	2157.00	2254.29	24722342.00	1.90	17042.35	16985.00
12	1	3	18124.00	12448.00	178.65	0	Spot (Block12, Row3, Column1)	19118.88	19033.00	2140.22	0.00	0.11	14450.50	14528.26	14450.50	1078.05	0.00	0.07	98.00	87.00	0.00	4582.50	4668.38	17034916.00	4.26	16181.94	16092.50
12	2	3	18429.00	12449.00	201.60	0	Spot (Block12, Row3, Column2)	17533.66	17168.00	1820.61	0.01	0.10	14656.00	14727.18	14656.00	1062.94	0.00	0.07	89.00	63.00	0.00	2512.00	2877.66	20268916.00	2.64	15843.79	15853.00
12	3	3	18713.00	12441.00	192.65	0	Spot (Block12, Row3, Column3)	19000.14	18437.00	3920.40	0.01	0.21	15198.00	15270.83	15198.00	1160.41	0.00	0.08	88.00	72.00	0.10	3239.00	3802.14	19836136.00	3.21	16626.48	16428.00
12	4	3	19023.00	12441.00	182.25	0	Spot (Block12, Row3, Column4)	20326.07	20145.00	2368.78	0.00	0.12	15400.00	15482.77	15400.00	1127.79	0.00	0.07	97.00	89.00	0.00	4745.00	4926.07	18923572.00	4.29	17344.26	17539.50
12	5	3	19328.00	12446.00	172.20	0	Spot (Block12, Row3, Column5)	20214.64	19745.00	2579.04	0.01	0.13	15707.00	15762.63	15707.00	1110.56	0.00	0.07	96.00	85.00	0.00	4038.00	4507.64	16656863.00	4.01	17287.68	17252.00
12	6	3	19618.00	12442.00	197.95	0	Spot (Block12, Row3, Column6)	18666.72	18595.00	1429.47	0.00	0.08	15880.50	15915.44	15880.50	1095.65	0.00	0.07	89.00	63.00	0.00	2714.50	2786.22	20776052.00	2.51	17163.28	17105.00
12	7	3	19925.00	12441.00	183.65	0	Spot (Block12, Row3, Column7)	18197.56	18148.00	1303.42	0.00	0.07	15906.00	15941.13	15906.00	1073.09	0.00	0.07	80.00	51.00	0.00	2242.00	2291.56	17233090.00	2.10	17099.35	17031.00
12	8	3	20227.00	12447.00	183.95	0	Spot (Block12, Row3, Column8)	18701.52	18670.50	1451.51	0.00	0.08	16253.00	16291.04	16253.00	1118.35	0.00	0.07	80.00	54.00	0.00	2417.50	2448.52	17691630.00	2.16	17375.70	17370.50
12	1	4	18123.00	12747.00	193.60	0	Spot (Block12, Row4, Column1)	19076.95	18699.50	2426.01	0.01	0.13	14566.00	14643.71	14566.00	1113.72	0.00	0.08	96.00	82.00	0.00	4133.50	4510.95	20030806.00	3.98	16225.96	16234.00
12	2	4	18422.00	12746.00	213.90	0	Spot (Block12, Row4, Column2)	17671.57	17568.00	1323.23	0.00	0.07	14847.00	14960.35	14847.00	1200.45	0.00	0.08	90.00	57.00	0.00	2721.00	2824.57	23061384.00	2.26	16001.92	15834.00
12	3	4	18722.00	12746.00	150.85	0	Spot (Block12, Row4, Column3)	33403.42	32685.00	7031.25	0.01	0.21	15334.00	15439.69	15334.00	1292.21	0.00	0.08	100.00	100.00	0.00	17351.00	18069.42	20776918.00	13.90	20852.22	20622.50
12	4	4	19015.00	12749.00	207.00	0	Spot (Block12, Row4, Column4)	17552.61	17471.00	1262.16	0.00	0.07	15360.00	15497.01	15360.00	1247.55	0.00	0.08	74.00	42.00	0.00	2111.00	2192.61	21361516.00	1.65	16338.64	16232.00
12	5	4	19308.00	12741.00	199.70	0	Spot (Block12, Row4, Column5)	19399.54	18555.50	4069.81	0.02	0.21	15660.00	15737.48	15660.00	1148.71	0.00	0.07	94.00	66.00	0.18	2895.50	3739.54	21999056.00	3.19	17066.76	17071.00
12	6	4	19626.00	12745.00	196.80	0	Spot (Block12, Row4, Column6)	24746.04	23763.00	5287.69	0.02	0.21	15872.00	15900.35	15872.00	1104.83	0.00	0.07	100.00	99.00	0.82	7891.00	8874.04	27047432.00	8.01	19276.04	19084.00
12	7	4	19916.00	12752.00	184.45	0	Spot (Block12, Row4, Column7)	19583.13	19200.00	2406.05	0.01	0.12	15934.50	16031.22	15934.50	1114.80	0.00	0.07	88.00	70.00	0.00	3265.50	3648.63	18623558.00	3.19	17280.33	17198.00
12	8	4	20224.00	12755.00	201.15	0	Spot (Block12, Row4, Column8)	19419.26	19251.00	1694.24	0.00	0.09	16419.00	16501.31	16419.00	1170.68	0.00	0.07	87.00	63.00	0.00	2832.00	3000.26	22273892.00	2.49	17671.58	17777.00
12	1	5	18124.00	13048.00	156.35	0	Spot (Block12, Row5, Column1)	23049.44	22892.50	2944.29	0.00	0.13	14803.00	14879.49	14803.00	1109.92	0.00	0.07	100.00	100.00	0.00	8089.50	8246.44	15489224.00	7.36	17346.30	17381.00
12	2	5	18420.00	13044.00	193.40	0	Spot (Block12, Row5, Column2)	18122.99	18041.00	1466.43	0.00	0.08	15036.00	15116.45	15036.00	1124.58	0.00	0.07	90.00	68.00	0.00	3005.00	3086.99	19174120.00	2.67	16428.88	16516.00
12	3	5	18723.00	13052.00	194.60	0	Spot (Block12, Row5, Column3)	18678.29	18469.00	1621.86	0.00	0.09	15295.50	15449.95	15295.50	1279.72	0.00	0.08	91.00	65.00	0.00	3173.50	3382.79	19967080.00	2.52	16840.03	16717.50
12	4	5	19016.00	13046.00	190.80	0	Spot (Block12, Row5, Column4)	18354.83	18245.00	1489.08	0.00	0.08	15301.00	15460.87	15301.00	1269.16	0.00	0.08	88.00	61.00	0.00	2944.00	3053.83	18868768.00	2.28	16764.80	16737.00
12	5	5	19325.00	13044.00	149.50	0	Spot (Block12, Row5, Column5)	33357.60	32988.00	7569.10	0.00	0.23	15615.00	15706.59	15615.00	1233.15	0.00	0.08	100.00	100.00	0.00	17373.00	17742.60	20281416.00	14.31	20675.50	20291.00
12	6	5	19627.00	13045.00	188.90	0	Spot (Block12, Row5, Column6)	19061.65	18925.00	1699.90	0.00	0.09	15792.00	15875.97	15792.00	1171.40	0.00	0.07	91.00	66.00	0.00	3133.00	3269.65	19156960.00	2.72	17356.85	17426.00
12	7	5	19923.00	13038.00	197.05	0	Spot (Block12, Row5, Column7)	18223.24	18023.50	1416.35	0.00	0.08	15960.00	16064.40	15960.00	1143.19	0.00	0.07	76.00	46.00	0.00	2063.50	2263.24	20045548.00	1.89	16773.65	16686.00
12	8	5	20224.00	13044.00	158.75	0	Spot (Block12, Row5, Column8)	22169.45	22042.00	2417.21	0.00	0.11	16415.00	16536.22	16415.00	1186.74	0.00	0.07	99.00	94.00	0.00	5627.00	5754.45	15274750.00	4.75	18518.95	18691.00
12	1	6	18124.00	13343.00	192.85	0	Spot (Block12, Row6, Column1)	17650.78	17509.50	1350.49	0.00	0.08	14741.00	14850.03	14741.00	1200.94	0.00	0.08	92.00	59.00	0.00	2768.50	2909.78	18639224.00	2.33	16106.06	15988.00
12	2	6	18421.00	13347.00	210.65	0	Spot (Block12, Row6, Column2)	17636.10	17433.00	1732.06	0.01	0.10	15000.00	15070.49	15000.00	1178.75	0.00	0.08	81.00	52.00	0.00	2433.00	2636.10	22344952.00	2.18	16192.71	16075.00
12	3	6	18714.00	13344.00	173.30	0	Spot (Block12, Row6, Column3)	22442.85	21832.00	3527.83	0.01	0.16	15454.00	15550.73	15454.00	1184.18	0.00	0.08	98.00	94.00	0.00	6378.00	6988.85	18874446.00	5.82	18054.27	17866.00
12	4	6	19024.00	13343.00	194.30	0	Spot (Block12, Row6, Column4)	19246.77	18898.00	1703.49	0.01	0.09	15588.00	15703.46	15588.00	1190.49	0.00	0.08	95.00	75.00	0.00	3310.00	3658.77	20536308.00	2.98	17149.21	17140.50
12	5	6	19323.00	13345.00	150.00	0	Spot (Block12, Row6, Column5)	29899.43	29866.00	6099.52	0.00	0.20	15749.00	15865.59	15749.00	1237.40	0.00	0.08	100.00	99.00	0.00	14117.00	14150.43	18208748.00	11.34	19718.19	19158.00
12	6	6	19621.00	13347.00	203.60	0	Spot (Block12, Row6, Column6)	17884.37	17713.00	1248.07	0.00	0.07	15903.00	15957.87	15903.00	1201.28	0.00	0.08	69.00	33.00	0.00	1810.00	1981.37	21103552.00	1.60	16810.49	16888.00
12	7	6	19924.00	13348.00	194.35	0	Spot (Block12, Row6, Column7)	19484.94	19441.00	1717.79	0.00	0.09	15999.00	16081.64	15999.00	1151.09	0.00	0.07	93.00	70.00	0.00	3442.00	3485.94	20848860.00	2.96	17378.10	17288.00
12	8	6	20231.00	13347.00	166.40	0	Spot (Block12, Row6, Column8)	19767.81	19574.00	1527.73	0.00	0.08	16429.50	16544.12	16429.50	1188.78	0.00	0.07	93.00	70.00	0.00	3144.50	3338.31	15161913.00	2.71	17623.48	17552.00
12	1	7	18123.00	13639.00	195.15	0	Spot (Block12, Row7, Column1)	17611.14	17392.00	1290.27	0.01	0.07	14790.50	14854.13	14790.50	1219.85	0.00	0.08	90.00	53.00	0.00	2601.50	2820.64	18984816.00	2.26	16122.76	15882.00
12	2	7	18426.00	13645.00	200.15	0	Spot (Block12, Row7, Column2)	17389.50	17317.50	1363.08	0.00	0.08	14884.00	14951.14	14884.00	1143.71	0.00	0.08	81.00	52.00	0.00	2433.50	2505.50	19719678.00	2.13	15971.46	15810.00
12	3	7	18722.00	13638.00	187.75	0	Spot (Block12, Row7, Column3)	18275.07	18280.00	1409.68	0.00	0.08	15446.00	15507.53	15446.00	1209.98	0.00	0.08	83.00	61.00	0.00	2834.00	2829.07	18147146.00	2.29	17017.90	16709.00
12	4	7	19022.00	13638.00	200.20	0	Spot (Block12, Row7, Column4)	18370.99	18242.00	1391.36	0.00	0.08	15791.00	15849.03	15791.00	1154.76	0.00	0.07	84.00	53.00	0.00	2451.00	2579.99	20887816.00	2.18	16887.46	16871.00
12	5	7	19324.00	13647.00	211.65	0	Spot (Block12, Row7, Column5)	18929.29	18766.50	1362.91	0.00	0.07	15942.00	16051.41	15942.00	1161.50	0.00	0.07	92.00	64.00	0.00	2824.50	2987.29	24153760.00	2.48	17287.92	17275.00
12	6	7	19607.00	13639.00	202.95	0	Spot (Block12, Row7, Column6)	19286.22	18668.00	4384.66	0.01	0.23	16045.00	16111.84	16045.00	1161.31	0.00	0.07	89.00	57.00	0.43	2623.00	3241.22	22487732.00	2.73	17327.30	17375.00
12	7	7	19914.00	13643.00	183.15	0	Spot (Block12, Row7, Column7)	19731.26	19467.00	1969.90	0.01	0.10	16153.50	16218.44	16153.50	1186.01	0.00	0.07	90.00	70.00	0.00	3313.50	3577.76	18567108.00	2.96	17434.07	17448.00
12	8	7	20228.00	13637.00	189.20	0	Spot (Block12, Row7, Column8)	28839.91	28940.50	2919.20	0.00	0.10	16456.00	16507.68	16456.00	1195.03	0.00	0.07	100.00	100.00	0.00	12484.50	12383.91	29301340.00	10.32	20706.77	20421.50
12	1	8	18114.00	13951.00	157.75	0	Spot (Block12, Row8, Column1)	64817.29	65535.00	3764.80	0.00	0.06	15396.00	15522.73	15396.00	1451.14	0.00	0.09	100.00	100.00	93.57	50139.00	49421.29	44335440.00	33.97	32277.22	27951.00
12	2	8	18423.00	13946.00	209.55	0	Spot (Block12, Row8, Column2)	17643.24	17440.00	1363.17	0.01	0.08	15247.00	15381.63	15247.00	1355.11	0.00	0.09	74.00	38.00	0.00	2193.00	2396.24	22159908.00	1.67	16248.62	16098.00
12	3	8	18715.00	13942.00	186.85	0	Spot (Block12, Row8, Column3)	19665.23	19369.00	2559.49	0.01	0.13	15490.00	15580.85	15490.00	1234.20	0.00	0.08	90.00	76.00	0.00	3879.00	4175.23	19370264.00	3.31	17034.30	17091.00
12	4	8	19021.00	13936.00	179.80	0	Spot (Block12, Row8, Column4)	19165.97	18843.50	1636.47	0.01	0.09	15799.00	15873.08	15799.00	1169.83	0.00	0.07	89.00	75.00	0.00	3044.50	3366.97	17364368.00	2.81	17167.42	16994.00
12	5	8	19316.00	13941.00	203.70	0	Spot (Block12, Row8, Column5)	18626.17	18516.00	1376.08	0.00	0.07	15989.00	16068.91	15989.00	1156.63	0.00	0.07	83.00	56.00	0.00	2527.00	2637.17	21941610.00	2.21	17194.34	17112.50
12	6	8	19619.00	13944.00	186.30	0	Spot (Block12, Row8, Column6)	19653.89	19325.00	1930.81	0.01	0.10	16180.00	16238.90	16180.00	1170.21	0.00	0.07	89.00	73.00	0.00	3145.00	3473.89	19162540.00	2.92	17753.13	17495.00
12	7	8	19927.00	13948.00	186.90	0	Spot (Block12, Row8, Column7)	19748.77	19593.00	1849.07	0.00	0.09	16386.00	16466.92	16386.00	1218.62	0.00	0.07	88.00	69.00	0.00	3207.00	3362.77	19432776.00	2.69	17574.04	17662.50
12	8	8	20224.00	13945.00	163.70	0	Spot (Block12, Row8, Column8)	28331.67	27918.00	5609.32	0.01	0.20	16676.00	16758.31	16676.00	1224.78	0.00	0.07	100.00	99.00	0.00	11242.00	11655.67	21220428.00	9.45	19592.61	19592.50
13	1	1	4616.00	16338.00	155.85	0	Spot (Block13, Row1, Column1)	64485.98	65535.00	3578.58	0.01	0.06	7228.00	7293.11	7228.00	590.43	0.00	0.08	100.00	100.00	84.88	58307.00	57257.98	43077040.00	96.87	26664.69	22818.00
13	2	1	4919.00	16344.00	181.05	0	Spot (Block13, Row1, Column2)	9231.03	9075.50	1101.95	0.01	0.12	7078.00	7134.43	7078.00	522.18	0.00	0.07	99.00	82.00	0.00	1997.50	2153.03	8455621.00	4.02	7866.50	7823.00
13	3	1	5216.00	16344.00	200.45	0	Spot (Block13, Row1, Column3)	8568.63	8535.00	762.31	0.00	0.09	7043.00	7077.11	7043.00	397.08	0.00	0.06	95.00	78.00	0.00	1492.00	1525.63	9768236.00	3.76	7647.88	7625.50
13	4	1	5514.00	16346.00	168.75	0	Spot (Block13, Row1, Column4)	9392.53	9198.00	1016.93	0.01	0.11	7157.00	7199.74	7157.00	476.16	0.00	0.07	99.00	95.00	0.00	2041.00	2235.53	7410708.00	4.61	7946.16	7950.50
13	5	1	5819.00	16342.00	148.85	0	Spot (Block13, Row1, Column5)	13123.37	12562.00	2944.16	0.02	0.22	7309.00	7371.19	7309.00	491.02	0.00	0.07	100.00	99.00	0.00	5253.00	5814.37	7965884.00	11.71	8904.82	8825.00
13	6	1	6108.00	16334.00	165.30	0	Spot (Block13, Row1, Column6)	11557.27	11227.00	2009.28	0.01	0.17	7558.00	7600.09	7558.00	525.31	0.00	0.07	100.00	98.00	0.00	3669.00	3999.27	8771970.00	7.53	8691.92	8683.00
13	7	1	6421.00	16335.00	159.80	0	Spot (Block13, Row1, Column7)	14564.51	14338.00	3284.40	0.01	0.23	7741.00	7784.12	7741.00	520.03	0.00	0.07	100.00	100.00	0.00	6597.00	6823.51	10297108.00	13.04	9439.45	9310.50
13	8	1	6717.00	16339.00	208.85	0	Spot (Block13, Row1, Column8)	9516.67	9428.50	963.63	0.00	0.10	7755.00	7835.96	7755.00	533.25	0.00	0.07	93.00	71.00	0.00	1673.50	1761.67	11819702.00	3.15	8431.32	8365.00
13	1	2	4610.00	16641.00	221.65	0	Spot (Block13, Row2, Column1)	8072.49	8059.00	460.53	0.00	0.06	7158.00	7224.00	7158.00	514.99	0.00	0.07	82.00	36.00	0.00	901.00	914.49	11374139.00	1.65	7519.48	7489.00
13	2	2	4913.00	16639.00	133.20	0	Spot (Block13, Row2, Column2)	9089.89	9086.00	684.14	0.00	0.08	6986.00	7037.18	6986.00	425.13	0.00	0.06	100.00	97.00	0.00	2100.00	2103.89	4335879.00	4.83	7861.49	7891.00
13	3	2	5222.00	16633.00	189.20	0	Spot (Block13, Row2, Column3)	8787.25	8592.50	983.84	0.01	0.11	7059.00	7115.82	7059.00	414.52	0.00	0.06	98.00	89.00	0.00	1533.50	1728.25	8910269.00	4.03	7928.17	7934.50
13	4	2	5524.00	16643.00	204.35	0	Spot (Block13, Row2, Column4)	8850.19	8744.50	647.64	0.01	0.07	7299.00	7332.58	7299.00	454.05	0.00	0.06	97.00	82.00	0.00	1445.50	1551.19	10514023.00	3.34	7900.42	7869.00
13	5	2	5821.00	16638.00	187.15	0	Spot (Block13, Row2, Column5)	12279.23	12319.00	1715.51	0.00	0.14	7462.00	7489.21	7462.00	463.05	0.00	0.06	100.00	100.00	0.00	4857.00	4817.23	12070479.00	10.34	8982.71	8891.00
13	6	2	6118.00	16642.00	203.65	0	Spot (Block13, Row2, Column6)	9293.09	9206.50	848.55	0.00	0.09	7552.00	7596.57	7552.00	462.67	0.00	0.06	94.00	82.00	0.00	1654.50	1741.09	10965846.00	3.67	8162.20	8144.00
13	7	2	6419.00	16646.00	206.60	0	Spot (Block13, Row2, Column7)	9196.82	9104.00	880.12	0.00	0.10	7627.00	7714.64	7627.00	488.14	0.00	0.06	93.00	73.00	0.00	1477.00	1569.82	11183335.00	3.04	8262.92	8140.00
13	8	2	6724.00	16635.00	199.75	0	Spot (Block13, Row2, Column8)	8869.10	8800.00	599.50	0.00	0.07	7711.00	7800.37	7711.00	534.05	0.01	0.07	86.00	51.00	0.00	1089.00	1158.10	10013210.00	2.00	8327.44	8292.00
13	1	3	4624.00	16943.00	149.80	0	Spot (Block13, Row3, Column1)	12159.49	11570.00	2341.22	0.02	0.19	7105.00	7172.27	7105.00	471.50	0.00	0.07	100.00	100.00	0.00	4465.00	5054.49	7478089.00	10.58	8582.14	8445.00
13	2	3	4919.00	16939.00	193.30	0	Spot (Block13, Row3, Column2)	8716.36	8630.00	839.87	0.00	0.10	7146.00	7197.83	7146.00	429.18	0.00	0.06	95.00	82.00	0.00	1484.00	1570.36	9230626.00	3.54	7740.27	7798.50
13	3	3	5211.00	16935.00	196.95	0	Spot (Block13, Row3, Column3)	9325.89	9250.00	1064.92	0.00	0.11	7312.00	7392.22	7312.00	631.86	0.00	0.09	95.00	69.00	0.00	1938.00	2013.89	10211850.00	3.06	8007.97	7981.50
13	4	3	5518.00	16934.00	184.95	0	Spot (Block13, Row3, Column4)	10212.19	10071.50	1345.32	0.01	0.13	7539.00	7628.63	7539.00	790.66	0.01	0.10	95.00	75.00	0.00	2532.50	2673.19	9844552.00	3.27	8560.58	8475.00
13	5	3	5815.00	16936.00	193.00	0	Spot (Block13, Row3, Column5)	9696.32	9580.00	1229.43	0.01	0.13	7677.00	7727.08	7677.00	664.37	0.00	0.09	95.00	67.00	0.00	1903.00	2019.32	10249012.00	2.96	8533.98	8513.00
13	6	3	6128.00	16931.00	205.05	0	Spot (Block13, Row3, Column6)	9503.93	9391.00	913.26	0.01	0.10	7731.00	7768.01	7731.00	589.21	0.00	0.08	94.00	73.00	0.00	1660.00	1772.93	11357200.00	2.95	8340.36	8309.50
13	7	3	6421.00	16941.00	149.50	0	Spot (Block13, Row3, Column7)	11221.91	10924.00	1871.71	0.01	0.17	7797.00	7875.72	7797.00	614.56	0.00	0.08	100.00	98.00	0.00	3127.00	3424.91	6867811.00	5.44	9049.03	8980.00
13	8	3	6727.00	16943.00	183.05	0	Spot (Block13, Row3, Column8)	9341.02	9250.50	641.71	0.00	0.07	7948.00	8219.46	7948.00	2647.65	0.01	0.32	2.00	0.00	0.00	1302.50	1393.02	8761881.00	0.42	8583.43	8529.50
13	1	4	4617.00	17237.00	196.05	0	Spot (Block13, Row4, Column1)	9218.88	8810.00	1558.68	0.02	0.17	7055.50	7132.80	7055.50	474.10	0.00	0.07	96.00	80.00	0.00	1754.50	2163.38	10067021.00	4.40	7806.03	7755.00
13	2	4	4922.00	17234.00	209.45	0	Spot (Block13, Row4, Column2)	8490.60	8470.00	537.10	0.00	0.06	7233.00	7291.46	7233.00	525.96	0.00	0.07	91.00	61.00	0.00	1237.00	1257.60	10604764.00	2.28	7783.85	7727.00
13	3	4	5219.00	17241.00	147.15	0	Spot (Block13, Row4, Column3)	17424.62	17392.00	3945.23	0.00	0.23	7517.00	7586.63	7517.00	606.49	0.00	0.08	100.00	100.00	0.00	9875.00	9907.62	10280528.00	16.22	10221.70	9893.00
13	4	4	5500.00	17255.00	201.90	0	Spot (Block13, Row4, Column4)	9043.37	8978.00	598.65	0.00	0.07	7687.00	7799.47	7687.00	728.57	0.01	0.09	85.00	35.00	0.00	1291.00	1356.37	10463181.00	1.71	8356.38	8373.00
13	5	4	5811.00	17239.00	193.90	0	Spot (Block13, Row4, Column5)	9689.44	9576.50	832.44	0.01	0.09	7879.50	7975.10	7879.50	719.57	0.01	0.09	92.00	60.00	0.00	1697.00	1809.94	10309569.00	2.38	8780.65	8783.00
13	6	4	6118.00	17235.00	186.75	0	Spot (Block13, Row4, Column6)	13671.25	13797.00	1956.35	0.00	0.14	7901.00	7990.35	7901.00	605.59	0.00	0.08	100.00	100.00	0.00	5896.00	5770.25	13384153.00	9.38	9789.76	9689.00
13	7	4	6413.00	17248.00	165.55	0	Spot (Block13, Row4, Column7)	13018.53	12156.00	3601.46	0.03	0.28	7982.00	8062.07	7982.00	561.41	0.00	0.07	99.00	94.00	0.00	4174.00	5036.53	9881067.00	8.83	9335.10	9368.00
13	8	4	6718.00	17247.00	183.55	0	Spot (Block13, Row4, Column8)	11048.28	10821.00	1547.70	0.01	0.14	8077.00	8322.62	8077.00	2613.08	0.01	0.31	53.00	9.00	0.00	2744.00	2971.28	10407483.00	1.04	9047.56	8981.50
13	1	5	4616.00	17544.00	165.35	0	Spot (Block13, Row5, Column1)	10766.00	10744.00	1724.59	0.00	0.16	7167.00	7224.21	7167.00	398.97	0.00	0.06	100.00	99.00	0.00	3577.00	3599.00	8192924.00	8.88	8392.98	8213.00
13	2	5	4911.00	17528.00	217.80	0	Spot (Block13, Row5, Column2)	9366.41	8858.50	2481.66	0.02	0.26	7358.00	7393.84	7358.00	483.46	0.00	0.07	94.00	73.00	0.00	1500.50	2008.41	12700856.00	4.08	8093.41	7973.00
13	3	5	5225.00	17561.00	215.50	0	Spot (Block13, Row5, Column3)	9693.06	9577.00	1105.77	0.01	0.11	7719.00	7814.17	7719.00	551.51	0.01	0.07	92.00	76.00	0.00	1858.00	1974.06	12882072.00	3.41	8497.73	8501.00
13	4	5	5520.00	17537.00	191.00	0	Spot (Block13, Row5, Column4)	10455.47	10311.00	1266.90	0.01	0.12	7856.00	7943.15	7856.00	598.51	0.00	0.08	97.00	85.00	0.00	2455.00	2599.47	10748225.00	4.20	8809.03	8804.00
13	5	5	5820.00	17541.00	146.90	0	Spot (Block13, Row5, Column5)	22008.74	21821.00	6012.33	0.00	0.27	8073.50	8173.68	8073.50	626.15	0.01	0.08	100.00	100.00	0.00	13747.50	13935.24	12919129.00	22.10	11605.21	11318.50
13	6	5	6118.00	17534.00	196.45	0	Spot (Block13, Row5, Column6)	9894.96	9648.50	943.19	0.01	0.10	8111.00	8175.79	8111.00	542.60	0.00	0.07	94.00	75.00	0.00	1537.50	1783.96	10785505.00	3.17	8936.42	8918.00
13	7	5	6423.00	17540.00	185.45	0	Spot (Block13, Row5, Column7)	9886.29	9808.00	987.09	0.00	0.10	8065.00	8140.39	8065.00	590.99	0.00	0.07	93.00	72.00	0.00	1743.00	1821.29	9589704.00	2.95	8874.89	8769.50
13	8	5	6719.00	17544.00	146.80	0	Spot (Block13, Row5, Column8)	16465.38	16162.00	4252.75	0.01	0.26	8040.00	8120.48	8040.00	585.78	0.00	0.07	100.00	100.00	0.00	8122.00	8425.38	9698107.00	14.25	10039.85	9831.00
13	1	6	4617.00	17834.00	216.05	0	Spot (Block13, Row6, Column1)	8986.88	8891.50	826.95	0.00	0.09	7318.00	7458.54	7318.00	1711.92	0.01	0.23	44.00	1.00	0.00	1573.50	1668.88	11970519.00	0.89	7977.75	7951.00
13	2	6	4914.00	17842.00	213.75	0	Spot (Block13, Row6, Column2)	9146.82	9054.00	665.55	0.00	0.07	7553.00	7632.70	7553.00	569.73	0.00	0.07	96.00	72.00	0.00	1501.00	1593.82	11927448.00	2.66	8326.77	8223.00
13	3	6	5213.00	17841.00	157.25	0	Spot (Block13, Row6, Column3)	14720.80	14189.00	3194.77	0.02	0.22	7927.00	7989.25	7927.00	590.21	0.00	0.07	100.00	99.00	0.00	6262.00	6793.80	10024862.00	11.41	9721.96	9792.00
13	4	6	5525.00	17841.00	151.80	0	Spot (Block13, Row6, Column4)	12028.91	11803.00	1644.41	0.01	0.14	8047.00	8119.41	8047.00	562.76	0.00	0.07	100.00	99.00	0.00	3756.00	3981.91	7614298.00	6.95	9400.71	9449.00
13	5	6	5818.00	17838.00	139.20	0	Spot (Block13, Row6, Column5)	20219.55	20296.00	4696.78	0.00	0.23	8197.00	8278.11	8197.00	619.63	0.00	0.07	100.00	100.00	0.00	12099.00	12022.55	10756800.00	19.27	11757.24	11334.00
13	6	6	6119.00	17840.00	196.30	0	Spot (Block13, Row6, Column6)	10156.00	9985.00	844.63	0.01	0.08	8199.00	8277.17	8199.00	629.71	0.00	0.08	97.00	83.00	0.00	1786.00	1957.00	11100507.00	2.98	9271.00	9215.50
13	7	6	6409.00	17841.00	159.60	0	Spot (Block13, Row6, Column7)	12915.11	12502.00	2108.76	0.01	0.16	8150.00	8212.85	8150.00	612.19	0.00	0.07	100.00	98.00	0.00	4352.00	4765.11	9040574.00	7.68	9539.98	9539.00
13	8	6	6729.00	17844.00	148.65	0	Spot (Block13, Row6, Column8)	12559.01	12283.00	2022.05	0.01	0.16	8139.00	8220.19	8139.00	630.73	0.00	0.08	99.00	97.00	0.00	4144.00	4420.01	7547968.00	6.88	9430.63	9238.00
13	1	7	4614.00	18143.00	235.30	0	Spot (Block13, Row7, Column1)	8517.04	8432.00	566.28	0.00	0.07	7461.00	7685.19	7461.00	1902.77	0.01	0.25	8.00	0.00	0.00	971.00	1056.04	13601718.00	0.44	7887.84	7759.00
13	2	7	4923.00	18139.00	218.25	0	Spot (Block13, Row7, Column2)	8980.37	8864.00	760.78	0.01	0.08	7607.50	7667.68	7607.50	566.87	0.00	0.07	93.00	57.00	0.00	1256.50	1372.87	12204327.00	2.32	8230.82	8084.00
13	3	7	5222.00	18141.00	201.50	0	Spot (Block13, Row7, Column3)	9572.71	9397.00	1421.71	0.01	0.15	7944.00	8001.56	7944.00	658.09	0.00	0.08	95.00	59.00	0.00	1453.00	1628.71	10999043.00	2.39	8838.48	8816.00
13	4	7	5515.00	18136.00	197.60	0	Spot (Block13, Row7, Column4)	9553.62	9434.50	798.57	0.01	0.08	8024.00	8080.80	8024.00	624.10	0.00	0.08	93.00	61.00	0.00	1410.50	1529.62	10566301.00	2.36	8854.21	8757.00
13	5	7	5811.00	18148.00	208.65	0	Spot (Block13, Row7, Column5)	10145.20	9955.00	1332.01	0.01	0.13	8116.00	8187.99	8116.00	622.35	0.00	0.08	97.00	80.00	0.00	1839.00	2029.20	12610481.00	3.14	9205.69	9096.00
13	6	7	6111.00	18136.00	208.80	0	Spot (Block13, Row7, Column6)	9603.47	9553.50	637.52	0.00	0.07	8185.00	8249.62	8185.00	637.51	0.00	0.08	91.00	55.00	0.00	1368.50	1418.47	11946722.00	2.12	8942.68	8833.00
13	7	7	6409.00	18144.00	190.00	0	Spot (Block13, Row7, Column7)	11341.70	11104.00	1672.28	0.01	0.15	8154.00	8226.95	8154.00	623.72	0.00	0.08	98.00	88.00	0.00	2950.00	3187.70	11534504.00	4.99	9578.08	9246.00
13	8	7	6713.00	18144.00	179.60	0	Spot (Block13, Row7, Column8)	18901.81	18675.50	3511.44	0.01	0.19	8218.00	8296.19	8218.00	688.87	0.00	0.08	100.00	100.00	0.00	10457.50	10683.81	17087236.00	15.40	11385.48	10974.00
13	1	8	4611.00	18445.00	146.75	0	Spot (Block13, Row8, Column1)	64667.91	65535.00	3694.48	0.01	0.06	7721.00	7840.58	7721.00	748.86	0.01	0.10	100.00	100.00	89.91	57814.00	56946.91	37831048.00	75.88	26937.66	23471.00
13	2	8	4921.00	18437.00	214.30	0	Spot (Block13, Row8, Column2)	9167.05	9097.50	703.05	0.00	0.08	7892.00	7952.27	7892.00	689.12	0.00	0.09	81.00	35.00	0.00	1205.50	1275.05	11990496.00	1.76	8435.04	8321.50
13	3	8	5207.00	18438.00	152.25	0	Spot (Block13, Row8, Column3)	12952.86	12946.00	2150.95	0.00	0.17	8150.00	8247.00	8150.00	801.74	0.01	0.10	100.00	97.00	0.00	4796.00	4802.86	8199162.00	5.87	9538.78	9527.50
13	4	8	5526.00	18431.00	188.55	0	Spot (Block13, Row8, Column4)	10229.82	9975.50	1634.34	0.01	0.16	8219.00	8334.80	8219.00	879.84	0.01	0.11	83.00	49.00	0.00	1756.50	2010.82	10291203.00	2.15	9498.33	8784.00
13	5	8	5821.00	18444.00	193.20	0	Spot (Block13, Row8, Column5)	9596.19	9514.50	797.77	0.00	0.08	8347.00	8398.97	8347.00	703.73	0.00	0.08	72.00	41.00	0.00	1167.50	1249.19	10133580.00	1.70	8824.96	8690.00
13	6	8	6123.00	18436.00	165.05	0	Spot (Block13, Row8, Column6)	11118.04	10965.50	1256.58	0.01	0.11	8388.00	8449.83	8388.00	665.11	0.00	0.08	97.00	90.00	0.00	2577.50	2730.04	8383000.00	4.01	9284.25	9318.50
13	7	8	6418.00	18436.00	193.45	0	Spot (Block13, Row8, Column7)	11239.41	10934.00	1768.45	0.01	0.16	8405.00	8501.81	8405.00	741.40	0.00	0.09	88.00	73.00	0.00	2529.00	2834.41	11812622.00	3.69	9129.98	9158.00
13	8	8	6711.00	18440.00	159.85	0	Spot (Block13, Row8, Column8)	17025.20	16441.00	4263.59	0.02	0.25	8512.00	8595.69	8512.00	744.15	0.00	0.09	100.00	100.00	0.00	7929.00	8513.20	11968715.00	11.33	10356.84	10346.00
14	1	1	9120.00	16341.00	158.60	0	Spot (Block14, Row1, Column1)	64658.71	65535.00	3048.79	0.01	0.05	12703.50	12787.29	12703.50	1236.75	0.00	0.10	100.00	100.00	85.84	52831.50	51955.21	44744256.00	41.94	30757.67	28193.00
14	2	1	9416.00	16347.00	156.15	0	Spot (Block14, Row1, Column2)	21114.11	20647.00	3888.22	0.01	0.18	12428.00	12522.41	12428.00	1153.46	0.00	0.09	100.00	99.00	0.00	8219.00	8686.11	14167570.00	7.45	14935.25	14832.00
14	3	1	9723.00	16346.00	152.20	0	Spot (Block14, Row1, Column3)	26667.04	25054.00	8367.45	0.03	0.31	12346.00	12403.58	12346.00	1023.23	0.00	0.08	100.00	100.00	0.00	12708.00	14321.04	16880240.00	13.94	15790.40	15896.00
14	4	1	10017.00	16352.00	163.65	0	Spot (Block14, Row1, Column4)	18916.78	18457.00	2993.11	0.01	0.16	12412.00	12507.58	12412.00	1050.62	0.00	0.08	100.00	96.00	0.00	6045.00	6504.78	13847081.00	6.10	14787.92	14748.00
14	5	1	10314.00	16345.00	149.90	0	Spot (Block14, Row1, Column5)	43576.25	43556.00	18531.26	0.00	0.43	12322.00	12449.07	12322.00	1052.64	0.00	0.08	100.00	100.00	27.82	31234.00	31254.25	26625240.00	29.57	19335.93	18330.50
14	6	1	10612.00	16339.00	149.80	0	Spot (Block14, Row1, Column6)	42451.22	41273.00	15327.07	0.01	0.36	12387.00	12527.27	12387.00	1173.30	0.00	0.09	100.00	100.00	11.51	28886.00	30064.22	26192468.00	25.50	19791.62	18615.00
14	7	1	10923.00	16340.00	159.55	0	Spot (Block14, Row1, Column7)	61079.89	65535.00	8461.59	0.03	0.14	12504.00	12660.49	12504.00	1204.45	0.01	0.10	100.00	100.00	71.90	53031.00	48575.89	42817396.00	40.20	26781.41	24846.00
14	8	1	11224.00	16342.00	218.95	0	Spot (Block14, Row1, Column8)	15376.44	15329.00	1318.63	0.00	0.09	12817.00	12919.78	12817.00	1103.04	0.00	0.09	85.00	57.00	0.00	2512.00	2559.44	21081120.00	2.23	13785.03	13789.00
14	1	2	9114.00	16644.00	214.50	0	Spot (Block14, Row2, Column1)	13801.49	13813.00	998.15	0.00	0.07	12116.00	12267.67	12116.00	1111.44	0.01	0.09	65.00	33.00	0.00	1697.00	1685.49	18190370.00	1.38	13006.87	12934.00
14	2	2	9413.00	16642.00	127.90	0	Spot (Block14, Row2, Column2)	36303.32	36074.00	8393.62	0.00	0.23	12061.00	12184.12	12061.00	1053.88	0.00	0.09	100.00	100.00	0.23	24013.00	24242.32	16046066.00	22.89	19068.16	18683.00
14	3	2	9726.00	16640.00	198.65	0	Spot (Block14, Row2, Column3)	14562.85	14371.00	1127.72	0.01	0.08	12139.00	12253.47	12139.00	1083.52	0.00	0.09	89.00	53.00	0.00	2232.00	2423.85	16208455.00	2.13	13225.64	13242.00
14	4	2	10020.00	16643.00	173.95	0	Spot (Block14, Row2, Column4)	26278.35	26194.00	5296.60	0.00	0.20	12216.00	12349.08	12216.00	1131.07	0.00	0.09	100.00	100.00	0.00	13978.00	14062.35	22205204.00	12.32	16747.04	16617.00
14	5	2	10317.00	16638.00	202.90	0	Spot (Block14, Row2, Column5)	14421.05	14319.00	1195.77	0.00	0.08	11955.50	12054.08	11955.50	1062.11	0.00	0.09	90.00	57.00	0.00	2363.50	2465.55	16843784.00	2.23	12830.22	12796.00
14	6	2	10619.00	16644.00	177.90	0	Spot (Block14, Row2, Column6)	16741.14	16430.00	2512.84	0.01	0.15	11953.00	12031.04	11953.00	989.17	0.00	0.08	98.00	87.00	0.00	4477.00	4788.14	14715463.00	4.76	13437.24	13428.50
14	7	2	10918.00	16646.00	186.05	0	Spot (Block14, Row2, Column7)	18105.71	17429.50	3391.51	0.02	0.19	12236.00	12346.26	12236.00	1059.98	0.00	0.09	98.00	91.00	0.00	5193.50	5869.71	17598752.00	5.43	14063.08	14107.00
14	8	2	11225.00	16642.00	210.15	0	Spot (Block14, Row2, Column8)	14610.20	14556.00	1092.91	0.00	0.07	12611.00	12686.04	12611.00	951.92	0.00	0.08	82.00	51.00	0.00	1945.00	1999.20	18365020.00	2.02	13530.96	13492.00
14	1	3	9126.00	16944.00	147.95	0	Spot (Block14, Row3, Column1)	39767.12	37963.00	16586.31	0.02	0.42	11752.00	11852.52	11752.00	976.70	0.00	0.08	100.00	100.00	11.39	26211.00	28015.12	23741028.00	28.58	18275.21	17376.00
14	2	3	9423.00	16941.00	196.80	0	Spot (Block14, Row3, Column2)	14461.43	14249.00	1293.45	0.01	0.09	11952.00	12020.51	11952.00	992.79	0.00	0.08	93.00	59.00	0.00	2297.00	2509.43	15849726.00	2.46	13064.84	13135.50
14	3	3	9713.00	16938.00	186.55	0	Spot (Block14, Row3, Column3)	14789.32	14513.00	1334.88	0.01	0.09	12029.00	12133.33	12029.00	1032.59	0.00	0.09	93.00	65.00	0.00	2484.00	2760.32	14493537.00	2.57	13174.26	13190.00
14	4	3	10018.00	16944.00	146.85	0	Spot (Block14, Row3, Column4)	41464.15	41681.00	14588.94	0.00	0.35	11793.00	11943.13	11793.00	1105.59	0.01	0.09	100.00	100.00	8.35	29888.00	29671.15	24339504.00	26.70	18832.95	17824.50
14	5	3	10326.00	16944.00	184.20	0	Spot (Block14, Row3, Column5)	13905.89	13674.50	1800.32	0.01	0.13	11445.00	11539.57	11445.00	958.30	0.00	0.08	90.00	59.00	0.00	2229.50	2460.89	13321839.00	2.47	12672.10	12652.00
14	6	3	10626.00	16938.00	191.55	0	Spot (Block14, Row3, Column6)	13932.06	13706.00	1154.31	0.01	0.08	11699.00	11787.93	11699.00	1027.95	0.00	0.09	87.00	48.00	0.00	2007.00	2233.06	14391818.00	2.09	12754.82	12735.00
14	7	3	10924.00	16947.00	146.90	0	Spot (Block14, Row3, Column7)	42111.57	39411.00	16526.91	0.03	0.39	12326.00	12431.93	12326.00	1123.44	0.00	0.09	100.00	100.00	15.82	27085.00	29785.57	24761696.00	26.42	18951.53	17798.00
14	8	3	11236.00	16943.00	180.05	0	Spot (Block14, Row3, Column8)	14772.78	14531.00	1154.35	0.01	0.08	12696.50	12780.08	12696.50	1016.81	0.00	0.08	80.00	44.00	0.00	1834.50	2076.28	13457999.00	1.96	13993.31	13876.50
14	1	4	9124.00	17242.00	147.15	0	Spot (Block14, Row4, Column1)	39030.59	37488.00	14336.29	0.02	0.37	11674.00	11787.92	11674.00	1052.26	0.00	0.09	100.00	100.00	5.25	25814.00	27356.59	23028084.00	25.89	17736.38	16867.00
14	2	4	9422.00	17235.00	210.15	0	Spot (Block14, Row4, Column2)	14416.16	14397.00	1005.97	0.00	0.07	11877.00	11970.17	11877.00	1079.19	0.00	0.09	94.00	60.00	0.00	2520.00	2539.16	18092280.00	2.27	13296.22	13203.00
14	3	4	9719.00	17242.00	149.80	0	Spot (Block14, Row4, Column3)	63942.72	65535.00	4293.26	0.01	0.07	12062.00	12191.35	12062.00	1105.94	0.00	0.09	100.00	100.00	82.82	53473.00	51880.72	39453004.00	46.79	29737.10	27505.00
14	4	4	10007.00	17242.00	203.75	0	Spot (Block14, Row4, Column4)	14118.42	13942.00	1059.01	0.01	0.08	11739.00	11921.54	11739.00	1106.55	0.01	0.09	88.00	49.00	0.00	2203.00	2379.42	16560901.00	1.99	12928.07	12933.00
14	5	4	10308.00	17240.00	198.75	0	Spot (Block14, Row4, Column5)	13300.12	13273.50	1079.58	0.00	0.08	11351.00	11452.69	11351.00	959.62	0.00	0.08	79.00	50.00	0.00	1922.50	1949.12	14842936.00	1.93	12346.94	12228.00
14	6	4	10623.00	17240.00	208.25	0	Spot (Block14, Row4, Column6)	14012.03	13779.50	1209.45	0.01	0.09	11573.00	11640.84	11573.00	956.34	0.00	0.08	92.00	58.00	0.00	2206.50	2439.03	17262822.00	2.48	12189.85	12188.00
14	7	4	10915.00	17249.00	152.10	0	Spot (Block14, Row4, Column7)	36243.92	32131.00	16718.09	0.05	0.46	12244.00	12349.38	12244.00	1115.01	0.00	0.09	99.00	98.00	9.29	19887.00	23999.92	23014948.00	21.43	16912.98	16371.50
14	8	4	11211.00	17252.00	183.50	0	Spot (Block14, Row4, Column8)	17874.24	17076.00	3206.17	0.02	0.18	12587.00	12663.03	12587.00	1039.84	0.00	0.08	95.00	85.00	0.00	4489.00	5287.24	16837532.00	5.01	14199.88	14083.00
14	1	5	9126.00	17548.00	148.30	0	Spot (Block14, Row5, Column1)	28080.44	26670.50	8654.55	0.02	0.31	11658.00	11744.88	11658.00	993.26	0.00	0.08	100.00	100.00	0.00	15012.50	16422.44	16904428.00	16.45	15893.58	15536.00
14	2	5	9427.00	17551.00	212.85	0	Spot (Block14, Row5, Column2)	14326.33	14113.50	1135.86	0.01	0.08	11831.00	11917.82	11831.00	951.36	0.00	0.08	94.00	65.00	0.00	2282.50	2495.33	18480962.00	2.53	13004.03	13117.00
14	3	5	9718.00	17548.00	199.10	0	Spot (Block14, Row5, Column3)	15242.52	15211.00	1296.20	0.00	0.09	12175.00	12308.62	12175.00	1124.42	0.00	0.09	94.00	70.00	0.00	3036.00	3067.52	17193568.00	2.61	13723.06	13645.50
14	4	5	10019.00	17543.00	154.35	0	Spot (Block14, Row5, Column4)	23939.19	22686.50	6065.67	0.02	0.25	12040.00	12152.24	12040.00	1088.06	0.00	0.09	100.00	100.00	0.00	10646.50	11899.19	15751989.00	10.83	15304.71	15370.00
14	5	5	10321.00	17545.00	151.60	0	Spot (Block14, Row5, Column5)	64674.11	65535.00	3366.41	0.01	0.05	11894.00	12051.13	11894.00	1185.57	0.01	0.10	100.00	100.00	87.74	53641.00	52780.11	40615704.00	44.39	29793.93	26400.50
14	6	5	10622.00	17542.00	176.65	0	Spot (Block14, Row5, Column6)	17511.16	17030.50	3003.53	0.01	0.17	11973.00	12091.59	11973.00	1088.54	0.00	0.09	98.00	89.00	0.00	5057.50	5538.16	15339777.00	4.98	13749.49	13735.00
14	7	5	10924.00	17548.00	197.55	0	Spot (Block14, Row5, Column7)	14959.36	14768.00	1199.27	0.01	0.08	12369.00	12534.87	12369.00	1172.24	0.01	0.09	90.00	51.00	0.00	2399.00	2590.36	16530098.00	2.07	13513.78	13454.50
14	8	5	11221.00	17545.00	152.30	0	Spot (Block14, Row5, Column8)	51230.48	65535.00	17224.85	0.11	0.34	12531.00	12631.36	12531.00	1016.82	0.00	0.08	100.00	100.00	50.62	53004.00	38699.48	32787748.00	37.96	20485.22	19257.00
14	1	6	9121.00	17843.00	207.35	0	Spot (Block14, Row6, Column1)	13737.55	13665.50	1148.68	0.00	0.08	11538.00	11605.64	11538.00	987.82	0.00	0.09	82.00	54.00	0.00	2127.50	2199.55	16759811.00	2.16	12326.33	12366.00
14	2	6	9426.00	17868.00	233.60	0	Spot (Block14, Row6, Column2)	14608.62	14480.50	1368.77	0.00	0.09	11720.00	11853.91	11720.00	1153.42	0.00	0.10	90.00	62.00	0.00	2760.50	2888.62	22877064.00	2.39	12794.43	12697.50
14	3	6	9706.00	17839.00	147.30	0	Spot (Block14, Row6, Column3)	55940.36	65535.00	13125.16	0.07	0.23	12060.00	12222.36	12060.00	1216.58	0.01	0.10	100.00	100.00	55.93	53475.00	43880.36	33005060.00	35.94	24098.45	21646.00
14	4	6	10018.00	17848.00	180.70	0	Spot (Block14, Row6, Column4)	17446.58	16879.50	2738.55	0.01	0.16	12281.50	12383.08	12281.50	1187.57	0.00	0.10	97.00	85.00	0.00	4598.00	5165.08	15981065.00	4.26	14038.95	13926.00
14	5	6	10318.00	17842.00	153.55	0	Spot (Block14, Row6, Column5)	65113.45	65535.00	2437.72	0.00	0.04	12366.00	12502.42	12366.00	1192.79	0.00	0.10	100.00	100.00	95.19	53169.00	52747.45	41998560.00	44.11	30693.49	27242.50
14	6	6	10615.00	17845.00	193.90	0	Spot (Block14, Row6, Column6)	15696.64	15430.00	1871.30	0.01	0.12	12377.00	12534.88	12377.00	1210.56	0.01	0.10	89.00	67.00	0.00	3053.00	3319.64	16716918.00	2.61	13615.01	13660.50
14	7	6	10919.00	17843.00	149.40	0	Spot (Block14, Row6, Column7)	53010.77	61246.00	14678.55	0.06	0.28	12527.00	12689.41	12527.00	1259.23	0.01	0.10	100.00	100.00	45.63	48719.00	40483.77	32177768.00	32.02	22956.60	21231.00
14	8	6	11223.00	17849.00	149.45	0	Spot (Block14, Row6, Column8)	56105.96	65535.00	13955.19	0.07	0.25	12409.00	12524.22	12409.00	1130.73	0.00	0.09	100.00	100.00	59.71	53126.00	43696.96	34393220.00	38.54	24278.63	22557.00
14	1	7	9124.00	18136.00	205.15	0	Spot (Block14, Row7, Column1)	13042.19	12938.00	1003.19	0.00	0.08	11237.00	11334.87	11237.00	1066.16	0.00	0.09	72.00	37.00	0.00	1701.00	1805.19	15637585.00	1.60	11859.60	11842.00
14	2	7	9429.00	18142.00	198.00	0	Spot (Block14, Row7, Column2)	13033.39	12946.50	936.43	0.00	0.07	11126.00	11198.34	11126.00	1044.62	0.00	0.09	81.00	36.00	0.00	1820.50	1907.39	14467061.00	1.76	12097.33	12075.00
14	3	7	9724.00	18140.00	209.75	0	Spot (Block14, Row7, Column3)	13421.84	13388.50	1026.99	0.00	0.08	11562.50	11655.98	11562.50	1241.49	0.00	0.11	66.00	31.00	0.00	1826.00	1859.34	16804150.00	1.42	12301.94	12222.00
14	4	7	10023.00	18138.00	194.25	0	Spot (Block14, Row7, Column4)	13827.45	13798.50	1025.34	0.00	0.07	11882.50	11922.44	11882.50	1103.85	0.00	0.09	75.00	41.00	0.00	1916.00	1944.95	14740057.00	1.73	12873.79	12722.00
14	5	7	10322.00	18141.00	189.55	0	Spot (Block14, Row7, Column5)	22532.34	21670.00	4785.07	0.02	0.21	11966.00	12067.37	11966.00	1214.30	0.00	0.10	100.00	100.00	0.00	9704.00	10566.34	22870324.00	8.62	15601.35	15455.00
14	6	7	10622.00	18139.00	207.40	0	Spot (Block14, Row7, Column6)	14449.42	14382.00	1154.67	0.00	0.08	12003.00	12077.60	12003.00	1109.93	0.00	0.09	86.00	55.00	0.00	2379.00	2446.42	17729438.00	2.14	13017.08	12912.50
14	7	7	10910.00	18146.00	147.10	0	Spot (Block14, Row7, Column7)	49552.84	51150.50	14266.50	0.01	0.29	12044.00	12148.72	12044.00	1208.76	0.00	0.10	100.00	100.00	29.83	39106.50	37508.84	29236348.00	30.94	21672.01	20555.00
14	8	7	11221.00	18144.00	183.90	0	Spot (Block14, Row7, Column8)	17335.92	17321.00	1828.86	0.00	0.11	12087.00	12182.71	12087.00	1075.42	0.00	0.09	99.00	97.00	0.00	5234.00	5248.92	16417119.00	4.79	14068.51	13903.00
14	1	8	9107.00	18446.00	150.60	0	Spot (Block14, Row8, Column1)	64971.05	65535.00	2785.63	0.00	0.04	11599.00	11745.09	11599.00	1251.36	0.01	0.11	100.00	100.00	91.64	53936.00	53372.05	40412352.00	42.53	30156.12	25964.50
14	2	8	9418.00	18448.00	187.80	0	Spot (Block14, Row8, Column2)	15400.92	14836.00	2435.72	0.02	0.16	11180.50	11287.08	11180.50	1089.32	0.00	0.10	94.00	75.00	0.00	3655.50	4220.42	15277712.00	3.78	12613.45	12624.00
14	3	8	9713.00	18442.00	147.80	0	Spot (Block14, Row8, Column3)	29117.74	25554.50	12605.87	0.06	0.43	11172.00	11224.30	11172.00	997.28	0.00	0.09	100.00	99.00	1.33	14382.50	17945.74	17470652.00	17.94	14678.05	14304.00
14	4	8	10018.00	18446.00	180.70	0	Spot (Block14, Row8, Column4)	13530.21	13422.00	1155.49	0.00	0.09	11295.00	11347.71	11295.00	964.14	0.00	0.08	86.00	58.00	0.00	2127.00	2235.21	12380145.00	2.26	12176.90	12153.00
14	5	8	10318.00	18433.00	196.85	0	Spot (Block14, Row8, Column5)	13106.07	12985.50	1079.57	0.00	0.08	11385.00	11466.27	11385.00	1016.00	0.00	0.09	70.00	40.00	0.00	1600.50	1721.07	14364249.00	1.61	12080.47	12079.50
14	6	8	10622.00	18441.00	172.65	0	Spot (Block14, Row8, Column6)	14844.72	14641.00	1451.70	0.01	0.10	11468.00	11544.31	11468.00	965.59	0.00	0.08	96.00	84.00	0.00	3173.00	3376.72	12276586.00	3.42	12881.37	12848.50
14	7	8	10921.00	18441.00	148.70	0	Spot (Block14, Row8, Column7)	23167.33	22230.00	5507.38	0.02	0.24	11732.00	11807.07	11732.00	1052.92	0.00	0.09	100.00	100.00	0.00	10498.00	11435.33	13993065.00	10.79	14699.89	14718.50
14	8	8	11221.00	18441.00	157.20	0	Spot (Block14, Row8, Column8)	22557.47	22051.50	4890.19	0.01	0.22	12149.00	12242.30	12149.00	1109.81	0.00	0.09	100.00	99.00	0.00	9902.50	10408.47	15339078.00	9.29	15095.45	15006.00
15	1	1	13622.00	16344.00	161.25	0	Spot (Block15, Row1, Column1)	64765.27	65535.00	3223.16	0.01	0.05	16530.00	16709.84	16530.00	1679.91	0.00	0.10	100.00	100.00	88.95	49005.00	48235.27	46307620.00	28.61	33108.43	30445.00
15	2	1	13922.00	16348.00	172.15	0	Spot (Block15, Row1, Column2)	24623.36	24007.00	4901.21	0.01	0.20	16414.00	16539.74	16414.00	1539.55	0.00	0.09	97.00	92.00	0.12	7593.00	8209.36	20363520.00	5.25	19035.01	19020.50
15	3	1	14219.00	16348.00	185.00	0	Spot (Block15, Row1, Column3)	21114.25	20627.00	2792.21	0.01	0.13	16252.50	16348.99	16252.50	1404.04	0.00	0.09	91.00	73.00	0.00	4374.50	4861.75	20354128.00	3.39	18055.96	17928.00
15	4	1	14511.00	16341.00	173.00	0	Spot (Block15, Row1, Column4)	22535.95	22048.00	3568.52	0.01	0.16	16109.00	16247.59	16109.00	1473.65	0.00	0.09	97.00	86.00	0.00	5939.00	6426.95	18749906.00	4.27	18381.32	18343.50
15	5	1	14816.00	16350.00	170.70	0	Spot (Block15, Row1, Column5)	24145.43	23003.00	5126.12	0.02	0.21	16237.50	16341.59	16237.50	1392.66	0.00	0.09	96.00	91.00	0.00	6765.50	7907.93	19581938.00	5.60	18644.03	18376.00
15	6	1	15116.00	16339.00	171.20	0	Spot (Block15, Row1, Column6)	24208.07	23365.00	4204.53	0.02	0.17	16534.00	16743.49	16534.00	2260.85	0.01	0.14	95.00	73.00	0.00	6831.00	7674.07	19826404.00	3.30	18676.27	18595.00
15	7	1	15427.00	16341.00	156.25	0	Spot (Block15, Row1, Column7)	37395.53	34900.00	11922.52	0.03	0.32	16564.00	16832.88	16564.00	2450.81	0.01	0.15	100.00	99.00	6.26	18336.00	20831.53	25092444.00	8.39	22709.06	21611.00
15	8	1	15716.00	16344.00	206.10	0	Spot (Block15, Row1, Column8)	20279.26	19969.50	2016.50	0.01	0.10	16699.00	16832.10	16699.00	1756.39	0.00	0.10	82.00	44.00	0.00	3270.50	3580.26	24497336.00	1.96	18113.88	17973.50
15	1	2	13612.00	16645.00	214.10	0	Spot (Block15, Row2, Column1)	18336.33	18144.00	1655.66	0.00	0.09	16009.00	16192.81	16009.00	1652.78	0.00	0.10	61.00	23.00	0.00	2135.00	2327.33	24020586.00	1.30	16839.37	16713.50
15	2	2	13911.00	16647.00	138.65	0	Spot (Block15, Row2, Column2)	22284.26	22011.00	2509.08	0.01	0.11	15818.00	15908.82	15818.00	1434.12	0.00	0.09	99.00	96.00	0.00	6193.00	6466.26	11565533.00	4.45	18492.07	18512.00
15	3	2	14226.00	16643.00	180.55	0	Spot (Block15, Row2, Column3)	19532.13	19416.50	2042.50	0.00	0.10	15970.00	16070.43	15970.00	1457.16	0.00	0.09	84.00	61.00	0.00	3446.50	3562.13	17852364.00	2.38	17299.43	17086.00
15	4	2	14526.00	16653.00	186.60	0	Spot (Block15, Row2, Column4)	21041.02	20804.00	2130.90	0.00	0.10	16144.00	16291.83	16144.00	1588.07	0.00	0.10	95.00	81.00	0.00	4660.00	4897.02	20557100.00	2.99	18197.01	18041.00
15	5	2	14826.00	16650.00	201.70	0	Spot (Block15, Row2, Column5)	24911.29	24636.50	3135.34	0.00	0.13	16603.00	16696.50	16603.00	1531.89	0.00	0.09	99.00	98.00	0.00	8033.50	8308.29	28847300.00	5.36	19493.45	19574.00
15	6	2	15115.00	16646.00	203.45	0	Spot (Block15, Row2, Column6)	20381.37	20349.00	1999.18	0.00	0.10	16738.00	16978.64	16738.00	2389.18	0.01	0.14	69.00	25.00	0.00	3611.00	3643.37	23968476.00	1.42	18343.29	18166.00
15	7	2	15441.00	16644.00	156.70	0	Spot (Block15, Row2, Column7)	20559.08	20336.50	2016.29	0.00	0.10	16620.00	16849.54	16620.00	2303.86	0.01	0.14	78.00	31.00	0.00	3716.50	3939.08	13939057.00	1.61	19291.22	19061.00
15	8	2	15731.00	16644.00	203.50	0	Spot (Block15, Row2, Column8)	19323.40	19092.00	1701.75	0.01	0.09	16686.50	16831.78	16686.50	1557.29	0.00	0.09	68.00	34.00	0.00	2405.50	2636.90	22801608.00	1.60	17993.82	17942.00
15	1	3	13626.00	16954.00	151.45	0	Spot (Block15, Row3, Column1)	28441.95	26681.00	7750.15	0.03	0.27	16046.00	16138.67	16046.00	1387.05	0.00	0.09	100.00	98.00	1.27	10635.00	12395.95	17918440.00	8.87	20002.45	19572.50
15	2	3	13926.00	16951.00	189.60	0	Spot (Block15, Row3, Column2)	19115.53	19000.00	1852.46	0.00	0.10	15635.00	15703.69	15635.00	1288.49	0.00	0.08	89.00	65.00	0.00	3365.00	3480.53	19440500.00	2.65	16884.14	16928.50
15	3	3	14214.00	16943.00	182.00	0	Spot (Block15, Row3, Column3)	20362.31	20176.00	2143.62	0.00	0.11	16114.00	16241.12	16114.00	1524.05	0.00	0.09	90.00	69.00	0.00	4062.00	4248.31	18957306.00	2.70	17868.66	17666.00
15	4	3	14523.00	16940.00	171.75	0	Spot (Block15, Row3, Column4)	26373.87	25143.00	5303.39	0.02	0.20	16512.00	16638.16	16512.00	1469.44	0.00	0.09	99.00	96.00	0.00	8631.00	9861.87	21652954.00	6.63	19840.65	19356.00
15	5	3	14792.00	16944.00	167.15	0	Spot (Block15, Row3, Column5)	22193.10	21986.00	3003.68	0.00	0.14	17257.00	17798.22	17257.00	4308.06	0.01	0.24	54.00	7.00	0.00	4729.00	4936.10	17221848.00	1.02	19630.54	19031.00
15	6	3	15152.00	16942.00	187.45	0	Spot (Block15, Row3, Column6)	20309.76	20207.50	1849.97	0.00	0.09	16938.50	17525.59	16938.50	4416.62	0.01	0.25	26.00	0.00	0.00	3269.00	3371.26	20228520.00	0.63	18515.98	18456.50
15	7	3	15421.00	16944.00	167.15	0	Spot (Block15, Row3, Column7)	23347.78	23093.00	3391.74	0.00	0.15	16647.00	16771.10	16647.00	1697.63	0.00	0.10	97.00	81.00	0.00	6446.00	6700.78	18071188.00	3.87	18683.23	18760.00
15	8	3	15733.00	16939.00	193.65	0	Spot (Block15, Row3, Column8)	20498.35	20298.00	2230.68	0.00	0.11	16969.00	17084.34	16969.00	1588.17	0.00	0.09	80.00	53.00	0.00	3329.00	3529.35	21769234.00	2.15	18437.54	18169.00
15	1	4	13621.00	17245.00	163.55	0	Spot (Block15, Row4, Column1)	27192.71	26102.00	5136.66	0.02	0.19	16308.50	16429.56	16308.50	1469.00	0.00	0.09	100.00	99.00	0.00	9793.50	10884.21	20122608.00	7.33	19322.68	19581.00
15	2	4	13919.00	17244.00	209.70	0	Spot (Block15, Row4, Column2)	19016.63	18975.00	1597.99	0.00	0.08	15868.00	15996.25	15868.00	1344.94	0.00	0.08	87.00	58.00	0.00	3107.00	3148.63	23770772.00	2.25	17021.65	16840.00
15	3	4	14221.00	17245.00	151.15	0	Spot (Block15, Row4, Column3)	48855.71	48880.00	13054.99	0.00	0.27	16306.00	16400.64	16306.00	1507.47	0.00	0.09	100.00	100.00	22.97	32574.00	32549.71	30632664.00	21.53	24455.41	23908.00
15	4	4	14515.00	17254.00	209.30	0	Spot (Block15, Row4, Column4)	20173.36	19770.00	2325.00	0.01	0.12	16677.00	16774.02	16677.00	1735.71	0.00	0.10	82.00	44.00	0.00	3093.00	3496.36	25115846.00	1.96	18267.19	17998.00
15	5	4	14808.00	17242.00	189.35	0	Spot (Block15, Row4, Column5)	21051.30	20629.50	3090.04	0.01	0.15	16927.00	17460.54	16927.00	4553.79	0.01	0.26	33.00	3.00	0.00	3702.50	4124.30	21346028.00	0.79	18807.35	18600.00
15	6	4	15127.00	17248.00	198.10	0	Spot (Block15, Row4, Column6)	24567.35	24401.00	2635.31	0.00	0.11	16435.00	17001.39	16435.00	4581.56	0.01	0.27	91.00	35.00	0.00	7966.00	8132.35	27466290.00	1.65	19342.99	19541.50
15	7	4	15418.00	17249.00	176.40	0	Spot (Block15, Row4, Column7)	25082.60	23227.00	6153.70	0.03	0.25	16144.00	16293.83	16144.00	1779.29	0.00	0.11	98.00	82.00	0.00	7083.00	8938.60	21821880.00	4.94	18818.89	18636.00
15	8	4	15723.00	17250.00	206.70	0	Spot (Block15, Row4, Column8)	19594.33	19330.00	1879.69	0.01	0.10	16411.00	16611.41	16411.00	1916.92	0.01	0.12	75.00	33.00	0.00	2919.00	3183.33	23846300.00	1.56	17483.49	17391.00
15	1	5	13623.00	17543.00	163.05	0	Spot (Block15, Row5, Column1)	29323.69	28183.00	7058.50	0.02	0.24	16365.00	16428.15	16365.00	1434.96	0.00	0.09	99.00	98.00	0.27	11818.00	12958.69	21494276.00	8.99	19549.38	19295.00
15	2	5	13917.00	17546.00	198.60	0	Spot (Block15, Row5, Column2)	19128.62	19064.00	1651.71	0.00	0.09	15945.00	16014.81	15945.00	1290.28	0.00	0.08	88.00	60.00	0.00	3119.00	3183.62	21462300.00	2.41	17211.68	17150.00
15	3	5	14225.00	17545.00	183.60	0	Spot (Block15, Row5, Column3)	20663.58	20405.00	2061.66	0.01	0.10	16062.00	16157.25	16062.00	1413.40	0.00	0.09	97.00	78.00	0.00	4343.00	4601.58	19651068.00	3.19	18076.58	17843.00
15	4	5	14526.00	17538.00	175.55	0	Spot (Block15, Row5, Column4)	22015.16	21769.00	2584.61	0.00	0.12	16234.50	16361.19	16234.50	1724.13	0.00	0.11	95.00	79.00	0.00	5534.50	5780.66	18911024.00	3.28	18457.22	18308.00
15	5	5	14820.00	17544.00	152.45	0	Spot (Block15, Row5, Column5)	53380.38	62054.00	14044.61	0.07	0.26	16002.00	16193.25	16002.00	1778.92	0.01	0.11	100.00	100.00	46.09	46052.00	37378.38	34163704.00	20.90	24486.07	23218.50
15	6	5	15134.00	17542.00	202.80	0	Spot (Block15, Row5, Column6)	19549.60	18619.50	4664.02	0.02	0.24	15597.00	15747.70	15597.00	1451.57	0.00	0.09	86.00	53.00	0.60	3022.50	3952.60	22833916.00	2.62	17305.00	16505.00
15	7	5	15426.00	17547.00	191.20	0	Spot (Block15, Row5, Column7)	18995.60	18750.00	1630.35	0.01	0.09	15724.00	15850.25	15724.00	1556.81	0.00	0.10	86.00	48.00	0.00	3026.00	3271.60	19603454.00	2.02	16847.10	16782.00
15	8	5	15721.00	17546.00	150.60	0	Spot (Block15, Row5, Column8)	35845.08	33357.00	11727.55	0.03	0.33	16236.00	16353.57	16236.00	1797.76	0.00	0.11	100.00	99.00	2.09	17121.00	19609.08	22295660.00	10.84	20884.31	20534.00
15	1	6	13613.00	17842.00	194.75	0	Spot (Block15, Row6, Column1)	19952.97	19882.50	1695.86	0.00	0.08	16555.00	16843.25	16555.00	3467.51	0.01	0.21	45.00	1.00	0.00	3327.50	3397.97	21309780.00	0.90	18172.48	18039.00
15	2	6	13919.00	17845.00	147.00	-50	Spot (Block15, Row6, Column2)	19698.05	19518.00	1784.94	0.00	0.09	16190.00	16581.45	16190.00	3706.45	0.01	0.22	43.00	2.00	0.00	3328.00	3508.05	11602152.00	0.84	18401.30	18334.00
15	3	6	14213.00	17842.00	157.95	0	Spot (Block15, Row6, Column3)	30320.91	28404.00	7796.20	0.03	0.26	16036.00	16122.07	16036.00	1542.91	0.00	0.10	100.00	99.00	0.00	12368.00	14284.91	20891104.00	9.20	19826.25	19519.50
15	4	6	14522.00	17843.00	180.45	0	Spot (Block15, Row6, Column4)	21264.53	20931.00	2756.40	0.01	0.13	16076.00	16215.97	16076.00	1434.14	0.00	0.09	91.00	77.00	0.00	4855.00	5188.53	19457052.00	3.52	17909.56	17783.00
15	5	6	14820.00	17846.00	148.20	0	Spot (Block15, Row6, Column5)	54746.69	65535.00	13884.37	0.08	0.25	15929.00	16143.31	15929.00	1552.21	0.01	0.10	100.00	100.00	51.92	49606.00	38817.69	32793512.00	24.87	26264.48	24272.00
15	6	6	15128.00	17845.00	196.00	0	Spot (Block15, Row6, Column6)	18787.70	18554.00	1705.09	0.01	0.09	15768.00	15899.74	15768.00	1460.07	0.00	0.09	83.00	47.00	0.00	2786.00	3019.70	20403440.00	1.98	16968.30	16952.00
15	7	6	15428.00	17843.00	180.55	0	Spot (Block15, Row6, Column7)	22162.76	21946.00	3296.60	0.00	0.15	16162.00	16243.07	16162.00	1563.13	0.00	0.10	96.00	84.00	0.00	5784.00	6000.76	20345408.00	3.79	18254.98	18128.00
15	8	6	15728.00	17849.00	159.50	0	Spot (Block15, Row6, Column8)	26369.10	25724.00	4681.50	0.01	0.18	16870.00	17002.59	16870.00	1630.39	0.00	0.10	99.00	94.00	0.00	8854.00	9499.10	18379268.00	5.74	19063.18	19020.50
15	1	7	13621.00	18149.00	201.20	0	Spot (Block15, Row7, Column1)	20407.30	20095.00	2286.13	0.01	0.11	16831.00	17024.08	16831.00	1807.57	0.00	0.11	78.00	44.00	0.00	3264.00	3576.30	23447970.00	1.87	18337.00	18263.00
15	2	7	13926.00	18156.00	203.35	0	Spot (Block15, Row7, Column2)	19782.52	19622.00	2726.23	0.00	0.14	16471.00	16890.38	16471.00	3869.83	0.01	0.23	33.00	3.00	0.00	3151.00	3311.52	23244472.00	0.75	17654.99	17633.00
15	3	7	14214.00	18148.00	205.35	0	Spot (Block15, Row7, Column3)	18937.04	18757.00	1819.02	0.00	0.10	16264.00	16383.26	16264.00	1690.02	0.00	0.10	70.00	30.00	0.00	2493.00	2673.04	22762320.00	1.51	17415.88	17251.00
15	4	7	14506.00	18136.00	213.20	0	Spot (Block15, Row7, Column4)	19401.07	18975.00	2692.85	0.01	0.14	16110.00	16259.99	16110.00	1476.63	0.00	0.09	84.00	48.00	0.00	2865.00	3291.07	25046762.00	2.13	17615.49	17459.00
15	5	7	14822.00	18145.00	196.40	0	Spot (Block15, Row7, Column5)	21014.50	20609.50	2743.00	0.01	0.13	16180.00	16325.58	16180.00	1529.85	0.00	0.09	95.00	74.00	0.00	4429.50	4834.50	22905804.00	3.06	18571.03	18249.50
15	6	7	15128.00	18151.00	199.25	0	Spot (Block15, Row7, Column6)	19799.25	19553.00	1642.65	0.01	0.08	16432.50	16543.08	16432.50	1469.05	0.00	0.09	88.00	55.00	0.00	3120.50	3366.75	22333552.00	2.22	17962.06	18177.50
15	7	7	15411.00	18146.00	178.45	0	Spot (Block15, Row7, Column7)	27526.78	26339.00	6348.57	0.02	0.23	17194.50	17325.56	17194.50	1780.67	0.00	0.10	98.00	94.00	0.67	9144.50	10332.28	24608936.00	5.73	21073.72	20483.00
15	8	7	15719.00	18148.00	193.45	0	Spot (Block15, Row7, Column8)	35062.83	35149.00	4299.16	0.00	0.12	17819.00	17966.53	17819.00	1722.87	0.00	0.10	100.00	99.00	0.00	17330.00	17243.83	37201652.00	9.92	23547.23	22929.00
15	1	8	13609.00	18449.00	155.05	0	Spot (Block15, Row8, Column1)	65051.02	65535.00	2377.17	0.00	0.04	17045.00	17261.37	17045.00	1769.31	0.01	0.10	100.00	100.00	94.25	48490.00	48006.02	42999124.00	27.01	33940.77	31411.00
15	2	8	13912.00	18441.00	201.60	0	Spot (Block15, Row8, Column2)	20234.03	19969.00	1985.47	0.01	0.10	16839.00	16979.99	16839.00	1591.85	0.00	0.09	82.00	49.00	0.00	3130.00	3395.03	23329848.00	2.04	18005.88	17940.50
15	3	8	14204.00	18444.00	153.75	0	Spot (Block15, Row8, Column3)	26252.81	25272.00	4989.67	0.02	0.19	16737.00	16870.10	16737.00	1572.63	0.00	0.09	99.00	95.00	0.00	8535.00	9515.81	17195592.00	5.97	19380.34	19339.00
15	4	8	14520.00	18443.00	181.95	0	Spot (Block15, Row8, Column4)	20440.17	20226.50	2076.39	0.00	0.10	16480.00	16693.18	16480.00	1707.32	0.01	0.10	86.00	54.00	0.00	3746.50	3960.17	18968476.00	2.19	18170.60	17700.00
15	5	8	14816.00	18444.00	188.50	0	Spot (Block15, Row8, Column5)	19492.24	19430.50	1614.75	0.00	0.08	16430.00	16633.91	16430.00	1653.56	0.01	0.10	77.00	45.00	0.00	3000.50	3062.24	19531220.00	1.73	17900.69	17933.00
15	6	8	15119.00	18444.00	195.25	0	Spot (Block15, Row8, Column6)	21561.31	21211.50	3336.33	0.01	0.15	16762.00	16884.46	16762.00	1469.37	0.00	0.09	92.00	76.00	0.09	4449.50	4799.31	23243104.00	3.18	18618.81	18259.00
15	7	8	15427.00	18441.00	181.15	0	Spot (Block15, Row8, Column7)	23455.67	23122.00	3410.18	0.01	0.15	17602.00	17740.24	17602.00	1623.90	0.00	0.09	93.00	80.00	0.00	5520.00	5853.67	21602670.00	3.52	19543.57	19478.00
15	8	8	15722.00	18442.00	163.95	0	Spot (Block15, Row8, Column8)	29365.34	28478.00	5144.13	0.01	0.18	18360.00	18429.63	18360.00	1610.11	0.00	0.09	99.00	98.00	0.00	10118.00	11005.34	21495446.00	6.79	21320.61	21237.50
16	1	1	18120.00	16344.00	161.20	0	Spot (Block16, Row1, Column1)	62508.95	65535.00	6736.59	0.02	0.11	3525.00	3575.80	3525.00	372.80	0.01	0.10	100.00	100.00	75.49	62010.00	58983.95	44881852.00	158.08	18568.31	15705.50
16	2	1	18415.00	16352.00	161.35	0	Spot (Block16, Row1, Column2)	5216.25	5254.00	631.30	0.00	0.12	3435.00	3477.40	3435.00	297.35	0.01	0.09	100.00	97.00	0.00	1819.00	1781.25	3740053.00	5.85	3977.26	3961.00
16	3	1	18722.00	16348.00	186.55	0	Spot (Block16, Row1, Column3)	4034.52	4070.00	249.99	0.00	0.06	3404.00	3428.54	3404.00	194.86	0.00	0.06	96.00	76.00	0.00	666.00	630.52	3961896.00	3.11	3596.58	3605.00
16	4	1	19017.00	16346.00	163.65	0	Spot (Block16, Row1, Column4)	4994.21	4960.00	788.94	0.00	0.16	3514.00	3526.27	3514.00	190.08	0.00	0.05	100.00	99.00	0.00	1446.00	1480.21	3695712.00	7.72	4010.41	3953.50
16	5	1	19322.00	16345.00	158.00	0	Spot (Block16, Row1, Column5)	5493.23	5163.00	989.86	0.03	0.18	3639.00	3634.49	3639.00	155.08	0.00	0.04	100.00	99.00	0.00	1524.00	1854.23	3784833.00	11.99	4084.76	4081.00
16	6	1	19617.00	16337.00	165.30	0	Spot (Block16, Row1, Column6)	5832.37	5645.00	1099.61	0.01	0.19	3690.00	3707.59	3690.00	158.11	0.00	0.04	100.00	99.00	0.00	1955.00	2142.37	4409275.00	13.44	4232.60	4258.50
16	7	1	19929.00	16346.00	154.20	0	Spot (Block16, Row1, Column7)	8299.76	7987.50	2512.41	0.02	0.30	3702.00	3722.10	3702.00	159.28	0.00	0.04	100.00	100.00	0.00	4285.50	4597.76	5461242.00	28.74	4882.96	4746.00
16	8	1	20232.00	16330.00	232.60	0	Spot (Block16, Row1, Column8)	4458.82	4463.00	693.60	0.00	0.16	3814.00	3823.05	3814.00	210.85	0.00	0.06	81.00	66.00	0.00	649.00	644.82	6920095.00	3.02	4156.79	3873.00
16	1	2	18109.00	16654.00	197.65	0	Spot (Block16, Row2, Column1)	3896.29	3921.00	125.97	0.00	0.03	3446.00	3481.56	3446.00	242.91	0.00	0.07	91.00	46.00	0.00	475.00	450.29	4297609.00	1.71	3677.59	3643.00
16	2	2	18417.00	16646.00	136.20	0	Spot (Block16, Row2, Column2)	4545.51	4526.00	290.08	0.00	0.06	3438.00	3458.75	3438.00	128.73	0.00	0.04	100.00	100.00	0.00	1088.00	1107.51	2277300.00	8.44	3836.74	3838.00
16	3	2	18727.00	16647.00	184.40	0	Spot (Block16, Row2, Column3)	4389.47	4358.00	272.36	0.00	0.06	3535.00	3548.88	3535.00	162.35	0.00	0.05	100.00	98.00	0.00	823.00	854.47	4178771.00	5.18	3928.49	3942.50
16	4	2	19022.00	16647.00	193.85	0	Spot (Block16, Row2, Column4)	4394.90	4435.00	244.08	0.00	0.06	3591.00	3608.45	3591.00	196.10	0.00	0.05	99.00	95.00	0.00	844.00	803.90	4619037.00	4.01	3951.45	3935.50
16	5	2	19327.00	16652.00	192.50	0	Spot (Block16, Row2, Column5)	5053.61	5036.50	324.34	0.00	0.06	3626.00	3635.51	3626.00	168.38	0.00	0.05	100.00	100.00	0.00	1410.50	1427.61	5275966.00	8.42	4160.43	4144.00
16	6	2	19621.00	16644.00	175.70	0	Spot (Block16, Row2, Column6)	4324.99	4347.50	263.30	0.00	0.06	3629.00	3631.16	3629.00	145.84	0.00	0.04	99.00	92.00	0.00	718.50	695.99	3736788.00	4.76	3879.11	3883.00
16	7	2	19910.00	16644.00	193.00	0	Spot (Block16, Row2, Column7)	4302.87	4243.00	572.61	0.01	0.13	3630.00	3648.26	3630.00	155.35	0.00	0.04	99.00	92.00	0.00	613.00	672.87	4548135.00	4.21	3910.67	3908.00
16	8	2	20222.00	16627.00	223.25	0	Spot (Block16, Row2, Column8)	4000.06	4006.50	142.35	0.00	0.04	3678.00	3684.92	3678.00	139.07	0.00	0.04	89.00	61.00	0.00	328.50	322.06	5744093.00	2.27	3813.44	3807.00
16	1	3	18129.00	16948.00	162.85	0	Spot (Block16, Row3, Column1)	5190.25	5131.00	651.70	0.00	0.13	3454.00	3472.86	3454.00	145.51	0.00	0.04	100.00	100.00	0.00	1677.00	1736.25	3825211.00	11.80	3974.75	3981.00
16	2	3	18424.00	16950.00	187.65	0	Spot (Block16, Row3, Column2)	4199.23	4207.00	313.23	0.00	0.07	3478.00	3493.28	3478.00	151.60	0.00	0.04	99.00	90.00	0.00	729.00	721.23	4157241.00	4.66	3673.13	3663.50
16	3	3	18724.00	16953.00	179.70	0	Spot (Block16, Row3, Column3)	4467.12	4382.00	942.18	0.01	0.21	3647.00	3677.44	3647.00	205.21	0.00	0.06	96.00	80.00	0.00	735.00	820.12	4038273.00	3.85	3956.56	3924.00
16	4	3	19019.00	16947.00	167.00	0	Spot (Block16, Row3, Column4)	5825.94	5658.50	984.13	0.01	0.17	3733.00	3737.38	3733.00	171.54	0.00	0.05	100.00	100.00	0.00	1925.50	2092.94	4509276.00	12.18	4353.97	4330.00
16	5	3	19326.00	16959.00	165.85	0	Spot (Block16, Row3, Column5)	4911.52	4671.00	1136.27	0.02	0.23	3728.00	3727.21	3728.00	170.98	0.00	0.05	100.00	99.00	0.00	943.00	1183.52	3767139.00	6.93	4256.75	4231.50
16	6	3	19610.00	16945.00	207.75	0	Spot (Block16, Row3, Column6)	4448.48	4421.00	324.47	0.00	0.07	3616.00	3628.69	3616.00	163.45	0.00	0.05	100.00	97.00	0.00	805.00	832.48	5449385.00	5.02	3940.02	3936.50
16	7	3	19925.00	16945.00	185.10	0	Spot (Block16, Row3, Column7)	4255.93	4205.00	284.12	0.01	0.07	3588.00	3599.61	3588.00	127.87	0.00	0.04	100.00	97.00	0.00	617.00	667.93	4098460.00	5.13	3820.18	3833.00
16	8	3	20222.00	16951.00	189.40	0	Spot (Block16, Row3, Column8)	4126.29	4161.00	185.10	0.00	0.04	3653.00	3658.29	3653.00	140.00	0.00	0.04	95.00	81.00	0.00	508.00	473.29	4200568.00	3.34	3809.42	3774.00
16	1	4	18125.00	17246.00	155.05	0	Spot (Block16, Row4, Column1)	5639.92	5630.00	839.24	0.00	0.15	3475.00	3495.34	3475.00	150.11	0.00	0.04	100.00	100.00	0.00	2155.00	2164.92	3727988.00	14.29	4080.49	4041.00
16	2	4	18422.00	17249.00	206.70	0	Spot (Block16, Row4, Column2)	4162.52	4162.00	179.24	0.00	0.04	3510.50	3544.02	3510.50	209.20	0.00	0.06	98.00	90.00	0.00	651.50	652.02	5065787.00	2.96	3787.41	3772.00
16	3	4	18723.00	17246.00	151.15	0	Spot (Block16, Row4, Column3)	15297.25	14851.50	5812.90	0.01	0.38	3704.50	3736.99	3704.50	222.99	0.00	0.06	100.00	100.00	0.00	11147.00	11592.75	9545483.00	51.84	6452.86	6297.00
16	4	4	19009.00	17257.00	203.85	0	Spot (Block16, Row4, Column4)	4332.11	4329.00	195.12	0.00	0.05	3785.50	3796.09	3785.50	185.74	0.00	0.05	97.00	79.00	0.00	543.50	546.61	5077236.00	2.89	4006.97	3994.50
16	5	4	19307.00	17242.00	178.50	0	Spot (Block16, Row4, Column5)	4487.62	4449.00	270.16	0.00	0.06	3756.00	3770.95	3756.00	176.41	0.00	0.05	100.00	94.00	0.00	693.00	731.62	4020910.00	4.06	4088.05	4080.50
16	6	4	19620.00	17242.00	195.80	0	Spot (Block16, Row4, Column6)	5223.81	5137.50	508.55	0.01	0.10	3694.00	3707.32	3694.00	138.45	0.00	0.04	100.00	100.00	0.00	1443.50	1529.81	5673063.00	10.95	4292.10	4272.00
16	7	4	19919.00	17248.00	162.15	0	Spot (Block16, Row4, Column7)	4875.24	4907.00	523.98	0.00	0.11	3635.00	3646.59	3635.00	154.38	0.00	0.04	99.00	98.00	0.00	1272.00	1240.24	3544296.00	7.96	4073.24	4101.00
16	8	4	20218.00	17249.00	162.55	0	Spot (Block16, Row4, Column8)	5397.68	5483.00	587.89	0.01	0.11	3643.00	3654.59	3643.00	145.70	0.00	0.04	100.00	100.00	0.00	1840.00	1754.68	3945707.00	11.96	4177.43	4154.00
16	1	5	18124.00	17550.00	150.45	0	Spot (Block16, Row5, Column1)	6072.95	6151.00	838.20	0.01	0.14	3447.00	3465.38	3447.00	153.27	0.00	0.04	100.00	100.00	0.00	2704.00	2625.95	3759157.00	17.01	4275.86	4194.00
16	2	5	18428.00	17547.00	185.15	0	Spot (Block16, Row5, Column2)	4270.73	4286.00	221.22	0.00	0.05	3518.00	3535.69	3518.00	162.08	0.00	0.05	100.00	97.00	0.00	768.00	752.73	4108439.00	4.54	3862.14	3870.50
16	3	5	18725.00	17547.00	193.40	0	Spot (Block16, Row5, Column3)	4724.95	4747.50	351.28	0.00	0.07	3726.00	3745.97	3726.00	194.04	0.00	0.05	100.00	96.00	0.00	1021.50	998.95	4999000.00	5.05	4103.36	4097.00
16	4	5	19018.00	17545.00	186.45	0	Spot (Block16, Row5, Column4)	4864.57	4905.00	404.98	0.00	0.08	3791.00	3808.70	3791.00	164.73	0.00	0.04	100.00	99.00	0.00	1114.00	1073.57	4762417.00	6.41	4189.64	4179.00
16	5	5	19321.00	17545.00	148.80	0	Spot (Block16, Row5, Column5)	17836.48	16451.50	8377.64	0.04	0.47	3777.00	3816.52	3777.00	203.38	0.00	0.05	100.00	100.00	0.00	12674.50	14059.48	10773234.00	68.94	7196.80	6745.00
16	6	5	19616.00	17545.00	174.95	0	Spot (Block16, Row5, Column6)	4538.85	4553.00	267.29	0.00	0.06	3759.00	3788.97	3759.00	175.43	0.00	0.05	99.00	95.00	0.00	794.00	779.85	3880714.00	4.27	4074.90	4074.00
16	7	5	19912.00	17554.00	170.25	0	Spot (Block16, Row5, Column7)	4458.41	4512.00	209.11	0.01	0.05	3692.00	3712.89	3692.00	160.39	0.00	0.04	100.00	98.00	0.00	820.00	766.41	3597934.00	4.65	4057.75	4064.00
16	8	5	20224.00	17552.00	151.50	0	Spot (Block16, Row5, Column8)	6148.64	5603.00	1678.50	0.04	0.27	3656.00	3670.36	3656.00	136.50	0.00	0.04	100.00	100.00	0.00	1947.00	2492.64	3879790.00	18.16	4222.89	4163.50
16	1	6	18118.00	17845.00	196.60	0	Spot (Block16, Row6, Column1)	4048.53	4039.00	227.24	0.00	0.06	3397.00	3401.02	3397.00	149.18	0.00	0.04	99.00	94.00	0.00	642.00	651.53	4425042.00	4.34	3612.09	3603.00
16	2	6	18431.00	17824.00	218.25	0	Spot (Block16, Row6, Column2)	4047.48	4062.00	216.97	0.00	0.05	3493.00	3528.73	3493.00	581.96	0.00	0.16	46.00	0.00	0.00	569.00	554.48	5504570.00	0.89	3682.16	3657.00
16	3	6	18712.00	17843.00	153.80	0	Spot (Block16, Row6, Column3)	7968.88	7695.50	2216.27	0.02	0.28	3657.00	3676.30	3657.00	189.77	0.00	0.05	100.00	100.00	0.00	4038.50	4311.88	5163831.00	22.62	4714.47	4621.00
16	4	6	19025.00	17845.00	174.00	0	Spot (Block16, Row6, Column4)	4991.66	4986.00	521.38	0.00	0.10	3757.00	3766.55	3757.00	183.25	0.00	0.05	99.00	97.00	0.00	1229.00	1234.66	4237918.00	6.69	4163.22	4150.50
16	5	6	19326.00	17845.00	146.65	0	Spot (Block16, Row6, Column5)	13714.64	12891.00	4764.68	0.03	0.35	3752.50	3780.38	3752.50	209.01	0.00	0.06	100.00	100.00	0.00	9138.50	9962.14	8036778.00	47.53	6326.32	5880.00
16	6	6	19618.00	17851.00	203.70	0	Spot (Block16, Row6, Column6)	4241.04	4235.00	184.75	0.00	0.04	3731.00	3745.69	3731.00	170.22	0.00	0.05	94.00	84.00	0.00	504.00	510.04	5000190.00	2.91	3954.28	3958.00
16	7	6	19927.00	17847.00	162.50	0	Spot (Block16, Row6, Column7)	5416.33	5335.00	614.32	0.01	0.11	3731.00	3749.67	3731.00	156.92	0.00	0.04	100.00	100.00	0.00	1604.00	1685.33	3953918.00	10.62	4353.49	4267.50
16	8	6	20229.00	17852.00	152.35	0	Spot (Block16, Row6, Column8)	5288.04	5145.50	522.53	0.01	0.10	3733.00	3746.47	3733.00	142.10	0.00	0.04	100.00	100.00	0.00	1412.50	1555.04	3373767.00	10.85	4214.73	4189.00
16	1	7	18123.00	18152.00	200.70	0	Spot (Block16, Row7, Column1)	4131.38	4135.00	301.99	0.00	0.07	3406.00	3440.83	3406.00	323.67	0.00	0.09	91.00	59.00	0.00	729.00	725.38	4722168.00	2.13	3657.73	3642.50
16	2	7	18433.00	18152.00	183.90	0	Spot (Block16, Row7, Column2)	3877.94	3880.00	160.37	0.00	0.04	3389.00	3435.90	3389.00	578.17	0.01	0.17	27.00	0.00	0.00	491.00	488.94	3672405.00	0.76	3648.70	3643.00
16	3	7	18712.00	18129.00	211.60	0	Spot (Block16, Row7, Column3)	3998.83	3981.50	193.70	0.00	0.05	3515.00	3526.51	3515.00	181.77	0.00	0.05	94.00	75.00	0.00	466.50	483.83	5110510.00	2.60	3766.67	3758.00
16	4	7	19026.00	18136.00	205.65	0	Spot (Block16, Row7, Column4)	4051.81	4053.00	175.62	0.00	0.04	3558.00	3577.12	3558.00	200.07	0.00	0.06	95.00	69.00	0.00	495.00	493.81	4866229.00	2.37	3802.11	3831.00
16	5	7	19312.00	18133.00	200.75	0	Spot (Block16, Row7, Column5)	4398.18	4410.00	271.62	0.00	0.06	3606.00	3613.09	3606.00	217.73	0.00	0.06	97.00	88.00	0.00	804.00	792.18	5022716.00	3.61	3956.33	3949.00
16	6	7	19606.00	18132.00	209.35	0	Spot (Block16, Row7, Column6)	4179.14	4167.50	212.09	0.00	0.05	3567.00	3569.17	3567.00	179.77	0.00	0.05	98.00	87.00	0.00	600.50	612.14	5232281.00	3.39	3810.41	3823.50
16	7	7	19910.00	18144.00	159.85	0	Spot (Block16, Row7, Column7)	5519.87	5470.00	729.12	0.00	0.13	3634.00	3647.28	3634.00	179.82	0.00	0.05	100.00	100.00	0.00	1836.00	1885.87	3885987.00	10.41	4219.23	4227.50
16	8	7	20224.00	18144.00	187.85	0	Spot (Block16, Row7, Column8)	6140.05	6154.00	514.23	0.00	0.08	3700.00	3711.49	3700.00	179.71	0.00	0.05	100.00	100.00	0.00	2454.00	2440.05	6084792.00	13.51	4627.49	4580.00
16	1	8	18112.00	18453.00	154.00	0	Spot (Block16, Row8, Column1)	63580.59	65535.00	5502.34	0.01	0.09	3489.00	3568.54	3489.00	447.13	0.01	0.13	100.00	100.00	83.05	62046.00	60091.59	41264176.00	134.22	22097.11	17122.50
16	2	8	18418.00	18442.00	186.65	0	Spot (Block16, Row8, Column2)	4005.88	4019.00	207.98	0.00	0.05	3405.00	3448.77	3405.00	356.47	0.01	0.10	85.00	29.00	0.00	614.00	600.88	3937784.00	1.56	3652.31	3641.00
16	3	8	18712.00	18441.00	168.00	0	Spot (Block16, Row8, Column3)	4465.45	4394.00	555.20	0.01	0.12	3400.00	3404.82	3400.00	173.48	0.00	0.05	99.00	95.00	0.00	994.00	1065.45	3532171.00	6.11	3750.27	3738.50
16	4	8	19019.00	18433.00	166.30	0	Spot (Block16, Row8, Column4)	4380.62	4497.00	332.33	0.01	0.08	3410.00	3416.55	3410.00	160.95	0.00	0.05	100.00	98.00	0.00	1087.00	970.62	3364315.00	5.99	3735.90	3769.00
16	5	8	19311.00	18443.00	199.25	0	Spot (Block16, Row8, Column5)	4068.41	4081.00	197.44	0.00	0.05	3463.00	3479.84	3463.00	159.87	0.00	0.05	98.00	92.00	0.00	618.00	605.41	4585102.00	3.68	3697.73	3700.00
16	6	8	19625.00	18444.00	181.45	0	Spot (Block16, Row8, Column6)	4473.57	4497.00	368.04	0.00	0.08	3468.00	3472.18	3468.00	147.60	0.00	0.04	99.00	97.00	0.00	1029.00	1005.57	4138051.00	6.78	3843.59	3822.00
16	7	8	19919.00	18444.00	167.75	0	Spot (Block16, Row8, Column7)	4596.36	4570.00	447.47	0.00	0.10	3564.00	3581.54	3564.00	183.49	0.00	0.05	99.00	95.00	0.00	1006.00	1032.36	3594353.00	5.53	3868.47	3868.00
16	8	8	20223.00	18443.00	155.95	0	Spot (Block16, Row8, Column8)	11341.36	10980.00	3399.93	0.01	0.30	3681.00	3718.90	3681.00	248.13	0.00	0.07	100.00	100.00	0.00	7299.00	7660.36	7587367.00	30.72	5628.88	5304.50
17	1	1	4616.00	20838.00	156.65	0	Spot (Block17, Row1, Column1)	65118.96	65535.00	1875.88	0.00	0.03	9018.00	9138.96	9018.00	937.44	0.01	0.10	100.00	100.00	91.86	56517.00	56100.96	44020832.00	59.72	27862.12	24223.50
17	2	1	4922.00	20840.00	199.40	0	Spot (Block17, Row1, Column2)	11589.54	11139.00	1510.31	0.02	0.13	9070.00	9145.10	9070.00	842.59	0.00	0.09	92.00	61.00	0.00	2069.00	2519.54	13084591.00	2.90	9825.37	9866.00
17	3	1	5216.00	20836.00	213.90	0	Spot (Block17, Row1, Column3)	11558.79	11228.50	1219.14	0.01	0.11	9215.00	9290.23	9215.00	591.15	0.00	0.06	96.00	87.00	0.00	2013.50	2343.79	15118898.00	3.84	10123.92	9934.00
17	4	1	5512.00	20841.00	210.20	0	Spot (Block17, Row1, Column4)	12121.12	11755.00	1208.85	0.01	0.10	9355.00	9479.58	9355.00	1050.57	0.01	0.11	97.00	62.00	0.00	2400.00	2766.12	15308978.00	2.51	10475.06	10478.00
17	5	1	5816.00	20837.00	146.90	0	Spot (Block17, Row1, Column5)	32056.88	29249.50	15094.97	0.04	0.47	9608.00	9775.29	9608.00	1137.11	0.01	0.12	100.00	100.00	1.69	19641.50	22448.88	18977684.00	19.59	14031.53	13312.00
17	6	1	6111.00	20832.00	152.50	0	Spot (Block17, Row1, Column6)	25228.95	24487.00	7763.52	0.01	0.31	9873.00	10003.44	9873.00	923.28	0.01	0.09	100.00	100.00	0.00	14614.00	15355.95	16045610.00	16.49	13302.72	13098.00
17	7	1	6425.00	20839.00	153.10	0	Spot (Block17, Row1, Column7)	36123.27	33754.00	13859.46	0.03	0.38	10062.00	10206.37	10062.00	1156.04	0.01	0.11	100.00	100.00	2.48	23692.00	26061.27	23335644.00	22.42	15466.18	14824.00
17	8	1	6716.00	20839.00	222.55	0	Spot (Block17, Row1, Column8)	11944.13	11821.50	799.93	0.00	0.07	10196.50	10347.62	10196.50	1179.47	0.01	0.11	80.00	18.00	0.00	1625.00	1747.63	16936772.00	1.35	10835.18	10794.00
17	1	2	4621.00	21136.00	223.75	0	Spot (Block17, Row2, Column1)	9981.07	9908.50	927.83	0.00	0.09	8824.00	8954.65	8824.00	914.92	0.01	0.10	63.00	7.00	0.00	1084.50	1157.07	14312853.00	1.12	9232.91	9230.00
17	2	2	4913.00	21141.00	131.45	0	Spot (Block17, Row2, Column2)	13571.31	13634.00	1359.21	0.00	0.10	9018.00	9075.84	9018.00	598.49	0.00	0.07	100.00	99.00	0.00	4616.00	4553.31	6283517.00	7.51	10559.18	10587.00
17	3	2	5226.00	21143.00	191.95	0	Spot (Block17, Row2, Column3)	11656.92	11484.50	1201.63	0.01	0.10	9320.00	9383.05	9320.00	652.27	0.00	0.07	100.00	85.00	0.00	2164.50	2336.92	12123192.00	3.49	10468.31	10466.00
17	4	2	5525.00	21145.00	214.10	0	Spot (Block17, Row2, Column4)	12427.64	12286.00	942.33	0.00	0.08	9611.00	9700.65	9611.00	734.45	0.00	0.08	99.00	95.00	0.00	2675.00	2816.64	16267775.00	3.71	10756.30	10734.50
17	5	2	5819.00	21141.00	185.95	0	Spot (Block17, Row2, Column5)	15632.52	15223.50	2248.52	0.01	0.14	9932.00	10020.82	9932.00	842.84	0.00	0.08	100.00	99.00	0.00	5291.50	5700.52	15194805.00	6.66	11692.95	11685.00
17	6	2	6106.00	21144.00	204.10	0	Spot (Block17, Row2, Column6)	12194.51	12094.00	872.69	0.00	0.07	10085.00	10224.82	10085.00	1337.41	0.01	0.13	79.00	23.00	0.00	2009.00	2109.51	14389522.00	1.47	11115.75	11093.00
17	7	2	6423.00	21145.00	204.35	0	Spot (Block17, Row2, Column7)	12456.76	12310.00	1019.42	0.01	0.08	10069.00	10233.61	10069.00	1497.30	0.01	0.15	77.00	27.00	0.00	2241.00	2387.76	14786176.00	1.48	11191.94	11057.00
17	8	2	6717.00	21144.00	223.80	0	Spot (Block17, Row2, Column8)	11339.20	11234.50	716.58	0.00	0.06	9864.00	9946.99	9864.00	724.43	0.00	0.07	87.00	45.00	0.00	1370.50	1475.20	16237728.00	1.92	10446.94	10547.50
17	1	3	4625.00	21446.00	151.05	0	Spot (Block17, Row3, Column1)	20342.28	18564.00	7823.82	0.04	0.38	8958.00	9174.90	8958.00	1965.23	0.01	0.21	100.00	79.00	0.00	9606.00	11384.28	12713927.00	5.68	11558.32	11127.50
17	2	3	4923.00	21443.00	210.50	0	Spot (Block17, Row3, Column2)	11149.02	11094.00	756.67	0.00	0.07	9246.00	9455.35	9246.00	1983.12	0.01	0.21	42.00	0.00	0.00	1848.00	1903.02	14103514.00	0.85	10207.98	10004.00
17	3	3	5200.00	21439.00	212.45	0	Spot (Block17, Row3, Column3)	12097.04	11787.00	1729.62	0.01	0.14	9706.00	9842.95	9706.00	1003.96	0.01	0.10	93.00	54.00	0.00	2081.00	2391.04	15629380.00	2.25	11016.71	10614.00
17	4	3	5519.00	21442.00	200.75	0	Spot (Block17, Row3, Column4)	13420.29	12971.00	1829.45	0.01	0.14	10094.00	10155.10	10094.00	831.68	0.00	0.08	98.00	83.00	0.00	2877.00	3326.29	15366234.00	3.93	11410.99	11326.00
17	5	3	5821.00	21441.00	192.75	0	Spot (Block17, Row3, Column5)	12562.45	12453.00	928.28	0.00	0.07	10249.00	10304.07	10249.00	708.91	0.00	0.07	98.00	84.00	0.00	2204.00	2313.45	13152888.00	3.19	11264.53	11138.50
17	6	3	6125.00	21432.00	212.25	0	Spot (Block17, Row3, Column6)	12455.74	12411.50	810.40	0.00	0.07	10300.50	10379.43	10300.50	1063.88	0.00	0.10	93.00	48.00	0.00	2111.00	2155.24	16067909.00	1.95	11321.25	11195.50
17	7	3	6414.00	21443.00	169.40	0	Spot (Block17, Row3, Column7)	15596.82	14059.00	3984.30	0.05	0.26	10317.00	10450.76	10317.00	1157.21	0.01	0.11	96.00	70.00	0.00	3742.00	5279.82	12430663.00	4.45	11755.76	11667.00
17	8	3	6720.00	21446.00	213.10	0	Spot (Block17, Row3, Column8)	11957.09	11909.00	759.34	0.00	0.06	10202.00	10276.41	10202.00	755.02	0.00	0.07	91.00	59.00	0.00	1707.00	1755.09	15508342.00	2.23	10910.98	10887.00
17	1	4	4616.00	21735.00	189.10	0	Spot (Block17, Row4, Column1)	12168.27	11643.00	3001.35	0.02	0.25	8955.00	9205.23	8955.00	2021.68	0.01	0.22	68.00	21.00	0.00	2688.00	3213.27	12265613.00	1.47	10102.63	10133.00
17	2	4	4940.00	21733.00	200.65	0	Spot (Block17, Row4, Column2)	11181.35	11128.50	683.29	0.00	0.06	9436.00	9622.38	9436.00	1747.81	0.01	0.18	45.00	0.00	0.00	1692.50	1745.35	12813827.00	0.89	10440.41	10396.00
17	3	4	5220.00	21742.00	147.00	0	Spot (Block17, Row4, Column3)	26117.70	25214.50	7687.57	0.02	0.29	9945.00	10142.27	9945.00	1121.93	0.01	0.11	100.00	100.00	0.00	15269.50	16172.70	15357209.00	14.24	13891.78	13444.00
17	4	4	5518.00	21748.00	216.55	0	Spot (Block17, Row4, Column4)	12431.45	12352.50	687.19	0.00	0.06	10362.00	10475.78	10362.00	1073.56	0.00	0.10	93.00	43.00	0.00	1990.50	2069.45	16658145.00	1.82	11334.51	11228.00
17	5	4	5802.00	21740.00	211.70	0	Spot (Block17, Row4, Column5)	12632.56	12585.00	888.13	0.00	0.07	10427.00	10590.78	10427.00	1349.34	0.01	0.13	81.00	29.00	0.00	2158.00	2205.56	16131785.00	1.51	11548.01	11446.00
17	6	4	6120.00	21741.00	183.90	0	Spot (Block17, Row4, Column6)	16315.25	16270.00	2169.70	0.00	0.13	10425.00	10546.74	10425.00	1161.27	0.01	0.11	100.00	98.00	0.00	5845.00	5890.25	15564748.00	4.97	12424.37	12372.00
17	7	4	6413.00	21749.00	147.70	0	Spot (Block17, Row4, Column7)	25171.33	22795.00	10160.93	0.04	0.40	10682.00	10778.09	10682.00	916.45	0.00	0.09	100.00	100.00	0.00	12113.00	14489.33	14926599.00	15.71	14155.66	13788.00
17	8	4	6715.00	21749.00	163.70	0	Spot (Block17, Row4, Column8)	16220.13	15942.00	2735.76	0.01	0.17	10634.00	10719.36	10634.00	903.36	0.00	0.08	99.00	96.00	0.00	5308.00	5586.13	12148875.00	6.09	12198.12	12412.50
17	1	5	4625.00	22044.00	137.60	0	Spot (Block17, Row5, Column1)	16472.33	16039.00	2818.72	0.01	0.17	8804.00	8983.44	8804.00	1584.07	0.01	0.18	100.00	98.00	0.00	7235.00	7668.33	8367946.00	4.73	11528.83	11431.00
17	2	5	4927.00	22037.00	208.50	0	Spot (Block17, Row5, Column2)	10943.01	10914.50	642.50	0.00	0.06	9256.00	9366.17	9256.00	1591.90	0.01	0.17	53.00	1.00	0.00	1658.50	1687.01	13503678.00	0.99	9875.47	9871.50
17	3	5	5223.00	22047.00	216.65	0	Spot (Block17, Row5, Column3)	12217.26	11992.00	966.26	0.01	0.08	9927.00	10129.57	9927.00	1075.59	0.01	0.11	93.00	46.00	0.00	2065.00	2290.26	16407775.00	1.94	11078.72	10855.50
17	4	5	5521.00	22043.00	199.60	0	Spot (Block17, Row5, Column4)	12796.71	12793.00	1036.27	0.00	0.08	10423.00	10575.26	10423.00	1159.39	0.01	0.11	85.00	51.00	0.00	2370.00	2373.71	14485870.00	1.92	11424.89	11393.50
17	5	5	5817.00	22042.00	142.70	0	Spot (Block17, Row5, Column5)	44640.03	43308.50	14230.54	0.01	0.32	10686.00	10953.05	10686.00	1518.82	0.01	0.14	100.00	100.00	15.27	32622.50	33954.03	24552104.00	22.18	19785.84	18644.00
17	6	5	6123.00	22044.00	195.50	0	Spot (Block17, Row5, Column6)	13008.96	12898.50	1091.15	0.00	0.08	10702.00	10839.78	10702.00	1110.60	0.01	0.10	85.00	49.00	0.00	2196.50	2306.96	14049677.00	1.95	11909.30	11825.00
17	7	5	6423.00	22042.00	198.15	0	Spot (Block17, Row5, Column7)	14005.54	13820.50	1295.90	0.01	0.09	10855.00	10964.59	10855.00	961.56	0.00	0.09	98.00	81.00	0.00	2965.50	3150.54	15574164.00	3.16	12325.81	12334.50
17	8	5	6718.00	22040.00	143.10	0	Spot (Block17, Row5, Column8)	32963.26	30979.50	13382.83	0.03	0.41	10733.00	10827.29	10733.00	822.71	0.00	0.08	100.00	100.00	2.15	20246.50	22230.26	18393512.00	26.91	15816.37	14808.50
17	1	6	4617.00	22336.00	215.50	0	Spot (Block17, Row6, Column1)	10771.35	10692.00	914.47	0.00	0.08	8725.00	8926.27	8725.00	1695.80	0.01	0.19	63.00	6.00	0.00	1967.00	2046.35	14282806.00	1.09	9598.44	9552.00
17	2	6	4947.00	22336.00	220.60	0	Spot (Block17, Row6, Column2)	11897.30	11851.00	1058.81	0.00	0.09	9280.00	9538.50	9280.00	1829.27	0.01	0.19	75.00	17.00	0.00	2571.00	2617.30	16561044.00	1.29	10415.08	10276.00
17	3	6	5211.00	22342.00	146.05	0	Spot (Block17, Row6, Column3)	33797.46	33317.00	12158.19	0.01	0.36	9969.00	10170.80	9969.00	1156.10	0.01	0.11	100.00	100.00	0.86	23348.00	23828.46	19703920.00	20.44	15258.25	14754.00
17	4	6	5514.00	22338.00	203.90	0	Spot (Block17, Row6, Column4)	14492.89	14056.00	2114.27	0.01	0.15	10480.00	10655.27	10480.00	1058.73	0.01	0.10	98.00	81.00	0.00	3576.00	4012.89	17116100.00	3.62	12025.36	11911.00
17	5	6	5815.00	22340.00	140.20	0	Spot (Block17, Row6, Column5)	51487.91	55091.50	13949.92	0.03	0.27	10780.00	10959.92	10780.00	1095.12	0.01	0.10	100.00	100.00	34.02	44311.50	40707.91	27391728.00	37.01	21565.91	19998.00
17	6	6	6121.00	22344.00	208.05	0	Spot (Block17, Row6, Column6)	13937.39	13375.00	2273.29	0.02	0.16	10752.50	10881.59	10752.50	992.89	0.01	0.09	97.00	71.00	0.00	2622.50	3184.89	17184800.00	3.08	12097.60	12165.50
17	7	6	6416.00	22343.00	151.35	0	Spot (Block17, Row6, Column7)	27008.65	25020.50	9663.82	0.03	0.36	10831.00	10954.44	10831.00	1005.73	0.00	0.09	100.00	100.00	0.00	14189.50	16177.65	16961430.00	15.96	14345.57	13850.50
17	8	6	6725.00	22346.00	147.00	0	Spot (Block17, Row6, Column8)	28451.07	26352.00	11344.08	0.03	0.40	10761.00	10853.89	10761.00	864.90	0.00	0.08	100.00	98.00	0.00	15591.00	17690.07	16757678.00	20.35	14699.92	14388.00
17	1	7	4626.00	22651.00	201.50	0	Spot (Block17, Row7, Column1)	10464.19	10401.50	1141.05	0.00	0.11	8598.00	8745.62	8598.00	923.48	0.01	0.11	93.00	46.00	0.00	1803.50	1866.19	12033818.00	1.86	9608.78	9653.00
17	2	7	4927.00	22629.00	228.95	0	Spot (Block17, Row7, Column2)	10589.40	10478.50	1178.61	0.00	0.11	8988.00	9131.21	8988.00	1144.03	0.01	0.13	68.00	16.00	0.00	1490.50	1601.40	15968818.00	1.27	9895.97	9422.00
17	3	7	5214.00	22643.00	221.35	0	Spot (Block17, Row7, Column3)	11580.17	11458.00	1562.51	0.00	0.13	9661.00	9778.68	9661.00	898.73	0.01	0.09	86.00	49.00	0.00	1797.00	1919.17	16246978.00	2.00	10554.77	10467.00
17	4	7	5519.00	22634.00	202.75	0	Spot (Block17, Row7, Column4)	12185.30	11983.00	1211.48	0.01	0.10	10078.50	10200.60	10078.50	953.50	0.01	0.09	93.00	49.00	0.00	1904.50	2106.80	14293357.00	2.08	11313.65	11373.50
17	5	7	5815.00	22641.00	202.10	0	Spot (Block17, Row7, Column5)	13541.70	13156.00	2717.06	0.01	0.20	10358.00	10496.73	10358.00	1037.50	0.01	0.10	98.00	74.00	0.00	2798.00	3183.70	15694828.00	2.93	11909.51	11770.50
17	6	7	6114.00	22633.00	206.65	0	Spot (Block17, Row7, Column6)	13479.17	13365.00	970.99	0.00	0.07	10411.00	10489.65	10411.00	950.79	0.00	0.09	99.00	90.00	0.00	2954.00	3068.17	16431112.00	3.14	11856.13	11838.00
17	7	7	6407.00	22647.00	155.25	0	Spot (Block17, Row7, Column7)	22774.86	21525.50	7396.33	0.02	0.32	10555.00	10670.46	10555.00	1163.29	0.00	0.11	100.00	99.00	0.00	10970.50	12219.86	14940308.00	10.41	13550.71	13422.50
17	8	7	6722.00	22646.00	175.60	0	Spot (Block17, Row7, Column8)	20636.99	20536.50	2990.37	0.00	0.14	10582.00	10688.50	10582.00	1027.13	0.00	0.10	100.00	100.00	0.00	9954.50	10054.99	17789080.00	9.69	13808.06	13255.50
17	1	8	4609.00	22949.00	147.70	0	Spot (Block17, Row8, Column1)	65264.46	65535.00	1949.82	0.00	0.03	9121.50	9275.10	9121.50	1113.78	0.01	0.12	100.00	100.00	96.29	56413.50	56142.96	38702156.00	50.27	29690.09	27599.00
17	2	8	4924.00	22943.00	205.45	0	Spot (Block17, Row8, Column2)	10782.33	10637.00	732.10	0.01	0.07	9050.00	9209.00	9050.00	1271.67	0.01	0.14	68.00	17.00	0.00	1587.00	1732.33	12928017.00	1.24	9947.98	9942.50
17	3	8	5207.00	22942.00	152.30	0	Spot (Block17, Row8, Column3)	19692.34	17168.50	6899.73	0.06	0.35	9424.00	9546.60	9424.00	1099.70	0.01	0.12	99.00	98.00	0.00	7744.50	10268.34	12445561.00	9.23	11941.31	11835.50
17	4	8	5514.00	22939.00	196.75	0	Spot (Block17, Row8, Column4)	11459.91	11385.00	859.68	0.00	0.08	9711.00	9820.42	9711.00	912.56	0.00	0.09	82.00	44.00	0.00	1674.00	1748.91	12571522.00	1.80	10514.25	10446.00
17	5	8	5818.00	22946.00	214.60	0	Spot (Block17, Row8, Column5)	11283.92	11208.50	728.14	0.00	0.06	9926.50	10031.80	9926.50	879.46	0.00	0.09	71.00	30.00	0.00	1282.00	1357.42	14804499.00	1.42	10492.06	10528.00
17	6	8	6126.00	22940.00	194.35	0	Spot (Block17, Row8, Column6)	12536.88	12500.50	1022.79	0.00	0.08	10139.00	10226.16	10139.00	910.76	0.00	0.09	93.00	71.00	0.00	2361.50	2397.88	13414461.00	2.54	11241.56	11267.50
17	7	8	6422.00	22947.00	164.40	0	Spot (Block17, Row8, Column7)	16931.70	16480.50	3840.85	0.01	0.23	10457.00	10536.67	10457.00	1051.14	0.00	0.10	99.00	94.00	0.00	6023.50	6474.70	12529459.00	6.08	12359.18	12303.50
17	8	8	6716.00	22942.00	151.00	0	Spot (Block17, Row8, Column8)	30133.54	27884.50	10425.62	0.03	0.35	10728.00	10809.39	10728.00	1019.30	0.00	0.09	100.00	100.00	2.40	17156.50	19405.54	18863612.00	18.96	15914.13	15183.00
18	1	1	9116.00	20843.00	157.25	0	Spot (Block18, Row1, Column1)	64974.14	65535.00	2520.01	0.00	0.04	7186.00	7286.11	7186.00	683.23	0.01	0.09	100.00	100.00	90.28	58349.00	57788.14	44117860.00	84.43	27431.28	25368.00
18	2	1	9418.00	20843.00	175.80	0	Spot (Block18, Row1, Column2)	8672.46	8586.50	607.12	0.00	0.07	7037.00	7093.50	7037.00	547.76	0.00	0.08	98.00	78.00	0.00	1549.50	1635.46	7475658.00	2.88	7741.98	7806.00
18	3	1	9723.00	20843.00	203.05	0	Spot (Block18, Row1, Column3)	8519.03	8464.00	635.93	0.00	0.07	7021.00	7063.58	7021.00	398.76	0.00	0.06	99.00	85.00	0.00	1443.00	1498.03	9975783.00	3.65	7654.87	7610.00
18	4	1	10016.00	20844.00	202.80	0	Spot (Block18, Row1, Column4)	8505.07	8437.00	662.03	0.00	0.08	7145.00	7157.51	7145.00	425.78	0.00	0.06	94.00	73.00	0.00	1292.00	1360.07	9925420.00	3.16	7755.07	7720.50
18	5	1	10318.00	20836.00	179.50	0	Spot (Block18, Row1, Column5)	8853.25	8776.00	721.79	0.00	0.08	7235.00	7254.17	7235.00	418.69	0.00	0.06	98.00	86.00	0.00	1541.00	1618.25	7985627.00	3.82	7918.28	7948.00
18	6	1	10612.00	20830.00	195.50	0	Spot (Block18, Row1, Column6)	9102.98	8950.00	893.02	0.01	0.10	7337.00	7381.02	7337.00	474.23	0.00	0.06	97.00	80.00	0.00	1613.00	1765.98	9831215.00	3.63	8045.33	8027.50
18	7	1	10927.00	20840.00	164.40	0	Spot (Block18, Row1, Column7)	10801.21	10691.50	1394.53	0.00	0.13	7464.00	7504.15	7464.00	506.25	0.00	0.07	100.00	98.00	0.00	3227.50	3337.21	8100906.00	6.51	8519.73	8451.00
18	8	1	11226.00	20837.00	212.75	0	Spot (Block18, Row1, Column8)	9351.24	9211.50	823.78	0.01	0.09	7662.00	7715.08	7662.00	549.72	0.00	0.07	95.00	74.00	0.00	1549.50	1689.24	12044397.00	2.98	8208.51	8133.50
18	1	2	9112.00	21136.00	214.05	0	Spot (Block18, Row2, Column1)	7884.66	7818.00	468.23	0.00	0.06	6932.00	6999.83	6932.00	562.02	0.00	0.08	83.00	30.00	0.00	886.00	952.66	10250056.00	1.57	7465.41	7490.50
18	2	2	9413.00	21144.00	146.45	0	Spot (Block18, Row2, Column2)	8991.24	9012.00	598.95	0.00	0.07	6896.00	6918.04	6896.00	377.54	0.00	0.05	99.00	98.00	0.00	2116.00	2095.24	5259877.00	5.49	7817.81	7882.00
18	3	2	9718.00	21145.00	200.30	0	Spot (Block18, Row2, Column3)	8143.29	8160.00	502.25	0.00	0.06	6861.00	6911.61	6861.00	373.69	0.00	0.05	95.00	86.00	0.00	1299.00	1282.29	9267063.00	3.30	7436.69	7490.50
18	4	2	10022.00	21147.00	208.60	0	Spot (Block18, Row2, Column4)	8717.34	8624.00	660.10	0.00	0.08	6927.00	6985.76	6927.00	403.86	0.00	0.06	99.00	95.00	0.00	1697.00	1790.34	10809503.00	4.29	7733.81	7783.00
18	5	2	10320.00	21145.00	199.00	0	Spot (Block18, Row2, Column5)	9288.09	9223.00	707.24	0.00	0.08	7105.00	7131.35	7105.00	388.21	0.00	0.05	100.00	99.00	0.00	2118.00	2183.09	10365506.00	5.56	8041.51	8000.00
18	6	2	10613.00	21144.00	198.15	0	Spot (Block18, Row2, Column6)	8416.70	8390.00	577.97	0.00	0.07	7178.00	7196.56	7178.00	392.15	0.00	0.05	91.00	78.00	0.00	1212.00	1238.70	9359365.00	3.11	7770.44	7805.00
18	7	2	10925.00	21143.00	201.80	0	Spot (Block18, Row2, Column7)	8614.66	8533.00	530.96	0.00	0.06	7217.00	7267.20	7217.00	420.87	0.00	0.06	99.00	84.00	0.00	1316.00	1397.66	9949932.00	3.20	7925.20	7939.00
18	8	2	11230.00	21134.00	235.45	0	Spot (Block18, Row2, Column8)	8317.35	8243.50	564.55	0.00	0.07	7378.00	7432.04	7378.00	457.29	0.00	0.06	78.00	46.00	0.00	865.50	939.35	13274490.00	1.94	7727.68	7716.00
18	1	3	9119.00	21441.00	167.40	0	Spot (Block18, Row3, Column1)	8969.94	8744.00	989.05	0.01	0.11	6822.00	6837.78	6822.00	403.89	0.00	0.06	99.00	94.00	0.00	1922.00	2147.94	6960673.00	5.28	7629.06	7575.00
18	2	3	9428.00	21445.00	210.15	0	Spot (Block18, Row3, Column2)	8122.81	8054.50	558.37	0.00	0.07	6827.00	6850.96	6827.00	396.82	0.00	0.06	97.00	82.00	0.00	1227.50	1295.81	10169753.00	3.21	7425.88	7372.00
18	3	3	9707.00	21437.00	208.90	0	Spot (Block18, Row3, Column3)	8307.58	8145.00	676.69	0.01	0.08	6897.00	6938.62	6897.00	411.23	0.00	0.06	96.00	82.00	0.00	1248.00	1410.58	10367858.00	3.33	7441.75	7481.50
18	4	3	10023.00	21446.00	181.85	0	Spot (Block18, Row3, Column4)	9312.75	9238.00	1137.17	0.00	0.12	6993.50	7046.21	6993.50	433.23	0.00	0.06	100.00	89.00	0.00	2244.50	2319.25	8632917.00	5.23	7759.73	7656.00
18	5	3	10322.00	21447.00	181.30	0	Spot (Block18, Row3, Column5)	8963.98	8804.00	837.33	0.01	0.09	7212.00	7228.31	7212.00	403.55	0.00	0.06	99.00	93.00	0.00	1592.00	1751.98	8264787.00	4.30	8001.66	8014.00
18	6	3	10619.00	21436.00	198.90	0	Spot (Block18, Row3, Column6)	9074.75	8925.00	806.15	0.01	0.09	7277.00	7296.50	7277.00	413.93	0.00	0.06	98.00	92.00	0.00	1648.00	1797.75	10181864.00	4.30	8028.97	8025.00
18	7	3	10921.00	21444.00	199.30	0	Spot (Block18, Row3, Column7)	9111.50	8957.00	851.04	0.01	0.09	7302.00	7325.99	7302.00	413.98	0.00	0.06	97.00	87.00	0.00	1655.00	1809.50	10250438.00	4.31	8042.13	8003.00
18	8	3	11218.00	21441.00	209.90	0	Spot (Block18, Row3, Column8)	8703.70	8580.00	602.68	0.01	0.07	7305.00	7350.26	7305.00	418.72	0.00	0.06	96.00	84.00	0.00	1275.00	1398.70	10931843.00	3.23	7806.82	7766.50
18	1	4	9118.00	21741.00	180.05	0	Spot (Block18, Row4, Column1)	8892.56	8849.50	961.28	0.00	0.11	6766.00	6801.82	6766.00	398.41	0.00	0.06	99.00	92.00	0.00	2083.50	2126.56	8074445.00	5.25	7582.23	7507.50
18	2	4	9417.00	21741.00	207.90	0	Spot (Block18, Row4, Column2)	7925.96	7882.50	440.28	0.00	0.06	6708.00	6751.18	6708.00	410.60	0.00	0.06	99.00	79.00	0.00	1174.50	1217.96	9780638.00	2.86	7309.41	7315.50
18	3	4	9716.00	21746.00	153.30	0	Spot (Block18, Row4, Column3)	13243.69	13082.50	2467.48	0.01	0.19	6885.00	6938.78	6885.00	427.26	0.00	0.06	100.00	100.00	0.00	6197.50	6358.69	8528934.00	14.76	8678.22	8779.00
18	4	4	10009.00	21745.00	209.25	0	Spot (Block18, Row4, Column4)	8494.03	8431.00	557.20	0.00	0.07	7068.00	7118.86	7068.00	444.70	0.00	0.06	97.00	83.00	0.00	1363.00	1426.03	10592050.00	3.09	7594.64	7599.00
18	5	4	10310.00	21741.00	196.00	0	Spot (Block18, Row4, Column5)	8848.21	8555.00	912.95	0.01	0.10	7247.00	7283.82	7247.00	404.30	0.00	0.06	98.00	88.00	0.00	1308.00	1601.21	9600308.00	3.87	7921.36	7902.00
18	6	4	10619.00	21740.00	200.80	0	Spot (Block18, Row4, Column6)	9495.79	9411.00	743.76	0.00	0.08	7265.50	7295.79	7265.50	408.11	0.00	0.06	100.00	99.00	0.00	2145.50	2230.29	10806212.00	5.39	8233.04	8182.00
18	7	4	10916.00	21748.00	182.25	0	Spot (Block18, Row4, Column7)	8935.85	8811.00	735.38	0.01	0.08	7249.00	7283.90	7249.00	423.85	0.00	0.06	99.00	90.00	0.00	1562.00	1686.85	8319272.00	3.90	8031.93	7983.50
18	8	4	11220.00	21746.00	173.45	0	Spot (Block18, Row4, Column8)	9452.58	9340.00	878.03	0.01	0.09	7299.00	7338.07	7299.00	449.30	0.00	0.06	97.00	92.00	0.00	2041.00	2153.58	7949619.00	4.71	8063.94	8093.50
18	1	5	9121.00	22042.00	185.25	0	Spot (Block18, Row5, Column1)	8511.42	8477.00	848.34	0.00	0.10	6700.00	6735.22	6700.00	393.88	0.00	0.06	98.00	87.00	0.00	1777.00	1811.42	8153939.00	4.51	7428.45	7369.00
18	2	5	9419.00	22038.00	198.20	0	Spot (Block18, Row5, Column2)	7850.39	7823.00	488.09	0.00	0.06	6601.00	6635.79	6601.00	345.26	0.00	0.05	97.00	86.00	0.00	1222.00	1249.39	8737486.00	3.52	7197.62	7206.00
18	3	5	9723.00	22040.00	196.20	0	Spot (Block18, Row5, Column3)	8307.28	8183.00	666.55	0.01	0.08	6823.00	6854.56	6823.00	404.60	0.00	0.06	98.00	83.00	0.00	1360.00	1484.28	9021706.00	3.59	7512.47	7448.00
18	4	5	10023.00	22046.00	188.90	0	Spot (Block18, Row5, Column4)	8688.93	8574.00	689.10	0.01	0.08	7039.00	7077.03	7039.00	436.36	0.00	0.06	99.00	90.00	0.00	1535.00	1649.93	8767129.00	3.69	7739.10	7716.50
18	5	5	10318.00	22043.00	148.25	0	Spot (Block18, Row5, Column5)	13195.63	13009.00	2215.80	0.01	0.17	7167.00	7211.44	7167.00	453.12	0.00	0.06	100.00	100.00	0.00	5842.00	6028.63	7956967.00	13.21	8943.32	8873.00
18	6	5	10616.00	22036.00	189.85	0	Spot (Block18, Row5, Column6)	8578.94	8437.00	681.43	0.01	0.08	7113.00	7148.10	7113.00	460.97	0.00	0.06	95.00	79.00	0.00	1324.00	1465.94	8776260.00	3.10	7756.71	7774.00
18	7	5	10919.00	22038.00	187.50	0	Spot (Block18, Row5, Column7)	8666.59	8571.00	634.56	0.00	0.07	7059.00	7109.44	7059.00	442.94	0.00	0.06	99.00	90.00	0.00	1512.00	1607.59	8562587.00	3.52	7917.81	7896.00
18	8	5	11223.00	22047.00	164.20	0	Spot (Block18, Row5, Column8)	9660.62	9390.50	1323.68	0.01	0.14	7166.00	7213.91	7166.00	462.51	0.00	0.06	98.00	92.00	0.00	2224.50	2494.62	7148862.00	5.29	7927.40	7866.00
18	1	6	9118.00	22341.00	205.90	0	Spot (Block18, Row6, Column1)	8306.17	8284.00	651.43	0.00	0.08	6718.00	6771.51	6718.00	435.73	0.00	0.06	99.00	86.00	0.00	1566.00	1588.17	10008941.00	3.52	7384.24	7353.00
18	2	6	9429.00	22345.00	214.30	0	Spot (Block18, Row6, Column2)	7880.60	7823.00	565.63	0.00	0.07	6578.00	6627.47	6578.00	357.84	0.00	0.05	99.00	85.00	0.00	1245.00	1302.60	10362985.00	3.50	7192.44	7162.50
18	3	6	9708.00	22339.00	172.25	0	Spot (Block18, Row6, Column3)	9501.94	9368.00	1145.47	0.01	0.12	6779.00	6795.70	6779.00	395.93	0.00	0.06	100.00	98.00	0.00	2589.00	2722.94	7858106.00	6.84	7779.44	7762.00
18	4	6	10029.00	22338.00	184.60	0	Spot (Block18, Row6, Column4)	8417.11	8452.00	599.42	0.00	0.07	6905.00	6946.49	6905.00	415.75	0.00	0.06	99.00	84.00	0.00	1547.00	1512.11	8072005.00	3.54	7600.33	7519.50
18	5	6	10319.00	22345.00	149.65	0	Spot (Block18, Row6, Column5)	12237.96	12296.50	1944.18	0.00	0.16	6977.00	7007.99	6977.00	453.70	0.00	0.06	100.00	100.00	0.00	5319.50	5260.96	7489633.00	11.53	8507.98	8557.00
18	6	6	10623.00	22342.00	189.30	0	Spot (Block18, Row6, Column6)	8183.54	8173.00	576.39	0.00	0.07	6850.00	6903.84	6850.00	438.69	0.00	0.06	94.00	77.00	0.00	1323.00	1333.54	8306297.00	2.92	7649.67	7651.00
18	7	6	10921.00	22345.00	166.85	0	Spot (Block18, Row6, Column7)	9991.27	9906.00	1194.72	0.00	0.12	6903.00	6959.40	6903.00	426.06	0.00	0.06	100.00	99.00	0.00	3003.00	3088.27	7733240.00	7.12	7987.07	7900.00
18	8	6	11225.00	22348.00	169.25	0	Spot (Block18, Row6, Column8)	9555.15	9407.00	1261.69	0.01	0.13	7030.00	7074.56	7030.00	449.05	0.00	0.06	99.00	94.00	0.00	2377.00	2525.15	7596343.00	5.52	7805.74	7855.00
18	1	7	9115.00	22646.00	209.75	0	Spot (Block18, Row7, Column1)	8053.18	8020.00	547.70	0.00	0.07	6808.00	6891.98	6808.00	547.12	0.01	0.08	90.00	57.00	0.00	1212.00	1245.18	10098688.00	2.12	7350.06	7336.50
18	2	7	9422.00	22653.00	206.80	0	Spot (Block18, Row7, Column2)	7794.03	7757.00	389.53	0.00	0.05	6579.50	6618.08	6579.50	369.64	0.00	0.06	99.00	90.00	0.00	1177.50	1214.53	9454157.00	3.18	7139.94	7110.00
18	3	7	9725.00	22641.00	201.80	0	Spot (Block18, Row7, Column3)	8056.94	7839.50	1625.65	0.01	0.20	6646.00	6680.56	6646.00	408.99	0.00	0.06	98.00	77.00	0.00	1193.50	1410.94	9329938.00	3.37	7337.78	7302.00
18	4	7	10021.00	22641.00	199.50	0	Spot (Block18, Row7, Column4)	7873.86	7855.00	457.53	0.00	0.06	6712.00	6706.51	6712.00	397.92	0.00	0.06	95.00	79.00	0.00	1143.00	1161.86	8921079.00	2.93	7240.11	7259.00
18	5	7	10319.00	22644.00	210.20	0	Spot (Block18, Row7, Column5)	8222.90	8138.00	549.76	0.00	0.07	6676.00	6704.74	6676.00	435.27	0.00	0.06	100.00	90.00	0.00	1462.00	1546.90	10336190.00	3.49	7300.63	7275.00
18	6	7	10616.00	22645.00	199.55	0	Spot (Block18, Row7, Column6)	8323.36	8240.00	715.98	0.00	0.09	6670.00	6719.69	6670.00	398.12	0.00	0.06	99.00	88.00	0.00	1570.00	1653.36	9413718.00	4.03	7397.60	7374.00
18	7	7	10904.00	22644.00	196.05	0	Spot (Block18, Row7, Column7)	8477.91	8295.00	795.21	0.01	0.09	6790.00	6828.82	6790.00	422.72	0.00	0.06	97.00	86.00	0.00	1505.00	1687.91	9240918.00	3.90	7525.50	7535.00
18	8	7	11224.00	22651.00	184.15	0	Spot (Block18, Row7, Column8)	10497.65	10457.00	961.29	0.00	0.09	6992.00	7011.51	6992.00	484.15	0.00	0.07	100.00	100.00	0.00	3465.00	3505.65	10025256.00	7.20	8333.37	8213.00
18	1	8	9109.00	22951.00	149.45	0	Spot (Block18, Row8, Column1)	64814.87	65535.00	3607.25	0.00	0.06	7063.00	7239.23	7063.00	1151.93	0.01	0.16	100.00	100.00	94.12	58472.00	57751.87	39667048.00	49.98	25775.38	22290.00
18	2	8	9415.00	22946.00	202.20	0	Spot (Block18, Row8, Column2)	7818.45	7800.50	481.08	0.00	0.06	6691.00	6754.19	6691.00	575.29	0.00	0.09	87.00	47.00	0.00	1109.50	1127.45	9085038.00	1.85	7250.64	7132.00
18	3	8	9717.00	22948.00	179.15	0	Spot (Block18, Row8, Column3)	8157.52	8065.50	708.51	0.00	0.09	6588.00	6645.91	6588.00	442.19	0.00	0.07	95.00	82.00	0.00	1477.50	1569.52	7358082.00	3.42	7221.68	7186.00
18	4	8	10016.00	22934.00	194.10	0	Spot (Block18, Row8, Column4)	8235.09	8182.00	755.35	0.00	0.09	6577.00	6622.52	6577.00	443.68	0.00	0.07	96.00	83.00	0.00	1605.00	1658.09	8770375.00	3.63	7106.23	7094.50
18	5	8	10312.00	22945.00	207.40	0	Spot (Block18, Row8, Column5)	7740.19	7692.00	565.00	0.00	0.07	6618.00	6662.70	6618.00	440.22	0.00	0.07	88.00	60.00	0.00	1074.00	1122.19	9497218.00	2.45	7074.14	7007.00
18	6	8	10615.00	22944.00	199.60	0	Spot (Block18, Row8, Column6)	8826.74	8700.00	857.67	0.01	0.10	6734.00	6792.61	6734.00	454.48	0.00	0.07	99.00	94.00	0.00	1966.00	2092.74	9947739.00	4.48	7451.25	7441.00
18	7	8	10923.00	22943.00	175.60	0	Spot (Block18, Row8, Column7)	8597.10	8550.00	765.39	0.00	0.09	6876.00	6944.73	6876.00	531.52	0.00	0.08	95.00	77.00	0.00	1674.00	1721.10	7384912.00	3.11	7576.97	7576.00
18	8	8	11218.00	22944.00	154.45	0	Spot (Block18, Row8, Column8)	24441.33	21634.00	11501.15	0.05	0.47	7106.00	7166.43	7106.00	562.73	0.00	0.08	100.00	100.00	3.05	14528.00	17335.33	16009074.00	30.70	10718.55	10055.00
19	1	1	13616.00	20844.00	159.70	0	Spot (Block19, Row1, Column1)	64779.68	65535.00	2807.95	0.01	0.04	9723.00	9815.48	9723.00	880.69	0.00	0.09	100.00	100.00	86.77	55812.00	55056.68	45540548.00	62.41	27863.98	24985.00
19	2	1	13917.00	20843.00	178.95	0	Spot (Block19, Row1, Column2)	11602.05	11487.50	962.70	0.00	0.08	9427.00	9506.62	9427.00	719.23	0.00	0.08	92.00	79.00	0.00	2060.50	2175.05	10395435.00	2.91	10358.02	10412.50
19	3	1	14225.00	20850.00	194.95	0	Spot (Block19, Row1, Column3)	11139.18	11033.00	838.22	0.00	0.08	9514.00	9556.98	9514.00	639.01	0.00	0.07	90.00	61.00	0.00	1519.00	1625.18	12030319.00	2.48	10218.14	10177.50
19	4	1	14513.00	20844.00	190.35	0	Spot (Block19, Row1, Column4)	11629.42	11514.50	1133.11	0.00	0.10	9547.00	9592.96	9547.00	672.68	0.00	0.07	91.00	70.00	0.00	1967.50	2082.42	11885267.00	3.03	10412.75	10421.00
19	5	1	14824.00	20844.00	190.05	0	Spot (Block19, Row1, Column5)	12269.08	12013.50	1243.25	0.01	0.10	9643.50	9700.15	9643.50	697.40	0.00	0.07	97.00	85.00	0.00	2370.00	2625.58	12465388.00	3.68	10662.87	10685.50
19	6	1	15112.00	20838.00	191.55	0	Spot (Block19, Row1, Column6)	12189.84	12027.00	1688.49	0.01	0.14	9815.00	9914.62	9815.00	860.57	0.00	0.09	90.00	66.00	0.00	2212.00	2374.84	12628676.00	2.64	10821.06	10858.00
19	7	1	15431.00	20813.00	126.25	0	Spot (Block19, Row1, Column7)	19513.04	14905.50	13438.44	0.12	0.69	10148.00	10310.35	10148.00	1105.57	0.01	0.11	100.00	92.00	5.69	4757.50	9365.04	8234503.00	8.32	12992.02	12751.50
19	8	1	15722.00	20843.00	186.95	0	Spot (Block19, Row1, Column8)	12520.75	12327.00	1087.65	0.01	0.09	10315.00	10463.56	10315.00	1330.35	0.01	0.13	79.00	32.00	0.00	2012.00	2205.75	12332934.00	1.55	11336.18	11404.00
19	1	2	13607.00	21145.00	207.10	0	Spot (Block19, Row2, Column1)	10893.19	10846.50	723.66	0.00	0.07	9404.00	9503.08	9404.00	767.48	0.00	0.08	80.00	44.00	0.00	1442.50	1489.19	13289697.00	1.81	10089.96	10037.00
19	2	2	13915.00	21146.00	144.45	0	Spot (Block19, Row2, Column2)	11326.74	11329.00	864.64	0.00	0.08	9247.00	9328.25	9247.00	629.74	0.00	0.07	97.00	77.00	0.00	2082.00	2079.74	6456244.00	3.17	10300.37	10284.00
19	3	2	14221.00	21146.00	189.00	0	Spot (Block19, Row2, Column3)	11723.02	11698.00	892.49	0.00	0.08	9459.00	9535.22	9459.00	675.40	0.00	0.07	97.00	83.00	0.00	2239.00	2264.02	11828528.00	3.24	10714.07	10650.00
19	4	2	14521.00	21145.00	201.85	0	Spot (Block19, Row2, Column4)	11496.91	11433.50	867.26	0.00	0.08	9498.50	9567.50	9498.50	692.74	0.00	0.07	97.00	72.00	0.00	1935.00	1998.41	13336412.00	2.79	10388.63	10370.00
19	5	2	14829.00	21147.00	191.70	0	Spot (Block19, Row2, Column5)	12545.00	12309.00	1729.15	0.01	0.14	9513.00	9582.54	9513.00	681.55	0.00	0.07	99.00	94.00	0.00	2796.00	3032.00	12996623.00	4.35	10803.31	10715.00
19	6	2	15113.00	21145.00	194.90	0	Spot (Block19, Row2, Column6)	11690.14	11572.00	1067.75	0.00	0.09	9626.00	9671.04	9626.00	645.74	0.00	0.07	95.00	79.00	0.00	1946.00	2064.14	12543516.00	3.13	10707.49	10615.00
19	7	2	15421.00	21145.00	208.75	0	Spot (Block19, Row2, Column7)	11669.83	11544.50	938.66	0.00	0.08	9872.00	10025.20	9872.00	1116.86	0.01	0.11	76.00	28.00	0.00	1672.50	1797.83	14400574.00	1.47	10513.17	10535.50
19	8	2	15723.00	21140.00	204.85	0	Spot (Block19, Row2, Column8)	11594.65	11468.00	785.50	0.00	0.07	9965.50	10047.17	9965.50	979.51	0.00	0.10	74.00	35.00	0.00	1502.50	1629.15	13809226.00	1.58	10688.55	10700.50
19	1	3	13619.00	21445.00	165.90	0	Spot (Block19, Row3, Column1)	12386.56	12349.00	1101.98	0.00	0.09	9442.50	9502.29	9442.50	701.24	0.00	0.07	98.00	92.00	0.00	2906.50	2944.06	9450945.00	4.11	10580.52	10628.50
19	2	3	13918.00	21444.00	192.15	0	Spot (Block19, Row3, Column2)	11409.06	11239.50	929.41	0.01	0.08	9359.50	9419.03	9359.50	633.02	0.00	0.07	96.00	78.00	0.00	1880.00	2049.56	11956692.00	3.14	10327.15	10340.00
19	3	3	14205.00	21442.00	177.45	0	Spot (Block19, Row3, Column3)	12627.63	12349.50	1450.32	0.01	0.11	9509.00	9567.39	9509.00	684.16	0.00	0.07	98.00	91.00	0.00	2840.50	3118.63	11162825.00	4.47	10738.42	10696.50
19	4	3	14523.00	21441.00	196.15	0	Spot (Block19, Row3, Column4)	12151.24	12008.00	1084.91	0.01	0.09	9642.00	9687.12	9642.00	721.83	0.00	0.07	96.00	86.00	0.00	2366.00	2509.24	13220544.00	3.41	10666.34	10637.00
19	5	3	14819.00	21451.00	193.70	0	Spot (Block19, Row3, Column5)	12655.43	12337.00	1416.82	0.01	0.11	9735.00	9800.87	9735.00	688.66	0.00	0.07	98.00	88.00	0.00	2602.00	2920.43	13452723.00	4.15	10944.52	10937.00
19	6	3	15118.00	21441.00	209.45	0	Spot (Block19, Row3, Column6)	12191.84	12073.00	1141.77	0.00	0.09	9716.00	9793.55	9716.00	638.60	0.00	0.07	98.00	85.00	0.00	2357.00	2475.84	15288563.00	3.76	10636.25	10621.00
19	7	3	15426.00	21442.00	209.75	0	Spot (Block19, Row3, Column7)	11597.44	11482.50	872.37	0.00	0.08	9832.00	9877.59	9832.00	633.47	0.00	0.06	91.00	70.00	0.00	1650.50	1765.44	14543187.00	2.71	10534.33	10400.00
19	8	3	15718.00	21447.00	199.05	0	Spot (Block19, Row3, Column8)	11793.66	11658.50	845.86	0.01	0.07	10060.00	10126.55	10060.00	773.25	0.00	0.08	87.00	51.00	0.00	1598.50	1733.66	13279660.00	2.16	10876.77	10863.50
19	1	4	13621.00	21745.00	197.95	0	Spot (Block19, Row4, Column1)	11681.47	11614.00	1027.13	0.00	0.09	9464.50	9531.48	9464.50	669.29	0.00	0.07	96.00	77.00	0.00	2149.50	2216.97	12954746.00	3.21	10334.17	10271.00
19	2	4	13922.00	21745.00	205.80	0	Spot (Block19, Row4, Column2)	11590.62	11399.50	1011.63	0.01	0.09	9467.00	9499.73	9467.00	645.82	0.00	0.07	99.00	84.00	0.00	1932.50	2123.62	13908745.00	3.24	10379.02	10415.50
19	3	4	14220.00	21749.00	157.20	0	Spot (Block19, Row4, Column3)	15182.21	15137.50	1962.11	0.00	0.13	9464.00	9517.35	9464.00	647.38	0.00	0.07	100.00	100.00	0.00	5673.50	5718.21	10263171.00	8.75	11357.66	11220.00
19	4	4	14511.00	21749.00	211.80	0	Spot (Block19, Row4, Column4)	11483.58	11484.50	841.75	0.00	0.07	9637.00	9675.24	9637.00	698.23	0.00	0.07	91.00	69.00	0.00	1847.50	1846.58	14653055.00	2.59	10456.18	10450.00
19	5	4	14805.00	21745.00	196.45	0	Spot (Block19, Row4, Column5)	12580.52	12365.00	1357.07	0.01	0.11	9880.00	9962.34	9880.00	712.14	0.00	0.07	96.00	88.00	0.00	2485.00	2700.52	13750509.00	3.68	11168.10	11057.00
19	6	4	15124.00	21745.00	195.55	0	Spot (Block19, Row4, Column6)	12821.39	12694.50	1000.33	0.00	0.08	9775.00	9866.15	9775.00	656.61	0.00	0.07	99.00	99.00	0.00	2919.50	3046.39	13898386.00	4.50	11248.02	11241.00
19	7	4	15415.00	21750.00	182.20	0	Spot (Block19, Row4, Column7)	12471.74	12236.00	1937.02	0.01	0.16	9825.00	9872.74	9825.00	663.87	0.00	0.07	98.00	86.00	0.00	2411.00	2646.74	11710967.00	3.91	10815.41	10768.50
19	8	4	15716.00	21754.00	192.80	0	Spot (Block19, Row4, Column8)	12309.38	12238.50	1157.52	0.00	0.09	10067.00	10125.16	10067.00	751.71	0.00	0.07	90.00	72.00	0.00	2171.50	2242.38	12949469.00	2.91	10993.44	10985.00
19	1	5	13626.00	22049.00	140.55	0	Spot (Block19, Row5, Column1)	14035.20	13019.00	6060.73	0.03	0.43	9453.50	9520.84	9453.50	687.97	0.00	0.07	100.00	99.00	0.75	3565.50	4581.70	7508832.00	6.56	11338.90	11326.00
19	2	5	13922.00	22045.00	196.65	0	Spot (Block19, Row5, Column2)	11362.46	11290.00	870.16	0.00	0.08	9367.00	9428.69	9367.00	651.70	0.00	0.07	96.00	77.00	0.00	1923.00	1995.46	12430527.00	2.97	10277.61	10202.50
19	3	5	14220.00	22052.00	200.70	0	Spot (Block19, Row5, Column3)	11796.74	11808.00	902.24	0.00	0.08	9500.00	9588.00	9500.00	664.96	0.00	0.07	98.00	86.00	0.00	2308.00	2296.74	13507267.00	3.32	10456.69	10334.00
19	4	5	14524.00	22044.00	186.70	0	Spot (Block19, Row5, Column4)	12033.58	12130.00	936.67	0.00	0.08	9732.00	9817.38	9732.00	755.28	0.00	0.08	96.00	73.00	0.00	2398.00	2301.58	11792905.00	2.93	10780.88	10756.00
19	5	5	14819.00	22045.00	150.55	0	Spot (Block19, Row5, Column5)	27071.17	24841.50	11042.54	0.04	0.41	9988.00	10060.08	9988.00	792.76	0.00	0.08	100.00	100.00	0.97	14853.50	17083.17	16729980.00	21.46	13986.17	13710.00
19	6	5	15131.00	22041.00	201.80	0	Spot (Block19, Row5, Column6)	11872.97	11652.00	1500.04	0.01	0.13	9793.00	9884.45	9793.00	700.16	0.00	0.07	93.00	68.00	0.00	1859.00	2079.97	13701403.00	2.84	10660.60	10623.00
19	7	5	15422.00	22044.00	197.70	0	Spot (Block19, Row5, Column7)	11944.88	11851.50	1002.41	0.00	0.08	9823.00	9863.00	9823.00	675.33	0.00	0.07	94.00	77.00	0.00	2028.50	2121.88	13211043.00	3.08	10563.77	10475.00
19	8	5	15725.00	22051.00	158.15	0	Spot (Block19, Row5, Column8)	15749.60	14906.00	2969.74	0.02	0.19	10100.00	10177.98	10100.00	738.67	0.00	0.07	99.00	99.00	0.00	4806.00	5649.60	10819974.00	7.54	11822.81	11691.50
19	1	6	13617.00	22345.00	196.70	0	Spot (Block19, Row6, Column1)	12322.48	12258.50	1178.83	0.00	0.10	9656.00	9723.45	9656.00	726.81	0.00	0.07	98.00	82.00	0.00	2602.50	2666.48	13431503.00	3.58	10737.74	10715.50
19	2	6	13928.00	22352.00	218.70	0	Spot (Block19, Row6, Column2)	11578.96	11370.00	1454.06	0.01	0.13	9449.00	9580.31	9449.00	716.21	0.01	0.07	94.00	70.00	0.00	1921.00	2129.96	15886334.00	2.79	10352.59	10285.00
19	3	6	14212.00	22351.00	192.85	0	Spot (Block19, Row6, Column3)	12669.61	12398.00	1517.76	0.01	0.12	9599.00	9672.01	9599.00	678.65	0.00	0.07	97.00	88.00	0.00	2799.00	3070.61	13239740.00	4.42	10710.78	10645.00
19	4	6	14523.00	22344.00	192.95	0	Spot (Block19, Row6, Column4)	12402.97	12200.50	1293.80	0.01	0.10	9843.50	9912.14	9843.50	750.53	0.00	0.08	95.00	79.00	0.00	2357.00	2559.47	13122344.00	3.32	10729.64	10717.00
19	5	6	14824.00	22347.00	151.15	0	Spot (Block19, Row6, Column5)	22973.86	21565.00	7449.72	0.03	0.32	10007.00	10090.60	10007.00	783.14	0.00	0.08	100.00	100.00	0.00	11558.00	12966.86	14450560.00	16.45	13119.58	12694.00
19	6	6	15123.00	22340.00	195.65	0	Spot (Block19, Row6, Column6)	11699.26	11666.00	807.27	0.00	0.07	9787.00	9865.82	9787.00	686.19	0.00	0.07	94.00	69.00	0.00	1879.00	1912.26	12646903.00	2.67	10560.51	10518.50
19	7	6	15424.00	22345.00	183.75	0	Spot (Block19, Row6, Column7)	12130.36	11846.00	1080.87	0.01	0.09	9871.00	9912.96	9871.00	657.12	0.00	0.07	95.00	82.00	0.00	1975.00	2259.36	11560231.00	3.37	10671.78	10695.00
19	8	6	15721.00	22345.00	168.75	0	Spot (Block19, Row6, Column8)	12120.45	12205.00	973.21	0.00	0.08	10215.50	10321.25	10215.50	945.17	0.00	0.09	82.00	53.00	0.00	1989.50	1904.95	9563031.00	1.90	11024.27	11028.00
19	1	7	13610.00	22643.00	202.70	0	Spot (Block19, Row7, Column1)	11699.72	11572.00	924.16	0.00	0.08	9853.00	9948.46	9853.00	874.91	0.00	0.09	86.00	48.00	0.00	1719.00	1846.72	13630172.00	2.00	10620.76	10568.50
19	2	7	13921.00	22647.00	195.30	0	Spot (Block19, Row7, Column2)	11203.62	11232.00	793.56	0.00	0.07	9561.00	9672.37	9561.00	730.77	0.01	0.08	84.00	57.00	0.00	1671.00	1642.62	12077505.00	2.10	10304.77	10160.00
19	3	7	14213.00	22648.00	207.60	0	Spot (Block19, Row7, Column3)	11474.04	11390.00	798.95	0.00	0.07	9675.00	9701.06	9675.00	695.86	0.00	0.07	94.00	64.00	0.00	1715.00	1799.04	14101600.00	2.55	10407.08	10442.00
19	4	7	14521.00	22639.00	194.05	0	Spot (Block19, Row7, Column4)	11283.63	11271.00	855.32	0.00	0.08	9742.00	9775.77	9742.00	675.06	0.00	0.07	80.00	56.00	0.00	1529.00	1541.63	12028349.00	2.23	10389.99	10267.50
19	5	7	14819.00	22636.00	209.05	0	Spot (Block19, Row7, Column5)	11856.69	11635.00	1006.99	0.01	0.08	9818.00	9886.28	9818.00	725.34	0.00	0.07	93.00	70.00	0.00	1817.00	2038.69	14773430.00	2.72	10822.48	10761.00
19	6	7	15120.00	22643.00	196.00	0	Spot (Block19, Row7, Column6)	11853.90	11667.00	857.38	0.01	0.07	9795.00	9836.68	9795.00	686.00	0.00	0.07	98.00	73.00	0.00	1872.00	2058.90	12873340.00	2.94	10927.00	10894.50
19	7	7	15407.00	22643.00	206.85	0	Spot (Block19, Row7, Column7)	11922.39	11913.00	1269.04	0.00	0.11	9952.00	10004.67	9952.00	721.30	0.00	0.07	89.00	68.00	0.00	1961.00	1970.39	14473787.00	2.66	10898.39	10733.00
19	8	7	15727.00	22644.00	183.75	0	Spot (Block19, Row7, Column8)	15310.91	15023.00	1404.87	0.01	0.09	10411.00	10488.89	10411.00	990.15	0.00	0.09	100.00	99.00	0.00	4612.00	4899.91	14499435.00	4.87	12516.78	12427.00
19	1	8	13609.00	22955.00	151.90	0	Spot (Block19, Row8, Column1)	64762.95	65535.00	3753.87	0.01	0.06	10400.00	10510.25	10400.00	1085.57	0.00	0.10	100.00	100.00	94.15	55135.00	54362.95	40995312.00	49.98	28032.04	23828.00
19	2	8	13921.00	22944.00	200.35	0	Spot (Block19, Row8, Column2)	11866.30	11824.00	1007.33	0.00	0.08	9985.00	10106.30	9985.00	970.65	0.01	0.10	79.00	46.00	0.00	1839.00	1881.30	13515712.00	1.81	10712.25	10719.00
19	3	8	14210.00	22945.00	189.05	0	Spot (Block19, Row8, Column3)	12468.25	12319.50	1521.06	0.01	0.12	10041.00	10086.13	10041.00	849.27	0.00	0.08	86.00	66.00	0.00	2278.50	2427.25	12518124.00	2.80	10977.71	11052.00
19	4	8	14516.00	22936.00	183.75	0	Spot (Block19, Row8, Column4)	12034.73	12005.00	1081.10	0.00	0.09	9993.00	10051.90	9993.00	834.78	0.00	0.08	84.00	59.00	0.00	2012.00	2041.73	11396887.00	2.38	10799.38	10736.50
19	5	8	14813.00	22950.00	201.90	0	Spot (Block19, Row8, Column5)	11954.29	11913.50	880.39	0.00	0.07	10172.00	10264.51	10172.00	911.24	0.00	0.09	81.00	46.00	0.00	1741.50	1782.29	13843072.00	1.85	11056.26	11016.00
19	6	8	15119.00	22942.00	186.35	0	Spot (Block19, Row8, Column6)	13581.56	13382.00	1551.02	0.01	0.11	10203.00	10284.30	10203.00	916.67	0.00	0.09	97.00	82.00	0.00	3179.00	3378.56	13296349.00	3.60	11531.40	11465.00
19	7	8	15419.00	22947.00	192.55	0	Spot (Block19, Row8, Column7)	12187.87	12066.00	1008.91	0.00	0.08	10380.00	10463.38	10380.00	971.08	0.00	0.09	74.00	43.00	0.00	1686.00	1807.87	12797264.00	1.78	11001.12	10895.00
19	8	8	15719.00	22944.00	159.20	0	Spot (Block19, Row8, Column8)	19420.14	19265.00	3735.92	0.00	0.19	10798.00	10859.00	10798.00	929.77	0.00	0.09	100.00	99.00	0.00	8467.00	8622.14	13496997.00	9.21	13222.09	13173.50
20	1	1	18121.00	20846.00	160.05	0	Spot (Block20, Row1, Column1)	63863.40	65535.00	4203.36	0.01	0.07	9590.00	9671.42	9590.00	794.47	0.00	0.08	100.00	100.00	80.68	55945.00	54273.40	45279588.00	68.21	27590.49	24536.00
20	2	1	18416.00	20850.00	166.15	0	Spot (Block20, Row1, Column2)	16714.99	16004.00	3820.85	0.02	0.23	9534.00	9599.42	9534.00	753.19	0.00	0.08	99.00	99.00	0.00	6470.00	7180.99	12803679.00	9.45	11334.30	11303.00
20	3	1	18717.00	20850.00	166.50	0	Spot (Block20, Row1, Column3)	17896.59	16462.00	5674.65	0.04	0.32	9313.00	9426.71	9313.00	703.24	0.01	0.07	99.00	99.00	0.00	7149.00	8583.59	13851960.00	12.04	11996.63	10801.00
20	4	1	19009.00	20847.00	161.55	0	Spot (Block20, Row1, Column4)	14375.74	14041.00	2490.49	0.01	0.17	9315.00	9428.49	9315.00	638.79	0.01	0.07	100.00	99.00	0.00	4726.00	5060.74	10364909.00	7.74	10743.25	10642.00
20	5	1	19320.00	20849.00	149.80	0	Spot (Block20, Row1, Column5)	26984.88	25013.50	10873.42	0.03	0.40	9409.00	9467.53	9409.00	645.65	0.00	0.07	100.00	100.00	0.00	15604.50	17575.88	16514745.00	27.13	13705.50	13368.00
20	6	1	19613.00	20841.00	152.70	0	Spot (Block20, Row1, Column6)	29353.01	28430.00	10273.92	0.01	0.35	9430.50	9522.35	9430.50	653.07	0.00	0.07	100.00	100.00	0.00	18999.50	19922.51	18639158.00	30.37	14488.04	13480.00
20	7	1	19929.00	20845.00	155.90	0	Spot (Block20, Row1, Column7)	36415.19	34563.00	13808.22	0.02	0.38	9590.00	9673.31	9590.00	651.81	0.00	0.07	100.00	100.00	2.99	24973.00	26825.19	24361784.00	41.03	15778.27	15197.50
20	8	1	20221.00	20840.00	207.30	0	Spot (Block20, Row1, Column8)	11742.48	11655.00	995.98	0.00	0.08	9839.00	9917.09	9839.00	622.28	0.00	0.06	94.00	79.00	0.00	1816.00	1903.48	14361053.00	2.93	10443.24	10425.00
20	1	2	18110.00	21152.00	218.05	0	Spot (Block20, Row2, Column1)	10763.21	10731.00	701.13	0.00	0.07	9390.00	9484.88	9390.00	744.49	0.00	0.08	78.00	43.00	0.00	1341.00	1373.21	14605672.00	1.72	9843.75	9800.00
20	2	2	18410.00	21149.00	132.05	0	Spot (Block20, Row2, Column2)	21537.25	21283.00	4282.15	0.01	0.20	9357.00	9424.57	9357.00	595.24	0.00	0.06	100.00	100.00	0.00	11926.00	12180.25	10187118.00	20.35	12687.37	12662.00
20	3	2	18725.00	21152.00	194.10	0	Spot (Block20, Row2, Column3)	11376.98	11344.50	894.11	0.00	0.08	9346.00	9420.74	9346.00	612.44	0.00	0.07	96.00	78.00	0.00	1998.50	2030.98	12105102.00	3.19	10149.21	10097.00
20	4	2	19021.00	21147.00	172.25	0	Spot (Block20, Row2, Column4)	18612.27	18753.00	3288.85	0.00	0.18	9376.00	9497.80	9376.00	684.93	0.01	0.07	100.00	100.00	0.00	9377.00	9236.27	15410959.00	13.31	12277.37	12376.00
20	5	2	19323.00	21147.00	196.55	0	Spot (Block20, Row2, Column5)	13268.61	13139.00	1192.15	0.00	0.09	9495.00	9544.21	9495.00	605.62	0.00	0.06	100.00	99.00	0.00	3644.00	3773.61	14542400.00	6.15	10745.35	10749.00
20	6	2	19602.00	21146.00	176.70	0	Spot (Block20, Row2, Column6)	12634.61	11845.50	5206.12	0.03	0.41	9528.00	9565.30	9528.00	582.38	0.00	0.06	97.00	90.00	0.46	2317.50	3106.61	11042650.00	5.27	10444.61	10500.00
20	7	2	19924.00	21148.00	164.40	0	Spot (Block20, Row2, Column7)	15401.97	14448.00	4700.99	0.03	0.31	9542.50	9617.87	9542.50	618.25	0.00	0.06	100.00	99.00	0.00	4905.50	5859.47	11566877.00	9.36	11216.57	11192.50
20	8	2	20218.00	21142.00	207.20	0	Spot (Block20, Row2, Column8)	10882.93	10836.00	564.43	0.00	0.05	9605.00	9687.30	9605.00	565.77	0.00	0.06	90.00	56.00	0.00	1231.00	1277.93	13320706.00	2.11	10181.11	10128.00
20	1	3	18127.00	21451.00	152.35	0	Spot (Block20, Row3, Column1)	22542.87	21146.00	7280.84	0.03	0.32	9443.50	9509.19	9443.50	713.73	0.00	0.08	100.00	100.00	0.00	11702.50	13099.37	14269635.00	18.26	12611.80	12363.00
20	2	3	18422.00	21445.00	182.65	0	Spot (Block20, Row3, Column2)	11492.90	11314.00	973.11	0.01	0.08	9352.00	9400.25	9352.00	645.11	0.00	0.07	98.00	82.00	0.00	1962.00	2140.90	10722878.00	3.24	10267.32	10225.00
20	3	3	18714.00	21449.00	185.95	0	Spot (Block20, Row3, Column3)	12891.22	11897.00	5729.77	0.03	0.44	9470.00	9536.67	9470.00	685.64	0.00	0.07	98.00	88.00	0.82	2427.00	3421.22	12543153.00	4.89	10641.39	10535.50
20	4	3	19019.00	21446.00	153.10	0	Spot (Block20, Row3, Column4)	26180.36	24232.50	9080.49	0.03	0.35	9535.00	9637.18	9535.00	673.42	0.00	0.07	100.00	100.00	0.00	14697.50	16645.36	16860148.00	24.57	13372.59	13096.00
20	5	3	19322.00	21442.00	183.30	0	Spot (Block20, Row3, Column5)	12536.73	12093.00	1746.09	0.02	0.14	9667.00	9876.02	9667.00	2243.16	0.01	0.23	56.00	12.00	0.00	2426.00	2869.73	11784522.00	1.19	10570.98	10601.50
20	6	3	19616.00	21449.00	192.80	0	Spot (Block20, Row3, Column6)	12321.55	12200.00	991.96	0.00	0.08	9631.00	9693.04	9631.00	591.08	0.00	0.06	99.00	95.00	0.00	2569.00	2690.55	12949945.00	4.45	10696.93	10684.00
20	7	3	19928.00	21449.00	148.15	0	Spot (Block20, Row3, Column7)	22910.70	21766.50	6859.54	0.02	0.30	9593.00	9658.23	9593.00	585.38	0.00	0.06	100.00	100.00	0.00	12173.50	13317.70	13746419.00	22.64	13193.65	12853.50
20	8	3	20226.00	21450.00	184.15	0	Spot (Block20, Row3, Column8)	11427.72	11190.00	1265.61	0.01	0.11	9673.00	9773.53	9673.00	982.56	0.00	0.10	83.00	30.00	0.00	1517.00	1754.72	10959187.00	1.68	10393.97	10379.00
20	1	4	18120.00	21748.00	154.45	0	Spot (Block20, Row4, Column1)	24386.15	23232.00	8072.45	0.02	0.33	9491.00	9586.71	9491.00	693.10	0.00	0.07	100.00	100.00	0.00	13741.00	14895.15	15972928.00	21.35	13219.65	12856.50
20	2	4	18425.00	21754.00	209.75	0	Spot (Block20, Row4, Column2)	12300.72	12193.50	1018.82	0.00	0.08	9427.00	9489.69	9427.00	759.51	0.00	0.08	99.00	91.00	0.00	2766.50	2873.72	15400502.00	3.70	10695.43	10501.00
20	3	4	18719.00	21749.00	153.10	0	Spot (Block20, Row4, Column3)	52102.59	63492.00	15540.60	0.09	0.30	9573.00	9652.24	9573.00	761.20	0.00	0.08	100.00	100.00	46.91	53919.00	42529.59	33762740.00	55.77	19553.46	17557.00
20	4	4	19008.00	21752.00	214.10	0	Spot (Block20, Row4, Column4)	11366.80	11245.00	934.14	0.00	0.08	9571.00	9670.89	9571.00	679.66	0.00	0.07	92.00	62.00	0.00	1674.00	1795.80	14822306.00	2.50	10134.57	10173.00
20	5	4	19304.00	21784.00	205.20	0	Spot (Block20, Row4, Column5)	11540.99	11402.00	1398.32	0.01	0.12	9662.00	9905.53	9662.00	2308.35	0.01	0.23	38.00	1.00	0.00	1740.00	1878.99	13826111.00	0.71	10393.43	10193.00
20	6	4	19621.00	21744.00	198.85	0	Spot (Block20, Row4, Column6)	13604.61	13360.00	1563.79	0.01	0.11	9681.00	9865.60	9681.00	2108.11	0.01	0.21	97.00	33.00	0.00	3679.00	3923.61	15196346.00	1.77	11235.10	11278.50
20	7	4	19916.00	21752.00	155.10	0	Spot (Block20, Row4, Column7)	20059.79	18339.00	6322.13	0.04	0.32	9677.00	9754.08	9677.00	614.71	0.00	0.06	100.00	100.00	0.00	8662.00	10382.79	13259522.00	16.77	12145.67	12057.00
20	8	4	20221.00	21756.00	164.55	0	Spot (Block20, Row4, Column8)	15308.98	14630.50	2662.42	0.02	0.17	9777.50	9903.76	9777.50	1015.86	0.01	0.10	100.00	96.00	0.00	4853.00	5531.48	11481733.00	5.32	11434.43	11418.50
20	1	5	18124.00	22052.00	150.10	0	Spot (Block20, Row5, Column1)	26638.57	24827.00	9097.63	0.03	0.34	9476.00	9586.75	9476.00	706.13	0.01	0.07	100.00	100.00	0.00	15351.00	17162.57	16462637.00	24.15	13705.18	13301.00
20	2	5	18425.00	22040.00	196.30	0	Spot (Block20, Row5, Column2)	11547.94	11344.00	1539.14	0.01	0.13	9492.00	9552.67	9492.00	850.01	0.00	0.09	93.00	54.00	0.00	1852.00	2055.94	12598803.00	2.35	10291.37	10274.00
20	3	5	18725.00	22055.00	193.60	0	Spot (Block20, Row5, Column3)	13533.14	13367.00	1333.40	0.01	0.10	9746.50	9829.33	9746.50	910.34	0.00	0.09	99.00	95.00	0.00	3620.50	3786.64	14385731.00	4.07	11341.37	11310.00
20	4	5	19021.00	22053.00	165.90	0	Spot (Block20, Row5, Column4)	16430.05	15293.50	3852.85	0.03	0.23	9738.00	9817.50	9738.00	708.82	0.00	0.07	100.00	99.00	0.00	5555.50	6692.05	12519701.00	9.33	11443.27	11460.00
20	5	5	19320.00	22050.00	152.40	0	Spot (Block20, Row5, Column5)	55853.54	65535.00	13424.64	0.07	0.24	9785.00	9899.79	9785.00	785.67	0.01	0.08	100.00	100.00	55.57	55750.00	46068.54	35578988.00	58.49	21149.96	19484.00
20	6	5	19619.00	22041.00	193.05	0	Spot (Block20, Row5, Column6)	11888.01	11725.00	1037.79	0.01	0.09	9676.00	9773.82	9676.00	643.56	0.00	0.07	97.00	80.00	0.00	2049.00	2212.01	12565628.00	3.29	10582.86	10571.00
20	7	5	19921.00	22049.00	180.80	0	Spot (Block20, Row5, Column7)	12209.94	12149.50	875.35	0.00	0.07	9643.00	9756.84	9643.00	636.61	0.01	0.07	99.00	95.00	0.00	2506.50	2566.94	11159889.00	3.85	10755.10	10800.00
20	8	5	20223.00	22051.00	147.15	0	Spot (Block20, Row5, Column8)	30677.81	29327.00	11755.48	0.02	0.38	9896.00	9989.45	9896.00	681.54	0.00	0.07	100.00	100.00	0.17	19431.00	20781.81	18069232.00	30.36	15272.64	14512.00
20	1	6	18118.00	22350.00	196.20	0	Spot (Block20, Row6, Column1)	12080.41	11868.00	1142.37	0.01	0.09	9537.00	9617.04	9537.00	675.34	0.00	0.07	99.00	85.00	0.00	2331.00	2543.41	13131402.00	3.65	10566.45	10546.00
20	2	6	18424.00	22352.00	206.85	0	Spot (Block20, Row6, Column2)	11931.33	11635.00	1301.54	0.01	0.11	9547.00	9633.40	9547.00	874.41	0.00	0.09	93.00	64.00	0.00	2088.00	2384.33	14580088.00	2.63	10371.92	10402.00
20	3	6	18711.00	22348.00	148.70	0	Spot (Block20, Row6, Column3)	41800.93	40304.00	16404.37	0.02	0.39	9859.00	9960.09	9859.00	908.67	0.00	0.09	100.00	100.00	16.14	30445.00	31941.93	25373264.00	35.04	17778.39	16560.00
20	4	6	19021.00	22346.00	172.80	0	Spot (Block20, Row6, Column4)	14495.71	13951.00	2396.70	0.02	0.17	9891.00	9977.03	9891.00	735.14	0.00	0.07	99.00	96.00	0.00	4060.00	4604.71	12031438.00	6.15	11167.09	11265.00
20	5	6	19321.00	22348.00	147.25	0	Spot (Block20, Row6, Column5)	48192.47	50001.00	16108.93	0.02	0.33	9886.00	9998.13	9886.00	807.14	0.00	0.08	100.00	100.00	31.42	40115.00	38306.47	28530120.00	47.32	20240.79	18848.50
20	6	6	19615.00	22347.00	170.55	0	Spot (Block20, Row6, Column6)	12952.90	12600.00	1609.03	0.01	0.12	9729.00	9829.51	9729.00	717.43	0.00	0.07	98.00	91.00	0.00	2871.00	3223.90	10491852.00	4.35	10866.31	10721.50
20	7	6	19924.00	22350.00	150.15	0	Spot (Block20, Row6, Column7)	26465.03	25500.00	8515.58	0.02	0.32	9731.00	9843.73	9731.00	693.66	0.01	0.07	100.00	100.00	0.00	15769.00	16734.03	16275995.00	23.96	14126.54	13701.50
20	8	6	20228.00	22351.00	147.75	0	Spot (Block20, Row6, Column8)	29478.29	28355.50	9779.40	0.02	0.33	10010.00	10088.57	10010.00	670.94	0.00	0.07	100.00	100.00	0.00	18345.50	19468.29	17686974.00	28.90	15036.30	14118.50
20	1	7	18121.00	22661.00	208.45	0	Spot (Block20, Row7, Column1)	12555.70	12436.00	1138.37	0.00	0.09	9768.00	9869.73	9768.00	813.78	0.00	0.08	97.00	81.00	0.00	2668.00	2787.70	15543957.00	3.30	10852.67	10848.00
20	2	7	18426.00	22647.00	205.90	0	Spot (Block20, Row7, Column2)	11205.01	11153.00	726.25	0.00	0.06	9633.00	9698.31	9633.00	655.77	0.00	0.07	93.00	59.00	0.00	1520.00	1572.01	13513238.00	2.30	10458.43	10364.50
20	3	7	18710.00	22647.00	209.35	0	Spot (Block20, Row7, Column3)	11285.17	11270.00	686.68	0.00	0.06	9812.00	9906.02	9812.00	798.08	0.00	0.08	81.00	42.00	0.00	1458.00	1473.17	14106466.00	1.73	10386.67	10338.00
20	4	7	19045.00	22608.00	208.30	0	Spot (Block20, Row7, Column4)	11969.87	11122.00	5698.04	0.03	0.48	9797.00	9842.55	9797.00	691.49	0.00	0.07	73.00	47.00	0.73	1325.00	2172.87	14722940.00	3.08	10532.21	10345.50
20	5	7	19303.00	22648.00	187.85	0	Spot (Block20, Row7, Column5)	16370.08	16118.00	3419.50	0.01	0.21	9804.00	10147.70	9804.00	3273.24	0.01	0.32	78.00	46.00	0.00	6314.00	6566.08	16255493.00	1.90	11895.84	11766.00
20	6	7	19645.00	22644.00	193.55	0	Spot (Block20, Row7, Column6)	11799.58	11811.00	1071.55	0.00	0.09	9733.00	10085.79	9733.00	3217.47	0.02	0.32	15.00	0.00	0.00	2078.00	2066.58	12542958.00	0.53	10570.67	10626.00
20	7	7	19907.00	22648.00	151.05	0	Spot (Block20, Row7, Column7)	27110.14	25885.50	7391.11	0.02	0.27	9706.00	9803.06	9706.00	717.91	0.00	0.07	100.00	100.00	0.00	16179.50	17404.14	16916726.00	24.11	14614.29	14156.00
20	8	7	20222.00	22648.00	188.15	0	Spot (Block20, Row7, Column8)	18347.97	18211.50	2391.67	0.00	0.13	10019.00	10105.96	10019.00	700.68	0.00	0.07	100.00	100.00	0.00	8192.50	8328.97	18347980.00	11.76	12998.49	13018.50
20	1	8	18107.00	22957.00	154.55	0	Spot (Block20, Row8, Column1)	64108.73	65535.00	4873.15	0.01	0.08	10395.00	10482.50	10395.00	999.17	0.00	0.10	100.00	100.00	87.04	55140.00	53713.73	41542832.00	53.67	29461.85	25285.50
20	2	8	18421.00	22950.00	187.50	0	Spot (Block20, Row8, Column2)	13358.12	12866.00	1988.97	0.02	0.15	10077.00	10148.77	10077.00	867.57	0.00	0.09	96.00	77.00	0.00	2789.00	3281.12	13211186.00	3.70	11033.19	11056.50
20	3	8	18707.00	22948.00	152.80	0	Spot (Block20, Row8, Column3)	21721.78	19778.00	8539.97	0.04	0.39	9860.00	9934.15	9860.00	784.26	0.00	0.08	100.00	99.00	0.78	9918.00	11861.78	13880214.00	15.03	12568.68	12393.00
20	4	8	19019.00	22936.00	190.85	0	Spot (Block20, Row8, Column4)	11871.05	11715.00	1062.75	0.01	0.09	9761.00	9849.42	9761.00	754.49	0.00	0.08	89.00	68.00	0.00	1954.00	2110.05	12191573.00	2.68	10394.73	10230.00
20	5	8	19308.00	22950.00	189.65	0	Spot (Block20, Row8, Column5)	11760.82	11677.00	905.04	0.00	0.08	9873.00	9947.71	9873.00	741.59	0.00	0.07	93.00	62.00	0.00	1804.00	1887.82	11925474.00	2.44	10661.88	10568.50
20	6	8	19624.00	22952.00	189.50	0	Spot (Block20, Row8, Column6)	13353.83	13359.00	1338.12	0.00	0.10	9980.00	10048.13	9980.00	758.05	0.00	0.08	99.00	90.00	0.00	3379.00	3373.83	13514074.00	4.36	11274.00	11248.50
20	7	8	19919.00	22950.00	148.85	0	Spot (Block20, Row8, Column7)	22050.54	21201.00	5775.43	0.02	0.26	9956.00	10056.89	9956.00	766.40	0.00	0.08	100.00	100.00	0.00	11245.00	12094.54	13252374.00	15.65	13027.70	12934.50
20	8	8	20226.00	22949.00	156.60	0	Spot (Block20, Row8, Column8)	18594.07	18116.00	3733.30	0.01	0.20	10148.50	10268.98	10148.50	736.05	0.01	0.07	100.00	100.00	0.00	7967.50	8445.57	12588183.00	11.31	12731.22	12581.50
21	1	1	4618.00	25340.00	156.45	0	Spot (Block21, Row1, Column1)	64912.09	65535.00	3219.75	0.00	0.05	7973.00	8132.43	7973.00	725.91	0.01	0.09	100.00	100.00	91.25	57562.00	56939.09	43751156.00	78.22	25963.91	22415.00
21	2	1	4916.00	25347.00	192.90	0	Spot (Block21, Row1, Column2)	9921.96	9918.00	862.65	0.00	0.09	8061.00	8150.57	8061.00	575.42	0.00	0.07	99.00	76.00	0.00	1857.00	1860.96	10418060.00	3.08	8877.12	8888.50
21	3	1	5209.00	25337.00	213.30	0	Spot (Block21, Row1, Column3)	9436.64	9354.50	581.37	0.00	0.06	7995.00	8040.23	7995.00	421.81	0.00	0.05	98.00	88.00	0.00	1359.50	1441.64	12248760.00	3.31	8659.56	8632.00
21	4	1	5505.00	25338.00	206.25	0	Spot (Block21, Row1, Column4)	9702.28	9552.00	718.49	0.01	0.07	7990.50	8030.40	7990.50	396.93	0.00	0.05	99.00	93.00	0.00	1561.50	1711.78	11720355.00	4.21	8678.95	8571.50
21	5	1	5819.00	25339.00	204.95	0	Spot (Block21, Row1, Column5)	9731.17	9702.00	592.53	0.00	0.06	8132.00	8193.79	8132.00	534.46	0.00	0.07	97.00	82.00	0.00	1570.00	1599.17	11657936.00	2.88	8750.44	8714.50
21	6	1	6109.00	25336.00	222.90	0	Spot (Block21, Row1, Column6)	9847.62	9750.00	604.56	0.00	0.06	8270.00	8418.13	8270.00	1395.75	0.01	0.17	57.00	4.00	0.00	1480.00	1577.62	14032863.00	1.02	8867.04	8855.00
21	7	1	6425.00	25339.00	205.30	0	Spot (Block21, Row1, Column7)	10131.70	10047.00	886.41	0.00	0.09	8357.00	8442.62	8357.00	597.31	0.00	0.07	96.00	69.00	0.00	1690.00	1774.70	12168170.00	2.83	8958.97	8968.00
21	8	1	6729.00	25341.00	202.40	0	Spot (Block21, Row1, Column8)	10918.02	10744.00	815.86	0.01	0.07	8779.00	8836.99	8779.00	584.23	0.00	0.07	98.00	91.00	0.00	1965.00	2139.02	12719498.00	3.56	9843.30	9919.00
21	1	2	4624.00	25637.00	221.00	0	Spot (Block21, Row2, Column1)	9482.28	9378.00	850.03	0.00	0.09	7974.00	8061.27	7974.00	513.75	0.00	0.06	95.00	82.00	0.00	1404.00	1508.28	13332087.00	2.77	8575.78	8533.50
21	2	2	4912.00	25639.00	143.40	0	Spot (Block21, Row2, Column2)	9922.64	9743.00	967.68	0.01	0.10	8102.00	8133.05	8102.00	372.06	0.00	0.05	100.00	98.00	0.00	1641.00	1820.64	5566600.00	4.81	9029.88	9000.00
21	3	2	5214.00	25641.00	207.30	0	Spot (Block21, Row2, Column3)	10058.07	9912.00	710.45	0.01	0.07	8133.00	8184.12	8133.00	376.91	0.00	0.05	100.00	98.00	0.00	1779.00	1925.07	12331188.00	4.97	9012.39	8972.00
21	4	2	5520.00	25647.00	229.95	0	Spot (Block21, Row2, Column4)	9886.88	9786.00	637.90	0.00	0.06	8260.00	8308.72	8260.00	439.12	0.00	0.05	99.00	91.00	0.00	1526.00	1626.88	15028053.00	3.59	8899.90	8796.00
21	5	2	5822.00	25648.00	199.60	0	Spot (Block21, Row2, Column5)	11495.03	11235.00	1269.37	0.01	0.11	8494.50	8549.75	8494.50	540.97	0.00	0.06	100.00	98.00	0.00	2740.50	3000.53	13000884.00	5.44	9503.48	9558.00
21	6	2	6111.00	25649.00	207.50	0	Spot (Block21, Row2, Column6)	10319.14	10213.00	664.95	0.00	0.06	8595.00	8648.71	8595.00	569.42	0.00	0.07	98.00	82.00	0.00	1618.00	1724.14	12630630.00	2.93	9465.29	9461.00
21	7	2	6419.00	25645.00	213.85	0	Spot (Block21, Row2, Column7)	10266.98	10159.00	631.24	0.00	0.06	8613.50	8656.29	8613.50	556.00	0.00	0.06	99.00	78.00	0.00	1545.50	1653.48	13439472.00	2.90	9464.33	9380.00
21	8	2	6725.00	25646.00	226.25	0	Spot (Block21, Row2, Column8)	10291.85	10249.00	660.51	0.00	0.06	8820.00	8880.24	8820.00	553.23	0.00	0.06	95.00	72.00	0.00	1429.00	1471.85	15139307.00	2.55	9339.75	9321.00
21	1	3	4624.00	25933.00	192.60	0	Spot (Block21, Row3, Column1)	10032.32	9874.00	1231.55	0.01	0.12	7903.00	7932.35	7903.00	444.59	0.00	0.06	99.00	88.00	0.00	1971.00	2129.32	10543972.00	4.72	8895.89	8626.00
21	2	3	4920.00	25941.00	209.05	0	Spot (Block21, Row3, Column2)	9694.40	9652.50	622.12	0.00	0.06	8063.00	8095.13	8063.00	448.05	0.00	0.06	99.00	84.00	0.00	1589.50	1631.40	12021055.00	3.57	8731.48	8688.50
21	3	3	5206.00	25935.00	197.75	0	Spot (Block21, Row3, Column3)	10510.93	10334.00	1221.48	0.01	0.12	8290.00	8364.01	8290.00	467.19	0.00	0.06	99.00	95.00	0.00	2044.00	2220.93	11646107.00	4.60	9400.32	9426.00
21	4	3	5521.00	25945.00	216.70	0	Spot (Block21, Row3, Column4)	10628.94	10515.50	782.34	0.00	0.07	8620.00	8693.05	8620.00	524.51	0.00	0.06	98.00	90.00	0.00	1895.50	2008.94	14285292.00	3.69	9411.90	9448.00
21	5	3	5818.00	25947.00	198.15	0	Spot (Block21, Row3, Column5)	11354.98	11151.50	953.12	0.01	0.08	8967.00	9017.33	8967.00	557.78	0.00	0.06	99.00	96.00	0.00	2184.50	2387.98	12672157.00	4.19	10023.01	10021.00
21	6	3	6116.00	25947.00	220.10	0	Spot (Block21, Row3, Column6)	10698.16	10596.00	619.84	0.00	0.06	8964.00	9010.31	8964.00	500.37	0.00	0.06	98.00	89.00	0.00	1632.00	1734.16	14859741.00	3.37	9649.44	9612.00
21	7	3	6409.00	25953.00	218.30	0	Spot (Block21, Row3, Column7)	10354.02	10331.00	527.83	0.00	0.05	8864.00	8914.83	8864.00	496.96	0.00	0.06	98.00	82.00	0.00	1467.00	1490.02	14091823.00	2.90	9549.24	9461.50
21	8	3	6719.00	25936.00	195.70	0	Spot (Block21, Row3, Column8)	10603.23	10577.00	866.22	0.00	0.08	8881.00	8948.25	8881.00	518.70	0.00	0.06	98.00	86.00	0.00	1696.00	1722.23	11483301.00	3.19	9570.76	9514.00
21	1	4	4623.00	26239.00	202.65	0	Spot (Block21, Row4, Column1)	9524.42	9463.00	810.58	0.00	0.09	7860.00	7909.72	7860.00	407.66	0.00	0.05	100.00	90.00	0.00	1603.00	1664.42	11105471.00	3.96	8653.00	8511.00
21	2	4	4912.00	26245.00	213.25	0	Spot (Block21, Row4, Column2)	9432.18	9396.00	551.20	0.00	0.06	8096.00	8128.29	8096.00	503.97	0.00	0.06	97.00	75.00	0.00	1300.00	1336.18	12252403.00	2.59	8883.20	8702.50
21	3	4	5225.00	26241.00	175.45	0	Spot (Block21, Row4, Column3)	12302.52	12148.00	1548.84	0.01	0.13	8517.50	8587.71	8517.50	546.77	0.00	0.06	100.00	99.00	0.00	3630.50	3785.02	10567866.00	6.79	9926.75	9895.00
21	4	4	5520.00	26249.00	218.75	0	Spot (Block21, Row4, Column4)	10804.39	10707.50	596.91	0.00	0.06	9025.00	9059.48	9025.00	544.39	0.00	0.06	98.00	90.00	0.00	1682.50	1779.39	14737193.00	3.21	9798.00	9827.00
21	5	4	5800.00	26236.00	214.20	0	Spot (Block21, Row4, Column5)	11339.96	11108.50	932.64	0.01	0.08	9286.00	9365.31	9286.00	567.05	0.00	0.06	99.00	90.00	0.00	1822.50	2053.96	14855347.00	3.48	10191.77	10131.00
21	6	4	6116.00	26240.00	191.90	0	Spot (Block21, Row4, Column6)	12610.80	12660.00	1083.73	0.00	0.09	9272.00	9332.83	9272.00	472.86	0.00	0.05	99.00	99.00	0.00	3388.00	3338.80	13127841.00	6.93	10429.87	10438.00
21	7	4	6413.00	26249.00	189.10	0	Spot (Block21, Row4, Column7)	11422.52	11258.50	912.03	0.01	0.08	9250.00	9275.70	9250.00	517.81	0.00	0.06	100.00	91.00	0.00	2008.50	2172.52	11491052.00	4.15	10387.96	10367.00
21	8	4	6716.00	26252.00	164.25	0	Spot (Block21, Row4, Column8)	11918.67	11891.50	1064.22	0.00	0.09	9212.00	9227.69	9212.00	553.48	0.00	0.06	100.00	93.00	0.00	2679.50	2706.67	8843657.00	4.86	10284.62	10156.00
21	1	5	4624.00	26548.00	189.55	0	Spot (Block21, Row5, Column1)	10053.58	10026.00	966.00	0.00	0.10	7799.00	7845.80	7799.00	375.43	0.00	0.05	100.00	96.00	0.00	2227.00	2254.58	10144064.00	5.88	8748.66	8792.00
21	2	5	4925.00	26527.00	211.70	0	Spot (Block21, Row5, Column2)	9930.99	9817.00	821.37	0.01	0.08	8153.00	8211.60	8153.00	530.70	0.00	0.06	98.00	86.00	0.00	1664.00	1777.99	12691811.00	3.24	8945.58	8914.50
21	3	5	5226.00	26542.00	220.00	0	Spot (Block21, Row5, Column3)	10574.98	10488.00	690.53	0.00	0.07	8673.00	8714.05	8673.00	554.28	0.00	0.06	99.00	90.00	0.00	1815.00	1901.98	14678073.00	3.36	9686.00	9641.00
21	4	5	5525.00	26540.00	195.20	0	Spot (Block21, Row5, Column4)	11361.37	11265.00	866.24	0.00	0.08	9086.50	9172.64	9086.50	620.16	0.00	0.07	100.00	95.00	0.00	2178.50	2274.87	12327090.00	3.53	10376.18	10375.00
21	5	5	5820.00	26537.00	173.90	0	Spot (Block21, Row5, Column5)	13873.22	13743.00	2005.71	0.00	0.14	9401.00	9461.37	9401.00	573.56	0.00	0.06	100.00	99.00	0.00	4342.00	4472.22	11764487.00	7.69	11160.62	10987.50
21	6	5	6123.00	26538.00	210.25	0	Spot (Block21, Row5, Column6)	11396.97	11281.00	794.84	0.00	0.07	9462.00	9526.34	9462.00	511.08	0.00	0.05	98.00	89.00	0.00	1819.00	1934.97	14394371.00	3.66	10405.47	10346.00
21	7	5	6414.00	26533.00	201.95	0	Spot (Block21, Row5, Column7)	11268.29	11158.00	739.65	0.00	0.07	9354.00	9407.21	9354.00	548.37	0.00	0.06	98.00	88.00	0.00	1804.00	1914.29	13059948.00	3.39	10341.57	10299.00
21	8	5	6715.00	26541.00	178.85	0	Spot (Block21, Row5, Column8)	12030.35	11973.00	1168.25	0.00	0.10	9285.00	9338.06	9285.00	561.77	0.00	0.06	99.00	94.00	0.00	2688.00	2745.35	10791222.00	4.79	10499.09	10462.50
21	1	6	4622.00	26845.00	217.70	0	Spot (Block21, Row6, Column1)	9120.73	9021.50	491.38	0.00	0.05	7704.00	7752.20	7704.00	381.36	0.00	0.05	99.00	93.00	0.00	1317.50	1416.73	12367709.00	3.59	8329.53	8314.00
21	2	6	4927.00	26845.00	216.00	0	Spot (Block21, Row6, Column2)	9757.82	9732.50	562.56	0.00	0.06	8123.00	8165.35	8123.00	472.26	0.00	0.06	98.00	88.00	0.00	1609.50	1634.82	13016934.00	3.37	8938.61	8846.50
21	3	6	5211.00	26847.00	209.80	0	Spot (Block21, Row6, Column3)	10704.39	10510.00	797.45	0.01	0.07	8553.00	8624.70	8553.00	477.13	0.00	0.06	99.00	98.00	0.00	1957.00	2151.39	13434008.00	4.36	9528.27	9526.50
21	4	6	5516.00	26840.00	157.25	0	Spot (Block21, Row6, Column4)	16009.79	14182.00	4317.96	0.05	0.27	8835.50	8986.71	8835.50	705.73	0.01	0.08	100.00	100.00	0.00	5346.50	7174.29	10966708.00	9.95	10865.04	10877.50
21	5	6	5820.00	26837.00	170.90	0	Spot (Block21, Row6, Column5)	12433.68	12269.00	1657.33	0.01	0.13	9124.00	9211.75	9124.00	617.79	0.00	0.07	99.00	95.00	0.00	3145.00	3309.68	10170749.00	5.22	10552.27	10562.50
21	6	6	6130.00	26835.00	222.50	0	Spot (Block21, Row6, Column6)	11005.12	10895.00	671.06	0.00	0.06	9230.00	9287.97	9230.00	585.52	0.00	0.06	97.00	84.00	0.00	1665.00	1775.12	15682295.00	2.93	10108.15	10126.00
21	7	6	6423.00	26841.00	184.90	0	Spot (Block21, Row6, Column7)	11484.93	11259.00	1355.68	0.01	0.12	9073.00	9142.99	9073.00	564.48	0.00	0.06	99.00	91.00	0.00	2186.00	2411.93	11048502.00	4.15	10232.51	10221.50
21	8	6	6727.00	26843.00	195.05	0	Spot (Block21, Row6, Column8)	10527.34	10438.00	862.96	0.00	0.08	9113.00	9182.50	9113.00	612.35	0.00	0.07	83.00	56.00	0.00	1325.00	1414.34	11306363.00	2.20	9955.35	9812.00
21	1	7	4618.00	27146.00	220.90	0	Spot (Block21, Row7, Column1)	9118.36	9091.50	438.84	0.00	0.05	7779.00	7907.61	7779.00	659.29	0.01	0.08	93.00	49.00	0.00	1312.50	1339.36	12747461.00	1.84	8358.00	8359.00
21	2	7	4921.00	27145.00	217.95	0	Spot (Block21, Row7, Column2)	9423.22	9427.00	493.32	0.00	0.05	8016.00	8049.98	8016.00	444.49	0.00	0.06	99.00	85.00	0.00	1411.00	1407.22	12777880.00	3.09	8632.44	8643.50
21	3	7	5215.00	27137.00	215.60	0	Spot (Block21, Row7, Column3)	9909.35	9826.00	553.37	0.00	0.06	8401.00	8412.16	8401.00	443.08	0.00	0.05	99.00	89.00	0.00	1425.00	1508.35	13159613.00	3.38	9113.25	9095.00
21	4	7	5528.00	27142.00	220.35	0	Spot (Block21, Row7, Column4)	10243.03	10194.00	556.24	0.00	0.05	8625.00	8732.28	8625.00	658.39	0.01	0.08	98.00	65.00	0.00	1569.00	1618.03	14237817.00	2.29	9345.86	9329.50
21	5	7	5816.00	27148.00	214.50	0	Spot (Block21, Row7, Column5)	10427.83	10391.00	551.60	0.00	0.05	8791.00	8866.87	8791.00	545.45	0.00	0.06	99.00	80.00	0.00	1600.00	1636.83	13691741.00	2.86	9685.96	9619.00
21	6	7	6121.00	27142.00	206.35	0	Spot (Block21, Row7, Column6)	10615.73	10542.00	579.73	0.00	0.05	8853.00	8906.56	8853.00	520.57	0.00	0.06	99.00	91.00	0.00	1689.00	1762.73	12834421.00	3.28	9878.29	9805.00
21	7	7	6409.00	27143.00	202.85	0	Spot (Block21, Row7, Column7)	10549.57	10507.00	614.75	0.00	0.06	8886.00	8956.75	8886.00	570.63	0.00	0.06	96.00	81.00	0.00	1621.00	1663.57	12311346.00	2.79	9641.45	9596.50
21	8	7	6715.00	27146.00	178.95	0	Spot (Block21, Row7, Column8)	14691.45	14764.50	1501.74	0.00	0.10	9074.00	9158.30	9074.00	623.48	0.00	0.07	100.00	100.00	0.00	5690.50	5617.45	13192918.00	8.87	11083.82	10965.00
21	1	8	4604.00	27446.00	147.90	0	Spot (Block21, Row8, Column1)	64779.26	65535.00	4174.02	0.01	0.06	8139.00	8316.07	8139.00	793.38	0.01	0.10	100.00	100.00	94.30	57396.00	56640.26	38673548.00	71.17	27434.02	23387.50
21	2	8	4927.00	27449.00	214.90	0	Spot (Block21, Row8, Column2)	9415.79	9399.00	486.49	0.00	0.05	8084.00	8205.53	8084.00	639.67	0.01	0.08	92.00	53.00	0.00	1315.00	1331.79	12410014.00	1.89	8648.83	8648.50
21	3	8	5211.00	27449.00	198.90	0	Spot (Block21, Row8, Column3)	9993.79	9879.00	765.81	0.01	0.08	8458.00	8495.40	8458.00	545.19	0.00	0.06	92.00	65.00	0.00	1421.00	1535.79	11183046.00	2.75	9182.33	9168.50
21	4	8	5522.00	27439.00	190.90	0	Spot (Block21, Row8, Column4)	10430.22	10426.00	720.66	0.00	0.07	8672.00	8732.47	8672.00	542.44	0.00	0.06	98.00	77.00	0.00	1754.00	1758.22	10743125.00	3.13	9471.25	9406.00
21	5	8	5812.00	27438.00	202.50	0	Spot (Block21, Row8, Column5)	10542.42	10493.50	589.96	0.00	0.06	8807.00	8872.47	8807.00	534.94	0.00	0.06	99.00	85.00	0.00	1686.50	1735.42	12271378.00	3.12	9700.50	9637.00
21	6	8	6118.00	27443.00	212.50	0	Spot (Block21, Row8, Column6)	10898.03	10792.00	909.02	0.00	0.08	8826.50	8899.98	8826.50	596.64	0.00	0.07	98.00	85.00	0.00	1965.50	2071.53	14014869.00	3.35	9867.06	9745.00
21	7	8	6426.00	27445.00	202.50	0	Spot (Block21, Row8, Column7)	10638.18	10535.50	858.28	0.00	0.08	8944.50	9043.72	8944.50	649.92	0.00	0.07	94.00	62.00	0.00	1591.00	1693.68	12382840.00	2.45	9568.65	9585.00
21	8	8	6717.00	27441.00	155.90	0	Spot (Block21, Row8, Column8)	19517.11	18749.50	4532.84	0.02	0.23	9330.00	9423.02	9330.00	794.68	0.00	0.08	100.00	100.00	0.00	9419.50	10187.11	13037429.00	12.70	11745.44	11511.50
22	1	1	9116.00	25343.00	161.50	0	Spot (Block22, Row1, Column1)	64830.49	65535.00	3545.23	0.00	0.05	17737.00	17906.91	17737.00	1531.61	0.00	0.09	100.00	100.00	93.34	47798.00	47093.49	46743240.00	30.64	34401.32	31020.00
22	2	1	9414.00	25345.00	166.30	0	Spot (Block22, Row1, Column2)	25586.59	25201.00	4018.57	0.01	0.16	17108.00	17201.52	17108.00	1349.28	0.00	0.08	99.00	96.00	0.00	8093.00	8478.59	19599328.00	6.21	19669.55	19700.50
22	3	1	9719.00	25345.00	164.05	0	Spot (Block22, Row1, Column3)	25975.84	24597.00	5048.56	0.02	0.19	16662.00	16723.75	16662.00	1232.54	0.00	0.07	99.00	97.00	0.00	7935.00	9313.84	19455912.00	7.51	19472.90	19331.50
22	4	1	10008.00	25345.00	179.20	0	Spot (Block22, Row1, Column4)	24046.79	22524.50	6973.20	0.03	0.29	16475.00	16587.57	16475.00	1246.06	0.00	0.08	98.00	90.00	1.33	6049.50	7571.79	21642116.00	5.99	18983.40	19044.00
22	5	1	10316.00	25342.00	157.25	0	Spot (Block22, Row1, Column5)	29409.23	27463.50	7718.89	0.03	0.26	16579.00	16713.62	16579.00	1287.20	0.00	0.08	100.00	99.00	0.00	10884.50	12830.23	20057088.00	9.86	19906.26	20164.00
22	6	1	10608.00	25338.00	159.20	0	Spot (Block22, Row1, Column6)	34489.38	32885.00	9002.81	0.02	0.26	16939.00	17058.47	16939.00	1412.59	0.00	0.08	100.00	100.00	0.28	15946.00	17550.38	24246044.00	12.34	21255.08	21183.00
22	7	1	10923.00	25341.00	151.30	0	Spot (Block22, Row1, Column7)	52421.94	54119.50	12212.62	0.01	0.23	17500.00	17657.56	17500.00	1481.98	0.00	0.08	100.00	100.00	31.95	36619.50	34921.94	32816332.00	23.46	27741.12	26466.00
22	8	1	11220.00	25336.00	202.55	0	Spot (Block22, Row1, Column8)	21969.52	21825.50	1719.71	0.00	0.08	18031.00	18149.98	18031.00	1457.09	0.00	0.08	95.00	69.00	0.00	3794.50	3938.52	25572510.00	2.62	19739.52	19639.00
22	1	2	9105.00	25651.00	210.35	0	Spot (Block22, Row2, Column1)	20204.76	20095.00	1415.11	0.00	0.07	17403.00	17534.72	17403.00	1405.68	0.00	0.08	79.00	46.00	0.00	2692.00	2801.76	25498392.00	1.90	18568.66	18462.00
22	2	2	9409.00	25650.00	128.80	0	Spot (Block22, Row2, Column2)	31892.34	32151.00	4621.83	0.00	0.14	16898.00	16978.81	16898.00	1271.10	0.00	0.07	100.00	100.00	0.00	15253.00	14994.34	14032631.00	11.73	21759.04	21672.50
22	3	2	9716.00	25646.00	196.65	0	Spot (Block22, Row2, Column3)	20484.68	20359.00	1551.73	0.00	0.08	16802.00	16888.74	16802.00	1298.15	0.00	0.08	94.00	76.00	0.00	3557.00	3682.68	22348796.00	2.77	18464.45	18325.00
22	4	2	10017.00	25649.00	193.90	0	Spot (Block22, Row2, Column4)	26039.60	25941.50	4144.03	0.00	0.16	16798.00	16881.82	16798.00	1323.47	0.00	0.08	100.00	98.00	0.00	9143.50	9241.60	27654044.00	6.92	20011.99	19859.50
22	5	2	10318.00	25650.00	197.55	0	Spot (Block22, Row2, Column5)	26024.26	25867.00	3111.95	0.00	0.12	16665.00	16719.42	16665.00	1189.41	0.00	0.07	99.00	99.00	0.00	9202.00	9359.26	28756812.00	7.82	19712.11	19728.50
22	6	2	10606.00	25649.00	198.40	0	Spot (Block22, Row2, Column6)	21175.83	20744.00	2368.22	0.01	0.11	16664.00	16758.32	16664.00	1253.09	0.00	0.07	95.00	78.00	0.00	4080.00	4511.83	23568710.00	3.53	18309.74	18183.00
22	7	2	10919.00	25648.00	187.45	0	Spot (Block22, Row2, Column7)	21627.38	21339.00	2224.10	0.01	0.10	16920.00	17024.81	16920.00	1331.02	0.00	0.08	96.00	82.00	0.00	4419.00	4707.38	21367854.00	3.46	18864.66	18919.00
22	8	2	11212.00	25642.00	212.00	0	Spot (Block22, Row2, Column8)	20353.49	20193.00	1352.95	0.00	0.07	17391.50	17518.28	17391.50	1332.27	0.00	0.08	89.00	52.00	0.00	2801.50	2961.99	26072796.00	2.13	18697.61	18825.00
22	1	3	9120.00	25947.00	147.40	0	Spot (Block22, Row3, Column1)	37441.58	34957.00	11262.14	0.03	0.30	16852.00	16941.70	16852.00	1309.58	0.00	0.08	100.00	100.00	1.52	18105.00	20589.58	22127988.00	15.65	21933.96	21683.00
22	2	3	9418.00	25947.00	198.85	0	Spot (Block22, Row3, Column2)	20190.80	19790.00	1733.33	0.01	0.09	16628.00	16769.29	16628.00	1293.23	0.00	0.08	91.00	66.00	0.00	3162.00	3562.80	22654040.00	2.65	18189.36	18206.00
22	3	3	9711.00	25953.00	161.45	0	Spot (Block22, Row3, Column3)	22998.04	22053.00	5548.32	0.02	0.24	17033.00	17141.58	17033.00	1422.16	0.00	0.08	98.00	85.00	0.70	5020.00	5965.04	16489595.00	4.12	19317.12	19054.50
22	4	3	10014.00	25945.00	148.95	0	Spot (Block22, Row3, Column4)	36088.07	35297.50	8664.78	0.01	0.24	17132.00	17198.96	17132.00	1358.07	0.00	0.08	100.00	100.00	0.33	18165.50	18956.07	21652840.00	13.91	22009.09	21642.00
22	5	3	10321.00	25947.00	182.20	0	Spot (Block22, Row3, Column5)	21181.82	20902.00	1929.37	0.01	0.09	16900.00	16988.17	16900.00	1405.50	0.00	0.08	95.00	77.00	0.00	4002.00	4281.82	19720272.00	2.98	18837.09	18432.50
22	6	3	10608.00	25947.00	189.35	0	Spot (Block22, Row3, Column6)	24647.34	24485.00	3161.49	0.00	0.13	16741.00	16771.23	16741.00	1264.25	0.00	0.08	100.00	97.00	0.00	7744.00	7906.34	25017056.00	6.23	19794.75	19770.00
22	7	3	10922.00	25950.00	159.95	0	Spot (Block22, Row3, Column7)	29679.05	27904.00	7655.22	0.03	0.26	16785.00	16838.79	16785.00	1378.48	0.00	0.08	99.00	98.00	0.00	11119.00	12894.05	20983088.00	9.31	19988.99	20379.00
22	8	3	11227.00	25943.00	202.80	0	Spot (Block22, Row3, Column8)	20830.45	20530.00	1914.87	0.01	0.09	17192.00	17306.94	17192.00	1388.47	0.00	0.08	90.00	62.00	0.00	3338.00	3638.45	24309152.00	2.54	18473.14	18573.00
22	1	4	9115.00	26244.00	150.40	0	Spot (Block22, Row4, Column1)	33146.64	33186.50	7164.10	0.00	0.22	17082.00	17221.66	17082.00	1800.42	0.00	0.10	100.00	99.00	0.00	16104.50	16064.64	20418332.00	8.85	21404.59	21310.00
22	2	4	9410.00	26252.00	208.55	0	Spot (Block22, Row4, Column2)	25149.67	25100.00	2864.37	0.00	0.11	16838.00	17006.12	16838.00	1779.40	0.00	0.10	99.00	97.00	0.00	8262.00	8311.67	31185600.00	4.58	19929.65	19874.00
22	3	4	9714.00	26244.00	148.40	0	Spot (Block22, Row4, Column3)	59982.77	65535.00	8563.42	0.04	0.14	17156.00	17258.08	17156.00	1498.05	0.00	0.09	100.00	100.00	61.44	48379.00	42826.77	35929972.00	28.52	29627.35	28879.00
22	4	4	10003.00	26248.00	204.00	0	Spot (Block22, Row4, Column4)	20899.04	20753.00	1622.38	0.00	0.08	17187.00	17273.44	17187.00	1449.97	0.00	0.08	93.00	65.00	0.00	3566.00	3712.04	24702650.00	2.50	18778.40	18614.00
22	5	4	10303.00	26240.00	185.60	0	Spot (Block22, Row4, Column5)	20949.64	20551.00	2081.30	0.01	0.10	16913.00	17037.24	16913.00	1475.38	0.00	0.09	94.00	68.00	0.00	3638.00	4036.64	20342116.00	2.65	18647.56	18567.00
22	6	4	10618.00	26243.00	202.70	0	Spot (Block22, Row4, Column6)	25316.86	25170.50	2979.82	0.00	0.12	16804.00	16881.83	16804.00	1401.36	0.00	0.08	100.00	99.00	0.00	8366.50	8512.86	29519468.00	6.02	19186.08	19176.00
22	7	4	10913.00	26248.00	154.05	0	Spot (Block22, Row4, Column7)	32613.07	29882.00	10232.28	0.04	0.31	17018.00	17060.67	17018.00	1416.61	0.00	0.08	100.00	99.00	1.99	12864.00	15595.07	21296348.00	10.98	20661.19	20419.00
22	8	4	11214.00	26255.00	189.55	0	Spot (Block22, Row4, Column8)	21689.10	21316.00	2400.61	0.01	0.11	17254.00	17375.14	17254.00	1418.75	0.00	0.08	89.00	69.00	0.00	4062.00	4435.10	21949380.00	3.04	18796.39	18692.50
22	1	5	9122.00	26550.00	151.15	0	Spot (Block22, Row5, Column1)	31667.15	30639.00	6656.65	0.01	0.21	17070.00	17165.24	17070.00	1814.39	0.00	0.11	100.00	99.00	0.00	13569.00	14597.15	19950300.00	7.99	20850.15	20725.00
22	2	5	9425.00	26547.00	192.60	0	Spot (Block22, Row5, Column2)	20766.30	20660.00	1657.79	0.00	0.08	16831.00	16951.07	16831.00	1702.43	0.00	0.10	93.00	57.00	0.00	3829.00	3935.30	21783874.00	2.24	18586.20	18412.00
22	3	5	9713.00	26552.00	189.00	0	Spot (Block22, Row5, Column3)	28720.19	28990.00	4488.36	0.00	0.16	16999.50	17118.28	16999.50	1487.24	0.00	0.09	100.00	99.00	0.00	11990.50	11720.69	29093568.00	7.80	21154.06	21196.50
22	4	5	10016.00	26546.00	171.10	0	Spot (Block22, Row5, Column4)	26926.08	25580.00	5582.42	0.02	0.21	16985.00	17115.22	16985.00	1455.76	0.00	0.09	99.00	95.00	0.00	8595.00	9941.08	21971684.00	6.74	19927.04	20014.00
22	5	5	10315.00	26546.00	146.65	0	Spot (Block22, Row5, Column5)	61041.36	65535.00	8106.09	0.03	0.13	16890.00	17062.70	16890.00	1516.99	0.00	0.09	100.00	100.00	69.11	48645.00	44151.36	35770528.00	28.99	31102.03	29515.00
22	6	5	10617.00	26547.00	189.45	0	Spot (Block22, Row5, Column6)	21933.99	21465.50	2783.73	0.01	0.13	16743.00	16829.81	16743.00	1316.23	0.00	0.08	97.00	79.00	0.00	4722.50	5190.99	22328790.00	3.88	18915.75	18844.50
22	7	5	10914.00	26551.00	178.45	0	Spot (Block22, Row5, Column7)	24576.68	24558.50	3102.47	0.00	0.13	17039.00	17149.38	17039.00	1484.66	0.00	0.09	99.00	94.00	0.00	7519.50	7537.68	21922388.00	5.00	20102.88	20080.00
22	8	5	11219.00	26549.00	146.70	0	Spot (Block22, Row5, Column8)	41271.77	38937.00	12546.59	0.03	0.30	17337.00	17487.56	17337.00	1496.99	0.00	0.09	100.00	100.00	6.30	21600.00	23934.77	24226560.00	15.89	22967.82	22392.50
22	1	6	9108.00	26849.00	187.35	0	Spot (Block22, Row6, Column1)	23818.44	23690.00	2968.06	0.00	0.12	16733.00	16834.16	16733.00	1415.67	0.00	0.08	99.00	93.00	0.00	6957.00	7085.44	23508788.00	4.93	19424.58	19345.00
22	2	6	9413.00	26843.00	200.10	0	Spot (Block22, Row6, Column2)	21987.31	21640.00	2224.91	0.01	0.10	16268.00	16429.14	16268.00	1362.30	0.00	0.08	99.00	92.00	0.00	5372.00	5719.31	25043550.00	4.08	18676.40	18582.00
22	3	6	9708.00	26847.00	144.00	0	Spot (Block22, Row6, Column3)	49264.12	48910.00	13349.77	0.00	0.27	16523.00	16707.44	16523.00	1475.70	0.00	0.09	100.00	100.00	24.42	32387.00	32741.12	27637308.00	22.06	25169.13	23719.00
22	4	6	10016.00	26840.00	175.45	0	Spot (Block22, Row6, Column4)	23377.66	22888.00	3194.94	0.01	0.14	16620.00	16735.80	16620.00	1441.83	0.00	0.09	99.00	89.00	0.00	6268.00	6757.66	20128168.00	4.61	19192.92	19124.00
22	5	6	10317.00	26846.00	144.75	0	Spot (Block22, Row6, Column5)	59455.14	65535.00	9554.42	0.04	0.16	16555.00	16693.39	16555.00	1648.29	0.00	0.10	100.00	100.00	61.84	48980.00	42900.14	33651868.00	25.94	29015.35	26446.50
22	6	6	10618.00	26843.00	190.05	0	Spot (Block22, Row6, Column6)	20472.33	20162.50	4071.01	0.01	0.20	16456.00	16572.09	16456.00	1496.83	0.00	0.09	86.00	63.00	0.39	3706.50	4016.33	20963668.00	2.61	18326.98	18208.50
22	7	6	10919.00	26845.00	156.60	0	Spot (Block22, Row6, Column7)	33304.27	31468.00	8601.97	0.02	0.26	16752.00	16881.49	16752.00	1572.02	0.00	0.09	100.00	100.00	0.00	14716.00	16552.27	22413768.00	10.45	20883.48	20596.00
22	8	6	11224.00	26848.00	146.90	0	Spot (Block22, Row6, Column8)	38728.36	37662.00	11018.47	0.01	0.28	17333.00	17440.18	17333.00	1478.61	0.00	0.08	100.00	100.00	2.38	20329.00	21395.36	22811012.00	14.40	22518.83	22038.00
22	1	7	9107.00	27152.00	207.10	0	Spot (Block22, Row7, Column1)	25086.34	24780.00	3263.89	0.01	0.13	16942.50	17078.67	16942.50	1646.17	0.00	0.10	100.00	95.00	0.00	7837.50	8143.84	30705680.00	4.86	20251.77	20106.00
22	2	7	9423.00	27146.00	204.90	0	Spot (Block22, Row7, Column2)	18843.48	18744.50	1402.34	0.00	0.07	15808.50	15950.13	15808.50	1257.63	0.00	0.08	90.00	62.00	0.00	2936.00	3034.98	22499124.00	2.30	17338.74	17141.00
22	3	7	9713.00	27142.00	204.20	0	Spot (Block22, Row7, Column3)	18965.59	18896.00	1275.89	0.00	0.07	15914.00	16095.94	15914.00	1363.11	0.00	0.08	90.00	58.00	0.00	2982.00	3051.59	22398370.00	2.11	17284.05	17223.00
22	4	7	10015.00	27140.00	196.45	0	Spot (Block22, Row7, Column4)	20099.74	20038.50	1597.91	0.00	0.08	16187.00	16244.77	16187.00	1348.29	0.00	0.08	97.00	72.00	0.00	3851.50	3912.74	21989116.00	2.86	17952.43	18020.00
22	5	7	10313.00	27148.00	185.40	0	Spot (Block22, Row7, Column5)	24457.14	24072.00	3498.77	0.01	0.14	16149.00	16259.66	16149.00	1563.82	0.00	0.10	99.00	95.00	0.00	7923.00	8308.14	23601124.00	5.24	19392.80	19322.50
22	6	7	10615.00	27147.00	184.35	0	Spot (Block22, Row7, Column6)	22617.04	22414.50	2309.99	0.00	0.10	16216.00	16318.60	16216.00	1474.12	0.00	0.09	100.00	94.00	0.00	6198.50	6401.04	21576656.00	4.27	19080.64	18852.00
22	7	7	10906.00	27148.00	147.45	0	Spot (Block22, Row7, Column7)	37418.27	36570.00	9328.27	0.01	0.25	16560.50	16877.59	16560.50	2826.33	0.01	0.17	100.00	99.00	0.51	20009.50	20857.77	22189032.00	7.27	22334.05	21889.50
22	8	7	11224.00	27150.00	187.70	0	Spot (Block22, Row7, Column8)	36904.31	36852.00	6794.13	0.00	0.18	17364.00	17597.21	17364.00	2757.87	0.01	0.16	100.00	99.00	0.61	19488.00	19540.31	36387652.00	7.00	24449.29	23113.50
22	1	8	9106.00	27451.00	152.50	0	Spot (Block22, Row8, Column1)	65071.88	65535.00	2347.03	0.00	0.04	17396.00	17527.25	17396.00	1715.71	0.00	0.10	100.00	100.00	94.33	48139.00	47675.88	41321016.00	27.71	35678.61	33652.00
22	2	8	9414.00	27451.00	199.45	0	Spot (Block22, Row8, Column2)	20499.92	20141.50	1868.29	0.01	0.09	16297.00	16506.46	16297.00	1522.90	0.01	0.09	95.00	71.00	0.00	3844.50	4202.92	23123886.00	2.62	17926.09	17948.50
22	3	8	9716.00	27443.00	149.55	0	Spot (Block22, Row8, Column3)	32095.51	29667.00	9899.13	0.03	0.31	16186.50	16302.16	16186.50	1394.82	0.00	0.09	100.00	99.00	2.61	13480.50	15909.01	19674572.00	11.32	20471.51	20106.50
22	4	8	10015.00	27443.00	168.40	0	Spot (Block22, Row8, Column4)	22691.35	22613.00	2625.41	0.00	0.12	16394.50	16478.29	16394.50	1409.52	0.00	0.09	99.00	89.00	0.00	6218.50	6296.85	17858092.00	4.41	18505.72	18433.00
22	5	8	10307.00	27449.00	199.40	0	Spot (Block22, Row8, Column5)	19846.79	19593.00	1725.11	0.01	0.09	16416.00	16500.80	16416.00	1432.57	0.00	0.09	87.00	58.00	0.00	3177.00	3430.79	22387168.00	2.34	17773.76	17513.50
22	6	8	10618.00	27449.00	178.90	0	Spot (Block22, Row8, Column6)	26209.68	26014.00	4549.96	0.00	0.17	16472.00	16604.82	16472.00	1449.46	0.00	0.09	100.00	95.00	0.00	9542.00	9737.68	23510070.00	6.63	19492.89	19310.00
22	7	8	10918.00	27448.00	157.95	0	Spot (Block22, Row8, Column7)	28438.57	28131.00	5177.47	0.00	0.18	17128.00	17409.03	17128.00	2811.49	0.01	0.16	99.00	81.00	0.00	11003.00	11310.57	19594182.00	3.92	20267.06	20223.50
22	8	8	11213.00	27447.00	156.55	0	Spot (Block22, Row8, Column8)	37142.46	36145.00	8206.74	0.01	0.22	18178.00	18385.37	18178.00	2795.44	0.00	0.15	100.00	99.00	0.59	17967.00	18964.46	25108288.00	6.71	23011.98	22808.00
23	1	1	13618.00	25346.00	158.25	0	Spot (Block23, Row1, Column1)	65104.91	65535.00	2072.06	0.00	0.03	12511.00	12638.29	12511.00	1073.56	0.00	0.08	100.00	100.00	91.91	53024.00	52593.91	45053032.00	48.87	30605.71	28236.00
23	2	1	13914.00	25351.00	178.80	0	Spot (Block23, Row1, Column2)	16333.78	16096.50	1842.68	0.01	0.11	12236.00	12302.03	12236.00	944.48	0.00	0.08	99.00	88.00	0.00	3860.50	4097.78	14602396.00	4.27	13666.36	13643.00
23	3	1	14220.00	25355.00	178.30	0	Spot (Block23, Row1, Column3)	16312.30	16028.50	2108.13	0.01	0.13	12406.00	12418.09	12406.00	827.74	0.00	0.07	98.00	91.00	0.00	3622.50	3906.30	14387445.00	4.70	13816.01	13757.00
23	4	1	14514.00	25349.00	181.70	0	Spot (Block23, Row1, Column4)	16324.40	16087.50	1860.55	0.01	0.11	12596.50	12673.27	12596.50	907.05	0.00	0.07	97.00	86.00	0.00	3491.00	3727.90	15181691.00	4.03	13914.37	13871.50
23	5	1	14812.00	25350.00	160.65	0	Spot (Block23, Row1, Column5)	23399.84	21470.50	6634.19	0.04	0.28	12754.50	12808.36	12754.50	903.56	0.00	0.07	100.00	99.00	0.00	8716.00	10645.34	16754283.00	11.72	15409.13	15421.00
23	6	1	15110.00	25342.00	177.70	0	Spot (Block23, Row1, Column6)	21384.24	19897.00	5339.74	0.03	0.25	12885.00	12922.31	12885.00	910.91	0.00	0.07	100.00	98.00	0.00	7012.00	8499.24	18925050.00	9.29	14960.16	14953.00
23	7	1	15425.00	25346.00	159.30	0	Spot (Block23, Row1, Column7)	30130.94	28378.50	8925.33	0.03	0.30	12941.00	13144.27	12941.00	2695.71	0.01	0.21	100.00	97.00	0.00	15437.50	17189.94	21091660.00	6.30	17182.90	16927.00
23	8	1	15724.00	25357.00	206.05	0	Spot (Block23, Row1, Column8)	15865.46	15466.00	2072.39	0.01	0.13	12971.00	13242.67	12971.00	2934.11	0.01	0.22	40.00	3.00	0.00	2495.00	2894.46	19133736.00	0.89	14236.24	13820.00
23	1	2	13611.00	25647.00	216.85	0	Spot (Block23, Row2, Column1)	14453.68	14253.00	1029.62	0.01	0.07	12282.00	12422.15	12282.00	1199.49	0.00	0.10	88.00	33.00	0.00	1971.00	2171.68	19469108.00	1.69	13212.01	13054.00
23	2	2	13911.00	25648.00	137.25	0	Spot (Block23, Row2, Column2)	18726.52	18857.00	2475.50	0.00	0.13	12111.00	12169.44	12111.00	786.31	0.00	0.06	100.00	100.00	0.00	6746.00	6615.52	9494344.00	8.34	14339.21	14273.00
23	3	2	14215.00	25648.00	203.80	0	Spot (Block23, Row2, Column3)	15327.64	14998.00	2500.98	0.01	0.16	12467.00	12486.88	12467.00	893.44	0.00	0.07	97.00	72.00	0.08	2531.00	2860.64	18055952.00	3.18	13595.30	13484.00
23	4	2	14520.00	25649.00	194.35	0	Spot (Block23, Row2, Column4)	16873.27	16794.00	1615.00	0.00	0.10	12693.00	12754.20	12693.00	939.92	0.00	0.07	100.00	91.00	0.00	4101.00	4180.27	18054400.00	4.38	14539.38	14419.00
23	5	2	14825.00	25646.00	202.25	0	Spot (Block23, Row2, Column5)	17413.58	17252.00	1681.45	0.00	0.10	12777.00	12845.11	12777.00	1148.62	0.00	0.09	99.00	92.00	0.00	4475.00	4636.58	20147504.00	3.98	14306.56	14307.50
23	6	2	15115.00	25644.00	191.75	0	Spot (Block23, Row2, Column6)	15808.01	15709.00	1323.91	0.00	0.08	12844.00	12943.55	12844.00	1140.25	0.00	0.09	93.00	67.00	0.00	2865.00	2964.01	16392907.00	2.51	14127.66	14131.50
23	7	2	15416.00	25650.00	195.75	0	Spot (Block23, Row2, Column7)	15978.63	15684.00	1467.26	0.01	0.09	12812.00	12930.99	12812.00	1060.44	0.00	0.08	96.00	74.00	0.00	2872.00	3166.63	17272896.00	2.87	14137.52	14097.50
23	8	2	15720.00	25645.00	217.15	0	Spot (Block23, Row2, Column8)	15164.99	15075.00	1183.21	0.00	0.08	12732.00	12845.19	12732.00	1109.47	0.00	0.09	88.00	54.00	0.00	2343.00	2432.99	20412070.00	2.09	13706.55	13592.00
23	1	3	13622.00	25949.00	160.60	0	Spot (Block23, Row3, Column1)	20305.95	19432.00	4497.83	0.02	0.22	11996.00	12105.67	11996.00	973.90	0.00	0.08	99.00	99.00	0.00	7436.00	8309.95	14396916.00	8.42	14138.81	14224.00
23	2	3	13924.00	25945.00	195.35	0	Spot (Block23, Row3, Column2)	14818.60	14765.00	1209.30	0.00	0.08	11997.00	12089.89	11997.00	927.94	0.00	0.08	96.00	73.00	0.00	2768.00	2821.60	16078185.00	2.94	13257.09	13270.00
23	3	3	14208.00	25935.00	192.70	0	Spot (Block23, Row3, Column3)	15875.53	15517.50	2150.56	0.01	0.14	12383.50	12452.94	12383.50	1008.40	0.00	0.08	97.00	78.00	0.00	3134.00	3492.03	16637551.00	3.39	13808.83	13765.00
23	4	3	14513.00	25945.00	162.95	0	Spot (Block23, Row3, Column4)	19795.35	18974.00	3673.13	0.02	0.19	12357.00	12448.46	12357.00	984.01	0.00	0.08	100.00	98.00	0.00	6617.00	7438.35	14549582.00	7.47	14654.25	14672.00
23	5	3	14821.00	25943.00	178.60	0	Spot (Block23, Row3, Column5)	15782.03	15373.00	2093.85	0.01	0.13	12331.00	12441.46	12331.00	1165.03	0.00	0.09	96.00	75.00	0.00	3042.00	3451.03	14124920.00	2.87	13778.57	13824.00
23	6	3	15123.00	25939.00	186.45	0	Spot (Block23, Row3, Column6)	15460.72	15328.00	1110.73	0.00	0.07	12536.00	12658.21	12536.00	1030.00	0.00	0.08	97.00	75.00	0.00	2792.00	2924.72	15105122.00	2.72	14101.77	14175.00
23	7	3	15424.00	25945.00	182.70	0	Spot (Block23, Row3, Column7)	18526.17	17045.00	3881.46	0.04	0.21	12715.00	12853.27	12715.00	1074.36	0.00	0.08	99.00	88.00	0.00	4330.00	5811.17	17451646.00	5.28	14737.36	14720.00
23	8	3	15715.00	25942.00	200.90	0	Spot (Block23, Row3, Column8)	15158.81	15102.00	1071.71	0.00	0.07	12756.50	12871.69	12756.50	1058.93	0.00	0.08	88.00	56.00	0.00	2345.50	2402.31	17372000.00	2.16	13816.03	13780.00
23	1	4	13616.00	26249.00	170.15	0	Spot (Block23, Row4, Column1)	19122.80	18108.00	3871.01	0.02	0.20	12032.00	12146.90	12032.00	980.91	0.00	0.08	99.00	98.00	0.00	6076.00	7090.80	15451221.00	7.11	14122.62	14191.00
23	2	4	13918.00	26251.00	208.85	0	Spot (Block23, Row4, Column2)	14778.41	14580.00	1088.50	0.01	0.07	11949.00	12054.10	11949.00	984.94	0.00	0.08	98.00	79.00	0.00	2631.00	2829.41	18428668.00	2.77	13081.02	13046.50
23	3	4	14217.00	26247.00	151.45	0	Spot (Block23, Row4, Column3)	35476.38	33925.50	10823.48	0.02	0.31	12166.00	12270.37	12166.00	1104.84	0.00	0.09	100.00	100.00	0.64	21759.50	23310.38	22208208.00	21.00	18057.60	17537.00
23	4	4	14507.00	26251.00	194.85	0	Spot (Block23, Row4, Column4)	14242.24	14121.00	926.19	0.00	0.07	12034.00	12139.57	12034.00	990.21	0.00	0.08	94.00	52.00	0.00	2087.00	2208.24	15267676.00	2.12	13426.75	13248.00
23	5	4	14801.00	26247.00	191.10	0	Spot (Block23, Row4, Column5)	14700.87	14533.00	1065.46	0.00	0.07	11912.00	12135.89	11912.00	2116.05	0.01	0.17	70.00	10.00	0.00	2621.00	2788.87	15127194.00	1.21	13462.67	13348.00
23	6	4	15126.00	26247.00	204.25	0	Spot (Block23, Row4, Column6)	16797.16	16655.00	1716.45	0.00	0.10	12196.50	12359.17	12196.50	2143.15	0.01	0.17	93.00	52.00	0.00	4458.50	4600.66	19837448.00	2.07	13466.42	13447.50
23	7	4	15411.00	26248.00	162.05	0	Spot (Block23, Row4, Column7)	21152.06	19092.00	5742.01	0.04	0.27	12527.00	12645.84	12527.00	958.08	0.00	0.08	99.00	99.00	0.00	6565.00	8625.06	15335242.00	8.88	14950.90	14858.00
23	8	4	15715.00	26257.00	206.80	0	Spot (Block23, Row4, Column8)	15951.65	15538.50	1905.25	0.01	0.12	12723.00	12824.81	12723.00	913.80	0.00	0.07	94.00	70.00	0.00	2815.50	3228.65	19429114.00	3.42	13933.99	13755.50
23	1	5	13623.00	26549.00	159.35	0	Spot (Block23, Row5, Column1)	18613.19	18347.00	2876.25	0.01	0.15	12095.00	12168.08	12095.00	952.62	0.00	0.08	99.00	97.00	0.00	6252.00	6518.19	12973395.00	6.77	14021.11	14047.50
23	2	5	13913.00	26541.00	195.05	0	Spot (Block23, Row5, Column2)	14574.63	14321.00	1098.16	0.01	0.08	11963.00	12051.52	11963.00	962.89	0.00	0.08	97.00	68.00	0.00	2358.00	2611.63	15667727.00	2.62	13206.24	13213.00
23	3	5	14220.00	26552.00	204.00	0	Spot (Block23, Row5, Column3)	15453.20	15286.00	1429.37	0.00	0.09	12177.00	12278.41	12177.00	1141.07	0.00	0.09	97.00	79.00	0.00	3109.00	3276.20	18142068.00	2.78	13717.30	13401.00
23	4	5	14518.00	26550.00	168.45	0	Spot (Block23, Row5, Column4)	17940.67	17378.00	2932.25	0.01	0.16	12030.00	12141.80	12030.00	1133.30	0.00	0.09	99.00	94.00	0.00	5348.00	5910.67	14119304.00	5.12	13937.33	14015.00
23	5	5	14822.00	26549.00	148.00	0	Spot (Block23, Row5, Column5)	38726.65	37358.00	12677.28	0.02	0.33	12188.50	12420.96	12188.50	2211.89	0.01	0.18	100.00	100.00	3.02	25169.50	26538.15	23119828.00	11.89	19011.86	17724.00
23	6	5	15129.00	26547.00	205.00	0	Spot (Block23, Row5, Column6)	14777.93	14681.00	1172.55	0.00	0.08	12250.00	12445.75	12250.00	2156.60	0.01	0.17	57.00	6.00	0.00	2431.00	2527.93	17659630.00	1.08	13412.18	13330.50
23	7	5	15425.00	26546.00	196.20	0	Spot (Block23, Row5, Column7)	15200.13	14972.00	1336.09	0.01	0.09	12494.00	12596.26	12494.00	999.00	0.00	0.08	93.00	68.00	0.00	2478.00	2706.13	16583337.00	2.61	13613.06	13503.50
23	8	5	15721.00	26552.00	155.50	0	Spot (Block23, Row5, Column8)	25151.62	23261.50	7424.68	0.03	0.30	12831.00	12932.21	12831.00	985.14	0.00	0.08	100.00	100.00	0.00	10430.50	12320.62	16750978.00	12.40	15795.09	15692.00
23	1	6	13609.00	26850.00	199.85	0	Spot (Block23, Row6, Column1)	14768.17	14623.00	1113.22	0.00	0.08	12168.00	12236.59	12168.00	941.09	0.00	0.08	95.00	70.00	0.00	2455.00	2600.17	16643732.00	2.69	13537.32	13294.00
23	2	6	13921.00	26842.00	211.05	0	Spot (Block23, Row6, Column2)	14752.00	14447.00	2485.75	0.01	0.17	11967.00	12062.25	11967.00	904.55	0.00	0.07	96.00	72.00	0.00	2480.00	2785.00	18764544.00	2.97	13134.69	13050.50
23	3	6	14206.00	26846.00	156.95	0	Spot (Block23, Row6, Column3)	26995.86	25399.00	7960.88	0.03	0.29	12297.50	12374.71	12297.50	1042.57	0.00	0.08	100.00	100.00	0.00	13101.50	14698.36	18276194.00	14.02	15767.87	15635.50
23	4	6	14520.00	26846.00	188.15	0	Spot (Block23, Row6, Column4)	16766.27	16424.50	2206.06	0.01	0.13	12316.00	12428.23	12316.00	1224.27	0.00	0.10	96.00	79.00	0.00	4108.50	4450.27	16732736.00	3.54	13937.08	13850.00
23	5	6	14822.00	26848.00	147.00	0	Spot (Block23, Row6, Column5)	37587.23	36692.00	11404.86	0.01	0.30	12373.00	12530.19	12373.00	1276.26	0.01	0.10	100.00	100.00	0.84	24319.00	25214.23	22364396.00	19.63	18200.48	17392.00
23	6	6	15122.00	26844.00	206.35	0	Spot (Block23, Row6, Column6)	15168.02	15090.00	1304.92	0.00	0.09	12448.00	12557.81	12448.00	984.88	0.00	0.08	92.00	67.00	0.00	2642.00	2720.02	18429140.00	2.65	13446.31	13430.00
23	7	6	15420.00	26848.00	165.05	0	Spot (Block23, Row6, Column7)	21703.91	20199.00	5325.77	0.03	0.25	12619.00	12758.73	12619.00	1266.37	0.00	0.10	100.00	98.00	0.00	7580.00	9084.91	16473265.00	7.06	14862.31	14894.50
23	8	6	15727.00	26850.00	155.60	0	Spot (Block23, Row6, Column8)	24763.10	23911.00	6767.60	0.02	0.27	12949.00	13070.36	12949.00	1332.39	0.00	0.10	100.00	99.00	0.00	10962.00	11814.10	16417935.00	8.78	16117.70	15524.00
23	1	7	13612.00	27148.00	196.50	0	Spot (Block23, Row7, Column1)	14659.04	14422.00	1048.70	0.01	0.07	12310.50	12461.65	12310.50	1158.70	0.01	0.09	89.00	42.00	0.00	2111.50	2348.54	16051649.00	1.90	13457.47	13358.00
23	2	7	13919.00	27152.00	192.15	0	Spot (Block23, Row7, Column2)	14503.23	14402.00	1077.26	0.00	0.07	11985.50	12077.67	11985.50	897.68	0.00	0.07	98.00	69.00	0.00	2416.50	2517.73	15097859.00	2.70	13234.50	13106.00
23	3	7	14214.00	27146.00	211.15	0	Spot (Block23, Row7, Column3)	14533.00	14524.00	928.30	0.00	0.06	12309.00	12366.84	12309.00	1006.80	0.00	0.08	91.00	56.00	0.00	2215.00	2224.00	18515032.00	2.15	13089.36	13136.00
23	4	7	14524.00	27147.00	200.60	0	Spot (Block23, Row7, Column4)	14521.74	14409.00	1062.22	0.00	0.07	12307.00	12407.33	12307.00	1079.99	0.00	0.09	86.00	48.00	0.00	2102.00	2214.74	16612873.00	1.96	13302.11	13150.00
23	5	7	14813.00	27145.00	198.00	0	Spot (Block23, Row7, Column5)	16088.76	15929.50	1607.43	0.00	0.10	12253.00	12414.63	12253.00	1111.95	0.01	0.09	98.00	83.00	0.00	3676.50	3835.76	17858524.00	3.30	13802.58	13758.50
23	6	7	15116.00	27142.00	191.55	0	Spot (Block23, Row7, Column6)	15229.55	15133.00	1204.81	0.00	0.08	12376.00	12478.43	12376.00	990.04	0.00	0.08	98.00	78.00	0.00	2757.00	2853.55	15777817.00	2.78	14063.46	13944.00
23	7	7	15408.00	27152.00	157.10	0	Spot (Block23, Row7, Column7)	23636.21	22306.00	5566.06	0.03	0.24	12611.00	12761.30	12611.00	1252.65	0.01	0.10	100.00	100.00	0.00	9695.00	11025.21	16001718.00	8.68	15808.76	15609.00
23	8	7	15723.00	27149.00	188.10	0	Spot (Block23, Row7, Column8)	21972.98	21757.50	2533.61	0.00	0.12	12884.50	13027.84	12884.50	1303.13	0.00	0.10	100.00	100.00	0.00	8873.00	9088.48	21885102.00	6.86	15906.73	15948.00
23	1	8	13608.00	27454.00	152.45	0	Spot (Block23, Row8, Column1)	64900.41	65535.00	3053.93	0.00	0.05	13046.00	13197.83	13046.00	1425.83	0.01	0.11	100.00	100.00	91.05	52489.00	51854.41	41341932.00	36.26	30157.41	26949.00
23	2	8	13909.00	27450.00	197.00	0	Spot (Block23, Row8, Column2)	15145.70	15079.00	1243.98	0.00	0.08	12468.00	12627.18	12468.00	1263.33	0.01	0.10	88.00	53.00	0.00	2611.00	2677.70	16614837.00	1.99	13554.22	13576.00
23	3	8	14214.00	27449.00	165.95	0	Spot (Block23, Row8, Column3)	19556.64	18435.50	4257.28	0.03	0.22	12504.00	12610.48	12504.00	1148.03	0.00	0.09	99.00	91.00	0.00	5931.50	7052.64	14902157.00	6.05	14493.50	14483.00
23	4	8	14517.00	27445.00	185.55	0	Spot (Block23, Row8, Column4)	15125.17	15023.00	1141.99	0.00	0.08	12485.00	12622.51	12485.00	1099.94	0.00	0.09	92.00	63.00	0.00	2538.00	2640.17	14701667.00	2.28	13791.46	13608.50
23	5	8	14806.00	27459.00	193.25	0	Spot (Block23, Row8, Column5)	14993.91	14757.00	2083.12	0.01	0.14	12465.00	12583.59	12465.00	1115.35	0.00	0.09	83.00	51.00	0.00	2292.00	2528.91	15878553.00	2.16	13528.90	13325.00
23	6	8	15119.00	27451.00	189.70	0	Spot (Block23, Row8, Column6)	15704.85	15466.00	1467.71	0.01	0.09	12601.50	12698.42	12601.50	1131.04	0.00	0.09	92.00	66.00	0.00	2864.50	3103.35	15940421.00	2.66	14048.36	14127.50
23	7	8	15422.00	27447.00	184.20	0	Spot (Block23, Row8, Column7)	17870.76	16977.00	2840.65	0.02	0.16	12936.00	13093.56	12936.00	1218.30	0.01	0.09	96.00	83.00	0.00	4041.00	4934.76	16977220.00	3.92	14547.22	14211.50
23	8	8	15727.00	27448.00	165.05	0	Spot (Block23, Row8, Column8)	24474.90	23468.50	5612.54	0.02	0.23	13335.00	13484.06	13335.00	1242.00	0.00	0.09	100.00	99.00	0.00	10133.50	11139.90	18356174.00	8.85	16274.66	15961.50
24	1	1	18117.00	25346.00	159.70	0	Spot (Block24, Row1, Column1)	62363.26	65535.00	6449.23	0.02	0.10	7805.00	7890.45	7805.00	591.57	0.00	0.07	100.00	100.00	74.36	57730.00	54558.26	44028876.00	92.08	24767.46	21562.50
24	2	1	18414.00	25351.00	164.70	0	Spot (Block24, Row1, Column2)	13024.20	12382.00	2793.83	0.02	0.21	7596.00	7669.11	7596.00	499.83	0.00	0.07	100.00	100.00	0.00	4786.00	5428.20	9833273.00	10.71	9118.97	9116.00
24	3	1	18722.00	25348.00	197.90	0	Spot (Block24, Row1, Column3)	9463.97	9260.00	899.15	0.01	0.10	7644.00	7675.25	7644.00	368.71	0.00	0.05	99.00	93.00	0.00	1616.00	1819.97	10505007.00	4.85	8263.24	8239.50
24	4	1	19013.00	25348.00	171.95	0	Spot (Block24, Row1, Column4)	11201.49	11017.50	1732.85	0.01	0.15	7765.00	7801.50	7765.00	360.22	0.00	0.05	100.00	98.00	0.00	3252.50	3436.49	9207627.00	9.44	8793.68	8748.50
24	5	1	19321.00	25348.00	164.95	0	Spot (Block24, Row1, Column5)	12549.81	11706.00	2709.28	0.03	0.22	7886.00	7940.50	7886.00	419.51	0.00	0.05	100.00	100.00	0.00	3820.00	4663.81	9450010.00	10.99	9120.86	9099.00
24	6	1	19611.00	25341.00	158.30	0	Spot (Block24, Row1, Column6)	18419.62	17594.00	5716.99	0.02	0.31	8119.00	8183.45	8119.00	456.37	0.00	0.06	100.00	100.00	0.00	9475.00	10300.62	12746379.00	22.43	10512.69	10323.50
24	7	1	19926.00	25347.00	157.00	0	Spot (Block24, Row1, Column7)	18860.66	17593.00	5901.85	0.03	0.31	8338.00	8391.95	8338.00	405.84	0.00	0.05	100.00	100.00	0.00	9255.00	10522.66	12749804.00	25.80	10985.25	10688.00
24	8	1	20230.00	25345.00	201.40	0	Spot (Block24, Row1, Column8)	10264.99	10168.50	542.33	0.00	0.05	8597.00	8634.08	8597.00	408.20	0.00	0.05	99.00	97.00	0.00	1571.50	1667.99	11804737.00	4.00	9358.46	9390.00
24	1	2	18110.00	25641.00	213.45	0	Spot (Block24, Row2, Column1)	8553.25	8516.00	360.95	0.00	0.04	7519.00	7569.12	7519.00	508.44	0.00	0.07	92.00	47.00	0.00	997.00	1034.25	11144883.00	1.94	7900.13	7863.00
24	2	2	18408.00	25649.00	137.65	0	Spot (Block24, Row2, Column2)	10754.89	10813.00	846.05	0.00	0.08	7454.00	7488.19	7454.00	344.00	0.00	0.05	100.00	100.00	0.00	3359.00	3300.89	5517260.00	9.50	8658.39	8602.00
24	3	2	18719.00	25648.00	197.15	0	Spot (Block24, Row2, Column3)	9226.41	9127.00	572.08	0.00	0.06	7606.00	7624.81	7606.00	321.77	0.00	0.04	100.00	99.00	0.00	1521.00	1620.41	10149053.00	4.98	8350.37	8361.00
24	4	2	19022.00	25654.00	200.45	0	Spot (Block24, Row2, Column4)	10315.32	10258.50	1264.54	0.00	0.12	7752.00	7813.09	7752.00	399.60	0.00	0.05	100.00	99.00	0.00	2506.50	2563.32	11800726.00	6.26	8717.92	8691.00
24	5	2	19322.00	25648.00	195.30	0	Spot (Block24, Row2, Column5)	9686.51	9655.00	511.03	0.00	0.05	7811.00	7840.54	7811.00	315.80	0.00	0.04	100.00	99.00	0.00	1844.00	1875.51	10422683.00	5.85	8483.02	8437.00
24	6	2	19618.00	25653.00	198.30	0	Spot (Block24, Row2, Column6)	9624.93	9641.50	541.23	0.00	0.06	8047.00	8084.64	8047.00	381.26	0.00	0.05	99.00	91.00	0.00	1594.50	1577.93	10741427.00	4.04	8706.75	8630.50
24	7	2	19919.00	25651.00	198.90	0	Spot (Block24, Row2, Column7)	10199.03	10170.00	806.71	0.00	0.08	8293.00	8316.91	8293.00	347.70	0.00	0.04	99.00	94.00	0.00	1877.00	1906.03	11402514.00	5.41	8972.71	8930.00
24	8	2	20222.00	25647.00	214.85	0	Spot (Block24, Row2, Column8)	9535.08	9479.00	413.03	0.00	0.04	8386.00	8408.22	8386.00	315.13	0.00	0.04	98.00	91.00	0.00	1093.00	1149.08	12500484.00	3.58	8849.03	8863.00
24	1	3	18126.00	25948.00	166.45	0	Spot (Block24, Row3, Column1)	10622.31	10326.00	1713.60	0.01	0.16	7329.00	7337.72	7329.00	382.50	0.00	0.05	100.00	99.00	0.00	2997.00	3293.31	8147314.00	8.59	8197.10	8218.00
24	2	3	18421.00	25943.00	195.25	0	Spot (Block24, Row3, Column2)	9133.21	8974.00	664.86	0.01	0.07	7423.00	7448.59	7423.00	601.18	0.00	0.08	97.00	76.00	0.00	1551.00	1710.21	9845599.00	2.80	8155.89	8184.00
24	3	3	18712.00	25942.00	196.50	0	Spot (Block24, Row3, Column3)	9791.25	9563.00	1123.49	0.01	0.11	7704.00	7803.50	7704.00	659.05	0.01	0.08	98.00	80.00	0.00	1859.00	2087.25	10760585.00	3.02	8439.59	8472.50
24	4	3	19020.00	25948.00	150.85	0	Spot (Block24, Row3, Column4)	23907.96	22295.50	8641.62	0.03	0.36	7938.00	7989.18	7938.00	455.64	0.00	0.06	100.00	100.00	0.00	14357.50	15969.96	14918566.00	34.94	11695.48	11120.50
24	5	3	19319.00	25949.00	193.15	0	Spot (Block24, Row3, Column5)	9748.42	9666.00	690.60	0.00	0.07	8036.00	8050.66	8036.00	354.26	0.00	0.04	99.00	96.00	0.00	1630.00	1712.42	10304077.00	4.79	8680.49	8695.00
24	6	3	19615.00	25941.00	202.35	0	Spot (Block24, Row3, Column6)	9696.61	9675.00	601.05	0.00	0.06	8118.00	8131.74	8118.00	338.30	0.00	0.04	100.00	94.00	0.00	1557.00	1578.61	11277160.00	4.63	8739.58	8701.00
24	7	3	19926.00	25953.00	182.15	0	Spot (Block24, Row3, Column7)	10858.37	10421.00	1340.51	0.02	0.12	8291.00	8316.58	8291.00	338.94	0.00	0.04	100.00	98.00	0.00	2130.00	2567.37	10109140.00	7.50	9132.79	9063.50
24	8	3	20219.00	25944.00	199.25	0	Spot (Block24, Row3, Column8)	9910.59	9885.00	515.70	0.00	0.05	8400.00	8407.77	8400.00	321.36	0.00	0.04	98.00	95.00	0.00	1485.00	1510.59	11109776.00	4.68	8905.54	8905.00
24	1	4	18120.00	26249.00	155.95	0	Spot (Block24, Row4, Column1)	20128.82	18820.50	7452.50	0.03	0.37	7411.00	7442.75	7411.00	454.40	0.00	0.06	100.00	100.00	0.00	11409.50	12717.82	13486307.00	27.92	10094.77	10065.00
24	2	4	18419.00	26245.00	214.15	0	Spot (Block24, Row4, Column2)	8916.74	8906.50	473.14	0.00	0.05	7492.00	7548.18	7492.00	483.58	0.00	0.06	96.00	84.00	0.00	1414.50	1424.74	11698762.00	2.83	8023.56	8033.00
24	3	4	18714.00	26249.00	152.45	0	Spot (Block24, Row4, Column3)	49936.04	58279.00	17214.32	0.07	0.34	7782.00	7864.83	7782.00	492.72	0.00	0.06	100.00	100.00	43.70	50497.00	42154.04	32109104.00	85.39	17172.72	15691.00
24	4	4	19008.00	26243.00	202.95	0	Spot (Block24, Row4, Column4)	9517.67	9467.00	438.12	0.00	0.05	7959.00	8011.98	7959.00	472.14	0.00	0.06	99.00	94.00	0.00	1508.00	1558.67	11107115.00	3.19	8853.60	8881.00
24	5	4	19301.00	26244.00	199.05	0	Spot (Block24, Row4, Column5)	9827.30	9617.00	1251.20	0.01	0.13	8072.00	8092.39	8072.00	426.53	0.00	0.05	99.00	92.00	0.00	1545.00	1755.30	11026228.00	4.07	8829.87	8818.00
24	6	4	19618.00	26246.00	194.00	0	Spot (Block24, Row4, Column6)	10315.84	10295.00	535.33	0.00	0.05	8166.00	8185.97	8166.00	343.91	0.00	0.04	100.00	99.00	0.00	2129.00	2149.84	10986369.00	6.19	9105.57	9082.00
24	7	4	19916.00	26248.00	179.50	0	Spot (Block24, Row4, Column7)	11414.09	10694.00	1683.59	0.03	0.15	8308.00	8337.50	8308.00	343.60	0.00	0.04	100.00	99.00	0.00	2386.00	3106.09	10295511.00	8.95	9308.96	9336.00
24	8	4	20218.00	26256.00	189.50	0	Spot (Block24, Row4, Column8)	10667.16	10417.00	1040.77	0.01	0.10	8431.00	8453.77	8431.00	333.21	0.00	0.04	100.00	98.00	0.00	1986.00	2236.16	10805831.00	6.64	9195.71	9196.00
24	1	5	18121.00	26552.00	151.00	0	Spot (Block24, Row5, Column1)	19668.31	17872.00	7994.82	0.04	0.41	7485.00	7549.50	7485.00	433.85	0.00	0.06	100.00	100.00	0.00	10387.00	12183.31	12273027.00	27.93	10221.79	9927.50
24	2	5	18419.00	26550.00	198.95	0	Spot (Block24, Row5, Column2)	9331.75	9294.00	567.50	0.00	0.06	7627.00	7641.10	7627.00	378.29	0.00	0.05	99.00	95.00	0.00	1667.00	1704.75	10404907.00	4.47	8283.86	8282.00
24	3	5	18714.00	26569.00	204.65	0	Spot (Block24, Row5, Column3)	10239.23	9791.00	3736.65	0.02	0.36	7921.00	8015.23	7921.00	508.37	0.01	0.06	95.00	87.00	0.08	1870.00	2318.23	12215400.00	4.37	8624.34	8645.00
24	4	5	19016.00	26555.00	160.45	0	Spot (Block24, Row5, Column4)	13453.64	13046.00	2766.89	0.01	0.21	7969.00	8053.89	7969.00	461.41	0.00	0.06	100.00	100.00	0.00	5077.00	5484.64	9552082.00	11.70	9636.05	9640.00
24	5	5	19322.00	26549.00	149.55	0	Spot (Block24, Row5, Column5)	47968.25	51109.00	17649.83	0.03	0.37	8035.50	8142.41	8035.50	541.51	0.01	0.07	100.00	100.00	37.72	43073.50	39932.75	29500668.00	73.55	18589.83	16782.00
24	6	5	19618.00	26544.00	202.40	0	Spot (Block24, Row5, Column6)	9865.71	9781.00	589.22	0.00	0.06	8180.00	8210.71	8180.00	409.73	0.00	0.05	99.00	94.00	0.00	1601.00	1685.71	11493548.00	4.04	9038.00	9049.00
24	7	5	19918.00	26542.00	197.00	0	Spot (Block24, Row5, Column7)	9961.44	9929.00	585.79	0.00	0.06	8307.00	8331.85	8307.00	362.11	0.00	0.04	99.00	95.00	0.00	1622.00	1654.44	11007396.00	4.50	8984.75	8935.00
24	8	5	20219.00	26549.00	158.35	0	Spot (Block24, Row5, Column8)	14211.07	13249.00	3224.57	0.03	0.23	8401.00	8446.14	8401.00	455.36	0.00	0.05	100.00	100.00	0.00	4848.00	5810.07	9734583.00	12.66	9926.29	9870.00
24	1	6	18112.00	26845.00	208.40	0	Spot (Block24, Row6, Column1)	8828.28	8772.00	460.64	0.00	0.05	7498.00	7535.00	7498.00	380.45	0.00	0.05	99.00	90.00	0.00	1274.00	1330.28	10929415.00	3.40	7934.64	7916.00
24	2	6	18423.00	26848.00	222.85	0	Spot (Block24, Row6, Column2)	9362.13	9321.00	538.89	0.00	0.06	7683.00	7726.30	7683.00	486.13	0.00	0.06	99.00	91.00	0.00	1638.00	1679.13	13256774.00	3.37	8307.74	8276.00
24	3	6	18710.00	26848.00	152.70	0	Spot (Block24, Row6, Column3)	27510.07	25418.50	11096.08	0.03	0.40	7994.00	8085.34	7994.00	518.51	0.00	0.06	100.00	100.00	0.00	17424.50	19516.07	17606452.00	37.46	12069.52	11584.00
24	4	6	19020.00	26848.00	193.70	0	Spot (Block24, Row6, Column4)	10509.21	10258.50	1154.76	0.01	0.11	8095.00	8182.68	8095.00	459.94	0.00	0.06	100.00	95.00	0.00	2163.50	2414.21	11139759.00	5.06	9030.16	9044.00
24	5	6	19320.00	26850.00	147.60	0	Spot (Block24, Row6, Column5)	29148.32	27146.00	11928.86	0.03	0.41	8101.00	8181.39	8101.00	489.32	0.00	0.06	100.00	100.00	0.17	19045.00	21047.32	17343252.00	42.85	13236.10	12470.00
24	6	6	19618.00	26856.00	201.55	0	Spot (Block24, Row6, Column6)	9853.19	9763.50	603.71	0.00	0.06	8138.00	8163.77	8138.00	381.87	0.00	0.05	99.00	95.00	0.00	1625.50	1715.19	11331166.00	4.42	8827.40	8825.00
24	7	6	19921.00	26851.00	164.10	0	Spot (Block24, Row6, Column7)	13351.80	12908.00	2616.58	0.01	0.20	8254.00	8291.12	8254.00	393.48	0.00	0.05	100.00	100.00	0.00	4654.00	5097.80	10000495.00	12.86	9654.54	9656.00
24	8	6	20226.00	26850.00	159.50	0	Spot (Block24, Row6, Column8)	13537.15	13026.00	2616.89	0.02	0.19	8278.00	8333.65	8278.00	484.17	0.00	0.06	100.00	99.00	0.00	4748.00	5259.15	9489543.00	10.75	9782.34	9813.00
24	1	7	18112.00	27151.00	198.60	0	Spot (Block24, Row7, Column1)	8838.46	8809.00	464.34	0.00	0.05	7552.00	7626.65	7552.00	574.95	0.00	0.08	94.00	57.00	0.00	1257.00	1286.46	9890231.00	2.11	8011.00	8050.00
24	2	7	18425.00	27143.00	204.30	0	Spot (Block24, Row7, Column2)	8815.71	8762.00	357.93	0.00	0.04	7525.00	7547.42	7525.00	405.60	0.00	0.05	99.00	94.00	0.00	1237.00	1290.71	10473069.00	3.13	8114.13	8141.00
24	3	7	18715.00	27146.00	213.05	0	Spot (Block24, Row7, Column3)	9384.36	9318.00	497.30	0.00	0.05	7893.00	7922.33	7893.00	512.83	0.00	0.06	97.00	84.00	0.00	1425.00	1491.36	12171512.00	2.85	8458.59	8387.00
24	4	7	19018.00	27144.00	200.45	0	Spot (Block24, Row7, Column4)	9529.49	9462.50	488.14	0.00	0.05	8037.00	8063.55	8037.00	481.80	0.00	0.06	99.00	88.00	0.00	1425.50	1492.49	10863613.00	3.04	8768.46	8738.50
24	5	7	19320.00	27148.00	208.30	0	Spot (Block24, Row7, Column5)	10249.90	10131.00	780.84	0.01	0.08	8103.00	8120.75	8103.00	502.87	0.00	0.06	99.00	93.00	0.00	2028.00	2146.90	12638125.00	4.23	8994.38	8932.00
24	6	7	19612.00	27142.00	210.45	0	Spot (Block24, Row7, Column6)	9818.52	9719.00	606.17	0.00	0.06	8111.00	8129.06	8111.00	411.54	0.00	0.05	99.00	95.00	0.00	1608.00	1707.52	12469516.00	4.11	8759.22	8727.50
24	7	7	19905.00	27149.00	166.55	0	Spot (Block24, Row7, Column7)	13128.97	12556.50	2248.59	0.02	0.17	8083.50	8105.81	8083.50	445.67	0.00	0.05	100.00	100.00	0.00	4473.00	5045.47	10083050.00	11.27	9588.24	9574.00
24	8	7	20221.00	27145.00	185.80	0	Spot (Block24, Row7, Column8)	11929.13	12016.50	992.87	0.00	0.08	8030.00	8057.81	8030.00	459.13	0.00	0.06	100.00	100.00	0.00	3986.50	3899.13	11571253.00	8.43	9350.92	9278.50
24	1	8	18109.00	27456.00	150.50	0	Spot (Block24, Row8, Column1)	63985.79	65535.00	4607.06	0.01	0.07	7916.00	8064.47	7916.00	811.21	0.01	0.10	100.00	100.00	84.43	57619.00	56069.79	39863496.00	68.94	26728.30	23815.00
24	2	8	18419.00	27452.00	208.00	0	Spot (Block24, Row8, Column2)	9091.25	8998.00	625.87	0.00	0.07	7555.00	7636.89	7555.00	594.79	0.00	0.08	96.00	71.00	0.00	1443.00	1536.25	11227694.00	2.45	8210.91	8128.00
24	3	8	18720.00	27448.00	197.50	0	Spot (Block24, Row8, Column3)	10004.29	9583.00	1306.88	0.02	0.13	7751.00	7780.02	7751.00	459.15	0.00	0.06	98.00	89.00	0.00	1832.00	2253.29	11034730.00	4.84	8450.69	8513.50
24	4	8	19015.00	27443.00	183.25	0	Spot (Block24, Row8, Column4)	10442.18	10333.00	1120.42	0.00	0.11	7938.00	7973.95	7938.00	486.82	0.00	0.06	100.00	94.00	0.00	2395.00	2504.18	9815647.00	5.07	8897.13	8850.00
24	5	8	19310.00	27452.00	201.15	0	Spot (Block24, Row8, Column5)	9528.77	9467.00	491.68	0.00	0.05	7924.00	7961.25	7924.00	501.97	0.00	0.06	99.00	90.00	0.00	1543.00	1604.77	10929499.00	3.12	8746.49	8771.50
24	6	8	19617.00	27447.00	195.75	0	Spot (Block24, Row8, Column6)	9963.62	9924.00	794.18	0.00	0.08	7927.00	7946.58	7927.00	417.39	0.00	0.05	99.00	94.00	0.00	1997.00	2036.62	10820490.00	4.83	8798.57	8793.50
24	7	8	19919.00	27450.00	157.45	0	Spot (Block24, Row8, Column7)	14247.15	13833.00	2922.92	0.01	0.21	7861.00	7921.48	7861.00	450.72	0.00	0.06	100.00	100.00	0.00	5972.00	6386.15	9702306.00	14.03	9598.77	9527.00
24	8	8	20224.00	27446.00	157.60	0	Spot (Block24, Row8, Column8)	17564.54	16994.00	4677.71	0.01	0.27	7847.00	7898.15	7847.00	445.52	0.00	0.06	100.00	100.00	0.00	9147.00	9717.54	12084405.00	21.70	10360.90	9959.00
25	1	1	4615.00	29839.00	156.45	0	Spot (Block25, Row1, Column1)	65168.75	65535.00	2391.13	0.00	0.04	8010.00	8120.71	8010.00	686.73	0.01	0.08	100.00	100.00	93.75	57525.00	57158.75	43793812.00	83.07	26727.95	24133.00
25	2	1	4912.00	29845.00	142.65	0	Spot (Block25, Row1, Column2)	33818.74	32379.50	12703.60	0.02	0.38	7908.00	8029.93	7908.00	676.71	0.01	0.08	100.00	100.00	0.90	24471.50	25910.74	18735588.00	38.11	14089.66	13320.00
25	3	1	5217.00	29842.00	156.70	0	Spot (Block25, Row1, Column3)	13399.93	12542.00	3166.03	0.03	0.24	7849.00	7938.12	7849.00	594.45	0.00	0.07	100.00	99.00	0.00	4693.00	5550.93	9111950.00	9.19	9295.90	9315.00
25	4	1	5504.00	29842.00	143.05	0	Spot (Block25, Row1, Column4)	26929.13	25885.00	9700.84	0.02	0.36	7872.00	7967.66	7872.00	666.81	0.01	0.08	100.00	100.00	0.00	18013.00	19057.13	15053385.00	28.44	12198.39	11963.00
25	5	1	5813.00	29847.00	144.65	0	Spot (Block25, Row1, Column5)	34834.36	31538.00	17553.87	0.04	0.50	7929.00	8081.66	7929.00	748.85	0.01	0.09	100.00	100.00	6.85	23609.00	26905.36	19820792.00	35.73	13425.78	12306.00
25	6	1	6103.00	29834.00	147.40	0	Spot (Block25, Row1, Column6)	33200.14	32323.00	12584.81	0.01	0.38	8316.00	8433.87	8316.00	812.42	0.01	0.10	100.00	100.00	0.85	24007.00	24884.14	19621288.00	30.48	13974.50	13298.00
25	7	1	6419.00	29839.00	154.45	0	Spot (Block25, Row1, Column7)	57187.74	65535.00	12294.67	0.06	0.21	8474.00	8589.77	8474.00	751.96	0.01	0.09	100.00	100.00	60.76	57061.00	48713.74	37744228.00	64.63	20251.63	18454.00
25	8	1	6720.00	29840.00	205.70	0	Spot (Block25, Row1, Column8)	10628.34	10500.00	813.41	0.01	0.08	8795.00	8865.00	8795.00	685.09	0.00	0.08	93.00	69.00	0.00	1705.00	1833.34	12807148.00	2.57	9543.84	9533.00
25	1	2	4605.00	30139.00	227.15	0	Spot (Block25, Row2, Column1)	8888.13	8863.00	494.92	0.00	0.06	7856.00	7962.67	7856.00	649.55	0.01	0.08	78.00	28.00	0.00	1007.00	1032.13	13163324.00	1.42	8200.63	8169.50
25	2	2	4903.00	30146.00	122.60	0	Spot (Block25, Row2, Column2)	23661.72	23726.00	5478.44	0.00	0.23	7786.00	7875.35	7786.00	591.57	0.00	0.08	100.00	100.00	0.00	15940.00	15875.72	9441027.00	26.69	12238.28	11980.00
25	3	2	5216.00	30136.00	203.55	0	Spot (Block25, Row2, Column3)	9256.25	9223.00	686.34	0.00	0.07	7746.00	7807.72	7746.00	570.07	0.00	0.07	92.00	68.00	0.00	1477.00	1510.25	10885355.00	2.54	8456.83	8448.50
25	4	2	5516.00	30145.00	194.05	0	Spot (Block25, Row2, Column4)	14222.90	13914.50	3069.23	0.01	0.22	7772.00	7895.06	7772.00	701.29	0.01	0.09	100.00	100.00	0.00	6142.50	6450.90	15190058.00	9.02	10138.05	10099.00
25	5	2	5821.00	30145.00	200.90	0	Spot (Block25, Row2, Column5)	10232.61	10174.50	937.48	0.00	0.09	7894.00	8019.11	7894.00	674.55	0.01	0.08	98.00	83.00	0.00	2280.50	2338.61	11747038.00	3.28	8651.97	8693.00
25	6	2	6107.00	30144.00	142.60	0	Spot (Block25, Row2, Column6)	30106.79	28093.00	11123.54	0.03	0.37	8170.00	8306.41	8170.00	730.73	0.01	0.09	100.00	100.00	0.00	19923.00	21936.79	16588839.00	29.83	13202.73	12650.00
25	7	2	6419.00	30143.00	196.15	0	Spot (Block25, Row2, Column7)	11510.08	11065.00	1796.43	0.02	0.16	8442.00	8524.58	8442.00	714.77	0.00	0.08	95.00	84.00	0.00	2623.00	3068.08	12488441.00	4.18	9577.16	9619.00
25	8	2	6720.00	30145.00	218.65	0	Spot (Block25, Row2, Column8)	10158.30	10078.50	640.01	0.00	0.06	8770.00	8807.79	8770.00	614.90	0.00	0.07	89.00	54.00	0.00	1308.50	1388.30	13855925.00	2.20	9507.48	9490.00
25	1	3	4614.00	30441.00	142.40	0	Spot (Block25, Row3, Column1)	51530.39	58880.50	16015.80	0.06	0.31	7736.00	7857.09	7736.00	621.66	0.01	0.08	100.00	100.00	44.91	51144.50	43794.39	28341888.00	70.25	18878.53	16580.50
25	2	3	4914.00	30442.00	200.85	0	Spot (Block25, Row3, Column2)	9087.59	9072.00	667.19	0.00	0.07	7708.00	7779.75	7708.00	573.97	0.00	0.07	87.00	59.00	0.00	1364.00	1379.59	10405288.00	2.28	8297.79	8299.00
25	3	3	5202.00	30436.00	188.95	0	Spot (Block25, Row3, Column3)	9799.85	9509.50	1898.86	0.01	0.19	7837.00	7953.01	7837.00	723.82	0.01	0.09	94.00	58.00	0.00	1672.50	1962.85	9858651.00	2.55	8695.53	8700.00
25	4	3	5512.00	30440.00	139.65	0	Spot (Block25, Row3, Column4)	44498.27	45084.00	16231.85	0.01	0.36	8002.00	8143.70	8002.00	712.93	0.01	0.09	100.00	100.00	18.36	37082.00	36496.27	23272688.00	50.99	17502.48	16141.00
25	5	3	5818.00	30446.00	198.35	0	Spot (Block25, Row3, Column5)	9761.65	9619.00	745.37	0.01	0.08	8052.00	8123.26	8052.00	584.46	0.00	0.07	97.00	74.00	0.00	1567.00	1709.65	10923282.00	2.80	8858.22	8847.50
25	6	3	6118.00	30436.00	217.15	0	Spot (Block25, Row3, Column6)	10006.60	9923.00	739.51	0.00	0.07	8225.00	8311.24	8225.00	620.13	0.00	0.07	97.00	73.00	0.00	1698.00	1781.60	13498897.00	2.73	9154.12	9111.00
25	7	3	6422.00	30443.00	144.10	0	Spot (Block25, Row3, Column7)	21415.98	20167.00	7497.09	0.03	0.35	8519.00	8561.29	8519.00	634.41	0.00	0.07	100.00	100.00	0.00	11648.00	12896.98	12057196.00	20.26	11575.11	11248.00
25	8	3	6722.00	30441.00	203.05	0	Spot (Block25, Row3, Column8)	10344.91	10320.00	706.66	0.00	0.07	8799.00	8850.36	8799.00	627.17	0.00	0.07	92.00	59.00	0.00	1521.00	1545.91	12082854.00	2.38	9611.21	9579.00
25	1	4	4615.00	30743.00	140.60	0	Spot (Block25, Row4, Column1)	40043.45	38496.00	16127.06	0.02	0.40	7699.00	7820.72	7699.00	651.36	0.01	0.08	100.00	100.00	8.75	30797.00	32344.45	21503380.00	49.47	15606.35	14726.50
25	2	4	4912.00	30741.00	226.05	0	Spot (Block25, Row4, Column2)	9518.92	9510.00	650.64	0.00	0.07	7738.00	7844.39	7738.00	673.35	0.01	0.09	94.00	75.00	0.00	1772.00	1780.92	13973777.00	2.49	8416.93	8283.00
25	3	4	5215.00	30742.00	147.40	0	Spot (Block25, Row4, Column3)	64166.37	65535.00	4165.35	0.01	0.06	7965.00	8108.46	7965.00	751.67	0.01	0.09	100.00	100.00	85.28	57570.00	56201.37	37922644.00	74.58	26888.97	24097.00
25	4	4	5511.00	30751.00	193.70	0	Spot (Block25, Row4, Column4)	10379.36	10266.50	952.76	0.00	0.09	8216.00	8355.59	8216.00	735.06	0.01	0.09	95.00	74.00	0.00	2050.50	2163.36	11002121.00	2.75	9241.29	9204.00
25	5	4	5803.00	30746.00	212.50	0	Spot (Block25, Row4, Column5)	9941.00	9883.50	690.99	0.00	0.07	8230.00	8294.64	8230.00	635.15	0.00	0.08	97.00	68.00	0.00	1653.50	1711.00	12784124.00	2.59	8961.99	8867.00
25	6	4	6113.00	30747.00	183.00	0	Spot (Block25, Row4, Column6)	10762.59	10607.00	880.04	0.01	0.08	8313.00	8383.09	8313.00	635.95	0.00	0.08	99.00	93.00	0.00	2294.00	2449.59	10095311.00	3.74	9300.82	9287.00
25	7	4	6405.00	30749.00	144.40	0	Spot (Block25, Row4, Column7)	22650.94	20500.50	8775.44	0.04	0.39	8554.00	8624.28	8554.00	692.07	0.00	0.08	100.00	100.00	0.00	11946.50	14096.94	12911038.00	20.27	11685.41	11447.00
25	8	4	6715.00	30750.00	161.50	0	Spot (Block25, Row4, Column8)	14390.67	14153.00	2780.72	0.01	0.19	8913.00	8990.55	8913.00	729.42	0.00	0.08	100.00	97.00	0.00	5240.00	5477.67	10361282.00	7.40	10342.17	10383.00
25	1	5	4616.00	31045.00	142.80	0	Spot (Block25, Row5, Column1)	49145.11	56326.00	17603.84	0.06	0.36	7649.00	7731.12	7649.00	587.65	0.00	0.08	100.00	100.00	42.86	48677.00	41496.11	27177404.00	70.47	17588.34	16674.00
25	2	5	4916.00	31040.00	205.35	0	Spot (Block25, Row5, Column2)	9151.18	9084.00	541.68	0.00	0.06	7718.00	7759.46	7718.00	485.29	0.00	0.06	97.00	81.00	0.00	1366.00	1433.18	10972269.00	2.87	8451.85	8456.00
25	3	5	5221.00	31044.00	207.20	0	Spot (Block25, Row5, Column3)	10107.68	10078.00	764.80	0.00	0.08	8143.00	8311.46	8143.00	798.88	0.01	0.10	96.00	66.00	0.00	1935.00	1964.68	12361692.00	2.25	8995.84	8958.50
25	4	5	5515.00	31045.00	144.00	0	Spot (Block25, Row5, Column4)	24580.41	22615.00	8691.16	0.04	0.35	8475.00	8598.70	8475.00	797.38	0.01	0.09	100.00	100.00	0.00	14140.00	16105.41	13937095.00	20.04	12178.33	12022.00
25	5	5	5816.00	31043.00	147.60	0	Spot (Block25, Row5, Column5)	63412.56	65535.00	5538.36	0.01	0.09	8592.00	8740.93	8592.00	887.38	0.01	0.10	100.00	100.00	82.26	56943.00	54820.56	37540552.00	61.61	26714.16	22502.50
25	6	5	6111.00	31042.00	142.80	0	Spot (Block25, Row5, Column6)	31634.67	29653.50	11962.09	0.03	0.38	8582.00	8694.58	8582.00	753.08	0.01	0.09	100.00	100.00	0.00	21071.50	23052.67	17462336.00	30.46	14166.34	13882.00
25	7	5	6418.00	31048.00	202.40	0	Spot (Block25, Row5, Column7)	10557.39	10412.00	866.76	0.01	0.08	8840.00	8923.33	8840.00	757.90	0.00	0.08	88.00	52.00	0.00	1572.00	1717.39	12246571.00	2.16	9567.34	9557.00
25	8	5	6715.00	31044.00	143.00	0	Spot (Block25, Row5, Column8)	44326.00	45012.00	19373.30	0.01	0.44	9246.00	9291.65	9246.00	771.69	0.00	0.08	100.00	100.00	33.09	35766.00	35080.00	24778352.00	45.40	16873.74	15543.00
25	1	6	4616.00	31340.00	221.35	0	Spot (Block25, Row6, Column1)	9048.18	9000.00	628.20	0.00	0.07	7526.00	7605.49	7526.00	468.94	0.00	0.06	97.00	80.00	0.00	1474.00	1522.18	12676499.00	3.08	8250.26	8176.50
25	2	6	4918.00	31341.00	211.90	0	Spot (Block25, Row6, Column2)	9548.24	9477.00	636.95	0.00	0.07	7718.00	7819.22	7718.00	587.08	0.01	0.08	99.00	83.00	0.00	1759.00	1830.24	12193098.00	2.95	8657.48	8625.00
25	3	6	5204.00	31340.00	142.45	0	Spot (Block25, Row6, Column3)	50404.08	56814.00	16348.05	0.05	0.32	8154.00	8354.08	8154.00	911.58	0.01	0.11	100.00	100.00	41.05	48660.00	42250.08	27873624.00	46.13	17758.41	16064.00
25	4	6	5508.00	31347.00	194.20	0	Spot (Block25, Row6, Column4)	14022.46	13284.50	3113.21	0.02	0.22	8722.00	8860.76	8722.00	977.88	0.01	0.11	98.00	90.00	0.00	4562.50	5300.46	14919893.00	5.28	10533.42	10466.50
25	5	6	5813.00	31343.00	148.10	0	Spot (Block25, Row6, Column5)	64622.18	65535.00	3938.82	0.01	0.06	8781.00	8924.99	8781.00	934.76	0.01	0.10	100.00	100.00	89.98	56754.00	55841.18	38709020.00	59.58	27865.07	24998.50
25	6	6	6112.00	31343.00	196.05	0	Spot (Block25, Row6, Column6)	11461.41	11175.00	1353.39	0.01	0.12	8779.00	8903.28	8779.00	778.07	0.01	0.09	95.00	79.00	0.00	2396.00	2682.41	12458553.00	3.29	10021.43	9971.00
25	7	6	6416.00	31343.00	144.65	0	Spot (Block25, Row6, Column7)	34190.10	32026.00	14697.12	0.03	0.43	9063.00	9138.97	9063.00	805.86	0.00	0.09	100.00	100.00	2.98	22963.00	25127.10	19522560.00	31.09	14629.52	13631.00
25	8	6	6720.00	31346.00	142.25	0	Spot (Block25, Row6, Column8)	42953.15	43969.00	18841.83	0.01	0.44	9293.00	9350.33	9293.00	792.25	0.00	0.08	100.00	100.00	25.55	34676.00	33660.15	23538428.00	42.41	16876.05	15736.00
25	1	7	4614.00	31639.00	203.50	0	Spot (Block25, Row7, Column1)	9077.44	8942.00	1210.72	0.01	0.13	7350.00	7377.85	7350.00	533.45	0.00	0.07	98.00	78.00	0.00	1592.00	1727.44	10720457.00	3.19	8165.19	8098.00
25	2	7	4919.00	31641.00	213.75	0	Spot (Block25, Row7, Column2)	9276.05	9148.00	834.79	0.01	0.09	7506.00	7526.93	7506.00	480.07	0.00	0.06	98.00	84.00	0.00	1642.00	1770.05	12123803.00	3.64	8233.99	8210.00
25	3	7	5214.00	31635.00	217.40	0	Spot (Block25, Row7, Column3)	9267.35	9233.00	620.95	0.00	0.07	7855.00	7982.25	7855.00	772.83	0.01	0.10	81.00	42.00	0.00	1378.00	1412.35	12501650.00	1.66	8414.11	8372.50
25	4	7	5520.00	31639.00	206.55	0	Spot (Block25, Row7, Column4)	10095.74	10142.00	743.46	0.00	0.07	8204.00	8324.57	8204.00	801.20	0.01	0.10	92.00	65.00	0.00	1938.00	1891.74	12236032.00	2.21	9213.62	9147.00
25	5	7	5810.00	31639.00	187.70	0	Spot (Block25, Row7, Column5)	15422.76	14659.00	3589.37	0.02	0.23	8473.00	8590.93	8473.00	906.32	0.01	0.11	99.00	99.00	0.00	6186.00	6949.76	15237688.00	7.54	10918.06	10877.00
25	6	7	6131.00	31633.00	227.25	0	Spot (Block25, Row7, Column6)	10706.61	10624.50	1156.63	0.00	0.11	8647.00	8755.08	8647.00	831.28	0.01	0.09	88.00	59.00	0.00	1977.50	2059.61	15845786.00	2.35	9506.90	9560.00
25	7	7	6399.00	31645.00	144.25	0	Spot (Block25, Row7, Column7)	44125.65	44788.00	16668.99	0.01	0.38	8979.00	9050.37	8979.00	873.81	0.00	0.10	100.00	100.00	22.32	35809.00	35146.65	25107620.00	40.14	17080.45	14479.50
25	8	7	6717.00	31645.00	180.45	0	Spot (Block25, Row7, Column8)	14351.81	14377.50	1641.41	0.00	0.11	9214.00	9280.39	9214.00	853.60	0.00	0.09	99.00	99.00	0.00	5163.50	5137.81	13088851.00	5.94	10658.27	10708.50
25	1	8	4604.00	31948.00	147.60	0	Spot (Block25, Row8, Column1)	64992.91	65535.00	2967.10	0.00	0.05	7090.00	7191.19	7090.00	694.39	0.01	0.10	100.00	100.00	95.81	58445.00	57902.91	38801104.00	83.24	26404.61	23246.00
25	2	8	4918.00	31938.00	198.25	0	Spot (Block25, Row8, Column2)	9822.99	9422.00	1361.04	0.02	0.14	7268.00	7348.77	7268.00	619.85	0.00	0.08	99.00	84.00	0.00	2154.00	2554.99	10962461.00	3.99	8230.67	8143.00
25	3	8	5203.00	31940.00	150.85	0	Spot (Block25, Row8, Column3)	16841.12	15254.50	5954.71	0.04	0.35	7544.00	7580.33	7544.00	571.76	0.00	0.08	100.00	100.00	0.00	7710.50	9297.12	10542538.00	16.20	9556.39	9594.00
25	4	8	5511.00	31931.00	195.25	0	Spot (Block25, Row8, Column4)	9567.51	9481.00	747.83	0.00	0.08	7854.00	7907.11	7854.00	602.96	0.00	0.08	93.00	77.00	0.00	1627.00	1713.51	10332908.00	2.75	8677.01	8698.00
25	5	8	5810.00	31942.00	197.70	0	Spot (Block25, Row8, Column5)	10105.15	9929.00	1066.82	0.01	0.11	8122.00	8175.60	8122.00	673.94	0.00	0.08	90.00	69.00	0.00	1807.00	1983.15	11145975.00	2.86	9063.04	8887.00
25	6	8	6121.00	31950.00	214.10	0	Spot (Block25, Row8, Column6)	10484.49	10326.00	957.45	0.01	0.09	8350.50	8472.01	8350.50	830.22	0.01	0.10	95.00	63.00	0.00	1975.50	2133.99	13766138.00	2.42	9237.38	9232.50
25	7	8	6418.00	31944.00	141.25	0	Spot (Block25, Row8, Column7)	44880.89	47307.00	17524.96	0.02	0.39	8783.00	8865.82	8783.00	907.96	0.00	0.10	100.00	100.00	24.77	38524.00	36097.89	24280676.00	39.67	17406.01	15979.00
25	8	8	6717.00	31941.00	148.70	0	Spot (Block25, Row8, Column8)	23085.46	21414.00	8769.30	0.03	0.38	9178.00	9275.59	9178.00	883.05	0.00	0.10	100.00	100.00	1.66	12236.00	13907.46	13943617.00	15.64	12896.81	12432.00
26	1	1	9118.00	29842.00	156.95	0	Spot (Block26, Row1, Column1)	64893.73	65535.00	3204.76	0.00	0.05	5444.00	5536.21	5444.00	565.34	0.01	0.10	100.00	100.00	91.75	60091.00	59449.73	44063256.00	104.99	25255.73	20840.00
26	2	1	9409.00	29852.00	150.30	0	Spot (Block26, Row1, Column2)	12278.28	12188.00	2697.47	0.00	0.22	5277.00	5368.49	5277.00	514.86	0.01	0.10	100.00	100.00	0.00	6911.00	7001.28	7587978.00	13.42	7278.00	7126.50
26	3	1	9714.00	29849.00	149.60	0	Spot (Block26, Row1, Column3)	10441.90	9970.00	3050.33	0.02	0.29	5153.00	5208.67	5153.00	377.31	0.00	0.07	100.00	100.00	0.00	4817.00	5288.90	6359118.00	13.87	6447.66	6305.00
26	4	1	10005.00	29846.00	144.25	0	Spot (Block26, Row1, Column4)	11671.21	11738.00	2416.60	0.00	0.21	5253.50	5288.26	5253.50	409.62	0.00	0.08	100.00	100.00	0.00	6484.50	6417.71	6640919.00	15.58	7000.88	6807.00
26	5	1	10313.00	29849.00	143.90	0	Spot (Block26, Row1, Column5)	23215.04	21130.00	11376.81	0.04	0.49	5276.00	5353.89	5276.00	463.66	0.01	0.09	100.00	100.00	0.00	15854.00	17939.04	13139712.00	38.52	9025.02	8515.00
26	6	1	10608.00	29837.00	146.85	0	Spot (Block26, Row1, Column6)	22985.91	22659.50	8924.52	0.01	0.39	5341.00	5445.43	5341.00	506.25	0.01	0.09	100.00	100.00	0.00	17318.50	17644.91	13607658.00	34.65	9662.15	8978.50
26	7	1	10922.00	29841.00	151.70	0	Spot (Block26, Row1, Column7)	42428.35	41975.00	18842.39	0.00	0.44	5401.00	5495.44	5401.00	489.81	0.01	0.09	100.00	100.00	25.87	36574.00	37027.35	26730012.00	75.40	14218.94	13026.50
26	8	1	11225.00	29842.00	208.00	0	Spot (Block26, Row1, Column8)	6832.21	6761.00	556.20	0.00	0.08	5521.00	5580.99	5521.00	447.30	0.00	0.08	96.00	73.00	0.00	1240.00	1311.21	8437776.00	2.80	6144.33	6122.00
26	1	2	9103.00	30142.00	212.15	0	Spot (Block26, Row2, Column1)	6285.45	6180.00	555.93	0.01	0.09	5398.00	5490.30	5398.00	506.57	0.01	0.09	82.00	28.00	0.00	782.00	887.45	8051662.00	1.57	5748.94	5742.00
26	2	2	9405.00	30147.00	131.85	0	Spot (Block26, Row2, Column2)	12186.33	11849.00	2361.95	0.01	0.19	5207.00	5278.17	5207.00	381.82	0.01	0.07	100.00	100.00	0.00	6642.00	6979.33	5691017.00	18.09	7431.65	7442.00
26	3	2	9715.00	30145.00	184.20	0	Spot (Block26, Row2, Column3)	6538.63	6361.00	645.00	0.01	0.10	5086.00	5141.88	5086.00	335.33	0.00	0.07	98.00	95.00	0.00	1275.00	1452.63	6231316.00	4.17	5749.63	5827.00
26	4	2	10018.00	30148.00	182.35	0	Spot (Block26, Row2, Column4)	8662.32	8536.00	1582.62	0.01	0.18	5083.00	5164.23	5083.00	411.05	0.01	0.08	100.00	100.00	0.00	3453.00	3579.32	8064617.00	8.51	6245.57	6254.00
26	5	2	10319.00	30144.00	193.30	0	Spot (Block26, Row2, Column5)	9173.82	9111.00	1224.36	0.00	0.13	5180.00	5235.73	5180.00	401.47	0.00	0.08	100.00	100.00	0.00	3931.00	3993.82	9715077.00	9.81	6473.15	6454.00
26	6	2	10608.00	30149.00	152.15	0	Spot (Block26, Row2, Column6)	8121.37	8010.00	1045.37	0.01	0.13	5314.00	5404.79	5314.00	777.03	0.01	0.14	99.00	89.00	0.00	2696.00	2807.37	5140830.00	3.50	6246.65	6265.00
26	7	2	10917.00	30147.00	171.75	0	Spot (Block26, Row2, Column7)	7993.86	7682.00	1347.36	0.02	0.17	5401.00	5499.25	5401.00	832.81	0.01	0.15	96.00	69.00	0.00	2281.00	2592.86	6554967.00	3.00	6090.90	6066.00
26	8	2	11219.00	30147.00	226.10	0	Spot (Block26, Row2, Column8)	6488.71	6354.00	823.00	0.01	0.13	5468.00	5534.58	5468.00	736.61	0.01	0.13	61.00	16.00	0.00	886.00	1020.71	9512447.00	1.30	5827.09	5762.50
26	1	3	9120.00	30449.00	143.75	0	Spot (Block26, Row3, Column1)	19688.08	18996.50	8122.92	0.02	0.41	5289.00	5321.32	5289.00	411.30	0.00	0.08	100.00	100.00	0.00	13707.50	14399.08	11104079.00	34.93	8563.91	8255.50
26	2	3	9415.00	30448.00	183.35	0	Spot (Block26, Row3, Column2)	6432.94	6382.50	550.49	0.00	0.09	5123.00	5182.45	5123.00	380.69	0.01	0.07	97.00	86.00	0.00	1259.50	1309.94	6072694.00	3.28	5704.42	5744.00
26	3	3	9705.00	30438.00	181.05	0	Spot (Block26, Row3, Column3)	6678.97	6587.00	814.91	0.01	0.12	5065.00	5136.29	5065.00	405.11	0.01	0.08	98.00	79.00	0.00	1522.00	1613.97	6131296.00	3.81	5565.67	5587.00
26	4	3	10016.00	30444.00	143.60	0	Spot (Block26, Row3, Column4)	19917.87	18852.00	7317.62	0.02	0.37	5074.00	5160.72	5074.00	428.52	0.01	0.08	100.00	100.00	0.00	13778.00	14843.87	11213758.00	34.44	8547.92	7856.00
26	5	3	10314.00	30452.00	157.80	0	Spot (Block26, Row3, Column5)	6963.72	6895.00	770.93	0.00	0.11	5174.00	5234.74	5174.00	452.38	0.01	0.09	98.00	89.00	0.00	1721.00	1789.72	4777109.00	3.82	5776.05	5710.00
26	6	3	10607.00	30447.00	187.00	0	Spot (Block26, Row3, Column6)	9261.44	9120.00	1866.74	0.01	0.20	5320.00	5420.86	5320.00	793.70	0.01	0.15	100.00	90.00	0.00	3800.00	3941.44	9122518.00	4.84	6705.60	6668.00
26	7	3	10920.00	30446.00	147.65	0	Spot (Block26, Row3, Column7)	13354.96	12480.50	4522.57	0.03	0.34	5402.00	5494.28	5402.00	804.39	0.01	0.15	100.00	100.00	0.00	7078.50	7952.96	7932847.00	9.77	7627.78	7303.00
26	8	3	11226.00	30440.00	179.45	0	Spot (Block26, Row3, Column8)	7251.00	7086.50	768.78	0.01	0.11	5458.00	5521.33	5458.00	478.60	0.01	0.09	98.00	88.00	0.00	1628.50	1793.00	6525902.00	3.61	6184.41	6165.00
26	1	4	9115.00	30745.00	144.45	0	Spot (Block26, Row4, Column1)	19035.73	18170.00	6833.73	0.02	0.36	5195.00	5270.03	5195.00	427.98	0.01	0.08	100.00	100.00	0.00	12975.00	13840.73	10850364.00	32.16	8415.12	7955.00
26	2	4	9414.00	30760.00	209.70	0	Spot (Block26, Row4, Column2)	8160.44	8064.00	1153.43	0.01	0.14	5153.00	5233.74	5153.00	460.29	0.01	0.09	100.00	99.00	0.00	2911.00	3007.44	10200549.00	6.36	6225.33	6144.00
26	3	4	9716.00	30745.00	144.05	0	Spot (Block26, Row4, Column3)	46698.87	48672.50	16668.86	0.02	0.36	5160.00	5264.06	5160.00	531.25	0.01	0.10	100.00	100.00	28.09	43512.50	41538.87	26431708.00	77.99	14488.75	12720.50
26	4	4	10012.00	30746.00	209.65	0	Spot (Block26, Row4, Column4)	6277.74	6159.00	530.95	0.01	0.08	5158.00	5231.35	5158.00	462.71	0.01	0.09	91.00	56.00	0.00	1001.00	1119.74	7859732.00	2.26	5601.67	5574.00
26	5	4	10290.00	30742.00	186.55	0	Spot (Block26, Row4, Column5)	6825.52	6596.00	1499.76	0.01	0.22	5201.00	5263.02	5201.00	446.93	0.01	0.08	89.00	76.00	0.00	1395.00	1624.52	6709489.00	3.50	5742.86	5732.00
26	6	4	10620.00	30746.00	188.35	0	Spot (Block26, Row4, Column6)	9790.47	9736.00	1487.85	0.00	0.15	5265.00	5328.41	5265.00	408.88	0.01	0.08	100.00	100.00	0.00	4471.00	4525.47	9800260.00	10.91	7002.62	6892.00
26	7	4	10909.00	30748.00	146.60	0	Spot (Block26, Row4, Column7)	15101.18	14007.00	5738.26	0.03	0.38	5325.00	5398.27	5325.00	411.78	0.01	0.08	100.00	100.00	0.00	8682.00	9776.18	8834192.00	23.56	7470.67	7292.00
26	8	4	11216.00	30755.00	163.55	0	Spot (Block26, Row4, Column8)	9112.76	9014.00	1794.66	0.00	0.20	5394.00	5473.65	5394.00	474.18	0.01	0.09	100.00	97.00	0.00	3620.00	3718.76	6752557.00	7.67	6430.87	6319.00
26	1	5	9119.00	31050.00	141.50	0	Spot (Block26, Row5, Column1)	17040.96	16278.00	5054.80	0.02	0.30	5240.00	5312.90	5240.00	436.49	0.01	0.08	100.00	100.00	0.00	11038.00	11800.96	9355488.00	26.87	8144.09	7620.00
26	2	5	9421.00	31042.00	198.60	0	Spot (Block26, Row5, Column2)	6929.91	6918.50	722.28	0.00	0.10	5249.00	5320.49	5249.00	438.30	0.01	0.08	96.00	85.00	0.00	1669.50	1680.91	7761498.00	3.67	5882.85	5822.00
26	3	5	9721.00	31058.00	176.20	0	Spot (Block26, Row5, Column3)	10448.05	10205.00	1919.68	0.01	0.18	5387.00	5481.61	5387.00	512.91	0.01	0.09	100.00	100.00	0.00	4818.00	5061.05	9037560.00	9.68	7219.17	7073.00
26	4	5	10013.00	31051.00	145.10	0	Spot (Block26, Row5, Column4)	13541.55	13426.00	3802.78	0.00	0.28	5315.00	5419.38	5315.00	521.62	0.01	0.10	100.00	100.00	0.00	8111.00	8226.55	7759309.00	15.57	7768.36	7680.00
26	5	5	10314.00	31045.00	147.10	0	Spot (Block26, Row5, Column5)	54922.52	65535.00	14600.05	0.08	0.27	5281.00	5392.65	5281.00	571.29	0.01	0.11	100.00	100.00	55.18	60254.00	49641.52	32349596.00	86.70	16920.31	16047.00
26	6	5	10615.00	31042.00	166.15	0	Spot (Block26, Row5, Column6)	7832.80	7525.00	1403.38	0.02	0.18	5295.00	5361.61	5295.00	425.70	0.01	0.08	99.00	93.00	0.00	2230.00	2537.80	6007757.00	5.81	6024.14	6008.50
26	7	5	10917.00	31052.00	177.90	0	Spot (Block26, Row5, Column7)	8690.24	8634.00	1294.01	0.00	0.15	5377.00	5465.25	5377.00	593.91	0.01	0.11	100.00	96.00	0.00	3257.00	3313.24	7699556.00	5.43	6572.33	6410.50
26	8	5	11218.00	31049.00	144.70	0	Spot (Block26, Row5, Column8)	34420.61	30264.00	19218.89	0.06	0.56	5448.00	5546.04	5448.00	624.83	0.01	0.11	100.00	100.00	9.79	24816.00	28972.61	19688632.00	46.21	11111.18	9845.00
26	1	6	9115.00	31350.00	178.70	0	Spot (Block26, Row6, Column1)	8732.94	8502.50	1643.32	0.01	0.19	5285.00	5357.96	5285.00	447.13	0.01	0.08	100.00	99.00	0.00	3217.50	3447.94	7772317.00	7.55	6494.03	6465.00
26	2	6	9416.00	31349.00	196.80	0	Spot (Block26, Row6, Column2)	7541.73	7333.00	1094.83	0.01	0.15	5205.00	5297.00	5205.00	484.42	0.01	0.09	99.00	91.00	0.00	2128.00	2336.73	8258193.00	4.63	6167.23	6131.00
26	3	6	9707.00	31346.00	141.40	0	Spot (Block26, Row6, Column3)	39439.42	39630.50	16898.84	0.00	0.43	5356.00	5457.61	5356.00	556.63	0.01	0.10	100.00	100.00	8.49	34274.50	34083.42	21376212.00	61.05	13605.92	12063.00
26	4	6	10016.00	31344.00	155.55	0	Spot (Block26, Row6, Column4)	8888.43	8740.00	1581.53	0.01	0.18	5360.00	5466.79	5360.00	579.58	0.01	0.11	100.00	96.00	0.00	3380.00	3528.43	5928582.00	5.90	6381.68	6365.50
26	5	6	10314.00	31346.00	146.15	0	Spot (Block26, Row6, Column5)	57735.26	65535.00	12876.04	0.06	0.22	5398.00	5535.50	5398.00	657.39	0.01	0.12	100.00	100.00	65.57	60137.00	52337.26	33371232.00	79.40	18360.46	16734.50
26	6	6	10613.00	31350.00	176.70	0	Spot (Block26, Row6, Column6)	7537.64	7246.00	1096.82	0.02	0.15	5443.00	5541.86	5443.00	527.87	0.01	0.10	97.00	86.00	0.00	1803.00	2094.64	6557749.00	3.78	6214.12	6172.50
26	7	6	10916.00	31348.00	145.30	0	Spot (Block26, Row6, Column7)	21899.99	21201.00	9401.36	0.01	0.43	5407.00	5483.62	5407.00	633.78	0.01	0.12	100.00	100.00	0.00	15794.00	16492.99	12614396.00	25.90	9245.48	8726.00
26	8	6	11220.00	31350.00	143.70	0	Spot (Block26, Row6, Column8)	26174.06	24309.50	13175.09	0.03	0.50	5437.00	5506.66	5437.00	610.98	0.01	0.11	100.00	100.00	0.53	18872.50	20737.06	14709823.00	33.83	9743.15	8992.50
26	1	7	9118.00	31659.00	208.05	0	Spot (Block26, Row7, Column1)	8708.33	8540.00	1309.02	0.01	0.15	5360.00	5462.35	5360.00	595.64	0.01	0.11	100.00	98.00	0.00	3180.00	3348.33	10737376.00	5.45	6622.80	6506.00
26	2	7	9423.00	31648.00	171.15	0	Spot (Block26, Row7, Column2)	6432.41	6357.00	659.98	0.01	0.10	5113.00	5176.62	5113.00	472.52	0.01	0.09	93.00	66.00	0.00	1244.00	1319.41	5248845.00	2.66	5612.93	5574.00
26	3	7	9720.00	31637.00	191.55	0	Spot (Block26, Row7, Column3)	5939.01	5943.00	414.91	0.00	0.07	5095.00	5167.58	5095.00	492.41	0.01	0.10	77.00	37.00	0.00	848.00	844.01	6152813.00	1.57	5534.02	5473.50
26	4	7	10016.00	31643.00	201.20	0	Spot (Block26, Row7, Column4)	6373.16	6274.00	567.27	0.01	0.09	5193.00	5237.91	5193.00	468.62	0.00	0.09	91.00	62.00	0.00	1081.00	1180.16	7316387.00	2.42	5804.66	5603.00
26	5	7	10315.00	31642.00	167.80	0	Spot (Block26, Row7, Column5)	9141.60	8906.50	1715.92	0.01	0.19	5303.00	5388.25	5303.00	617.64	0.01	0.11	100.00	96.00	0.00	3603.50	3838.60	7148731.00	6.08	6508.85	6394.00
26	6	7	10615.00	31647.00	181.85	0	Spot (Block26, Row7, Column6)	8749.66	8601.00	1391.67	0.01	0.16	5557.50	5636.24	5557.50	607.01	0.01	0.11	100.00	98.00	0.00	3043.50	3192.16	8102189.00	5.13	6905.38	6925.50
26	7	7	10905.00	31649.00	145.80	0	Spot (Block26, Row7, Column7)	21743.35	21589.00	8075.87	0.00	0.37	5463.00	5560.72	5463.00	648.01	0.01	0.12	100.00	100.00	0.00	16126.00	16280.35	12676372.00	24.97	9351.88	8324.00
26	8	7	11221.00	31647.00	186.40	0	Spot (Block26, Row7, Column8)	13395.08	13287.50	2114.39	0.00	0.16	5279.00	5354.83	5279.00	467.64	0.01	0.09	100.00	100.00	0.00	8008.50	8116.08	13127175.00	17.19	7900.67	7726.50
26	1	8	9106.00	31951.00	147.55	0	Spot (Block26, Row8, Column1)	64976.49	65535.00	3189.11	0.00	0.05	5354.00	5482.22	5354.00	671.15	0.01	0.12	100.00	100.00	95.63	60181.00	59622.49	38661344.00	88.64	24271.81	20402.00
26	2	8	9413.00	31944.00	171.60	0	Spot (Block26, Row8, Column2)	7076.53	6978.00	1088.27	0.01	0.15	5077.00	5176.33	5077.00	620.64	0.01	0.12	93.00	70.00	0.00	1901.00	1999.53	5809835.00	3.06	5679.18	5652.00
26	3	8	9706.00	31946.00	144.50	0	Spot (Block26, Row8, Column3)	13424.19	12672.00	4551.42	0.03	0.34	4942.00	5012.87	4942.00	449.03	0.01	0.09	100.00	100.00	0.00	7730.00	8482.19	7611518.00	18.73	6987.04	6778.00
26	4	8	10016.00	31940.00	162.15	0	Spot (Block26, Row8, Column4)	7971.21	7885.50	1132.44	0.00	0.14	5015.00	5068.98	5015.00	426.56	0.00	0.08	99.00	99.00	0.00	2870.50	2956.21	5787102.00	6.80	6043.81	6079.00
26	5	8	10306.00	31948.00	188.80	0	Spot (Block26, Row8, Column5)	6275.20	6195.00	616.40	0.01	0.10	5007.00	5064.90	5007.00	445.60	0.00	0.09	90.00	69.00	0.00	1188.00	1268.20	6325406.00	2.72	5524.74	5502.00
26	6	8	10619.00	31952.00	159.70	0	Spot (Block26, Row8, Column6)	11530.69	11094.50	2706.88	0.02	0.23	5276.00	5372.52	5276.00	649.84	0.01	0.12	100.00	100.00	0.00	5818.50	6254.69	8140665.00	9.48	7134.45	7230.00
26	7	8	10910.00	31945.00	148.85	0	Spot (Block26, Row8, Column7)	13770.21	13246.00	3642.46	0.02	0.26	5308.00	5432.89	5308.00	650.11	0.01	0.12	100.00	100.00	0.00	7938.00	8462.21	8275893.00	12.82	7730.60	7379.50
26	8	8	11217.00	31947.00	153.00	0	Spot (Block26, Row8, Column8)	18214.32	17302.00	6576.79	0.02	0.36	5245.00	5322.36	5245.00	504.51	0.01	0.09	100.00	100.00	0.00	12057.00	12969.32	11657165.00	25.55	8926.90	8260.50
27	1	1	13611.00	29843.00	159.25	0	Spot (Block27, Row1, Column1)	64586.20	65535.00	3351.69	0.01	0.05	13826.00	13963.43	13826.00	1471.15	0.00	0.11	100.00	100.00	87.66	51709.00	50760.20	45533712.00	34.41	31167.80	28821.00
27	2	1	13911.00	29851.00	182.20	0	Spot (Block27, Row1, Column2)	16359.04	16136.00	1565.27	0.01	0.10	13032.00	13191.99	13032.00	1166.22	0.01	0.09	93.00	73.00	0.00	3104.00	3327.04	15230269.00	2.72	14492.01	14356.00
27	3	1	14218.00	29848.00	196.60	0	Spot (Block27, Row1, Column3)	15975.61	15835.00	1659.38	0.00	0.10	12958.00	13065.69	12958.00	1052.94	0.00	0.08	88.00	67.00	0.00	2877.00	3017.61	17477314.00	2.76	14174.40	13957.00
27	4	1	14508.00	29844.00	190.80	0	Spot (Block27, Row1, Column4)	16128.76	15852.00	1597.68	0.01	0.10	13207.00	13294.64	13207.00	1113.90	0.00	0.08	90.00	62.00	0.00	2645.00	2921.76	16564240.00	2.54	14446.37	14348.00
27	5	1	14811.00	29846.00	168.60	0	Spot (Block27, Row1, Column5)	21521.44	19463.00	5188.70	0.04	0.24	13454.00	13519.69	13454.00	1111.09	0.00	0.08	99.00	94.00	0.00	6009.00	8067.44	17023460.00	7.20	15856.86	15685.00
27	6	1	15116.00	29846.00	203.90	0	Spot (Block27, Row1, Column6)	19678.39	18250.00	5915.72	0.03	0.30	13459.00	13553.55	13459.00	1124.32	0.00	0.08	93.00	79.00	0.76	4791.00	6219.39	23259852.00	5.45	15957.05	14711.00
27	7	1	15423.00	29843.00	160.90	0	Spot (Block27, Row1, Column7)	29832.07	28338.50	9133.16	0.02	0.31	13688.00	13752.88	13688.00	1143.56	0.00	0.08	100.00	100.00	0.00	14650.50	16144.07	21300092.00	14.06	17660.82	17317.00
27	8	1	15719.00	29844.00	209.65	0	Spot (Block27, Row1, Column8)	16741.85	16634.50	1332.24	0.00	0.08	14127.00	14180.86	14127.00	1171.64	0.00	0.08	85.00	54.00	0.00	2507.50	2614.85	20893828.00	2.19	15270.68	15205.00
27	1	2	13605.00	30147.00	202.25	0	Spot (Block27, Row2, Column1)	15136.15	15071.50	1183.17	0.00	0.08	13171.00	13295.70	13171.00	1251.34	0.00	0.09	68.00	35.00	0.00	1900.50	1965.15	17588204.00	1.47	14076.27	14094.00
27	2	2	13911.00	30148.00	148.20	0	Spot (Block27, Row2, Column2)	17236.12	16957.00	1423.07	0.01	0.08	12906.00	12984.91	12906.00	1011.94	0.00	0.08	100.00	97.00	0.00	4051.00	4330.12	10393380.00	4.20	14598.29	14610.50
27	3	2	14217.00	30141.00	198.60	0	Spot (Block27, Row2, Column3)	16059.96	15879.00	1304.37	0.00	0.08	13036.50	13152.73	13036.50	1062.29	0.00	0.08	97.00	70.00	0.00	2842.50	3023.46	18019272.00	2.74	14316.04	14252.50
27	4	2	14518.00	30150.00	196.60	0	Spot (Block27, Row2, Column4)	17237.90	17169.00	1511.18	0.00	0.09	13276.00	13394.98	13276.00	1084.02	0.00	0.08	98.00	88.00	0.00	3893.00	3961.90	18875498.00	3.55	15318.41	15232.50
27	5	2	14822.00	30145.00	203.50	0	Spot (Block27, Row2, Column5)	17202.64	17019.50	1471.90	0.00	0.09	13455.50	13530.97	13455.50	1041.06	0.00	0.08	98.00	88.00	0.00	3564.00	3747.14	20230304.00	3.53	15069.55	15236.00
27	6	2	15111.00	30148.00	195.70	0	Spot (Block27, Row2, Column6)	16302.72	16178.50	1355.44	0.00	0.08	13505.00	13548.69	13505.00	1109.13	0.00	0.08	92.00	61.00	0.00	2673.50	2797.72	17672148.00	2.48	14858.71	14735.50
27	7	2	15413.00	30145.00	187.05	0	Spot (Block27, Row2, Column7)	17045.88	16865.00	1436.31	0.00	0.08	13684.00	13755.50	13684.00	1149.28	0.00	0.08	96.00	77.00	0.00	3181.00	3361.88	16790196.00	2.86	15290.70	15368.00
27	8	2	15714.00	30142.00	213.50	0	Spot (Block27, Row2, Column8)	16359.98	16174.50	1280.95	0.00	0.08	13929.00	14008.01	13929.00	1110.91	0.00	0.08	84.00	50.00	0.00	2245.50	2430.98	21333420.00	2.12	14908.17	14806.50
27	1	3	13608.00	30438.00	180.00	0	Spot (Block27, Row3, Column1)	20272.48	18634.00	7680.87	0.04	0.38	13058.00	13110.25	13058.00	1148.35	0.00	0.09	96.00	85.00	1.76	5576.00	7214.48	18447976.00	6.24	15681.06	14939.00
27	2	3	13920.00	30452.00	189.95	0	Spot (Block27, Row3, Column2)	15758.39	15647.00	1315.45	0.00	0.08	12887.00	12975.44	12887.00	1060.03	0.00	0.08	94.00	66.00	0.00	2760.00	2871.39	15931728.00	2.63	14462.11	14465.00
27	3	3	14207.00	30434.00	204.45	0	Spot (Block27, Row3, Column3)	16332.72	16185.00	1416.86	0.00	0.09	13275.00	13344.06	13275.00	1104.34	0.00	0.08	92.00	68.00	0.00	2910.00	3057.72	19370596.00	2.71	14669.62	14652.00
27	4	3	14509.00	30446.00	187.10	0	Spot (Block27, Row3, Column4)	18632.38	17837.50	2909.27	0.02	0.16	13458.50	13583.51	13458.50	1074.71	0.00	0.08	98.00	86.00	0.00	4379.00	5173.88	18296998.00	4.70	15342.19	15173.00
27	5	3	14817.00	30446.00	190.55	0	Spot (Block27, Row3, Column5)	16687.71	16542.00	1441.49	0.00	0.09	13572.00	13663.09	13572.00	1047.87	0.00	0.08	97.00	71.00	0.00	2970.00	3115.71	17154956.00	2.89	14959.65	14924.50
27	6	3	15111.00	30448.00	202.05	0	Spot (Block27, Row3, Column6)	16774.03	16595.00	1468.02	0.00	0.09	13586.50	13669.96	13586.50	1106.40	0.00	0.08	95.00	70.00	0.00	3008.50	3187.53	19441100.00	2.81	14943.56	14844.00
27	7	3	15418.00	30450.00	173.40	0	Spot (Block27, Row3, Column7)	18922.93	18492.00	2991.98	0.01	0.16	13750.00	13800.41	13750.00	1100.00	0.00	0.08	96.00	85.00	0.00	4742.00	5172.93	15914182.00	4.66	15479.18	15518.50
27	8	3	15714.00	30447.00	195.40	0	Spot (Block27, Row3, Column8)	16520.42	16300.00	1248.52	0.01	0.08	13849.00	13936.34	13849.00	1114.43	0.00	0.08	94.00	56.00	0.00	2451.00	2671.42	17792488.00	2.32	15130.06	15126.00
27	1	4	13615.00	30746.00	182.35	0	Spot (Block27, Row4, Column1)	17980.26	17568.00	2707.60	0.01	0.15	13102.00	13170.00	13102.00	1150.13	0.00	0.09	96.00	83.00	0.00	4466.00	4878.26	16757606.00	4.18	14805.25	14773.50
27	2	4	13919.00	30751.00	212.45	0	Spot (Block27, Row4, Column2)	16221.29	16057.00	1327.22	0.00	0.08	13063.00	13158.95	13063.00	1144.99	0.00	0.09	97.00	71.00	0.00	2994.00	3158.29	20860572.00	2.67	14524.61	14347.00
27	3	4	14216.00	30747.00	153.90	0	Spot (Block27, Row4, Column3)	33584.09	31803.50	10777.38	0.02	0.32	13525.50	13579.91	13525.50	1185.80	0.00	0.09	100.00	100.00	0.46	18278.00	20058.59	21762492.00	16.87	18103.51	18017.00
27	4	4	14509.00	30752.00	201.65	0	Spot (Block27, Row4, Column4)	16357.81	16274.00	1299.64	0.00	0.08	13662.00	13771.04	13662.00	1153.63	0.00	0.08	91.00	58.00	0.00	2612.00	2695.81	18925978.00	2.24	14981.52	14856.00
27	5	4	14801.00	30743.00	207.60	0	Spot (Block27, Row4, Column5)	16678.01	16506.00	1335.34	0.00	0.08	13779.50	13905.32	13779.50	1168.25	0.00	0.08	91.00	61.00	0.00	2726.50	2898.51	20463928.00	2.37	15082.90	15175.50
27	6	4	15127.00	30743.00	206.85	0	Spot (Block27, Row4, Column6)	17590.29	17415.50	1480.85	0.00	0.08	13822.00	13926.53	13822.00	1106.36	0.00	0.08	99.00	86.00	0.00	3593.50	3768.29	21354626.00	3.31	15350.61	15467.00
27	7	4	15409.00	30748.00	189.00	0	Spot (Block27, Row4, Column7)	18987.33	18017.00	3801.00	0.02	0.20	13873.00	13953.29	13873.00	1103.49	0.00	0.08	96.00	80.00	0.00	4144.00	5114.33	19082276.00	4.56	15613.97	15546.50
27	8	4	15716.00	30752.00	188.30	0	Spot (Block27, Row4, Column8)	16931.43	16766.00	1595.39	0.00	0.09	13825.00	13902.23	13825.00	1097.90	0.00	0.08	87.00	73.00	0.00	2941.00	3106.43	16880636.00	2.76	14956.73	14815.00
27	1	5	13613.00	31046.00	178.50	0	Spot (Block27, Row5, Column1)	17871.02	17393.00	2649.80	0.01	0.15	13225.00	13389.77	13225.00	2088.91	0.01	0.16	84.00	49.00	0.00	4168.00	4646.02	16012434.00	2.15	14911.63	14812.50
27	2	5	13913.00	31045.00	195.45	0	Spot (Block27, Row5, Column2)	15640.60	15606.50	1278.65	0.00	0.08	13093.00	13281.87	13093.00	2165.84	0.01	0.16	58.00	9.00	0.00	2513.50	2547.60	16891852.00	1.09	14106.84	14058.50
27	3	5	14222.00	31050.00	197.60	0	Spot (Block27, Row5, Column3)	18331.33	18169.00	1893.77	0.00	0.10	13667.00	13753.32	13667.00	1202.00	0.00	0.09	99.00	87.00	0.00	4502.00	4664.33	20237784.00	3.81	15539.37	15363.50
27	4	5	14516.00	31049.00	184.80	0	Spot (Block27, Row5, Column4)	18332.95	17863.00	2066.12	0.01	0.11	13959.00	14062.67	13959.00	1193.15	0.00	0.08	98.00	82.00	0.00	3904.00	4373.95	17672964.00	3.58	15870.58	15850.00
27	5	5	14816.00	31048.00	150.25	0	Spot (Block27, Row5, Column5)	39242.14	36565.00	12983.36	0.03	0.33	14079.00	14229.21	14079.00	1285.30	0.00	0.09	100.00	100.00	4.20	22486.00	25163.14	24290908.00	19.46	20551.58	19940.00
27	6	5	15116.00	31043.00	197.20	0	Spot (Block27, Row5, Column6)	16979.21	16892.50	1473.96	0.00	0.09	13997.00	14133.01	13997.00	1197.01	0.00	0.08	88.00	63.00	0.00	2895.50	2982.21	18677114.00	2.38	15458.06	15396.00
27	7	5	15416.00	31047.00	190.50	0	Spot (Block27, Row5, Column7)	17333.93	17255.00	1530.11	0.00	0.09	14006.00	14102.99	14006.00	1130.35	0.00	0.08	95.00	70.00	0.00	3249.00	3327.93	17801944.00	2.86	15526.92	15367.00
27	8	5	15722.00	31048.00	162.95	0	Spot (Block27, Row5, Column8)	23926.95	21711.50	6353.83	0.04	0.27	14060.00	14127.04	14060.00	1147.94	0.00	0.08	99.00	97.00	0.00	7651.50	9866.95	17466676.00	8.54	16270.23	16130.00
27	1	6	13613.00	31344.00	185.50	0	Spot (Block27, Row6, Column1)	16513.58	16377.50	1409.65	0.00	0.09	13251.00	13429.53	13251.00	2082.24	0.01	0.16	77.00	25.00	0.00	3126.50	3262.58	15985142.00	1.48	15063.43	14983.00
27	2	6	13921.00	31343.00	199.95	0	Spot (Block27, Row6, Column2)	15883.57	15673.00	1292.61	0.01	0.08	13073.50	13287.43	13073.50	2168.32	0.01	0.16	64.00	13.00	0.00	2599.50	2810.07	18059620.00	1.20	14340.46	14230.00
27	3	6	14204.00	31348.00	161.10	0	Spot (Block27, Row6, Column3)	25778.60	24379.00	6752.02	0.02	0.26	13658.50	13686.49	13658.50	1185.94	0.00	0.09	100.00	100.00	0.00	10720.50	12120.10	18405916.00	10.20	16655.95	16669.00
27	4	6	14515.00	31343.00	184.10	0	Spot (Block27, Row6, Column4)	18015.61	17846.00	1819.66	0.00	0.10	13933.00	14008.81	13933.00	1195.11	0.00	0.09	98.00	79.00	0.00	3913.00	4082.61	17168876.00	3.35	15810.48	15700.00
27	5	6	14819.00	31349.00	146.20	0	Spot (Block27, Row6, Column5)	43363.47	42066.00	15048.40	0.01	0.35	13989.50	14147.26	13989.50	1303.29	0.00	0.09	100.00	100.00	14.31	28076.50	29373.97	25454444.00	22.42	20798.57	19871.00
27	6	6	15121.00	31348.00	195.25	0	Spot (Block27, Row6, Column6)	16585.50	16371.50	1360.71	0.01	0.08	13945.00	14047.74	13945.00	1209.69	0.00	0.09	85.00	50.00	0.00	2426.50	2640.50	17879172.00	2.10	15400.00	15261.00
27	7	6	15415.00	31348.00	165.45	0	Spot (Block27, Row6, Column7)	22581.82	21155.00	4823.26	0.03	0.21	13991.00	14057.64	13991.00	1158.88	0.00	0.08	99.00	96.00	0.00	7164.00	8590.82	17184764.00	7.36	16692.71	16540.00
27	8	6	15723.00	31351.00	152.15	0	Spot (Block27, Row6, Column8)	24661.19	23344.00	6522.40	0.02	0.26	14155.50	14227.15	14155.50	1201.88	0.00	0.08	99.00	93.00	0.00	9188.50	10505.69	15610532.00	8.68	16991.82	17103.00
27	1	7	13617.00	31650.00	201.80	0	Spot (Block27, Row7, Column1)	17148.92	16875.00	1617.08	0.01	0.09	13461.50	13605.27	13461.50	1336.34	0.00	0.10	95.00	69.00	0.00	3413.50	3687.42	19789858.00	2.65	14960.71	14801.50
27	2	7	13916.00	31644.00	202.85	0	Spot (Block27, Row7, Column2)	15321.34	15043.50	1377.46	0.01	0.09	12982.00	13040.05	12982.00	1110.84	0.00	0.09	82.00	46.00	0.00	2061.50	2339.34	17956614.00	2.05	13930.06	13923.00
27	3	7	14215.00	31641.00	200.45	0	Spot (Block27, Row7, Column3)	16110.69	15923.00	1351.62	0.01	0.08	13330.00	13373.88	13330.00	1154.55	0.00	0.09	89.00	60.00	0.00	2593.00	2780.69	18350072.00	2.37	14697.89	14558.50
27	4	7	14515.00	31643.00	200.85	0	Spot (Block27, Row7, Column4)	16098.96	16052.00	1349.14	0.00	0.08	13545.00	13609.55	13545.00	1109.95	0.00	0.08	82.00	56.00	0.00	2507.00	2553.96	18433312.00	2.24	14791.89	14870.00
27	5	7	14817.00	31644.00	202.45	0	Spot (Block27, Row7, Column5)	17303.89	17138.00	1516.54	0.00	0.09	13611.00	13726.52	13611.00	1215.20	0.00	0.09	96.00	79.00	0.00	3527.00	3692.89	20141716.00	2.94	15167.02	14911.50
27	6	7	15116.00	31641.00	201.90	0	Spot (Block27, Row7, Column6)	17114.89	16934.50	1520.15	0.00	0.09	13620.50	13711.80	13620.50	1177.38	0.00	0.09	94.00	75.00	0.00	3314.00	3494.39	19784818.00	2.89	15330.81	15118.00
27	7	7	15402.00	31646.00	175.30	0	Spot (Block27, Row7, Column7)	20688.81	19797.50	4126.76	0.02	0.20	13660.50	13747.63	13660.50	1195.14	0.00	0.09	98.00	92.00	0.00	6137.00	7028.31	17751000.00	5.81	15840.81	15739.00
27	8	7	15724.00	31644.00	180.95	0	Spot (Block27, Row7, Column8)	22097.21	20614.50	6978.83	0.03	0.32	14003.50	14093.64	14003.50	1253.13	0.00	0.09	100.00	99.00	1.64	6611.00	8093.71	20241068.00	6.39	17106.43	16935.00
27	1	8	13606.00	31953.00	152.15	0	Spot (Block27, Row8, Column1)	65021.53	65535.00	2955.26	0.00	0.05	14319.00	14420.00	14319.00	1569.84	0.00	0.11	100.00	100.00	94.81	51216.00	50702.53	41354068.00	32.23	31129.65	28572.00
27	2	8	13916.00	31947.00	191.00	0	Spot (Block27, Row8, Column2)	16115.51	16076.00	1345.53	0.00	0.08	13314.00	13485.50	13314.00	1410.11	0.01	0.10	85.00	49.00	0.00	2762.00	2801.51	16598971.00	1.87	14624.90	14555.50
27	3	8	14208.00	31950.00	185.70	0	Spot (Block27, Row8, Column3)	17896.47	17313.50	2869.28	0.01	0.16	13313.00	13400.66	13313.00	1216.66	0.00	0.09	91.00	75.00	0.00	4000.50	4583.47	17359572.00	3.70	14790.52	14614.50
27	4	8	14510.00	31940.00	179.60	0	Spot (Block27, Row8, Column4)	16958.52	16812.50	1608.79	0.00	0.09	13544.00	13655.32	13544.00	1211.47	0.00	0.09	92.00	69.00	0.00	3268.50	3414.52	15228751.00	2.73	14914.98	14857.00
27	5	8	14807.00	31950.00	198.15	0	Spot (Block27, Row8, Column5)	15947.08	15871.00	1357.07	0.00	0.09	13617.00	13698.71	13617.00	1227.70	0.00	0.09	74.00	46.00	0.00	2254.00	2330.08	17733168.00	1.83	14795.80	14778.00
27	6	8	15119.00	31953.00	186.55	0	Spot (Block27, Row8, Column6)	17811.06	17602.00	1893.31	0.01	0.11	13604.00	13680.03	13604.00	1206.20	0.00	0.09	97.00	83.00	0.00	3998.00	4207.06	17437032.00	3.42	15443.37	15407.50
27	7	8	15417.00	31949.00	178.80	0	Spot (Block27, Row8, Column7)	18604.70	18232.00	2514.10	0.01	0.14	13785.00	13836.56	13785.00	1263.30	0.00	0.09	96.00	78.00	0.00	4447.00	4819.70	16707018.00	3.77	15244.73	15215.50
27	8	8	15720.00	31946.00	172.55	0	Spot (Block27, Row8, Column8)	23166.93	22017.00	5214.82	0.02	0.23	14239.00	14364.47	14239.00	1358.32	0.00	0.09	99.00	95.00	0.00	7778.00	8927.93	19251710.00	6.48	16312.72	16403.00
28	1	1	18122.00	29847.00	159.35	0	Spot (Block28, Row1, Column1)	59793.61	65535.00	9912.34	0.04	0.17	4447.00	4512.31	4447.00	409.17	0.01	0.09	100.00	100.00	67.95	61088.00	55346.61	41975500.00	135.11	19999.80	18346.00
28	2	1	18413.00	29853.00	154.95	0	Spot (Block28, Row1, Column2)	12290.61	11157.00	4727.30	0.04	0.38	4230.00	4303.25	4230.00	342.82	0.01	0.08	100.00	100.00	0.00	6927.00	8060.61	8099510.00	23.30	6008.99	5969.50
28	3	1	18718.00	29853.00	159.95	0	Spot (Block28, Row1, Column3)	8517.15	7836.00	2928.52	0.04	0.34	4208.00	4244.24	4208.00	238.66	0.00	0.06	100.00	99.00	0.00	3628.00	4309.15	6038662.00	17.90	5189.22	5180.00
28	4	1	19009.00	29853.00	159.35	0	Spot (Block28, Row1, Column4)	9357.04	8573.00	3157.28	0.04	0.34	4288.00	4319.31	4288.00	259.32	0.00	0.06	100.00	100.00	0.00	4285.00	5069.04	6540571.00	19.43	5452.23	5443.00
28	5	1	19318.00	29849.00	153.75	0	Spot (Block28, Row1, Column5)	12574.93	11134.50	5775.90	0.05	0.46	4434.00	4472.60	4434.00	290.30	0.00	0.06	100.00	100.00	0.00	6700.50	8140.93	8173702.00	27.91	6190.71	6045.00
28	6	1	19609.00	29841.00	155.80	0	Spot (Block28, Row1, Column6)	15263.76	13794.00	6421.12	0.04	0.42	4550.00	4604.06	4550.00	316.03	0.01	0.07	100.00	100.00	0.00	9244.00	10713.76	10150398.00	33.73	6903.95	6666.00
28	7	1	19927.00	29845.00	155.70	0	Spot (Block28, Row1, Column7)	34742.17	31687.00	18805.86	0.04	0.54	4650.00	4688.62	4650.00	319.93	0.00	0.07	100.00	100.00	8.41	27037.00	30092.17	23138344.00	93.94	11151.91	10255.00
28	8	1	20230.00	29841.00	216.45	0	Spot (Block28, Row1, Column8)	5699.55	5640.00	381.20	0.00	0.07	4785.50	4792.52	4785.50	267.42	0.00	0.06	96.00	84.00	0.00	854.50	914.05	7631691.00	3.39	5068.63	5055.00
28	1	2	18105.00	30149.00	204.70	0	Spot (Block28, Row2, Column1)	4846.23	4838.00	206.27	0.00	0.04	4236.00	4290.67	4236.00	326.76	0.01	0.08	92.00	41.00	0.00	602.00	610.23	5781550.00	1.70	4497.93	4533.00
28	2	2	18411.00	30151.00	137.35	0	Spot (Block28, Row2, Column2)	9678.57	9676.00	1777.57	0.00	0.18	4132.00	4171.63	4132.00	220.03	0.00	0.05	100.00	100.00	0.00	5544.00	5546.57	4907036.00	25.03	5867.28	5817.00
28	3	2	18713.00	30150.00	196.65	0	Spot (Block28, Row2, Column3)	5030.15	4996.50	342.18	0.00	0.07	4159.50	4205.48	4159.50	245.48	0.00	0.06	97.00	89.00	0.00	837.00	870.65	5513045.00	3.36	4549.02	4593.50
28	4	2	19018.00	30153.00	182.20	0	Spot (Block28, Row2, Column4)	8172.65	8119.00	1608.02	0.00	0.20	4250.00	4305.42	4250.00	315.03	0.01	0.07	100.00	100.00	0.00	3869.00	3922.65	7608737.00	12.28	5448.27	5438.50
28	5	2	19318.00	30148.00	197.75	0	Spot (Block28, Row2, Column5)	5858.94	5815.00	389.32	0.00	0.07	4322.00	4354.15	4322.00	220.27	0.00	0.05	100.00	99.00	0.00	1493.00	1536.94	6497560.00	6.83	4826.24	4807.00
28	6	2	19611.00	30147.00	168.05	0	Spot (Block28, Row2, Column6)	6700.18	6522.00	1172.48	0.01	0.17	4385.00	4424.16	4385.00	242.51	0.00	0.05	100.00	100.00	0.00	2137.00	2315.18	5299845.00	9.39	5092.78	5082.00
28	7	2	19921.00	30154.00	165.35	0	Spot (Block28, Row2, Column7)	7107.30	6786.00	1328.91	0.02	0.19	4494.00	4536.94	4494.00	265.51	0.00	0.06	100.00	100.00	0.00	2292.00	2613.30	5394442.00	9.68	5254.41	5232.00
28	8	2	20224.00	30153.00	206.30	0	Spot (Block28, Row2, Column8)	5352.18	5355.00	244.38	0.00	0.05	4609.00	4623.26	4609.00	183.85	0.00	0.04	99.00	95.00	0.00	746.00	743.18	6476139.00	3.96	4916.10	4903.00
28	1	3	18121.00	30450.00	151.70	0	Spot (Block28, Row3, Column1)	15791.73	14548.00	6739.57	0.04	0.43	4223.00	4284.08	4223.00	332.45	0.01	0.08	100.00	100.00	0.00	10325.00	11568.73	9917207.00	34.61	6785.71	6413.00
28	2	3	18420.00	30452.00	187.05	0	Spot (Block28, Row3, Column2)	5278.33	5321.00	450.78	0.00	0.09	4134.00	4166.26	4134.00	240.92	0.00	0.06	99.00	91.00	0.00	1187.00	1144.33	5209710.00	4.62	4609.98	4578.00
28	3	3	18707.00	30448.00	173.85	0	Spot (Block28, Row3, Column3)	6361.41	5998.50	1322.63	0.03	0.21	4292.00	4335.11	4292.00	342.24	0.00	0.08	100.00	95.00	0.00	1706.50	2069.41	5356306.00	5.92	4896.14	4878.00
28	4	3	19019.00	30446.00	148.90	0	Spot (Block28, Row3, Column4)	28162.01	25552.00	14911.90	0.04	0.53	4438.00	4480.13	4438.00	311.68	0.00	0.07	100.00	100.00	0.33	21114.00	23724.01	17122504.00	75.98	9721.03	8791.00
28	5	3	19316.00	30452.00	179.65	0	Spot (Block28, Row3, Column5)	5826.21	5625.50	804.53	0.02	0.14	4422.00	4468.44	4422.00	263.23	0.00	0.06	99.00	97.00	0.00	1203.50	1404.21	5290201.00	5.16	4894.95	4865.00
28	6	3	19618.00	30447.00	198.25	0	Spot (Block28, Row3, Column6)	5385.47	5384.50	299.23	0.00	0.06	4444.00	4462.48	4444.00	219.19	0.00	0.05	99.00	92.00	0.00	940.50	941.47	6010180.00	4.21	4837.62	4794.50
28	7	3	19923.00	30453.00	152.00	0	Spot (Block28, Row3, Column7)	11259.57	10351.00	3853.00	0.04	0.34	4524.00	4561.67	4524.00	243.05	0.00	0.05	100.00	100.00	0.00	5827.00	6735.57	7116049.00	27.56	6135.73	6002.00
28	8	3	20227.00	30453.00	207.90	0	Spot (Block28, Row3, Column8)	5401.48	5360.50	327.58	0.00	0.06	4617.00	4627.35	4617.00	196.68	0.00	0.04	98.00	89.00	0.00	743.50	784.48	6665424.00	3.94	4863.82	4853.00
28	1	4	18119.00	30749.00	151.65	0	Spot (Block28, Row4, Column1)	25391.87	22835.00	13718.25	0.05	0.54	4569.00	4592.35	4569.00	421.88	0.00	0.09	100.00	100.00	0.00	18266.00	20822.87	16022267.00	49.30	8539.76	7894.50
28	2	4	18411.00	30752.00	201.80	0	Spot (Block28, Row4, Column2)	5232.19	5230.00	271.11	0.00	0.05	4345.00	4371.56	4345.00	380.37	0.00	0.09	96.00	69.00	0.00	885.00	887.19	6032712.00	2.26	4738.88	4725.00
28	3	4	18719.00	30750.00	156.85	0	Spot (Block28, Row4, Column3)	58240.61	65535.00	12892.21	0.05	0.22	4488.00	4533.49	4488.00	394.47	0.00	0.09	100.00	100.00	68.40	61047.00	53752.61	39254516.00	136.15	18628.78	17027.00
28	4	4	19009.00	30755.00	186.40	0	Spot (Block28, Row4, Column4)	5553.64	5542.00	336.02	0.00	0.06	4549.00	4616.66	4549.00	340.73	0.01	0.07	99.00	79.00	0.00	993.00	1004.64	5414799.00	2.75	5035.77	5049.00
28	5	4	19304.00	30743.00	182.25	0	Spot (Block28, Row4, Column5)	5767.90	5637.00	951.43	0.01	0.16	4516.00	4542.20	4516.00	275.35	0.00	0.06	99.00	93.00	0.00	1121.00	1251.90	5375682.00	4.45	4979.16	4987.00
28	6	4	19615.00	30742.00	198.00	0	Spot (Block28, Row4, Column6)	6764.38	6425.00	2635.44	0.02	0.39	4547.00	4567.96	4547.00	225.64	0.00	0.05	100.00	99.00	0.00	1878.00	2217.38	7501697.00	9.73	5339.34	5254.50
28	7	4	19912.00	30753.00	164.15	0	Spot (Block28, Row4, Column7)	8939.39	7573.00	3078.34	0.07	0.34	4632.00	4667.08	4632.00	236.25	0.00	0.05	100.00	100.00	0.00	2941.00	4307.39	6615148.00	18.08	5646.17	5610.00
28	8	4	20214.00	30759.00	162.40	0	Spot (Block28, Row4, Column8)	6919.57	6761.50	994.14	0.01	0.14	4720.00	4746.03	4720.00	232.24	0.00	0.05	100.00	99.00	0.00	2041.50	2199.57	5065124.00	9.36	5297.16	5231.00
28	1	5	18115.00	31052.00	151.15	0	Spot (Block28, Row5, Column1)	25367.13	21286.50	14965.74	0.08	0.59	4803.00	4832.86	4803.00	332.56	0.00	0.07	100.00	100.00	0.64	16483.50	20564.13	15879824.00	61.75	9060.17	8737.00
28	2	5	18414.00	31051.00	185.00	0	Spot (Block28, Row5, Column2)	5747.52	5726.00	420.64	0.00	0.07	4531.00	4568.34	4531.00	259.75	0.00	0.06	99.00	95.00	0.00	1195.00	1216.52	5529110.00	4.54	5017.85	5056.00
28	3	5	18722.00	31049.00	197.70	0	Spot (Block28, Row5, Column3)	5673.25	5634.00	363.27	0.00	0.06	4558.00	4614.94	4558.00	342.50	0.01	0.07	99.00	88.00	0.00	1076.00	1115.25	6274618.00	3.09	5116.64	5102.00
28	4	5	19018.00	31051.00	150.15	0	Spot (Block28, Row5, Column4)	11926.67	11505.50	4062.24	0.02	0.34	4614.00	4673.59	4614.00	327.12	0.01	0.07	100.00	100.00	0.00	6891.50	7312.67	7370679.00	22.17	6506.15	6439.00
28	5	5	19318.00	31048.00	153.50	0	Spot (Block28, Row5, Column5)	54380.00	65535.00	16235.17	0.08	0.30	4665.50	4751.51	4665.50	439.79	0.01	0.09	100.00	100.00	59.32	60869.50	49714.50	35020996.00	112.85	17592.58	15458.00
28	6	5	19623.00	31050.00	166.65	0	Spot (Block28, Row5, Column6)	7397.52	7083.00	1297.05	0.02	0.18	4699.00	4753.41	4699.00	329.84	0.00	0.07	100.00	100.00	0.00	2384.00	2698.52	5710886.00	8.02	5524.81	5486.00
28	7	5	19913.00	31064.00	200.95	0	Spot (Block28, Row5, Column7)	5585.50	5562.00	310.94	0.00	0.06	4685.00	4731.75	4685.00	254.64	0.00	0.05	99.00	90.00	0.00	877.00	900.50	6406574.00	3.35	5034.06	5076.00
28	8	5	20220.00	31049.00	148.45	0	Spot (Block28, Row5, Column8)	16505.36	15392.00	8037.24	0.03	0.49	4758.00	4791.67	4758.00	249.75	0.00	0.05	100.00	100.00	0.00	10634.00	11747.36	9853701.00	46.90	7434.28	7031.00
28	1	6	18110.00	31344.00	209.05	0	Spot (Block28, Row6, Column1)	5821.23	5831.50	398.43	0.00	0.07	4826.00	4839.97	4826.00	300.73	0.00	0.06	94.00	85.00	0.00	1005.50	995.23	7241604.00	3.26	5244.66	5247.00
28	2	6	18412.00	31346.00	213.20	0	Spot (Block28, Row6, Column2)	5478.14	5440.00	374.23	0.00	0.07	4552.00	4585.80	4552.00	259.92	0.00	0.06	98.00	85.00	0.00	888.00	926.14	7072284.00	3.43	4973.26	4955.50
28	3	6	18709.00	31349.00	148.45	0	Spot (Block28, Row6, Column3)	29032.16	25901.00	15951.94	0.05	0.55	4505.00	4546.14	4505.00	282.59	0.00	0.06	100.00	100.00	1.51	21396.00	24527.16	17361240.00	86.65	9931.37	9521.00
28	4	6	19022.00	31347.00	174.70	0	Spot (Block28, Row6, Column4)	6778.01	6391.50	1070.41	0.03	0.16	4635.00	4687.39	4635.00	350.38	0.00	0.07	99.00	98.00	0.00	1756.50	2143.01	5761309.00	5.97	5322.10	5349.00
28	5	6	19318.00	31350.00	148.65	0	Spot (Block28, Row6, Column5)	52268.42	65535.00	17192.57	0.10	0.33	4863.00	4955.26	4863.00	454.06	0.01	0.09	100.00	100.00	51.08	60672.00	47405.42	31518080.00	104.20	16793.44	14416.50
28	6	6	19626.00	31352.00	183.30	0	Spot (Block28, Row6, Column6)	6288.44	6174.00	594.96	0.01	0.09	4916.00	4959.68	4916.00	363.48	0.00	0.07	98.00	85.00	0.00	1258.00	1372.44	5923711.00	3.66	5439.77	5417.00
28	7	6	19922.00	31349.00	151.10	0	Spot (Block28, Row6, Column7)	16201.87	14943.00	7033.60	0.04	0.43	4758.00	4824.62	4758.00	297.24	0.01	0.06	100.00	100.00	0.00	10185.00	11443.87	10142370.00	38.28	7414.77	6939.50
28	8	6	20223.00	31353.00	147.65	0	Spot (Block28, Row6, Column8)	20431.34	18923.00	9909.76	0.03	0.49	4779.00	4833.45	4779.00	265.09	0.00	0.05	100.00	100.00	0.00	14144.00	15652.34	12095355.00	58.84	8355.25	7733.50
28	1	7	18112.00	31645.00	191.80	0	Spot (Block28, Row7, Column1)	5738.33	5721.00	389.22	0.00	0.07	4819.00	4866.13	4819.00	442.62	0.00	0.09	89.00	51.00	0.00	902.00	919.33	5956387.00	1.97	5144.73	5123.00
28	2	7	18420.00	31653.00	189.35	0	Spot (Block28, Row7, Column2)	5431.29	5331.00	430.63	0.01	0.08	4506.00	4520.94	4506.00	247.41	0.00	0.05	98.00	83.00	0.00	825.00	925.29	5469305.00	3.68	4888.58	4857.50
28	3	7	18720.00	31647.00	200.35	0	Spot (Block28, Row7, Column3)	5220.99	5208.00	295.03	0.00	0.06	4444.00	4474.98	4444.00	267.44	0.00	0.06	96.00	78.00	0.00	764.00	776.99	5957152.00	2.79	4759.65	4743.00
28	4	7	19027.00	31649.00	196.95	0	Spot (Block28, Row7, Column4)	5585.82	5566.00	338.17	0.00	0.06	4566.00	4591.59	4566.00	262.48	0.00	0.06	99.00	92.00	0.00	1000.00	1019.82	6127647.00	3.79	5037.54	5017.00
28	5	7	19317.00	31649.00	184.95	0	Spot (Block28, Row7, Column5)	8312.47	8173.00	1555.00	0.01	0.19	4722.00	4811.44	4722.00	440.55	0.01	0.09	100.00	100.00	0.00	3451.00	3590.47	7946723.00	7.95	5967.42	5957.00
28	6	7	19616.00	31653.00	189.45	0	Spot (Block28, Row7, Column6)	6234.50	6217.00	458.09	0.00	0.07	4878.00	4912.45	4878.00	364.07	0.00	0.07	98.00	90.00	0.00	1339.00	1356.50	6340487.00	3.63	5501.59	5509.00
28	7	7	19909.00	31652.00	149.20	0	Spot (Block28, Row7, Column7)	16578.52	15836.00	6038.63	0.02	0.36	4841.00	4904.87	4841.00	340.82	0.01	0.07	100.00	100.00	0.00	10995.00	11737.52	10079739.00	34.25	8265.00	7495.50
28	8	7	20222.00	31651.00	188.05	0	Spot (Block28, Row7, Column8)	8779.78	8881.00	1013.73	0.00	0.12	4768.00	4796.01	4768.00	272.05	0.00	0.06	100.00	100.00	0.00	4113.00	4011.78	8735877.00	14.64	6096.47	6022.00
28	1	8	18108.00	31956.00	154.60	0	Spot (Block28, Row8, Column1)	60435.28	65535.00	10449.95	0.04	0.17	4974.00	5065.93	4974.00	617.77	0.01	0.12	100.00	100.00	75.08	60561.00	55461.28	39766764.00	89.63	21478.74	16248.00
28	2	8	18418.00	31953.00	182.00	0	Spot (Block28, Row8, Column2)	6431.21	6251.00	886.52	0.01	0.14	4571.00	4629.25	4571.00	501.91	0.01	0.11	99.00	81.00	0.00	1680.00	1860.21	5974595.00	3.59	5218.65	5237.00
28	3	8	18711.00	31948.00	160.45	0	Spot (Block28, Row8, Column3)	8160.18	7311.50	2616.12	0.05	0.32	4467.00	4501.08	4467.00	268.68	0.00	0.06	100.00	100.00	0.00	2844.50	3693.18	5810048.00	13.62	5344.08	5363.50
28	4	8	19017.00	31939.00	180.70	0	Spot (Block28, Row8, Column4)	5756.34	5744.00	549.77	0.00	0.10	4479.50	4510.45	4479.50	252.01	0.00	0.06	99.00	93.00	0.00	1264.50	1276.84	5284324.00	4.94	4960.42	4974.50
28	5	8	19318.00	31956.00	201.20	0	Spot (Block28, Row8, Column5)	5376.03	5406.00	329.63	0.00	0.06	4481.00	4509.63	4481.00	270.29	0.00	0.06	97.00	84.00	0.00	925.00	895.03	6177060.00	3.21	4829.30	4817.00
28	6	8	19625.00	31939.00	203.85	0	Spot (Block28, Row8, Column6)	5644.69	5638.00	459.62	0.00	0.08	4631.00	4687.92	4631.00	365.59	0.01	0.08	90.00	75.00	0.00	1007.00	1013.69	6688959.00	2.62	5004.84	4919.00
28	7	8	19918.00	31951.00	156.65	0	Spot (Block28, Row8, Column7)	10829.00	10469.00	3033.15	0.01	0.28	4868.00	4927.71	4868.00	397.22	0.01	0.08	100.00	100.00	0.00	5601.00	5961.00	7309572.00	14.86	6339.79	6280.00
28	8	8	20223.00	31947.00	154.15	0	Spot (Block28, Row8, Column8)	12186.88	11566.00	4040.19	0.02	0.33	4701.00	4752.16	4701.00	320.65	0.00	0.07	100.00	100.00	0.00	6865.00	7485.88	7897097.00	23.19	7039.89	6705.00
29	1	1	4614.00	34339.00	157.75	0	Spot (Block29, Row1, Column1)	63192.23	65535.00	6346.95	0.02	0.10	211.00	258.00	211.00	231.09	0.09	0.90	100.00	100.00	81.79	65324.00	62981.23	43034308.00	272.34	14649.16	12780.00
29	2	1	4919.00	34372.00	115.85	0	Spot (Block29, Row1, Column2)	242.22	239.00	16.85	0.01	0.07	201.00	216.32	201.00	140.80	0.03	0.65	0.00	0.00	0.00	38.00	41.22	85745.00	0.18	223.38	225.00
29	3	1	5247.00	34355.00	152.55	0	Spot (Block29, Row1, Column3)	223.69	224.00	10.91	0.00	0.05	205.00	205.83	205.00	15.16	0.00	0.07	62.00	12.00	0.00	19.00	18.69	142045.00	1.18	209.93	210.00
29	4	1	5480.00	34368.00	159.60	0	Spot (Block29, Row1, Column4)	233.41	234.00	14.26	0.00	0.06	205.00	205.57	205.00	16.15	0.00	0.08	76.00	41.00	0.00	29.00	28.41	164551.00	1.72	215.31	216.00
29	5	1	5808.00	34329.00	184.85	0	Spot (Block29, Row1, Column5)	269.34	269.00	30.78	0.00	0.11	203.00	203.28	203.00	17.60	0.00	0.09	95.00	80.00	0.00	66.00	66.34	259379.00	3.75	218.83	219.00
29	6	1	6100.00	34329.00	172.45	0	Spot (Block29, Row1, Column6)	251.56	252.00	20.19	0.00	0.08	197.00	198.12	197.00	17.40	0.00	0.09	95.00	83.00	0.00	55.00	54.56	208798.00	3.07	219.01	222.00
29	7	1	6420.00	34344.00	167.60	0	Spot (Block29, Row1, Column7)	364.57	370.00	44.45	0.01	0.12	202.00	202.87	202.00	18.43	0.00	0.09	100.00	100.00	0.00	168.00	162.57	284727.00	8.78	266.93	265.00
29	8	1	6715.00	34341.00	164.15	0	Spot (Block29, Row1, Column8)	447.35	465.00	64.28	0.02	0.14	207.00	206.92	207.00	17.52	0.00	0.08	100.00	100.00	0.00	258.00	240.35	334170.00	13.72	279.99	281.00
29	1	2	4610.00	34645.00	147.00	-50	Spot (Block29, Row2, Column1)	199.63	200.00	10.95	0.00	0.05	200.00	225.18	200.00	147.65	0.05	0.66	0.00	0.00	0.00	0.00	-0.37	117383.00	-0.17	204.66	205.00
29	2	2	4931.00	34648.00	188.90	0	Spot (Block29, Row2, Column2)	220.42	221.00	13.46	0.00	0.06	196.00	196.32	196.00	13.76	0.00	0.07	79.00	42.00	0.00	25.00	24.42	221959.00	1.75	207.60	208.00
29	3	2	5211.00	34617.00	152.20	0	Spot (Block29, Row2, Column3)	237.72	236.00	16.19	0.00	0.07	203.00	203.46	203.00	15.18	0.00	0.07	88.00	56.00	0.00	33.00	34.72	150714.00	2.26	218.19	217.00
29	4	2	5511.00	34645.00	147.00	-50	Spot (Block29, Row2, Column4)	217.02	218.00	11.64	0.00	0.05	206.00	206.05	206.00	15.66	0.00	0.08	39.00	0.00	0.00	12.00	11.02	128259.00	0.70	211.13	211.00
29	5	2	5806.00	34653.00	191.00	0	Spot (Block29, Row2, Column5)	267.93	269.00	23.56	0.00	0.09	198.00	198.33	198.00	17.79	0.00	0.09	98.00	91.00	0.00	71.00	69.93	276234.00	3.91	230.18	228.00
29	6	2	6141.00	34591.00	172.00	0	Spot (Block29, Row2, Column6)	212.34	212.00	11.89	0.00	0.06	195.00	194.56	195.00	17.05	0.00	0.09	46.00	9.00	0.00	17.00	17.34	173909.00	1.04	202.80	202.00
29	7	2	6398.00	34656.00	233.45	0	Spot (Block29, Row2, Column7)	211.52	210.00	14.54	0.00	0.07	199.00	200.16	199.00	19.07	0.00	0.10	31.00	4.00	0.00	11.00	12.52	331244.00	0.60	201.10	201.00
29	8	2	6713.00	34646.00	147.00	-50	Spot (Block29, Row2, Column8)	226.16	228.00	12.36	0.00	0.05	208.00	208.00	208.00	18.18	0.00	0.09	53.00	4.00	0.00	20.00	18.16	132757.00	1.00	220.46	222.00
29	1	3	4622.00	34942.00	164.75	0	Spot (Block29, Row3, Column1)	265.92	267.00	25.30	0.00	0.10	190.00	190.05	190.00	14.71	0.00	0.08	100.00	97.00	0.00	77.00	75.92	197577.00	5.16	222.25	221.00
29	2	3	4906.00	34938.00	181.25	0	Spot (Block29, Row3, Column2)	209.34	210.00	10.87	0.00	0.05	196.00	196.19	196.00	16.90	0.00	0.09	39.00	3.00	0.00	14.00	13.34	193217.00	0.78	201.71	200.00
29	3	3	5233.00	34940.00	188.65	0	Spot (Block29, Row3, Column3)	258.74	258.00	41.30	0.00	0.16	204.00	205.05	204.00	16.67	0.00	0.08	88.00	75.00	0.00	54.00	54.74	259001.00	3.22	229.49	235.00
29	4	3	5492.00	34952.00	174.35	0	Spot (Block29, Row3, Column4)	256.13	257.00	18.97	0.00	0.07	203.00	203.98	203.00	17.65	0.00	0.09	96.00	81.00	0.00	54.00	53.13	216171.00	2.95	227.22	229.00
29	5	3	5806.00	34943.00	173.70	0	Spot (Block29, Row3, Column5)	247.90	248.00	25.27	0.00	0.10	196.00	197.20	196.00	18.18	0.00	0.09	90.00	69.00	0.00	52.00	51.90	208982.00	2.79	216.80	216.00
29	6	3	6103.00	34933.00	172.15	0	Spot (Block29, Row3, Column6)	218.14	219.50	15.80	0.00	0.07	192.00	192.77	192.00	16.04	0.00	0.08	70.00	36.00	0.00	27.50	26.14	179749.00	1.58	203.71	203.00
29	7	3	6414.00	34980.00	131.65	0	Spot (Block29, Row3, Column7)	231.30	232.00	15.96	0.00	0.07	202.00	201.42	202.00	17.59	0.00	0.09	73.00	37.00	0.00	30.00	29.30	108478.00	1.70	214.40	215.00
29	8	3	6713.00	34946.00	147.00	-50	Spot (Block29, Row3, Column8)	224.64	227.00	15.16	0.00	0.07	204.00	206.66	204.00	21.90	0.01	0.11	53.00	4.00	0.00	23.00	20.64	131864.00	0.82	213.99	214.00
29	1	4	4638.00	35231.00	163.80	0	Spot (Block29, Row4, Column1)	237.75	237.00	18.98	0.00	0.08	190.00	189.73	190.00	17.03	0.00	0.09	93.00	78.00	0.00	47.00	47.75	176646.00	2.82	210.03	208.00
29	2	4	4930.00	35244.00	145.90	0	Spot (Block29, Row4, Column2)	228.13	230.00	13.43	0.00	0.06	197.00	197.48	197.00	18.53	0.00	0.09	83.00	33.00	0.00	33.00	31.13	132773.00	1.65	216.36	217.00
29	3	4	5215.00	35245.00	160.00	0	Spot (Block29, Row4, Column3)	394.13	405.00	60.21	0.01	0.15	200.00	201.65	200.00	19.05	0.00	0.09	100.00	99.00	0.00	205.00	194.13	277467.00	10.10	259.27	257.00
29	4	4	5486.00	35277.00	234.70	0	Spot (Block29, Row4, Column4)	211.20	210.00	13.92	0.00	0.07	196.00	197.24	196.00	16.45	0.00	0.08	44.00	11.00	0.00	14.00	15.20	333268.00	0.85	201.12	201.50
29	5	4	5813.00	35227.00	165.25	0	Spot (Block29, Row4, Column5)	223.39	224.00	16.53	0.00	0.07	197.00	198.35	197.00	18.57	0.00	0.09	67.00	27.00	0.00	27.00	26.39	167992.00	1.35	205.51	204.00
29	6	4	6123.00	35245.00	195.05	0	Spot (Block29, Row4, Column6)	257.15	260.00	21.68	0.00	0.08	198.00	199.48	198.00	18.29	0.00	0.09	96.00	84.00	0.00	62.00	59.15	277462.00	3.15	219.27	220.50
29	7	4	6410.00	35250.00	180.95	0	Spot (Block29, Row4, Column7)	252.85	253.50	16.48	0.00	0.07	207.00	209.15	207.00	22.72	0.00	0.11	91.00	51.00	0.00	46.50	45.85	232117.00	1.92	223.36	224.00
29	8	4	6705.00	35253.00	143.90	0	Spot (Block29, Row4, Column8)	1687.53	1701.00	482.68	0.00	0.29	207.00	210.35	207.00	24.81	0.01	0.12	100.00	100.00	0.00	1494.00	1480.53	956832.00	59.53	564.65	469.00
29	1	5	4601.00	35557.00	238.90	0	Spot (Block29, Row5, Column1)	212.94	213.00	17.27	0.00	0.08	187.00	186.69	187.00	15.33	0.00	0.08	69.00	40.00	0.00	26.00	25.94	351343.00	1.71	192.21	191.50
29	2	5	4857.00	35572.00	176.20	0	Spot (Block29, Row5, Column2)	211.66	213.00	14.07	0.00	0.07	190.00	190.71	190.00	18.12	0.00	0.10	61.00	15.00	0.00	23.00	21.66	184571.00	1.16	200.78	201.00
29	3	5	5221.00	35541.00	245.10	0	Spot (Block29, Row5, Column3)	214.84	213.00	19.60	0.00	0.09	194.00	196.24	194.00	17.48	0.00	0.09	54.00	23.00	0.00	19.00	20.84	373180.00	1.06	194.46	194.00
29	4	5	5478.00	35551.00	137.40	0	Spot (Block29, Row5, Column4)	237.59	237.00	18.84	0.00	0.08	201.00	202.06	201.00	18.00	0.00	0.09	83.00	50.00	0.00	36.00	36.59	121410.00	1.97	218.64	220.00
29	5	5	5813.00	35548.00	141.30	0	Spot (Block29, Row5, Column5)	644.55	668.00	84.93	0.02	0.13	203.50	206.17	203.50	21.34	0.01	0.10	100.00	100.00	0.00	464.50	441.05	348702.00	20.54	355.20	363.00
29	6	5	6138.00	35615.00	248.40	0	Spot (Block29, Row5, Column6)	227.65	230.00	15.57	0.00	0.07	208.00	209.07	208.00	20.45	0.00	0.10	53.00	6.00	0.00	22.00	19.65	405438.00	0.91	212.42	213.00
29	7	5	6439.00	35601.00	151.90	0	Spot (Block29, Row5, Column7)	248.94	248.00	33.58	0.00	0.13	212.00	212.09	212.00	18.21	0.00	0.09	79.00	48.00	0.00	36.00	36.94	158080.00	2.02	231.36	233.50
29	8	5	6715.00	35555.00	165.30	0	Spot (Block29, Row5, Column8)	302.78	301.00	34.86	0.00	0.12	210.00	211.73	210.00	21.80	0.00	0.10	98.00	92.00	0.00	91.00	92.78	230417.00	4.18	246.48	246.00
29	1	6	4610.00	35846.00	147.00	-50	Spot (Block29, Row6, Column1)	195.71	196.00	10.19	0.00	0.05	191.00	191.32	191.00	13.91	0.00	0.07	19.00	1.00	0.00	5.00	4.71	115077.00	0.32	194.64	197.00
29	2	6	4919.00	35845.00	279.35	0	Spot (Block29, Row6, Column2)	208.86	209.00	14.52	0.00	0.07	193.00	193.31	193.00	15.20	0.00	0.08	50.00	14.00	0.00	16.00	15.86	476205.00	1.02	192.83	192.00
29	3	6	5201.00	35847.00	174.15	0	Spot (Block29, Row6, Column3)	281.06	285.00	30.14	0.01	0.11	197.00	198.13	197.00	14.23	0.00	0.07	99.00	96.00	0.00	88.00	84.06	236932.00	5.83	222.31	222.00
29	4	6	5531.00	35847.00	134.95	0	Spot (Block29, Row6, Column4)	244.16	240.00	19.06	0.01	0.08	203.00	204.67	203.00	16.99	0.00	0.08	92.00	61.00	0.00	37.00	41.16	119152.00	2.33	229.12	229.00
29	5	6	5812.00	35843.00	143.85	0	Spot (Block29, Row6, Column5)	582.64	606.50	105.14	0.02	0.18	207.00	210.10	207.00	20.85	0.01	0.10	100.00	100.00	0.00	399.50	375.64	325115.00	17.86	319.47	307.00
29	6	6	6112.00	35846.00	147.00	-50	Spot (Block29, Row6, Column6)	225.23	225.00	11.88	0.00	0.05	209.00	210.51	209.00	19.50	0.00	0.09	39.00	2.00	0.00	16.00	16.23	133110.00	0.76	221.96	221.00
29	7	6	6415.00	35847.00	150.85	0	Spot (Block29, Row6, Column7)	280.85	283.00	23.19	0.00	0.08	208.00	207.02	208.00	19.00	0.00	0.09	98.00	91.00	0.00	75.00	72.85	175250.00	3.89	245.58	249.50
29	8	6	6727.00	35828.00	171.65	0	Spot (Block29, Row6, Column8)	279.10	275.00	29.78	0.01	0.11	210.50	211.47	210.50	18.38	0.00	0.09	98.00	87.00	0.00	64.50	68.60	228865.00	3.68	236.08	236.00
29	1	7	4610.00	36146.00	147.00	-50	Spot (Block29, Row7, Column1)	203.39	204.00	10.59	0.00	0.05	198.00	217.45	198.00	167.81	0.04	0.77	0.00	0.00	0.00	6.00	5.39	119595.00	-0.08	199.58	199.00
29	2	7	4893.00	36092.00	181.70	0	Spot (Block29, Row7, Column2)	209.62	210.00	14.56	0.00	0.07	197.00	197.22	197.00	14.05	0.00	0.07	46.00	16.00	0.00	13.00	12.62	194315.00	0.88	205.80	208.00
29	3	7	5245.00	36161.00	209.65	0	Spot (Block29, Row7, Column3)	215.81	216.00	14.26	0.00	0.07	199.00	199.97	199.00	14.98	0.00	0.07	55.00	18.00	0.00	17.00	16.81	269109.00	1.06	201.96	202.00
29	4	7	5539.00	36087.00	196.55	0	Spot (Block29, Row7, Column4)	221.16	221.00	12.67	0.00	0.06	204.00	204.54	204.00	16.30	0.00	0.08	50.00	11.00	0.00	17.00	17.16	241953.00	1.02	212.24	211.00
29	5	7	5801.00	36132.00	195.40	0	Spot (Block29, Row7, Column5)	231.84	232.00	15.30	0.00	0.07	208.00	209.92	208.00	18.61	0.00	0.09	65.00	18.00	0.00	24.00	23.84	250152.00	1.18	220.80	220.00
29	6	7	6112.00	36146.00	147.00	-50	Spot (Block29, Row7, Column6)	222.87	223.00	15.74	0.00	0.07	208.00	208.74	208.00	17.30	0.00	0.08	44.00	9.00	0.00	15.00	14.87	131718.00	0.82	221.56	219.00
29	7	7	6390.00	36144.00	177.55	0	Spot (Block29, Row7, Column7)	264.12	263.00	27.00	0.00	0.10	206.00	206.11	206.00	19.02	0.00	0.09	94.00	77.00	0.00	57.00	58.12	232165.00	3.05	232.55	234.00
29	8	7	6718.00	36145.00	198.95	0	Spot (Block29, Row7, Column8)	390.59	399.00	52.86	0.01	0.14	212.00	215.12	212.00	33.84	0.01	0.16	100.00	99.00	0.00	187.00	178.59	436286.00	5.18	267.48	269.00
29	1	8	4605.00	36449.00	148.75	0	Spot (Block29, Row8, Column1)	64198.07	65535.00	5660.47	0.01	0.09	211.00	256.77	211.00	248.20	0.09	0.97	100.00	100.00	90.48	65324.00	63987.07	38454972.00	257.62	15671.67	13035.00
29	2	8	4910.00	36446.00	147.00	-50	Spot (Block29, Row8, Column2)	216.81	215.00	18.24	0.00	0.08	201.00	218.42	201.00	178.44	0.04	0.82	0.00	0.00	0.00	14.00	15.81	127701.00	-0.01	200.67	196.00
29	3	8	5193.00	36450.00	141.75	0	Spot (Block29, Row8, Column3)	261.67	262.00	16.44	0.00	0.06	202.00	202.69	202.00	17.22	0.00	0.08	99.00	93.00	0.00	60.00	59.67	142347.00	3.42	232.16	233.00
29	4	8	5493.00	36430.00	140.40	0	Spot (Block29, Row8, Column4)	241.78	245.00	18.20	0.01	0.08	205.00	205.02	205.00	16.10	0.00	0.08	84.00	67.00	0.00	40.00	36.78	128868.00	2.28	220.68	222.00
29	5	8	5807.00	36450.00	233.25	0	Spot (Block29, Row8, Column5)	226.99	228.00	13.21	0.00	0.06	209.00	208.99	209.00	16.05	0.00	0.08	56.00	12.00	0.00	19.00	17.99	355473.00	1.12	218.47	221.00
29	6	8	6078.00	36442.00	125.65	0	Spot (Block29, Row8, Column6)	247.54	250.00	15.11	0.00	0.06	205.00	205.70	205.00	16.96	0.00	0.08	93.00	72.00	0.00	45.00	42.54	103471.00	2.47	231.49	232.00
29	7	8	6409.00	36446.00	183.15	0	Spot (Block29, Row8, Column7)	270.82	271.00	22.52	0.00	0.08	206.00	209.95	206.00	29.75	0.01	0.14	94.00	59.00	0.00	65.00	64.82	256742.00	2.05	227.89	224.00
29	8	8	6712.00	36444.00	150.80	0	Spot (Block29, Row8, Column8)	6940.18	6503.00	3210.93	0.03	0.46	215.00	219.94	215.00	40.63	0.01	0.18	100.00	100.00	0.00	6288.00	6725.18	4344552.00	165.39	1565.61	1429.00
30	1	1	9116.00	34343.00	156.65	0	Spot (Block30, Row1, Column1)	64107.69	65535.00	4364.74	0.01	0.07	3480.00	3570.04	3480.00	526.48	0.01	0.15	100.00	100.00	84.17	62055.00	60627.69	43337200.00	114.99	21353.64	17645.50
30	2	1	9405.00	34355.00	184.55	0	Spot (Block30, Row1, Column2)	4346.58	4330.00	525.80	0.00	0.12	3462.00	3532.24	3462.00	446.04	0.01	0.13	76.00	48.00	0.00	868.00	884.58	4177065.00	1.83	3803.78	3772.50
30	3	1	9720.00	34343.00	191.00	0	Spot (Block30, Row1, Column3)	4019.74	3934.00	399.41	0.01	0.10	3414.00	3457.86	3414.00	370.67	0.01	0.11	63.00	32.00	0.00	520.00	605.74	4128268.00	1.52	3765.77	3757.00
30	4	1	10004.00	34345.00	177.95	0	Spot (Block30, Row1, Column4)	4266.15	4183.00	467.33	0.01	0.11	3421.00	3474.46	3421.00	384.75	0.01	0.11	83.00	49.00	0.00	762.00	845.15	3762742.00	2.06	3791.19	3780.00
30	5	1	10314.00	34343.00	172.25	0	Spot (Block30, Row1, Column5)	4466.57	4380.00	469.67	0.01	0.11	3500.00	3550.15	3500.00	342.10	0.01	0.10	94.00	67.00	0.00	880.00	966.57	3693857.00	2.68	3958.18	3931.00
30	6	1	10604.00	34341.00	194.10	0	Spot (Block30, Row1, Column6)	4574.46	4538.50	480.04	0.00	0.10	3525.00	3582.95	3525.00	347.03	0.01	0.10	94.00	72.00	0.00	1013.50	1049.46	4867230.00	2.86	3969.25	3926.00
30	7	1	10924.00	34333.00	192.85	0	Spot (Block30, Row1, Column7)	4585.77	4578.00	537.42	0.00	0.12	3574.00	3620.01	3574.00	351.98	0.01	0.10	87.00	68.00	0.00	1004.00	1011.77	4819643.00	2.74	3972.92	3925.00
30	8	1	11211.00	34340.00	189.90	0	Spot (Block30, Row1, Column8)	5324.28	4749.00	3445.81	0.05	0.65	3698.00	3739.56	3698.00	368.66	0.00	0.10	95.00	74.00	0.00	1051.00	1626.28	5398818.00	4.30	4250.07	4311.00
30	1	2	9107.00	34649.00	210.30	0	Spot (Block30, Row2, Column1)	3989.97	3935.00	373.11	0.01	0.09	3406.00	3483.40	3406.00	459.21	0.01	0.13	56.00	21.00	0.00	529.00	583.97	5011396.00	1.10	3663.95	3680.50
30	2	2	9405.00	34704.00	78.90	0	Spot (Block30, Row2, Column2)	11730.05	5544.50	14416.91	0.33	1.23	3420.00	3489.66	3420.00	401.30	0.01	0.11	98.00	95.00	4.05	2124.50	8310.05	1736048.00	20.53	5189.02	4480.00
30	3	2	9715.00	34645.00	197.80	0	Spot (Block30, Row2, Column3)	4151.80	4101.00	410.32	0.01	0.10	3371.00	3428.30	3371.00	381.32	0.01	0.11	84.00	46.00	0.00	730.00	780.80	4579433.00	1.90	3797.12	3758.50
30	4	2	10018.00	34644.00	206.15	0	Spot (Block30, Row2, Column4)	4120.43	4052.00	421.98	0.01	0.10	3340.00	3385.85	3340.00	339.48	0.01	0.10	88.00	53.00	0.00	712.00	780.43	4998079.00	2.16	3649.81	3634.00
30	5	2	10313.00	34642.00	204.85	0	Spot (Block30, Row2, Column5)	5243.57	5184.00	676.50	0.00	0.13	3416.00	3461.72	3416.00	323.63	0.01	0.09	99.00	97.00	0.00	1768.00	1827.57	6245088.00	5.51	3910.13	3937.00
30	6	2	10607.00	34636.00	186.45	0	Spot (Block30, Row2, Column6)	4249.62	4215.50	377.75	0.00	0.09	3476.00	3514.68	3476.00	336.19	0.00	0.10	89.00	58.00	0.00	739.50	773.62	4173127.00	2.19	3776.76	3742.00
30	7	2	10926.00	34644.00	196.40	0	Spot (Block30, Row2, Column7)	4224.39	4179.00	450.37	0.00	0.11	3513.00	3560.76	3513.00	342.31	0.01	0.10	77.00	48.00	0.00	666.00	711.39	4621482.00	1.94	3913.46	3856.00
30	8	2	11216.00	34640.00	205.80	0	Spot (Block30, Row2, Column8)	4262.36	4247.00	412.05	0.00	0.10	3600.00	3645.82	3600.00	357.69	0.01	0.10	73.00	45.00	0.00	647.00	662.36	5136148.00	1.72	3922.20	3902.00
30	1	3	9111.00	34950.00	187.65	0	Spot (Block30, Row3, Column1)	4484.35	4432.00	597.29	0.01	0.13	3358.00	3424.85	3358.00	641.10	0.01	0.19	76.00	39.00	0.00	1074.00	1126.35	4443987.00	1.65	3786.24	3789.00
30	2	3	9412.00	34921.00	184.60	0	Spot (Block30, Row3, Column2)	4097.82	4037.00	458.83	0.01	0.11	3400.00	3491.88	3400.00	672.89	0.01	0.19	46.00	9.00	0.00	637.00	697.82	3917512.00	0.90	3666.21	3651.00
30	3	3	9706.00	34931.00	161.55	0	Spot (Block30, Row3, Column3)	5016.57	4505.00	2435.79	0.05	0.49	3380.00	3429.70	3380.00	324.83	0.01	0.09	98.00	92.00	0.00	1125.00	1636.57	3616949.00	4.89	3991.96	3987.00
30	4	3	10010.00	34948.00	194.55	0	Spot (Block30, Row3, Column4)	4372.19	4303.00	527.16	0.01	0.12	3362.00	3406.10	3362.00	310.53	0.01	0.09	92.00	74.00	0.00	941.00	1010.19	4682613.00	3.11	3813.80	3810.00
30	5	3	10317.00	34945.00	179.45	0	Spot (Block30, Row3, Column5)	4405.71	4302.00	501.19	0.01	0.11	3366.00	3397.48	3366.00	302.14	0.00	0.09	96.00	82.00	0.00	936.00	1039.71	3973951.00	3.34	3922.07	3908.00
30	6	3	10611.00	34945.00	205.80	0	Spot (Block30, Row3, Column6)	4349.58	4239.00	494.40	0.01	0.11	3413.00	3457.52	3413.00	327.51	0.01	0.09	94.00	64.00	0.00	826.00	936.58	5249946.00	2.72	3801.61	3832.00
30	7	3	10916.00	34946.00	190.20	0	Spot (Block30, Row3, Column7)	4350.21	4320.50	676.69	0.00	0.16	3541.00	3587.78	3541.00	372.46	0.01	0.10	73.00	51.00	0.00	779.50	809.21	4437213.00	2.05	3933.22	3928.50
30	8	3	11220.00	34949.00	172.35	0	Spot (Block30, Row3, Column8)	4657.50	4585.00	527.12	0.01	0.11	3634.00	3686.19	3634.00	385.82	0.01	0.10	91.00	62.00	0.00	951.00	1023.50	3861064.00	2.52	4150.76	4164.00
30	1	4	9119.00	35251.00	197.90	0	Spot (Block30, Row4, Column1)	4285.12	4241.00	477.14	0.00	0.11	3387.00	3455.73	3387.00	642.25	0.01	0.19	68.00	24.00	0.00	854.00	898.12	4752201.00	1.29	3860.53	3860.50
30	2	4	9395.00	35252.00	217.10	0	Spot (Block30, Row4, Column2)	4082.32	4013.00	432.05	0.01	0.11	3396.00	3486.09	3396.00	751.45	0.01	0.22	38.00	3.00	0.00	617.00	686.32	5511137.00	0.79	3721.10	3717.00
30	3	4	9713.00	35244.00	167.25	0	Spot (Block30, Row4, Column3)	5895.32	5965.00	1136.29	0.01	0.19	3447.50	3492.71	3447.50	480.98	0.01	0.14	98.00	91.00	0.00	2517.50	2447.82	4562977.00	5.00	4246.84	4267.00
30	4	4	9998.00	35249.00	212.10	0	Spot (Block30, Row4, Column4)	4230.84	4125.00	567.06	0.01	0.13	3432.00	3467.63	3432.00	321.93	0.00	0.09	84.00	54.00	0.00	693.00	798.84	5428164.00	2.37	3766.42	3685.50
30	5	4	10298.00	35242.00	176.60	0	Spot (Block30, Row4, Column5)	6003.64	4549.50	7086.05	0.12	1.18	3421.00	3435.56	3421.00	314.26	0.00	0.09	98.00	81.00	0.80	1128.50	2582.64	5235176.00	8.17	4029.88	3991.50
30	6	4	10620.00	35246.00	199.35	0	Spot (Block30, Row4, Column6)	5212.52	5252.50	657.80	0.00	0.13	3506.00	3544.28	3506.00	347.19	0.00	0.10	99.00	93.00	0.00	1746.50	1706.52	5869298.00	4.81	4078.37	4026.50
30	7	4	10916.00	35258.00	155.70	0	Spot (Block30, Row4, Column7)	5032.44	4968.00	575.12	0.01	0.11	3662.00	3695.24	3662.00	385.95	0.00	0.10	96.00	86.00	0.00	1306.00	1370.44	3356635.00	3.46	4334.38	4403.50
30	8	4	11219.00	35259.00	176.95	0	Spot (Block30, Row4, Column8)	5437.69	5245.00	871.31	0.02	0.16	3766.00	3804.61	3766.00	395.98	0.00	0.10	95.00	87.00	0.00	1479.00	1671.69	4757983.00	4.12	4317.17	4360.00
30	1	5	9112.00	35548.00	181.75	0	Spot (Block30, Row5, Column1)	4913.94	4776.00	804.78	0.01	0.16	3495.00	3533.43	3495.00	357.94	0.00	0.10	94.00	79.00	0.00	1281.00	1418.94	4560140.00	3.86	4017.85	4014.00
30	2	5	9418.00	35550.00	186.15	0	Spot (Block30, Row5, Column2)	4427.59	4344.00	493.67	0.01	0.11	3480.50	3540.55	3480.50	456.09	0.01	0.13	82.00	46.00	0.00	863.50	947.09	4316903.00	1.94	3903.56	3921.50
30	3	5	9712.00	35550.00	203.00	0	Spot (Block30, Row5, Column3)	4621.90	4552.00	548.51	0.01	0.12	3533.00	3578.78	3533.00	331.69	0.01	0.09	93.00	74.00	0.00	1019.00	1088.90	5403000.00	3.14	3975.57	3910.00
30	4	5	10017.00	35548.00	184.75	0	Spot (Block30, Row5, Column4)	4540.29	4470.00	486.89	0.01	0.11	3543.00	3583.68	3543.00	341.57	0.00	0.10	94.00	69.00	0.00	927.00	997.29	4331439.00	2.80	4018.23	4017.00
30	5	5	10316.00	35550.00	156.15	0	Spot (Block30, Row5, Column5)	6325.31	6148.00	1154.42	0.01	0.18	3592.00	3630.79	3592.00	357.27	0.00	0.10	100.00	98.00	0.00	2556.00	2733.31	4256935.00	7.54	4335.58	4364.50
30	6	5	10621.00	35549.00	197.10	0	Spot (Block30, Row5, Column6)	4408.50	4303.00	447.93	0.01	0.10	3674.00	3707.81	3674.00	346.34	0.00	0.09	79.00	44.00	0.00	629.00	734.50	4840536.00	2.02	4035.27	3986.00
30	7	5	10927.00	35547.00	175.45	0	Spot (Block30, Row5, Column7)	4774.64	4696.50	553.77	0.01	0.12	3771.00	3809.66	3771.00	369.73	0.00	0.10	88.00	63.00	0.00	925.50	1003.64	4106187.00	2.61	4242.10	4197.00
30	8	5	11218.00	35543.00	160.55	0	Spot (Block30, Row5, Column8)	5546.38	5332.00	973.92	0.02	0.18	3865.00	3898.57	3865.00	411.05	0.00	0.11	96.00	83.00	0.00	1467.00	1681.38	3954572.00	4.01	4446.04	4435.00
30	1	6	9112.00	35839.00	190.80	0	Spot (Block30, Row6, Column1)	4564.99	4490.00	526.08	0.01	0.12	3524.00	3555.89	3524.00	369.16	0.00	0.10	92.00	68.00	0.00	966.00	1040.99	4679119.00	2.73	4042.75	3994.00
30	2	6	9421.00	35846.00	202.60	0	Spot (Block30, Row6, Column2)	4259.79	4206.50	462.93	0.01	0.11	3478.00	3515.30	3478.00	379.04	0.00	0.11	78.00	46.00	0.00	728.50	781.79	4941356.00	1.96	3877.49	3861.00
30	3	6	9707.00	35844.00	188.10	0	Spot (Block30, Row6, Column3)	4667.67	4609.50	630.46	0.01	0.14	3532.00	3586.24	3532.00	351.25	0.01	0.10	89.00	71.00	0.00	1077.50	1135.67	4649002.00	3.08	3957.98	3930.50
30	4	6	10012.00	35844.00	195.40	0	Spot (Block30, Row6, Column4)	4552.82	4517.50	498.35	0.00	0.11	3596.50	3657.67	3596.50	349.30	0.01	0.10	88.00	69.00	0.00	921.00	956.32	4917047.00	2.56	3970.73	3941.00
30	5	6	10325.00	35849.00	158.70	0	Spot (Block30, Row6, Column5)	5763.35	5613.00	1379.07	0.01	0.24	3676.00	3708.95	3676.00	364.44	0.00	0.10	99.00	94.00	0.00	1937.00	2087.35	3970951.00	5.64	4484.58	4405.50
30	6	6	10624.00	35854.00	180.10	0	Spot (Block30, Row6, Column6)	4534.31	4501.00	530.29	0.00	0.12	3724.00	3762.89	3724.00	345.27	0.00	0.09	79.00	58.00	0.00	777.00	810.31	4112622.00	2.23	4164.80	4151.00
30	7	6	10916.00	35847.00	186.20	0	Spot (Block30, Row6, Column7)	4874.53	4838.00	615.61	0.00	0.13	3796.00	3859.61	3796.00	733.24	0.01	0.19	69.00	26.00	0.00	1042.00	1078.53	4752668.00	1.38	4255.24	4103.00
30	8	6	11218.00	35846.00	158.60	0	Spot (Block30, Row6, Column8)	4743.60	4789.00	511.95	0.00	0.11	3829.00	3869.49	3829.00	409.13	0.00	0.11	77.00	54.00	0.00	960.00	914.60	3306288.00	2.14	4273.29	4202.00
30	1	7	9105.00	36142.00	204.75	0	Spot (Block30, Row7, Column1)	4285.35	4241.00	456.60	0.00	0.11	3483.00	3557.71	3483.00	496.31	0.01	0.14	72.00	33.00	0.00	758.00	802.35	5099562.00	1.47	3809.83	3796.50
30	2	7	9418.00	36139.00	196.70	0	Spot (Block30, Row7, Column2)	4044.09	3973.00	420.01	0.01	0.10	3474.00	3643.54	3474.00	2248.09	0.02	0.62	0.00	0.00	0.00	499.00	570.09	4428284.00	0.18	3761.87	3748.50
30	3	7	9710.00	36152.00	208.75	0	Spot (Block30, Row7, Column3)	4182.00	4189.50	343.10	0.00	0.08	3484.00	3538.01	3484.00	342.18	0.01	0.10	84.00	53.00	0.00	705.50	698.00	5194040.00	1.88	3869.17	3824.50
30	4	7	10007.00	36143.00	200.55	0	Spot (Block30, Row7, Column4)	4330.29	4295.50	394.87	0.00	0.09	3572.00	3638.68	3572.00	345.76	0.01	0.10	86.00	52.00	0.00	723.50	758.29	4953851.00	2.00	3990.01	3943.50
30	5	7	10316.00	36147.00	202.45	0	Spot (Block30, Row7, Column5)	4625.86	4560.00	431.69	0.01	0.09	3675.00	3720.06	3675.00	356.19	0.01	0.10	95.00	68.00	0.00	885.00	950.86	5379877.00	2.54	4167.23	4145.00
30	6	7	10613.00	36141.00	191.50	0	Spot (Block30, Row7, Column6)	4619.24	4551.50	485.99	0.01	0.11	3750.50	3834.34	3750.50	999.62	0.01	0.26	35.00	1.00	0.00	801.00	868.74	4785529.00	0.79	4082.18	4016.50
30	7	7	10914.00	36147.00	147.00	-50	Spot (Block30, Row7, Column7)	5969.68	4919.50	5654.33	0.08	0.95	3787.00	3858.27	3787.00	978.63	0.01	0.25	57.00	18.00	0.34	1132.50	2182.68	3510170.00	2.16	4470.33	4405.50
30	8	7	11216.00	36146.00	190.10	0	Spot (Block30, Row7, Column8)	7191.23	7150.00	902.48	0.00	0.13	3802.00	3838.98	3802.00	390.36	0.00	0.10	100.00	100.00	0.00	3348.00	3389.23	7313485.00	8.59	4965.01	4910.00
30	1	8	9104.00	36454.00	149.80	0	Spot (Block30, Row8, Column1)	64327.86	65535.00	5100.19	0.01	0.08	3641.00	3741.90	3641.00	609.71	0.01	0.16	100.00	100.00	90.83	61894.00	60686.86	39304664.00	99.37	22203.08	18484.00
30	2	8	9410.00	36492.00	182.95	0	Spot (Block30, Row8, Column2)	4147.09	4067.50	441.82	0.01	0.11	3596.00	3786.41	3596.00	2108.00	0.02	0.56	0.00	0.00	0.00	471.50	551.09	3881675.00	0.17	3863.05	3831.00
30	3	8	9702.00	36448.00	180.60	0	Spot (Block30, Row8, Column3)	4528.93	4461.00	639.86	0.01	0.14	3551.00	3593.47	3551.00	362.82	0.01	0.10	88.00	62.00	0.00	910.00	977.93	4139443.00	2.58	3920.18	3923.00
30	4	8	10013.00	36445.00	148.00	0	Spot (Block30, Row8, Column4)	5235.00	5168.50	685.03	0.01	0.13	3604.00	3653.33	3604.00	388.91	0.01	0.11	98.00	93.00	0.00	1564.50	1631.00	3130530.00	4.07	4236.59	4220.00
30	5	8	10311.00	36445.00	201.65	0	Spot (Block30, Row8, Column5)	4261.89	4155.00	437.73	0.01	0.10	3692.00	3726.90	3692.00	385.18	0.00	0.10	58.00	30.00	0.00	463.00	569.89	4913963.00	1.39	3976.33	3973.00
30	6	8	10618.00	36447.00	174.65	0	Spot (Block30, Row8, Column6)	5004.92	4900.00	645.97	0.01	0.13	3671.00	3729.03	3671.00	386.53	0.01	0.10	95.00	78.00	0.00	1229.00	1333.92	4264191.00	3.30	4137.69	4104.50
30	7	8	10915.00	36449.00	166.25	0	Spot (Block30, Row8, Column7)	4879.05	4793.00	579.37	0.01	0.12	3756.00	3807.36	3756.00	443.83	0.01	0.12	90.00	56.00	0.00	1037.00	1123.05	3742231.00	2.41	4280.75	4264.00
30	8	8	11217.00	36447.00	149.90	0	Spot (Block30, Row8, Column8)	17648.94	16736.00	6159.30	0.02	0.35	3871.00	3936.85	3871.00	475.14	0.01	0.12	100.00	100.00	0.00	12865.00	13777.94	10836451.00	28.86	7452.74	6831.00
31	1	1	13615.00	34345.00	159.85	0	Spot (Block31, Row1, Column1)	63555.11	65535.00	5054.81	0.01	0.08	13193.00	13306.83	13193.00	1527.46	0.00	0.11	100.00	100.00	80.80	52342.00	50362.11	44679664.00	32.90	29900.62	27228.00
31	2	1	13906.00	34352.00	187.05	0	Spot (Block31, Row1, Column2)	15667.55	15521.00	1744.69	0.00	0.11	12471.00	12567.43	12471.00	1333.70	0.00	0.11	86.00	56.00	0.00	3050.00	3196.55	15432537.00	2.32	13669.61	13567.50
31	3	1	14216.00	34352.00	200.05	0	Spot (Block31, Row1, Column3)	14622.33	14514.00	1441.36	0.00	0.10	12286.00	12391.42	12286.00	1225.59	0.00	0.10	72.00	44.00	0.00	2228.00	2336.33	16610967.00	1.82	13434.31	13569.50
31	4	1	14505.00	34349.00	185.60	0	Spot (Block31, Row1, Column4)	15500.20	15275.00	2166.84	0.01	0.14	12207.00	12279.45	12207.00	1195.64	0.00	0.10	88.00	66.00	0.00	3068.00	3293.20	14988693.00	2.69	13698.32	13570.00
31	5	1	14822.00	34347.00	200.45	0	Spot (Block31, Row1, Column5)	15393.37	15312.50	1647.05	0.00	0.11	12487.00	12569.82	12487.00	1235.83	0.00	0.10	84.00	57.00	0.00	2825.50	2906.37	17486872.00	2.28	13445.90	13415.50
31	6	1	15105.00	34339.00	200.05	0	Spot (Block31, Row1, Column6)	16093.39	15970.00	1701.05	0.00	0.11	12916.00	13023.50	12916.00	1260.12	0.00	0.10	87.00	63.00	0.00	3054.00	3177.39	18169440.00	2.44	14514.93	14518.50
31	7	1	15422.00	34340.00	191.60	0	Spot (Block31, Row1, Column7)	17133.21	16937.50	2043.93	0.00	0.12	13465.00	13539.06	13465.00	1305.20	0.00	0.10	87.00	67.00	0.00	3472.50	3668.21	17784278.00	2.75	14868.57	14813.00
31	8	1	15720.00	34344.00	215.15	0	Spot (Block31, Row1, Column8)	17444.45	17180.50	1811.98	0.01	0.10	14213.00	14279.75	14213.00	1444.91	0.00	0.10	83.00	52.00	0.00	2967.50	3231.45	23096438.00	2.19	15466.41	15439.50
[truncated: 443,465 more chars]
