# Supplementary material for: An antigen microarray protocol for COVID-19 serological analysis
Source: STAR Protoc. 2021 Aug 26;2(3):100815. doi: 10.1016/j.xpro.2021.100815 (PMC8387221; doi:10.1016/j.xpro.2021.100815)
Supplement: Data S8. Slide_quantifications, related to step quantification and statistical analysis 2.e [file mmc8.zip › RPPA0141_12860A01-D12_IgM_785/Joseph_2021-04-02_17h50m45_5μm_785nmGain100.txt]

ATF	1.0
30	28
"Checksum_ImageFile=8216b6f9c9fccbd57b08f90521ea1c84"
"Checksum_ResultFile=feaab0b4bc256863c1439a815f4857a3"
"Type=Mapix Results 2"
"DateTime=2021/04/02 17:50:58"
"ConfigFile="
"GalFile=L:\RPPA Service\Platform_Projects\2021-02-09_JPL_CoV-Array-7\64 pad grid.gal"
"PixelSize=5"
"Wavelengths=785"
"ImageFiles=L:\RPPA Service\Platform_Projects\2021-03-24_JPL_CoV-Array-9\RPPA0141_12860A01-D12_IgM_785\Joseph_2021-04-02_17h50m45_5�m_785nmGain100.tif"
"GrinddingParameters=Find mode = Grid + Blocks + Spots | Max. diameter (% Dth) = 200.0 | Min. diameter (% Dth) = 50.0 | Max position offset (% pitch) = 30"
"QuantificationParameter=S/B border width (pixels) = 2.0 | Background diameter (pitch) = 2.0"
"JpegImage=L:\RPPA Service\Platform_Projects\2021-03-24_JPL_CoV-Array-9\RPPA0141_12860A01-D12_IgM_785\Joseph_2021-04-02_17h50m45_5�m_785nmGain100.jpg"
"FeatureType=Circular"
"Barcode="
"BackgroundSubtraction=LocalFeature"
"Normalization=None"
"ImageOrigin=3680, 2560"
"ImageSize=17760.0, 71040.0"
"JpegOrigin=4410, 2625"
"JpegBrightness=37"
"JpegContrast=14"
"JpegBalance=0"
"Creator=Mapix 9.0.0"
"Scanner=ir710IVD IR0H8_IVD 717045"
"Temperature=32.5"
"Comment="
"Velocity=35 l/s"
"LaserPower=20.0"
"PMTGain=100"
"BatchFilename=L:\RPPA Service\InnooScan\Batch methods\CoV_Array image_processing.mbt"
"Block"	"Column"	"Row"	"X"	"Y"	"Dia."	"Flags"	"ID"	"F785 Mean"	"F785 Median"	"F785 SD"	"F785 |log Mean/Median|"	"F785 CV"	"B785"	"B785 Mean"	"B785 Median"	"B785 SD"	"B785 |log Mean/Median|"	"B785 CV"	"% > B785+1SD"	"% > B785+2SD"	"F785 % Sat."	"F785 Median - B785"	"F785 Mean - B785"	"F785 Total Intensity"	"SNR 785"	"ExcludedMean 785"	"ExcludedMedian 785"
1	1	1	4613.00	2825.00	164.95	0	Spot (Block1, Row1, Column1)	64925.90	65535.00	2961.28	0.00	0.05	12455.00	12561.35	12455.00	902.45	0.00	0.07	100.00	100.00	93.93	53080.00	52470.90	49214328.00	58.02	29365.77	27844.50
1	2	1	4882.00	2829.00	192.75	0	Spot (Block1, Row1, Column2)	14033.00	13670.00	1849.57	0.01	0.13	11826.00	11909.41	11826.00	883.35	0.00	0.07	82.00	53.00	0.00	1844.00	2207.00	14762715.00	2.40	12881.88	12665.50
1	3	1	5214.00	2830.00	162.50	0	Spot (Block1, Row1, Column3)	12773.87	12609.50	1060.52	0.01	0.08	11530.00	11587.51	11530.00	650.61	0.00	0.06	72.00	40.00	0.00	1079.50	1243.87	9376019.00	1.82	11899.75	11844.00
1	4	1	5509.00	2831.00	193.25	0	Spot (Block1, Row1, Column4)	13554.70	13437.00	1137.77	0.00	0.08	11772.00	11810.48	11772.00	665.74	0.00	0.06	82.00	60.00	0.00	1665.00	1782.70	14354424.00	2.62	12360.35	12245.00
1	5	1	5824.00	2819.00	200.45	0	Spot (Block1, Row1, Column5)	13520.29	13443.50	956.32	0.00	0.07	12058.00	12164.85	12058.00	834.03	0.00	0.07	71.00	39.00	0.00	1385.50	1462.29	15359051.00	1.63	12575.74	12534.00
1	6	1	6096.00	2820.00	177.70	0	Spot (Block1, Row1, Column6)	14319.86	14184.50	1300.44	0.00	0.09	12158.00	12208.36	12158.00	729.94	0.00	0.06	92.00	71.00	0.00	2026.50	2161.86	12572835.00	2.89	13183.95	12920.00
1	7	1	6414.00	2824.00	159.15	0	Spot (Block1, Row1, Column7)	15692.67	15497.50	1474.26	0.01	0.09	12044.00	12103.94	12044.00	743.23	0.00	0.06	98.00	94.00	0.00	3453.50	3648.67	10922097.00	4.83	13377.65	13227.00
1	8	1	6721.00	2823.00	177.00	0	Spot (Block1, Row1, Column8)	14351.51	14236.00	1362.92	0.00	0.09	12679.50	12790.47	12679.50	1150.48	0.00	0.09	62.00	25.00	0.00	1556.50	1672.01	12571920.00	1.36	13392.15	13355.00
1	1	2	4621.00	3122.00	226.75	0	Spot (Block1, Row2, Column1)	12644.95	12619.00	598.90	0.00	0.05	12208.00	12327.15	12208.00	821.96	0.00	0.07	23.00	4.00	0.00	411.00	436.95	18663940.00	0.39	12300.63	12182.50
1	2	2	4899.00	3119.00	134.90	0	Spot (Block1, Row2, Column2)	13172.50	13070.50	894.44	0.00	0.07	11731.00	11779.68	11731.00	934.58	0.00	0.08	71.00	18.00	0.00	1339.50	1441.50	6480871.00	1.49	12369.05	12390.00
1	3	2	5215.00	3122.00	197.45	0	Spot (Block1, Row2, Column3)	12689.53	12668.50	682.48	0.00	0.05	11502.00	11557.95	11502.00	786.84	0.00	0.07	69.00	31.00	0.00	1166.50	1187.53	14009245.00	1.44	12047.89	11912.00
1	4	2	5527.00	3135.00	200.95	0	Spot (Block1, Row2, Column4)	13381.11	13299.00	817.51	0.00	0.06	12044.00	12135.76	12044.00	820.68	0.00	0.07	68.00	36.00	0.00	1255.00	1337.11	15348128.00	1.52	12637.40	12534.00
1	5	2	5819.00	3127.00	208.50	0	Spot (Block1, Row2, Column5)	24497.91	24517.00	3904.36	0.00	0.16	12609.00	12703.45	12609.00	914.43	0.00	0.07	100.00	99.00	0.00	11908.00	11888.91	30328394.00	12.90	16364.56	16001.00
1	6	2	6098.00	3125.00	172.35	0	Spot (Block1, Row2, Column6)	14331.95	14179.00	893.87	0.00	0.06	12559.00	12630.86	12559.00	814.21	0.00	0.06	87.00	49.00	0.00	1620.00	1772.95	11895517.00	2.09	13373.20	13259.50
1	7	2	6404.00	3126.00	195.70	0	Spot (Block1, Row2, Column7)	13016.51	12877.00	743.44	0.00	0.06	12277.00	12315.53	12277.00	830.32	0.00	0.07	40.00	12.00	0.00	600.00	739.51	14070849.00	0.84	12747.38	12598.00
1	8	2	6709.00	3167.00	158.60	0	Spot (Block1, Row2, Column8)	13243.62	13135.50	736.01	0.00	0.06	12512.00	12612.46	12512.00	1117.81	0.00	0.09	34.00	2.00	0.00	623.50	731.62	9191072.00	0.56	12742.17	12655.00
1	1	3	4620.00	3418.00	160.20	0	Spot (Block1, Row3, Column1)	14889.04	14886.00	1518.36	0.00	0.10	11800.00	11982.15	11800.00	1714.24	0.01	0.14	86.00	38.00	0.00	3086.00	3089.04	10541437.00	1.70	13225.72	13238.00
1	2	3	4923.00	3429.00	158.45	0	Spot (Block1, Row3, Column2)	13029.44	12894.00	783.95	0.00	0.06	11594.00	11655.91	11594.00	905.15	0.00	0.08	77.00	24.00	0.00	1300.00	1435.44	9029405.00	1.52	12293.09	12143.00
1	3	3	5207.00	3426.00	129.85	0	Spot (Block1, Row3, Column3)	17565.99	16341.00	4010.38	0.03	0.23	11734.00	11757.09	11734.00	777.25	0.00	0.07	100.00	99.00	0.00	4607.00	5831.99	7957393.00	7.47	14187.86	13965.00
1	4	3	5518.00	3417.00	201.40	0	Spot (Block1, Row3, Column4)	14352.05	14171.00	1269.37	0.01	0.09	12168.00	12274.02	12168.00	757.17	0.00	0.06	89.00	67.00	0.00	2003.00	2184.05	16504861.00	2.74	12978.34	13046.00
1	5	3	5828.00	3427.00	161.40	0	Spot (Block1, Row3, Column5)	15741.32	15360.50	2150.69	0.01	0.14	12641.00	12722.30	12641.00	808.86	0.00	0.06	98.00	84.00	0.00	2719.50	3100.32	11365235.00	3.73	13692.99	13660.50
1	6	3	6109.00	3407.00	170.20	0	Spot (Block1, Row3, Column6)	14579.33	14386.00	876.59	0.01	0.06	12694.00	12766.23	12694.00	855.92	0.00	0.07	88.00	48.00	0.00	1692.00	1885.33	11765516.00	2.12	13496.08	13297.00
1	7	3	6410.00	3403.00	182.95	0	Spot (Block1, Row3, Column7)	14075.85	13900.50	933.18	0.01	0.07	12229.00	12287.16	12229.00	834.14	0.00	0.07	86.00	50.00	0.00	1671.50	1846.85	13287605.00	2.14	13077.45	13123.50
1	8	3	6718.00	3410.00	184.90	0	Spot (Block1, Row3, Column8)	13476.81	13393.00	735.77	0.00	0.05	12273.00	12337.75	12273.00	801.41	0.00	0.06	69.00	31.00	0.00	1120.00	1203.81	12991643.00	1.42	12725.35	12576.50
1	1	4	4630.00	3728.00	152.65	0	Spot (Block1, Row4, Column1)	13815.56	13617.00	956.46	0.01	0.07	11470.50	11638.49	11470.50	1693.84	0.01	0.15	75.00	15.00	0.00	2146.50	2345.06	8869591.00	1.29	12959.89	12890.50
1	2	4	4921.00	3727.00	162.05	0	Spot (Block1, Row4, Column2)	12709.88	12614.50	602.64	0.00	0.05	11612.00	11648.31	11612.00	678.52	0.00	0.06	73.00	26.00	0.00	1002.50	1097.88	9201956.00	1.56	12139.47	12174.50
1	3	4	5210.00	3721.00	153.05	0	Spot (Block1, Row4, Column3)	20451.64	20077.00	3251.05	0.01	0.16	11843.00	11892.28	11843.00	689.09	0.00	0.06	100.00	100.00	0.00	8234.00	8608.64	13170855.00	12.42	14370.58	14150.00
1	4	4	5506.00	3737.00	194.80	0	Spot (Block1, Row4, Column4)	13281.58	13288.00	701.31	0.00	0.05	11980.00	12066.31	11980.00	699.12	0.00	0.06	78.00	44.00	0.00	1308.00	1301.58	14211292.00	1.74	12399.13	12309.00
1	5	4	5786.00	3730.00	188.50	0	Spot (Block1, Row4, Column5)	13972.84	13865.00	1082.45	0.00	0.08	12205.00	12308.38	12205.00	771.89	0.00	0.06	83.00	53.00	0.00	1660.00	1767.84	14014759.00	2.16	12969.19	12840.00
1	6	4	6110.00	3719.00	209.20	0	Spot (Block1, Row4, Column6)	23228.01	23171.00	2905.06	0.00	0.13	12416.00	12495.34	12416.00	825.63	0.00	0.07	100.00	100.00	0.00	10755.00	10812.01	28802720.00	13.00	16113.49	15977.00
1	7	4	6419.00	3728.00	156.25	0	Spot (Block1, Row4, Column7)	16854.79	14883.00	6384.83	0.05	0.38	12058.00	12169.97	12058.00	794.68	0.00	0.07	98.00	85.00	0.59	2825.00	4796.79	11343275.00	5.90	13309.22	13283.00
1	8	4	6712.00	3729.00	166.45	0	Spot (Block1, Row4, Column8)	14815.17	14641.50	1210.09	0.01	0.08	12201.00	12306.84	12201.00	802.83	0.00	0.07	96.00	77.00	0.00	2440.50	2614.17	11407680.00	3.12	12942.18	12901.00
1	1	5	4625.00	4035.00	153.35	0	Spot (Block1, Row5, Column1)	15585.74	15456.00	1416.30	0.00	0.09	11630.00	11705.75	11630.00	681.00	0.00	0.06	100.00	99.00	0.00	3826.00	3955.74	10146317.00	5.70	13151.96	12998.50
1	2	5	4961.00	4092.00	292.60	0	Spot (Block1, Row5, Column2)	13316.06	12883.00	2498.39	0.01	0.19	12007.00	12164.22	12007.00	1162.39	0.01	0.10	38.00	13.00	0.04	876.00	1309.06	33449856.00	0.99	12416.93	12361.00
1	3	5	5215.00	4028.00	147.00	-50	Spot (Block1, Row5, Column3)	15571.88	13939.00	7571.06	0.05	0.49	12029.00	12213.57	12029.00	1201.49	0.01	0.10	86.00	34.00	1.53	1910.00	3542.88	9140692.00	2.80	16223.48	13432.50
1	4	5	5516.00	4025.00	187.75	0	Spot (Block1, Row5, Column4)	13795.19	13573.00	951.55	0.01	0.07	12062.00	12192.60	12062.00	843.76	0.00	0.07	87.00	41.00	0.00	1511.00	1733.19	13671033.00	1.90	12623.19	12597.50
1	5	5	5815.00	4024.00	153.95	0	Spot (Block1, Row5, Column5)	21008.48	20506.00	5019.62	0.01	0.24	12235.50	12283.83	12235.50	706.83	0.00	0.06	100.00	99.00	0.15	8270.50	8772.98	13718536.00	12.34	14664.75	14720.50
1	6	5	6129.00	4026.00	186.60	0	Spot (Block1, Row5, Column6)	14095.90	14003.00	968.61	0.00	0.07	12330.00	12369.80	12330.00	727.80	0.00	0.06	86.00	59.00	0.00	1673.00	1765.90	13771697.00	2.37	13186.18	13117.00
1	7	5	6418.00	4031.00	168.30	0	Spot (Block1, Row5, Column7)	14149.99	13903.00	975.59	0.01	0.07	12250.00	12354.44	12250.00	798.25	0.00	0.06	93.00	52.00	0.00	1653.00	1899.99	11220940.00	2.25	13285.60	13268.00
1	8	5	6719.00	4047.00	137.65	0	Spot (Block1, Row5, Column8)	17847.34	15989.50	6491.28	0.05	0.36	12533.00	12996.69	12533.00	3911.38	0.02	0.30	38.00	15.00	0.58	3456.50	5314.34	9173533.00	1.24	14377.09	14319.00
1	1	6	4601.00	4341.00	160.80	0	Spot (Block1, Row6, Column1)	13235.72	12957.00	1655.42	0.01	0.13	11758.00	11829.16	11758.00	693.02	0.00	0.06	79.00	39.00	0.00	1199.00	1477.72	9463538.00	2.03	12597.10	12380.00
1	2	6	4950.00	4395.00	100.15	0	Spot (Block1, Row6, Column2)	15694.87	14120.00	4124.53	0.05	0.26	11925.50	12010.97	11925.50	883.00	0.00	0.07	86.00	60.00	0.00	2194.50	3769.37	3939413.00	4.17	13687.88	12707.00
1	3	6	5228.00	4345.00	200.25	0	Spot (Block1, Row6, Column3)	14906.55	14362.00	4493.58	0.02	0.30	11961.00	12111.21	11961.00	973.18	0.01	0.08	76.00	57.00	0.35	2401.00	2945.55	16978568.00	2.87	13013.59	12526.00
1	4	6	5519.00	4333.00	194.30	0	Spot (Block1, Row6, Column4)	13846.13	13701.00	989.80	0.00	0.07	11948.50	12066.03	11948.50	714.92	0.00	0.06	90.00	68.00	0.00	1752.50	1897.63	14829210.00	2.49	12745.06	12670.00
1	5	6	5805.00	4319.00	147.75	0	Spot (Block1, Row6, Column5)	19582.38	19385.50	2933.11	0.00	0.15	12257.00	12358.12	12257.00	799.99	0.00	0.06	99.00	99.00	0.00	7128.50	7325.38	11631934.00	9.03	14390.87	14230.50
1	6	6	6119.00	4360.00	209.80	0	Spot (Block1, Row6, Column6)	14487.47	14008.00	2998.82	0.01	0.21	12330.00	12412.30	12330.00	729.47	0.00	0.06	79.00	57.00	0.00	1678.00	2157.47	18138310.00	2.84	13280.79	13191.00
1	7	6	6406.00	4326.00	166.80	0	Spot (Block1, Row6, Column7)	14724.40	14735.00	928.30	0.00	0.06	12398.00	12570.02	12398.00	927.52	0.01	0.07	95.00	64.00	0.00	2337.00	2326.40	11352509.00	2.32	13317.44	13302.00
1	8	6	6704.00	4341.00	180.20	0	Spot (Block1, Row6, Column8)	14998.53	14963.00	1312.55	0.00	0.09	12840.00	14057.19	12840.00	6012.98	0.04	0.43	0.00	0.00	0.00	2123.00	2158.53	13663663.00	0.16	13532.34	13465.00
1	1	7	4617.00	4631.00	197.00	0	Spot (Block1, Row7, Column1)	12944.88	12751.00	928.38	0.01	0.07	11750.50	11852.28	11750.50	830.51	0.00	0.07	62.00	22.00	0.00	1000.50	1194.38	14213481.00	1.32	12377.99	12295.00
1	2	7	4934.00	4629.00	198.90	0	Spot (Block1, Row7, Column2)	12849.59	12708.50	827.29	0.00	0.06	11682.00	11772.63	11682.00	807.53	0.00	0.07	68.00	22.00	0.00	1026.50	1167.59	14314449.00	1.33	12139.32	12098.00
1	3	7	5221.00	4612.00	140.35	0	Spot (Block1, Row7, Column3)	14175.35	13355.50	5345.04	0.03	0.38	11764.00	11842.39	11764.00	787.80	0.00	0.07	85.00	51.00	0.56	1591.50	2411.35	7597987.00	2.96	12944.62	12961.00
1	4	7	5519.00	4630.00	209.95	0	Spot (Block1, Row7, Column4)	13397.58	13417.00	796.26	0.00	0.06	11827.00	11947.78	11827.00	855.54	0.00	0.07	77.00	43.00	0.00	1590.00	1570.58	16787174.00	1.69	12459.10	12265.50
1	5	7	5784.00	4619.00	101.65	0	Spot (Block1, Row7, Column5)	18809.68	15200.50	11139.85	0.09	0.59	12138.50	12281.22	12138.50	915.07	0.01	0.07	99.00	85.00	3.03	3062.00	6671.18	4965756.00	7.13	14227.28	14258.00
1	6	7	6124.00	4625.00	196.80	0	Spot (Block1, Row7, Column6)	14297.81	14165.00	1563.59	0.00	0.11	12333.00	12517.79	12333.00	1080.40	0.01	0.09	80.00	35.00	0.00	1832.00	1964.81	15684699.00	1.65	13045.80	13142.00
1	7	7	6475.00	4650.00	149.30	0	Spot (Block1, Row7, Column7)	38634.60	37160.00	17768.08	0.02	0.46	12622.00	14426.22	12622.00	7688.54	0.06	0.53	78.00	67.00	18.18	24538.00	26012.60	23374032.00	3.15	20933.13	15883.00
1	8	7	6721.00	4623.00	200.90	0	Spot (Block1, Row7, Column8)	30484.52	30732.50	4864.56	0.00	0.16	12842.00	14264.29	12842.00	6885.84	0.05	0.48	97.00	81.00	0.00	17890.50	17642.52	34813316.00	2.36	18293.12	17837.50
1	1	8	4611.00	4941.00	155.30	0	Spot (Block1, Row8, Column1)	64550.34	65535.00	4644.46	0.01	0.07	12078.00	12180.47	12078.00	958.50	0.00	0.08	100.00	100.00	93.52	53457.00	52472.34	42861828.00	54.64	30466.10	26554.50
1	2	8	4910.00	4898.00	170.25	0	Spot (Block1, Row8, Column2)	13072.55	13001.00	972.09	0.00	0.07	11774.00	12040.91	11774.00	2367.95	0.01	0.20	10.00	0.00	0.00	1227.00	1298.55	10549552.00	0.44	12462.33	12374.00
1	3	8	5216.00	4907.00	167.25	0	Spot (Block1, Row8, Column3)	14861.74	13807.50	4590.53	0.03	0.31	11753.00	11848.82	11753.00	1039.07	0.00	0.09	85.00	48.00	0.39	2054.50	3108.74	11562430.00	2.90	12769.14	12581.00
1	4	8	5514.00	4927.00	180.40	0	Spot (Block1, Row8, Column4)	13482.13	13364.00	966.08	0.00	0.07	11690.00	11763.61	11690.00	748.42	0.00	0.06	87.00	57.00	0.00	1674.00	1792.13	12295702.00	2.30	12381.98	12318.50
1	5	8	5812.00	4909.00	179.05	0	Spot (Block1, Row8, Column5)	13403.87	13393.50	829.49	0.00	0.06	11874.00	12003.30	11874.00	847.46	0.00	0.07	76.00	40.00	0.00	1519.50	1529.87	12063479.00	1.65	12509.87	12462.50
1	6	8	6121.00	4926.00	191.20	0	Spot (Block1, Row8, Column6)	13837.61	13726.00	1003.90	0.00	0.07	11955.00	12037.13	11955.00	762.79	0.00	0.06	87.00	60.00	0.00	1771.00	1882.61	14294249.00	2.36	12769.61	12794.00
1	7	8	6416.00	4929.00	147.00	-50	Spot (Block1, Row8, Column7)	17413.86	14875.00	9090.94	0.07	0.52	12318.00	13926.47	12318.00	7502.18	0.05	0.54	10.00	8.00	1.02	2557.00	5095.86	10291589.00	0.46	17040.14	13674.50
1	8	8	6718.00	4924.00	161.70	0	Spot (Block1, Row8, Column8)	25102.07	24788.00	6264.44	0.01	0.25	12644.00	14257.46	12644.00	7383.67	0.05	0.52	78.00	32.00	0.42	12144.00	12458.07	18098592.00	1.47	16100.81	15111.00
2	1	1	9125.00	2835.00	165.90	0	Spot (Block2, Row1, Column1)	64787.32	65535.00	3489.98	0.00	0.05	10889.00	11039.63	10889.00	992.11	0.01	0.09	100.00	100.00	93.96	54646.00	53898.32	49303648.00	54.18	29910.55	26087.50
2	2	1	9421.00	2835.00	149.95	0	Spot (Block2, Row1, Column2)	12626.87	12606.00	891.12	0.00	0.07	10440.50	10509.63	10440.50	745.71	0.00	0.07	98.00	74.00	0.00	2165.50	2186.37	7765525.00	2.84	11245.25	11187.50
2	3	1	9748.00	2828.00	214.55	0	Spot (Block2, Row1, Column3)	11090.96	11025.00	673.13	0.00	0.06	10379.00	10450.24	10379.00	576.98	0.00	0.06	55.00	24.00	0.00	646.00	711.96	14573524.00	1.11	10585.54	10501.00
2	4	1	10023.00	2844.00	159.65	0	Spot (Block2, Row1, Column4)	12674.10	12550.50	1281.12	0.00	0.10	10522.00	10572.77	10522.00	594.15	0.00	0.06	95.00	81.00	0.00	2028.50	2152.10	8871873.00	3.54	11330.27	11276.50
2	5	1	10332.00	2825.00	158.65	0	Spot (Block2, Row1, Column5)	12143.79	12062.00	730.83	0.00	0.06	10722.00	10784.36	10722.00	654.02	0.00	0.06	85.00	51.00	0.00	1340.00	1421.79	8464225.00	2.08	11372.88	11416.00
2	6	1	10612.00	2823.00	160.05	0	Spot (Block2, Row1, Column6)	12465.13	12517.00	827.37	0.00	0.07	10881.00	10944.29	10881.00	700.46	0.00	0.06	80.00	57.00	0.00	1636.00	1584.13	8837778.00	2.17	11628.01	11505.00
2	7	1	10926.00	2839.00	166.05	0	Spot (Block2, Row1, Column7)	13314.84	13204.00	1589.37	0.00	0.12	11038.00	11122.75	11038.00	741.72	0.00	0.07	89.00	71.00	0.00	2166.00	2276.84	10212479.00	2.96	11803.74	11760.50
2	8	1	11228.00	2825.00	182.35	0	Spot (Block2, Row1, Column8)	13843.52	13737.50	1371.24	0.00	0.10	11155.00	11248.36	11155.00	745.15	0.00	0.07	93.00	79.00	0.00	2582.50	2688.52	12929849.00	3.48	12026.91	12061.00
2	1	2	9128.00	3131.00	206.05	0	Spot (Block2, Row2, Column1)	11038.89	10987.50	568.43	0.00	0.05	10396.00	10467.01	10396.00	750.26	0.00	0.07	41.00	7.00	0.00	591.50	642.89	13312906.00	0.76	10611.60	10571.00
2	2	2	9431.00	3129.00	125.00	0	Spot (Block2, Row2, Column2)	11398.21	11376.00	545.66	0.00	0.05	10152.00	10174.14	10152.00	553.62	0.00	0.05	86.00	60.00	0.00	1224.00	1246.21	4753053.00	2.21	10715.30	10628.00
2	3	2	9728.00	3126.00	169.45	0	Spot (Block2, Row2, Column3)	11541.45	11501.00	689.08	0.00	0.06	10225.00	10284.19	10225.00	649.12	0.00	0.06	78.00	49.00	0.00	1276.00	1316.45	9256246.00	1.94	10846.57	10746.50
2	4	2	10020.00	3136.00	187.70	0	Spot (Block2, Row2, Column4)	11553.57	11445.00	687.67	0.00	0.06	10367.00	10408.77	10367.00	693.89	0.00	0.07	73.00	35.00	0.00	1078.00	1186.57	11426481.00	1.65	10852.34	10762.00
2	5	2	10326.00	3136.00	193.95	0	Spot (Block2, Row2, Column5)	16757.61	16372.00	3137.24	0.01	0.19	10317.00	10378.33	10317.00	635.73	0.00	0.06	100.00	99.00	0.00	6055.00	6440.61	17779828.00	10.03	12190.01	12084.00
2	6	2	10610.00	3108.00	141.20	0	Spot (Block2, Row2, Column6)	11617.54	11595.00	762.37	0.00	0.07	10387.50	10463.51	10387.50	757.58	0.00	0.07	73.00	30.00	0.00	1207.50	1230.04	6261854.00	1.52	11119.94	11171.50
2	7	2	10931.00	3123.00	175.95	0	Spot (Block2, Row2, Column7)	11885.79	11877.00	687.61	0.00	0.06	10529.00	10598.58	10529.00	745.19	0.00	0.07	81.00	39.00	0.00	1348.00	1356.79	10281210.00	1.73	11070.62	11001.00
2	8	2	11225.00	3119.00	195.05	0	Spot (Block2, Row2, Column8)	11617.70	11504.00	721.28	0.00	0.06	10734.00	10782.85	10734.00	657.63	0.00	0.06	56.00	29.00	0.00	770.00	883.70	12523883.00	1.27	11193.66	11160.00
2	1	3	9126.00	3426.00	150.70	0	Spot (Block2, Row3, Column1)	12401.50	12211.00	936.55	0.01	0.08	9919.00	9990.02	9919.00	700.31	0.00	0.07	99.00	92.00	0.00	2292.00	2482.50	7713736.00	3.44	11120.66	11095.00
2	2	3	9442.00	3413.00	180.65	0	Spot (Block2, Row3, Column2)	11052.53	10964.00	814.32	0.00	0.07	9714.00	9793.65	9714.00	605.66	0.00	0.06	84.00	52.00	0.00	1250.00	1338.53	10113062.00	2.08	10286.88	10237.00
2	3	3	9711.00	3427.00	178.70	0	Spot (Block2, Row3, Column3)	11788.21	11702.00	1037.29	0.00	0.09	9841.00	9927.54	9841.00	713.17	0.00	0.07	91.00	65.00	0.00	1861.00	1947.21	10562239.00	2.61	10619.54	10579.00
2	4	3	10024.00	3417.00	184.80	0	Spot (Block2, Row3, Column4)	11588.32	11545.50	946.16	0.00	0.08	9853.00	9919.46	9853.00	759.79	0.00	0.08	83.00	56.00	0.00	1692.50	1735.32	11124785.00	2.20	10683.65	10601.00
2	5	3	10325.00	3416.00	196.85	0	Spot (Block2, Row3, Column5)	11045.23	10992.00	775.87	0.00	0.07	9710.00	9769.21	9710.00	662.94	0.00	0.07	78.00	47.00	0.00	1282.00	1335.23	12127663.00	1.92	10354.27	10374.50
2	6	3	10629.00	3428.00	214.10	0	Spot (Block2, Row3, Column6)	11178.62	11140.00	779.53	0.00	0.07	9720.00	9820.96	9720.00	735.45	0.00	0.07	81.00	48.00	0.00	1420.00	1458.62	14666346.00	1.85	10297.03	10293.00
2	7	3	10933.00	3407.00	192.75	0	Spot (Block2, Row3, Column7)	11013.62	10967.50	604.74	0.00	0.05	10049.00	10098.22	10049.00	724.95	0.00	0.07	64.00	20.00	0.00	918.50	964.62	11542278.00	1.26	10482.45	10290.50
2	8	3	11229.00	3418.00	180.60	0	Spot (Block2, Row3, Column8)	11491.24	11416.00	692.29	0.00	0.06	10297.00	10351.94	10297.00	609.91	0.00	0.06	77.00	45.00	0.00	1119.00	1194.24	10514488.00	1.87	10854.81	10789.00
2	1	4	9128.00	3739.00	184.65	0	Spot (Block2, Row4, Column1)	11106.42	10940.00	966.48	0.01	0.09	9542.00	9598.69	9542.00	572.31	0.00	0.06	85.00	61.00	0.00	1398.00	1564.42	10673272.00	2.63	10031.36	9958.00
2	2	4	9430.00	3736.00	196.10	0	Spot (Block2, Row4, Column2)	10843.27	10835.00	632.02	0.00	0.06	9408.00	9479.58	9408.00	556.14	0.00	0.06	92.00	66.00	0.00	1427.00	1435.27	11808322.00	2.45	9978.89	9956.00
2	3	4	9727.00	3735.00	158.55	0	Spot (Block2, Row4, Column3)	15647.90	15718.50	2125.12	0.00	0.14	9563.00	9611.25	9563.00	553.76	0.00	0.06	100.00	100.00	0.00	6155.50	6084.90	10922232.00	10.90	11339.94	11228.00
2	4	4	10013.00	3739.00	199.40	0	Spot (Block2, Row4, Column4)	10535.74	10403.50	543.61	0.01	0.05	9473.00	9516.01	9473.00	519.01	0.00	0.05	90.00	40.00	0.00	930.50	1062.74	11863246.00	1.96	9932.44	9939.50
2	5	4	10318.00	3727.00	174.55	0	Spot (Block2, Row4, Column5)	10691.13	10559.00	755.10	0.01	0.07	9352.00	9399.83	9352.00	533.65	0.00	0.06	84.00	59.00	0.00	1207.00	1339.13	9108839.00	2.42	9863.06	9831.00
2	6	4	10628.00	3739.00	198.00	0	Spot (Block2, Row4, Column6)	15383.94	15269.00	1647.65	0.00	0.11	9402.00	9464.30	9402.00	504.82	0.00	0.05	100.00	100.00	0.00	5867.00	5981.94	17014636.00	11.73	11311.99	11284.00
2	7	4	10925.00	3729.00	169.35	0	Spot (Block2, Row4, Column7)	11442.33	11285.50	1025.46	0.01	0.09	9685.00	9766.23	9685.00	549.56	0.00	0.06	92.00	72.00	0.00	1600.50	1757.33	9062327.00	3.05	10445.53	10447.50
2	8	4	11224.00	3742.00	175.80	0	Spot (Block2, Row4, Column8)	12712.10	12502.00	1182.15	0.01	0.09	9962.00	10030.75	9962.00	564.76	0.00	0.06	98.00	92.00	0.00	2540.00	2750.10	10995965.00	4.75	10849.20	10826.00
2	1	5	9131.00	4030.00	145.50	0	Spot (Block2, Row5, Column1)	12957.71	12531.50	2975.05	0.01	0.23	9485.00	9545.75	9485.00	575.45	0.00	0.06	100.00	96.00	0.00	3046.50	3472.71	7489556.00	5.93	10714.16	10671.50
2	2	5	9430.00	4025.00	175.80	0	Spot (Block2, Row5, Column2)	10613.09	10445.00	675.40	0.01	0.06	9371.50	9455.67	9371.50	562.42	0.00	0.06	87.00	47.00	0.00	1073.50	1241.59	9201549.00	2.06	10039.67	10088.00
2	3	5	9727.00	4036.00	184.10	0	Spot (Block2, Row5, Column3)	11930.54	11775.50	1014.23	0.01	0.09	9539.00	9588.70	9539.00	567.74	0.00	0.06	99.00	90.00	0.00	2236.50	2391.54	11286286.00	4.12	10512.00	10450.00
2	4	5	10019.00	4033.00	183.85	0	Spot (Block2, Row5, Column4)	11265.45	11138.00	698.66	0.00	0.06	9472.00	9521.93	9472.00	537.53	0.00	0.06	97.00	88.00	0.00	1666.00	1793.45	10713443.00	3.24	10309.02	10349.00
2	5	5	10325.00	4041.00	151.50	0	Spot (Block2, Row5, Column5)	15734.38	15657.00	2426.59	0.00	0.15	9396.00	9467.88	9396.00	583.41	0.00	0.06	100.00	99.00	0.00	6261.00	6338.38	9896925.00	10.74	11319.16	11209.50
2	6	5	10635.00	4030.00	213.05	0	Spot (Block2, Row5, Column6)	10841.42	10779.00	768.72	0.00	0.07	9496.00	9569.95	9496.00	556.20	0.00	0.06	83.00	58.00	0.00	1283.00	1345.42	14148057.00	2.29	9931.15	9913.00
2	7	5	10925.00	4034.00	190.20	0	Spot (Block2, Row5, Column7)	11423.58	11353.00	820.02	0.00	0.07	9664.00	9749.43	9664.00	543.05	0.00	0.06	94.00	78.00	0.00	1689.00	1759.58	11663480.00	3.08	10325.56	10273.00
2	8	5	11229.00	4030.00	155.80	0	Spot (Block2, Row5, Column8)	13264.04	12647.00	3417.67	0.02	0.26	9882.00	9941.95	9882.00	590.88	0.00	0.06	97.00	93.00	0.00	2765.00	3382.04	8873642.00	5.62	10989.36	10976.00
2	1	6	9124.00	4333.00	201.30	0	Spot (Block2, Row6, Column1)	10851.58	10754.00	753.92	0.00	0.07	9307.00	9361.18	9307.00	578.18	0.00	0.06	92.00	64.00	0.00	1447.00	1544.58	12501017.00	2.58	9933.14	9969.50
2	2	6	9427.00	4326.00	199.05	0	Spot (Block2, Row6, Column2)	10593.73	10529.50	740.77	0.00	0.07	9156.00	9240.82	9156.00	553.69	0.00	0.06	90.00	62.00	0.00	1373.50	1437.73	11928537.00	2.44	9774.60	9644.00
2	3	6	9719.00	4330.00	183.35	0	Spot (Block2, Row6, Column3)	11728.91	11640.50	1241.13	0.00	0.11	9300.00	9396.19	9300.00	561.13	0.00	0.06	98.00	84.00	0.00	2340.50	2428.91	11119010.00	4.16	10109.98	9944.00
2	4	6	10026.00	4309.00	188.75	0	Spot (Block2, Row6, Column4)	11224.70	11162.00	940.99	0.00	0.08	9429.50	9539.52	9429.50	1141.47	0.01	0.12	73.00	29.00	0.00	1732.50	1795.20	11224704.00	1.48	10277.43	10356.50
2	5	6	10324.00	4334.00	155.10	0	Spot (Block2, Row6, Column5)	13092.31	12921.00	1391.00	0.01	0.11	9384.00	9492.31	9384.00	1160.97	0.00	0.12	98.00	82.00	0.00	3537.00	3708.31	8719478.00	3.10	10628.20	10617.00
2	6	6	10623.00	4331.00	202.80	0	Spot (Block2, Row6, Column6)	10659.74	10540.50	688.21	0.00	0.06	9463.00	9530.17	9463.00	584.66	0.00	0.06	83.00	44.00	0.00	1077.50	1196.74	12429256.00	1.93	10049.45	10124.00
2	7	6	10929.00	4335.00	181.20	0	Spot (Block2, Row6, Column7)	11336.13	11180.00	837.73	0.01	0.07	9494.00	9549.68	9494.00	575.22	0.00	0.06	96.00	77.00	0.00	1686.00	1842.13	10474585.00	3.11	10356.02	10412.50
2	8	6	11234.00	4332.00	188.10	0	Spot (Block2, Row6, Column8)	10853.66	10802.00	744.36	0.00	0.07	9622.00	9682.80	9622.00	621.07	0.00	0.06	82.00	44.00	0.00	1180.00	1231.66	10821097.00	1.89	10254.44	10314.00
2	1	7	9128.00	4630.00	192.90	0	Spot (Block2, Row7, Column1)	10611.30	10543.50	771.26	0.00	0.07	9231.00	9290.20	9231.00	768.04	0.00	0.08	76.00	37.00	0.00	1312.50	1380.30	11141861.00	1.72	9800.51	9708.00
2	2	7	9431.00	4639.00	195.30	0	Spot (Block2, Row7, Column2)	9952.03	9927.00	638.78	0.00	0.06	8855.00	8877.27	8855.00	531.38	0.00	0.06	80.00	50.00	0.00	1072.00	1097.03	10738237.00	2.02	9288.68	9339.00
2	3	7	9731.00	4623.00	216.00	0	Spot (Block2, Row7, Column3)	9963.55	9947.00	564.63	0.00	0.06	8948.00	8965.51	8948.00	558.02	0.00	0.06	79.00	41.00	0.00	999.00	1015.55	13261485.00	1.79	9214.65	9162.00
2	4	7	10028.00	4648.00	198.85	0	Spot (Block2, Row7, Column4)	10514.22	10504.00	789.56	0.00	0.08	9024.00	9112.53	9024.00	1233.89	0.00	0.14	61.00	9.00	0.00	1480.00	1490.22	11828494.00	1.14	9532.27	9408.00
2	5	7	10334.00	4637.00	182.70	0	Spot (Block2, Row7, Column5)	10435.00	10388.00	642.57	0.00	0.06	9055.00	9144.72	9055.00	1214.84	0.00	0.13	57.00	7.00	0.00	1333.00	1380.00	9767161.00	1.06	9760.70	9676.50
2	6	7	10621.00	4631.00	186.40	0	Spot (Block2, Row7, Column6)	10852.61	10801.50	821.40	0.00	0.08	9124.00	9158.90	9124.00	625.62	0.00	0.07	92.00	64.00	0.00	1677.50	1728.61	10592151.00	2.71	9959.87	9909.00
2	7	7	10923.00	4640.00	186.95	0	Spot (Block2, Row7, Column7)	10440.04	10336.00	711.99	0.00	0.07	9144.00	9188.07	9144.00	625.59	0.00	0.07	81.00	47.00	0.00	1192.00	1296.04	10231244.00	2.00	9815.89	9837.00
2	8	7	11225.00	4636.00	186.15	0	Spot (Block2, Row7, Column8)	20165.54	19874.00	4311.50	0.01	0.21	9352.00	9421.53	9352.00	735.94	0.00	0.08	100.00	100.00	0.31	10522.00	10813.54	19641240.00	14.60	12812.83	12549.00
2	1	8	9118.00	4942.00	157.05	0	Spot (Block2, Row8, Column1)	64447.68	65535.00	4691.29	0.01	0.07	9338.00	9435.08	9338.00	890.93	0.00	0.09	100.00	100.00	92.06	56197.00	55109.68	43824836.00	61.75	27438.16	25140.00
2	2	8	9421.00	4950.00	207.60	0	Spot (Block2, Row8, Column2)	9874.31	9702.00	1287.01	0.01	0.13	8817.00	8894.65	8817.00	717.62	0.00	0.08	57.00	29.00	0.00	885.00	1057.31	12135524.00	1.37	9350.53	9343.50
2	3	8	9709.00	4935.00	170.65	0	Spot (Block2, Row8, Column3)	10605.96	10298.50	1789.01	0.01	0.17	8669.50	8698.18	8669.50	528.95	0.00	0.06	92.00	76.00	0.00	1629.00	1936.46	8569615.00	3.61	9461.91	9359.00
2	4	8	10022.00	4933.00	185.10	0	Spot (Block2, Row8, Column4)	10322.08	10198.50	842.16	0.01	0.08	8649.00	8714.79	8649.00	556.77	0.00	0.06	91.00	70.00	0.00	1549.50	1673.08	9867909.00	2.89	9261.00	9252.50
2	5	8	10302.00	4933.00	200.60	0	Spot (Block2, Row8, Column5)	9557.77	9512.50	652.47	0.00	0.07	8682.00	8728.31	8682.00	573.10	0.00	0.07	66.00	31.00	0.00	830.50	875.77	10914971.00	1.45	9183.11	8868.50
2	6	8	10623.00	4939.00	176.30	0	Spot (Block2, Row8, Column6)	11001.18	10845.00	1039.65	0.01	0.09	8785.00	8804.08	8785.00	577.67	0.00	0.07	99.00	87.00	0.00	2060.00	2216.18	9549023.00	3.80	9730.39	9708.00
2	7	8	10929.00	4936.00	189.60	0	Spot (Block2, Row8, Column7)	10326.52	10223.00	775.24	0.00	0.08	8871.00	8911.91	8871.00	592.57	0.00	0.07	86.00	59.00	0.00	1352.00	1455.52	10429785.00	2.39	9446.89	9337.50
2	8	8	11224.00	4937.00	157.05	0	Spot (Block2, Row8, Column8)	20399.73	19819.00	5329.99	0.01	0.26	9142.00	9225.24	9142.00	645.19	0.00	0.07	100.00	100.00	0.00	10677.00	11257.73	13912619.00	17.32	12261.55	11797.50
3	1	1	13625.00	2838.00	165.40	0	Spot (Block3, Row1, Column1)	64720.05	65535.00	3549.41	0.01	0.05	11113.00	11244.68	11113.00	962.51	0.01	0.09	100.00	100.00	89.76	54422.00	53607.05	49317172.00	55.56	28438.27	26578.00
3	2	1	13923.00	2847.00	156.65	0	Spot (Block3, Row1, Column2)	22516.29	22513.00	5013.78	0.00	0.22	10607.00	10668.89	10607.00	829.56	0.00	0.08	100.00	100.00	0.00	11906.00	11909.29	15198495.00	14.28	13682.90	13761.50
3	3	1	14220.00	2838.00	178.90	0	Spot (Block3, Row1, Column3)	13318.73	12864.00	1714.61	0.02	0.13	10386.00	10429.16	10386.00	672.13	0.00	0.06	99.00	81.00	0.00	2478.00	2932.73	11986855.00	4.30	11231.98	11192.50
3	4	1	14515.00	2844.00	153.00	0	Spot (Block3, Row1, Column4)	20144.41	20153.00	4075.20	0.00	0.20	10316.00	10371.76	10316.00	648.73	0.00	0.06	100.00	100.00	0.00	9837.00	9828.41	13053577.00	15.06	12947.89	12669.00
3	5	1	14827.00	2839.00	157.45	0	Spot (Block3, Row1, Column5)	18242.34	17555.00	4362.53	0.02	0.24	10381.00	10466.29	10381.00	640.79	0.00	0.06	100.00	100.00	0.00	7174.00	7861.34	12514247.00	12.14	12270.02	12215.50
3	6	1	15118.00	2836.00	156.40	0	Spot (Block3, Row1, Column6)	23359.38	22856.00	5960.38	0.01	0.26	10399.00	10468.40	10399.00	660.61	0.00	0.06	100.00	100.00	0.00	12457.00	12960.38	15674144.00	19.51	13840.31	13422.00
3	7	1	15432.00	2838.00	157.75	0	Spot (Block3, Row1, Column7)	38731.56	37049.00	14241.21	0.02	0.37	10486.00	10547.54	10486.00	702.31	0.00	0.07	100.00	100.00	5.11	26563.00	28245.56	26531144.00	40.13	17420.38	16635.00
3	8	1	15738.00	2842.00	202.70	0	Spot (Block3, Row1, Column8)	12492.45	12401.00	964.81	0.00	0.08	10699.50	10765.09	10699.50	683.37	0.00	0.06	85.00	62.00	0.00	1701.50	1792.95	14553701.00	2.53	11297.06	11251.00
3	1	2	13615.00	3148.00	221.00	0	Spot (Block3, Row2, Column1)	11801.96	11636.00	809.29	0.01	0.07	10757.50	10824.56	10757.50	778.37	0.00	0.07	56.00	27.00	0.00	878.50	1044.46	16510945.00	1.26	11031.20	10967.00
3	2	2	13918.00	3143.00	136.60	0	Spot (Block3, Row2, Column2)	15555.49	15759.00	1506.94	0.01	0.10	10341.00	10415.17	10341.00	650.84	0.00	0.06	100.00	99.00	0.00	5418.00	5214.49	7886634.00	7.90	12265.42	12229.50
3	3	2	14218.00	3143.00	207.30	0	Spot (Block3, Row2, Column3)	12361.58	12219.50	898.73	0.01	0.07	10284.00	10347.33	10284.00	623.79	0.00	0.06	97.00	84.00	0.00	1935.50	2077.58	15155295.00	3.23	11160.71	11097.00
3	4	2	14524.00	3144.00	174.50	0	Spot (Block3, Row2, Column4)	14337.83	14444.00	1405.55	0.00	0.10	10394.00	10448.71	10394.00	650.43	0.00	0.06	100.00	97.00	0.00	4050.00	3943.83	12258849.00	5.98	11620.80	11500.50
3	5	2	14829.00	3144.00	189.65	0	Spot (Block3, Row2, Column5)	18279.16	18130.00	2143.41	0.00	0.12	10410.50	10478.61	10410.50	638.91	0.00	0.06	100.00	100.00	0.00	7719.50	7868.66	18535070.00	12.21	12962.00	12774.00
3	6	2	15114.00	3144.00	185.00	0	Spot (Block3, Row2, Column6)	13446.06	13377.00	1464.04	0.00	0.11	10365.00	10402.59	10365.00	622.75	0.00	0.06	98.00	91.00	0.00	3012.00	3081.06	12948555.00	4.89	11321.78	11350.50
3	7	2	15420.00	3141.00	190.30	0	Spot (Block3, Row2, Column7)	12581.22	12469.00	1021.58	0.00	0.08	10328.00	10390.69	10328.00	638.17	0.00	0.06	96.00	83.00	0.00	2141.00	2253.22	12832846.00	3.43	11231.72	11191.00
3	8	2	15731.00	3153.00	213.00	0	Spot (Block3, Row2, Column8)	11828.34	11826.00	706.02	0.00	0.06	10535.00	10627.07	10535.00	671.28	0.00	0.06	77.00	47.00	0.00	1291.00	1293.34	15317703.00	1.79	11051.49	10982.00
3	1	3	13626.00	3443.00	150.55	0	Spot (Block3, Row3, Column1)	21318.98	21305.50	4659.43	0.00	0.22	10550.00	10623.51	10550.00	735.07	0.00	0.07	100.00	100.00	0.00	10755.50	10768.98	13260403.00	14.55	13602.81	13410.00
3	2	3	13925.00	3444.00	186.35	0	Spot (Block3, Row3, Column2)	12479.12	12445.00	1129.20	0.00	0.09	10307.00	10378.39	10307.00	619.25	0.00	0.06	89.00	76.00	0.00	2138.00	2172.12	12179621.00	3.39	11324.36	11226.50
3	3	3	14216.00	3431.00	192.80	0	Spot (Block3, Row3, Column3)	13026.79	12817.50	1569.93	0.01	0.12	10400.00	10523.70	10400.00	720.56	0.01	0.07	93.00	81.00	0.00	2417.50	2626.79	13652081.00	3.47	11338.24	11257.00
3	4	3	14522.00	3440.00	151.10	0	Spot (Block3, Row3, Column4)	22937.74	22198.00	5923.69	0.01	0.26	10391.00	10469.03	10391.00	649.11	0.00	0.06	100.00	100.00	0.00	11807.00	12546.74	14427837.00	19.21	13517.10	13459.50
3	5	3	14827.00	3435.00	167.05	0	Spot (Block3, Row3, Column5)	13949.12	13586.00	2092.67	0.01	0.15	10431.00	10484.08	10431.00	642.69	0.00	0.06	99.00	95.00	0.00	3155.00	3518.12	10796617.00	5.39	11631.65	11623.50
3	6	3	15128.00	3437.00	199.75	0	Spot (Block3, Row3, Column6)	12490.19	12395.00	797.36	0.00	0.06	10336.00	10416.39	10336.00	615.59	0.00	0.06	98.00	88.00	0.00	2059.00	2154.19	14188854.00	3.37	11194.60	11172.50
3	7	3	15424.00	3442.00	158.45	0	Spot (Block3, Row3, Column7)	15724.50	15297.00	2575.37	0.01	0.16	10324.00	10425.58	10324.00	611.16	0.00	0.06	100.00	99.00	0.00	4973.00	5400.50	10928529.00	8.67	11871.71	11819.00
3	8	3	15729.00	3440.00	200.65	0	Spot (Block3, Row3, Column8)	12175.09	12088.00	833.69	0.00	0.07	10521.00	10609.20	10521.00	631.25	0.00	0.06	91.00	60.00	0.00	1567.00	1654.09	13855258.00	2.48	11204.81	11247.00
3	1	4	13622.00	3741.00	155.65	0	Spot (Block3, Row4, Column1)	22151.23	21241.00	5530.24	0.02	0.25	10405.50	10491.75	10405.50	726.26	0.00	0.07	100.00	100.00	0.00	10835.50	11745.73	14686266.00	16.05	13243.47	13272.00
3	2	4	13927.00	3743.00	200.65	0	Spot (Block3, Row4, Column2)	12036.29	11925.00	843.99	0.00	0.07	10273.00	10401.87	10273.00	770.22	0.01	0.07	89.00	57.00	0.00	1652.00	1763.29	13781550.00	2.12	11039.39	11081.50
3	3	4	14227.00	3739.00	148.60	0	Spot (Block3, Row4, Column3)	49000.78	50104.00	14308.49	0.01	0.29	10429.00	10573.31	10429.00	824.57	0.01	0.08	100.00	100.00	26.41	39675.00	38571.78	29498624.00	46.60	21172.86	20127.50
3	4	4	14510.00	3745.00	195.85	0	Spot (Block3, Row4, Column4)	11947.72	11931.00	738.81	0.00	0.06	10340.00	10442.21	10340.00	696.24	0.00	0.07	88.00	59.00	0.00	1591.00	1607.72	12999115.00	2.16	11048.83	11046.50
3	5	4	14815.00	3738.00	172.00	0	Spot (Block3, Row4, Column5)	13108.56	12932.00	1219.47	0.01	0.09	10341.00	10417.26	10341.00	675.42	0.00	0.06	98.00	86.00	0.00	2591.00	2767.56	10840780.00	3.98	11481.70	11390.00
3	6	4	15129.00	3741.00	195.15	0	Spot (Block3, Row4, Column6)	18462.56	18196.50	2366.70	0.01	0.13	10353.00	10427.77	10353.00	615.65	0.00	0.06	100.00	100.00	0.00	7843.50	8109.56	19865712.00	13.05	13066.65	12553.00
3	7	4	15420.00	3745.00	159.95	0	Spot (Block3, Row4, Column7)	17334.47	16499.00	3776.09	0.02	0.22	10398.00	10487.68	10398.00	649.57	0.00	0.06	99.00	99.00	0.00	6101.00	6936.47	12203470.00	10.54	12188.59	12083.50
3	8	4	15726.00	3752.00	161.85	0	Spot (Block3, Row4, Column8)	14036.48	13649.00	1445.77	0.01	0.10	10527.00	10616.62	10527.00	679.97	0.00	0.06	99.00	97.00	0.00	3122.00	3509.48	10176449.00	5.03	11695.00	11795.00
3	1	5	13630.00	4044.00	148.25	0	Spot (Block3, Row5, Column1)	29347.78	28541.00	7696.86	0.01	0.26	10387.00	10485.90	10387.00	759.60	0.00	0.07	100.00	100.00	0.00	18154.00	18960.78	17491276.00	24.83	15907.71	15215.50
3	2	5	13930.00	4041.00	180.15	0	Spot (Block3, Row5, Column2)	12624.92	12575.00	953.85	0.00	0.08	10377.00	10463.01	10377.00	742.16	0.00	0.07	94.00	78.00	0.00	2198.00	2247.92	11476050.00	2.91	11208.56	11165.00
3	3	5	14223.00	4049.00	196.60	0	Spot (Block3, Row5, Column3)	12927.44	12740.00	1071.15	0.01	0.08	10659.00	10772.02	10659.00	828.20	0.00	0.08	91.00	70.00	0.00	2081.00	2268.44	14116766.00	2.60	11504.71	11459.00
3	4	5	14527.00	4041.00	167.25	0	Spot (Block3, Row5, Column4)	15863.12	15480.00	2621.85	0.01	0.17	10584.00	10693.67	10584.00	720.95	0.00	0.07	100.00	98.00	0.00	4896.00	5279.12	12357374.00	7.17	12138.63	12148.00
3	5	5	14828.00	4038.00	147.80	0	Spot (Block3, Row5, Column5)	50452.23	52641.00	14434.09	0.02	0.29	10505.00	10655.51	10505.00	920.95	0.01	0.09	100.00	100.00	32.83	42136.00	39947.23	30120176.00	43.21	20548.02	19655.00
3	6	5	15127.00	4038.00	177.70	0	Spot (Block3, Row5, Column6)	13915.55	13790.00	1488.57	0.00	0.11	10507.00	10581.79	10507.00	790.69	0.00	0.07	99.00	90.00	0.00	3283.00	3408.55	12301343.00	4.22	11794.71	11749.00
3	7	5	15427.00	4044.00	185.50	0	Spot (Block3, Row5, Column7)	12662.51	12447.00	910.30	0.01	0.07	10557.00	10606.57	10557.00	646.57	0.00	0.06	98.00	78.00	0.00	1890.00	2105.51	12269971.00	3.18	11540.31	11570.00
3	8	5	15729.00	4042.00	148.75	0	Spot (Block3, Row5, Column8)	24076.43	23659.50	6872.48	0.01	0.29	10639.00	10708.51	10639.00	701.55	0.00	0.07	100.00	99.00	0.00	13020.50	13437.43	14542163.00	19.05	14365.31	13827.00
3	1	6	13633.00	4341.00	192.35	0	Spot (Block3, Row6, Column1)	12576.51	12310.00	1831.35	0.01	0.15	10304.00	10401.04	10304.00	730.53	0.00	0.07	94.00	76.00	0.00	2006.00	2272.51	13104725.00	2.98	11401.38	11262.00
3	2	6	13930.00	4333.00	193.15	0	Spot (Block3, Row6, Column2)	12332.07	12202.50	828.40	0.00	0.07	10344.00	10438.51	10344.00	801.92	0.00	0.08	95.00	66.00	0.00	1858.50	1988.07	13022665.00	2.36	11308.28	11335.00
3	3	6	14220.00	4341.00	147.60	0	Spot (Block3, Row6, Column3)	33719.35	31941.00	11116.00	0.02	0.33	10628.00	10742.84	10628.00	798.54	0.00	0.07	100.00	100.00	0.67	21313.00	23091.35	19995576.00	28.77	16682.51	15841.00
3	4	6	14527.00	4340.00	170.40	0	Spot (Block3, Row6, Column4)	15702.66	15479.50	2081.09	0.01	0.13	10690.00	10789.65	10690.00	814.89	0.00	0.08	100.00	99.00	0.00	4789.50	5012.66	12656345.00	6.03	12489.16	12412.00
3	5	6	14824.00	4340.00	149.30	0	Spot (Block3, Row6, Column5)	53195.83	60611.00	14357.03	0.06	0.27	10526.00	10669.48	10526.00	942.34	0.01	0.09	100.00	100.00	44.11	50085.00	42669.83	32077316.00	45.13	22030.23	20923.00
3	6	6	15139.00	4336.00	168.60	0	Spot (Block3, Row6, Column6)	12594.78	12558.00	785.89	0.00	0.06	10453.00	10507.31	10453.00	811.22	0.00	0.08	97.00	69.00	0.00	2105.00	2141.78	9912091.00	2.57	11520.22	11578.00
3	7	6	15428.00	4340.00	157.25	0	Spot (Block3, Row6, Column7)	19027.87	18565.50	4336.74	0.01	0.23	10445.00	10499.22	10445.00	700.28	0.00	0.07	100.00	100.00	0.00	8120.50	8582.87	12977007.00	12.18	12615.85	12601.00
3	8	6	15730.00	4340.00	150.40	0	Spot (Block3, Row6, Column8)	21800.64	21442.00	5955.13	0.01	0.27	10552.00	10626.88	10552.00	705.61	0.00	0.07	100.00	100.00	0.00	10890.00	11248.64	13450998.00	15.84	13473.34	13494.00
3	1	7	13619.00	4643.00	198.40	0	Spot (Block3, Row7, Column1)	11990.97	11854.00	889.90	0.00	0.07	10272.00	10384.15	10272.00	852.73	0.00	0.08	84.00	45.00	0.00	1582.00	1718.97	13381924.00	1.88	10898.44	10782.00
3	2	7	13918.00	4638.00	200.70	0	Spot (Block3, Row7, Column2)	12092.83	11627.00	3584.81	0.02	0.30	9999.00	10019.67	9999.00	653.39	0.00	0.07	90.00	65.00	0.17	1628.00	2093.83	13846288.00	3.17	10631.07	10556.00
3	3	7	14231.00	4639.00	201.35	0	Spot (Block3, Row7, Column3)	11768.36	11694.00	803.07	0.00	0.07	10218.00	10296.50	10218.00	775.84	0.00	0.08	82.00	45.00	0.00	1476.00	1550.36	13545383.00	1.90	10869.20	10773.00
3	4	7	14524.00	4652.00	128.20	0	Spot (Block3, Row7, Column4)	13811.03	12912.50	5511.80	0.03	0.40	10367.00	10431.32	10367.00	771.13	0.00	0.07	98.00	80.00	0.23	2545.50	3444.03	6076852.00	4.38	11939.76	11889.50
3	5	7	14827.00	4639.00	192.80	0	Spot (Block3, Row7, Column5)	13685.21	13641.00	1247.03	0.00	0.09	10274.00	10339.41	10274.00	768.85	0.00	0.07	99.00	95.00	0.00	3367.00	3411.21	14451582.00	4.35	11683.09	11688.50
3	6	7	15130.00	4643.00	194.45	0	Spot (Block3, Row7, Column6)	12233.10	12090.00	882.92	0.01	0.07	10214.00	10270.99	10214.00	760.27	0.00	0.07	94.00	67.00	0.00	1876.00	2019.10	13077189.00	2.58	10958.10	10965.00
3	7	7	15418.00	4649.00	151.10	0	Spot (Block3, Row7, Column7)	23769.02	23273.00	5913.96	0.01	0.25	10235.50	10318.09	10235.50	803.41	0.00	0.08	100.00	100.00	0.00	13037.50	13533.52	14808098.00	16.74	14504.04	14226.00
3	8	7	15728.00	4642.00	191.90	0	Spot (Block3, Row7, Column8)	22710.80	22822.00	3140.00	0.00	0.14	10333.00	10383.46	10333.00	740.86	0.00	0.07	100.00	100.00	0.00	12489.00	12377.80	23573816.00	16.64	13976.40	13606.00
3	1	8	13616.00	4945.00	157.40	0	Spot (Block3, Row8, Column1)	64574.00	65535.00	4263.81	0.01	0.07	10611.00	10749.37	10611.00	1034.95	0.01	0.10	100.00	100.00	90.91	54924.00	53963.00	44039880.00	52.01	29553.99	28336.00
3	2	8	13925.00	4940.00	189.05	0	Spot (Block3, Row8, Column2)	11978.60	11889.50	949.35	0.00	0.08	10105.00	10173.49	10105.00	831.18	0.00	0.08	87.00	54.00	0.00	1784.50	1873.60	12074424.00	2.17	10793.84	10749.50
3	3	8	14222.00	4941.00	156.20	0	Spot (Block3, Row8, Column3)	17004.88	16241.00	3796.93	0.02	0.22	10006.00	10053.20	10006.00	697.15	0.00	0.07	100.00	100.00	0.00	6235.00	6998.88	11393266.00	9.97	11843.08	11905.00
3	4	8	14528.00	4936.00	176.70	0	Spot (Block3, Row8, Column4)	12554.21	12488.00	1097.83	0.00	0.09	10032.00	10095.19	10032.00	730.14	0.00	0.07	97.00	82.00	0.00	2456.00	2522.21	10972376.00	3.37	10922.86	10911.00
3	5	8	14828.00	4948.00	181.85	0	Spot (Block3, Row8, Column5)	11497.96	11382.00	813.22	0.00	0.07	10032.00	10047.50	10032.00	671.14	0.00	0.07	84.00	50.00	0.00	1350.00	1465.96	10681600.00	2.16	10640.56	10728.00
3	6	8	15125.00	4943.00	178.90	0	Spot (Block3, Row8, Column6)	12391.14	12270.50	1000.46	0.00	0.08	10072.00	10110.05	10072.00	730.71	0.00	0.07	95.00	83.00	0.00	2198.50	2319.14	11127245.00	3.12	10851.38	10848.00
3	7	8	15429.00	4944.00	153.55	0	Spot (Block3, Row8, Column7)	17161.14	16725.00	3035.41	0.01	0.18	10126.00	10198.07	10126.00	772.36	0.00	0.08	100.00	100.00	0.00	6599.00	7035.14	11206223.00	9.02	12366.32	12305.00
3	8	8	15726.00	4942.00	156.55	0	Spot (Block3, Row8, Column8)	20660.52	19791.00	4547.51	0.02	0.22	10176.00	10226.17	10176.00	725.32	0.00	0.07	100.00	100.00	0.00	9615.00	10484.52	13842548.00	14.39	13362.88	13190.50
4	1	1	18129.00	2841.00	164.70	0	Spot (Block4, Row1, Column1)	64414.67	65535.00	3843.65	0.01	0.06	9470.00	9691.68	9470.00	1647.61	0.01	0.17	100.00	100.00	86.45	56065.00	54944.67	48504732.00	33.21	26715.04	24436.00
4	2	1	18414.00	2853.00	184.50	0	Spot (Block4, Row1, Column2)	11047.23	10728.00	2647.32	0.01	0.24	8981.00	9206.68	8981.00	1639.38	0.01	0.18	54.00	6.00	0.00	1747.00	2066.23	10594295.00	1.12	9817.85	9553.00
4	3	1	18716.00	2823.00	193.30	0	Spot (Block4, Row1, Column3)	9901.59	9638.00	2137.25	0.01	0.22	8768.00	8937.90	8768.00	1658.97	0.01	0.19	12.00	1.00	0.00	870.00	1133.59	10446174.00	0.58	9448.46	8967.00
4	4	1	19028.00	2838.00	158.35	0	Spot (Block4, Row1, Column4)	10195.35	10056.00	902.60	0.01	0.09	8599.00	8706.35	8599.00	760.59	0.01	0.09	87.00	47.00	0.00	1457.00	1596.35	7065380.00	1.96	9207.72	9171.50
4	5	1	19335.00	2848.00	170.10	0	Spot (Block4, Row1, Column5)	9899.29	9891.00	538.13	0.00	0.05	8529.00	8612.52	8529.00	981.02	0.00	0.11	71.00	16.00	0.00	1362.00	1370.29	7949128.00	1.31	8964.23	8882.00
4	6	1	19615.00	2823.00	207.40	0	Spot (Block4, Row1, Column6)	9674.83	9624.00	1268.98	0.00	0.13	8497.00	8587.11	8497.00	1224.56	0.00	0.14	44.00	0.00	0.00	1127.00	1177.83	11832312.00	0.89	9135.36	8796.50
4	7	1	19930.00	2852.00	191.20	0	Spot (Block4, Row1, Column7)	10143.37	10016.00	1509.86	0.01	0.15	8439.00	8705.15	8439.00	2289.55	0.01	0.26	22.00	1.00	0.00	1577.00	1704.37	10457812.00	0.63	8918.04	8805.00
4	8	1	20226.00	2848.00	175.20	0	Spot (Block4, Row1, Column8)	9760.07	9722.00	548.82	0.00	0.06	8256.00	8378.88	8256.00	1057.33	0.01	0.13	78.00	13.00	0.00	1466.00	1504.07	8383902.00	1.31	8904.73	8921.00
4	1	2	18116.00	3160.00	209.55	0	Spot (Block4, Row2, Column1)	10792.71	10786.50	586.78	0.00	0.05	9713.00	9850.51	9713.00	1348.59	0.01	0.14	33.00	0.00	0.00	1073.50	1079.71	13447720.00	0.70	10106.31	10006.50
4	2	2	18442.00	3160.00	175.95	0	Spot (Block4, Row2, Column2)	10201.96	10174.00	647.50	0.00	0.06	9139.00	9182.11	9139.00	635.30	0.00	0.07	74.00	38.00	0.00	1035.00	1062.96	8824692.00	1.61	9601.32	9567.00
4	3	2	18684.00	3134.00	166.20	0	Spot (Block4, Row2, Column3)	10513.77	10220.00	2374.14	0.01	0.23	8877.00	9008.91	8877.00	1520.24	0.01	0.17	39.00	4.00	0.00	1343.00	1636.77	8043033.00	0.99	9629.45	9594.50
4	4	2	19031.00	3148.00	197.35	0	Spot (Block4, Row2, Column4)	10056.00	9875.00	1179.57	0.01	0.12	8775.00	8901.81	8775.00	1453.87	0.01	0.16	30.00	3.00	0.00	1100.00	1281.00	11051542.00	0.79	9546.98	9170.00
4	5	2	19336.00	3141.00	186.95	0	Spot (Block4, Row2, Column5)	12786.34	12613.50	1185.60	0.01	0.09	8717.00	8767.67	8717.00	440.17	0.00	0.05	100.00	100.00	0.00	3896.50	4069.34	12607335.00	9.13	10157.45	10104.50
4	6	2	19633.00	3159.00	200.25	0	Spot (Block4, Row2, Column6)	9868.20	9809.50	968.21	0.00	0.10	8628.00	8828.03	8628.00	1778.64	0.01	0.20	17.00	0.00	0.00	1181.50	1240.20	11230016.00	0.58	9322.56	9004.50
4	7	2	19929.00	3141.00	147.00	-50	Spot (Block4, Row2, Column7)	9820.70	9777.00	573.14	0.00	0.06	8501.00	8771.52	8501.00	2220.10	0.01	0.25	3.00	0.00	0.00	1276.00	1319.70	5784392.00	0.47	9623.71	9429.00
4	8	2	20235.00	3141.00	207.65	0	Spot (Block4, Row2, Column8)	9136.64	9042.00	689.91	0.00	0.08	8284.00	8436.27	8284.00	1521.10	0.01	0.18	4.00	0.00	0.00	758.00	852.64	11238064.00	0.46	8772.87	8644.00
4	1	3	18120.00	3440.00	161.50	0	Spot (Block4, Row3, Column1)	12003.48	11990.00	990.93	0.00	0.08	9483.00	9550.98	9483.00	795.47	0.00	0.08	98.00	79.00	0.00	2507.00	2520.48	8654511.00	3.08	10468.29	10462.50
4	2	3	18437.00	3435.00	197.75	0	Spot (Block4, Row3, Column2)	10359.47	10325.00	672.37	0.00	0.06	9127.00	9192.24	9127.00	756.18	0.00	0.08	80.00	25.00	0.00	1198.00	1232.47	11457570.00	1.54	9660.53	9657.00
4	3	3	18729.00	3438.00	195.75	0	Spot (Block4, Row3, Column3)	10631.00	10457.00	1104.97	0.01	0.10	9043.00	9199.83	9043.00	1539.96	0.01	0.17	43.00	4.00	0.00	1414.00	1588.00	11513377.00	0.93	9476.08	9388.00
4	4	3	19025.00	3414.00	169.05	0	Spot (Block4, Row3, Column4)	10525.86	10463.00	698.00	0.00	0.07	8995.00	9125.63	8995.00	1504.48	0.01	0.16	48.00	0.00	0.00	1468.00	1530.86	8325952.00	0.93	9645.64	9575.00
4	5	3	19333.00	3443.00	147.90	0	Spot (Block4, Row3, Column5)	11573.38	11284.00	1908.93	0.01	0.16	9038.00	9139.38	9038.00	957.46	0.00	0.10	98.00	72.00	0.00	2246.00	2535.38	6932453.00	2.54	10113.79	10030.00
4	6	3	19639.00	3424.00	202.35	0	Spot (Block4, Row3, Column6)	10801.20	10340.50	2788.98	0.02	0.26	8937.00	9133.22	8937.00	1996.73	0.01	0.22	26.00	4.00	0.00	1403.50	1864.20	12615799.00	0.84	9657.88	9439.50
4	7	3	19916.00	3459.00	192.85	0	Spot (Block4, Row3, Column7)	9277.42	9214.00	462.35	0.00	0.05	8595.00	8827.94	8595.00	1990.05	0.01	0.23	0.00	0.00	0.00	619.00	682.42	9769120.00	0.23	8789.59	8797.00
4	8	3	20206.00	3438.00	181.75	0	Spot (Block4, Row3, Column8)	9608.78	9398.00	964.03	0.01	0.10	8405.50	8515.46	8405.50	1071.03	0.01	0.13	45.00	5.00	0.00	992.50	1203.28	8888122.00	1.02	8761.79	8725.50
4	1	4	18134.00	3760.00	164.85	0	Spot (Block4, Row4, Column1)	10717.22	10695.50	716.20	0.00	0.07	9047.00	9128.16	9047.00	861.67	0.00	0.09	88.00	45.00	0.00	1648.50	1670.22	8080783.00	1.84	9927.05	9961.00
4	2	4	18425.00	3742.00	204.25	0	Spot (Block4, Row4, Column2)	10161.80	10119.00	546.09	0.00	0.05	8912.00	9044.23	8912.00	910.20	0.01	0.10	73.00	15.00	0.00	1207.00	1249.80	12041736.00	1.23	9397.27	9417.00
4	3	4	18738.00	3747.00	127.95	0	Spot (Block4, Row4, Column3)	17145.62	14491.00	9941.42	0.07	0.58	8961.00	9165.78	8961.00	1341.95	0.01	0.15	100.00	99.00	2.50	5530.00	8184.62	7544071.00	5.95	13288.06	12938.50
4	4	4	19062.00	3745.00	191.00	0	Spot (Block4, Row4, Column4)	10096.63	9990.00	1381.29	0.00	0.14	9027.00	9231.86	9027.00	1407.70	0.01	0.15	21.00	2.00	0.00	963.00	1069.63	10379334.00	0.61	9870.77	9747.00
4	5	4	19308.00	3738.00	172.20	0	Spot (Block4, Row4, Column5)	10887.87	10731.00	811.98	0.01	0.07	9132.00	9260.34	9132.00	1028.97	0.01	0.11	79.00	36.00	0.00	1599.00	1755.87	8993378.00	1.58	9851.87	9805.00
4	6	4	19632.00	3754.00	212.75	0	Spot (Block4, Row4, Column6)	12630.19	12713.00	1646.29	0.00	0.13	9077.00	9278.51	9077.00	1864.81	0.01	0.20	88.00	47.00	0.00	3636.00	3553.19	16356093.00	1.80	11234.24	10018.00
4	7	4	19921.00	3749.00	166.45	0	Spot (Block4, Row4, Column7)	11235.28	10770.50	1815.25	0.02	0.16	8708.00	8881.91	8708.00	1832.52	0.01	0.21	61.00	11.00	0.00	2062.50	2527.28	8651165.00	1.28	9481.11	9455.00
4	8	4	20230.00	3758.00	177.80	0	Spot (Block4, Row4, Column8)	11161.88	11081.50	1435.66	0.00	0.13	8626.00	8717.16	8626.00	668.64	0.00	0.08	97.00	81.00	0.00	2455.50	2535.88	9889429.00	3.66	9369.76	9349.00
4	1	5	18129.00	4025.00	165.95	0	Spot (Block4, Row5, Column1)	12732.43	12008.00	6049.81	0.03	0.48	8889.00	8926.29	8889.00	547.12	0.00	0.06	97.00	87.00	0.52	3119.00	3843.43	9727573.00	6.96	10177.21	9856.00
4	2	5	18400.00	4030.00	170.95	0	Spot (Block4, Row5, Column2)	10289.17	10173.00	1427.80	0.00	0.14	8811.00	9055.83	8811.00	2278.46	0.01	0.25	8.00	1.00	0.00	1362.00	1478.17	8344517.00	0.54	9608.13	9594.00
4	3	5	18752.00	4042.00	169.45	0	Spot (Block4, Row5, Column3)	10862.36	10847.00	1115.91	0.00	0.10	8824.00	9151.47	8824.00	2564.35	0.02	0.28	29.00	1.00	0.00	2023.00	2038.36	8700747.00	0.67	9738.90	9379.00
4	4	5	19017.00	4044.00	176.30	0	Spot (Block4, Row5, Column4)	10620.97	10248.50	2253.59	0.02	0.21	8819.00	8993.83	8819.00	1494.40	0.01	0.17	45.00	4.00	0.00	1429.50	1801.97	9240241.00	1.09	9547.29	9582.00
4	5	5	19332.00	4040.00	145.10	0	Spot (Block4, Row5, Column5)	14082.25	14065.00	1651.01	0.00	0.12	8917.00	9043.04	8917.00	1187.98	0.01	0.13	100.00	95.00	0.00	5148.00	5165.25	8069129.00	4.24	10950.10	10797.00
4	6	5	19623.00	4037.00	167.60	0	Spot (Block4, Row5, Column6)	10426.98	10419.50	663.58	0.00	0.06	8855.00	8916.11	8855.00	672.86	0.00	0.08	92.00	61.00	0.00	1564.50	1571.98	8195607.00	2.25	9466.36	9398.50
4	7	5	19921.00	4035.00	193.55	0	Spot (Block4, Row5, Column7)	10389.65	10112.50	1918.35	0.01	0.18	8695.00	8760.12	8695.00	604.45	0.00	0.07	85.00	60.00	0.00	1417.50	1694.65	10971467.00	2.70	9272.02	9228.00
4	8	5	20238.00	4045.00	158.00	0	Spot (Block4, Row5, Column8)	11345.40	11291.00	1247.62	0.00	0.11	8887.00	8987.67	8887.00	883.93	0.00	0.10	93.00	68.00	0.00	2404.00	2458.40	7839670.00	2.67	9580.45	9548.00
4	1	6	18127.00	4335.00	175.90	0	Spot (Block4, Row6, Column1)	10974.33	10723.00	1863.98	0.01	0.17	8875.00	8997.45	8875.00	1320.78	0.01	0.15	70.00	20.00	0.00	1848.00	2099.33	9437927.00	1.50	9680.71	9699.50
4	2	6	18413.00	4342.00	188.05	0	Spot (Block4, Row6, Column2)	10230.20	10127.00	630.53	0.00	0.06	8691.00	8789.07	8691.00	1217.30	0.00	0.14	66.00	8.00	0.00	1436.00	1539.20	10179048.00	1.18	9356.60	9327.00
4	3	6	18728.00	4341.00	179.50	0	Spot (Block4, Row6, Column3)	10632.61	10566.00	811.16	0.00	0.08	8584.00	8701.78	8584.00	1427.54	0.01	0.16	76.00	20.00	0.00	1982.00	2048.61	9611876.00	1.35	9207.73	9162.00
4	4	6	19024.00	4335.00	179.15	0	Spot (Block4, Row6, Column4)	10151.71	10057.00	1035.60	0.00	0.10	8483.00	8599.51	8483.00	1060.16	0.01	0.12	78.00	21.00	0.00	1574.00	1668.71	9085781.00	1.46	9148.79	9111.50
4	5	6	19329.00	4343.00	159.15	0	Spot (Block4, Row6, Column5)	11699.44	11688.00	1460.91	0.00	0.12	8580.00	8637.49	8580.00	737.02	0.00	0.09	97.00	90.00	0.00	3108.00	3119.44	8177906.00	4.15	9763.05	9598.00
4	6	6	19634.00	4331.00	188.45	0	Spot (Block4, Row6, Column6)	9696.85	9606.00	673.18	0.00	0.07	8536.00	8582.68	8536.00	449.96	0.00	0.05	88.00	65.00	0.00	1070.00	1160.85	9677454.00	2.48	8913.95	8899.00
4	7	6	19926.00	4339.00	192.95	0	Spot (Block4, Row6, Column7)	10029.87	10033.00	690.55	0.00	0.07	8570.00	8683.42	8570.00	670.07	0.01	0.08	85.00	57.00	0.00	1463.00	1459.87	10541398.00	2.01	9148.99	9123.00
4	8	6	20263.00	4339.00	84.75	0	Spot (Block4, Row6, Column8)	19925.14	13276.00	15144.31	0.18	0.76	9003.00	9210.02	9003.00	1838.56	0.01	0.20	84.00	54.00	5.71	4273.00	10922.14	3486899.00	5.83	12338.68	11279.50
4	1	7	18120.00	4635.00	198.95	0	Spot (Block4, Row7, Column1)	10362.09	10315.00	785.90	0.00	0.08	8903.00	9018.28	8903.00	812.87	0.01	0.09	80.00	35.00	0.00	1412.00	1459.09	11553731.00	1.65	9456.89	9374.50
4	2	7	18465.00	4620.00	231.25	0	Spot (Block4, Row7, Column2)	9878.67	9467.00	2828.58	0.02	0.29	8561.00	8668.26	8561.00	1249.84	0.01	0.14	30.00	5.00	0.00	906.00	1317.67	15213158.00	0.97	9108.21	8775.00
4	3	7	18730.00	4638.00	222.00	0	Spot (Block4, Row7, Column3)	9566.72	9548.00	662.74	0.00	0.07	8475.00	8690.83	8475.00	2260.80	0.01	0.26	3.00	0.00	0.00	1073.00	1091.72	13517780.00	0.39	9038.31	8676.00
4	4	7	19038.00	4595.00	207.90	0	Spot (Block4, Row7, Column4)	9274.43	9159.00	914.90	0.01	0.10	8416.50	8566.21	8416.50	1659.00	0.01	0.19	13.00	1.00	0.00	742.50	857.93	11388996.00	0.43	8978.75	8841.00
4	5	7	19329.00	4658.00	216.20	0	Spot (Block4, Row7, Column5)	9788.38	9524.00	2506.12	0.01	0.26	8567.00	8945.73	8567.00	3331.61	0.02	0.37	1.00	0.00	0.00	957.00	1221.38	13096858.00	0.25	9337.83	8774.50
4	6	7	19624.00	4638.00	191.05	0	Spot (Block4, Row7, Column6)	10030.99	9981.00	1015.93	0.00	0.10	8534.00	8905.09	8534.00	3289.44	0.02	0.37	0.00	0.00	0.00	1447.00	1496.99	10301825.00	0.34	9590.67	9183.50
4	7	7	19924.00	4653.00	219.95	0	Spot (Block4, Row7, Column7)	9998.13	9887.50	1272.74	0.00	0.13	8577.00	8669.53	8577.00	857.62	0.00	0.10	73.00	27.00	0.00	1310.50	1421.13	13837419.00	1.55	9440.99	8961.00
4	8	7	20228.00	4640.00	204.90	0	Spot (Block4, Row7, Column8)	14814.30	14957.00	2037.45	0.00	0.14	9000.00	9205.07	9000.00	1844.43	0.01	0.20	96.00	83.00	0.00	5957.00	5814.30	17747536.00	3.04	11407.50	10149.00
4	1	8	18121.00	4948.00	155.50	0	Spot (Block4, Row8, Column1)	64427.32	65535.00	4408.05	0.01	0.07	9208.00	9350.89	9208.00	936.04	0.01	0.10	100.00	100.00	88.59	56327.00	55219.32	42908996.00	58.84	28200.86	25326.50
4	2	8	18425.00	4940.00	185.70	0	Spot (Block4, Row8, Column2)	9932.48	9818.50	678.44	0.01	0.07	8629.00	8746.13	8629.00	700.22	0.01	0.08	83.00	40.00	0.00	1189.50	1303.48	9634509.00	1.69	9179.68	9118.00
4	3	8	18707.00	4942.00	176.65	0	Spot (Block4, Row8, Column3)	10500.72	10474.50	966.70	0.00	0.09	8583.00	8747.79	8583.00	1851.10	0.01	0.21	50.00	2.00	0.00	1891.50	1917.72	9177630.00	0.95	9354.08	9422.00
4	4	8	19045.00	4941.00	179.25	0	Spot (Block4, Row8, Column4)	10915.68	10576.00	2664.01	0.01	0.24	8604.00	8788.82	8604.00	2049.34	0.01	0.23	44.00	3.00	0.00	1972.00	2311.68	9835028.00	1.04	9333.27	9280.00
4	5	8	19296.00	4941.00	192.65	0	Spot (Block4, Row8, Column5)	9578.08	9522.00	670.23	0.00	0.07	8740.00	9139.13	8740.00	3212.00	0.02	0.35	0.00	0.00	0.00	782.00	838.08	10028247.00	0.14	9068.45	9081.00
4	6	8	19660.00	4941.00	171.10	0	Spot (Block4, Row8, Column6)	10428.91	10359.00	948.53	0.00	0.09	8822.00	9166.98	8822.00	3035.26	0.02	0.33	5.00	0.00	0.00	1537.00	1606.91	8530852.00	0.42	9647.51	9401.00
4	7	8	19950.00	4948.00	157.15	0	Spot (Block4, Row8, Column7)	11112.32	10452.00	3228.71	0.03	0.29	8807.00	8915.63	8807.00	850.81	0.01	0.10	85.00	46.00	0.00	1645.00	2305.32	7567493.00	2.58	9766.20	9590.00
4	8	8	20228.00	4939.00	155.45	0	Spot (Block4, Row8, Column8)	18560.94	18351.00	3700.27	0.00	0.20	9129.00	9363.09	9129.00	1780.51	0.01	0.19	100.00	99.00	0.00	9222.00	9431.94	12361585.00	5.17	12286.68	12175.50
5	1	1	4617.00	7333.00	161.65	0	Spot (Block5, Row1, Column1)	64675.35	65535.00	3965.43	0.01	0.06	5110.00	5215.49	5110.00	524.70	0.01	0.10	100.00	100.00	90.97	60425.00	59565.35	46566704.00	113.32	24401.72	22035.00
5	2	1	4918.00	7341.00	161.85	0	Spot (Block5, Row1, Column2)	7747.16	7613.50	1210.49	0.01	0.16	5089.00	5172.84	5089.00	497.60	0.01	0.10	99.00	96.00	0.00	2524.50	2658.16	5624435.00	5.17	5870.30	5900.00
5	3	1	5223.00	7340.00	154.35	0	Spot (Block5, Row1, Column3)	9777.25	9515.50	2382.36	0.01	0.24	5263.00	5281.43	5263.00	354.91	0.00	0.07	100.00	100.00	0.00	4252.50	4514.25	6413874.00	12.67	6409.39	6387.00
5	4	1	5518.00	7342.00	171.90	0	Spot (Block5, Row1, Column4)	7374.71	7073.00	981.15	0.02	0.13	5484.00	5552.87	5484.00	430.74	0.01	0.08	98.00	88.00	0.00	1589.00	1890.71	6062010.00	4.23	6034.50	6016.00
5	5	1	5822.00	7335.00	150.45	0	Spot (Block5, Row1, Column5)	39053.87	37110.00	20766.61	0.02	0.53	5727.00	5803.01	5727.00	455.02	0.01	0.08	100.00	100.00	23.76	31383.00	33326.87	24330676.00	73.07	12545.50	12111.00
5	6	1	6115.00	7332.00	151.65	0	Spot (Block5, Row1, Column6)	32224.55	29621.50	15226.87	0.04	0.47	5828.00	5949.70	5828.00	535.46	0.01	0.09	100.00	100.00	2.55	23793.50	26396.55	20237032.00	49.07	11529.15	10956.50
5	7	1	6429.00	7333.00	161.75	0	Spot (Block5, Row1, Column7)	54855.96	65535.00	15315.90	0.08	0.28	5901.00	6024.42	5901.00	678.46	0.01	0.11	100.00	100.00	58.95	59634.00	48954.96	39825776.00	71.97	17175.42	15834.00
5	8	1	6725.00	7343.00	194.15	0	Spot (Block5, Row1, Column8)	7211.92	7144.50	764.06	0.00	0.11	5907.00	5991.14	5907.00	666.23	0.01	0.11	82.00	43.00	0.00	1237.50	1304.92	7702327.00	1.83	6314.15	6252.00
5	1	2	4615.00	7631.00	211.65	0	Spot (Block5, Row2, Column1)	5484.88	5496.00	205.74	0.00	0.04	4953.00	5030.87	4953.00	428.85	0.01	0.09	71.00	4.00	0.00	543.00	531.88	7004188.00	1.06	5197.48	5196.00
5	2	2	4913.00	7638.00	125.05	0	Spot (Block5, Row2, Column2)	13148.47	13092.00	2384.11	0.00	0.18	4983.00	5040.62	4983.00	361.95	0.00	0.07	100.00	100.00	0.00	8109.00	8165.47	5456614.00	22.40	7508.92	7365.00
5	3	2	5231.00	7645.00	186.55	0	Spot (Block5, Row2, Column3)	6427.96	6430.00	630.28	0.00	0.10	5305.00	5348.81	5305.00	408.03	0.00	0.08	89.00	69.00	0.00	1125.00	1122.96	6280121.00	2.64	5671.06	5667.00
5	4	2	5526.00	7638.00	169.35	0	Spot (Block5, Row2, Column4)	11757.07	11668.50	2259.49	0.00	0.19	5665.00	5706.30	5665.00	421.97	0.00	0.07	100.00	100.00	0.00	6003.50	6092.07	9405658.00	14.34	7355.89	7188.00
5	5	2	5823.00	7636.00	195.40	0	Spot (Block5, Row2, Column5)	9079.88	9138.50	1021.69	0.00	0.11	5752.00	5817.29	5752.00	378.12	0.00	0.06	100.00	99.00	0.00	3386.50	3327.88	9806276.00	8.63	6908.62	6917.50
5	6	2	6115.00	7635.00	167.95	0	Spot (Block5, Row2, Column6)	8640.35	8094.00	1529.50	0.03	0.18	5756.00	5847.35	5756.00	442.48	0.01	0.08	100.00	97.00	0.00	2338.00	2884.35	6748115.00	6.31	6668.62	6616.50
5	7	2	6424.00	7637.00	170.05	0	Spot (Block5, Row2, Column7)	8517.76	8269.50	1299.80	0.01	0.15	5857.00	5942.89	5857.00	437.04	0.01	0.07	99.00	95.00	0.00	2412.50	2660.76	6848281.00	5.89	6599.02	6574.00
5	8	2	6740.00	7615.00	212.50	0	Spot (Block5, Row2, Column8)	6569.63	6559.00	651.23	0.00	0.10	5898.00	5939.48	5898.00	388.54	0.00	0.07	73.00	38.00	0.00	661.00	671.63	8507670.00	1.62	6301.21	6140.00
5	1	3	4622.00	7937.00	145.85	0	Spot (Block5, Row3, Column1)	19252.65	18420.00	7218.91	0.02	0.37	5020.00	5114.70	5020.00	399.76	0.01	0.08	100.00	100.00	0.00	13400.00	14232.65	11166535.00	35.37	8199.71	7672.00
5	2	3	4933.00	7935.00	193.90	0	Spot (Block5, Row3, Column2)	6308.76	6240.50	551.20	0.00	0.09	5103.00	5175.26	5103.00	415.39	0.01	0.08	94.00	69.00	0.00	1137.50	1205.76	6725142.00	2.73	5557.27	5488.00
5	3	3	5220.00	7931.00	179.10	0	Spot (Block5, Row3, Column3)	7368.21	7146.00	1028.11	0.01	0.14	5513.00	5571.29	5513.00	476.54	0.00	0.09	99.00	86.00	0.00	1633.00	1855.21	6616656.00	3.77	6244.01	6256.00
5	4	3	5521.00	7936.00	149.15	0	Spot (Block5, Row3, Column4)	20018.58	18876.50	7661.05	0.03	0.38	5732.00	5767.15	5732.00	330.88	0.00	0.06	100.00	100.00	0.00	13144.50	14286.58	12211334.00	43.07	9172.07	9032.00
5	5	3	5828.00	7947.00	180.75	0	Spot (Block5, Row3, Column5)	7214.23	7048.00	843.16	0.01	0.12	5751.00	5802.90	5751.00	424.21	0.00	0.07	98.00	79.00	0.00	1297.00	1463.23	6622661.00	3.33	6294.13	6293.00
5	6	3	6125.00	7937.00	183.10	0	Spot (Block5, Row3, Column6)	8424.68	8445.50	956.39	0.00	0.11	5824.00	5900.82	5824.00	454.28	0.01	0.08	100.00	98.00	0.00	2621.50	2600.68	7919203.00	5.56	6722.09	6624.00
5	7	3	6422.00	7937.00	145.65	0	Spot (Block5, Row3, Column7)	16643.79	15847.50	6467.75	0.02	0.39	5891.00	5999.93	5891.00	893.99	0.01	0.15	100.00	100.00	0.00	9956.50	10752.79	9586821.00	11.91	8521.03	8088.50
5	8	3	6735.00	7942.00	202.70	0	Spot (Block5, Row3, Column8)	6817.65	6758.00	470.17	0.00	0.07	5826.00	5916.11	5826.00	864.32	0.01	0.15	55.00	6.00	0.00	932.00	991.65	7956197.00	1.04	6170.70	6181.00
5	1	4	4624.00	8235.00	148.60	0	Spot (Block5, Row4, Column1)	16794.89	15659.50	6091.04	0.03	0.36	5066.00	5159.98	5066.00	428.65	0.01	0.08	100.00	100.00	0.00	10593.50	11728.89	10110527.00	27.14	8065.12	7536.50
5	2	4	4917.00	8239.00	212.75	0	Spot (Block5, Row4, Column2)	7289.24	7331.50	816.06	0.00	0.11	5379.00	5487.33	5379.00	821.13	0.01	0.15	91.00	58.00	0.00	1952.50	1910.24	9446850.00	2.19	6031.38	6013.00
5	3	4	5221.00	8236.00	153.50	0	Spot (Block5, Row4, Column3)	56474.23	65535.00	13833.19	0.06	0.24	5701.00	5803.95	5701.00	773.41	0.01	0.13	100.00	100.00	60.43	59834.00	50773.23	36539132.00	65.52	17834.41	15740.00
5	4	4	5526.00	8239.00	204.25	0	Spot (Block5, Row4, Column4)	6977.26	6903.00	496.99	0.00	0.07	5850.00	5940.19	5850.00	411.61	0.01	0.07	97.00	71.00	0.00	1053.00	1127.26	8275030.00	2.52	6336.65	6339.50
5	5	4	5804.00	8234.00	204.35	0	Spot (Block5, Row4, Column5)	7190.77	7050.00	805.47	0.01	0.11	5957.00	6031.80	5957.00	559.18	0.01	0.09	89.00	48.00	0.00	1093.00	1233.77	8578592.00	2.07	6408.14	6400.50
5	6	4	6121.00	8237.00	194.40	0	Spot (Block5, Row4, Column6)	9389.52	9440.00	933.29	0.00	0.10	6085.00	6141.10	6085.00	475.91	0.00	0.08	99.00	99.00	0.00	3355.00	3304.52	9990447.00	6.83	7223.44	7169.50
5	7	4	6419.00	8243.00	149.65	0	Spot (Block5, Row4, Column7)	18610.37	16834.50	8591.71	0.04	0.46	6034.00	6096.76	6034.00	415.84	0.00	0.07	100.00	100.00	0.00	10800.50	12576.37	11426767.00	30.09	8881.58	8568.00
5	8	4	6714.00	8244.00	157.30	0	Spot (Block5, Row4, Column8)	10931.21	10473.50	2271.80	0.02	0.21	5876.00	5961.50	5876.00	410.73	0.01	0.07	100.00	100.00	0.00	4597.50	5055.21	7389497.00	12.10	7339.02	7275.00
5	1	5	4627.00	8540.00	157.55	0	Spot (Block5, Row5, Column1)	10115.55	9447.00	2932.91	0.03	0.29	5002.00	5125.87	5002.00	485.10	0.01	0.09	100.00	99.00	0.00	4445.00	5113.55	6959499.00	10.29	6277.73	6296.50
5	2	5	4901.00	8556.00	212.70	0	Spot (Block5, Row5, Column2)	8129.05	8087.50	996.29	0.00	0.12	5509.00	5590.34	5509.00	586.94	0.01	0.10	99.00	89.00	0.00	2578.50	2620.05	10453962.00	4.33	6606.77	6394.00
5	3	5	5229.00	8544.00	183.25	0	Spot (Block5, Row5, Column3)	8696.49	8554.50	1237.62	0.01	0.14	5958.00	6057.12	5958.00	760.45	0.01	0.13	99.00	78.00	0.00	2596.50	2738.49	8244273.00	3.47	6818.09	6764.50
5	4	5	5522.00	8541.00	153.55	0	Spot (Block5, Row5, Column4)	18295.29	16464.00	7560.60	0.05	0.41	6093.00	6221.89	6093.00	571.79	0.01	0.09	100.00	100.00	0.00	10371.00	12202.29	11818761.00	21.12	9028.61	8732.00
5	5	5	5819.00	8535.00	156.75	0	Spot (Block5, Row5, Column5)	63940.78	65535.00	5301.41	0.01	0.08	6250.00	6394.47	6250.00	706.19	0.01	0.11	100.00	100.00	86.48	59285.00	57690.78	43032544.00	81.49	24156.40	22709.00
5	6	5	6118.00	8535.00	155.15	0	Spot (Block5, Row5, Column6)	10298.50	10129.00	1781.38	0.01	0.17	6266.00	6325.94	6266.00	482.80	0.00	0.08	100.00	99.00	0.00	3863.00	4032.50	6827904.00	8.23	7415.13	7338.50
5	7	5	6424.00	8539.00	183.90	0	Spot (Block5, Row5, Column7)	8053.39	8027.00	705.24	0.00	0.09	6089.00	6157.85	6089.00	464.84	0.00	0.08	99.00	93.00	0.00	1938.00	1964.39	7642665.00	4.08	6914.67	6797.00
5	8	5	6723.00	8536.00	150.35	0	Spot (Block5, Row5, Column8)	42289.95	42952.00	20921.96	0.01	0.49	5851.00	5974.04	5851.00	676.30	0.01	0.11	100.00	100.00	33.28	37101.00	36438.95	26177624.00	53.70	13773.18	12278.00
5	1	6	4620.00	8836.00	190.30	0	Spot (Block5, Row6, Column1)	6490.43	6510.50	658.17	0.00	0.10	4919.00	4988.08	4919.00	389.90	0.01	0.08	100.00	87.00	0.00	1591.50	1571.43	6607253.00	3.85	5501.53	5481.00
5	2	6	4930.00	8834.00	184.50	0	Spot (Block5, Row6, Column2)	7018.05	6932.00	1076.84	0.01	0.15	5284.00	5458.87	5284.00	677.24	0.01	0.12	98.00	73.00	0.00	1648.00	1734.05	6730314.00	2.30	6056.98	6015.00
5	3	6	5209.00	8834.00	149.45	0	Spot (Block5, Row6, Column3)	50716.45	63734.00	17424.01	0.10	0.34	5853.00	5941.93	5853.00	630.50	0.01	0.11	100.00	100.00	48.11	57881.00	44863.45	30785096.00	71.01	16383.88	14820.50
5	4	6	5522.00	8830.00	160.75	0	Spot (Block5, Row6, Column4)	11200.38	10892.00	2219.79	0.01	0.20	6047.00	6169.84	6047.00	600.37	0.01	0.10	100.00	99.00	0.00	4845.00	5153.38	7997075.00	8.38	7556.11	7510.00
5	5	6	5818.00	8838.00	155.65	0	Spot (Block5, Row6, Column5)	64099.30	65535.00	4557.37	0.01	0.07	6171.00	6297.36	6171.00	688.54	0.01	0.11	100.00	100.00	85.74	59364.00	57928.30	42690532.00	83.95	24328.55	22735.50
5	6	6	6124.00	8839.00	188.25	0	Spot (Block5, Row6, Column6)	8095.73	7790.00	1162.44	0.02	0.14	6178.00	6234.53	6178.00	514.37	0.00	0.08	98.00	73.00	0.00	1612.00	1917.73	8030965.00	3.62	6862.16	6802.00
5	7	6	6416.00	8836.00	148.65	0	Spot (Block5, Row6, Column7)	35393.85	32873.50	17562.85	0.03	0.50	6032.00	6108.07	6032.00	541.83	0.01	0.09	100.00	100.00	6.77	26841.50	29361.85	21448716.00	54.05	12253.30	11681.50
5	8	6	6725.00	8843.00	150.65	0	Spot (Block5, Row6, Column8)	40470.37	40570.50	20702.34	0.00	0.51	5823.00	5941.60	5823.00	659.59	0.01	0.11	100.00	100.00	25.72	34747.50	34647.37	25172700.00	52.35	12912.64	12143.00
5	1	7	4616.00	9139.00	191.65	0	Spot (Block5, Row7, Column1)	6359.02	6342.00	541.44	0.00	0.09	4875.00	4930.16	4875.00	398.56	0.00	0.08	99.00	90.00	0.00	1467.00	1484.02	6607017.00	3.59	5439.22	5447.00
5	2	7	4922.00	9137.00	192.10	0	Spot (Block5, Row7, Column2)	5967.36	5941.00	368.04	0.00	0.06	5025.00	5058.16	5025.00	356.16	0.00	0.07	96.00	72.00	0.00	916.00	942.36	6217987.00	2.55	5370.13	5338.00
5	3	7	5219.00	9132.00	223.95	0	Spot (Block5, Row7, Column3)	6178.65	6153.00	349.62	0.00	0.06	5445.00	5531.17	5445.00	590.64	0.01	0.11	64.00	11.00	0.00	708.00	733.65	8860191.00	1.10	5695.57	5655.50
5	4	7	5521.00	9141.00	182.00	0	Spot (Block5, Row7, Column4)	6642.69	6631.00	377.44	0.00	0.06	5731.00	5793.49	5731.00	544.36	0.00	0.09	79.00	30.00	0.00	900.00	911.69	6171057.00	1.56	6066.83	6042.00
5	5	7	5821.00	9135.00	180.55	0	Spot (Block5, Row7, Column5)	10357.69	10247.00	1715.76	0.00	0.17	5854.00	5913.65	5854.00	517.32	0.00	0.09	100.00	99.00	0.00	4393.00	4503.69	9477285.00	8.59	7350.68	7353.50
5	6	7	6116.00	9127.00	196.65	0	Spot (Block5, Row7, Column6)	7480.52	7444.50	692.92	0.00	0.09	5912.00	5976.44	5912.00	479.98	0.00	0.08	96.00	80.00	0.00	1532.50	1568.52	8198648.00	3.13	6476.14	6449.00
5	7	7	6413.00	9145.00	147.50	0	Spot (Block5, Row7, Column7)	31684.58	30001.00	13439.69	0.02	0.42	5833.00	5940.06	5833.00	527.20	0.01	0.09	100.00	100.00	1.85	24168.00	25851.58	18788968.00	48.83	13083.84	11245.50
5	8	7	6722.00	9138.00	183.25	0	Spot (Block5, Row7, Column8)	12335.04	12191.50	1709.99	0.01	0.14	5774.00	5856.57	5774.00	415.49	0.01	0.07	100.00	100.00	0.00	6417.50	6561.04	11594939.00	15.59	7881.82	7827.50
5	1	8	4613.00	9440.00	156.20	0	Spot (Block5, Row8, Column1)	64286.90	65535.00	4956.33	0.01	0.08	5096.00	5162.86	5096.00	507.81	0.01	0.10	100.00	100.00	91.80	60439.00	59190.90	43136912.00	116.43	23246.59	20217.00
5	2	8	4919.00	9434.00	187.80	0	Spot (Block5, Row8, Column2)	6562.63	6436.00	781.64	0.01	0.12	5064.00	5121.18	5064.00	432.70	0.00	0.08	94.00	77.00	0.00	1372.00	1498.63	6503564.00	3.33	5505.21	5493.00
5	3	8	5216.00	9434.00	151.90	0	Spot (Block5, Row8, Column3)	13403.05	12050.00	5639.18	0.05	0.42	5217.00	5292.43	5217.00	490.75	0.01	0.09	100.00	100.00	0.00	6833.00	8186.05	8497532.00	16.53	7021.14	6922.00
5	4	8	5531.00	9430.00	182.00	0	Spot (Block5, Row8, Column4)	7045.85	6952.50	750.19	0.01	0.11	5369.00	5425.60	5369.00	470.12	0.00	0.09	96.00	84.00	0.00	1583.50	1676.85	6538553.00	3.45	6055.94	5917.00
5	5	8	5819.00	9427.00	200.65	0	Spot (Block5, Row8, Column5)	6405.32	6315.00	448.21	0.01	0.07	5525.00	5571.40	5525.00	367.59	0.00	0.07	91.00	58.00	0.00	790.00	880.32	7334097.00	2.27	5887.19	5913.00
5	6	8	6127.00	9436.00	171.70	0	Spot (Block5, Row8, Column6)	9222.15	9247.00	1505.48	0.00	0.16	5665.00	5708.84	5665.00	374.77	0.00	0.07	100.00	99.00	0.00	3582.00	3557.15	7571389.00	9.37	6810.36	6793.50
5	7	8	6426.00	9433.00	148.60	0	Spot (Block5, Row8, Column7)	13660.50	13502.00	3579.22	0.01	0.26	5742.00	5817.94	5742.00	443.02	0.01	0.08	100.00	100.00	0.00	7760.00	7918.50	8264601.00	17.70	7904.27	7581.00
5	8	8	6720.00	9438.00	155.60	0	Spot (Block5, Row8, Column8)	21349.96	20014.50	8389.36	0.03	0.39	5784.00	5875.13	5784.00	435.22	0.01	0.07	100.00	100.00	0.60	14230.50	15565.96	14261774.00	35.56	9468.47	8962.50
6	1	1	9124.00	7337.00	166.25	0	Spot (Block6, Row1, Column1)	64954.60	65535.00	2853.66	0.00	0.04	17075.00	17191.71	17075.00	1510.24	0.00	0.09	100.00	100.00	92.69	48460.00	47879.60	49755728.00	31.63	33618.33	30785.50
6	2	1	9423.00	7345.00	164.20	0	Spot (Block6, Row1, Column2)	27306.18	27252.00	4694.12	0.00	0.17	16855.00	16934.80	16855.00	1457.37	0.00	0.09	100.00	98.00	0.00	10397.00	10451.18	20506936.00	7.12	19967.87	19943.50
6	3	1	9727.00	7340.00	166.00	0	Spot (Block6, Row1, Column3)	23842.18	23056.50	4025.47	0.01	0.17	17016.50	17083.93	17016.50	1374.97	0.00	0.08	95.00	86.00	0.00	6040.00	6825.68	18215434.00	4.92	18841.03	18943.50
6	4	1	10019.00	7338.00	162.50	0	Spot (Block6, Row1, Column4)	27104.85	27020.50	5131.06	0.00	0.19	17190.00	17289.66	17190.00	1446.96	0.00	0.08	99.00	95.00	0.00	9830.50	9914.85	19786532.00	6.78	19974.65	20086.50
6	5	1	10325.00	7337.00	151.55	0	Spot (Block6, Row1, Column5)	45734.80	44952.00	15804.81	0.01	0.35	17389.00	17527.52	17389.00	1555.95	0.00	0.09	100.00	99.00	24.84	27563.00	28345.80	28904552.00	18.13	24097.87	23412.50
6	6	1	10615.00	7332.00	154.45	0	Spot (Block6, Row1, Column6)	42975.92	42247.00	13058.15	0.01	0.30	17724.00	17854.93	17724.00	1648.04	0.00	0.09	100.00	100.00	9.08	24523.00	25251.92	27934408.00	15.24	24184.38	23525.00
6	7	1	10926.00	7337.00	157.80	0	Spot (Block6, Row1, Column7)	55421.99	64918.50	12182.66	0.07	0.22	17708.00	17828.36	17708.00	1682.76	0.00	0.09	100.00	100.00	48.40	47210.50	37713.99	38130652.00	22.34	28121.58	26612.50
6	8	1	11230.00	7338.00	210.85	0	Spot (Block6, Row1, Column8)	21176.66	21031.50	1746.47	0.00	0.08	17856.00	17984.88	17856.00	1576.16	0.00	0.09	83.00	51.00	0.00	3175.50	3320.66	26894356.00	2.03	19336.47	19218.50
6	1	2	9121.00	7645.00	210.45	0	Spot (Block6, Row2, Column1)	18255.99	18190.00	1325.98	0.00	0.07	16530.00	16617.90	16530.00	1435.11	0.00	0.09	55.00	23.00	0.00	1660.00	1725.99	23057316.00	1.14	17114.63	17073.00
6	2	2	9418.00	7640.00	129.65	0	Spot (Block6, Row2, Column2)	26071.62	26037.00	3276.85	0.00	0.13	16448.00	16490.24	16448.00	1365.88	0.00	0.08	100.00	99.00	0.00	9589.00	9623.62	11706155.00	7.01	19489.03	19405.50
6	3	2	9729.00	7638.00	170.85	0	Spot (Block6, Row2, Column3)	19474.54	19285.00	1502.72	0.00	0.08	16450.00	16501.39	16450.00	1356.71	0.00	0.08	89.00	52.00	0.00	2835.00	3024.54	15813324.00	2.19	17935.45	17786.50
6	4	2	10027.00	7641.00	178.55	0	Spot (Block6, Row2, Column4)	22349.78	22210.00	2463.33	0.00	0.11	16402.00	16469.70	16402.00	1356.72	0.00	0.08	97.00	90.00	0.00	5808.00	5947.78	19980692.00	4.33	18620.94	18719.00
6	5	2	10325.00	7639.00	197.15	0	Spot (Block6, Row2, Column5)	22456.59	22287.50	2302.11	0.00	0.10	16525.50	16587.54	16525.50	1354.32	0.00	0.08	99.00	96.00	0.00	5762.00	5931.09	24702234.00	4.33	18633.67	18709.50
6	6	2	10614.00	7641.00	186.90	0	Spot (Block6, Row2, Column6)	19485.45	19245.00	1779.66	0.01	0.09	16515.00	16632.54	16515.00	1426.50	0.00	0.09	81.00	47.00	0.00	2730.00	2970.45	19115222.00	2.00	18026.48	17965.00
6	7	2	10921.00	7635.00	167.15	0	Spot (Block6, Row2, Column7)	19843.80	19723.50	2043.90	0.00	0.10	16414.00	16498.92	16414.00	1506.15	0.00	0.09	81.00	56.00	0.00	3309.50	3429.80	15359103.00	2.22	17452.96	17428.00
6	8	2	11221.00	7636.00	180.90	0	Spot (Block6, Row2, Column8)	18558.34	18499.00	1429.31	0.00	0.08	16671.00	16739.17	16671.00	1457.81	0.00	0.09	57.00	26.00	0.00	1828.00	1887.34	17036552.00	1.25	17910.82	17684.00
6	1	3	9125.00	7941.00	154.15	0	Spot (Block6, Row3, Column1)	29225.59	27587.00	6731.31	0.03	0.23	16491.50	16525.27	16491.50	1380.82	0.00	0.08	100.00	99.00	0.00	11095.50	12734.09	19084312.00	9.20	19872.86	19560.50
6	2	3	9430.00	7946.00	163.10	0	Spot (Block6, Row3, Column2)	19605.73	19554.00	1519.82	0.00	0.08	16158.00	16204.52	16158.00	1301.52	0.00	0.08	95.00	67.00	0.00	3396.00	3447.73	14449426.00	2.61	17702.49	17495.00
6	3	3	9714.00	7938.00	185.65	0	Spot (Block6, Row3, Column3)	19479.86	19252.00	1799.33	0.01	0.09	16065.00	16176.17	16065.00	1318.66	0.00	0.08	88.00	64.00	0.00	3187.00	3414.86	18875972.00	2.51	17627.10	17521.00
6	4	3	10015.00	7935.00	164.85	0	Spot (Block6, Row3, Column4)	24978.75	24638.00	4478.35	0.01	0.18	15909.00	15984.80	15909.00	1252.79	0.00	0.08	99.00	98.00	0.00	8729.00	9069.75	18784016.00	7.18	18635.06	18754.00
6	5	3	10330.00	7941.00	191.30	0	Spot (Block6, Row3, Column5)	19456.71	19212.50	1991.40	0.01	0.10	16044.00	16089.55	16044.00	1271.92	0.00	0.08	87.00	60.00	0.00	3168.50	3412.71	20079322.00	2.65	17223.21	17070.00
6	6	3	10620.00	7939.00	187.20	0	Spot (Block6, Row3, Column6)	23107.69	23005.00	3053.52	0.00	0.13	16353.00	16391.18	16353.00	1310.67	0.00	0.08	99.00	91.00	0.00	6652.00	6754.69	22761076.00	5.12	18784.51	18716.00
6	7	3	10927.00	7942.00	162.65	0	Spot (Block6, Row3, Column7)	27887.09	25644.50	7327.96	0.04	0.26	16227.00	16253.77	16227.00	1307.44	0.00	0.08	99.00	97.00	0.00	9417.50	11660.09	20357576.00	8.90	19069.57	19239.50
6	8	3	11225.00	7936.00	179.05	0	Spot (Block6, Row3, Column8)	19020.21	18787.00	1424.43	0.01	0.07	16298.00	16417.61	16298.00	1317.77	0.00	0.08	83.00	45.00	0.00	2489.00	2722.21	17099176.00	1.98	17454.48	17398.00
6	1	4	9123.00	8238.00	162.75	0	Spot (Block6, Row4, Column1)	26156.89	25292.50	4841.97	0.01	0.19	16644.50	16736.16	16644.50	1344.88	0.00	0.08	100.00	98.00	0.00	8648.00	9512.39	19146844.00	7.00	19498.38	19722.00
6	2	4	9416.00	8238.00	204.40	0	Spot (Block6, Row4, Column2)	21505.05	21269.00	2095.72	0.00	0.10	16294.00	16364.17	16294.00	1346.97	0.00	0.08	99.00	88.00	0.00	4975.00	5211.05	25590994.00	3.82	18354.19	18166.00
6	3	4	9725.00	8240.00	151.95	0	Spot (Block6, Row4, Column3)	50032.52	50447.00	13006.27	0.00	0.26	16212.00	16335.37	16212.00	1374.00	0.00	0.08	100.00	100.00	24.57	34235.00	33820.52	31770808.00	24.52	24490.27	23666.50
6	4	4	10016.00	8246.00	207.15	0	Spot (Block6, Row4, Column4)	18638.46	18497.00	1557.72	0.00	0.08	16040.00	16145.99	16040.00	1283.94	0.00	0.08	80.00	46.00	0.00	2457.00	2598.46	22757534.00	1.94	16921.90	16783.00
6	5	4	10306.00	8244.00	180.60	0	Spot (Block6, Row4, Column5)	19893.93	19448.50	3670.32	0.01	0.18	16039.00	16190.14	16039.00	1455.89	0.00	0.09	85.00	60.00	0.00	3409.50	3854.93	18183050.00	2.54	17473.06	17277.50
6	6	4	10625.00	8238.00	192.70	0	Spot (Block6, Row4, Column6)	23745.60	23598.00	2883.26	0.00	0.12	16270.00	16366.11	16270.00	1299.41	0.00	0.08	99.00	99.00	0.00	7328.00	7475.60	25004090.00	5.68	19426.46	19534.00
6	7	4	10919.00	8243.00	159.70	0	Spot (Block6, Row4, Column7)	31424.27	27832.00	9793.46	0.05	0.31	16329.50	16359.64	16329.50	1285.07	0.00	0.08	99.00	99.00	0.14	11502.50	15094.77	22028420.00	11.72	20147.36	19993.00
6	8	4	11218.00	8245.00	173.20	0	Spot (Block6, Row4, Column8)	22052.74	21259.50	3340.40	0.02	0.15	16237.00	16299.78	16237.00	1273.41	0.00	0.08	95.00	84.00	0.00	5022.50	5815.74	18436084.00	4.52	17690.77	17789.00
6	1	5	9125.00	8545.00	149.25	0	Spot (Block6, Row5, Column1)	32519.44	31614.00	6590.45	0.01	0.20	16329.00	16404.91	16329.00	1317.83	0.00	0.08	100.00	100.00	0.00	15285.00	16190.44	19674254.00	12.23	21120.77	20641.00
6	2	5	9434.00	8536.00	198.15	0	Spot (Block6, Row5, Column2)	19375.18	19076.00	1692.98	0.01	0.09	16156.00	16259.21	16156.00	1302.12	0.00	0.08	90.00	58.00	0.00	2920.00	3219.18	21564552.00	2.39	17236.08	17427.00
6	3	5	9721.00	8546.00	176.10	0	Spot (Block6, Row5, Column3)	26174.02	25354.00	6241.19	0.01	0.24	16428.50	16510.05	16428.50	1407.32	0.00	0.09	100.00	98.00	1.04	8925.50	9745.52	22666696.00	6.87	19731.96	19435.00
6	4	5	10026.00	8542.00	183.00	0	Spot (Block6, Row5, Column4)	21472.63	21235.50	2564.80	0.00	0.12	16438.00	16556.26	16438.00	1492.41	0.00	0.09	93.00	74.00	0.00	4797.50	5034.63	20184272.00	3.29	18082.19	18126.50
6	5	5	10325.00	8541.00	151.85	0	Spot (Block6, Row5, Column5)	58740.10	65535.00	9524.33	0.05	0.16	16374.50	16526.94	16374.50	1540.66	0.00	0.09	100.00	100.00	55.31	49160.50	42365.60	37065308.00	27.40	27932.84	26090.00
6	6	5	10623.00	8539.00	195.40	0	Spot (Block6, Row5, Column6)	19556.69	19449.00	1807.99	0.00	0.09	16198.50	16310.50	16198.50	1366.04	0.00	0.08	87.00	63.00	0.00	3250.50	3358.19	21140786.00	2.38	17651.01	17604.00
6	7	5	10923.00	8539.00	166.15	0	Spot (Block6, Row5, Column7)	22602.68	22088.50	2564.32	0.01	0.11	16105.50	16158.22	16105.50	1333.59	0.00	0.08	99.00	95.00	0.00	5983.00	6497.18	17313658.00	4.83	18510.74	18394.50
6	8	5	11225.00	8543.00	151.70	0	Spot (Block6, Row5, Column8)	48559.59	49600.50	15728.89	0.01	0.32	16039.00	16095.64	16039.00	1313.59	0.00	0.08	100.00	100.00	33.07	33561.50	32520.59	30689876.00	24.71	23743.63	22711.00
6	1	6	9118.00	8838.00	174.50	0	Spot (Block6, Row6, Column1)	22324.90	22144.00	2660.91	0.00	0.12	16080.00	16207.36	16080.00	1319.91	0.00	0.08	98.00	92.00	0.00	6064.00	6244.90	18953846.00	4.63	18125.23	18034.00
6	2	6	9425.00	8841.00	192.75	0	Spot (Block6, Row6, Column2)	20145.72	20009.00	1959.72	0.00	0.10	15848.00	15958.69	15848.00	1328.80	0.00	0.08	93.00	78.00	0.00	4161.00	4297.72	21253722.00	3.15	17600.29	17421.00
6	3	6	9715.00	8838.00	149.45	0	Spot (Block6, Row6, Column3)	50294.21	52137.00	14179.75	0.02	0.28	16320.00	16427.36	16320.00	1455.94	0.00	0.09	100.00	100.00	30.71	35817.00	33974.21	30629360.00	23.26	25162.99	24408.50
6	4	6	10022.00	8838.00	164.90	0	Spot (Block6, Row6, Column4)	23237.76	23158.00	2876.59	0.00	0.12	16414.50	16515.01	16414.50	1415.55	0.00	0.09	98.00	94.00	0.00	6743.50	6823.26	17405088.00	4.75	18805.19	18837.50
6	5	6	10320.00	8836.00	148.70	0	Spot (Block6, Row6, Column5)	60487.82	65535.00	8398.55	0.03	0.14	16234.00	16349.75	16234.00	1453.36	0.00	0.09	100.00	100.00	61.46	49301.00	44253.82	36413968.00	30.37	30427.10	29982.50
6	6	6	10623.00	8841.00	199.90	0	Spot (Block6, Row6, Column6)	19259.06	19081.50	1817.68	0.00	0.09	16003.00	16063.34	16003.00	1355.37	0.00	0.08	87.00	56.00	0.00	3078.50	3256.06	21801262.00	2.36	17208.86	17236.00
6	7	6	10920.00	8841.00	153.90	0	Spot (Block6, Row6, Column7)	38050.01	36217.00	12307.66	0.02	0.32	16025.50	16029.04	16025.50	1368.90	0.00	0.09	100.00	99.00	2.61	20191.50	22024.51	24770580.00	16.09	20985.57	20335.00
6	8	6	11228.00	8842.00	148.75	0	Spot (Block6, Row6, Column8)	45133.12	44173.00	15796.70	0.01	0.35	15948.00	16021.75	15948.00	1361.67	0.00	0.08	100.00	100.00	21.18	28225.00	29185.12	27486196.00	21.38	23181.98	22486.50
6	1	7	9120.00	9141.00	202.30	0	Spot (Block6, Row7, Column1)	21717.73	21381.00	2461.88	0.01	0.11	16161.00	16439.58	16161.00	2645.36	0.01	0.16	89.00	48.00	0.00	5220.00	5556.73	25236016.00	2.00	18333.11	18199.00
6	2	7	9434.00	9144.00	199.00	0	Spot (Block6, Row7, Column2)	17618.50	17560.00	1320.99	0.00	0.07	15571.00	15803.85	15571.00	2648.54	0.01	0.17	37.00	0.00	0.00	1989.00	2047.50	19679876.00	0.69	16512.77	16452.00
6	3	7	9724.00	9139.00	200.10	0	Spot (Block6, Row7, Column3)	18184.88	18030.00	1464.59	0.00	0.08	15727.00	15843.38	15727.00	1404.13	0.00	0.09	70.00	41.00	0.00	2303.00	2457.88	20530744.00	1.67	17184.13	17120.00
6	4	7	10023.00	9143.00	194.55	0	Spot (Block6, Row7, Column4)	18403.73	18284.00	1388.83	0.00	0.08	15793.00	15868.38	15793.00	1359.81	0.00	0.09	76.00	44.00	0.00	2491.00	2610.73	19710396.00	1.86	16938.66	16795.00
6	5	7	10324.00	9138.00	173.15	0	Spot (Block6, Row7, Column5)	21124.13	20869.00	2153.86	0.01	0.10	15784.00	15878.43	15784.00	1327.94	0.00	0.08	98.00	91.00	0.00	5085.00	5340.13	17659776.00	3.95	17982.88	17924.00
6	6	7	10624.00	9136.00	170.80	0	Spot (Block6, Row7, Column6)	20981.81	20852.00	2100.62	0.00	0.10	15747.00	15789.70	15747.00	1309.07	0.00	0.08	99.00	90.00	0.00	5105.00	5234.81	17058208.00	3.97	17733.55	17776.00
6	7	7	10914.00	9143.00	150.15	0	Spot (Block6, Row7, Column7)	38253.64	36647.50	10855.92	0.02	0.28	15866.50	15926.79	15866.50	1355.40	0.00	0.09	100.00	100.00	2.12	20781.00	22387.14	23487752.00	16.47	21694.27	20644.00
6	8	7	11223.00	9148.00	188.10	0	Spot (Block6, Row7, Column8)	29845.11	29828.00	3746.79	0.00	0.13	16091.00	16160.69	16091.00	1333.63	0.00	0.08	100.00	100.00	0.00	13737.00	13754.11	29755532.00	10.26	20438.10	20148.00
6	1	8	9115.00	9444.00	160.60	0	Spot (Block6, Row8, Column1)	64756.05	65535.00	3508.50	0.01	0.05	16431.00	16609.64	16431.00	2356.37	0.00	0.14	100.00	100.00	93.12	49104.00	48325.05	46106756.00	20.43	33675.71	30682.00
6	2	8	9425.00	9439.00	191.70	0	Spot (Block6, Row8, Column2)	18405.34	18184.00	1649.76	0.01	0.09	15607.00	15734.08	15607.00	1438.30	0.00	0.09	79.00	43.00	0.00	2577.00	2798.34	19159956.00	1.86	16886.12	16839.50
6	3	8	9716.00	9439.00	156.25	0	Spot (Block6, Row8, Column3)	28126.21	26034.00	8054.43	0.03	0.29	15415.50	15502.40	15415.50	1330.22	0.00	0.09	99.00	95.00	0.15	10618.50	12710.71	18928936.00	9.49	18638.02	18344.00
6	4	8	10020.00	9439.00	167.65	0	Spot (Block6, Row8, Column4)	19862.06	19788.00	1981.82	0.00	0.10	15442.00	15548.13	15442.00	1307.14	0.00	0.08	97.00	78.00	0.00	4346.00	4420.06	15472543.00	3.30	17185.33	17191.00
6	5	8	10321.00	9436.00	201.10	0	Spot (Block6, Row8, Column5)	18016.44	17842.50	1440.17	0.00	0.08	15582.00	15699.41	15582.00	1298.36	0.00	0.08	75.00	42.00	0.00	2260.50	2434.44	20682872.00	1.78	16487.71	16389.00
6	6	8	10625.00	9441.00	174.25	0	Spot (Block6, Row8, Column6)	24389.86	24471.00	3849.55	0.00	0.16	15850.50	15957.00	15850.50	1355.62	0.00	0.08	99.00	94.00	0.00	8620.50	8539.36	20731396.00	6.22	18664.75	18272.50
6	7	8	10922.00	9439.00	158.20	0	Spot (Block6, Row8, Column7)	25880.66	25498.50	4426.93	0.01	0.17	15992.00	16099.35	15992.00	1383.70	0.00	0.09	100.00	98.00	0.00	9506.50	9888.66	17857650.00	7.07	18881.23	18718.50
6	8	8	11221.00	9438.00	158.80	0	Spot (Block6, Row8, Column8)	28813.24	28339.00	5318.68	0.01	0.18	16113.00	16225.56	16113.00	1367.90	0.00	0.08	100.00	100.00	0.00	12226.00	12700.24	20140456.00	9.20	19706.75	19377.00
7	1	1	13623.00	7341.00	165.15	0	Spot (Block7, Row1, Column1)	64490.73	65535.00	3985.11	0.01	0.06	8042.00	8141.50	8042.00	823.30	0.01	0.10	100.00	100.00	88.62	57493.00	56448.73	48755480.00	68.44	25771.68	24777.00
7	2	1	13919.00	7347.00	179.45	0	Spot (Block7, Row1, Column2)	10037.28	9920.00	993.60	0.01	0.10	7752.00	7816.79	7752.00	713.56	0.00	0.09	98.00	77.00	0.00	2168.00	2285.28	9033549.00	3.11	8659.30	8712.50
7	3	1	14228.00	7348.00	178.80	0	Spot (Block7, Row1, Column3)	8628.07	8579.00	617.35	0.00	0.07	7581.00	7615.36	7581.00	495.48	0.00	0.07	77.00	50.00	0.00	998.00	1047.07	7739383.00	2.04	8166.00	8088.00
7	4	1	14520.00	7342.00	186.70	0	Spot (Block7, Row1, Column4)	9317.14	9205.00	728.26	0.01	0.08	7531.00	7585.87	7531.00	487.50	0.00	0.06	98.00	89.00	0.00	1674.00	1786.14	9149432.00	3.55	8251.17	8264.00
7	5	1	14832.00	7334.00	173.75	0	Spot (Block7, Row1, Column5)	8972.18	9011.50	632.16	0.00	0.07	7501.00	7572.33	7501.00	641.91	0.00	0.08	89.00	63.00	0.00	1510.50	1471.18	7536630.00	2.18	8165.43	8102.00
7	6	1	15117.00	7335.00	196.10	0	Spot (Block7, Row1, Column6)	8751.53	8647.00	649.44	0.01	0.07	7369.00	7425.57	7369.00	462.90	0.00	0.06	94.00	74.00	0.00	1278.00	1382.53	9504162.00	2.86	7930.97	7890.50
7	7	1	15431.00	7339.00	181.05	0	Spot (Block7, Row1, Column7)	9135.77	9008.00	777.23	0.01	0.09	7219.00	7262.68	7219.00	434.75	0.00	0.06	99.00	94.00	0.00	1789.00	1916.77	8395773.00	4.31	8021.71	8076.50
7	8	1	15737.00	7345.00	206.30	0	Spot (Block7, Row1, Column8)	8496.41	8511.50	592.04	0.00	0.07	7206.00	7237.74	7206.00	430.14	0.00	0.06	91.00	74.00	0.00	1305.50	1290.41	10331632.00	2.93	7655.61	7629.50
7	1	2	13621.00	7636.00	195.45	0	Spot (Block7, Row2, Column1)	8828.24	8788.00	638.24	0.00	0.07	7757.50	7845.93	7757.50	639.46	0.00	0.08	67.00	38.00	0.00	1030.50	1070.74	9552152.00	1.54	8254.07	8159.00
7	2	2	13920.00	7636.00	147.60	0	Spot (Block7, Row2, Column2)	8957.08	8899.00	544.24	0.00	0.06	7529.00	7567.76	7529.00	474.15	0.00	0.06	98.00	78.00	0.00	1370.00	1428.08	5329463.00	2.93	8115.75	8170.00
7	3	2	14228.00	7640.00	179.45	0	Spot (Block7, Row2, Column3)	8617.94	8545.00	602.52	0.00	0.07	7362.50	7418.87	7362.50	481.21	0.00	0.06	93.00	62.00	0.00	1182.50	1255.44	7781996.00	2.49	7957.68	7947.00
7	4	2	14531.00	7643.00	187.10	0	Spot (Block7, Row2, Column4)	8557.66	8492.00	629.71	0.00	0.07	7271.00	7345.97	7271.00	474.56	0.00	0.06	89.00	67.00	0.00	1221.00	1286.66	8420740.00	2.55	7950.09	7980.00
7	5	2	14826.00	7637.00	198.90	0	Spot (Block7, Row2, Column5)	9854.38	9771.00	889.92	0.00	0.09	7231.00	7306.78	7231.00	650.53	0.00	0.09	100.00	94.00	0.00	2540.00	2623.38	11056619.00	3.92	8211.55	8283.00
7	6	2	15124.00	7645.00	191.45	0	Spot (Block7, Row2, Column6)	8469.29	8395.00	683.95	0.00	0.08	7169.00	7210.93	7169.00	459.18	0.00	0.06	92.00	66.00	0.00	1226.00	1300.29	8799594.00	2.74	7728.46	7678.00
7	7	2	15429.00	7640.00	165.05	0	Spot (Block7, Row2, Column7)	8425.52	8430.00	539.62	0.00	0.06	7099.00	7158.86	7099.00	441.20	0.00	0.06	97.00	74.00	0.00	1331.00	1326.52	6327562.00	2.87	7850.58	7900.00
7	8	2	15721.00	7641.00	192.80	0	Spot (Block7, Row2, Column8)	8052.05	8027.50	474.12	0.00	0.06	7176.00	7201.50	7176.00	411.53	0.00	0.06	81.00	52.00	0.00	851.50	876.05	8422447.00	2.07	7581.52	7627.00
7	1	3	13628.00	7943.00	164.85	0	Spot (Block7, Row3, Column1)	9680.60	9711.00	854.99	0.00	0.09	7597.00	7644.49	7597.00	486.74	0.00	0.06	99.00	92.00	0.00	2114.00	2083.60	7308856.00	4.18	8368.29	8406.00
7	2	3	13929.00	7944.00	192.15	0	Spot (Block7, Row3, Column2)	8549.08	8427.50	568.51	0.01	0.07	7410.00	7464.72	7410.00	451.00	0.00	0.06	95.00	57.00	0.00	1017.50	1139.08	8925244.00	2.40	7946.86	7912.00
7	3	3	14207.00	7936.00	178.80	0	Spot (Block7, Row3, Column3)	8929.12	8825.00	1059.79	0.01	0.12	7360.50	7402.86	7360.50	463.13	0.00	0.06	93.00	82.00	0.00	1464.50	1568.62	8018350.00	3.30	8089.80	8174.00
7	4	3	14521.00	7936.00	191.50	0	Spot (Block7, Row3, Column4)	8740.47	8582.50	778.78	0.01	0.09	7182.50	7219.62	7182.50	431.73	0.00	0.06	98.00	79.00	0.00	1400.00	1557.97	9020166.00	3.52	7871.89	7781.00
7	5	3	14829.00	7941.00	180.60	0	Spot (Block7, Row3, Column5)	8470.63	8320.00	618.88	0.01	0.07	7065.00	7109.36	7065.00	408.58	0.00	0.06	98.00	89.00	0.00	1255.00	1405.63	7750623.00	3.33	7734.17	7777.00
7	6	3	15127.00	7944.00	196.75	0	Spot (Block7, Row3, Column6)	9014.01	8871.00	871.29	0.01	0.10	7061.00	7118.77	7061.00	412.31	0.00	0.06	98.00	96.00	0.00	1810.00	1953.01	9870336.00	4.60	7820.65	7874.50
7	7	3	15435.00	7954.00	190.85	0	Spot (Block7, Row3, Column7)	8359.68	8325.00	507.90	0.00	0.06	7171.00	7214.62	7171.00	442.71	0.00	0.06	93.00	71.00	0.00	1154.00	1188.68	8585388.00	2.59	7733.91	7693.50
7	8	3	15729.00	7940.00	181.50	0	Spot (Block7, Row3, Column8)	8697.49	8668.00	603.55	0.00	0.07	7298.00	7353.50	7298.00	433.63	0.00	0.06	98.00	76.00	0.00	1370.00	1399.49	8062569.00	3.10	7939.35	7873.50
7	1	4	13627.00	8246.00	181.45	0	Spot (Block7, Row4, Column1)	9728.84	9527.00	1511.42	0.01	0.16	7594.00	7652.03	7594.00	521.70	0.00	0.07	98.00	87.00	0.00	1933.00	2134.84	8979717.00	3.98	8429.76	8419.00
7	2	4	13928.00	8239.00	203.80	0	Spot (Block7, Row4, Column2)	8870.25	8790.50	672.38	0.00	0.08	7451.00	7510.00	7451.00	483.09	0.00	0.06	95.00	70.00	0.00	1339.50	1419.25	10466895.00	2.82	8097.65	8063.50
7	3	4	14226.00	8243.00	160.10	0	Spot (Block7, Row4, Column3)	12048.55	12164.50	1675.66	0.00	0.14	7391.00	7422.92	7391.00	473.79	0.00	0.06	100.00	99.00	0.00	4773.50	4657.55	8578570.00	9.76	8822.33	8812.00
7	4	4	14521.00	8249.00	200.20	0	Spot (Block7, Row4, Column4)	8281.22	8185.00	499.38	0.01	0.06	7205.00	7221.69	7205.00	452.86	0.00	0.06	90.00	56.00	0.00	980.00	1076.22	9407464.00	2.34	7620.08	7552.00
7	5	4	14808.00	8239.00	189.20	0	Spot (Block7, Row4, Column5)	8327.15	8282.50	548.12	0.00	0.07	7092.00	7131.81	7092.00	435.18	0.00	0.06	97.00	73.00	0.00	1190.50	1235.15	8393770.00	2.75	7636.39	7644.50
7	6	4	15127.00	8240.00	200.25	0	Spot (Block7, Row4, Column6)	9880.63	9759.00	920.96	0.01	0.09	7118.00	7183.37	7118.00	482.16	0.00	0.07	99.00	98.00	0.00	2641.00	2762.63	11254034.00	5.59	8019.21	8019.00
7	7	4	15429.00	8245.00	198.45	0	Spot (Block7, Row4, Column7)	8859.75	8724.00	771.97	0.01	0.09	7253.00	7312.38	7253.00	454.21	0.00	0.06	96.00	81.00	0.00	1471.00	1606.75	9869761.00	3.41	7815.69	7725.00
7	8	4	15721.00	8252.00	171.55	0	Spot (Block7, Row4, Column8)	9757.29	9652.00	952.57	0.00	0.10	7396.00	7474.90	7396.00	452.65	0.00	0.06	99.00	96.00	0.00	2256.00	2361.29	7991217.00	5.04	8228.07	8220.00
7	1	5	13624.00	8543.00	166.80	0	Spot (Block7, Row5, Column1)	11097.56	11042.00	1407.72	0.00	0.13	7700.00	7747.58	7700.00	562.73	0.00	0.07	100.00	97.00	0.00	3342.00	3397.56	8567313.00	5.95	8871.51	8880.00
7	2	5	13928.00	8550.00	185.70	0	Spot (Block7, Row5, Column2)	9296.12	9241.00	743.31	0.00	0.08	7504.00	7568.64	7504.00	557.65	0.00	0.07	97.00	79.00	0.00	1737.00	1792.12	9017239.00	3.10	8171.36	8221.00
7	3	5	14229.00	8548.00	191.95	0	Spot (Block7, Row5, Column3)	9175.04	8947.00	880.62	0.01	0.10	7381.00	7441.56	7381.00	483.62	0.00	0.06	97.00	83.00	0.00	1566.00	1794.04	9560391.00	3.58	8173.80	8196.00
7	4	5	14531.00	8549.00	183.15	0	Spot (Block7, Row5, Column4)	8764.80	8738.00	635.73	0.00	0.07	7249.00	7283.17	7249.00	464.39	0.00	0.06	95.00	79.00	0.00	1489.00	1515.80	8282735.00	3.19	7866.59	7849.00
7	5	5	14828.00	8545.00	165.80	0	Spot (Block7, Row5, Column5)	11542.38	11542.00	1746.51	0.00	0.15	7226.00	7268.80	7226.00	485.00	0.00	0.07	100.00	100.00	0.00	4316.00	4316.38	8806834.00	8.81	8553.44	8550.00
7	6	5	15127.00	8547.00	186.70	0	Spot (Block7, Row5, Column6)	8576.83	8489.00	618.42	0.00	0.07	7201.00	7272.54	7201.00	494.59	0.00	0.07	95.00	69.00	0.00	1288.00	1375.83	8388139.00	2.64	7825.40	7846.50
7	7	5	15428.00	8541.00	190.25	0	Spot (Block7, Row5, Column7)	9020.67	8924.00	731.72	0.00	0.08	7266.00	7325.03	7266.00	441.89	0.00	0.06	97.00	90.00	0.00	1658.00	1754.67	9210105.00	3.84	7992.69	8024.00
7	8	5	15731.00	8543.00	167.35	0	Spot (Block7, Row5, Column8)	9405.69	9267.00	944.14	0.01	0.10	7450.00	7510.04	7450.00	462.21	0.00	0.06	97.00	89.00	0.00	1817.00	1955.69	7327029.00	4.10	8199.24	8176.00
7	1	6	13620.00	8839.00	190.25	0	Spot (Block7, Row6, Column1)	9840.22	9725.50	881.37	0.01	0.09	7682.00	7785.91	7682.00	613.17	0.01	0.08	97.00	86.00	0.00	2043.50	2158.22	10037027.00	3.35	8598.89	8624.50
7	2	6	13918.00	8859.00	202.55	0	Spot (Block7, Row6, Column2)	9232.33	8934.50	2402.42	0.01	0.26	7481.00	7568.15	7481.00	568.74	0.01	0.08	89.00	64.00	0.00	1453.50	1751.33	10746430.00	2.93	8103.54	8048.50
7	3	6	14214.00	8841.00	179.80	0	Spot (Block7, Row6, Column3)	9669.34	9490.00	1029.19	0.01	0.11	7401.00	7463.95	7401.00	495.39	0.00	0.07	99.00	93.00	0.00	2089.00	2268.34	8770095.00	4.45	8305.33	8294.00
7	4	6	14533.00	8846.00	195.80	0	Spot (Block7, Row6, Column4)	8605.15	8518.50	723.67	0.00	0.08	7300.00	7360.26	7300.00	475.35	0.00	0.06	87.00	67.00	0.00	1218.50	1305.15	9345198.00	2.62	7776.74	7736.00
7	5	6	14822.00	8843.00	148.20	0	Spot (Block7, Row6, Column5)	11880.88	11793.00	1506.53	0.00	0.13	7336.00	7380.11	7336.00	492.53	0.00	0.07	100.00	100.00	0.00	4457.00	4544.88	7128531.00	9.14	8946.29	8864.00
7	6	6	15128.00	8835.00	188.65	0	Spot (Block7, Row6, Column6)	8323.73	8252.00	547.15	0.00	0.07	7281.00	7332.89	7281.00	455.37	0.00	0.06	88.00	54.00	0.00	971.00	1042.73	8340378.00	2.18	7742.86	7708.00
7	7	6	15435.00	8846.00	164.05	0	Spot (Block7, Row6, Column7)	9370.17	9171.00	1098.85	0.01	0.12	7330.00	7385.77	7330.00	448.97	0.00	0.06	99.00	95.00	0.00	1841.00	2040.17	6980773.00	4.42	8259.40	8195.00
7	8	6	15724.00	8848.00	153.50	0	Spot (Block7, Row6, Column8)	9034.27	8999.50	583.72	0.00	0.06	7543.00	7591.76	7543.00	500.80	0.00	0.07	96.00	74.00	0.00	1456.50	1491.27	5836137.00	2.88	8163.94	8055.00
7	1	7	13622.00	9143.00	200.05	0	Spot (Block7, Row7, Column1)	9073.33	8999.00	613.55	0.00	0.07	7754.00	7870.28	7754.00	781.22	0.01	0.10	80.00	29.00	0.00	1245.00	1319.33	10298235.00	1.54	8217.02	8125.50
7	2	7	13934.00	9147.00	194.15	0	Spot (Block7, Row7, Column2)	8566.05	8577.00	557.70	0.00	0.07	7533.00	7585.82	7533.00	503.12	0.00	0.07	80.00	53.00	0.00	1044.00	1033.05	9088579.00	1.95	8029.05	8012.00
7	3	7	14223.00	9141.00	203.25	0	Spot (Block7, Row7, Column3)	8601.55	8553.00	634.01	0.00	0.07	7429.00	7473.73	7429.00	502.91	0.00	0.07	84.00	57.00	0.00	1124.00	1172.55	10089620.00	2.24	8000.07	7965.50
7	4	7	14528.00	9138.00	195.35	0	Spot (Block7, Row7, Column4)	8421.09	8419.00	597.07	0.00	0.07	7283.50	7345.21	7283.50	492.36	0.00	0.07	85.00	56.00	0.00	1135.50	1137.59	9086360.00	2.19	7744.17	7760.50
7	5	7	14827.00	9141.00	184.75	0	Spot (Block7, Row7, Column5)	8787.17	8705.50	621.58	0.00	0.07	7305.00	7360.90	7305.00	499.68	0.00	0.07	96.00	75.00	0.00	1400.50	1482.17	8382963.00	2.85	7952.57	7981.00
7	6	7	15133.00	9141.00	190.85	0	Spot (Block7, Row7, Column6)	8997.11	8874.00	709.38	0.01	0.08	7338.00	7380.00	7338.00	497.51	0.00	0.07	96.00	84.00	0.00	1536.00	1659.11	9240032.00	3.25	8056.67	7986.50
7	7	7	15419.00	9145.00	189.60	0	Spot (Block7, Row7, Column7)	8998.72	8846.00	890.32	0.01	0.10	7458.00	7484.71	7458.00	512.07	0.00	0.07	92.00	67.00	0.00	1388.00	1540.72	9115701.00	2.96	8044.94	8086.00
7	8	7	15725.00	9144.00	190.45	0	Spot (Block7, Row7, Column8)	12485.16	12560.00	1377.99	0.00	0.11	7644.00	7665.48	7644.00	523.25	0.00	0.07	100.00	100.00	0.00	4916.00	4841.16	12759833.00	9.21	9099.54	9211.00
7	1	8	13611.00	9446.00	158.15	0	Spot (Block7, Row8, Column1)	64028.13	65535.00	5877.19	0.01	0.09	8162.00	8283.59	8162.00	963.48	0.01	0.12	100.00	100.00	91.50	57373.00	55866.13	44435948.00	57.86	27051.05	22913.50
7	2	8	13929.00	9440.00	187.65	0	Spot (Block7, Row8, Column2)	8732.65	8667.00	689.07	0.00	0.08	7710.00	7814.14	7710.00	812.04	0.01	0.10	55.00	21.00	0.00	957.00	1022.65	8619125.00	1.13	8411.16	8436.50
7	3	8	14218.00	9443.00	183.45	0	Spot (Block7, Row8, Column3)	9157.12	8960.00	1008.55	0.01	0.11	7571.00	7626.49	7571.00	540.73	0.00	0.07	89.00	62.00	0.00	1389.00	1586.12	8653481.00	2.83	8253.53	8167.00
7	4	8	14523.00	9433.00	164.80	0	Spot (Block7, Row8, Column4)	9741.64	9597.00	931.17	0.01	0.10	7445.00	7489.53	7445.00	549.73	0.00	0.07	98.00	92.00	0.00	2152.00	2296.64	7345199.00	4.10	8276.89	8309.00
7	5	8	14825.00	9449.00	182.90	0	Spot (Block7, Row8, Column5)	8531.71	8507.00	631.78	0.00	0.07	7457.00	7502.04	7457.00	572.78	0.00	0.08	77.00	45.00	0.00	1050.00	1074.71	8062466.00	1.80	7936.59	7966.00
7	6	8	15133.00	9444.00	173.60	0	Spot (Block7, Row8, Column6)	10371.09	10159.00	1257.30	0.01	0.12	7507.00	7552.17	7507.00	551.86	0.00	0.07	99.00	95.00	0.00	2652.00	2864.09	8722089.00	5.11	8553.95	8517.00
7	7	8	15435.00	9449.00	211.10	0	Spot (Block7, Row8, Column7)	9244.98	9152.00	772.24	0.00	0.08	7685.50	7728.40	7685.50	613.48	0.00	0.08	92.00	62.00	0.00	1466.50	1559.48	11759618.00	2.47	8276.42	8245.50
7	8	8	15724.00	9443.00	157.50	0	Spot (Block7, Row8, Column8)	20218.60	19779.00	5956.71	0.01	0.29	7753.00	7792.93	7753.00	605.40	0.00	0.08	100.00	100.00	0.00	12026.00	12465.60	13849741.00	20.52	11025.09	10567.00
8	1	1	18129.00	7343.00	164.55	0	Spot (Block8, Row1, Column1)	63982.65	65535.00	4631.52	0.01	0.07	8187.00	8275.25	8187.00	693.77	0.00	0.08	100.00	100.00	82.34	57348.00	55795.65	48179416.00	80.30	25041.68	22796.50
8	2	1	18424.00	7343.00	175.15	0	Spot (Block8, Row1, Column2)	10172.73	10154.00	972.21	0.00	0.10	7999.00	8063.60	7999.00	591.13	0.00	0.07	97.00	82.00	0.00	2155.00	2173.73	8738371.00	3.57	8831.12	8838.00
8	3	1	18724.00	7343.00	199.25	0	Spot (Block8, Row1, Column3)	9047.52	9042.50	556.02	0.00	0.06	7994.00	8014.46	7994.00	451.32	0.00	0.06	86.00	57.00	0.00	1048.50	1053.52	10115131.00	2.29	8468.80	8442.00
8	4	1	19024.00	7346.00	164.20	0	Spot (Block8, Row1, Column4)	10075.48	9963.00	800.38	0.00	0.08	8027.00	8043.68	8027.00	440.50	0.00	0.05	98.00	94.00	0.00	1936.00	2048.48	7526385.00	4.61	8913.58	8877.00
8	5	1	19322.00	7340.00	194.75	0	Spot (Block8, Row1, Column5)	9381.71	9378.00	542.73	0.00	0.06	8071.00	8100.64	8071.00	421.83	0.00	0.05	94.00	80.00	0.00	1307.00	1310.71	10029045.00	3.04	8646.30	8674.50
8	6	1	19615.00	7341.00	197.80	0	Spot (Block8, Row1, Column6)	9714.60	9639.50	677.24	0.00	0.07	8154.00	8288.95	8154.00	1084.29	0.01	0.13	74.00	20.00	0.00	1485.50	1560.60	10763774.00	1.31	8728.77	8709.00
8	7	1	19954.00	7323.00	119.70	0	Spot (Block8, Row1, Column7)	15654.63	11743.00	11731.79	0.12	0.75	8305.00	8423.18	8305.00	669.57	0.01	0.08	100.00	100.00	3.20	3438.00	7349.63	5870486.00	10.80	10749.11	10599.00
8	8	1	20227.00	7288.00	235.65	0	Spot (Block8, Row1, Column8)	9434.70	9325.50	904.00	0.01	0.10	8584.00	8776.58	8584.00	1890.60	0.01	0.22	16.00	0.00	0.00	741.50	850.70	15133266.00	0.35	9030.92	8846.00
8	1	2	18113.00	7642.00	219.45	0	Spot (Block8, Row2, Column1)	8992.13	8988.00	482.33	0.00	0.05	7920.00	7990.81	7920.00	588.76	0.00	0.07	84.00	38.00	0.00	1068.00	1072.13	12418129.00	1.70	8305.93	8303.50
8	2	2	18420.00	7639.00	139.05	0	Spot (Block8, Row2, Column2)	9561.65	9269.00	1137.04	0.01	0.12	7759.00	7807.92	7759.00	499.35	0.00	0.06	98.00	87.00	0.00	1510.00	1802.65	4981621.00	3.51	8529.47	8517.50
8	3	2	18728.00	7645.00	181.75	0	Spot (Block8, Row2, Column3)	9324.42	9218.50	582.05	0.00	0.06	7850.50	7904.41	7850.50	529.96	0.00	0.07	98.00	70.00	0.00	1368.00	1473.92	8615765.00	2.68	8519.07	8441.00
8	4	2	19025.00	7645.00	202.10	0	Spot (Block8, Row2, Column4)	9204.54	9134.00	584.94	0.00	0.06	7989.00	8036.15	7989.00	449.68	0.00	0.06	93.00	64.00	0.00	1145.00	1215.54	10649654.00	2.60	8395.83	8376.50
8	5	2	19328.00	7644.00	193.50	0	Spot (Block8, Row2, Column5)	12376.56	12333.00	1215.74	0.00	0.10	8099.00	8159.32	8099.00	487.25	0.00	0.06	100.00	99.00	0.00	4234.00	4277.56	13119158.00	8.66	9574.44	9560.00
8	6	2	19620.00	7645.00	186.95	0	Spot (Block8, Row2, Column6)	10098.68	9936.00	794.28	0.01	0.08	8212.50	8239.42	8212.50	440.85	0.00	0.05	98.00	91.00	0.00	1723.50	1886.18	9886612.00	4.22	8996.18	9010.00
8	7	2	19927.00	7644.00	196.20	0	Spot (Block8, Row2, Column7)	9462.20	9416.50	555.06	0.00	0.06	8208.00	8309.00	8208.00	591.19	0.01	0.07	87.00	52.00	0.00	1208.50	1254.20	10313797.00	1.95	8650.50	8654.50
8	8	2	20223.00	7650.00	204.40	0	Spot (Block8, Row2, Column8)	9253.04	9175.00	525.04	0.00	0.06	8246.00	8474.68	8246.00	1963.43	0.01	0.23	3.00	0.00	0.00	929.00	1007.04	11001864.00	0.40	8670.22	8658.00
8	1	3	18134.00	7946.00	165.50	0	Spot (Block8, Row3, Column1)	10852.12	10653.00	1175.02	0.01	0.11	7831.00	7871.92	7831.00	444.99	0.00	0.06	100.00	98.00	0.00	2822.00	3021.12	8247608.00	6.70	8902.59	8869.50
8	2	3	18423.00	7945.00	199.15	0	Spot (Block8, Row3, Column2)	9090.61	9011.50	590.47	0.00	0.06	7760.50	7798.85	7760.50	523.02	0.00	0.07	92.00	62.00	0.00	1251.00	1330.11	10163303.00	2.47	8288.19	8253.50
8	3	3	18715.00	7934.00	174.15	0	Spot (Block8, Row3, Column3)	9905.07	9755.50	783.39	0.01	0.08	7962.00	8012.95	7962.00	566.00	0.00	0.07	97.00	90.00	0.00	1793.50	1943.07	8439120.00	3.34	8731.52	8687.50
8	4	3	19025.00	7943.00	195.05	0	Spot (Block8, Row3, Column4)	10151.78	9996.50	874.54	0.01	0.09	8122.00	8194.56	8122.00	684.24	0.00	0.08	98.00	75.00	0.00	1874.50	2029.78	10923310.00	2.86	8881.79	8857.00
8	5	3	19324.00	7945.00	183.65	0	Spot (Block8, Row3, Column5)	10754.12	10484.00	1345.64	0.01	0.13	8297.00	8344.23	8297.00	697.44	0.00	0.08	96.00	79.00	0.00	2187.00	2457.12	10248678.00	3.46	9178.44	9184.00
8	6	3	19618.00	7943.00	202.25	0	Spot (Block8, Row3, Column6)	9642.87	9584.00	549.55	0.00	0.06	8323.00	8347.50	8323.00	447.99	0.00	0.05	96.00	79.00	0.00	1261.00	1319.87	11147153.00	2.89	8821.77	8809.00
8	7	3	19927.00	7941.00	186.50	0	Spot (Block8, Row3, Column7)	9469.26	9441.00	505.96	0.00	0.05	8214.00	8250.16	8214.00	418.07	0.00	0.05	95.00	79.00	0.00	1227.00	1255.26	9251467.00	2.92	8859.61	8905.00
8	8	3	20221.00	7940.00	202.15	0	Spot (Block8, Row3, Column8)	9386.97	9377.00	553.31	0.00	0.06	8208.00	8254.14	8208.00	504.90	0.00	0.06	88.00	58.00	0.00	1169.00	1178.97	10917043.00	2.24	8760.60	8774.00
8	1	4	18122.00	8247.00	195.50	0	Spot (Block8, Row4, Column1)	9832.81	9683.00	905.88	0.01	0.09	7897.00	7952.35	7897.00	471.55	0.00	0.06	96.00	87.00	0.00	1786.00	1935.81	10609600.00	3.99	8463.14	8401.00
8	2	4	18422.00	8240.00	207.45	0	Spot (Block8, Row4, Column2)	9102.18	9056.00	568.23	0.00	0.06	7777.00	7845.00	7777.00	432.80	0.00	0.06	95.00	77.00	0.00	1279.00	1325.18	11177478.00	2.90	8310.78	8206.00
8	3	4	18726.00	8240.00	163.50	0	Spot (Block8, Row4, Column3)	13909.40	13794.50	2218.78	0.00	0.16	8004.00	8064.72	8004.00	479.50	0.00	0.06	100.00	100.00	0.00	5790.50	5905.40	10348592.00	12.19	9628.68	9559.00
8	4	4	19012.00	8243.00	211.25	0	Spot (Block8, Row4, Column4)	9205.56	9122.00	530.46	0.00	0.06	8137.00	8200.78	8137.00	674.74	0.00	0.08	72.00	28.00	0.00	985.00	1068.56	11737086.00	1.49	8451.57	8469.00
8	5	4	19311.00	8243.00	193.05	0	Spot (Block8, Row4, Column5)	10076.08	9886.00	812.11	0.01	0.08	8279.00	8326.99	8279.00	674.18	0.00	0.08	95.00	68.00	0.00	1607.00	1797.08	10630260.00	2.59	9079.27	9092.50
8	6	4	19626.00	8236.00	196.35	0	Spot (Block8, Row4, Column6)	12598.56	12543.00	1150.36	0.00	0.09	8341.00	8362.41	8341.00	611.58	0.00	0.07	99.00	98.00	0.00	4202.00	4257.56	13707238.00	6.93	9841.13	9777.50
8	7	4	19918.00	8253.00	160.15	0	Spot (Block8, Row4, Column7)	10981.49	10667.50	1620.55	0.01	0.15	8267.00	8304.59	8267.00	607.19	0.00	0.07	100.00	92.00	0.00	2400.50	2714.49	7796858.00	4.41	9417.49	9410.00
8	8	4	20231.00	8246.00	178.70	0	Spot (Block8, Row4, Column8)	10557.61	10503.50	966.51	0.00	0.09	8276.00	8335.06	8276.00	443.83	0.00	0.05	98.00	93.00	0.00	2227.50	2281.61	9417384.00	5.01	9062.65	9090.00
8	1	5	18130.00	8547.00	168.65	0	Spot (Block8, Row5, Column1)	11495.03	11225.00	1797.85	0.01	0.16	8040.00	8090.08	8040.00	493.99	0.00	0.06	100.00	97.00	0.00	3185.00	3455.03	9058081.00	6.89	9094.97	9098.50
8	2	5	18418.00	8544.00	198.55	0	Spot (Block8, Row5, Column2)	9487.60	9393.00	730.47	0.00	0.08	7915.00	7990.00	7915.00	492.85	0.00	0.06	94.00	77.00	0.00	1478.00	1572.60	10578675.00	3.04	8540.24	8480.00
8	3	5	18724.00	8547.00	193.35	0	Spot (Block8, Row5, Column3)	9768.05	9611.50	786.87	0.01	0.08	8094.00	8152.56	8094.00	480.03	0.00	0.06	97.00	83.00	0.00	1517.50	1674.05	10334596.00	3.37	8813.71	8779.50
8	4	5	19025.00	8550.00	184.05	0	Spot (Block8, Row5, Column4)	9811.75	9792.00	630.64	0.00	0.06	8191.00	8234.18	8191.00	449.01	0.00	0.05	98.00	86.00	0.00	1601.00	1620.75	9311352.00	3.51	8932.10	8876.00
8	5	5	19320.00	8546.00	160.80	0	Spot (Block8, Row5, Column5)	14119.13	13857.00	2854.74	0.01	0.20	8280.50	8324.56	8280.50	485.20	0.00	0.06	100.00	100.00	0.00	5576.50	5838.63	10066937.00	11.94	9932.11	9913.00
8	6	5	19622.00	8534.00	174.15	0	Spot (Block8, Row5, Column6)	10421.86	10375.00	917.15	0.00	0.09	8328.00	8413.31	8328.00	1178.23	0.00	0.14	81.00	35.00	0.00	2047.00	2093.86	8775207.00	1.70	9223.12	9245.00
8	7	5	19921.00	8544.00	182.25	0	Spot (Block8, Row5, Column7)	9709.47	9565.00	643.82	0.01	0.07	8250.00	8302.82	8250.00	620.29	0.00	0.07	92.00	55.00	0.00	1315.00	1459.47	9058937.00	2.27	8918.72	9016.00
8	8	5	20233.00	8545.00	156.90	0	Spot (Block8, Row5, Column8)	11641.06	11587.50	1407.66	0.00	0.12	8313.50	8346.63	8313.50	443.78	0.00	0.05	100.00	99.00	0.00	3274.00	3327.56	7892638.00	7.42	9590.16	9584.50
8	1	6	18121.00	8842.00	209.65	0	Spot (Block8, Row6, Column1)	9652.41	9631.00	599.56	0.00	0.06	8128.00	8173.70	8128.00	521.49	0.00	0.06	96.00	79.00	0.00	1503.00	1524.41	12104116.00	2.84	8759.73	8774.00
8	2	6	18429.00	8846.00	203.55	0	Spot (Block8, Row6, Column2)	9502.65	9368.00	605.15	0.01	0.06	7959.00	7998.18	7959.00	494.88	0.00	0.06	99.00	85.00	0.00	1409.00	1543.65	11165619.00	3.04	8714.81	8765.00
8	3	6	18720.00	8846.00	180.25	0	Spot (Block8, Row6, Column3)	10311.77	10284.00	943.28	0.00	0.09	8065.00	8096.29	8065.00	493.19	0.00	0.06	97.00	92.00	0.00	2219.00	2246.77	9373398.00	4.49	8939.87	9014.00
8	4	6	19028.00	8843.00	179.00	0	Spot (Block8, Row6, Column4)	10013.43	9910.00	810.70	0.00	0.08	8155.00	8179.38	8155.00	483.82	0.00	0.06	99.00	83.00	0.00	1755.00	1858.43	9002077.00	3.79	8900.68	8843.50
8	5	6	19328.00	8839.00	156.10	0	Spot (Block8, Row6, Column5)	12323.91	12121.00	1533.25	0.01	0.12	8217.00	8235.30	8217.00	508.00	0.00	0.06	100.00	99.00	0.00	3904.00	4106.91	8244694.00	8.05	9564.29	9517.50
8	6	6	19627.00	8868.00	195.45	0	Spot (Block8, Row6, Column6)	9472.17	9401.00	732.66	0.00	0.08	8191.00	8272.42	8191.00	1149.15	0.00	0.14	52.00	7.00	0.00	1210.00	1281.17	10220470.00	1.04	8895.14	8944.00
8	7	6	19921.00	8834.00	190.60	0	Spot (Block8, Row6, Column7)	9668.87	9586.00	690.96	0.00	0.07	8118.50	8146.51	8118.50	441.15	0.00	0.05	97.00	83.00	0.00	1467.50	1550.37	9900927.00	3.45	8762.30	8806.00
8	8	6	20235.00	8847.00	181.70	0	Spot (Block8, Row6, Column8)	9550.25	9469.00	651.20	0.00	0.07	8212.00	8239.96	8212.00	443.89	0.00	0.05	90.00	75.00	0.00	1257.00	1338.25	8833981.00	2.95	8791.03	8740.00
8	1	7	18117.00	9152.00	198.10	0	Spot (Block8, Row7, Column1)	9549.62	9479.00	665.35	0.00	0.07	8160.00	8257.66	8160.00	691.04	0.01	0.08	83.00	47.00	0.00	1319.00	1389.62	10676481.00	1.87	8767.52	8726.50
8	2	7	18431.00	9150.00	202.00	0	Spot (Block8, Row7, Column2)	9179.08	9094.00	599.38	0.00	0.07	7924.00	7961.00	7924.00	472.95	0.00	0.06	94.00	63.00	0.00	1170.00	1255.08	10638550.00	2.58	8455.39	8375.00
8	3	7	18721.00	9150.00	213.15	0	Spot (Block8, Row7, Column3)	9080.74	9014.00	624.46	0.00	0.07	7910.00	7936.99	7910.00	469.29	0.00	0.06	87.00	59.00	0.00	1104.00	1170.74	11741392.00	2.44	8327.37	8265.50
8	4	7	19022.00	9145.00	204.60	0	Spot (Block8, Row7, Column4)	9190.52	9098.00	578.22	0.00	0.06	7939.00	7969.89	7939.00	447.58	0.00	0.06	94.00	73.00	0.00	1159.00	1251.52	10945912.00	2.73	8536.88	8514.00
8	5	7	19323.00	9144.00	202.30	0	Spot (Block8, Row7, Column5)	9422.63	9295.00	709.91	0.01	0.08	7995.00	8036.31	7995.00	497.12	0.00	0.06	96.00	70.00	0.00	1300.00	1427.63	10920828.00	2.79	8597.73	8566.00
8	6	7	19615.00	9134.00	195.75	0	Spot (Block8, Row7, Column6)	9568.68	9402.00	801.24	0.01	0.08	7912.00	7951.17	7912.00	452.70	0.00	0.06	99.00	90.00	0.00	1490.00	1656.68	10401154.00	3.57	8783.19	8761.00
8	7	7	19913.00	9141.00	207.55	0	Spot (Block8, Row7, Column7)	9243.42	9085.50	678.58	0.01	0.07	7883.00	7935.08	7883.00	463.85	0.00	0.06	93.00	71.00	0.00	1202.50	1360.42	11350917.00	2.82	8460.29	8494.00
8	8	7	20228.00	9138.00	193.20	0	Spot (Block8, Row7, Column8)	15318.02	15458.00	1691.70	0.00	0.11	8151.00	8191.92	8151.00	491.13	0.00	0.06	100.00	100.00	0.00	7307.00	7167.02	16099235.00	14.51	10358.88	10163.00
8	1	8	18118.00	9451.00	159.95	0	Spot (Block8, Row8, Column1)	64412.59	65535.00	4640.19	0.01	0.07	8401.00	8529.66	8401.00	848.87	0.01	0.10	100.00	100.00	90.55	57134.00	56011.59	45668968.00	65.83	27374.96	23398.00
8	2	8	18423.00	9444.00	182.00	0	Spot (Block8, Row8, Column2)	9331.18	9269.00	624.72	0.00	0.07	8046.00	8134.95	8046.00	714.73	0.00	0.09	77.00	41.00	0.00	1223.00	1285.18	8677994.00	1.67	8707.74	8704.00
8	3	8	18711.00	9438.00	174.30	0	Spot (Block8, Row8, Column3)	9927.95	9815.00	858.98	0.00	0.09	7923.00	7967.74	7923.00	482.69	0.00	0.06	98.00	91.00	0.00	1892.00	2004.95	8428828.00	4.06	8779.46	8834.50
8	4	8	19014.00	9446.00	186.95	0	Spot (Block8, Row8, Column4)	9718.02	9608.00	872.77	0.00	0.09	7926.00	7987.19	7926.00	591.59	0.00	0.07	93.00	77.00	0.00	1682.00	1792.02	9543096.00	2.93	8604.55	8566.00
8	5	8	19313.00	9435.00	142.50	0	Spot (Block8, Row8, Column5)	9689.32	9454.00	1889.49	0.01	0.20	7942.00	7999.23	7942.00	597.05	0.00	0.07	94.00	63.00	0.00	1512.00	1747.32	5329124.00	2.83	9075.91	9035.00
8	6	8	19625.00	9441.00	181.15	0	Spot (Block8, Row8, Column6)	9448.78	9423.00	630.42	0.00	0.07	7854.00	7912.35	7854.00	521.77	0.00	0.07	97.00	78.00	0.00	1569.00	1594.78	8702324.00	2.94	8586.83	8545.50
8	7	8	19923.00	9439.00	179.60	0	Spot (Block8, Row8, Column7)	9296.71	9201.00	684.02	0.00	0.07	7877.00	7922.82	7877.00	484.26	0.00	0.06	91.00	72.00	0.00	1324.00	1419.71	8413518.00	2.84	8378.61	8282.00
8	8	8	20228.00	9443.00	159.60	0	Spot (Block8, Row8, Column8)	17881.75	17438.00	3949.00	0.01	0.22	8148.00	8199.71	8148.00	527.50	0.00	0.06	100.00	100.00	0.00	9290.00	9733.75	12606634.00	18.35	10908.80	10779.00
9	1	1	4620.00	11836.00	163.95	0	Spot (Block9, Row1, Column1)	64720.00	65535.00	3659.53	0.01	0.06	13221.00	13482.02	13221.00	2323.96	0.01	0.17	100.00	100.00	92.62	52314.00	51499.00	48216884.00	22.05	29054.77	27559.00
9	2	1	4916.00	11845.00	161.20	0	Spot (Block9, Row1, Column2)	25161.78	24974.00	5420.30	0.00	0.22	13051.00	13131.22	13051.00	895.30	0.00	0.07	100.00	100.00	0.00	11923.00	12110.78	17990678.00	13.44	16090.07	16033.50
9	3	1	5225.00	11844.00	172.95	0	Spot (Block9, Row1, Column3)	20225.54	18811.00	4005.82	0.03	0.20	13357.50	13398.19	13357.50	934.84	0.00	0.07	100.00	97.00	0.00	5453.50	6868.04	16948996.00	7.30	15341.87	15540.50
9	4	1	5512.00	11842.00	162.05	0	Spot (Block9, Row1, Column4)	25776.89	25320.00	5397.39	0.01	0.21	13805.00	13954.94	13805.00	1033.01	0.00	0.07	100.00	100.00	0.00	11515.00	11971.89	18791348.00	11.44	17324.41	17413.50
9	5	1	5822.00	11837.00	153.85	0	Spot (Block9, Row1, Column5)	48721.19	53652.00	17117.73	0.04	0.35	14294.00	14439.05	14294.00	1082.26	0.00	0.07	100.00	100.00	39.35	39358.00	34427.19	31571552.00	31.68	21778.14	21056.50
9	6	1	6112.00	11833.00	153.85	0	Spot (Block9, Row1, Column6)	45508.71	44318.00	14658.79	0.01	0.32	14620.00	14771.47	14620.00	1160.89	0.00	0.08	100.00	100.00	20.06	29698.00	30888.71	29489776.00	26.48	21782.91	20934.00
9	7	1	6425.00	11836.00	162.65	0	Spot (Block9, Row1, Column7)	62749.13	65535.00	6088.45	0.02	0.10	14997.00	15167.24	14997.00	1363.44	0.00	0.09	100.00	100.00	76.50	50538.00	47752.13	45932808.00	34.90	29796.94	28099.50
9	8	1	6724.00	11828.00	202.60	0	Spot (Block9, Row1, Column8)	18057.70	17975.00	1350.69	0.00	0.07	15278.00	15446.71	15278.00	1327.94	0.00	0.09	84.00	51.00	0.00	2697.00	2779.70	21091380.00	1.97	16498.14	16327.00
9	1	2	4613.00	12141.00	215.95	0	Spot (Block9, Row2, Column1)	14757.16	14603.50	760.44	0.00	0.05	12850.00	12983.82	12850.00	847.17	0.00	0.07	95.00	53.00	0.00	1753.50	1907.16	19656524.00	2.09	13874.90	13882.00
9	2	2	4912.00	12143.00	130.35	0	Spot (Block9, Row2, Column2)	23326.75	23603.50	2977.57	0.01	0.13	12699.00	12751.68	12699.00	747.10	0.00	0.06	100.00	100.00	0.00	10904.50	10627.75	10636997.00	14.15	16309.73	16306.00
9	3	2	5222.00	12137.00	211.45	0	Spot (Block9, Row2, Column3)	15382.55	15227.50	1129.49	0.00	0.07	12981.00	13095.92	12981.00	956.71	0.00	0.07	92.00	62.00	0.00	2246.50	2401.55	19689656.00	2.39	13836.97	13831.50
9	4	2	5525.00	12142.00	186.65	0	Spot (Block9, Row2, Column4)	20300.36	20515.50	2628.34	0.00	0.13	13754.00	13867.16	13754.00	1069.77	0.00	0.08	100.00	97.00	0.00	6761.50	6546.36	19934940.00	6.01	16025.65	15949.00
9	5	2	5826.00	12141.00	191.20	0	Spot (Block9, Row2, Column5)	19019.62	19045.00	1795.12	0.00	0.09	14303.00	14386.68	14303.00	1002.53	0.00	0.07	99.00	94.00	0.00	4742.00	4716.62	19628244.00	4.62	15903.82	15867.00
9	6	2	6116.00	12142.00	204.45	0	Spot (Block9, Row2, Column6)	18622.76	18324.50	2066.00	0.01	0.11	14653.00	14722.63	14653.00	1040.91	0.00	0.07	95.00	79.00	0.00	3671.50	3969.76	22049348.00	3.75	15985.87	15990.50
9	7	2	6423.00	12140.00	191.20	0	Spot (Block9, Row2, Column7)	18739.59	18341.50	2153.34	0.01	0.11	14737.50	14816.55	14737.50	1060.15	0.00	0.07	97.00	81.00	0.00	3604.00	4002.09	19339250.00	3.70	16246.73	16219.50
9	8	2	6723.00	12136.00	212.75	0	Spot (Block9, Row2, Column8)	16524.27	16289.00	1136.39	0.01	0.07	14713.00	14778.34	14713.00	946.85	0.00	0.06	73.00	41.00	0.00	1576.00	1811.27	21299790.00	1.84	15837.01	15685.00
9	1	3	4624.00	12439.00	151.65	0	Spot (Block9, Row3, Column1)	31847.08	29729.50	10478.74	0.03	0.33	12748.50	12839.64	12748.50	803.11	0.00	0.06	100.00	100.00	0.00	16981.00	19098.58	20127358.00	23.67	17088.41	16735.00
9	2	3	4926.00	12440.00	201.95	0	Spot (Block9, Row3, Column2)	16137.85	16045.00	1415.21	0.00	0.09	12775.00	12855.38	12775.00	826.31	0.00	0.06	99.00	89.00	0.00	3270.00	3362.85	18703764.00	3.97	14209.91	14136.00
9	3	3	5209.00	12440.00	157.95	0	Spot (Block9, Row3, Column3)	22633.46	21594.00	5294.74	0.02	0.23	13263.00	13475.39	13263.00	1159.84	0.01	0.09	100.00	98.00	0.00	8331.00	9370.46	15458651.00	7.90	16278.46	16429.50
9	4	3	5519.00	12439.00	153.90	0	Spot (Block9, Row3, Column4)	38485.77	36659.00	13137.96	0.02	0.34	14273.00	14344.96	14273.00	1212.65	0.00	0.08	100.00	100.00	4.11	22386.00	24212.77	25285188.00	19.91	19177.77	18644.00
9	5	3	5826.00	12443.00	181.60	0	Spot (Block9, Row3, Column5)	21432.53	20051.00	4681.19	0.03	0.22	15160.00	15330.44	15160.00	1340.42	0.00	0.09	98.00	87.00	0.22	4891.00	6272.53	19825080.00	4.55	17091.25	17011.00
9	6	3	6122.00	12436.00	209.90	0	Spot (Block9, Row3, Column6)	18738.47	18442.00	1310.86	0.01	0.07	15508.50	15541.55	15508.50	1068.27	0.00	0.07	98.00	78.00	0.00	2933.50	3229.97	23591732.00	2.99	17043.62	17109.50
9	7	3	6421.00	12439.00	154.15	0	Spot (Block9, Row3, Column7)	32877.70	30673.50	11401.14	0.03	0.35	15263.00	15320.48	15263.00	1195.03	0.00	0.08	99.00	99.00	0.61	15410.50	17614.70	21567780.00	14.69	18928.15	18827.00
9	8	3	6722.00	12436.00	193.30	0	Spot (Block9, Row3, Column8)	17323.12	17203.00	1292.05	0.00	0.07	14860.50	14941.72	14860.50	1014.34	0.00	0.07	85.00	59.00	0.00	2342.50	2462.62	18258570.00	2.35	15911.29	15809.00
9	1	4	4620.00	12739.00	151.85	0	Spot (Block9, Row4, Column1)	33169.45	30653.00	11852.77	0.03	0.36	12663.00	12779.83	12663.00	915.91	0.00	0.07	100.00	100.00	0.31	17990.00	20506.45	21062608.00	22.26	17287.68	16827.50
9	2	4	4926.00	12736.00	214.40	0	Spot (Block9, Row4, Column2)	15249.06	15083.50	1041.94	0.00	0.07	12669.00	12810.63	12669.00	951.23	0.00	0.07	97.00	71.00	0.00	2414.50	2580.06	20037260.00	2.56	13905.00	13824.00
9	3	4	5220.00	12738.00	155.20	0	Spot (Block9, Row4, Column3)	60801.30	65535.00	8484.33	0.03	0.14	13369.00	13575.64	13369.00	1174.54	0.01	0.09	100.00	100.00	70.09	52166.00	47432.30	40250816.00	40.21	26935.52	26299.50
9	4	4	5519.00	12735.00	220.20	0	Spot (Block9, Row4, Column4)	17420.93	17385.50	1198.11	0.00	0.07	14689.00	14839.17	14689.00	1385.59	0.00	0.09	85.00	48.00	0.00	2696.50	2731.93	24110570.00	1.86	15753.48	15649.00
9	5	4	5788.00	12718.00	127.80	0	Spot (Block9, Row4, Column5)	28847.51	22401.00	13240.04	0.11	0.46	15671.00	15917.50	15671.00	1489.27	0.01	0.09	99.00	95.00	5.99	6730.00	13176.51	12519818.00	8.68	20928.49	20694.00
9	6	4	6120.00	12737.00	196.95	0	Spot (Block9, Row4, Column6)	21598.87	21545.50	2059.59	0.00	0.10	16067.00	16246.52	16067.00	1257.40	0.00	0.08	99.00	94.00	0.00	5478.50	5531.87	23672350.00	4.26	18053.20	17946.00
9	7	4	6418.00	12740.00	151.20	0	Spot (Block9, Row4, Column7)	39986.20	36276.00	15241.87	0.04	0.38	15572.00	15682.69	15572.00	1232.17	0.00	0.08	100.00	100.00	12.64	20704.00	24414.20	24991456.00	19.72	21194.14	20794.50
9	8	4	6719.00	12741.00	169.05	0	Spot (Block9, Row4, Column8)	22825.43	21762.50	4152.10	0.02	0.18	14973.00	15071.83	14973.00	1122.03	0.00	0.07	100.00	98.00	0.00	6789.50	7852.43	18077750.00	6.91	17274.73	17310.50
9	1	5	4625.00	13043.00	148.30	0	Spot (Block9, Row5, Column1)	34894.58	33829.50	10801.92	0.01	0.31	12676.00	12756.85	12676.00	816.59	0.00	0.06	100.00	100.00	0.17	21153.50	22218.58	21006540.00	27.11	18206.88	17728.50
9	2	5	4923.00	13050.00	214.00	0	Spot (Block9, Row5, Column2)	15721.04	15591.00	1200.62	0.00	0.08	12778.50	12829.62	12778.50	825.05	0.00	0.06	98.00	84.00	0.00	2812.50	2942.54	20578844.00	3.50	13963.81	13893.00
9	3	5	5227.00	13046.00	204.15	0	Spot (Block9, Row5, Column3)	16747.32	16630.00	1291.66	0.00	0.08	13394.00	13595.90	13394.00	1207.28	0.01	0.09	97.00	73.00	0.00	3236.00	3353.32	19761832.00	2.61	14758.20	14750.00
9	4	5	5523.00	13040.00	159.60	0	Spot (Block9, Row5, Column4)	33198.80	29658.00	11528.14	0.05	0.35	14525.00	14673.55	14525.00	1316.18	0.00	0.09	100.00	100.00	0.57	15133.00	18673.80	23239160.00	14.07	18605.76	18489.50
9	5	5	5821.00	13039.00	161.95	0	Spot (Block9, Row5, Column5)	64661.78	65535.00	3522.49	0.01	0.05	15438.00	15719.48	15438.00	1525.27	0.01	0.10	100.00	100.00	92.03	50097.00	49223.78	47074236.00	32.09	31189.22	29533.00
9	6	5	6121.00	13036.00	198.90	0	Spot (Block9, Row5, Column6)	20571.18	19897.00	2925.82	0.01	0.14	15561.00	15732.43	15561.00	1163.25	0.00	0.07	96.00	87.00	0.00	4336.00	5010.18	23142580.00	4.16	17520.34	17413.00
9	7	5	6418.00	13039.00	198.65	0	Spot (Block9, Row5, Column7)	18282.33	18152.50	1482.25	0.00	0.08	15198.50	15280.62	15198.50	1165.85	0.00	0.08	95.00	62.00	0.00	2954.00	3083.83	20403066.00	2.57	16871.35	16706.00
9	8	5	6720.00	13038.00	157.20	0	Spot (Block9, Row5, Column8)	54606.33	65535.00	15266.05	0.08	0.28	14720.00	14830.99	14720.00	1097.30	0.00	0.07	100.00	100.00	57.96	50815.00	39886.33	37023400.00	36.25	24972.44	23526.00
9	1	6	4619.00	13340.00	215.80	0	Spot (Block9, Row6, Column1)	15441.18	15331.00	1149.48	0.00	0.07	12711.00	12846.78	12711.00	929.40	0.00	0.07	97.00	74.00	0.00	2620.00	2730.18	20598552.00	2.79	13810.32	13643.50
9	2	6	4921.00	13353.00	219.30	0	Spot (Block9, Row6, Column2)	18748.77	18863.00	2531.30	0.00	0.14	12988.00	13263.45	12988.00	1258.22	0.01	0.09	98.00	86.00	0.00	5875.00	5760.77	25892064.00	4.36	15399.59	15260.00
9	3	6	5209.00	13336.00	153.20	0	Spot (Block9, Row6, Column3)	55056.04	65535.00	13255.62	0.08	0.24	13575.00	13772.18	13575.00	1345.31	0.01	0.10	100.00	100.00	52.24	51960.00	41481.04	35621548.00	30.69	23071.34	22412.00
9	4	6	5522.00	13340.00	179.10	0	Spot (Block9, Row6, Column4)	23029.22	22440.00	4486.07	0.01	0.19	14235.00	14378.26	14235.00	1351.04	0.00	0.09	99.00	97.00	0.00	8205.00	8794.22	20749332.00	6.40	16947.00	16858.00
9	5	6	5815.00	13336.00	162.30	0	Spot (Block9, Row6, Column5)	64805.58	65535.00	3394.79	0.00	0.05	14703.00	14832.43	14703.00	1356.27	0.00	0.09	100.00	100.00	93.83	50832.00	50102.58	47243732.00	36.85	31891.79	29657.50
9	6	6	6127.00	13339.00	197.65	0	Spot (Block9, Row6, Column6)	18730.48	18395.00	1890.27	0.01	0.10	14762.00	14854.69	14762.00	1242.61	0.00	0.08	97.00	76.00	0.00	3633.00	3968.48	20659736.00	3.12	16459.33	16481.00
9	7	6	6419.00	13338.00	149.40	0	Spot (Block9, Row6, Column7)	45261.16	43966.00	16361.84	0.01	0.36	14600.00	14689.65	14600.00	1172.90	0.00	0.08	100.00	100.00	24.67	29366.00	30661.16	27699984.00	26.06	21868.39	21103.50
9	8	6	6722.00	13343.00	150.60	0	Spot (Block9, Row6, Column8)	52402.04	65535.00	16182.96	0.10	0.31	14325.00	14437.29	14325.00	1159.13	0.00	0.08	100.00	100.00	50.48	51210.00	38077.04	32489504.00	32.75	24116.19	22904.00
9	1	7	4618.00	13642.00	218.20	0	Spot (Block9, Row7, Column1)	15260.57	15208.00	881.35	0.00	0.06	12886.00	13014.62	12886.00	1002.78	0.00	0.08	94.00	66.00	0.00	2322.00	2374.57	20845930.00	2.24	13931.70	13796.00
9	2	7	4924.00	13641.00	200.70	0	Spot (Block9, Row7, Column2)	15177.73	14999.00	976.24	0.01	0.06	12791.50	12901.41	12791.50	937.90	0.00	0.07	96.00	66.00	0.00	2207.50	2386.23	17317790.00	2.43	13908.01	13980.00
9	3	7	5226.00	13636.00	217.90	0	Spot (Block9, Row7, Column3)	14993.89	14824.50	935.67	0.00	0.06	13043.50	13232.05	13043.50	1151.03	0.01	0.09	80.00	31.00	0.00	1781.00	1950.39	20451648.00	1.53	13893.29	13834.50
9	4	7	5516.00	13639.00	202.55	0	Spot (Block9, Row7, Column4)	15624.15	15493.00	989.16	0.00	0.06	13359.00	13457.27	13359.00	996.33	0.00	0.07	92.00	55.00	0.00	2134.00	2265.15	18170900.00	2.17	14318.39	14279.00
9	5	7	5821.00	13635.00	192.60	0	Spot (Block9, Row7, Column5)	19287.96	19097.00	2378.92	0.00	0.12	13719.50	13799.82	13719.50	1146.18	0.00	0.08	99.00	94.00	0.00	5377.50	5568.46	20252372.00	4.79	15869.67	15840.00
9	6	7	6116.00	13633.00	200.90	0	Spot (Block9, Row7, Column6)	16725.40	16664.00	1055.10	0.00	0.06	13842.00	13907.60	13842.00	1075.28	0.00	0.08	97.00	72.00	0.00	2822.00	2883.40	19184040.00	2.62	15263.55	15219.50
9	7	7	6412.00	13641.00	147.85	0	Spot (Block9, Row7, Column7)	51960.57	54749.00	13111.90	0.02	0.25	13948.00	14071.44	13948.00	1189.96	0.00	0.08	100.00	100.00	34.28	40801.00	38012.57	31228508.00	31.84	24354.09	22822.00
9	8	7	6717.00	13640.00	173.70	0	Spot (Block9, Row7, Column8)	23180.40	23098.50	2821.82	0.00	0.12	14245.00	14344.72	14245.00	1277.44	0.00	0.09	100.00	99.00	0.00	8853.50	8935.40	19517896.00	6.92	17250.90	16905.50
9	1	8	4609.00	13944.00	156.15	0	Spot (Block9, Row8, Column1)	64643.38	65535.00	3892.01	0.01	0.06	13553.00	13748.21	13553.00	1747.10	0.01	0.13	100.00	100.00	93.44	51982.00	51090.38	43376112.00	29.13	30884.72	28975.00
9	2	8	4919.00	13939.00	207.35	0	Spot (Block9, Row8, Column2)	16104.61	15973.00	1514.54	0.00	0.09	13146.00	13267.35	13146.00	1039.38	0.00	0.08	93.00	66.00	0.00	2827.00	2958.61	19647616.00	2.73	14269.26	14218.00
9	3	8	5212.00	13938.00	154.45	0	Spot (Block9, Row8, Column3)	31872.17	28857.00	13258.34	0.04	0.42	13084.00	13149.98	13084.00	945.60	0.00	0.07	100.00	100.00	1.83	15773.00	18788.17	20876288.00	19.80	16693.38	16569.50
9	4	8	5519.00	13933.00	184.40	0	Spot (Block9, Row8, Column4)	16685.58	16498.00	1797.71	0.00	0.11	13224.00	13316.77	13224.00	939.20	0.00	0.07	93.00	80.00	0.00	3274.00	3461.58	15968096.00	3.59	14444.42	14544.00
9	5	8	5817.00	13933.00	212.55	0	Spot (Block9, Row8, Column5)	15435.15	15193.00	1068.71	0.01	0.07	13352.00	13451.38	13352.00	916.49	0.00	0.07	89.00	50.00	0.00	1841.00	2083.15	19849604.00	2.16	14331.34	14329.00
9	6	8	6133.00	13939.00	200.45	0	Spot (Block9, Row8, Column6)	17012.60	16815.00	1449.30	0.01	0.09	13755.00	13819.60	13755.00	1060.15	0.00	0.08	96.00	76.00	0.00	3060.00	3257.60	19377360.00	3.01	15102.47	15033.00
9	7	8	6418.00	13936.00	151.50	0	Spot (Block9, Row8, Column7)	28683.60	27558.00	7515.98	0.02	0.26	14090.50	14178.71	14090.50	1157.77	0.00	0.08	100.00	100.00	0.00	13467.50	14593.10	18013298.00	12.53	17704.36	17458.00
9	8	8	6719.00	13937.00	156.35	0	Spot (Block9, Row8, Column8)	26163.41	25902.00	5198.40	0.00	0.20	14820.00	14858.57	14820.00	1336.81	0.00	0.09	100.00	99.00	0.00	11082.00	11343.41	17686464.00	8.46	17876.76	17929.00
10	1	1	9121.00	11838.00	164.25	0	Spot (Block10, Row1, Column1)	64186.48	65535.00	4830.60	0.01	0.08	5110.00	5145.60	5110.00	516.29	0.00	0.10	100.00	100.00	87.01	60425.00	59076.48	47947772.00	114.36	21480.63	20319.00
10	2	1	9419.00	11840.00	180.40	0	Spot (Block10, Row1, Column2)	6072.78	6083.00	414.75	0.00	0.07	4914.00	4963.51	4914.00	410.04	0.00	0.08	97.00	74.00	0.00	1169.00	1158.78	5520156.00	2.71	5329.56	5355.00
10	3	1	9718.00	11844.00	183.05	0	Spot (Block10, Row1, Column3)	5472.04	5422.00	223.54	0.00	0.04	4865.00	4889.39	4865.00	224.87	0.00	0.05	99.00	73.00	0.00	557.00	607.04	5127299.00	2.59	5165.83	5139.50
10	4	1	10026.00	11839.00	198.90	0	Spot (Block10, Row1, Column4)	5803.69	5786.00	347.91	0.00	0.06	4855.50	4897.69	4855.50	233.00	0.00	0.05	99.00	92.00	0.00	930.50	948.19	6471118.00	3.89	5173.22	5168.00
10	5	1	10324.00	11843.00	189.50	0	Spot (Block10, Row1, Column5)	5804.41	5798.00	367.38	0.00	0.06	4945.00	4961.20	4945.00	265.01	0.00	0.05	92.00	80.00	0.00	853.00	859.41	5856649.00	3.18	5231.26	5243.00
10	6	1	10622.00	11829.00	193.35	0	Spot (Block10, Row1, Column6)	6026.89	6025.00	380.85	0.00	0.06	5039.00	5074.78	5039.00	300.41	0.00	0.06	98.00	81.00	0.00	986.00	987.89	6382481.00	3.17	5368.28	5361.50
10	7	1	10924.00	11838.00	175.45	0	Spot (Block10, Row1, Column7)	6361.59	6241.00	576.17	0.01	0.09	5082.00	5103.62	5082.00	263.21	0.00	0.05	99.00	95.00	0.00	1159.00	1279.59	5477328.00	4.78	5550.18	5552.00
10	8	1	11226.00	11836.00	192.60	0	Spot (Block10, Row1, Column8)	6187.73	6110.00	371.84	0.01	0.06	5135.00	5130.79	5135.00	253.21	0.00	0.05	98.00	96.00	0.00	975.00	1052.73	6472363.00	4.17	5591.22	5636.00
10	1	2	9114.00	12135.00	203.95	0	Spot (Block10, Row2, Column1)	5433.69	5433.00	219.18	0.00	0.04	4823.00	4895.18	4823.00	403.05	0.01	0.08	83.00	18.00	0.00	610.00	610.69	6466095.00	1.34	5112.89	5084.00
10	2	2	9423.00	12135.00	147.10	0	Spot (Block10, Row2, Column2)	5614.32	5614.50	265.68	0.00	0.05	4748.50	4763.55	4748.50	166.35	0.00	0.03	100.00	97.00	0.00	866.00	865.82	3312448.00	5.11	5121.30	5111.00
10	3	2	9729.00	12144.00	197.65	0	Spot (Block10, Row2, Column3)	5584.21	5516.00	379.09	0.01	0.07	4805.00	4814.60	4805.00	168.18	0.00	0.03	99.00	94.00	0.00	711.00	779.21	6170552.00	4.58	5107.76	5115.00
10	4	2	10028.00	12146.00	201.30	0	Spot (Block10, Row2, Column4)	5609.68	5601.00	239.97	0.00	0.04	4855.00	4869.02	4855.00	199.40	0.00	0.04	98.00	94.00	0.00	746.00	754.68	6445525.00	3.71	5237.62	5210.00
10	5	2	10321.00	12143.00	194.50	0	Spot (Block10, Row2, Column5)	6908.01	6877.00	614.42	0.00	0.09	4882.00	4894.08	4882.00	178.12	0.00	0.04	100.00	99.00	0.00	1995.00	2026.01	7412290.00	11.31	5548.14	5504.00
10	6	2	10616.00	12139.00	202.20	0	Spot (Block10, Row2, Column6)	5675.10	5678.00	216.46	0.00	0.04	4925.00	4936.89	4925.00	167.52	0.00	0.03	99.00	96.00	0.00	753.00	750.10	6588787.00	4.41	5206.34	5205.00
10	7	2	10926.00	12144.00	186.95	0	Spot (Block10, Row2, Column7)	5678.00	5664.00	232.89	0.00	0.04	4896.00	4911.22	4896.00	183.59	0.00	0.04	99.00	97.00	0.00	768.00	782.00	5575796.00	4.18	5293.87	5285.50
10	8	2	11231.00	12141.00	203.35	0	Spot (Block10, Row2, Column8)	5439.75	5424.00	181.44	0.00	0.03	4935.00	4951.16	4935.00	215.43	0.00	0.04	95.00	65.00	0.00	489.00	504.75	6369947.00	2.27	5215.11	5209.50
10	1	3	9129.00	12445.00	154.90	0	Spot (Block10, Row3, Column1)	6245.79	6282.50	344.74	0.00	0.06	4822.00	4839.88	4822.00	194.04	0.00	0.04	100.00	99.00	0.00	1460.50	1423.79	4134716.00	7.25	5369.66	5370.50
10	2	3	9426.00	12439.00	202.60	0	Spot (Block10, Row3, Column2)	5623.65	5600.00	251.94	0.00	0.04	4800.00	4815.28	4800.00	176.78	0.00	0.04	99.00	98.00	0.00	800.00	823.65	6568421.00	4.57	5145.70	5140.00
10	3	3	9722.00	12437.00	195.35	0	Spot (Block10, Row3, Column3)	5936.22	5901.00	392.97	0.00	0.07	4936.00	4957.80	4936.00	230.77	0.00	0.05	99.00	91.00	0.00	965.00	1000.22	6387370.00	4.24	5311.22	5321.50
10	4	3	10018.00	12436.00	177.20	0	Spot (Block10, Row3, Column4)	7120.67	6747.00	1158.33	0.02	0.16	4975.00	4993.29	4975.00	206.84	0.00	0.04	100.00	100.00	0.00	1772.00	2145.67	6266187.00	10.29	5701.54	5634.00
10	5	3	10321.00	12444.00	173.65	0	Spot (Block10, Row3, Column5)	5847.45	5828.00	415.14	0.00	0.07	4898.00	4921.06	4898.00	178.08	0.00	0.04	99.00	96.00	0.00	930.00	949.45	4906012.00	5.20	5328.08	5318.00
10	6	3	10618.00	12439.00	199.60	0	Spot (Block10, Row3, Column6)	5810.31	5801.00	301.12	0.00	0.05	4926.00	4937.92	4926.00	175.33	0.00	0.04	99.00	97.00	0.00	875.00	884.31	6542406.00	4.98	5243.58	5235.50
10	7	3	10916.00	12444.00	189.70	0	Spot (Block10, Row3, Column7)	5600.11	5630.00	238.45	0.00	0.04	4901.50	4906.05	4901.50	192.41	0.00	0.04	98.00	88.00	0.00	728.50	698.61	5650509.00	3.61	5212.50	5160.00
10	8	3	11223.00	12442.00	203.05	0	Spot (Block10, Row3, Column8)	5529.70	5463.00	338.31	0.01	0.06	4887.00	4901.88	4887.00	199.72	0.00	0.04	92.00	74.00	0.00	576.00	642.70	6464214.00	3.14	5051.31	5037.00
10	1	4	9121.00	12739.00	167.40	0	Spot (Block10, Row4, Column1)	6982.50	6798.00	980.21	0.01	0.14	4792.00	4808.63	4792.00	215.86	0.00	0.04	100.00	100.00	0.00	2006.00	2190.50	5411441.00	10.07	5513.54	5493.00
10	2	4	9426.00	12736.00	211.60	0	Spot (Block10, Row4, Column2)	5610.85	5633.00	226.39	0.00	0.04	4787.00	4815.18	4787.00	237.92	0.00	0.05	99.00	94.00	0.00	846.00	823.85	7159450.00	3.34	5159.42	5137.50
10	3	4	9724.00	12741.00	154.65	0	Spot (Block10, Row4, Column3)	12125.28	12051.00	3060.36	0.00	0.25	4958.00	4991.49	4958.00	268.84	0.00	0.05	100.00	100.00	0.00	7093.00	7167.28	7966307.00	26.54	6861.14	6687.00
10	4	4	10010.00	12730.00	205.10	0	Spot (Block10, Row4, Column4)	5758.33	5767.00	240.89	0.00	0.04	4979.00	5011.12	4979.00	245.00	0.00	0.05	98.00	88.00	0.00	788.00	779.33	6898483.00	3.05	5400.48	5386.00
10	5	4	10309.00	12747.00	187.85	0	Spot (Block10, Row4, Column5)	5684.91	5616.50	397.92	0.01	0.07	4887.00	4918.98	4887.00	262.42	0.00	0.05	97.00	82.00	0.00	729.50	797.91	5662175.00	2.92	5272.94	5267.00
10	6	4	10623.00	12741.00	192.70	0	Spot (Block10, Row4, Column6)	7778.90	7794.00	845.37	0.00	0.11	4939.00	4950.60	4939.00	187.38	0.00	0.04	100.00	100.00	0.00	2855.00	2839.90	8136728.00	15.09	5815.93	5764.00
10	7	4	10922.00	12744.00	194.75	0	Spot (Block10, Row4, Column7)	5976.78	5957.50	423.53	0.00	0.07	4966.00	4975.64	4966.00	248.89	0.00	0.05	99.00	88.00	0.00	991.50	1010.78	6407107.00	4.02	5358.65	5321.00
10	8	4	11213.00	12748.00	166.75	0	Spot (Block10, Row4, Column8)	6996.91	7097.00	696.30	0.01	0.10	4928.00	4937.26	4928.00	204.55	0.00	0.04	100.00	99.00	0.00	2169.00	2068.91	5401611.00	10.07	5579.90	5544.50
10	1	5	9121.00	13044.00	160.80	0	Spot (Block10, Row5, Column1)	6978.16	6779.00	977.89	0.01	0.14	4663.00	4693.46	4663.00	201.21	0.00	0.04	100.00	99.00	0.00	2116.00	2315.16	4982407.00	11.36	5347.31	5309.50
10	2	5	9427.00	13040.00	192.85	0	Spot (Block10, Row5, Column2)	5474.69	5495.00	309.79	0.00	0.06	4690.00	4701.19	4690.00	192.27	0.00	0.04	98.00	86.00	0.00	805.00	784.69	5764848.00	4.02	5000.16	4949.00
10	3	5	9734.00	13044.00	194.35	0	Spot (Block10, Row5, Column3)	5993.26	6036.00	317.94	0.00	0.05	4880.00	4913.47	4880.00	248.54	0.00	0.05	99.00	95.00	0.00	1156.00	1113.26	6418779.00	4.34	5306.98	5319.00
10	4	5	10015.00	13041.00	189.80	0	Spot (Block10, Row5, Column4)	6199.04	6171.50	419.68	0.00	0.07	4932.00	4959.88	4932.00	233.74	0.00	0.05	99.00	98.00	0.00	1239.50	1267.04	6285831.00	5.30	5495.53	5482.00
10	5	5	10324.00	13043.00	149.55	0	Spot (Block10, Row5, Column5)	11426.56	11185.00	3070.51	0.01	0.27	4912.00	4940.42	4912.00	262.84	0.00	0.05	100.00	100.00	0.00	6273.00	6514.56	7004480.00	24.68	6631.59	6441.00
10	6	5	10627.00	13044.00	184.90	0	Spot (Block10, Row5, Column6)	5724.81	5723.00	293.97	0.00	0.05	4934.00	4953.92	4934.00	190.96	0.00	0.04	100.00	92.00	0.00	789.00	790.81	5507265.00	4.04	5314.21	5325.50
10	7	5	10927.00	13034.00	196.90	0	Spot (Block10, Row5, Column7)	5862.38	5777.00	376.62	0.01	0.06	4906.00	4924.67	4906.00	250.28	0.00	0.05	98.00	92.00	0.00	871.00	956.38	6425169.00	3.75	5305.99	5301.00
10	8	5	11213.00	13039.00	173.20	0	Spot (Block10, Row5, Column8)	6053.05	5999.50	814.25	0.00	0.13	4898.00	4907.35	4898.00	199.01	0.00	0.04	96.00	92.00	0.00	1101.50	1155.05	5060352.00	5.76	5492.37	5156.50
10	1	6	9120.00	13345.00	201.35	0	Spot (Block10, Row6, Column1)	5613.21	5597.00	296.39	0.00	0.05	4729.00	4747.83	4729.00	210.32	0.00	0.04	99.00	93.00	0.00	868.00	884.21	6455187.00	4.11	5085.44	5050.00
10	2	6	9422.00	13338.00	197.95	0	Spot (Block10, Row6, Column2)	5563.73	5564.00	289.62	0.00	0.05	4676.00	4693.57	4676.00	183.61	0.00	0.04	99.00	96.00	0.00	888.00	887.73	6181309.00	4.74	5107.27	5099.00
10	3	6	9718.00	13338.00	169.95	0	Spot (Block10, Row6, Column3)	6897.96	6550.00	1096.19	0.02	0.16	4775.00	4798.42	4775.00	198.70	0.00	0.04	100.00	100.00	0.00	1775.00	2122.96	5552855.00	10.57	5500.01	5501.00
10	4	6	10018.00	13345.00	193.85	0	Spot (Block10, Row6, Column4)	5908.47	5897.50	391.66	0.00	0.07	4864.00	4883.92	4864.00	208.83	0.00	0.04	99.00	96.00	0.00	1033.50	1044.47	6274800.00	4.91	5277.94	5311.00
10	5	6	10326.00	13335.00	155.70	0	Spot (Block10, Row6, Column5)	7487.82	7216.00	1249.19	0.02	0.17	4892.00	4913.00	4892.00	308.46	0.00	0.06	100.00	100.00	0.00	2324.00	2595.82	4979398.00	8.35	5635.68	5613.50
10	6	6	10623.00	13338.00	172.30	0	Spot (Block10, Row6, Column6)	5726.36	5733.00	202.66	0.00	0.04	4878.00	4893.44	4878.00	260.69	0.00	0.05	99.00	94.00	0.00	855.00	848.36	4707068.00	3.20	5387.15	5376.00
10	7	6	10920.00	13341.00	191.60	0	Spot (Block10, Row6, Column7)	5682.24	5702.00	356.16	0.00	0.06	4831.00	4846.89	4831.00	195.35	0.00	0.04	98.00	85.00	0.00	871.00	851.24	5881120.00	4.28	5234.28	5149.00
10	8	6	11215.00	13347.00	181.60	0	Spot (Block10, Row6, Column8)	5520.48	5507.50	312.33	0.00	0.06	4784.00	4805.82	4784.00	188.85	0.00	0.04	97.00	87.00	0.00	723.50	736.48	5100925.00	3.78	5073.71	5093.00
10	1	7	9123.00	13638.00	192.95	0	Spot (Block10, Row7, Column1)	5581.49	5603.00	197.22	0.00	0.04	4811.00	4904.96	4811.00	515.18	0.01	0.11	88.00	7.00	0.00	792.00	770.49	5849397.00	1.31	5180.36	5183.00
10	2	7	9432.00	13639.00	207.85	0	Spot (Block10, Row7, Column2)	5330.98	5299.50	219.32	0.00	0.04	4631.00	4634.41	4631.00	199.38	0.00	0.04	99.00	93.00	0.00	668.50	699.98	6567767.00	3.49	4969.29	4953.00
10	3	7	9716.00	13627.00	209.60	0	Spot (Block10, Row7, Column3)	5201.61	5208.00	208.38	0.00	0.04	4603.00	4610.38	4603.00	208.40	0.00	0.05	94.00	84.00	0.00	605.00	598.61	6522813.00	2.84	4821.46	4785.00
10	4	7	10027.00	13631.00	203.85	0	Spot (Block10, Row7, Column4)	5242.77	5202.50	265.62	0.00	0.05	4667.00	4667.59	4667.00	213.78	0.00	0.05	92.00	67.00	0.00	535.50	575.77	6196951.00	2.69	4911.43	4901.50
10	5	7	10328.00	13634.00	201.95	0	Spot (Block10, Row7, Column5)	5506.51	5470.00	490.32	0.00	0.09	4737.50	4757.17	4737.50	331.14	0.00	0.07	95.00	61.00	0.00	732.50	769.01	6382046.00	2.26	5089.01	5053.00
10	6	7	10624.00	13638.00	201.05	0	Spot (Block10, Row7, Column6)	5620.27	5630.50	265.95	0.00	0.05	4740.00	4750.35	4740.00	207.75	0.00	0.04	100.00	96.00	0.00	890.50	880.27	6452070.00	4.19	5094.39	5091.50
10	7	7	10906.00	13640.00	203.90	0	Spot (Block10, Row7, Column7)	5528.28	5527.50	320.11	0.00	0.06	4731.00	4745.35	4731.00	176.95	0.00	0.04	98.00	93.00	0.00	796.50	797.28	6512311.00	4.42	4989.27	4996.00
10	8	7	11218.00	13640.00	184.10	0	Spot (Block10, Row7, Column8)	9632.95	9539.00	1176.40	0.00	0.12	4760.00	4788.54	4760.00	218.98	0.00	0.05	100.00	100.00	0.00	4779.00	4872.95	9180205.00	22.12	6397.70	6419.50
10	1	8	9113.00	13946.00	154.90	0	Spot (Block10, Row8, Column1)	63990.06	65535.00	5822.34	0.01	0.09	5065.00	5146.29	5065.00	636.46	0.01	0.12	100.00	100.00	90.92	60470.00	58925.06	42297820.00	92.46	23483.10	20557.00
10	2	8	9416.00	13943.00	199.15	0	Spot (Block10, Row8, Column2)	5272.87	5283.00	275.83	0.00	0.05	4689.00	4763.40	4689.00	536.76	0.01	0.11	56.00	2.00	0.00	594.00	583.87	5942523.00	0.95	4862.39	4809.00
10	3	8	9716.00	13947.00	187.65	0	Spot (Block10, Row8, Column3)	5397.16	5398.00	324.39	0.00	0.06	4590.00	4614.98	4590.00	219.71	0.00	0.05	96.00	87.00	0.00	808.00	807.16	5353981.00	3.56	4933.47	4936.00
10	4	8	10021.00	13936.00	179.45	0	Spot (Block10, Row8, Column4)	5684.97	5643.00	419.62	0.00	0.07	4658.00	4683.14	4658.00	330.68	0.00	0.07	97.00	79.00	0.00	985.00	1026.97	5133530.00	3.03	4976.08	4963.50
10	5	8	10311.00	13945.00	198.75	0	Spot (Block10, Row8, Column5)	5408.07	5387.00	265.16	0.00	0.05	4727.00	4755.50	4727.00	328.01	0.00	0.07	97.00	50.00	0.00	660.00	681.07	6051635.00	1.99	5044.16	5036.00
10	6	8	10624.00	13944.00	186.00	0	Spot (Block10, Row8, Column6)	5851.32	5874.00	382.93	0.00	0.07	4742.00	4765.41	4742.00	234.57	0.00	0.05	99.00	95.00	0.00	1132.00	1109.32	5681630.00	4.63	5215.77	5208.00
10	7	8	10923.00	13941.00	197.20	0	Spot (Block10, Row8, Column7)	5804.82	5755.00	392.33	0.00	0.07	4842.00	4879.75	4842.00	270.89	0.00	0.06	96.00	89.00	0.00	913.00	962.82	6373693.00	3.41	5196.28	5211.50
10	8	8	11223.00	13940.00	154.50	0	Spot (Block10, Row8, Column8)	15206.55	15136.00	4670.51	0.00	0.31	4975.00	5012.00	4975.00	291.14	0.00	0.06	100.00	100.00	0.00	10161.00	10231.55	9960292.00	35.02	7852.93	7456.50
11	1	1	13621.00	11842.00	164.45	0	Spot (Block11, Row1, Column1)	64205.18	65535.00	4928.93	0.01	0.08	8338.00	8421.36	8338.00	795.31	0.00	0.09	100.00	100.00	87.17	57197.00	55867.18	48025952.00	70.14	26892.95	24045.00
11	2	1	13928.00	11847.00	173.70	0	Spot (Block11, Row1, Column2)	10106.94	9951.00	1012.51	0.01	0.10	8030.50	8114.48	8030.50	615.03	0.00	0.08	98.00	84.00	0.00	1920.50	2076.44	8499938.00	3.24	8877.49	8836.00
11	3	1	14226.00	11848.00	193.40	0	Spot (Block11, Row1, Column3)	9213.97	9154.00	579.10	0.00	0.06	8083.00	8110.86	8083.00	445.54	0.00	0.05	90.00	66.00	0.00	1071.00	1130.97	9711523.00	2.48	8582.92	8545.00
11	4	1	14513.00	11846.00	178.70	0	Spot (Block11, Row1, Column4)	9744.74	9695.50	703.99	0.00	0.07	8223.00	8288.00	8223.00	499.23	0.00	0.06	91.00	75.00	0.00	1472.50	1521.74	8731290.00	2.92	8841.57	8835.00
11	5	1	14817.00	11842.00	189.55	0	Spot (Block11, Row1, Column5)	10075.44	10043.50	635.89	0.00	0.06	8531.00	8590.32	8531.00	695.39	0.00	0.08	92.00	56.00	0.00	1512.50	1544.44	10256797.00	2.14	9234.45	9168.00
11	6	1	15125.00	11833.00	193.20	0	Spot (Block11, Row1, Column6)	10406.65	10369.00	743.85	0.00	0.07	8528.00	8623.80	8528.00	673.74	0.00	0.08	96.00	74.00	0.00	1841.00	1878.65	10989418.00	2.65	9368.81	9388.00
11	7	1	15433.00	11839.00	199.55	0	Spot (Block11, Row1, Column7)	10520.95	10314.00	933.20	0.01	0.09	8524.00	8586.58	8524.00	514.80	0.00	0.06	98.00	89.00	0.00	1790.00	1996.95	11878152.00	3.76	9413.55	9468.00
11	8	1	15723.00	11845.00	196.05	0	Spot (Block11, Row1, Column8)	10370.54	10334.00	778.84	0.00	0.08	8608.00	8677.45	8608.00	499.85	0.00	0.06	96.00	82.00	0.00	1726.00	1762.54	11293513.00	3.39	9325.60	9300.00
11	1	2	13608.00	12142.00	218.30	0	Spot (Block11, Row2, Column1)	9105.29	9062.00	499.27	0.00	0.05	8080.00	8190.88	8080.00	670.43	0.01	0.08	75.00	24.00	0.00	982.00	1025.29	12456040.00	1.36	8343.68	8293.50
11	2	2	13913.00	12141.00	138.40	0	Spot (Block11, Row2, Column2)	9651.66	9636.00	684.48	0.00	0.07	7910.00	7947.49	7910.00	431.99	0.00	0.05	98.00	94.00	0.00	1726.00	1741.66	5018864.00	3.94	8800.03	8785.00
11	3	2	14229.00	12140.00	189.35	0	Spot (Block11, Row2, Column3)	9427.00	9423.50	687.30	0.00	0.07	7932.00	7966.47	7932.00	421.55	0.00	0.05	94.00	81.00	0.00	1491.50	1495.00	9502412.00	3.46	8588.28	8503.00
11	4	2	14523.00	12140.00	203.75	0	Spot (Block11, Row2, Column4)	9513.02	9416.50	554.60	0.00	0.06	8065.00	8114.64	8065.00	488.35	0.00	0.06	99.00	79.00	0.00	1351.50	1448.02	11187316.00	2.86	8729.08	8747.00
11	5	2	14827.00	12147.00	203.45	0	Spot (Block11, Row2, Column5)	11307.85	11322.50	942.90	0.00	0.08	8270.00	8315.92	8270.00	512.04	0.00	0.06	99.00	99.00	0.00	3052.50	3037.85	13275418.00	5.84	9303.33	9276.50
11	6	2	15118.00	12143.00	192.30	0	Spot (Block11, Row2, Column6)	10152.64	9979.00	809.61	0.01	0.08	8291.00	8325.04	8291.00	440.42	0.00	0.05	99.00	92.00	0.00	1688.00	1861.64	10568898.00	4.15	9044.89	9017.00
11	7	2	15436.00	12142.00	204.10	0	Spot (Block11, Row2, Column7)	9879.45	9754.00	779.25	0.01	0.08	8298.00	8333.95	8298.00	436.81	0.00	0.05	99.00	86.00	0.00	1456.00	1581.45	11697273.00	3.54	8906.44	8838.50
11	8	2	15728.00	12139.00	203.20	0	Spot (Block11, Row2, Column8)	9754.03	9686.00	532.87	0.00	0.05	8431.00	8463.73	8431.00	436.60	0.00	0.05	95.00	83.00	0.00	1255.00	1323.03	11412210.00	2.96	9001.87	8901.50
11	1	3	13612.00	12430.00	155.20	0	Spot (Block11, Row3, Column1)	11546.56	10970.00	2509.89	0.02	0.22	8087.00	8160.62	8087.00	538.81	0.00	0.07	99.00	96.00	0.00	2883.00	3459.56	7632276.00	6.28	9611.88	9389.00
11	2	3	13925.00	12446.00	191.20	0	Spot (Block11, Row3, Column2)	9456.48	9337.50	619.82	0.01	0.07	8020.00	8075.93	8020.00	549.43	0.00	0.07	95.00	66.00	0.00	1317.50	1436.48	9740171.00	2.51	8647.67	8623.00
11	3	3	14213.00	12437.00	198.55	0	Spot (Block11, Row3, Column3)	9892.83	9727.00	756.82	0.01	0.08	8045.00	8090.82	8045.00	455.87	0.00	0.06	99.00	93.00	0.00	1682.00	1847.83	11060186.00	3.95	8816.79	8806.00
11	4	3	14527.00	12450.00	175.90	0	Spot (Block11, Row3, Column4)	9977.44	10013.50	603.13	0.00	0.06	8163.00	8206.19	8163.00	444.19	0.00	0.05	98.00	93.00	0.00	1850.50	1814.44	8600555.00	3.99	8944.44	8868.00
11	5	3	14833.00	12453.00	194.25	0	Spot (Block11, Row3, Column5)	10367.67	10230.50	947.61	0.01	0.09	8316.00	8366.99	8316.00	562.58	0.00	0.07	97.00	82.00	0.00	1914.50	2051.67	11031200.00	3.56	9083.92	9035.50
11	6	3	15120.00	12434.00	200.95	0	Spot (Block11, Row3, Column6)	10251.09	10220.00	655.67	0.00	0.06	8314.00	8340.93	8314.00	487.92	0.00	0.06	99.00	93.00	0.00	1906.00	1937.09	11717001.00	3.91	9079.24	9122.00
11	7	3	15432.00	12441.00	191.35	0	Spot (Block11, Row3, Column7)	9601.67	9453.50	682.12	0.01	0.07	8222.00	8266.36	8222.00	449.03	0.00	0.05	94.00	75.00	0.00	1231.50	1379.67	9908923.00	2.97	8903.71	8897.00
11	8	3	15722.00	12442.00	198.70	0	Spot (Block11, Row3, Column8)	9789.80	9734.00	589.06	0.00	0.06	8369.00	8394.68	8369.00	425.99	0.00	0.05	97.00	82.00	0.00	1365.00	1420.80	11003733.00	3.28	8931.96	8878.00
11	1	4	13626.00	12737.00	191.05	0	Spot (Block11, Row4, Column1)	9641.53	9591.50	723.01	0.00	0.07	8052.00	8117.81	8052.00	554.02	0.00	0.07	93.00	74.00	0.00	1539.50	1589.53	9950054.00	2.75	8697.15	8794.00
11	2	4	13919.00	12727.00	214.00	0	Spot (Block11, Row4, Column2)	9647.20	9571.50	706.69	0.00	0.07	8045.00	8077.98	8045.00	482.47	0.00	0.06	96.00	82.00	0.00	1526.50	1602.20	12618533.00	3.25	8758.65	8681.00
11	3	4	14229.00	12745.00	175.85	0	Spot (Block11, Row4, Column3)	11616.35	11448.00	1532.72	0.01	0.13	8176.00	8212.31	8176.00	456.94	0.00	0.06	100.00	99.00	0.00	3272.00	3440.35	10071372.00	7.45	9495.74	9224.50
11	4	4	14522.00	12750.00	204.60	0	Spot (Block11, Row4, Column4)	9894.79	9829.50	732.82	0.00	0.07	8260.00	8300.99	8260.00	461.73	0.00	0.06	98.00	86.00	0.00	1569.50	1634.79	11755012.00	3.45	9050.80	8966.50
11	5	4	14816.00	12740.00	192.85	0	Spot (Block11, Row4, Column5)	10494.32	10243.00	1235.58	0.01	0.12	8380.00	8414.89	8380.00	552.03	0.00	0.07	99.00	87.00	0.00	1863.00	2114.32	11040025.00	3.77	9278.15	9269.00
11	6	4	15131.00	12742.00	196.10	0	Spot (Block11, Row4, Column6)	11758.05	11807.50	989.63	0.00	0.08	8426.00	8452.79	8426.00	482.53	0.00	0.06	100.00	99.00	0.00	3381.50	3332.05	12792755.00	6.85	9580.10	9483.00
11	7	4	15421.00	12742.00	183.65	0	Spot (Block11, Row4, Column7)	10558.02	10423.00	1010.32	0.01	0.10	8344.00	8395.23	8344.00	489.40	0.00	0.06	99.00	91.00	0.00	2079.00	2214.02	9977327.00	4.42	9292.65	9251.00
11	8	4	15723.00	12751.00	192.05	0	Spot (Block11, Row4, Column8)	10442.66	10234.00	1096.96	0.01	0.11	8412.00	8443.25	8412.00	465.40	0.00	0.06	96.00	82.00	0.00	1822.00	2030.66	10839479.00	4.30	8974.62	8911.00
11	1	5	13618.00	13047.00	169.80	0	Spot (Block11, Row5, Column1)	10658.28	10702.00	1115.34	0.00	0.10	7977.00	8030.49	7977.00	467.28	0.00	0.06	99.00	94.00	0.00	2725.00	2681.28	8558601.00	5.62	9001.20	8933.00
11	2	5	13924.00	13044.00	198.15	0	Spot (Block11, Row5, Column2)	9696.64	9608.00	668.83	0.00	0.07	7959.00	8017.35	7959.00	441.46	0.00	0.06	99.00	92.00	0.00	1649.00	1737.64	10743881.00	3.80	8714.97	8715.00
11	3	5	14232.00	13044.00	187.75	0	Spot (Block11, Row5, Column3)	10743.44	10320.00	2434.33	0.02	0.23	8087.00	8147.61	8087.00	450.25	0.00	0.06	100.00	97.00	0.00	2233.00	2656.44	10657493.00	5.77	9270.94	9248.50
11	4	5	14525.00	13043.00	190.10	0	Spot (Block11, Row5, Column4)	9997.34	9810.00	745.79	0.01	0.07	8189.00	8238.72	8189.00	471.72	0.00	0.06	99.00	91.00	0.00	1621.00	1808.34	10157301.00	3.73	9099.97	9106.50
11	5	5	14822.00	13045.00	173.50	0	Spot (Block11, Row5, Column5)	11575.22	11551.50	1297.65	0.00	0.11	8288.00	8334.10	8288.00	494.10	0.00	0.06	100.00	97.00	0.00	3263.50	3287.22	9746333.00	6.56	9518.89	9472.50
11	6	5	15130.00	13041.00	175.75	0	Spot (Block11, Row5, Column6)	10446.01	10137.00	1005.14	0.01	0.10	8355.00	8394.62	8355.00	468.39	0.00	0.06	98.00	96.00	0.00	1782.00	2091.01	9046242.00	4.38	9202.60	9240.00
11	7	5	15432.00	13036.00	194.55	0	Spot (Block11, Row5, Column7)	10127.49	10028.00	751.38	0.00	0.07	8350.00	8399.11	8350.00	469.15	0.00	0.06	97.00	87.00	0.00	1678.00	1777.49	10775644.00	3.68	9083.18	9122.50
11	8	5	15723.00	13042.00	172.70	0	Spot (Block11, Row5, Column8)	10788.46	10718.00	1099.47	0.00	0.10	8445.50	8481.90	8445.50	508.53	0.00	0.06	96.00	88.00	0.00	2272.50	2342.96	8932848.00	4.54	9254.31	9185.00
11	1	6	13621.00	13345.00	194.45	0	Spot (Block11, Row6, Column1)	9839.35	9606.00	1673.31	0.01	0.17	7940.00	7976.93	7940.00	443.93	0.00	0.06	98.00	89.00	0.00	1666.00	1899.35	10537948.00	4.20	8678.17	8681.00
11	2	6	13927.00	13345.00	192.00	0	Spot (Block11, Row6, Column2)	9626.95	9645.00	608.67	0.00	0.06	7932.50	7981.16	7932.50	436.98	0.00	0.05	99.00	91.00	0.00	1712.50	1694.45	10050537.00	3.77	8801.93	8741.50
11	3	6	14218.00	13343.00	183.00	0	Spot (Block11, Row6, Column3)	9968.19	9920.00	855.65	0.00	0.09	7951.00	8023.62	7951.00	423.45	0.00	0.05	99.00	93.00	0.00	1969.00	2017.19	9360129.00	4.59	8833.87	8800.00
11	4	6	14523.00	13346.00	181.40	0	Spot (Block11, Row6, Column4)	9744.62	9688.00	706.86	0.00	0.07	8066.00	8120.44	8066.00	460.80	0.00	0.06	95.00	88.00	0.00	1622.00	1678.62	9004031.00	3.52	8836.34	8874.00
11	5	6	14821.00	13342.00	164.55	0	Spot (Block11, Row6, Column5)	11303.97	11166.50	1142.20	0.01	0.10	8203.00	8250.14	8203.00	499.79	0.00	0.06	100.00	99.00	0.00	2963.50	3100.97	8477974.00	6.11	9435.37	9407.50
11	6	6	15129.00	13347.00	186.50	0	Spot (Block11, Row6, Column6)	9644.97	9639.00	563.12	0.00	0.06	8245.00	8276.45	8245.00	454.94	0.00	0.05	95.00	78.00	0.00	1394.00	1399.97	9452075.00	3.01	8978.33	8933.00
11	7	6	15422.00	13338.00	183.95	0	Spot (Block11, Row6, Column7)	10329.60	10153.00	734.26	0.01	0.07	8287.00	8347.79	8287.00	479.58	0.00	0.06	99.00	95.00	0.00	1866.00	2042.60	9782134.00	4.13	9239.12	9215.00
11	8	6	15733.00	13346.00	156.95	0	Spot (Block11, Row6, Column8)	10269.60	10081.00	1026.41	0.01	0.10	8603.00	8618.21	8603.00	527.08	0.00	0.06	98.00	70.00	0.00	1478.00	1666.60	6952516.00	3.13	9424.79	9353.00
11	1	7	13621.00	13640.00	209.70	0	Spot (Block11, Row7, Column1)	9518.38	9399.00	766.67	0.01	0.08	7954.00	8041.73	7954.00	619.64	0.00	0.08	94.00	60.00	0.00	1445.00	1564.38	11936052.00	2.38	8483.95	8461.00
11	2	7	13927.00	13643.00	204.30	0	Spot (Block11, Row7, Column2)	9275.42	9195.00	681.23	0.00	0.07	7919.00	7954.50	7919.00	456.83	0.00	0.06	93.00	68.00	0.00	1276.00	1356.42	10954271.00	2.89	8518.62	8506.00
11	3	7	14224.00	13636.00	203.40	0	Spot (Block11, Row7, Column3)	9219.01	9183.00	644.84	0.00	0.07	7913.00	7950.26	7913.00	449.37	0.00	0.06	91.00	68.00	0.00	1270.00	1306.01	10813900.00	2.82	8572.96	8500.00
11	4	7	14527.00	13636.00	202.40	0	Spot (Block11, Row7, Column4)	9502.47	9401.00	626.05	0.00	0.07	7995.50	8035.71	7995.50	470.40	0.00	0.06	97.00	82.00	0.00	1405.50	1506.97	11060875.00	3.12	8645.25	8566.50
11	5	7	14828.00	13642.00	201.25	0	Spot (Block11, Row7, Column5)	9844.61	9726.50	687.09	0.01	0.07	8126.00	8158.70	8126.00	506.75	0.00	0.06	99.00	83.00	0.00	1600.50	1718.61	11281925.00	3.33	8915.91	8954.50
11	6	7	15120.00	13637.00	199.95	0	Spot (Block11, Row7, Column6)	10146.07	10048.50	940.61	0.00	0.09	8143.00	8180.21	8143.00	468.20	0.00	0.06	99.00	94.00	0.00	1905.50	2003.07	11525930.00	4.20	9157.36	9096.00
11	7	7	15389.00	13643.00	220.00	0	Spot (Block11, Row7, Column7)	10253.62	9837.00	3893.86	0.02	0.38	8324.00	8377.86	8324.00	501.16	0.00	0.06	86.00	66.00	0.29	1513.00	1929.62	14201268.00	3.74	9041.39	8813.50
11	8	7	15728.00	13635.00	189.40	0	Spot (Block11, Row7, Column8)	14355.07	14428.00	1478.10	0.00	0.10	8622.00	8683.69	8622.00	538.20	0.00	0.06	100.00	100.00	0.00	5806.00	5733.07	14455551.00	10.54	10553.55	10412.00
11	1	8	13611.00	13950.00	160.00	0	Spot (Block11, Row8, Column1)	64266.23	65535.00	5196.98	0.01	0.08	8450.00	8570.83	8450.00	877.66	0.01	0.10	100.00	100.00	90.10	57085.00	55816.23	45436664.00	63.46	25805.02	22915.50
11	2	8	13916.00	13952.00	203.25	0	Spot (Block11, Row8, Column2)	9688.21	9613.50	729.93	0.00	0.08	8202.00	8271.66	8202.00	682.54	0.00	0.08	86.00	51.00	0.00	1411.50	1486.21	11335208.00	2.08	8916.50	8785.50
11	3	8	14214.00	13943.00	199.55	0	Spot (Block11, Row8, Column3)	9819.88	9615.50	978.67	0.01	0.10	8041.00	8093.25	8041.00	562.83	0.00	0.07	94.00	68.00	0.00	1574.50	1778.88	11076828.00	3.07	8745.89	8700.50
11	4	8	14522.00	13945.00	179.80	0	Spot (Block11, Row8, Column4)	9913.76	9778.50	991.41	0.01	0.10	8004.00	8050.70	8004.00	544.80	0.00	0.07	98.00	78.00	0.00	1774.50	1909.76	9001696.00	3.42	8699.69	8656.00
11	5	8	14820.00	13946.00	191.25	0	Spot (Block11, Row8, Column5)	9649.85	9531.00	598.76	0.01	0.06	8114.00	8159.78	8114.00	546.78	0.00	0.07	98.00	74.00	0.00	1417.00	1535.85	9968296.00	2.73	8926.31	8869.00
11	6	8	15124.00	13946.00	177.90	0	Spot (Block11, Row8, Column6)	10703.16	10549.00	948.56	0.01	0.09	8224.00	8285.19	8224.00	561.82	0.00	0.07	99.00	94.00	0.00	2325.00	2479.16	9493704.00	4.30	9399.34	9384.00
11	7	8	15430.00	13943.00	183.85	0	Spot (Block11, Row8, Column7)	10218.83	10167.00	754.66	0.00	0.07	8406.00	8482.13	8406.00	552.86	0.00	0.07	95.00	82.00	0.00	1761.00	1812.83	9738543.00	3.14	9229.67	9198.50
11	8	8	15720.00	13941.00	159.75	0	Spot (Block11, Row8, Column8)	17728.31	17379.00	3773.32	0.01	0.21	8677.00	8743.52	8677.00	598.10	0.00	0.07	100.00	100.00	0.00	8702.00	9051.31	12533917.00	15.02	11177.69	11058.00
12	1	1	18123.00	11844.00	166.65	0	Spot (Block12, Row1, Column1)	65043.84	65535.00	2490.11	0.00	0.04	20952.00	21067.36	20952.00	1725.34	0.00	0.08	100.00	100.00	93.91	44583.00	44091.84	50214352.00	25.49	36591.52	35374.00
12	2	1	18418.00	11847.00	165.05	0	Spot (Block12, Row1, Column2)	28638.03	28475.50	3327.75	0.00	0.12	20449.00	20555.85	20449.00	1579.74	0.00	0.08	99.00	95.00	0.00	8026.50	8189.03	21478508.00	5.12	23630.85	23687.00
12	3	1	18728.00	11847.00	188.25	0	Spot (Block12, Row1, Column3)	23707.14	23561.50	1641.52	0.00	0.07	20504.00	20616.19	20504.00	1441.86	0.00	0.07	84.00	52.00	0.00	3057.50	3203.14	23896800.00	2.14	22194.32	22011.00
12	4	1	19012.00	11848.00	157.95	0	Spot (Block12, Row1, Column4)	28022.22	27681.00	2797.48	0.01	0.10	20761.00	20900.93	20761.00	1435.99	0.00	0.07	99.00	96.00	0.00	6920.00	7261.22	19307308.00	4.96	23416.01	23606.00
12	5	1	19322.00	11847.00	196.05	0	Spot (Block12, Row1, Column5)	24927.01	24859.00	1908.16	0.00	0.08	21021.50	21168.51	21021.50	1425.70	0.00	0.07	92.00	66.00	0.00	3837.50	3905.51	27120578.00	2.64	22348.76	22434.50
12	6	1	19613.00	11842.00	192.35	0	Spot (Block12, Row1, Column6)	26397.13	26033.00	2511.26	0.01	0.10	21309.00	21417.10	21309.00	1416.88	0.00	0.07	96.00	82.00	0.00	4724.00	5088.13	27400206.00	3.51	23059.08	23161.00
12	7	1	19929.00	11847.00	165.80	0	Spot (Block12, Row1, Column7)	30806.48	30550.00	4298.83	0.00	0.14	21436.00	21506.39	21436.00	1369.76	0.00	0.06	100.00	99.00	0.00	9114.00	9370.48	23505340.00	6.79	24221.61	24541.00
12	8	1	20229.00	11843.00	204.05	0	Spot (Block12, Row1, Column8)	26022.72	25794.00	1930.88	0.00	0.07	21900.00	21980.18	21900.00	1402.29	0.00	0.06	95.00	73.00	0.00	3894.00	4122.72	30810898.00	2.88	23727.11	23517.50
12	1	2	18109.00	12148.00	206.00	0	Spot (Block12, Row2, Column1)	23181.14	23034.00	1677.95	0.00	0.07	20125.00	20282.92	20125.00	1526.34	0.00	0.08	77.00	48.00	0.00	2909.00	3056.14	28002820.00	1.90	21647.24	21410.00
12	2	2	18412.00	12142.00	137.15	0	Spot (Block12, Row2, Column2)	24073.90	23860.00	1749.00	0.00	0.07	19869.00	19949.51	19869.00	1383.44	0.00	0.07	97.00	78.00	0.00	3991.00	4204.90	12229540.00	2.98	21978.94	21976.00
12	3	2	18723.00	12142.00	193.45	0	Spot (Block12, Row2, Column3)	24151.53	23914.50	1846.24	0.00	0.08	20218.00	20287.32	20218.00	1396.72	0.00	0.07	93.00	70.00	0.00	3696.50	3933.53	25359112.00	2.77	21960.01	21619.50
12	4	2	19025.00	12138.00	207.30	0	Spot (Block12, Row2, Column4)	24065.62	23754.00	1641.00	0.01	0.07	20743.00	20808.17	20743.00	1416.99	0.00	0.07	89.00	54.00	0.00	3011.00	3322.62	29360052.00	2.30	21867.48	21914.00
12	5	2	19327.00	12148.00	205.70	0	Spot (Block12, Row2, Column5)	30628.53	30841.50	3213.94	0.00	0.10	21128.50	21183.35	21128.50	1397.14	0.00	0.07	100.00	98.00	0.00	9713.00	9500.03	36815476.00	6.76	23873.03	23870.50
12	6	2	19616.00	12143.00	188.75	0	Spot (Block12, Row2, Column6)	25473.65	25499.00	2041.59	0.00	0.08	21307.00	21352.40	21307.00	1369.79	0.00	0.06	90.00	75.00	0.00	4192.00	4166.65	25626476.00	3.01	22896.57	22813.00
12	7	2	19922.00	12144.00	203.80	0	Spot (Block12, Row2, Column7)	24382.96	24208.00	1682.66	0.00	0.07	21322.00	21382.32	21322.00	1360.36	0.00	0.06	83.00	54.00	0.00	2886.00	3060.96	28649976.00	2.21	22532.25	22360.00
12	8	2	20224.00	12135.00	217.70	0	Spot (Block12, Row2, Column8)	24512.26	24509.00	1641.53	0.00	0.07	21776.00	21885.53	21776.00	1452.59	0.00	0.07	74.00	46.00	0.00	2733.00	2736.26	33287604.00	1.81	22783.78	22630.00
12	1	3	18124.00	12448.00	174.55	0	Spot (Block12, Row3, Column1)	26025.88	25963.50	2633.50	0.00	0.10	19701.00	19769.88	19701.00	1360.41	0.00	0.07	99.00	92.00	0.00	6262.50	6324.88	22174064.00	4.60	22053.26	21965.50
12	2	3	18429.00	12452.00	197.60	0	Spot (Block12, Row3, Column2)	24005.02	23820.00	2077.84	0.00	0.09	19920.50	20018.16	19920.50	1386.83	0.00	0.07	95.00	71.00	0.00	3899.50	4084.52	26525528.00	2.87	21709.99	21766.50
12	3	3	18712.00	12440.00	189.95	0	Spot (Block12, Row3, Column3)	25876.88	24967.00	4414.72	0.02	0.17	20613.50	20720.45	20613.50	1502.28	0.00	0.07	93.00	77.00	0.30	4353.50	5263.38	26290904.00	3.43	22584.68	22416.00
12	4	3	19024.00	12441.00	182.55	0	Spot (Block12, Row3, Column4)	27409.17	27239.00	3022.13	0.00	0.11	21002.50	21074.37	21002.50	1393.53	0.00	0.07	98.00	88.00	0.00	6236.50	6406.67	25600172.00	4.55	23306.72	23289.50
12	5	3	19329.00	12447.00	172.60	0	Spot (Block12, Row3, Column5)	27262.27	26420.50	2989.97	0.01	0.11	21357.00	21402.01	21357.00	1406.61	0.00	0.07	98.00	91.00	0.00	5063.50	5905.27	22682196.00	4.17	23701.57	23573.00
12	6	3	19619.00	12441.00	195.30	0	Spot (Block12, Row3, Column6)	25109.38	24888.00	1697.78	0.00	0.07	21513.00	21567.86	21513.00	1378.69	0.00	0.06	91.00	68.00	0.00	3375.00	3596.38	27118144.00	2.57	23207.61	22985.00
12	7	3	19925.00	12443.00	183.25	0	Spot (Block12, Row3, Column7)	24748.61	24545.00	1771.18	0.00	0.07	21475.00	21533.83	21475.00	1357.07	0.00	0.06	83.00	59.00	0.00	3070.00	3273.61	23486432.00	2.37	23255.69	23252.00
12	8	3	20227.00	12447.00	192.30	0	Spot (Block12, Row3, Column8)	25329.33	25086.00	1643.07	0.00	0.06	21928.00	22023.18	21928.00	1433.92	0.00	0.07	91.00	57.00	0.00	3158.00	3401.33	26443832.00	2.31	23540.31	23456.00
12	1	4	18125.00	12745.00	189.55	0	Spot (Block12, Row4, Column1)	25818.84	25463.00	2912.04	0.01	0.11	19715.00	19831.41	19715.00	1385.42	0.00	0.07	98.00	90.00	0.00	5748.00	6103.84	26128656.00	4.32	21869.96	21857.50
12	2	4	18422.00	12746.00	212.70	0	Spot (Block12, Row4, Column2)	23866.81	23717.50	1687.29	0.00	0.07	20107.00	20297.62	20107.00	1488.07	0.00	0.07	92.00	60.00	0.00	3610.50	3759.81	30740444.00	2.40	21710.96	21539.50
12	3	4	18724.00	12745.00	156.50	0	Spot (Block12, Row4, Column3)	42982.99	42475.00	9059.42	0.01	0.21	20768.00	20910.91	20768.00	1662.58	0.00	0.08	100.00	100.00	2.23	21707.00	22214.99	28927560.00	13.28	27111.69	26950.00
12	4	4	19012.00	12743.00	207.40	0	Spot (Block12, Row4, Column4)	23721.13	23614.00	1473.25	0.00	0.06	20900.00	21014.82	20900.00	1582.48	0.00	0.08	75.00	37.00	0.00	2714.00	2821.13	29082112.00	1.71	22264.13	22239.50
12	5	4	19312.00	12739.00	195.40	0	Spot (Block12, Row4, Column5)	26555.13	25398.00	4864.57	0.02	0.18	21248.00	21338.54	21248.00	1487.35	0.00	0.07	96.00	74.00	0.56	4150.00	5307.13	28679568.00	3.51	22981.95	22936.00
12	6	4	19626.00	12745.00	198.15	0	Spot (Block12, Row4, Column6)	32867.70	32283.50	5369.32	0.01	0.16	21521.00	21599.15	21521.00	1453.88	0.00	0.07	100.00	100.00	1.44	10762.50	11346.70	36548856.00	7.75	25837.59	25867.00
12	7	4	19915.00	12749.00	178.10	0	Spot (Block12, Row4, Column7)	26517.46	26090.00	3072.56	0.01	0.12	21623.00	21709.20	21623.00	1435.25	0.00	0.07	93.00	74.00	0.00	4467.00	4894.46	23414924.00	3.35	23471.30	23300.00
12	8	4	20224.00	12756.00	197.90	0	Spot (Block12, Row4, Column8)	26210.87	26060.50	2070.00	0.00	0.08	22230.00	22279.71	22230.00	1469.40	0.00	0.07	89.00	66.00	0.00	3830.50	3980.87	29094028.00	2.68	23971.00	24078.00
12	1	5	18125.00	13049.00	153.45	0	Spot (Block12, Row5, Column1)	30364.48	30141.00	3340.03	0.00	0.11	19886.00	19971.41	19886.00	1365.90	0.00	0.07	100.00	99.00	0.00	10255.00	10478.48	19797636.00	7.61	23230.89	23144.00
12	2	5	18422.00	13047.00	198.15	0	Spot (Block12, Row5, Column2)	24133.93	24018.50	1638.71	0.00	0.07	20255.00	20342.33	20255.00	1413.84	0.00	0.07	94.00	71.00	0.00	3763.50	3878.93	27030008.00	2.68	22027.10	21906.00
12	3	5	18724.00	13050.00	192.30	0	Spot (Block12, Row5, Column3)	25077.20	24944.00	1935.17	0.00	0.08	20676.00	20808.70	20676.00	1629.60	0.00	0.08	93.00	72.00	0.00	4268.00	4401.20	26205660.00	2.62	22739.01	22563.50
12	4	5	19018.00	13046.00	191.60	0	Spot (Block12, Row5, Column4)	24395.10	24164.00	1972.69	0.00	0.08	20636.00	20813.06	20636.00	1586.28	0.00	0.08	87.00	55.00	0.00	3528.00	3759.10	25248928.00	2.26	22219.66	22000.00
12	5	5	19325.00	13044.00	151.40	0	Spot (Block12, Row5, Column5)	43752.11	42588.00	9219.23	0.01	0.21	20987.50	21112.04	20987.50	1549.08	0.00	0.07	100.00	100.00	1.91	21600.50	22764.61	27432600.00	14.62	27093.05	26583.50
12	6	5	19625.00	13043.00	180.40	0	Spot (Block12, Row5, Column6)	25536.81	25315.00	1920.49	0.00	0.08	21268.00	21355.11	21268.00	1509.77	0.00	0.07	94.00	71.00	0.00	4047.00	4268.81	23289552.00	2.77	23309.18	23208.00
12	7	5	19921.00	13037.00	185.40	0	Spot (Block12, Row5, Column7)	24615.49	24457.00	1652.80	0.00	0.07	21528.50	21603.21	21528.50	1413.16	0.00	0.07	85.00	52.00	0.00	2928.50	3086.99	23680068.00	2.13	23133.78	23101.00
12	8	5	20223.00	13042.00	156.55	0	Spot (Block12, Row5, Column8)	29489.62	29043.00	3047.69	0.01	0.10	22131.50	22182.75	22131.50	1447.65	0.00	0.07	99.00	97.00	0.00	6911.50	7358.12	19846530.00	5.05	24655.22	24659.00
12	1	6	18125.00	13345.00	198.15	0	Spot (Block12, Row6, Column1)	23645.46	23528.00	1691.07	0.00	0.07	19915.00	19949.84	19915.00	1446.80	0.00	0.07	94.00	64.00	0.00	3613.00	3730.46	26199164.00	2.55	21471.77	21429.00
12	2	6	18423.00	13348.00	199.60	0	Spot (Block12, Row6, Column2)	23741.41	23439.00	2092.88	0.01	0.09	20241.00	20278.78	20241.00	1469.96	0.00	0.07	88.00	57.00	0.00	3198.00	3500.41	26804050.00	2.36	21894.73	21785.00
12	3	6	18716.00	13342.00	177.65	0	Spot (Block12, Row6, Column3)	29292.79	28612.50	4135.29	0.01	0.14	20754.00	20874.90	20754.00	1471.23	0.00	0.07	99.00	97.00	0.00	7858.50	8538.79	25953384.00	5.72	23874.65	23897.00
12	4	6	19022.00	13340.00	191.40	0	Spot (Block12, Row6, Column4)	25680.79	25317.50	2075.97	0.01	0.08	20966.00	21115.44	20966.00	1460.48	0.00	0.07	96.00	80.00	0.00	4351.50	4714.79	26502584.00	3.13	22778.40	22483.00
12	5	6	19324.00	13343.00	152.85	0	Spot (Block12, Row6, Column5)	38857.86	38573.00	7811.79	0.00	0.20	21145.00	21221.05	21145.00	1531.79	0.00	0.07	100.00	99.00	0.00	17428.00	17712.86	24869040.00	11.51	25913.94	25853.00
12	6	6	19621.00	13351.00	203.05	0	Spot (Block12, Row6, Column6)	23916.75	23829.00	1668.83	0.00	0.07	21222.00	21318.83	21222.00	1509.63	0.00	0.07	72.00	39.00	0.00	2607.00	2694.75	27910828.00	1.72	22395.60	22342.00
12	7	6	19924.00	13348.00	195.55	0	Spot (Block12, Row6, Column7)	25887.19	25854.50	2153.03	0.00	0.08	21464.00	21574.09	21464.00	1436.92	0.00	0.07	93.00	72.00	0.00	4390.50	4423.19	28009964.00	3.00	23188.69	23056.00
12	8	6	20229.00	13348.00	152.95	0	Spot (Block12, Row6, Column8)	26968.50	26734.00	1916.69	0.00	0.07	22148.00	22207.74	22148.00	1465.63	0.00	0.07	97.00	83.00	0.00	4586.00	4820.50	17286808.00	3.25	24053.27	24051.50
12	1	7	18123.00	13641.00	203.45	0	Spot (Block12, Row7, Column1)	23399.54	23325.50	1697.39	0.00	0.07	19976.00	20028.60	19976.00	1463.59	0.00	0.07	86.00	59.00	0.00	3349.50	3423.54	27424260.00	2.30	21113.07	20958.50
12	2	7	18427.00	13643.00	197.65	0	Spot (Block12, Row7, Column2)	23291.31	23262.00	1659.05	0.00	0.07	20089.50	20152.60	20089.50	1401.68	0.00	0.07	86.00	57.00	0.00	3172.50	3201.81	25946532.00	2.24	21677.91	21643.00
12	3	7	18725.00	13639.00	199.50	0	Spot (Block12, Row7, Column3)	24358.59	24246.50	1790.27	0.00	0.07	20803.00	20868.37	20803.00	1464.23	0.00	0.07	87.00	60.00	0.00	3443.50	3555.59	27427752.00	2.38	22572.42	22249.50
12	4	7	19021.00	13636.00	199.50	0	Spot (Block12, Row7, Column4)	24734.26	24703.00	1799.40	0.00	0.07	21244.00	21299.08	21244.00	1401.45	0.00	0.07	88.00	61.00	0.00	3459.00	3490.26	27999192.00	2.45	22812.95	22598.00
12	5	7	19321.00	13643.00	207.75	0	Spot (Block12, Row7, Column5)	25364.24	25180.00	1790.12	0.00	0.07	21438.00	21505.31	21438.00	1438.25	0.00	0.07	93.00	65.00	0.00	3742.00	3926.24	31172628.00	2.68	23285.92	23015.00
12	6	7	19611.00	13636.00	207.30	0	Spot (Block12, Row7, Column6)	25718.78	25173.00	4480.92	0.01	0.17	21418.00	21520.24	21418.00	1451.39	0.00	0.07	91.00	64.00	0.74	3755.00	4300.78	31454052.00	2.89	22833.00	22858.00
12	7	7	19915.00	13642.00	187.35	0	Spot (Block12, Row7, Column7)	26489.98	26124.00	2487.62	0.01	0.09	21574.00	21693.69	21574.00	1467.23	0.00	0.07	95.00	78.00	0.00	4550.00	4915.98	26251552.00	3.27	23555.54	23496.00
12	8	7	20229.00	13636.00	191.00	0	Spot (Block12, Row7, Column8)	38239.07	38448.00	3732.76	0.00	0.10	22038.50	22170.10	22038.50	1521.74	0.00	0.07	100.00	100.00	0.00	16409.50	16200.57	39347996.00	10.56	27484.87	27151.50
12	1	8	18115.00	13950.00	165.40	0	Spot (Block12, Row8, Column1)	64488.92	65535.00	4164.58	0.01	0.06	20583.00	20749.52	20583.00	1757.35	0.00	0.08	100.00	100.00	91.46	44952.00	43905.92	49076560.00	24.89	36155.34	33277.50
12	2	8	18424.00	13946.00	210.45	0	Spot (Block12, Row8, Column2)	23411.88	23368.50	1672.99	0.00	0.07	20363.00	20484.68	20363.00	1629.04	0.00	0.08	77.00	45.00	0.00	3005.50	3048.88	29592610.00	1.80	21345.78	21286.50
12	3	8	18716.00	13944.00	189.40	0	Spot (Block12, Row8, Column3)	25983.29	25616.00	3082.25	0.01	0.12	20841.00	20889.43	20841.00	1579.01	0.00	0.08	89.00	74.00	0.00	4775.00	5142.29	26217136.00	3.23	22498.04	22253.00
12	4	8	19022.00	13933.00	182.30	0	Spot (Block12, Row8, Column4)	25625.30	25373.00	2085.70	0.00	0.08	21147.00	21202.11	21147.00	1456.59	0.00	0.07	95.00	73.00	0.00	4226.00	4478.30	23882776.00	3.04	22921.57	22936.00
12	5	8	19313.00	13946.00	198.10	0	Spot (Block12, Row8, Column5)	24675.97	24320.00	1757.71	0.01	0.07	21458.00	21515.33	21458.00	1472.64	0.00	0.07	84.00	48.00	0.00	2862.00	3217.97	27464348.00	2.15	22918.20	22874.00
12	6	8	19621.00	13943.00	174.80	0	Spot (Block12, Row8, Column6)	26226.96	25991.00	2161.57	0.00	0.08	21604.00	21654.88	21604.00	1492.81	0.00	0.07	96.00	75.00	0.00	4387.00	4622.96	22371620.00	3.06	23726.03	23712.00
12	7	8	19926.00	13948.00	193.05	0	Spot (Block12, Row8, Column7)	25911.65	25720.00	2205.76	0.00	0.09	21825.00	21932.65	21825.00	1512.97	0.00	0.07	87.00	64.00	0.00	3895.00	4086.65	27336778.00	2.63	23249.26	23253.00
12	8	8	20225.00	13944.00	163.40	0	Spot (Block12, Row8, Column8)	36835.68	36260.00	6454.56	0.01	0.18	22183.50	22284.84	22183.50	1508.23	0.00	0.07	100.00	100.00	0.27	14076.50	14652.18	27295260.00	9.65	26324.41	26134.00
13	1	1	4616.00	16338.00	160.70	0	Spot (Block13, Row1, Column1)	64908.43	65535.00	3123.57	0.00	0.05	9790.00	9919.03	9790.00	739.08	0.01	0.07	100.00	100.00	93.98	55745.00	55118.43	46345068.00	74.40	29129.33	26452.50
13	2	1	4923.00	16344.00	180.95	0	Spot (Block13, Row1, Column2)	12374.00	12232.00	1346.64	0.01	0.11	9620.50	9698.62	9620.50	686.39	0.00	0.07	99.00	82.00	0.00	2611.50	2753.50	11359328.00	3.90	10620.59	10656.00
13	3	1	5219.00	16343.00	195.30	0	Spot (Block13, Row1, Column3)	11580.11	11592.00	966.81	0.00	0.08	9626.00	9639.09	9626.00	495.41	0.00	0.05	93.00	77.00	0.00	1966.00	1954.11	12460196.00	3.92	10328.47	10383.00
13	4	1	5520.00	16345.00	171.55	0	Spot (Block13, Row1, Column4)	12533.86	12452.50	1213.17	0.00	0.10	9717.00	9779.89	9717.00	589.77	0.00	0.06	100.00	95.00	0.00	2735.50	2816.86	10277769.00	4.67	10762.74	10737.50
13	5	1	5817.00	16341.00	155.85	0	Spot (Block13, Row1, Column5)	17103.43	17006.50	3367.16	0.00	0.20	9898.00	9968.25	9898.00	622.26	0.00	0.06	100.00	100.00	0.00	7108.50	7205.43	11425090.00	11.47	11919.05	11821.50
13	6	1	6109.00	16333.00	177.70	0	Spot (Block13, Row1, Column6)	15004.56	14127.50	2667.14	0.03	0.18	10223.00	10273.04	10223.00	682.52	0.00	0.07	99.00	97.00	0.00	3904.50	4781.56	13264035.00	6.93	11620.05	11640.00
13	7	1	6421.00	16334.00	160.30	0	Spot (Block13, Row1, Column7)	19570.92	18926.50	4063.37	0.01	0.21	10601.00	10649.33	10601.00	673.26	0.00	0.06	100.00	100.00	0.00	8325.50	8969.92	13895356.00	13.25	13085.88	12932.00
13	8	1	6725.00	16333.00	209.45	0	Spot (Block13, Row1, Column8)	12840.64	12648.00	1201.42	0.01	0.09	10660.50	10732.09	10660.50	638.09	0.00	0.06	90.00	77.00	0.00	1987.50	2180.14	15960912.00	3.30	11594.96	11392.00
13	1	2	4603.00	16648.00	212.20	0	Spot (Block13, Row2, Column1)	10974.38	10971.00	495.74	0.00	0.05	9651.00	9744.14	9651.00	628.12	0.00	0.06	92.00	55.00	0.00	1320.00	1323.38	14069155.00	1.96	10309.76	10277.00
13	2	2	4915.00	16638.00	131.30	0	Spot (Block13, Row2, Column2)	12160.06	11980.50	889.04	0.01	0.07	9442.00	9484.06	9442.00	517.79	0.00	0.05	100.00	98.00	0.00	2538.50	2718.06	5642267.00	5.17	10445.26	10409.50
13	3	2	5224.00	16633.00	194.60	0	Spot (Block13, Row2, Column3)	11809.09	11614.00	1233.25	0.01	0.10	9558.00	9613.87	9558.00	538.13	0.00	0.06	98.00	90.00	0.00	2056.00	2251.09	12671157.00	4.08	10586.36	10540.00
13	4	2	5529.00	16642.00	206.05	0	Spot (Block13, Row2, Column4)	11858.55	11771.00	886.61	0.00	0.07	9870.00	9931.57	9870.00	582.42	0.00	0.06	96.00	83.00	0.00	1901.00	1988.55	14313268.00	3.31	10680.82	10644.00
13	5	2	5822.00	16636.00	186.20	0	Spot (Block13, Row2, Column5)	16499.16	16459.00	2213.64	0.00	0.13	10009.00	10083.17	10009.00	583.00	0.00	0.06	100.00	100.00	0.00	6450.00	6490.16	16053683.00	11.01	12089.49	12056.00
13	6	2	6123.00	16645.00	202.90	0	Spot (Block13, Row2, Column6)	12492.66	12326.00	1139.63	0.01	0.09	10178.00	10216.95	10178.00	598.21	0.00	0.06	95.00	85.00	0.00	2148.00	2314.66	14578939.00	3.80	10944.40	10931.00
13	7	2	6418.00	16642.00	212.10	0	Spot (Block13, Row2, Column7)	12352.44	12076.00	1132.40	0.01	0.09	10369.00	10458.20	10369.00	622.25	0.00	0.06	96.00	74.00	0.00	1707.00	1983.44	15823473.00	3.04	11051.64	11020.00
13	8	2	6724.00	16639.00	209.75	0	Spot (Block13, Row2, Column8)	11831.29	11766.00	781.22	0.00	0.07	10545.00	10592.72	10545.00	591.32	0.00	0.06	80.00	52.00	0.00	1221.00	1286.29	14812775.00	2.09	10980.55	10938.00
13	1	3	4624.00	16942.00	153.50	0	Spot (Block13, Row3, Column1)	16016.96	15758.50	2884.23	0.01	0.18	9565.00	9633.79	9565.00	551.70	0.00	0.06	100.00	100.00	0.00	6193.50	6451.96	10314924.00	11.57	11396.22	11328.50
13	2	3	4914.00	16941.00	202.05	0	Spot (Block13, Row3, Column2)	11663.91	11576.00	1017.78	0.00	0.09	9605.00	9637.05	9605.00	491.07	0.00	0.05	95.00	88.00	0.00	1971.00	2058.91	13541802.00	4.13	10309.43	10224.00
13	3	3	5210.00	16934.00	201.50	0	Spot (Block13, Row3, Column3)	12304.63	12050.50	1239.40	0.01	0.10	9873.00	10002.16	9873.00	879.01	0.01	0.09	93.00	66.00	0.00	2177.50	2431.63	14150329.00	2.62	10761.30	10776.00
13	4	3	5521.00	16935.00	181.45	0	Spot (Block13, Row3, Column4)	13807.90	13554.00	1792.25	0.01	0.13	10212.50	10325.67	10212.50	1027.67	0.00	0.10	97.00	75.00	0.00	3341.50	3595.40	12730882.00	3.39	11565.87	11557.50
13	5	3	5814.00	16939.00	178.15	0	Spot (Block13, Row3, Column5)	13378.74	12975.50	1588.86	0.01	0.12	10347.00	10437.29	10347.00	824.43	0.00	0.08	98.00	79.00	0.00	2628.50	3031.74	11800048.00	3.57	11577.23	11502.00
13	6	3	6125.00	16930.00	201.35	0	Spot (Block13, Row3, Column6)	12734.72	12600.00	1116.99	0.00	0.09	10407.00	10497.25	10407.00	760.41	0.00	0.07	96.00	76.00	0.00	2193.00	2327.72	14632193.00	2.94	11378.54	11264.50
13	7	3	6423.00	16938.00	156.35	0	Spot (Block13, Row3, Column7)	14760.12	14501.00	2392.42	0.01	0.16	10552.50	10640.70	10552.50	730.75	0.00	0.07	99.00	96.00	0.00	3948.50	4207.62	9874522.00	5.64	11948.79	11777.00
13	8	3	6730.00	16939.00	189.15	0	Spot (Block13, Row3, Column8)	12518.48	12457.50	894.41	0.00	0.07	10789.00	11116.83	10789.00	3034.09	0.01	0.27	8.00	0.00	0.00	1668.50	1729.48	12593594.00	0.46	11660.78	11570.00
13	1	4	4616.00	17237.00	191.35	0	Spot (Block13, Row4, Column1)	12432.37	12054.50	1792.56	0.01	0.14	9505.00	9575.96	9505.00	566.35	0.00	0.06	98.00	88.00	0.00	2549.50	2927.37	12855066.00	5.04	10420.64	10361.50
13	2	4	4921.00	17233.00	223.90	0	Spot (Block13, Row4, Column2)	11203.84	11131.00	724.63	0.00	0.06	9679.00	9739.28	9679.00	636.54	0.00	0.07	91.00	63.00	0.00	1452.00	1524.84	16099918.00	2.30	10219.93	10201.50
13	3	4	5219.00	17241.00	147.85	0	Spot (Block13, Row4, Column3)	22657.29	22545.00	4445.04	0.00	0.20	10112.00	10214.58	10112.00	838.25	0.00	0.08	100.00	100.00	0.00	12433.00	12545.29	13526401.00	14.84	13697.28	13423.50
13	4	4	5504.00	17253.00	195.80	0	Spot (Block13, Row4, Column4)	12151.42	12076.00	737.66	0.00	0.06	10399.00	10519.24	10399.00	935.21	0.00	0.09	85.00	39.00	0.00	1677.00	1752.42	13172139.00	1.75	11341.32	11287.00
13	5	4	5813.00	17242.00	183.55	0	Spot (Block13, Row4, Column5)	12997.94	12783.50	1031.90	0.01	0.08	10616.00	10732.12	10616.00	884.71	0.00	0.08	94.00	71.00	0.00	2167.50	2381.94	12244061.00	2.56	11795.86	11804.50
13	6	4	6118.00	17234.00	187.40	0	Spot (Block13, Row4, Column6)	18002.87	17804.50	2559.72	0.00	0.14	10641.50	10727.75	10641.50	772.89	0.00	0.07	100.00	99.00	0.00	7163.00	7361.37	17786844.00	9.41	12869.78	12678.00
13	7	4	6415.00	17246.00	164.45	0	Spot (Block13, Row4, Column7)	17539.89	16779.00	4275.66	0.02	0.24	10697.50	10777.93	10697.50	683.70	0.00	0.06	100.00	99.00	0.00	6081.50	6842.39	13172458.00	9.89	12476.10	12408.00
13	8	4	6717.00	17249.00	161.50	0	Spot (Block13, Row4, Column8)	15606.90	15686.00	1789.52	0.00	0.11	10807.00	11146.88	10807.00	2948.46	0.01	0.26	83.00	30.00	0.00	4879.00	4799.90	11236965.00	1.51	12361.42	12344.00
13	1	5	4618.00	17547.00	162.85	0	Spot (Block13, Row5, Column1)	14248.28	14371.00	2008.65	0.00	0.14	9660.00	9697.93	9660.00	493.47	0.00	0.05	100.00	99.00	0.00	4711.00	4588.28	10401242.00	9.22	11228.04	10994.00
13	2	5	4911.00	17531.00	208.80	0	Spot (Block13, Row5, Column2)	12611.19	11954.00	2941.06	0.02	0.23	9864.00	9898.06	9864.00	593.75	0.00	0.06	96.00	84.00	0.00	2090.00	2747.19	15675715.00	4.57	10881.17	10769.00
13	3	5	5223.00	17563.00	211.40	0	Spot (Block13, Row5, Column3)	13040.66	12753.00	1319.61	0.01	0.10	10358.50	10465.88	10358.50	713.09	0.00	0.07	96.00	83.00	0.00	2394.50	2682.16	16574683.00	3.61	11345.13	11311.00
13	4	5	5520.00	17539.00	180.85	0	Spot (Block13, Row5, Column4)	14098.97	13903.00	1471.69	0.01	0.10	10567.00	10668.68	10567.00	718.55	0.00	0.07	99.00	94.00	0.00	3336.00	3531.97	12900559.00	4.77	11902.72	11932.00
13	5	5	5820.00	17540.00	148.70	0	Spot (Block13, Row5, Column5)	27891.76	27310.00	7087.81	0.01	0.25	10828.00	10958.94	10828.00	761.65	0.01	0.07	100.00	100.00	0.00	16482.00	17063.76	16930296.00	22.23	15170.61	14976.50
13	6	5	6118.00	17540.00	189.25	0	Spot (Block13, Row5, Column6)	13377.62	13400.50	1177.28	0.00	0.09	10899.00	10956.98	10899.00	689.29	0.00	0.06	96.00	76.00	0.00	2501.50	2478.62	13484640.00	3.51	12000.00	11877.00
13	7	5	6421.00	17541.00	195.95	0	Spot (Block13, Row5, Column7)	12928.09	12685.00	1105.72	0.01	0.09	10763.00	10860.93	10763.00	722.46	0.00	0.07	95.00	77.00	0.00	1922.00	2165.09	14039906.00	2.86	11792.13	11715.00
13	8	5	6719.00	17543.00	147.75	0	Spot (Block13, Row5, Column8)	21426.16	21287.50	4708.05	0.00	0.22	10766.00	10869.66	10766.00	719.63	0.00	0.07	100.00	100.00	0.00	10521.50	10660.16	12769990.00	14.67	13502.25	13404.00
13	1	6	4621.00	17834.00	216.25	0	Spot (Block13, Row6, Column1)	11986.09	11969.50	979.31	0.00	0.08	9772.00	9943.60	9772.00	1822.47	0.01	0.18	58.00	7.00	0.00	2197.50	2214.09	16013413.00	1.12	10709.81	10697.00
13	2	6	4911.00	17843.00	227.45	0	Spot (Block13, Row6, Column2)	12032.40	11984.50	741.64	0.00	0.06	10026.50	10141.54	10026.50	654.99	0.00	0.06	97.00	81.00	0.00	1958.00	2005.90	17856092.00	2.89	10986.92	10806.00
13	3	6	5213.00	17841.00	157.20	0	Spot (Block13, Row6, Column3)	19203.91	18766.00	3697.08	0.01	0.19	10561.00	10652.20	10561.00	753.47	0.00	0.07	100.00	100.00	0.00	8205.00	8642.91	13077862.00	11.35	12922.70	13064.00
13	4	6	5524.00	17841.00	155.05	0	Spot (Block13, Row6, Column4)	15870.81	15962.50	1778.64	0.00	0.11	10780.00	10877.20	10780.00	679.72	0.00	0.06	100.00	100.00	0.00	5182.50	5090.81	10474733.00	7.35	12592.03	12667.00
13	5	6	5819.00	17839.00	143.90	0	Spot (Block13, Row6, Column5)	25681.97	26057.00	5837.82	0.01	0.23	10946.00	11065.17	10946.00	737.07	0.00	0.07	100.00	100.00	0.00	15111.00	14735.97	14510315.00	19.83	15168.25	14590.00
13	6	6	6118.00	17842.00	192.85	0	Spot (Block13, Row6, Column6)	13584.97	13416.00	1025.37	0.01	0.08	11063.00	11164.01	11063.00	779.55	0.00	0.07	99.00	81.00	0.00	2353.00	2521.97	14223462.00	3.11	12401.52	12352.50
13	7	6	6410.00	17841.00	158.25	0	Spot (Block13, Row6, Column7)	17369.77	17031.00	2627.05	0.01	0.15	10965.00	11063.46	10965.00	762.81	0.00	0.07	100.00	99.00	0.00	6066.00	6404.77	11985144.00	8.27	13013.08	12935.50
13	8	6	6727.00	17844.00	148.75	0	Spot (Block13, Row6, Column8)	16281.49	16319.00	2222.22	0.00	0.14	10923.00	11014.51	10923.00	773.07	0.00	0.07	99.00	99.00	0.00	5396.00	5358.49	9850299.00	6.81	12490.44	12588.00
13	1	7	4614.00	18142.00	246.45	0	Spot (Block13, Row7, Column1)	11341.15	11263.00	843.30	0.00	0.07	9960.00	10256.93	9960.00	2106.30	0.01	0.21	17.00	0.00	0.00	1303.00	1381.15	19903702.00	0.51	10618.59	10248.00
13	2	7	4927.00	18141.00	223.00	0	Spot (Block13, Row7, Column2)	11954.76	11780.00	850.21	0.01	0.07	10147.00	10230.79	10147.00	655.76	0.00	0.06	95.00	70.00	0.00	1633.00	1807.76	17035534.00	2.63	10841.79	10742.50
13	3	7	5220.00	18141.00	203.10	0	Spot (Block13, Row7, Column3)	12746.67	12537.50	1585.00	0.01	0.12	10652.00	10730.96	10652.00	797.48	0.00	0.07	96.00	61.00	0.00	1885.50	2094.67	14913606.00	2.53	11676.66	11643.50
13	4	7	5516.00	18134.00	197.20	0	Spot (Block13, Row7, Column4)	12739.54	12562.50	954.55	0.01	0.07	10750.00	10815.04	10750.00	755.87	0.00	0.07	98.00	63.00	0.00	1812.50	1989.54	14038976.00	2.55	11722.56	11663.00
13	5	7	5810.00	18146.00	212.15	0	Spot (Block13, Row7, Column5)	13437.52	13091.00	1553.13	0.01	0.12	10860.00	10940.46	10860.00	714.63	0.00	0.07	100.00	86.00	0.00	2231.00	2577.52	17267212.00	3.49	12183.97	12021.00
13	6	7	6114.00	18135.00	202.40	0	Spot (Block13, Row7, Column6)	13011.21	12903.00	845.55	0.00	0.06	11054.00	11105.65	11054.00	760.33	0.00	0.07	97.00	64.00	0.00	1849.00	1957.21	15184081.00	2.51	12070.96	12018.00
13	7	7	6412.00	18147.00	191.55	0	Spot (Block13, Row7, Column7)	14912.77	14513.50	2156.93	0.01	0.14	11040.00	11120.83	11040.00	761.67	0.00	0.07	98.00	87.00	0.00	3473.50	3872.77	15449628.00	4.98	12659.32	12231.00
13	8	7	6714.00	18145.00	180.35	0	Spot (Block13, Row7, Column8)	25004.48	24956.00	4352.64	0.00	0.17	11042.00	11133.01	11042.00	821.86	0.00	0.07	100.00	100.00	0.00	13914.00	13962.48	22729098.00	16.88	15306.99	14848.50
13	1	8	4612.00	18445.00	152.45	0	Spot (Block13, Row8, Column1)	64614.93	65535.00	4037.40	0.01	0.06	10401.00	10521.99	10401.00	865.92	0.01	0.08	100.00	100.00	93.22	55134.00	54213.93	40966236.00	62.47	28742.36	24125.50
13	2	8	4922.00	18436.00	218.30	0	Spot (Block13, Row8, Column2)	12345.70	12268.50	876.07	0.00	0.07	10583.50	10672.29	10583.50	786.24	0.00	0.07	88.00	54.00	0.00	1685.00	1762.20	16888916.00	2.13	11337.11	11282.00
13	3	8	5208.00	18439.00	152.80	0	Spot (Block13, Row8, Column3)	17002.95	16874.50	2532.76	0.00	0.15	10957.00	11071.99	10957.00	960.34	0.00	0.09	100.00	96.00	0.00	5917.50	6045.95	10881890.00	6.18	12667.46	12630.50
13	4	8	5525.00	18431.00	185.65	0	Spot (Block13, Row8, Column4)	13837.25	13680.50	1806.53	0.00	0.13	11035.00	11147.86	11035.00	1067.54	0.00	0.10	87.00	62.00	0.00	2645.50	2802.25	13422129.00	2.52	12898.63	11906.00
13	5	8	5816.00	18443.00	207.65	0	Spot (Block13, Row8, Column5)	12686.88	12597.50	838.80	0.00	0.07	11168.00	11267.25	11168.00	874.54	0.00	0.08	77.00	34.00	0.00	1429.50	1518.88	15503363.00	1.62	11732.29	11605.50
13	6	8	6125.00	18436.00	169.25	0	Spot (Block13, Row8, Column6)	14725.20	14529.50	1536.11	0.01	0.10	11327.00	11383.63	11327.00	828.43	0.00	0.07	97.00	87.00	0.00	3202.50	3398.20	11721259.00	4.03	12515.45	12510.00
13	7	8	6422.00	18437.00	178.05	0	Spot (Block13, Row8, Column7)	15590.47	15433.50	2140.07	0.00	0.14	11357.00	11450.53	11357.00	895.98	0.00	0.08	96.00	83.00	0.00	4076.50	4233.47	13875518.00	4.62	12568.80	12672.50
13	8	8	6713.00	18439.00	157.45	0	Spot (Block13, Row8, Column8)	22755.41	21978.00	5215.02	0.02	0.23	11483.00	11601.89	11483.00	921.37	0.00	0.08	100.00	100.00	0.00	10495.00	11272.41	15496437.00	12.11	14079.54	13937.00
14	1	1	9121.00	16341.00	165.15	0	Spot (Block14, Row1, Column1)	64857.75	65535.00	3321.12	0.00	0.05	17186.00	17329.37	17186.00	1512.10	0.00	0.09	100.00	100.00	93.54	48349.00	47671.75	49162668.00	31.43	33636.56	32056.00
14	2	1	9417.00	16347.00	162.30	0	Spot (Block14, Row1, Column2)	27509.51	26733.00	5262.58	0.01	0.19	16831.00	16925.70	16831.00	1402.10	0.00	0.08	100.00	98.00	0.00	9902.00	10678.51	20081928.00	7.55	19919.43	20033.00
14	3	1	9724.00	16347.00	155.15	0	Spot (Block14, Row1, Column3)	34720.58	32376.50	10495.18	0.03	0.30	16671.00	16750.56	16671.00	1276.96	0.00	0.08	100.00	100.00	0.61	15705.50	18049.58	22915584.00	14.07	20953.55	20878.00
14	4	1	10018.00	16350.00	168.65	0	Spot (Block14, Row1, Column4)	25064.03	24159.00	4095.65	0.02	0.16	16797.00	16911.71	16797.00	1333.64	0.00	0.08	99.00	98.00	0.00	7362.00	8267.03	19725396.00	6.11	19377.94	19349.00
14	5	1	10315.00	16344.00	153.05	0	Spot (Block14, Row1, Column5)	49996.14	53290.00	15865.43	0.03	0.32	16789.50	16903.86	16789.50	1381.30	0.00	0.08	100.00	100.00	39.66	36500.50	33206.64	32397740.00	23.96	24650.56	24254.00
14	6	1	10613.00	16339.00	153.20	0	Spot (Block14, Row1, Column6)	50772.25	52633.00	14151.67	0.02	0.28	16930.00	17052.31	16930.00	1557.50	0.00	0.09	100.00	100.00	33.59	35703.00	33842.25	32646768.00	21.65	25168.91	24478.00
14	7	1	10924.00	16340.00	164.90	0	Spot (Block14, Row1, Column7)	63742.06	65535.00	4666.27	0.01	0.07	16999.00	17148.42	16999.00	1572.49	0.00	0.09	100.00	100.00	81.37	48536.00	46743.06	48253216.00	29.63	31484.13	30435.50
14	8	1	11225.00	16338.00	207.40	0	Spot (Block14, Row1, Column8)	20786.72	20675.00	1535.64	0.00	0.07	17384.00	17492.99	17384.00	1424.34	0.00	0.08	93.00	60.00	0.00	3291.00	3402.72	25422170.00	2.31	18962.06	18993.50
14	1	2	9112.00	16640.00	215.55	0	Spot (Block14, Row2, Column1)	18397.02	18461.50	1179.93	0.00	0.06	16344.00	16458.32	16344.00	1316.99	0.00	0.08	69.00	34.00	0.00	2117.50	2053.02	24468012.00	1.47	17146.09	17088.50
14	2	2	9414.00	16642.00	131.50	0	Spot (Block14, Row2, Column2)	46839.13	46639.00	10578.93	0.00	0.23	16246.00	16381.48	16246.00	1307.84	0.00	0.08	100.00	100.00	7.53	30393.00	30593.13	21780236.00	23.29	24859.21	24302.00
14	3	2	9723.00	16639.00	198.65	0	Spot (Block14, Row2, Column3)	19209.61	19112.50	1410.96	0.00	0.07	16355.00	16492.50	16355.00	1338.69	0.00	0.08	85.00	52.00	0.00	2757.50	2854.61	21399514.00	2.03	17836.32	17668.00
14	4	2	10021.00	16642.00	177.00	0	Spot (Block14, Row2, Column4)	34383.54	34306.50	6919.05	0.00	0.20	16473.50	16565.53	16473.50	1399.51	0.00	0.08	100.00	99.00	0.00	17833.00	17910.04	30257498.00	12.73	21953.45	21913.00
14	5	2	10320.00	16638.00	199.30	0	Spot (Block14, Row2, Column5)	19381.84	19234.50	1492.50	0.00	0.08	16045.00	16214.01	16045.00	1363.05	0.00	0.08	94.00	61.00	0.00	3189.50	3336.84	21746436.00	2.32	17205.47	17255.50
14	6	2	10619.00	16641.00	180.50	0	Spot (Block14, Row2, Column6)	22052.80	20964.50	3351.33	0.02	0.15	16014.00	16141.79	16014.00	1263.28	0.00	0.08	98.00	89.00	0.00	4950.50	6038.80	20112136.00	4.68	18046.54	18095.50
14	7	2	10917.00	16644.00	181.20	0	Spot (Block14, Row2, Column7)	24344.77	23272.50	4199.98	0.02	0.17	16441.00	16572.27	16441.00	1369.21	0.00	0.08	99.00	91.00	0.00	6831.50	7903.77	22348502.00	5.68	18750.93	18648.50
14	8	2	11223.00	16640.00	207.30	0	Spot (Block14, Row2, Column8)	19823.97	19662.50	1443.16	0.00	0.07	16936.00	17012.64	16936.00	1231.19	0.00	0.07	89.00	55.00	0.00	2726.50	2887.97	24304184.00	2.28	18144.23	17950.00
14	1	3	9127.00	16944.00	150.45	0	Spot (Block14, Row3, Column1)	47415.10	49128.00	15757.72	0.02	0.33	15869.00	16010.29	15869.00	1243.21	0.00	0.08	100.00	100.00	28.55	33259.00	31546.10	29397544.00	25.26	23825.94	23512.50
14	2	3	9425.00	16943.00	197.15	0	Spot (Block14, Row3, Column2)	19621.20	19323.00	1646.51	0.01	0.08	16020.00	16168.12	16020.00	1221.29	0.00	0.08	97.00	75.00	0.00	3303.00	3601.20	21602924.00	2.83	17555.89	17469.00
14	3	3	9710.00	16935.00	192.60	0	Spot (Block14, Row3, Column3)	19883.06	19600.00	1766.61	0.01	0.09	16145.00	16307.98	16145.00	1283.45	0.00	0.08	94.00	73.00	0.00	3455.00	3738.06	20897096.00	2.79	17789.29	17741.00
14	4	3	10018.00	16943.00	149.60	0	Spot (Block14, Row3, Column4)	49432.03	50680.00	13763.90	0.01	0.28	15883.00	16044.33	15883.00	1314.26	0.00	0.08	100.00	100.00	26.26	34797.00	33549.03	30301996.00	25.40	24589.16	23743.00
14	5	3	10326.00	16946.00	187.45	0	Spot (Block14, Row3, Column5)	18558.39	18272.50	1872.33	0.01	0.10	15415.00	15535.97	15415.00	1099.71	0.00	0.07	95.00	70.00	0.00	2857.50	3143.39	18335696.00	2.75	16919.42	16783.50
14	6	3	10627.00	16940.00	200.35	0	Spot (Block14, Row3, Column6)	18578.85	18407.00	1389.28	0.00	0.07	15618.00	15756.88	15618.00	1178.17	0.00	0.07	92.00	61.00	0.00	2789.00	2960.85	21179876.00	2.40	16704.25	16712.50
14	7	3	10924.00	16946.00	151.10	0	Spot (Block14, Row3, Column7)	48883.10	49944.00	15311.85	0.01	0.31	16479.00	16622.77	16479.00	1389.65	0.00	0.08	100.00	100.00	31.62	33465.00	32404.10	30454364.00	23.21	24206.20	22826.00
14	8	3	11232.00	16942.00	191.60	0	Spot (Block14, Row3, Column8)	19817.18	19849.50	1442.49	0.00	0.07	17032.00	17109.45	17032.00	1296.17	0.00	0.08	85.00	55.00	0.00	2817.50	2785.18	20530600.00	2.09	18475.29	18231.00
14	1	4	9124.00	17242.00	148.45	0	Spot (Block14, Row4, Column1)	47683.24	48229.00	14554.76	0.00	0.31	15784.00	15882.95	15784.00	1318.16	0.00	0.08	100.00	100.00	24.09	32445.00	31899.24	28705452.00	24.12	23541.55	22503.50
14	2	4	9422.00	17233.00	212.45	0	Spot (Block14, Row4, Column2)	19108.28	18933.50	1257.15	0.00	0.07	15981.00	16114.04	15981.00	1360.63	0.00	0.08	93.00	56.00	0.00	2952.50	3127.28	24573228.00	2.20	17418.03	17410.50
14	3	4	9720.00	17242.00	156.20	0	Spot (Block14, Row4, Column3)	64727.91	65535.00	3465.70	0.01	0.05	16181.00	16348.80	16181.00	1404.85	0.00	0.09	100.00	100.00	90.18	49354.00	48546.91	43497560.00	34.44	32141.43	30869.00
14	4	4	10006.00	17243.00	207.55	0	Spot (Block14, Row4, Column4)	18888.90	18733.50	1271.57	0.00	0.07	15775.50	15971.08	15775.50	1375.33	0.01	0.09	96.00	56.00	0.00	2958.00	3113.40	23082236.00	2.12	17429.42	17265.50
14	5	4	10311.00	17238.00	195.75	0	Spot (Block14, Row4, Column5)	17852.56	17765.00	1330.04	0.00	0.07	15350.00	15448.05	15350.00	1169.98	0.00	0.08	85.00	51.00	0.00	2415.00	2502.56	19334330.00	2.06	16674.21	16638.00
14	6	4	10622.00	17236.00	204.10	0	Spot (Block14, Row4, Column6)	18723.31	18718.00	1444.40	0.00	0.08	15565.50	15685.00	15565.50	1161.54	0.00	0.07	92.00	68.00	0.00	3152.50	3157.81	22056052.00	2.62	16447.04	16470.00
14	7	4	10914.00	17249.00	155.15	0	Spot (Block14, Row4, Column7)	43533.52	41287.00	16402.40	0.02	0.38	16402.00	16522.33	16402.00	1391.85	0.00	0.08	100.00	100.00	21.89	24885.00	27131.52	29037008.00	19.41	22199.35	21775.00
14	8	4	11213.00	17251.00	182.90	0	Spot (Block14, Row4, Column8)	23630.16	22873.00	3826.60	0.01	0.16	16864.00	16941.44	16864.00	1294.41	0.00	0.08	97.00	88.00	0.00	6009.00	6766.16	22235970.00	5.17	19030.37	18949.00
14	1	5	9126.00	17548.00	151.10	0	Spot (Block14, Row5, Column1)	36027.08	34315.00	10561.35	0.02	0.29	15657.50	15745.37	15657.50	1222.80	0.00	0.08	100.00	100.00	1.12	18657.50	20369.58	22588988.00	16.59	20769.60	20592.00
14	2	5	9424.00	17548.00	200.95	0	Spot (Block14, Row5, Column2)	19359.17	19200.00	1428.70	0.00	0.07	15955.00	15994.66	15955.00	1129.31	0.00	0.07	95.00	77.00	0.00	3245.00	3404.17	22243696.00	2.98	17764.19	17740.00
14	3	5	9721.00	17546.00	201.80	0	Spot (Block14, Row5, Column3)	20169.23	19905.00	1494.45	0.01	0.07	16255.50	16427.70	16255.50	1330.54	0.00	0.08	98.00	78.00	0.00	3649.50	3913.73	23295444.00	2.81	18084.30	18066.00
14	4	5	10020.00	17545.00	156.90	0	Spot (Block14, Row5, Column4)	31009.11	30122.00	7635.37	0.01	0.25	16127.00	16246.76	16127.00	1311.00	0.00	0.08	100.00	99.00	0.00	13995.00	14882.11	20962156.00	11.26	20192.84	20261.00
14	5	5	10322.00	17545.00	157.10	0	Spot (Block14, Row5, Column5)	64844.86	65535.00	3232.78	0.00	0.05	16027.50	16173.40	16027.50	1425.35	0.00	0.09	100.00	100.00	92.08	49507.50	48817.36	44224616.00	34.15	33691.74	32041.00
14	6	5	10623.00	17544.00	177.85	0	Spot (Block14, Row5, Column6)	23140.10	22817.50	3529.28	0.01	0.15	16154.00	16249.19	16154.00	1323.63	0.00	0.08	99.00	91.00	0.00	6663.50	6986.10	20409556.00	5.21	18335.12	18305.00
14	7	5	10927.00	17549.00	202.35	0	Spot (Block14, Row5, Column7)	19862.08	19597.50	1520.89	0.01	0.08	16594.00	16767.32	16594.00	1446.92	0.00	0.09	90.00	53.00	0.00	3003.50	3268.08	23079720.00	2.14	17779.50	17714.00
14	8	5	11221.00	17545.00	156.85	0	Spot (Block14, Row5, Column8)	55714.92	65535.00	13802.19	0.07	0.25	16862.00	16914.69	16862.00	1279.80	0.00	0.08	100.00	100.00	57.94	48673.00	38852.92	37886468.00	30.32	26284.07	25243.00
14	1	6	9122.00	17843.00	205.20	0	Spot (Block14, Row6, Column1)	18507.30	18346.00	1344.67	0.00	0.07	15531.00	15589.87	15531.00	1198.98	0.00	0.08	91.00	62.00	0.00	2815.00	2976.30	22097688.00	2.43	16858.37	16748.00
14	2	6	9426.00	17867.00	225.00	0	Spot (Block14, Row6, Column2)	19509.23	19257.50	1730.96	0.01	0.09	15749.00	15892.05	15749.00	1364.87	0.00	0.09	92.00	71.00	0.00	3508.50	3760.23	28366406.00	2.65	17304.63	17166.00
14	3	6	9707.00	17839.00	152.40	0	Spot (Block14, Row6, Column3)	59276.71	65535.00	9924.81	0.04	0.17	16225.00	16363.97	16225.00	1428.09	0.00	0.09	100.00	100.00	63.79	49310.00	43051.71	37818860.00	30.05	28539.73	27562.00
14	4	6	10021.00	17848.00	177.95	0	Spot (Block14, Row6, Column4)	23443.96	22635.00	3512.81	0.02	0.15	16460.00	16570.88	16460.00	1386.23	0.00	0.08	99.00	92.00	0.00	6175.00	6983.96	20841682.00	4.96	18666.17	18709.50
14	5	6	10319.00	17842.00	161.50	0	Spot (Block14, Row6, Column5)	64760.02	65535.00	3161.97	0.01	0.05	16586.00	16731.18	16586.00	1399.19	0.00	0.08	100.00	100.00	92.65	48949.00	48174.02	46692432.00	34.33	32609.66	30272.00
14	6	6	10617.00	17846.00	203.35	0	Spot (Block14, Row6, Column6)	20658.64	20216.50	2199.60	0.01	0.11	16659.00	16821.60	16659.00	1419.67	0.00	0.08	91.00	64.00	0.00	3557.50	3999.64	24211916.00	2.70	18140.16	18103.00
14	7	6	10919.00	17843.00	154.75	0	Spot (Block14, Row6, Column7)	57524.00	65535.00	11414.96	0.06	0.20	16811.00	16971.51	16811.00	1510.87	0.00	0.09	100.00	100.00	58.36	48724.00	40713.00	37851108.00	26.84	26951.92	26833.00
14	8	6	11223.00	17849.00	155.50	0	Spot (Block14, Row6, Column8)	59254.56	65535.00	10435.55	0.04	0.18	16570.00	16755.49	16570.00	1397.66	0.00	0.08	100.00	100.00	65.37	48965.00	42684.56	39523136.00	30.41	28045.69	26807.50
14	1	7	9122.00	18137.00	210.10	0	Spot (Block14, Row7, Column1)	17559.22	17472.00	1248.68	0.00	0.07	15181.50	15314.14	15181.50	1333.46	0.00	0.09	77.00	39.00	0.00	2290.50	2377.72	22194854.00	1.68	15932.10	15893.00
14	2	7	9430.00	18143.00	192.25	0	Spot (Block14, Row7, Column2)	17681.64	17585.50	1247.88	0.00	0.07	15062.00	15167.82	15062.00	1277.36	0.00	0.08	84.00	49.00	0.00	2523.50	2619.64	18459640.00	1.97	16168.03	15953.50
14	3	7	9725.00	18138.00	200.25	0	Spot (Block14, Row7, Column3)	17800.21	17842.00	1232.55	0.00	0.07	15531.00	15665.32	15531.00	1440.33	0.00	0.09	70.00	36.00	0.00	2311.00	2269.21	20221028.00	1.48	16785.48	16844.00
14	4	7	10021.00	18140.00	197.90	0	Spot (Block14, Row7, Column4)	18402.73	18379.00	1259.48	0.00	0.07	15926.00	15981.17	15926.00	1346.32	0.00	0.08	80.00	42.00	0.00	2453.00	2476.73	20408622.00	1.80	17224.07	17130.00
14	5	7	10322.00	18140.00	191.50	0	Spot (Block14, Row7, Column5)	29703.23	29249.00	6095.74	0.01	0.21	16081.00	16240.54	16081.00	1488.05	0.00	0.09	100.00	100.00	0.00	13168.00	13622.23	30742820.00	9.05	20853.73	20960.50
14	6	7	10620.00	18134.00	204.05	0	Spot (Block14, Row7, Column6)	19547.37	19336.00	1355.89	0.00	0.07	16135.00	16294.24	16135.00	1390.08	0.00	0.09	96.00	61.00	0.00	3201.00	3412.37	23280906.00	2.34	17615.61	17575.50
14	7	7	10909.00	18146.00	148.55	0	Spot (Block14, Row7, Column7)	56500.24	65084.00	11266.77	0.06	0.20	16193.00	16378.80	16193.00	1475.62	0.00	0.09	100.00	100.00	49.25	48891.00	40307.24	34069908.00	27.19	28026.29	26940.00
14	8	7	11220.00	18145.00	183.65	0	Spot (Block14, Row7, Column8)	22882.64	22880.50	2122.47	0.00	0.09	16255.00	16382.78	16255.00	1335.45	0.00	0.08	99.00	98.00	0.00	6625.50	6627.64	21784274.00	4.87	18620.09	18479.00
14	1	8	9108.00	18447.00	156.85	0	Spot (Block14, Row8, Column1)	64743.11	65535.00	3727.70	0.01	0.06	15760.00	15907.91	15760.00	1574.12	0.00	0.10	100.00	100.00	93.81	49775.00	48983.11	43960980.00	31.02	31974.50	29778.00
14	2	8	9417.00	18449.00	178.70	0	Spot (Block14, Row8, Column2)	21073.58	20533.00	3067.51	0.01	0.15	15103.00	15302.46	15103.00	1326.03	0.01	0.09	97.00	86.00	0.00	5430.00	5970.58	18881920.00	4.35	17059.02	16792.00
14	3	8	9712.00	18443.00	148.95	0	Spot (Block14, Row8, Column3)	37824.24	34670.00	14165.53	0.04	0.37	14980.00	15118.65	14980.00	1186.34	0.00	0.08	100.00	100.00	4.45	19690.00	22844.24	22959344.00	19.14	20148.55	19733.00
14	4	8	10019.00	18445.00	191.45	0	Spot (Block14, Row8, Column4)	18076.53	17903.00	1430.65	0.00	0.08	15125.00	15242.55	15125.00	1223.51	0.00	0.08	92.00	58.00	0.00	2778.00	2951.53	18781516.00	2.32	16309.27	16182.50
14	5	8	10320.00	18439.00	191.70	0	Spot (Block14, Row8, Column5)	17776.82	17593.00	1282.56	0.00	0.07	15386.00	15479.66	15386.00	1272.07	0.00	0.08	80.00	38.00	0.00	2207.00	2390.82	18399016.00	1.81	16574.34	16637.00
14	6	8	10623.00	18443.00	182.45	0	Spot (Block14, Row8, Column6)	19782.92	19448.00	1917.51	0.01	0.10	15575.00	15646.34	15575.00	1208.92	0.00	0.08	97.00	83.00	0.00	3873.00	4207.92	18437688.00	3.42	17429.66	17298.00
14	7	8	10920.00	18441.00	152.60	0	Spot (Block14, Row8, Column7)	30249.46	29429.00	6708.48	0.01	0.22	15877.00	15996.04	15877.00	1326.69	0.00	0.08	100.00	99.00	0.00	13552.00	14372.46	19329392.00	10.74	19280.28	19102.50
14	8	8	11221.00	18441.00	160.20	0	Spot (Block14, Row8, Column8)	29657.45	29187.50	5802.87	0.01	0.20	16360.00	16510.51	16360.00	1341.20	0.00	0.08	100.00	99.00	0.00	12827.50	13297.45	21116098.00	9.80	19985.64	20015.00
15	1	1	13623.00	16343.00	168.25	0	Spot (Block15, Row1, Column1)	64641.89	65535.00	3602.09	0.01	0.06	22252.50	22461.83	22252.50	2038.33	0.00	0.09	100.00	100.00	91.89	43282.50	42389.39	51002972.00	20.69	37323.85	34871.50
15	2	1	13922.00	16349.00	167.00	0	Spot (Block15, Row1, Column2)	33310.38	32531.00	5863.10	0.01	0.18	22027.00	22169.67	22027.00	1909.64	0.00	0.09	99.00	94.00	0.52	10504.00	11283.38	25782236.00	5.83	25500.78	25445.00
15	3	1	14221.00	16349.00	186.95	0	Spot (Block15, Row1, Column3)	28095.22	27493.50	3491.43	0.01	0.12	21748.00	21888.92	21748.00	1798.35	0.00	0.08	93.00	75.00	0.00	5745.50	6347.22	27533308.00	3.45	24092.20	23992.00
15	4	1	14511.00	16340.00	168.55	0	Spot (Block15, Row1, Column4)	30154.84	29592.00	4634.91	0.01	0.15	21730.00	21883.21	21730.00	1892.13	0.00	0.09	96.00	88.00	0.38	7862.00	8424.84	23701724.00	4.37	24630.90	24406.50
15	5	1	14818.00	16349.00	170.85	0	Spot (Block15, Row1, Column5)	31841.67	30520.00	6098.21	0.02	0.19	21851.50	21948.81	21851.50	1760.83	0.00	0.08	99.00	92.00	0.12	8668.50	9990.17	25919128.00	5.62	25070.20	24600.00
15	6	1	15117.00	16340.00	178.30	0	Spot (Block15, Row1, Column6)	31376.16	29901.50	5324.69	0.02	0.17	22137.50	22327.48	22137.50	2593.54	0.00	0.12	94.00	74.00	0.00	7764.00	9238.66	28050280.00	3.49	24757.19	24282.50
15	7	1	15429.00	16341.00	158.15	0	Spot (Block15, Row1, Column7)	46810.11	45179.00	11941.91	0.02	0.26	22182.00	22449.98	22182.00	2805.50	0.01	0.12	100.00	99.00	15.82	22997.00	24628.11	32252268.00	8.68	29817.48	28780.00
15	8	1	15720.00	16343.00	207.35	0	Spot (Block15, Row1, Column8)	27090.78	27031.00	2463.73	0.00	0.09	22375.00	22572.69	22375.00	2105.78	0.00	0.09	86.00	57.00	0.00	4656.00	4715.78	33240404.00	2.15	24183.63	24014.00
15	1	2	13614.00	16643.00	210.80	0	Spot (Block15, Row2, Column1)	24628.99	24561.50	1956.74	0.00	0.08	21390.00	21598.77	21390.00	1956.89	0.00	0.09	71.00	36.00	0.00	3171.50	3238.99	31278780.00	1.55	22762.78	22432.00
15	2	2	13912.00	16646.00	145.85	0	Spot (Block15, Row2, Column2)	29002.48	28725.00	3090.70	0.00	0.11	21071.50	21188.12	21071.50	1759.40	0.00	0.08	99.00	91.00	0.00	7653.50	7930.98	16850444.00	4.44	23787.80	23374.50
15	3	2	14225.00	16637.00	196.05	0	Spot (Block15, Row2, Column3)	25441.47	24976.00	2655.65	0.01	0.10	21246.00	21389.69	21246.00	1712.73	0.00	0.08	82.00	54.00	0.00	3730.00	4195.47	27629438.00	2.37	23048.10	22781.00
15	4	2	14525.00	16652.00	186.10	0	Spot (Block15, Row2, Column4)	27703.29	27490.00	2676.49	0.00	0.10	21523.00	21688.94	21523.00	1979.50	0.00	0.09	98.00	77.00	0.00	5967.00	6180.29	27149228.00	3.04	24112.40	23908.50
15	5	2	14827.00	16650.00	203.55	0	Spot (Block15, Row2, Column5)	32771.12	32353.50	3893.99	0.01	0.12	22060.00	22189.92	22060.00	1932.58	0.00	0.09	99.00	98.00	0.00	10293.50	10711.12	38473304.00	5.48	25748.38	25491.00
15	6	2	15117.00	16642.00	200.00	0	Spot (Block15, Row2, Column6)	26921.47	26717.50	2504.59	0.00	0.09	22393.00	22662.00	22393.00	2791.04	0.01	0.12	71.00	32.00	0.00	4324.50	4528.47	30421244.00	1.53	24120.30	23964.50
15	7	2	15439.00	16643.00	158.50	0	Spot (Block15, Row2, Column7)	27085.19	26821.50	2453.09	0.00	0.09	22102.00	22425.56	22102.00	2706.58	0.01	0.12	85.00	38.00	0.00	4719.50	4983.19	18742948.00	1.72	25837.72	25271.00
15	8	2	15730.00	16646.00	207.05	0	Spot (Block15, Row2, Column8)	25592.38	25355.00	1881.45	0.00	0.07	22257.00	22443.36	22257.00	1914.12	0.00	0.09	76.00	36.00	0.00	3098.00	3335.38	31248276.00	1.65	23911.65	23815.00
15	1	3	13626.00	16954.00	159.60	0	Spot (Block15, Row3, Column1)	36061.41	34086.00	8271.72	0.02	0.23	21325.00	21479.37	21325.00	1734.85	0.00	0.08	100.00	99.00	2.27	12761.00	14736.41	25423292.00	8.41	25454.16	25393.00
15	2	3	13930.00	16953.00	189.75	0	Spot (Block15, Row3, Column2)	25234.77	24858.00	2395.79	0.01	0.09	20824.00	20902.18	20824.00	1603.70	0.00	0.08	91.00	64.00	0.00	4034.00	4410.77	25562828.00	2.70	22702.08	22526.50
15	3	3	14214.00	16942.00	182.95	0	Spot (Block15, Row3, Column3)	27089.55	26782.50	2736.85	0.00	0.10	21450.00	21614.77	21450.00	1928.03	0.00	0.09	94.00	72.00	0.00	5332.50	5639.55	25355816.00	2.84	23790.93	23488.00
15	4	3	14522.00	16939.00	169.45	0	Spot (Block15, Row3, Column4)	34710.60	33583.50	6215.41	0.01	0.18	22099.00	22204.83	22099.00	1876.55	0.00	0.08	99.00	98.00	0.00	11484.50	12611.60	27560204.00	6.66	25988.02	25865.50
15	5	3	14799.00	16942.00	164.60	0	Spot (Block15, Row3, Column5)	29548.48	29244.00	3851.46	0.00	0.13	23014.00	23555.36	23014.00	4544.43	0.01	0.19	68.00	17.00	0.00	6230.00	6534.48	22161356.00	1.32	26020.94	25763.50
15	6	3	15151.00	16943.00	185.90	0	Spot (Block15, Row3, Column6)	27045.18	26930.00	2362.82	0.00	0.09	22688.50	23271.57	22688.50	4666.01	0.01	0.20	41.00	1.00	0.00	4241.50	4356.68	26287892.00	0.81	24530.90	24477.00
15	7	3	15420.00	16944.00	159.65	0	Spot (Block15, Row3, Column7)	31128.07	30732.00	4018.25	0.01	0.13	22193.00	22371.67	22193.00	2163.14	0.00	0.10	98.00	88.00	0.00	8539.00	8935.07	21727382.00	4.05	24883.07	24898.00
15	8	3	15737.00	16941.00	183.20	0	Spot (Block15, Row3, Column8)	27371.11	26854.00	2474.09	0.01	0.09	22574.00	22775.26	22574.00	1972.96	0.00	0.09	93.00	54.00	0.00	4280.00	4797.11	25728836.00	2.33	24951.54	25094.50
15	1	4	13622.00	17246.00	172.70	0	Spot (Block15, Row4, Column1)	34630.94	33473.00	6361.26	0.01	0.18	21818.50	21907.47	21818.50	1825.47	0.00	0.08	99.00	97.00	0.00	11654.50	12812.44	28639788.00	6.97	25420.74	25375.50
15	2	4	13922.00	17245.00	210.55	0	Spot (Block15, Row4, Column2)	25011.68	24725.50	2063.67	0.00	0.08	21199.00	21301.93	21199.00	1703.02	0.00	0.08	85.00	51.00	0.00	3526.50	3812.68	31564734.00	2.18	22660.89	22445.50
15	3	4	14221.00	17244.00	154.80	0	Spot (Block15, Row4, Column3)	56523.20	61156.00	10169.50	0.03	0.18	21765.00	21875.56	21765.00	1924.94	0.00	0.09	100.00	100.00	43.01	39391.00	34758.20	37192548.00	18.00	31489.13	30738.00
15	4	4	14517.00	17254.00	209.60	0	Spot (Block15, Row4, Column4)	26421.43	26128.50	2561.26	0.00	0.10	22213.00	22352.35	22213.00	2025.26	0.00	0.09	84.00	47.00	0.00	3915.50	4208.43	33026768.00	2.01	24167.59	23953.50
15	5	4	14811.00	17241.00	188.60	0	Spot (Block15, Row4, Column5)	27750.00	27073.50	3406.70	0.01	0.12	22399.00	23088.97	22399.00	4812.60	0.01	0.21	48.00	3.00	0.10	4674.50	5351.00	27805504.00	0.97	24734.98	24334.00
15	6	4	15128.00	17248.00	197.95	0	Spot (Block15, Row4, Column6)	32485.39	32141.50	3177.87	0.00	0.10	21766.00	22482.60	21766.00	4913.58	0.01	0.22	99.00	58.00	0.00	10375.50	10719.39	36123732.00	2.04	25628.46	25699.50
15	7	4	15419.00	17248.00	177.65	0	Spot (Block15, Row4, Column7)	32809.38	30811.00	7414.52	0.03	0.23	21517.00	21613.13	21517.00	2104.73	0.00	0.10	97.00	85.00	0.45	9294.00	11292.38	28937880.00	5.32	24789.32	24606.00
15	8	4	15721.00	17247.00	195.85	0	Spot (Block15, Row4, Column8)	26019.45	25936.50	2377.37	0.00	0.09	21862.50	22050.31	21862.50	2248.50	0.00	0.10	77.00	42.00	0.00	4074.00	4156.95	28205100.00	1.77	23525.31	23236.00
15	1	5	13623.00	17544.00	159.80	0	Spot (Block15, Row5, Column1)	38681.48	38187.00	7763.31	0.01	0.20	21817.50	21942.55	21817.50	1844.20	0.00	0.08	100.00	99.00	0.99	16369.50	16863.98	27347800.00	9.08	26189.93	25850.00
15	2	5	13919.00	17546.00	193.60	0	Spot (Block15, Row5, Column2)	25652.22	25597.00	2013.54	0.00	0.08	21282.00	21355.89	21282.00	1665.65	0.00	0.08	90.00	70.00	0.00	4315.00	4370.22	27268316.00	2.58	23345.01	23094.00
15	3	5	14228.00	17543.00	187.60	0	Spot (Block15, Row5, Column3)	27159.18	26561.50	2693.45	0.01	0.10	21450.50	21563.34	21450.50	1780.41	0.00	0.08	95.00	81.00	0.00	5111.00	5708.68	27050546.00	3.14	23799.43	23789.00
15	4	5	14526.00	17538.00	180.20	0	Spot (Block15, Row5, Column4)	29262.80	28994.00	3288.47	0.00	0.11	21603.00	21801.20	21603.00	1980.30	0.00	0.09	97.00	86.00	0.00	7391.00	7659.80	26629154.00	3.77	24569.85	24503.00
15	5	5	14820.00	17544.00	157.15	0	Spot (Block15, Row5, Column5)	58263.82	65535.00	10474.23	0.05	0.18	21306.50	21528.86	21306.50	2085.92	0.00	0.10	100.00	100.00	58.37	44228.50	36957.32	39328420.00	17.61	31636.80	30586.50
15	6	5	15134.00	17541.00	210.05	0	Spot (Block15, Row5, Column6)	25733.02	25119.00	4701.93	0.01	0.18	20728.00	20897.51	20728.00	1784.22	0.00	0.09	88.00	62.00	0.56	4391.00	5005.02	32397816.00	2.71	22548.90	22070.00
15	7	5	15420.00	17545.00	195.15	0	Spot (Block15, Row5, Column7)	24825.64	24549.00	2317.54	0.00	0.09	20864.00	20995.87	20864.00	1901.57	0.00	0.09	81.00	48.00	0.00	3685.00	3961.64	26886128.00	2.01	22252.49	22078.50
15	8	5	15722.00	17546.00	153.95	0	Spot (Block15, Row5, Column8)	44570.78	43047.50	12319.10	0.02	0.28	21595.00	21773.27	21595.00	2217.62	0.00	0.10	100.00	99.00	11.27	21452.50	22975.78	28881940.00	10.28	27236.71	27391.00
15	1	6	13616.00	17841.00	194.55	0	Spot (Block15, Row6, Column1)	26784.38	26772.00	2282.32	0.00	0.09	22014.00	22446.12	22014.00	3743.87	0.01	0.17	65.00	12.00	0.00	4758.00	4770.38	28578928.00	1.16	24225.44	23832.50
15	2	6	13920.00	17845.00	147.00	-50	Spot (Block15, Row6, Column2)	26175.65	25780.00	2019.45	0.01	0.08	21577.50	22075.69	21577.50	3986.46	0.01	0.18	56.00	3.00	0.00	4202.50	4598.15	15417459.00	1.03	24983.85	25286.00
15	3	6	14213.00	17844.00	156.75	0	Spot (Block15, Row6, Column3)	40060.88	38424.00	9194.24	0.02	0.23	21490.00	21588.05	21490.00	1905.61	0.00	0.09	100.00	99.00	1.19	16934.00	18570.88	27041096.00	9.69	26711.43	25883.00
15	4	6	14522.00	17844.00	179.35	0	Spot (Block15, Row6, Column4)	28415.67	28206.00	3251.88	0.00	0.11	21571.50	21690.08	21571.50	1771.67	0.00	0.08	94.00	84.00	0.00	6634.50	6844.17	25659328.00	3.80	24000.50	23933.50
15	5	6	14819.00	17847.00	152.90	0	Spot (Block15, Row6, Column5)	59348.65	65535.00	9709.50	0.04	0.16	21414.00	21575.78	21414.00	1960.10	0.00	0.09	100.00	100.00	63.40	44121.00	37934.65	38102156.00	19.27	32033.98	31884.50
15	6	6	15126.00	17843.00	205.55	0	Spot (Block15, Row6, Column6)	24560.22	24455.50	2097.65	0.00	0.09	20987.00	21181.69	20987.00	1823.19	0.00	0.09	75.00	46.00	0.00	3468.50	3573.22	29521376.00	1.85	22232.56	22200.00
15	7	6	15428.00	17842.00	182.00	0	Spot (Block15, Row6, Column7)	29234.83	28687.50	4124.43	0.01	0.14	21424.50	21576.84	21424.50	1905.00	0.00	0.09	97.00	84.00	0.00	7263.00	7810.33	27188384.00	4.02	23903.49	23917.00
15	8	6	15728.00	17852.00	158.75	0	Spot (Block15, Row6, Column8)	34877.45	33899.00	5691.46	0.01	0.16	22527.00	22671.47	22527.00	2022.62	0.00	0.09	99.00	96.00	0.00	11372.00	12350.45	24309584.00	6.03	25777.36	25451.00
15	1	7	13619.00	18150.00	199.30	0	Spot (Block15, Row7, Column1)	27544.81	27147.00	2577.06	0.01	0.09	22528.00	22706.95	22528.00	2066.10	0.00	0.09	93.00	57.00	0.00	4619.00	5016.81	30905258.00	2.34	24699.70	24438.00
15	2	7	13929.00	18158.00	193.65	0	Spot (Block15, Row7, Column2)	26240.00	25612.00	3361.72	0.01	0.13	22046.50	22545.97	22046.50	4097.83	0.01	0.18	43.00	4.00	0.09	3565.50	4193.50	27840640.00	0.90	24084.02	23908.00
15	3	7	14214.00	18147.00	200.95	0	Spot (Block15, Row7, Column3)	25311.59	25093.50	2252.55	0.00	0.09	21779.00	21953.58	21779.00	2060.56	0.00	0.09	70.00	36.00	0.00	3314.50	3532.59	29057688.00	1.63	23490.72	23223.00
15	4	7	14505.00	18138.00	195.60	0	Spot (Block15, Row7, Column4)	26286.48	25807.00	3425.49	0.01	0.13	21746.00	21856.81	21746.00	1833.40	0.00	0.08	89.00	57.00	0.18	4061.00	4540.48	28494568.00	2.42	24068.61	24016.50
15	5	7	14824.00	18144.00	192.75	0	Spot (Block15, Row7, Column5)	27902.21	27621.50	2854.50	0.00	0.10	21880.00	21935.43	21880.00	1913.31	0.00	0.09	95.00	77.00	0.00	5741.50	6022.21	29353110.00	3.12	24986.37	24340.00
15	6	7	15126.00	18146.00	205.80	0	Spot (Block15, Row7, Column6)	26484.29	26284.00	2299.31	0.00	0.09	21959.00	22075.43	21959.00	1869.47	0.00	0.08	89.00	59.00	0.00	4325.00	4525.29	31834124.00	2.36	23769.82	23738.50
15	7	7	15414.00	18147.00	182.35	0	Spot (Block15, Row7, Column7)	35783.93	34472.00	7072.38	0.02	0.20	22895.00	23112.86	22895.00	2221.75	0.00	0.10	99.00	92.00	0.75	11577.00	12888.93	33279076.00	5.70	27264.01	26496.00
15	8	7	15719.00	18148.00	193.95	0	Spot (Block15, Row7, Column8)	46144.60	46326.00	5622.01	0.00	0.12	23780.00	23998.18	23780.00	2107.90	0.00	0.09	100.00	100.00	0.66	22546.00	22364.60	49144004.00	10.51	30961.66	30241.00
15	1	8	13610.00	18449.00	163.90	0	Spot (Block15, Row8, Column1)	64433.11	65535.00	4044.43	0.01	0.06	23038.00	23182.62	23038.00	2147.97	0.00	0.09	100.00	100.00	90.25	42497.00	41395.11	48260876.00	19.20	36435.61	35711.50
15	2	8	13914.00	18442.00	196.30	0	Spot (Block15, Row8, Column2)	27463.60	27296.00	2461.46	0.00	0.09	22685.00	22862.25	22685.00	1983.38	0.00	0.09	89.00	60.00	0.00	4611.00	4778.60	29907848.00	2.32	24567.69	24385.50
15	3	8	14203.00	18445.00	158.85	0	Spot (Block15, Row8, Column3)	34852.41	33700.00	6230.36	0.01	0.18	22532.00	22671.62	22532.00	1977.09	0.00	0.09	99.00	96.00	0.29	11168.00	12320.41	24117892.00	6.16	26363.76	26427.00
15	4	8	14521.00	18447.00	179.70	0	Spot (Block15, Row8, Column4)	27286.47	27031.00	2524.88	0.00	0.09	22240.00	22448.88	22240.00	2102.70	0.00	0.09	90.00	60.00	0.00	4791.00	5046.47	24830676.00	2.30	24366.82	23861.00
15	5	8	14819.00	18445.00	188.65	0	Spot (Block15, Row8, Column5)	25921.52	25686.50	1904.09	0.00	0.07	22313.00	22441.70	22313.00	2011.96	0.00	0.09	80.00	38.00	0.00	3373.50	3608.52	25973360.00	1.73	23959.61	23997.00
15	6	8	15116.00	18445.00	188.15	0	Spot (Block15, Row8, Column6)	29077.52	28711.00	3604.04	0.01	0.12	22616.00	22762.32	22616.00	1896.98	0.00	0.08	96.00	79.00	0.20	6095.00	6461.52	28990264.00	3.33	25351.35	24992.00
15	7	8	15428.00	18441.00	176.75	0	Spot (Block15, Row8, Column7)	31693.16	31680.50	4159.84	0.00	0.13	23602.00	23781.78	23602.00	2075.23	0.00	0.09	96.00	86.00	0.00	8078.50	8091.16	27699828.00	3.81	26459.99	26336.00
15	8	8	15723.00	18443.00	167.30	0	Spot (Block15, Row8, Column8)	38517.83	37607.00	6428.99	0.01	0.17	24638.00	24774.54	24638.00	2021.44	0.00	0.08	99.00	97.00	0.13	12969.00	13879.83	30005396.00	6.80	28517.78	28582.00
16	1	1	18121.00	16345.00	165.70	0	Spot (Block16, Row1, Column1)	63951.93	65535.00	5111.34	0.01	0.08	4701.00	4766.95	4701.00	469.90	0.01	0.10	100.00	100.00	84.84	60834.00	59250.93	48923720.00	125.95	21114.97	20555.50
16	2	1	18416.00	16350.00	166.80	0	Spot (Block16, Row1, Column2)	6713.07	6765.00	674.41	0.00	0.10	4585.00	4649.20	4585.00	392.35	0.01	0.08	100.00	97.00	0.00	2180.00	2128.07	5182489.00	5.26	5273.75	5227.00
16	3	1	18718.00	16352.00	202.85	0	Spot (Block16, Row1, Column3)	5204.88	5198.00	280.06	0.00	0.05	4540.00	4579.13	4540.00	234.02	0.00	0.05	92.00	76.00	0.00	658.00	664.88	6079294.00	2.67	4753.30	4726.00
16	4	1	19016.00	16345.00	158.35	0	Spot (Block16, Row1, Column4)	6748.23	6644.50	1104.33	0.01	0.16	4718.00	4730.18	4718.00	241.55	0.00	0.05	100.00	99.00	0.00	1926.50	2030.23	4656281.00	8.35	5380.16	5347.00
16	5	1	19321.00	16347.00	155.05	0	Spot (Block16, Row1, Column5)	7362.63	7224.50	1230.57	0.01	0.17	4860.00	4864.71	4860.00	204.80	0.00	0.04	100.00	100.00	0.00	2364.50	2502.63	4874060.00	12.20	5543.04	5500.00
16	6	1	19618.00	16340.00	162.25	0	Spot (Block16, Row1, Column6)	7624.10	7479.00	1215.27	0.01	0.16	4914.00	4930.65	4914.00	180.99	0.00	0.04	100.00	100.00	0.00	2565.00	2710.10	5557967.00	14.88	5640.65	5628.00
16	7	1	19932.00	16345.00	155.95	0	Spot (Block16, Row1, Column7)	10653.25	10044.00	3031.67	0.03	0.28	4933.00	4960.00	4933.00	207.85	0.00	0.04	100.00	100.00	0.00	5111.00	5720.25	7127026.00	27.39	6507.91	6331.50
16	8	1	20235.00	16358.00	183.65	0	Spot (Block16, Row1, Column8)	6106.99	6159.00	396.64	0.00	0.06	5077.00	5106.68	5077.00	573.23	0.00	0.11	86.00	44.00	0.00	1082.00	1029.99	5801640.00	1.75	5416.91	5342.00
16	1	2	18104.00	16648.00	215.45	0	Spot (Block16, Row2, Column1)	5091.69	5106.00	138.57	0.00	0.03	4573.00	4612.67	4573.00	340.84	0.00	0.07	89.00	11.00	0.00	533.00	518.69	6756676.00	1.41	4800.60	4811.00
16	2	2	18419.00	16642.00	138.85	0	Spot (Block16, Row2, Column2)	5795.87	5790.00	372.78	0.00	0.06	4570.00	4590.72	4570.00	177.42	0.00	0.04	100.00	100.00	0.00	1220.00	1225.87	3008056.00	6.79	5059.60	5039.50
16	3	2	18729.00	16642.00	189.55	0	Spot (Block16, Row2, Column3)	5711.63	5736.50	318.30	0.00	0.06	4708.00	4702.88	4708.00	181.03	0.00	0.04	100.00	99.00	0.00	1028.50	1003.63	5745903.00	5.57	5123.73	5126.00
16	4	2	19021.00	16641.00	195.95	0	Spot (Block16, Row2, Column4)	5755.30	5801.00	317.92	0.00	0.06	4759.00	4769.19	4759.00	206.53	0.00	0.04	99.00	96.00	0.00	1042.00	996.30	6244501.00	4.77	5178.09	5190.00
16	5	2	19327.00	16652.00	192.30	0	Spot (Block16, Row2, Column5)	6581.10	6600.50	369.29	0.00	0.06	4802.00	4821.07	4802.00	200.79	0.00	0.04	100.00	100.00	0.00	1798.50	1779.10	6857508.00	8.77	5499.81	5495.50
16	6	2	19622.00	16649.00	169.35	0	Spot (Block16, Row2, Column6)	5659.77	5599.50	358.53	0.00	0.06	4827.00	4833.17	4827.00	177.50	0.00	0.04	100.00	93.00	0.00	772.50	832.77	4482536.00	4.66	5163.87	5151.50
16	7	2	19911.00	16641.00	188.25	0	Spot (Block16, Row2, Column7)	5691.90	5673.00	514.19	0.00	0.09	4810.00	4824.68	4810.00	190.08	0.00	0.04	99.00	91.00	0.00	863.00	881.90	5686207.00	4.56	5169.13	5123.00
16	8	2	20213.00	16624.00	242.05	0	Spot (Block16, Row2, Column8)	5277.16	5267.00	180.28	0.00	0.03	4842.00	4860.16	4842.00	178.93	0.00	0.04	93.00	62.00	0.00	425.00	435.16	8923670.00	2.33	4963.58	4955.00
16	1	3	18127.00	16950.00	162.70	0	Spot (Block16, Row3, Column1)	6802.83	6730.00	787.59	0.00	0.12	4574.00	4593.67	4574.00	188.63	0.00	0.04	100.00	100.00	0.00	2156.00	2228.83	4979674.00	11.71	5257.54	5251.00
16	2	3	18427.00	16944.00	192.20	0	Spot (Block16, Row3, Column2)	5535.85	5532.00	376.52	0.00	0.07	4597.00	4611.56	4597.00	192.63	0.00	0.04	99.00	95.00	0.00	935.00	938.85	5790502.00	4.80	4916.95	4915.00
16	3	3	18713.00	16943.00	181.50	0	Spot (Block16, Row3, Column3)	5953.81	5846.00	982.78	0.01	0.17	4793.00	4837.93	4793.00	263.69	0.00	0.05	99.00	90.00	0.00	1053.00	1160.81	5495367.00	4.23	5212.90	5204.00
16	4	3	19021.00	16946.00	164.05	0	Spot (Block16, Row3, Column4)	7739.82	7601.50	1220.25	0.01	0.16	4910.00	4920.89	4910.00	224.16	0.00	0.05	100.00	100.00	0.00	2691.50	2829.82	5789389.00	12.58	5744.88	5736.00
16	5	3	19326.00	16957.00	163.15	0	Spot (Block16, Row3, Column5)	6486.95	6298.50	1336.14	0.01	0.21	4916.00	4930.43	4916.00	203.81	0.00	0.04	100.00	99.00	0.00	1382.50	1570.95	4761424.00	7.64	5568.77	5556.00
16	6	3	19605.00	16942.00	216.00	0	Spot (Block16, Row3, Column6)	5700.97	5694.00	372.43	0.00	0.07	4796.00	4809.70	4796.00	198.68	0.00	0.04	97.00	92.00	0.00	898.00	904.97	7599388.00	4.49	5096.23	5069.50
16	7	3	19931.00	16940.00	169.40	0	Spot (Block16, Row3, Column7)	5578.95	5556.00	286.09	0.00	0.05	4743.00	4747.20	4743.00	176.74	0.00	0.04	99.00	95.00	0.00	813.00	835.95	4452002.00	4.71	5067.77	5054.00
16	8	3	20226.00	16949.00	197.50	0	Spot (Block16, Row3, Column8)	5365.71	5368.00	213.52	0.00	0.04	4804.50	4817.70	4804.50	176.93	0.00	0.04	97.00	82.00	0.00	563.50	561.21	5907645.00	3.10	4983.04	4958.00
16	1	4	18122.00	17248.00	165.20	0	Spot (Block16, Row4, Column1)	7197.74	7093.50	1125.18	0.01	0.16	4624.00	4653.59	4624.00	193.57	0.00	0.04	100.00	100.00	0.00	2469.50	2573.74	5412698.00	13.14	5387.77	5362.00
16	2	4	18426.00	17251.00	207.00	0	Spot (Block16, Row4, Column2)	5442.94	5488.00	248.55	0.00	0.05	4646.00	4691.66	4646.00	262.44	0.00	0.06	98.00	82.00	0.00	842.00	796.94	6624058.00	2.86	4979.15	4976.00
16	3	4	18723.00	17246.00	153.50	0	Spot (Block16, Row4, Column3)	19508.95	18826.00	7043.24	0.02	0.36	4912.00	4952.41	4912.00	301.57	0.00	0.06	100.00	100.00	0.00	13914.00	14596.95	12622291.00	48.27	8303.55	7866.00
16	4	4	19013.00	17252.00	197.30	0	Spot (Block16, Row4, Column4)	5740.98	5747.50	226.09	0.00	0.04	5001.00	5023.37	5001.00	252.63	0.00	0.05	99.00	83.00	0.00	746.50	739.98	6361002.00	2.84	5349.27	5340.00
16	5	4	19309.00	17236.00	179.70	0	Spot (Block16, Row4, Column5)	5876.93	5885.00	288.05	0.00	0.05	4949.50	4974.36	4949.50	206.72	0.00	0.04	100.00	95.00	0.00	935.50	927.43	5318625.00	4.37	5342.72	5381.50
16	6	4	19619.00	17243.00	200.05	0	Spot (Block16, Row4, Column6)	6793.41	6754.00	590.60	0.00	0.09	4896.00	4906.19	4896.00	179.62	0.00	0.04	100.00	100.00	0.00	1858.00	1897.41	7710517.00	10.51	5535.93	5505.50
16	7	4	19918.00	17245.00	162.90	0	Spot (Block16, Row4, Column7)	6432.06	6361.00	690.16	0.00	0.11	4800.00	4819.12	4800.00	207.79	0.00	0.04	100.00	97.00	0.00	1561.00	1632.06	4746864.00	7.76	5393.10	5370.50
16	8	4	20219.00	17255.00	159.90	0	Spot (Block16, Row4, Column8)	7018.96	7037.50	747.42	0.00	0.11	4816.00	4829.58	4816.00	189.39	0.00	0.04	100.00	100.00	0.00	2221.50	2202.96	4913275.00	11.56	5466.77	5439.00
16	1	5	18125.00	17551.00	155.00	0	Spot (Block16, Row5, Column1)	7812.96	7913.00	1032.62	0.01	0.13	4580.00	4619.84	4580.00	194.71	0.00	0.04	100.00	100.00	0.00	3333.00	3232.96	5172180.00	16.40	5537.00	5502.00
16	2	5	18423.00	17545.00	186.50	0	Spot (Block16, Row5, Column2)	5571.72	5616.00	268.55	0.00	0.05	4649.00	4683.47	4649.00	202.95	0.00	0.04	100.00	97.00	0.00	967.00	922.72	5443567.00	4.38	5042.13	5040.00
16	3	5	18724.00	17553.00	195.90	0	Spot (Block16, Row5, Column3)	6197.53	6294.00	427.45	0.01	0.07	4978.00	4979.86	4978.00	252.88	0.00	0.05	99.00	94.00	0.00	1316.00	1219.53	6711930.00	4.82	5391.30	5375.50
16	4	5	19022.00	17549.00	173.50	0	Spot (Block16, Row5, Column4)	6567.71	6642.50	507.17	0.00	0.08	5044.00	5059.36	5044.00	202.61	0.00	0.04	100.00	99.00	0.00	1598.50	1523.71	5516876.00	7.44	5617.91	5614.00
16	5	5	19321.00	17544.00	151.10	0	Spot (Block16, Row5, Column5)	22693.50	21681.00	10040.91	0.02	0.44	5034.00	5069.75	5034.00	253.92	0.00	0.05	100.00	100.00	0.00	16647.00	17659.50	14138049.00	69.41	9125.51	8772.00
16	6	5	19619.00	17546.00	191.40	0	Spot (Block16, Row5, Column6)	5823.73	5782.00	340.59	0.00	0.06	5024.50	5047.67	5024.50	214.85	0.00	0.04	99.00	85.00	0.00	757.50	799.23	6015913.00	3.61	5318.02	5321.00
16	7	5	19908.00	17554.00	183.35	0	Spot (Block16, Row5, Column7)	5834.38	5851.00	246.32	0.00	0.04	4923.00	4926.66	4923.00	213.42	0.00	0.04	99.00	94.00	0.00	928.00	911.38	5501825.00	4.25	5298.24	5298.50
16	8	5	20224.00	17553.00	153.45	0	Spot (Block16, Row5, Column8)	7917.73	7726.00	1961.71	0.01	0.25	4854.00	4862.85	4854.00	184.03	0.00	0.04	100.00	100.00	0.00	2872.00	3063.73	5106935.00	16.60	5592.75	5524.50
16	1	6	18119.00	17844.00	193.15	0	Spot (Block16, Row6, Column1)	5476.32	5535.00	309.45	0.00	0.06	4531.50	4552.14	4531.50	186.35	0.00	0.04	100.00	97.00	0.00	1003.50	944.82	5750137.00	4.96	4878.45	4873.00
16	2	6	18433.00	17825.00	208.40	0	Spot (Block16, Row6, Column2)	5435.32	5495.00	287.70	0.00	0.05	4657.00	4697.43	4657.00	727.64	0.00	0.15	66.00	1.00	0.00	838.00	778.32	6690882.00	1.01	4892.33	4820.00
16	3	6	18711.00	17844.00	155.75	0	Spot (Block16, Row6, Column3)	10261.56	9795.00	2701.24	0.02	0.26	4897.00	4927.22	4897.00	233.58	0.00	0.05	100.00	100.00	0.00	4898.00	5364.56	6854722.00	22.84	6262.36	6241.50
16	4	6	19021.00	17847.00	167.45	0	Spot (Block16, Row6, Column4)	6809.19	6818.00	678.43	0.00	0.10	5026.00	5051.21	5026.00	229.73	0.00	0.05	100.00	97.00	0.00	1792.00	1783.19	5317977.00	7.65	5636.95	5635.00
16	5	6	19326.00	17845.00	148.10	0	Spot (Block16, Row6, Column5)	17558.21	16260.00	6093.39	0.03	0.35	5034.00	5075.40	5034.00	270.24	0.00	0.05	100.00	100.00	0.00	11226.00	12524.21	10464692.00	46.19	8558.76	8018.50
16	6	6	19617.00	17845.00	196.75	0	Spot (Block16, Row6, Column6)	5598.05	5592.00	198.53	0.00	0.04	4986.00	5024.75	4986.00	215.07	0.00	0.04	97.00	83.00	0.00	606.00	612.05	6113066.00	2.67	5298.85	5284.00
16	7	6	19925.00	17848.00	165.25	0	Spot (Block16, Row6, Column7)	6995.43	6900.00	772.97	0.01	0.11	4985.00	5011.55	4985.00	183.90	0.00	0.04	100.00	100.00	0.00	1915.00	2010.43	5309533.00	10.79	5680.27	5649.00
16	8	6	20227.00	17847.00	162.50	0	Spot (Block16, Row6, Column8)	6785.58	6626.00	832.26	0.01	0.12	5005.00	5020.56	5005.00	188.85	0.00	0.04	100.00	100.00	0.00	1621.00	1780.58	4953477.00	9.35	5504.47	5456.50
16	1	7	18119.00	18155.00	202.70	0	Spot (Block16, Row7, Column1)	5512.47	5447.00	363.28	0.01	0.07	4590.00	4643.51	4590.00	405.57	0.01	0.09	95.00	53.00	0.00	857.00	922.47	6444082.00	2.14	4993.34	4992.00
16	2	7	18436.00	18154.00	192.35	0	Spot (Block16, Row7, Column2)	5229.49	5183.00	254.54	0.00	0.05	4607.00	4635.94	4607.00	730.13	0.00	0.16	30.00	0.00	0.00	576.00	622.49	5464818.00	0.81	4851.31	4836.50
16	3	7	18715.00	18141.00	201.90	0	Spot (Block16, Row7, Column3)	5315.73	5355.50	197.83	0.00	0.04	4751.00	4756.90	4751.00	227.31	0.00	0.05	91.00	72.00	0.00	604.50	564.73	6155621.00	2.46	5029.82	5009.50
16	4	7	19023.00	18136.00	192.65	0	Spot (Block16, Row7, Column4)	5459.58	5447.00	217.72	0.00	0.04	4827.00	4820.59	4827.00	240.06	0.00	0.05	98.00	72.00	0.00	620.00	632.58	5699802.00	2.66	5113.83	5099.50
16	5	7	19312.00	18134.00	198.85	0	Spot (Block16, Row7, Column5)	5909.50	5938.00	330.12	0.00	0.06	4862.00	4878.29	4862.00	282.05	0.00	0.06	100.00	91.00	0.00	1076.00	1047.50	6624555.00	3.66	5274.38	5278.00
16	6	7	19615.00	18133.00	194.35	0	Spot (Block16, Row7, Column6)	5590.98	5603.00	294.89	0.00	0.05	4807.00	4801.70	4807.00	204.19	0.00	0.04	98.00	91.00	0.00	796.00	783.98	5982354.00	3.87	5123.45	5139.00
16	7	7	19910.00	18146.00	159.30	0	Spot (Block16, Row7, Column7)	7339.08	7249.00	921.15	0.01	0.13	4879.00	4892.28	4879.00	243.96	0.00	0.05	100.00	100.00	0.00	2370.00	2460.08	5144696.00	10.03	5684.72	5657.00
16	8	7	20225.00	18144.00	185.00	0	Spot (Block16, Row7, Column8)	8120.62	8206.00	581.32	0.00	0.07	4987.00	5005.89	4987.00	252.58	0.00	0.05	100.00	100.00	0.00	3219.00	3133.62	7836397.00	12.33	6187.73	6141.50
16	1	8	18113.00	18454.00	159.85	0	Spot (Block16, Row8, Column1)	64069.30	65535.00	5831.38	0.01	0.09	4750.00	4835.24	4750.00	507.53	0.01	0.10	100.00	100.00	89.55	60785.00	59319.30	45361500.00	116.71	22342.82	18696.00
16	2	8	18420.00	18445.00	196.10	0	Spot (Block16, Row8, Column2)	5360.64	5345.00	225.35	0.00	0.04	4598.00	4648.87	4598.00	379.49	0.00	0.08	98.00	48.00	0.00	747.00	762.64	5843099.00	1.88	4931.63	4933.00
16	3	8	18711.00	18441.00	183.95	0	Spot (Block16, Row8, Column3)	5914.01	5804.00	644.63	0.01	0.11	4569.00	4591.79	4569.00	222.97	0.00	0.05	100.00	97.00	0.00	1235.00	1345.01	5618308.00	5.93	5012.86	4964.00
16	4	8	19023.00	18432.00	169.25	0	Spot (Block16, Row8, Column4)	5766.53	5782.50	397.47	0.00	0.07	4602.00	4618.69	4602.00	210.62	0.00	0.05	99.00	97.00	0.00	1180.50	1164.53	4624754.00	5.45	5055.00	5043.00
16	5	8	19313.00	18444.00	207.60	0	Spot (Block16, Row8, Column5)	5493.27	5481.00	248.64	0.00	0.05	4707.00	4714.66	4707.00	206.32	0.00	0.04	99.00	95.00	0.00	774.00	786.27	6740237.00	3.77	5020.27	5031.00
16	6	8	19624.00	18445.00	186.60	0	Spot (Block16, Row8, Column6)	5922.00	5954.00	490.66	0.00	0.08	4694.00	4701.43	4694.00	183.30	0.00	0.04	99.00	96.00	0.00	1260.00	1228.00	5762102.00	6.66	5112.17	5123.00
16	7	8	19924.00	18451.00	169.95	0	Spot (Block16, Row8, Column7)	6147.06	6151.00	565.00	0.00	0.09	4783.00	4823.34	4783.00	236.91	0.00	0.05	100.00	93.00	0.00	1368.00	1364.06	4936087.00	5.59	5171.02	5133.00
16	8	8	20224.00	18443.00	156.75	0	Spot (Block16, Row8, Column8)	14768.50	14309.00	4170.23	0.01	0.28	4982.00	5016.57	4982.00	306.81	0.00	0.06	100.00	100.00	0.00	9327.00	9786.50	9998271.00	31.78	7659.67	7713.50
17	1	1	4616.00	20838.00	163.15	0	Spot (Block17, Row1, Column1)	65005.42	65535.00	2720.66	0.00	0.04	12108.00	12285.17	12108.00	1078.00	0.01	0.09	100.00	100.00	94.40	53427.00	52897.42	47584440.00	48.91	30494.96	30402.00
17	2	1	4921.00	20842.00	192.80	0	Spot (Block17, Row1, Column2)	15593.94	15018.00	1911.71	0.02	0.12	12176.00	12317.13	12176.00	1081.39	0.01	0.09	93.00	65.00	0.00	2842.00	3417.94	16295669.00	3.03	13244.70	13256.00
17	3	1	5216.00	20841.00	204.50	0	Spot (Block17, Row1, Column3)	15701.09	15165.00	1533.90	0.02	0.10	12490.00	12562.71	12490.00	791.01	0.00	0.06	99.00	89.00	0.00	2675.00	3211.09	18668600.00	3.97	13659.05	13598.00
17	4	1	5509.00	20841.00	201.75	0	Spot (Block17, Row1, Column4)	16428.09	16113.50	1598.12	0.01	0.10	12730.00	12861.06	12730.00	1173.23	0.00	0.09	98.00	77.00	0.00	3383.50	3698.09	18990864.00	3.04	14257.74	14218.00
17	5	1	5818.00	20837.00	150.45	0	Spot (Block17, Row1, Column5)	39517.34	37274.00	16349.15	0.03	0.41	12979.00	13225.14	12979.00	1326.82	0.01	0.10	100.00	100.00	11.45	24295.00	26538.34	24500820.00	19.82	18633.57	18090.00
17	6	1	6111.00	20834.00	156.10	0	Spot (Block17, Row1, Column6)	32091.15	32220.00	9653.82	0.00	0.30	13307.00	13505.34	13307.00	1209.21	0.01	0.09	100.00	100.00	0.15	18913.00	18784.15	21501072.00	15.37	17573.66	17366.50
17	7	1	6427.00	20838.00	154.15	0	Spot (Block17, Row1, Column7)	45508.26	45051.00	15043.30	0.00	0.33	13604.00	13800.57	13604.00	1451.62	0.01	0.11	100.00	100.00	19.20	31447.00	31904.26	29625996.00	21.84	21150.34	20484.50
17	8	1	6717.00	20838.00	225.55	0	Spot (Block17, Row1, Column8)	16106.98	16074.00	1160.06	0.00	0.07	13910.50	14033.65	13910.50	1401.81	0.00	0.10	72.00	26.00	0.00	2163.50	2196.48	23548376.00	1.48	14624.85	14583.00
17	1	2	4624.00	21140.00	231.35	0	Spot (Block17, Row2, Column1)	13591.33	13474.00	1230.01	0.00	0.09	11926.00	12102.10	11926.00	1085.18	0.01	0.09	75.00	23.00	0.00	1548.00	1665.33	20957840.00	1.37	12508.30	12524.00
17	2	2	4915.00	21141.00	135.00	0	Spot (Block17, Row2, Column2)	17985.75	17912.50	1778.31	0.00	0.10	12212.50	12286.71	12212.50	710.18	0.00	0.06	100.00	100.00	0.00	5700.00	5773.25	8848988.00	8.02	14297.64	14282.00
17	3	2	5225.00	21143.00	205.45	0	Spot (Block17, Row2, Column3)	15569.59	15314.00	1511.05	0.01	0.10	12632.00	12710.31	12632.00	794.39	0.00	0.06	99.00	88.00	0.00	2682.00	2937.59	18730228.00	3.60	13949.09	14033.00
17	4	2	5526.00	21144.00	217.60	0	Spot (Block17, Row2, Column4)	16856.41	16632.00	1319.19	0.01	0.08	13061.00	13142.75	13061.00	879.69	0.00	0.07	99.00	95.00	0.00	3571.00	3795.41	22739276.00	4.22	14544.42	14494.00
17	5	2	5819.00	21143.00	190.25	0	Spot (Block17, Row2, Column5)	20895.18	20889.00	2847.65	0.00	0.14	13485.00	13587.25	13485.00	1018.91	0.00	0.07	100.00	99.00	0.00	7404.00	7410.18	21292192.00	7.17	15749.33	15577.50
17	6	2	6109.00	21144.00	205.00	0	Spot (Block17, Row2, Column6)	16564.90	16444.00	1115.04	0.00	0.07	13674.00	13841.93	13674.00	1588.72	0.01	0.11	87.00	37.00	0.00	2770.00	2890.90	19861296.00	1.71	15076.96	15063.50
17	7	2	6425.00	21144.00	214.00	0	Spot (Block17, Row2, Column7)	16657.16	16474.00	1241.21	0.00	0.07	13659.00	13848.69	13659.00	1753.17	0.01	0.13	86.00	29.00	0.00	2815.00	2998.16	21804236.00	1.60	15029.54	14968.00
17	8	2	6720.00	21148.00	222.25	0	Spot (Block17, Row2, Column8)	15402.65	15267.50	938.81	0.00	0.06	13438.50	13503.97	13438.50	884.45	0.00	0.07	88.00	51.00	0.00	1829.00	1964.15	21840958.00	2.15	14107.20	14072.00
17	1	3	4626.00	21445.00	153.40	0	Spot (Block17, Row3, Column1)	26180.23	23585.00	9153.08	0.05	0.35	11962.00	12249.91	11962.00	2362.73	0.01	0.19	100.00	83.00	0.00	11623.00	14218.23	16912428.00	5.90	15204.99	14654.50
17	2	3	4922.00	21443.00	207.00	0	Spot (Block17, Row3, Column2)	14904.81	14749.50	1037.36	0.00	0.07	12404.00	12656.10	12404.00	2344.34	0.01	0.19	50.00	1.00	0.00	2345.50	2500.81	18154060.00	0.96	13487.96	13355.00
17	3	3	5197.00	21441.00	207.20	0	Spot (Block17, Row3, Column3)	16137.30	15790.50	1962.70	0.01	0.12	13033.00	13209.90	13033.00	1162.91	0.01	0.09	97.00	67.00	0.00	2757.50	3104.30	19752042.00	2.52	14991.17	14494.00
17	4	3	5521.00	21443.00	207.25	0	Spot (Block17, Row3, Column4)	17868.54	17450.50	2131.69	0.01	0.12	13528.00	13676.26	13528.00	1017.62	0.00	0.07	99.00	87.00	0.00	3922.50	4340.54	21835356.00	4.12	15139.78	15060.00
17	5	3	5821.00	21441.00	190.10	0	Spot (Block17, Row3, Column5)	16809.19	16674.00	1221.07	0.00	0.07	13708.00	13820.78	13708.00	900.86	0.00	0.07	97.00	84.00	0.00	2966.00	3101.19	17195804.00	3.32	15250.05	15190.00
17	6	3	6123.00	21433.00	213.05	0	Spot (Block17, Row3, Column6)	16523.18	16521.50	948.43	0.00	0.06	13825.00	13927.08	13825.00	1209.25	0.00	0.09	95.00	58.00	0.00	2696.50	2698.18	21414054.00	2.15	15186.70	15213.00
17	7	3	6416.00	21441.00	163.65	0	Spot (Block17, Row3, Column7)	21014.71	19207.00	4628.78	0.04	0.22	13927.00	14053.70	13927.00	1339.89	0.00	0.10	100.00	85.00	0.00	5280.00	7087.71	15550886.00	5.20	15782.28	15773.00
17	8	3	6720.00	21442.00	210.20	0	Spot (Block17, Row3, Column8)	15916.73	15885.50	877.83	0.00	0.06	13692.00	13813.49	13692.00	960.71	0.00	0.07	93.00	62.00	0.00	2193.50	2224.73	19991424.00	2.19	14613.83	14611.00
17	1	4	4617.00	21733.00	197.05	0	Spot (Block17, Row4, Column1)	15697.51	15093.50	3087.18	0.02	0.20	11956.00	12290.67	11956.00	2424.51	0.01	0.20	69.00	20.00	0.00	3137.50	3741.51	17235868.00	1.41	13361.90	13277.50
17	2	4	4940.00	21730.00	189.10	0	Spot (Block17, Row4, Column2)	15002.67	14944.50	890.57	0.00	0.06	12531.50	12845.05	12531.50	1987.93	0.01	0.15	65.00	6.00	0.00	2413.00	2471.17	15032674.00	1.09	13940.81	13876.00
17	3	4	5221.00	21742.00	149.35	0	Spot (Block17, Row4, Column3)	33045.16	32235.00	9246.02	0.01	0.28	13395.00	13555.43	13395.00	1306.56	0.01	0.10	100.00	100.00	0.00	18840.00	19650.16	20190592.00	14.92	18458.99	17995.50
17	4	4	5516.00	21747.00	215.75	0	Spot (Block17, Row4, Column4)	16633.69	16524.50	967.86	0.00	0.06	13879.00	14049.93	13879.00	1259.92	0.01	0.09	96.00	54.00	0.00	2645.50	2754.69	22122800.00	2.05	15047.61	15059.00
17	5	4	5801.00	21740.00	218.10	0	Spot (Block17, Row4, Column5)	16756.77	16655.00	990.55	0.00	0.06	13925.00	14178.51	13925.00	1608.87	0.01	0.11	90.00	33.00	0.00	2730.00	2831.77	22772436.00	1.60	15266.40	15240.00
17	6	4	6119.00	21741.00	182.95	0	Spot (Block17, Row4, Column6)	21368.32	21261.50	2549.14	0.00	0.12	13977.00	14103.12	13977.00	1385.45	0.00	0.10	100.00	99.00	0.00	7284.50	7391.32	20214424.00	5.24	16225.95	15981.00
17	7	4	6414.00	21748.00	147.60	0	Spot (Block17, Row4, Column7)	32445.46	30383.00	11805.24	0.03	0.36	14300.00	14397.86	14300.00	1133.00	0.00	0.08	100.00	99.00	1.18	16083.00	18145.46	19305060.00	15.93	18731.26	18381.00
17	8	4	6715.00	21748.00	167.55	0	Spot (Block17, Row4, Column8)	21093.65	20515.50	3469.01	0.01	0.16	14210.00	14347.32	14210.00	1097.63	0.00	0.08	99.00	97.00	0.00	6305.50	6883.65	16368672.00	6.15	16329.26	16395.00
17	1	5	4624.00	22044.00	140.90	0	Spot (Block17, Row5, Column1)	21401.12	20922.50	3497.10	0.01	0.16	11756.00	11986.44	11756.00	1836.66	0.01	0.15	100.00	99.00	0.00	9166.50	9645.12	11513802.00	5.13	15259.74	15120.00
17	2	5	4927.00	22035.00	209.00	0	Spot (Block17, Row5, Column2)	14548.23	14506.00	763.78	0.00	0.05	12344.00	12499.29	12344.00	1800.17	0.01	0.14	67.00	4.00	0.00	2162.00	2204.23	18097992.00	1.14	13339.45	13286.00
17	3	5	5223.00	22050.00	215.80	0	Spot (Block17, Row5, Column3)	16264.98	16008.00	1241.51	0.01	0.08	13389.50	13541.55	13389.50	1239.52	0.00	0.09	95.00	56.00	0.00	2618.50	2875.48	21681206.00	2.20	14649.53	14374.00
17	4	5	5520.00	22039.00	204.15	0	Spot (Block17, Row5, Column4)	16847.03	16595.00	1225.34	0.01	0.07	13971.00	14166.14	13971.00	1344.97	0.01	0.09	91.00	47.00	0.00	2624.00	2876.03	20081660.00	1.99	15210.15	15192.00
17	5	5	5818.00	22042.00	145.95	0	Spot (Block17, Row5, Column5)	52734.52	55855.00	12762.84	0.02	0.24	14367.50	14663.09	14367.50	1811.42	0.01	0.12	100.00	100.00	35.06	41487.50	38367.02	30533484.00	21.02	24094.18	22667.00
17	6	5	6122.00	22044.00	194.10	0	Spot (Block17, Row5, Column6)	17412.50	17272.00	1243.36	0.00	0.07	14411.00	14559.19	14411.00	1299.50	0.00	0.09	91.00	59.00	0.00	2861.00	3001.50	18544302.00	2.20	16084.47	15979.00
17	7	5	6424.00	22042.00	199.55	0	Spot (Block17, Row5, Column7)	18546.54	18581.00	1469.84	0.00	0.08	14578.50	14684.74	14578.50	1151.17	0.00	0.08	99.00	85.00	0.00	4002.50	3968.04	20976128.00	3.35	16566.04	16525.00
17	8	5	6718.00	22041.00	144.65	0	Spot (Block17, Row5, Column8)	41381.38	39639.00	14393.57	0.02	0.35	14450.00	14541.66	14450.00	1018.08	0.00	0.07	100.00	100.00	8.29	25189.00	26931.38	23463284.00	26.36	21134.59	20388.00
17	1	6	4617.00	22337.00	213.45	0	Spot (Block17, Row6, Column1)	14335.22	14289.00	1096.89	0.00	0.08	11622.00	11865.49	11622.00	1928.05	0.01	0.16	73.00	10.00	0.00	2667.00	2713.22	18463748.00	1.28	12924.73	12899.00
17	2	6	4945.00	22338.00	233.90	0	Spot (Block17, Row6, Column2)	15542.13	15419.50	1455.39	0.00	0.09	12345.00	12666.29	12345.00	2075.47	0.01	0.16	78.00	28.00	0.00	3074.50	3197.13	24432208.00	1.39	13784.22	13626.00
17	3	6	5212.00	22343.00	148.55	0	Spot (Block17, Row6, Column3)	42430.91	41069.00	13946.66	0.01	0.33	13328.00	13581.36	13328.00	1401.90	0.01	0.10	100.00	100.00	8.52	27741.00	29102.91	25882904.00	20.58	20046.96	19277.50
17	4	6	5513.00	22340.00	202.50	0	Spot (Block17, Row6, Column4)	19196.07	18608.50	2693.35	0.01	0.14	14108.00	14275.55	14108.00	1317.95	0.01	0.09	98.00	79.00	0.00	4500.50	5088.07	22382608.00	3.73	16072.86	15952.50
17	5	6	5816.00	22339.00	143.75	0	Spot (Block17, Row6, Column5)	57717.87	65535.00	10252.85	0.06	0.18	14536.00	14732.30	14536.00	1351.80	0.01	0.09	100.00	100.00	50.09	50999.00	43181.87	32726272.00	31.80	25978.76	25422.00
17	6	6	6121.00	22344.00	202.80	0	Spot (Block17, Row6, Column6)	18689.31	18271.00	2655.26	0.01	0.14	14567.50	14701.22	14567.50	1204.26	0.00	0.08	98.00	77.00	0.00	3703.50	4121.81	21885188.00	3.31	16332.05	16236.00
17	7	6	6418.00	22343.00	154.00	0	Spot (Block17, Row6, Column7)	34830.19	33157.00	11732.87	0.02	0.34	14637.00	14763.73	14637.00	1246.24	0.00	0.08	100.00	100.00	1.07	18520.00	20193.19	22744116.00	16.10	19296.31	18866.50
17	8	6	6726.00	22347.00	150.25	0	Spot (Block17, Row6, Column8)	36596.24	33797.00	13666.58	0.03	0.37	14491.00	14611.30	14491.00	1082.23	0.00	0.07	100.00	100.00	2.43	19306.00	22105.24	22616492.00	20.31	19093.87	18942.50
17	1	7	4626.00	22651.00	209.65	0	Spot (Block17, Row7, Column1)	13789.39	13645.50	1356.15	0.00	0.10	11522.00	11705.92	11522.00	1064.83	0.01	0.09	96.00	49.00	0.00	2123.50	2267.39	17347052.00	1.96	12740.82	12737.00
17	2	7	4932.00	22629.00	231.00	0	Spot (Block17, Row7, Column2)	14095.58	13927.50	1592.22	0.01	0.11	12080.00	12226.24	12080.00	1221.93	0.01	0.10	82.00	23.00	0.00	1847.50	2015.58	21594428.00	1.53	13268.71	12851.00
17	3	7	5213.00	22648.00	219.05	0	Spot (Block17, Row7, Column3)	15403.93	15117.00	2227.31	0.01	0.14	12911.00	13080.71	12911.00	1151.34	0.01	0.09	96.00	46.00	0.07	2206.00	2492.93	21180388.00	2.02	14078.52	13991.00
17	4	7	5520.00	22628.00	199.25	0	Spot (Block17, Row7, Column4)	16364.46	16134.00	1546.62	0.01	0.09	13561.00	13689.70	13561.00	1183.91	0.00	0.09	97.00	59.00	0.00	2573.00	2803.46	18410020.00	2.26	14997.06	14979.00
17	5	7	5816.00	22641.00	201.95	0	Spot (Block17, Row7, Column5)	18126.92	17568.50	3135.63	0.01	0.17	13992.00	14106.50	13992.00	1333.72	0.00	0.09	98.00	82.00	0.17	3576.50	4134.92	20882208.00	3.01	16072.29	15938.00
17	6	7	6115.00	22636.00	212.10	0	Spot (Block17, Row7, Column6)	17900.83	17665.00	1284.78	0.01	0.07	14056.00	14146.24	14056.00	1235.44	0.00	0.09	99.00	86.00	0.00	3609.00	3844.83	22948854.00	3.04	15778.08	15717.00
17	7	7	6408.00	22646.00	152.45	0	Spot (Block17, Row7, Column7)	30394.94	28997.00	8744.57	0.02	0.29	14201.00	14404.03	14201.00	1423.04	0.01	0.10	100.00	100.00	0.32	14796.00	16193.94	19240000.00	11.24	18710.43	18537.00
17	8	7	6722.00	22645.00	176.40	0	Spot (Block17, Row7, Column8)	26549.09	26348.00	3739.81	0.00	0.14	14226.00	14371.67	14226.00	1230.32	0.00	0.09	100.00	100.00	0.00	12122.00	12323.09	23124272.00	9.90	18170.39	17816.00
17	1	8	4610.00	22950.00	154.80	0	Spot (Block17, Row8, Column1)	64589.89	65535.00	3866.97	0.01	0.06	12221.00	12354.79	12221.00	1222.21	0.00	0.10	100.00	100.00	92.31	53314.00	52368.89	42823496.00	42.74	29202.65	26804.50
17	2	8	4920.00	22939.00	213.40	0	Spot (Block17, Row8, Column2)	14458.58	14362.00	895.50	0.00	0.06	12075.00	12288.34	12075.00	1407.56	0.01	0.11	87.00	31.00	0.00	2287.00	2383.58	18796162.00	1.54	13249.40	13184.00
17	3	8	5208.00	22942.00	155.35	0	Spot (Block17, Row8, Column3)	25372.17	22902.00	8472.07	0.04	0.33	12622.00	12747.15	12622.00	1297.19	0.00	0.10	99.00	97.00	0.00	10280.00	12750.17	16847122.00	9.73	15691.36	15577.00
17	4	8	5523.00	22942.00	188.35	0	Spot (Block17, Row8, Column4)	15444.97	15436.00	999.04	0.00	0.06	13025.00	13145.13	13025.00	1201.83	0.00	0.09	87.00	50.00	0.00	2411.00	2419.97	15475856.00	1.91	14190.86	14052.00
17	5	8	5820.00	22943.00	204.25	0	Spot (Block17, Row8, Column5)	15361.06	15281.00	953.42	0.00	0.06	13261.00	13395.44	13261.00	1087.25	0.00	0.08	83.00	45.00	0.00	2020.00	2100.06	18248912.00	1.81	14275.19	14199.00
17	6	8	6129.00	22939.00	194.90	0	Spot (Block17, Row8, Column6)	16895.87	16805.50	1252.63	0.00	0.07	13611.00	13693.80	13611.00	1044.74	0.00	0.08	96.00	81.00	0.00	3194.50	3284.87	18213736.00	3.06	15016.86	14923.00
17	7	8	6420.00	22948.00	164.15	0	Spot (Block17, Row8, Column7)	22528.55	21664.00	4984.37	0.02	0.22	13982.00	14117.30	13982.00	1182.83	0.00	0.08	100.00	97.00	0.27	7682.00	8546.55	16873888.00	7.11	16477.54	16542.50
17	8	8	6718.00	22941.00	153.60	0	Spot (Block17, Row8, Column8)	38568.91	36038.00	10837.25	0.03	0.28	14331.00	14461.99	14331.00	1218.09	0.00	0.08	100.00	100.00	4.36	21707.00	24237.91	24761252.00	19.79	20215.10	20131.00
18	1	1	9117.00	20843.00	163.25	0	Spot (Block18, Row1, Column1)	64855.71	65535.00	3286.64	0.00	0.05	9762.00	9901.14	9762.00	836.88	0.01	0.08	100.00	100.00	93.60	55773.00	55093.71	47604560.00	65.67	29111.03	25937.00
18	2	1	9416.00	20846.00	176.40	0	Spot (Block18, Row1, Column2)	11680.56	11585.00	900.06	0.00	0.08	9552.00	9643.69	9552.00	674.30	0.00	0.07	96.00	79.00	0.00	2033.00	2128.56	10150408.00	3.02	10421.91	10387.00
18	3	1	9722.00	20844.00	206.25	0	Spot (Block18, Row1, Column3)	11377.79	11276.00	795.08	0.00	0.07	9520.50	9556.10	9520.50	509.84	0.00	0.05	99.00	83.00	0.00	1755.50	1857.29	13778506.00	3.57	10207.83	10177.00
18	4	1	10014.00	20845.00	201.85	0	Spot (Block18, Row1, Column4)	11414.03	11283.50	764.10	0.00	0.07	9613.50	9647.84	9613.50	561.41	0.00	0.06	98.00	79.00	0.00	1670.00	1800.53	13217451.00	3.15	10300.63	10294.00
18	5	1	10320.00	20838.00	193.10	0	Spot (Block18, Row1, Column5)	11725.89	11638.00	890.01	0.00	0.08	9734.00	9778.89	9734.00	535.39	0.00	0.05	99.00	83.00	0.00	1904.00	1991.89	12382536.00	3.64	10486.43	10392.00
18	6	1	10613.00	20833.00	180.05	0	Spot (Block18, Row1, Column6)	12404.91	12327.50	1078.61	0.00	0.09	9908.00	9952.93	9908.00	583.51	0.00	0.06	99.00	90.00	0.00	2419.50	2496.91	11263661.00	4.20	10866.67	10855.00
18	7	1	10927.00	20841.00	169.80	0	Spot (Block18, Row1, Column7)	14451.04	14632.00	1719.23	0.01	0.12	10152.00	10201.85	10152.00	627.31	0.00	0.06	100.00	98.00	0.00	4480.00	4299.04	11618637.00	6.77	11448.59	11395.00
18	8	1	11224.00	20840.00	204.40	0	Spot (Block18, Row1, Column8)	12572.19	12583.00	889.83	0.00	0.07	10361.00	10439.91	10361.00	652.85	0.00	0.06	97.00	82.00	0.00	2222.00	2211.19	15048910.00	3.27	11288.29	11264.00
18	1	2	9118.00	21139.00	209.30	0	Spot (Block18, Row2, Column1)	10810.45	10834.00	597.82	0.00	0.06	9377.00	9480.97	9377.00	690.29	0.00	0.07	90.00	53.00	0.00	1457.00	1433.45	13437386.00	1.93	10231.25	10172.00
18	2	2	9414.00	21143.00	147.45	0	Spot (Block18, Row2, Column2)	12194.61	12206.00	898.07	0.00	0.07	9347.00	9403.19	9347.00	488.70	0.00	0.05	100.00	99.00	0.00	2859.00	2847.61	7231401.00	5.71	10631.34	10651.00
18	3	2	9721.00	21141.00	203.05	0	Spot (Block18, Row2, Column3)	11058.91	11008.00	683.39	0.00	0.06	9322.00	9383.39	9322.00	481.77	0.00	0.05	98.00	87.00	0.00	1686.00	1736.91	12938923.00	3.48	10097.73	10079.00
18	4	2	10023.00	21144.00	207.60	0	Spot (Block18, Row2, Column4)	11738.34	11666.00	842.05	0.00	0.07	9363.00	9434.86	9363.00	497.31	0.00	0.05	99.00	97.00	0.00	2303.00	2375.34	14402938.00	4.63	10490.30	10443.00
18	5	2	10322.00	21147.00	202.70	0	Spot (Block18, Row2, Column5)	12388.84	12252.00	928.49	0.00	0.07	9556.00	9606.84	9556.00	496.07	0.00	0.05	99.00	98.00	0.00	2696.00	2832.84	14445392.00	5.61	10601.30	10597.00
18	6	2	10619.00	21147.00	213.50	0	Spot (Block18, Row2, Column6)	11177.26	11061.50	793.43	0.00	0.07	9638.50	9676.90	9638.50	484.88	0.00	0.05	93.00	74.00	0.00	1423.00	1538.76	14552792.00	3.09	10301.93	10266.00
18	7	2	10928.00	21143.00	213.05	0	Spot (Block18, Row2, Column7)	11537.89	11462.00	766.79	0.00	0.07	9794.00	9832.79	9794.00	506.04	0.00	0.05	95.00	84.00	0.00	1668.00	1743.89	14941562.00	3.37	10449.91	10460.00
18	8	2	11226.00	21141.00	217.10	0	Spot (Block18, Row2, Column8)	11505.13	11373.50	668.73	0.00	0.06	10055.00	10107.10	10055.00	556.03	0.00	0.06	95.00	63.00	0.00	1318.50	1450.13	15508914.00	2.51	10620.60	10702.00
18	1	3	9123.00	21445.00	165.15	0	Spot (Block18, Row3, Column1)	11951.99	11994.00	997.44	0.00	0.08	9201.00	9232.32	9201.00	504.27	0.00	0.05	99.00	96.00	0.00	2793.00	2750.99	9083509.00	5.39	10326.92	10375.50
18	2	3	9426.00	21443.00	198.35	0	Spot (Block18, Row3, Column2)	11013.12	10891.00	613.23	0.00	0.06	9195.00	9224.63	9195.00	491.44	0.00	0.05	99.00	94.00	0.00	1696.00	1818.12	12323684.00	3.64	10019.29	10032.00
18	3	3	9709.00	21436.00	201.05	0	Spot (Block18, Row3, Column3)	11296.82	11269.00	821.42	0.00	0.07	9302.00	9358.41	9302.00	498.33	0.00	0.05	98.00	88.00	0.00	1967.00	1994.82	12957450.00	3.89	10169.46	10052.50
18	4	3	10024.00	21445.00	184.20	0	Spot (Block18, Row3, Column4)	12376.98	12149.00	1342.29	0.01	0.11	9422.00	9482.81	9422.00	517.45	0.00	0.05	99.00	95.00	0.00	2727.00	2954.98	11869526.00	5.59	10553.57	10526.00
18	5	3	10322.00	21447.00	186.25	0	Spot (Block18, Row3, Column5)	11988.49	11784.00	1079.76	0.01	0.09	9639.00	9671.93	9639.00	514.21	0.00	0.05	99.00	93.00	0.00	2145.00	2349.49	11640823.00	4.51	10563.01	10639.00
18	6	3	10620.00	21438.00	200.15	0	Spot (Block18, Row3, Column6)	12139.62	12126.50	929.35	0.00	0.08	9738.00	9761.87	9738.00	486.05	0.00	0.05	99.00	94.00	0.00	2388.50	2401.62	13766324.00	4.89	10697.47	10652.00
18	7	3	10922.00	21444.00	185.70	0	Spot (Block18, Row3, Column7)	12304.18	12168.00	1053.13	0.00	0.09	9771.00	9790.84	9771.00	502.32	0.00	0.05	99.00	94.00	0.00	2397.00	2533.18	11984275.00	5.00	10871.98	10861.50
18	8	3	11221.00	21440.00	192.60	0	Spot (Block18, Row3, Column8)	11614.73	11424.00	802.44	0.01	0.07	9867.50	9907.22	9867.50	520.74	0.00	0.05	97.00	82.00	0.00	1556.50	1747.23	12183847.00	3.28	10482.29	10388.50
18	1	4	9121.00	21744.00	173.30	0	Spot (Block18, Row4, Column1)	12014.00	11985.00	1160.40	0.00	0.10	9141.00	9164.62	9141.00	518.41	0.00	0.06	100.00	97.00	0.00	2844.00	2873.00	10091761.00	5.50	10271.39	10253.00
18	2	4	9422.00	21741.00	199.25	0	Spot (Block18, Row4, Column2)	10741.42	10806.00	623.44	0.00	0.06	9036.00	9063.38	9036.00	524.25	0.00	0.06	98.00	82.00	0.00	1770.00	1705.42	12137807.00	3.20	9874.15	9867.00
18	3	4	9718.00	21746.00	157.00	0	Spot (Block18, Row4, Column3)	17128.70	17184.00	3065.76	0.00	0.18	9244.00	9275.62	9244.00	547.73	0.00	0.06	100.00	100.00	0.00	7940.00	7884.70	11596130.00	14.34	11361.21	11283.00
18	4	4	10011.00	21747.00	204.95	0	Spot (Block18, Row4, Column4)	11256.60	11271.00	557.22	0.00	0.05	9460.00	9511.46	9460.00	534.16	0.00	0.06	99.00	90.00	0.00	1811.00	1796.60	13417867.00	3.27	10325.75	10308.50
18	5	4	10309.00	21739.00	200.30	0	Spot (Block18, Row4, Column5)	11782.22	11597.00	1161.88	0.01	0.10	9655.50	9717.91	9655.50	516.95	0.00	0.05	99.00	88.00	0.00	1941.50	2126.72	13337471.00	3.99	10465.18	10392.00
18	6	4	10621.00	21738.00	190.80	0	Spot (Block18, Row4, Column6)	12729.64	12795.00	925.00	0.00	0.07	9723.00	9761.54	9723.00	468.94	0.00	0.05	100.00	100.00	0.00	3072.00	3006.64	13073343.00	6.33	10956.43	10892.00
18	7	4	10918.00	21745.00	189.80	0	Spot (Block18, Row4, Column7)	11914.93	11800.00	964.97	0.00	0.08	9702.00	9747.64	9702.00	513.44	0.00	0.05	98.00	90.00	0.00	2098.00	2212.93	12069829.00	4.22	10610.45	10687.00
18	8	4	11219.00	21744.00	173.05	0	Spot (Block18, Row4, Column8)	12494.64	12518.00	1104.54	0.00	0.09	9783.00	9841.04	9783.00	554.51	0.00	0.06	97.00	93.00	0.00	2735.00	2711.64	10483001.00	4.79	10686.64	10682.00
18	1	5	9121.00	22047.00	179.05	0	Spot (Block18, Row5, Column1)	11386.12	11416.00	1081.65	0.00	0.09	9081.00	9107.96	9081.00	503.34	0.00	0.06	98.00	84.00	0.00	2335.00	2305.12	10258898.00	4.53	9910.27	9808.00
18	2	5	9417.00	22041.00	189.80	0	Spot (Block18, Row5, Column2)	10541.17	10502.50	526.17	0.00	0.05	8903.00	8948.33	8903.00	453.79	0.00	0.05	99.00	92.00	0.00	1599.50	1638.17	10751991.00	3.51	9733.37	9688.50
18	3	5	9725.00	22048.00	201.70	0	Spot (Block18, Row5, Column3)	11047.53	10987.00	774.68	0.00	0.07	9108.00	9145.76	9108.00	504.87	0.00	0.06	98.00	86.00	0.00	1879.00	1939.53	12737802.00	3.77	10015.84	9908.00
18	4	5	10023.00	22048.00	187.70	0	Spot (Block18, Row5, Column4)	11735.59	11621.50	836.96	0.00	0.07	9434.00	9484.00	9434.00	536.52	0.00	0.06	99.00	97.00	0.00	2187.50	2301.59	11665178.00	4.20	10389.75	10403.00
18	5	5	10319.00	22043.00	151.40	0	Spot (Block18, Row5, Column5)	17384.51	17596.00	2507.36	0.01	0.14	9591.00	9660.30	9591.00	576.20	0.00	0.06	100.00	100.00	0.00	8005.00	7793.51	10934857.00	13.41	12039.25	12079.00
18	6	5	10615.00	22038.00	191.15	0	Spot (Block18, Row5, Column6)	11514.03	11525.50	862.81	0.00	0.07	9529.00	9581.97	9529.00	563.50	0.00	0.06	93.00	81.00	0.00	1996.50	1985.03	11859454.00	3.43	10473.27	10461.00
18	7	5	10925.00	22042.00	192.25	0	Spot (Block18, Row5, Column7)	11669.18	11671.00	719.53	0.00	0.06	9506.00	9551.20	9506.00	529.54	0.00	0.06	98.00	95.00	0.00	2165.00	2163.18	12217636.00	4.00	10578.95	10575.50
18	8	5	11226.00	22051.00	159.05	0	Spot (Block18, Row5, Column8)	12777.20	12594.50	1525.68	0.01	0.12	9662.00	9734.73	9662.00	570.80	0.00	0.06	100.00	96.00	0.00	2932.50	3115.20	8969596.00	5.33	10950.68	10896.00
18	1	6	9116.00	22345.00	214.05	0	Spot (Block18, Row6, Column1)	10956.70	10874.00	738.89	0.00	0.07	9127.00	9157.57	9127.00	516.93	0.00	0.06	99.00	86.00	0.00	1747.00	1829.70	14364238.00	3.48	9854.87	9860.00
18	2	6	9427.00	22343.00	207.35	0	Spot (Block18, Row6, Column2)	10628.40	10563.50	681.96	0.00	0.06	8901.00	8953.25	8901.00	437.69	0.00	0.05	97.00	92.00	0.00	1662.50	1727.40	13072927.00	3.83	9680.31	9687.00
18	3	6	9709.00	22341.00	173.55	0	Spot (Block18, Row6, Column3)	12688.18	12668.00	1530.53	0.00	0.12	9031.50	9093.07	9031.50	470.13	0.00	0.05	100.00	99.00	0.00	3636.50	3656.68	10645380.00	7.65	10311.92	10287.00
18	4	6	10032.00	22336.00	195.85	0	Spot (Block18, Row6, Column4)	11145.21	11051.50	757.27	0.00	0.07	9256.00	9323.59	9256.00	541.20	0.00	0.06	96.00	86.00	0.00	1795.50	1889.21	12081408.00	3.37	9954.61	9952.00
18	5	6	10320.00	22347.00	150.25	0	Spot (Block18, Row6, Column5)	16371.45	16399.00	2432.09	0.00	0.15	9367.00	9431.72	9367.00	580.41	0.00	0.06	100.00	100.00	0.00	7032.00	7004.45	10101186.00	11.96	11445.54	11434.50
18	6	6	10620.00	22348.00	187.85	0	Spot (Block18, Row6, Column6)	11016.73	11016.00	656.20	0.00	0.06	9286.00	9323.01	9286.00	526.65	0.00	0.06	97.00	83.00	0.00	1730.00	1730.73	10939615.00	3.22	10186.63	10130.50
18	7	6	10922.00	22343.00	177.75	0	Spot (Block18, Row6, Column7)	12919.56	12801.00	1555.79	0.00	0.12	9332.00	9374.99	9332.00	522.95	0.00	0.06	100.00	99.00	0.00	3469.00	3587.56	11446734.00	6.78	10574.17	10520.50
18	8	6	11225.00	22350.00	153.45	0	Spot (Block18, Row6, Column8)	13148.48	13054.00	1484.27	0.00	0.11	9457.00	9531.86	9457.00	540.58	0.00	0.06	100.00	98.00	0.00	3597.00	3691.48	8559662.00	6.69	10732.10	10715.00
18	1	7	9116.00	22643.00	200.90	0	Spot (Block18, Row7, Column1)	10820.09	10747.00	588.20	0.00	0.05	9256.00	9310.36	9256.00	684.91	0.00	0.07	94.00	59.00	0.00	1491.00	1564.09	12421460.00	2.20	9958.19	9935.50
18	2	7	9421.00	22648.00	201.95	0	Spot (Block18, Row7, Column2)	10502.25	10525.00	551.68	0.00	0.05	8850.00	8900.94	8850.00	463.78	0.00	0.05	98.00	91.00	0.00	1675.00	1652.25	12151104.00	3.45	9734.20	9706.00
18	3	7	9722.00	22639.00	205.35	0	Spot (Block18, Row7, Column3)	10636.12	10434.00	1502.69	0.01	0.14	8909.00	8966.16	8909.00	487.23	0.00	0.05	99.00	85.00	0.00	1525.00	1727.12	12763341.00	3.43	9764.27	9684.00
18	4	7	10016.00	22643.00	198.40	0	Spot (Block18, Row7, Column4)	10551.64	10549.00	576.54	0.00	0.05	8983.00	9035.73	8983.00	467.37	0.00	0.05	98.00	86.00	0.00	1566.00	1568.64	11807284.00	3.24	9710.28	9694.00
18	5	7	10320.00	22640.00	203.35	0	Spot (Block18, Row7, Column5)	10916.73	10757.00	745.43	0.01	0.07	9064.00	9106.32	9064.00	538.78	0.00	0.06	98.00	86.00	0.00	1693.00	1852.73	12892658.00	3.36	9798.28	9814.50
18	6	7	10620.00	22643.00	206.95	0	Spot (Block18, Row7, Column6)	11014.01	10925.00	677.83	0.00	0.06	9090.00	9108.70	9090.00	508.35	0.00	0.06	99.00	91.00	0.00	1835.00	1924.01	13437096.00	3.75	9966.40	9989.00
18	7	7	10902.00	22645.00	201.05	0	Spot (Block18, Row7, Column7)	11268.89	11315.00	888.36	0.00	0.08	9129.00	9167.30	9129.00	514.06	0.00	0.06	98.00	88.00	0.00	2186.00	2139.89	12959225.00	4.09	10022.35	10005.00
18	8	7	11223.00	22649.00	183.20	0	Spot (Block18, Row7, Column8)	14011.01	14015.00	1280.68	0.00	0.09	9293.00	9372.40	9293.00	608.43	0.00	0.06	100.00	100.00	0.00	4722.00	4718.01	13184360.00	7.62	11258.80	10970.00
18	1	8	9110.00	22951.00	156.65	0	Spot (Block18, Row8, Column1)	64321.59	65535.00	4765.64	0.01	0.07	9539.00	9706.30	9539.00	1350.25	0.01	0.14	100.00	100.00	91.43	55996.00	54782.59	43546128.00	40.45	26194.52	23658.00
18	2	8	9418.00	22943.00	202.50	0	Spot (Block18, Row8, Column2)	10530.74	10530.00	640.81	0.00	0.06	8958.00	9048.10	8958.00	700.58	0.00	0.08	91.00	60.00	0.00	1572.00	1572.74	12226192.00	2.12	9667.60	9594.50
18	3	8	9715.00	22943.00	180.45	0	Spot (Block18, Row8, Column3)	10913.24	10764.00	1013.82	0.01	0.09	8848.00	8894.97	8848.00	508.00	0.00	0.06	96.00	83.00	0.00	1916.00	2065.24	9963788.00	3.97	9751.55	9671.50
18	4	8	10016.00	22937.00	181.25	0	Spot (Block18, Row8, Column4)	11142.68	11083.50	848.48	0.00	0.08	8879.00	8936.27	8879.00	523.14	0.00	0.06	99.00	91.00	0.00	2204.50	2263.68	10273551.00	4.22	9867.96	9822.00
18	5	8	10311.00	22945.00	198.30	0	Spot (Block18, Row8, Column5)	10458.59	10411.50	629.10	0.00	0.06	8899.00	8975.63	8899.00	521.34	0.00	0.06	94.00	78.00	0.00	1512.50	1559.59	11650869.00	2.84	9699.79	9696.00
18	6	8	10617.00	22943.00	200.90	0	Spot (Block18, Row8, Column6)	11804.75	11586.00	1188.02	0.01	0.10	9120.00	9145.45	9120.00	563.57	0.00	0.06	99.00	93.00	0.00	2466.00	2684.75	13528247.00	4.72	10109.63	10155.00
18	7	8	10923.00	22944.00	187.85	0	Spot (Block18, Row8, Column7)	11335.56	11178.00	969.78	0.01	0.09	9254.50	9317.10	9254.50	634.63	0.00	0.07	96.00	77.00	0.00	1923.50	2081.06	11278885.00	3.18	9979.75	10013.00
18	8	8	11221.00	22944.00	156.00	0	Spot (Block18, Row8, Column8)	30884.85	29026.00	12239.00	0.03	0.40	9521.00	9588.81	9521.00	710.57	0.00	0.07	100.00	100.00	4.02	19505.00	21363.85	20723768.00	29.97	14455.59	13574.50
19	1	1	13617.00	20844.00	165.40	0	Spot (Block19, Row1, Column1)	64762.16	65535.00	3380.41	0.01	0.05	13192.00	13261.34	13192.00	1077.93	0.00	0.08	100.00	100.00	92.26	52343.00	51570.16	49349268.00	47.78	29733.08	27432.00
19	2	1	13916.00	20847.00	169.35	0	Spot (Block19, Row1, Column2)	15612.40	15397.00	1210.76	0.01	0.08	12725.50	12816.28	12725.50	921.89	0.00	0.07	97.00	79.00	0.00	2671.50	2886.90	12489917.00	3.03	13839.42	13740.00
19	3	1	14224.00	20848.00	184.55	0	Spot (Block19, Row1, Column3)	15193.11	15133.00	1029.17	0.00	0.07	12800.00	12852.58	12800.00	766.60	0.00	0.06	96.00	78.00	0.00	2333.00	2393.11	14555000.00	3.05	13925.31	13963.00
19	4	1	14518.00	20847.00	188.35	0	Spot (Block19, Row1, Column4)	15633.96	15475.00	1368.81	0.00	0.09	12793.00	12864.29	12793.00	753.74	0.00	0.06	95.00	84.00	0.00	2682.00	2840.96	15727761.00	3.67	14010.53	14023.50
19	5	1	14823.00	20846.00	188.85	0	Spot (Block19, Row1, Column5)	16413.53	16161.00	1590.03	0.01	0.10	12868.00	12970.91	12868.00	768.54	0.00	0.06	99.00	92.00	0.00	3293.00	3545.53	16528421.00	4.48	14225.19	14385.00
19	6	1	15110.00	20837.00	190.20	0	Spot (Block19, Row1, Column6)	16238.18	15808.50	2120.29	0.01	0.13	13112.00	13241.90	13112.00	1008.69	0.00	0.08	95.00	75.00	0.00	2696.50	3126.18	16627898.00	2.97	14505.78	14600.50
19	7	1	15431.00	20813.00	142.95	0	Spot (Block19, Row1, Column7)	23469.71	19186.00	12515.80	0.09	0.53	13562.00	13720.31	13562.00	1304.98	0.01	0.10	99.00	90.00	5.42	5624.00	9907.71	12978747.00	7.47	17023.29	16018.00
19	8	1	15724.00	20840.00	188.10	0	Spot (Block19, Row1, Column8)	16809.51	16612.00	1365.55	0.01	0.08	13786.00	13992.47	13786.00	1680.64	0.01	0.12	85.00	35.00	0.00	2826.00	3023.51	16658228.00	1.68	15260.22	15134.00
19	1	2	13610.00	21145.00	207.80	0	Spot (Block19, Row2, Column1)	14647.25	14520.00	970.53	0.00	0.07	12699.00	12770.31	12699.00	947.14	0.00	0.07	84.00	47.00	0.00	1821.00	1948.25	17957520.00	1.98	13498.21	13302.00
19	2	2	13917.00	21144.00	150.90	0	Spot (Block19, Row2, Column2)	14948.46	14832.50	882.76	0.00	0.06	12487.50	12556.55	12487.50	786.51	0.00	0.06	99.00	84.00	0.00	2345.00	2460.96	9357738.00	3.04	13768.67	13712.50
19	3	2	14223.00	21142.00	192.90	0	Spot (Block19, Row2, Column3)	15704.78	15536.00	1110.63	0.00	0.07	12764.00	12819.15	12764.00	769.30	0.00	0.06	99.00	93.00	0.00	2772.00	2940.78	16490020.00	3.75	14393.04	14365.00
19	4	2	14522.00	21145.00	213.05	0	Spot (Block19, Row2, Column4)	15158.80	14958.50	1080.61	0.01	0.07	12846.00	12882.26	12846.00	734.65	0.00	0.06	97.00	75.00	0.00	2112.50	2312.80	19645816.00	3.10	13723.83	13671.00
19	5	2	14829.00	21146.00	197.35	0	Spot (Block19, Row2, Column5)	16541.62	16140.50	2182.29	0.01	0.13	12764.00	12838.34	12764.00	735.02	0.00	0.06	99.00	98.00	0.00	3376.50	3777.62	18228864.00	5.04	14216.13	14229.00
19	6	2	15116.00	21147.00	197.85	0	Spot (Block19, Row2, Column6)	15644.94	15408.50	1460.06	0.01	0.09	12915.00	12971.08	12915.00	740.95	0.00	0.06	97.00	85.00	0.00	2493.50	2729.94	17365884.00	3.61	14088.46	13969.00
19	7	2	15426.00	21151.00	201.35	0	Spot (Block19, Row2, Column7)	15790.99	15601.00	1146.37	0.01	0.07	13184.00	13397.32	13184.00	1305.30	0.01	0.10	94.00	44.00	0.00	2417.00	2606.99	18143846.00	1.83	14396.86	14400.00
19	8	2	15718.00	21142.00	210.10	0	Spot (Block19, Row2, Column8)	15376.83	15214.00	930.07	0.00	0.06	13331.00	13461.48	13331.00	1220.68	0.00	0.09	80.00	31.00	0.00	1883.00	2045.83	19420932.00	1.57	14286.74	14350.00
19	1	3	13623.00	21443.00	164.75	0	Spot (Block19, Row3, Column1)	16521.63	16597.50	1373.24	0.00	0.08	12594.00	12630.61	12594.00	797.27	0.00	0.06	99.00	94.00	0.00	4003.50	3927.63	12424263.00	4.88	13967.79	13980.00
19	2	3	13926.00	21445.00	193.55	0	Spot (Block19, Row3, Column2)	14980.74	14858.00	1109.06	0.00	0.07	12508.00	12547.12	12508.00	751.23	0.00	0.06	94.00	82.00	0.00	2350.00	2472.74	15924529.00	3.24	13550.47	13450.50
19	3	3	14206.00	21442.00	177.20	0	Spot (Block19, Row3, Column3)	16833.33	16744.00	1853.96	0.00	0.11	12690.00	12757.20	12690.00	801.23	0.00	0.06	98.00	91.00	0.00	4054.00	4143.33	14813334.00	5.09	14143.56	13992.00
19	4	3	14528.00	21438.00	197.60	0	Spot (Block19, Row3, Column4)	16029.04	15798.00	1317.52	0.01	0.08	12879.50	12935.45	12879.50	831.41	0.00	0.06	98.00	88.00	0.00	2918.50	3149.54	17712080.00	3.72	14288.49	14182.00
19	5	3	14821.00	21446.00	185.90	0	Spot (Block19, Row3, Column5)	16756.19	16416.50	1596.58	0.01	0.10	13024.50	13055.66	13024.50	795.63	0.00	0.06	99.00	93.00	0.00	3392.00	3731.69	16287016.00	4.65	14487.40	14448.50
19	6	3	15118.00	21441.00	197.60	0	Spot (Block19, Row3, Column6)	16515.30	16396.00	1373.12	0.00	0.08	13047.00	13076.96	13047.00	738.83	0.00	0.06	99.00	94.00	0.00	3349.00	3468.30	18249420.00	4.65	14376.13	14204.00
19	7	3	15422.00	21439.00	202.80	0	Spot (Block19, Row3, Column7)	15417.25	15307.00	1046.31	0.00	0.07	13164.00	13220.80	13164.00	767.88	0.00	0.06	94.00	72.00	0.00	2143.00	2253.25	18022764.00	2.86	14154.70	14185.00
19	8	3	15720.00	21442.00	196.75	0	Spot (Block19, Row3, Column8)	15460.83	15328.00	1116.04	0.00	0.07	13408.00	13513.15	13408.00	900.36	0.00	0.07	84.00	53.00	0.00	1920.00	2052.83	16914156.00	2.16	14336.59	14314.00
19	1	4	13618.00	21746.00	201.25	0	Spot (Block19, Row4, Column1)	15473.52	15323.00	1210.34	0.00	0.08	12629.00	12693.67	12629.00	783.36	0.00	0.06	98.00	87.00	0.00	2694.00	2844.52	17763612.00	3.55	13683.99	13754.00
19	2	4	13920.00	21746.00	199.60	0	Spot (Block19, Row4, Column2)	15357.18	15213.50	1448.73	0.00	0.09	12504.00	12588.69	12504.00	746.55	0.00	0.06	99.00	93.00	0.00	2709.50	2853.18	17353602.00	3.71	13961.06	13875.00
19	3	4	14223.00	21745.00	167.50	0	Spot (Block19, Row4, Column3)	19164.31	19221.00	2698.42	0.00	0.14	12596.00	12669.19	12596.00	773.23	0.00	0.06	100.00	99.00	0.00	6625.00	6568.31	14852337.00	8.40	14593.48	14685.00
19	4	4	14512.00	21747.00	206.25	0	Spot (Block19, Row4, Column4)	15184.64	15115.50	927.94	0.00	0.06	12823.00	12897.90	12823.00	816.82	0.00	0.06	97.00	74.00	0.00	2292.50	2361.64	18403792.00	2.80	13969.53	13944.00
19	5	4	14804.00	21741.00	199.50	0	Spot (Block19, Row4, Column5)	16505.34	16306.00	1645.37	0.01	0.10	13158.50	13256.30	13158.50	872.65	0.00	0.07	99.00	87.00	0.00	3147.50	3346.84	18651038.00	3.72	14632.22	14536.50
19	6	4	15125.00	21744.00	201.05	0	Spot (Block19, Row4, Column6)	16749.29	16646.00	1179.17	0.00	0.07	13115.00	13167.18	13115.00	768.39	0.00	0.06	99.00	98.00	0.00	3531.00	3634.29	19177924.00	4.66	14620.72	14617.00
19	7	4	15414.00	21751.00	177.85	0	Spot (Block19, Row4, Column7)	16479.73	15966.00	2444.75	0.01	0.15	13140.50	13187.20	13140.50	790.87	0.00	0.06	98.00	89.00	0.00	2825.50	3339.23	14551600.00	4.16	14440.41	14544.00
19	8	4	15715.00	21755.00	177.15	0	Spot (Block19, Row4, Column8)	16457.01	16315.00	1372.71	0.00	0.08	13451.00	13508.78	13451.00	860.78	0.00	0.06	95.00	81.00	0.00	2864.00	3006.01	14399886.00	3.43	14622.77	14551.00
19	1	5	13625.00	22050.00	136.80	0	Spot (Block19, Row5, Column1)	18687.71	17177.50	6968.39	0.04	0.37	12670.00	12754.80	12670.00	835.84	0.00	0.07	100.00	99.00	1.59	4507.50	6017.71	9381228.00	7.10	15307.26	15259.00
19	2	5	13922.00	22042.00	190.30	0	Spot (Block19, Row5, Column2)	14893.48	14745.00	1065.16	0.00	0.07	12550.00	12651.21	12550.00	779.21	0.00	0.06	98.00	69.00	0.00	2195.00	2343.48	15265817.00	2.88	13620.68	13602.00
19	3	5	14221.00	22052.00	201.10	0	Spot (Block19, Row5, Column3)	15690.30	15467.00	1255.80	0.01	0.08	12699.00	12780.44	12699.00	788.42	0.00	0.06	99.00	87.00	0.00	2768.00	2991.30	17996776.00	3.69	13948.91	13842.00
19	4	5	14530.00	22045.00	195.50	0	Spot (Block19, Row5, Column4)	15707.59	15537.50	1181.28	0.00	0.08	13032.00	13110.21	13032.00	870.32	0.00	0.07	95.00	76.00	0.00	2505.50	2675.59	16995610.00	2.98	14150.61	14161.00
19	5	5	14819.00	22046.00	154.75	0	Spot (Block19, Row5, Column5)	33998.41	32059.00	12510.64	0.03	0.37	13328.00	13429.58	13328.00	939.33	0.00	0.07	100.00	100.00	2.43	18731.00	20670.41	22370968.00	21.90	17835.98	17430.00
19	6	5	15127.00	22040.00	199.25	0	Spot (Block19, Row5, Column6)	15798.15	15494.00	2039.90	0.01	0.13	13124.50	13218.72	13124.50	872.49	0.00	0.07	95.00	70.00	0.00	2369.50	2673.65	17851908.00	2.96	14518.97	14493.50
19	7	5	15419.00	22044.00	187.05	0	Spot (Block19, Row5, Column7)	15958.64	15760.00	1178.15	0.01	0.07	13043.00	13101.68	13043.00	829.54	0.00	0.06	97.00	88.00	0.00	2717.00	2915.64	15735216.00	3.44	14570.17	14538.00
19	8	5	15727.00	22050.00	166.00	0	Spot (Block19, Row5, Column8)	20215.08	19314.00	3700.82	0.02	0.18	13511.00	13583.72	13511.00	925.77	0.00	0.07	100.00	98.00	0.00	5803.00	6704.08	15504964.00	7.16	15424.47	15472.50
19	1	6	13619.00	22347.00	195.35	0	Spot (Block19, Row6, Column1)	16345.96	16062.00	1401.73	0.01	0.09	12913.50	13010.34	12913.50	855.72	0.00	0.07	99.00	93.00	0.00	3148.50	3432.46	17604600.00	3.90	14308.20	14274.00
19	2	6	13929.00	22352.00	208.10	0	Spot (Block19, Row6, Column2)	15525.79	15314.00	1605.69	0.01	0.10	12740.50	12839.12	12740.50	827.86	0.00	0.06	96.00	82.00	0.00	2573.50	2785.29	19174366.00	3.25	14133.27	13863.50
19	3	6	14211.00	22350.00	192.30	0	Spot (Block19, Row6, Column3)	16764.35	16435.50	1831.60	0.01	0.11	12859.00	12937.48	12859.00	808.54	0.00	0.06	99.00	91.00	0.00	3576.50	3905.35	17535516.00	4.73	14313.51	14009.00
19	4	6	14527.00	22341.00	177.10	0	Spot (Block19, Row6, Column4)	16860.71	16544.00	1551.65	0.01	0.09	13182.00	13245.80	13182.00	913.31	0.00	0.07	99.00	89.00	0.00	3362.00	3678.71	14854282.00	3.96	14970.11	14896.00
19	5	6	14826.00	22348.00	153.75	0	Spot (Block19, Row6, Column5)	29318.97	27944.00	9050.33	0.02	0.31	13407.00	13499.45	13407.00	969.75	0.00	0.07	100.00	100.00	0.15	14537.00	15911.97	19086644.00	16.31	17558.72	17315.00
19	6	6	15118.00	22339.00	189.90	0	Spot (Block19, Row6, Column6)	15578.19	15321.50	1064.78	0.01	0.07	13160.00	13195.95	13160.00	868.01	0.00	0.07	95.00	70.00	0.00	2161.50	2418.19	15796287.00	2.74	14224.02	14229.50
19	7	6	15423.00	22350.00	190.35	0	Spot (Block19, Row6, Column7)	15865.33	15762.00	1329.61	0.00	0.08	13130.00	13161.22	13130.00	833.01	0.00	0.06	96.00	75.00	0.00	2632.00	2735.33	16182638.00	3.25	14147.17	14069.00
19	8	6	15722.00	22344.00	188.50	0	Spot (Block19, Row6, Column8)	15549.26	15414.00	1113.81	0.00	0.07	13684.50	13765.67	13684.50	1216.31	0.00	0.09	69.00	29.00	0.00	1729.50	1864.76	15533714.00	1.47	14375.61	14281.00
19	1	7	13613.00	22647.00	206.00	0	Spot (Block19, Row7, Column1)	15622.91	15513.50	1157.40	0.00	0.07	13127.00	13271.58	13127.00	1036.70	0.00	0.08	87.00	59.00	0.00	2386.50	2495.91	18841222.00	2.27	14153.75	13956.50
19	2	7	13920.00	22642.00	191.90	0	Spot (Block19, Row7, Column2)	14982.75	14821.50	932.84	0.00	0.06	12800.00	12912.52	12800.00	860.86	0.00	0.07	96.00	62.00	0.00	2021.50	2182.75	15612020.00	2.40	13970.15	14011.50
19	3	7	14213.00	22645.00	203.25	0	Spot (Block19, Row7, Column3)	15160.98	15056.00	1058.10	0.00	0.07	12853.00	12966.98	12853.00	878.99	0.00	0.07	93.00	63.00	0.00	2203.00	2307.98	17814156.00	2.50	13998.87	13895.00
19	4	7	14520.00	22638.00	192.45	0	Spot (Block19, Row7, Column4)	14981.55	15005.00	1046.19	0.00	0.07	12949.00	13080.83	12949.00	888.75	0.00	0.07	85.00	56.00	0.00	2056.00	2032.55	15715647.00	2.14	14102.66	14018.00
19	5	7	14821.00	22639.00	205.15	0	Spot (Block19, Row7, Column5)	15859.63	15865.50	1239.18	0.00	0.08	13165.00	13270.06	13165.00	974.72	0.00	0.07	93.00	69.00	0.00	2700.50	2694.63	18999836.00	2.66	14445.61	14348.00
19	6	7	15126.00	22642.00	205.20	0	Spot (Block19, Row7, Column6)	15560.01	15404.00	1094.13	0.00	0.07	13049.00	13130.35	13049.00	859.05	0.00	0.07	96.00	76.00	0.00	2355.00	2511.01	18625328.00	2.83	14217.00	14109.00
19	7	7	15402.00	22643.00	211.05	0	Spot (Block19, Row7, Column7)	15867.05	15807.00	1533.09	0.00	0.10	13263.00	13345.74	13263.00	880.33	0.00	0.07	94.00	75.00	0.00	2544.00	2604.05	20214620.00	2.86	14391.70	14325.50
19	8	7	15727.00	22644.00	182.30	0	Spot (Block19, Row7, Column8)	20138.41	19956.00	1613.60	0.00	0.08	13863.00	13955.99	13863.00	1225.18	0.00	0.09	100.00	99.00	0.00	6093.00	6275.41	18728710.00	5.05	16381.04	16193.50
19	1	8	13610.00	22955.00	157.75	0	Spot (Block19, Row8, Column1)	64973.86	65535.00	2722.62	0.00	0.04	13869.00	14002.41	13869.00	1313.60	0.00	0.09	100.00	100.00	93.39	51666.00	51104.86	44247620.00	38.80	32325.43	30376.00
19	2	8	13921.00	22942.00	197.85	0	Spot (Block19, Row8, Column2)	15687.76	15556.00	1307.76	0.00	0.08	13347.00	13470.65	13347.00	1181.98	0.00	0.09	81.00	45.00	0.00	2209.00	2340.76	17366352.00	1.88	14152.66	14182.00
19	3	8	14214.00	22947.00	175.60	0	Spot (Block19, Row8, Column3)	16889.85	16737.00	1622.45	0.00	0.10	13423.00	13500.59	13423.00	1093.21	0.00	0.08	96.00	75.00	0.00	3314.00	3466.85	14491494.00	3.10	14771.46	14723.00
19	4	8	14516.00	22940.00	188.15	0	Spot (Block19, Row8, Column4)	16174.20	16202.50	1373.49	0.00	0.08	13340.50	13445.56	13340.50	1052.81	0.00	0.08	89.00	70.00	0.00	2862.00	2833.70	16141852.00	2.59	14495.32	14475.00
19	5	8	14812.00	22951.00	210.25	0	Spot (Block19, Row8, Column5)	15822.32	15702.00	1067.26	0.00	0.07	13583.00	13704.87	13583.00	1152.23	0.00	0.08	83.00	45.00	0.00	2119.00	2239.32	19920304.00	1.84	14365.65	14358.00
19	6	8	15120.00	22946.00	185.10	0	Spot (Block19, Row8, Column6)	18015.14	17728.00	1943.95	0.01	0.11	13633.00	13722.26	13633.00	1119.90	0.00	0.08	96.00	87.00	0.00	4095.00	4382.14	17384612.00	3.83	15600.38	15648.00
19	7	8	15423.00	22944.00	184.20	0	Spot (Block19, Row8, Column7)	16402.50	16200.00	1238.59	0.01	0.08	13823.00	14002.84	13823.00	1223.09	0.01	0.09	88.00	48.00	0.00	2377.00	2579.50	15697191.00	1.96	14939.38	15003.00
19	8	8	15722.00	22945.00	163.95	0	Spot (Block19, Row8, Column8)	24963.05	24759.00	4629.30	0.00	0.19	14429.00	14502.29	14429.00	1123.39	0.00	0.08	100.00	100.00	0.00	10330.00	10534.05	18622428.00	9.31	17317.27	17321.00
20	1	1	18122.00	20846.00	165.50	0	Spot (Block20, Row1, Column1)	64879.11	65535.00	3024.67	0.00	0.05	12782.00	12961.76	12782.00	992.68	0.01	0.08	100.00	100.00	91.03	52753.00	52097.11	49178860.00	52.30	30608.78	28123.00
20	2	1	18417.00	20852.00	161.55	0	Spot (Block20, Row1, Column2)	22306.66	22180.00	4554.66	0.00	0.20	12695.50	12791.69	12695.50	917.92	0.00	0.07	100.00	99.00	0.00	9484.50	9611.16	16105408.00	10.37	15122.29	15138.50
20	3	1	18716.00	20851.00	170.65	0	Spot (Block20, Row1, Column3)	23059.19	21499.00	6783.03	0.03	0.29	12494.00	12549.17	12494.00	808.32	0.00	0.06	100.00	99.00	0.00	9005.00	10565.19	18701002.00	13.00	15595.01	14359.50
20	4	1	19011.00	20849.00	158.45	0	Spot (Block20, Row1, Column4)	19217.04	18782.00	2880.32	0.01	0.15	12497.00	12567.88	12497.00	770.14	0.00	0.06	100.00	100.00	0.00	6285.00	6720.04	13278974.00	8.63	14410.84	14408.00
20	5	1	19320.00	20849.00	152.60	0	Spot (Block20, Row1, Column5)	34391.86	31892.00	13230.92	0.03	0.38	12509.00	12603.28	12509.00	777.43	0.00	0.06	100.00	100.00	1.86	19383.00	21882.86	22148368.00	28.03	17091.29	16816.00
20	6	1	19613.00	20841.00	154.45	0	Spot (Block20, Row1, Column6)	37074.54	36338.00	11996.85	0.01	0.32	12580.00	12690.61	12580.00	775.34	0.00	0.06	100.00	100.00	1.53	23758.00	24494.54	24283832.00	31.45	18736.02	18401.00
20	7	1	19929.00	20845.00	157.55	0	Spot (Block20, Row1, Column7)	45250.88	44641.00	14964.50	0.01	0.33	12770.00	12884.46	12770.00	792.78	0.00	0.06	100.00	100.00	16.30	31871.00	32480.88	30815972.00	40.83	20971.38	20649.00
20	8	1	20223.00	20840.00	213.10	0	Spot (Block20, Row1, Column8)	15318.29	15197.00	1049.33	0.00	0.07	13135.00	13203.73	13135.00	767.38	0.00	0.06	95.00	71.00	0.00	2062.00	2183.29	19837180.00	2.76	13900.82	13931.50
20	1	2	18108.00	21151.00	212.70	0	Spot (Block20, Row2, Column1)	14213.91	14087.00	803.55	0.00	0.06	12503.00	12642.34	12503.00	867.90	0.00	0.07	85.00	44.00	0.00	1584.00	1710.91	18279086.00	1.81	13251.21	13239.00
20	2	2	18410.00	21149.00	132.95	0	Spot (Block20, Row2, Column2)	27877.82	27732.00	4961.94	0.00	0.18	12437.00	12541.35	12437.00	737.04	0.00	0.06	100.00	100.00	0.00	15295.00	15440.82	13409230.00	20.81	16689.06	16372.50
20	3	2	18724.00	21145.00	196.90	0	Spot (Block20, Row2, Column3)	15119.32	14974.00	1085.65	0.00	0.07	12479.00	12538.18	12479.00	766.45	0.00	0.06	98.00	83.00	0.00	2495.00	2640.32	16631256.00	3.37	13565.29	13558.00
20	4	2	19022.00	21148.00	172.80	0	Spot (Block20, Row2, Column4)	24330.56	24404.50	4245.32	0.00	0.17	12492.00	12590.08	12492.00	852.47	0.00	0.07	100.00	100.00	0.00	11912.50	11838.56	20194368.00	13.77	16143.61	16104.00
20	5	2	19325.00	21147.00	196.10	0	Spot (Block20, Row2, Column5)	17650.91	17630.50	1532.74	0.00	0.09	12623.00	12683.10	12623.00	751.80	0.00	0.06	100.00	100.00	0.00	5007.50	5027.91	19168896.00	6.61	14493.23	14344.00
20	6	2	19603.00	21148.00	175.20	0	Spot (Block20, Row2, Column6)	16725.62	15755.00	5635.43	0.03	0.34	12611.00	12683.43	12611.00	721.92	0.00	0.06	100.00	94.00	0.58	3144.00	4114.62	14300405.00	5.60	14126.11	14013.00
20	7	2	19924.00	21148.00	178.90	0	Spot (Block20, Row2, Column7)	19163.11	17815.00	4974.07	0.03	0.26	12644.00	12763.72	12644.00	738.61	0.00	0.06	100.00	98.00	0.33	5171.00	6519.11	17265964.00	8.66	14550.61	14365.00
20	8	2	20222.00	21144.00	205.70	0	Spot (Block20, Row2, Column8)	14502.36	14492.00	689.82	0.00	0.05	12838.00	12869.28	12838.00	647.25	0.00	0.05	92.00	68.00	0.00	1654.00	1664.36	17533348.00	2.52	13598.82	13492.50
20	1	3	18127.00	21451.00	155.40	0	Spot (Block20, Row3, Column1)	28694.32	26641.50	8802.85	0.03	0.31	12448.00	12562.13	12448.00	823.72	0.00	0.07	100.00	100.00	0.00	14193.50	16246.32	19053030.00	19.58	16510.93	16051.50
20	2	3	18421.00	21446.00	190.25	0	Spot (Block20, Row3, Column2)	15019.85	14880.00	1180.88	0.00	0.08	12275.00	12392.57	12275.00	757.25	0.00	0.06	98.00	88.00	0.00	2605.00	2744.85	15275190.00	3.47	13365.65	13457.00
20	3	3	18712.00	21448.00	182.10	0	Spot (Block20, Row3, Column3)	17067.56	15894.50	6084.40	0.03	0.36	12503.00	12595.42	12503.00	849.92	0.00	0.07	99.00	96.00	0.75	3391.50	4564.56	15838696.00	5.26	14158.55	14079.50
20	4	3	19019.00	21446.00	154.60	0	Spot (Block20, Row3, Column4)	33587.08	32115.00	10671.46	0.02	0.32	12568.00	12680.83	12568.00	850.98	0.00	0.07	100.00	100.00	0.30	19547.00	21019.08	22100292.00	24.57	17732.38	17319.00
20	5	3	19325.00	21441.00	189.30	0	Spot (Block20, Row3, Column5)	16084.77	15856.00	2120.15	0.01	0.13	12723.00	12982.60	12723.00	2288.38	0.01	0.18	66.00	19.00	0.00	3133.00	3361.77	16197361.00	1.36	13752.66	13673.00
20	6	3	19618.00	21449.00	194.50	0	Spot (Block20, Row3, Column6)	16101.50	16013.00	1319.78	0.00	0.08	12684.00	12771.94	12684.00	691.79	0.00	0.05	99.00	98.00	0.00	3329.00	3417.50	17244710.00	4.81	13981.04	13949.00
20	7	3	19927.00	21449.00	149.55	0	Spot (Block20, Row3, Column7)	29330.54	28839.50	7758.00	0.01	0.26	12617.00	12718.16	12617.00	725.80	0.00	0.06	100.00	100.00	0.00	16222.50	16713.54	18067612.00	22.89	17007.10	16592.00
20	8	3	20223.00	21443.00	182.30	0	Spot (Block20, Row3, Column8)	14922.56	14812.00	1325.58	0.00	0.09	12787.50	12877.65	12787.50	1118.30	0.00	0.09	83.00	42.00	0.00	2024.50	2135.06	13922748.00	1.83	13674.74	13585.00
20	1	4	18121.00	21748.00	157.50	0	Spot (Block20, Row4, Column1)	30691.52	29165.00	9800.75	0.02	0.32	12603.00	12698.80	12603.00	900.44	0.00	0.07	100.00	100.00	0.00	16562.00	18088.52	21023688.00	19.98	16888.49	16724.00
20	2	4	18426.00	21754.00	210.25	0	Spot (Block20, Row4, Column2)	16219.54	16264.50	1302.23	0.00	0.08	12347.50	12474.03	12347.50	945.80	0.00	0.08	99.00	93.00	0.00	3917.00	3872.04	20436610.00	3.96	13870.16	13741.00
20	3	4	18719.00	21748.00	156.55	0	Spot (Block20, Row4, Column3)	56870.44	65535.00	12090.65	0.06	0.21	12588.00	12714.29	12588.00	966.86	0.00	0.08	100.00	100.00	56.23	52947.00	44282.44	38331004.00	45.67	24186.12	24080.50
20	4	4	19011.00	21753.00	205.95	0	Spot (Block20, Row4, Column4)	15000.25	14944.00	1041.21	0.00	0.07	12605.00	12755.27	12605.00	877.01	0.01	0.07	96.00	71.00	0.00	2339.00	2395.25	18090308.00	2.56	13600.45	13533.00
20	5	4	19304.00	21782.00	206.45	0	Spot (Block20, Row4, Column5)	15008.89	14995.00	1711.23	0.00	0.11	12683.50	13000.42	12683.50	2359.07	0.01	0.18	47.00	5.00	0.00	2311.50	2325.39	18265822.00	0.85	13742.35	13458.00
20	6	4	19621.00	21743.00	200.00	0	Spot (Block20, Row4, Column6)	17596.70	17279.00	1941.75	0.01	0.11	12772.00	12967.39	12772.00	2211.25	0.01	0.17	98.00	52.00	0.00	4507.00	4824.70	19989848.00	2.09	14582.06	14470.00
20	7	4	19918.00	21753.00	157.75	0	Spot (Block20, Row4, Column7)	25365.47	23777.00	7155.11	0.03	0.28	12715.00	12811.27	12715.00	729.88	0.00	0.06	100.00	100.00	0.00	11062.00	12650.47	17426080.00	17.20	15750.85	15543.50
20	8	4	20221.00	21756.00	167.90	0	Spot (Block20, Row4, Column8)	19683.12	19238.00	3270.13	0.01	0.17	12895.00	13032.36	12895.00	1149.50	0.00	0.09	100.00	97.00	0.00	6343.00	6788.12	15451245.00	5.79	14763.54	14853.00
20	1	5	18125.00	22051.00	153.40	0	Spot (Block20, Row5, Column1)	33583.21	31145.00	11093.69	0.03	0.33	12643.00	12763.73	12643.00	888.10	0.00	0.07	100.00	100.00	0.62	18502.00	20940.21	21694740.00	23.44	17715.82	17370.00
20	2	5	18425.00	22038.00	199.20	0	Spot (Block20, Row5, Column2)	15234.76	15027.00	2080.86	0.01	0.14	12483.00	12628.02	12483.00	1037.19	0.01	0.08	96.00	65.00	0.00	2544.00	2751.76	17139108.00	2.51	13560.12	13487.00
20	3	5	18725.00	22055.00	189.95	0	Spot (Block20, Row5, Column3)	17995.63	17939.00	1718.26	0.00	0.10	12897.00	13045.30	12897.00	1119.32	0.00	0.09	100.00	97.00	0.00	5042.00	5098.63	18337540.00	4.42	14881.48	14884.00
20	4	5	19022.00	22052.00	162.35	0	Spot (Block20, Row5, Column4)	21613.62	20613.00	4541.11	0.02	0.21	12888.50	12998.39	12888.50	845.05	0.00	0.07	100.00	100.00	0.00	7724.50	8725.12	15821171.00	10.19	15258.28	15284.50
20	5	5	19321.00	22050.00	156.60	0	Spot (Block20, Row5, Column5)	59693.80	65535.00	9785.73	0.04	0.16	12851.00	13040.53	12851.00	1026.51	0.01	0.08	100.00	100.00	65.28	52684.00	46842.80	40233976.00	45.45	26060.73	24785.50
20	6	5	19620.00	22040.00	195.45	0	Spot (Block20, Row5, Column6)	15697.58	15384.00	1332.58	0.01	0.08	12813.00	12915.70	12813.00	797.24	0.00	0.06	97.00	84.00	0.00	2571.00	2884.58	17000486.00	3.49	13900.75	13849.00
20	7	5	19924.00	22048.00	188.25	0	Spot (Block20, Row5, Column7)	16014.81	15870.00	1210.19	0.00	0.08	12766.00	12904.31	12766.00	724.33	0.00	0.06	99.00	94.00	0.00	3104.00	3248.81	15998792.00	4.29	14109.25	14170.00
20	8	5	20223.00	22051.00	149.85	0	Spot (Block20, Row5, Column8)	38282.82	35660.50	13111.25	0.03	0.34	13095.00	13191.30	13095.00	835.13	0.00	0.06	100.00	100.00	3.26	22565.50	25187.82	23505676.00	30.05	19395.01	19274.50
20	1	6	18120.00	22348.00	191.40	0	Spot (Block20, Row6, Column1)	16194.11	16056.00	1332.28	0.00	0.08	12740.00	12799.68	12740.00	802.41	0.00	0.06	99.00	93.00	0.00	3316.00	3454.11	16696124.00	4.23	14042.34	13894.50
20	2	6	18423.00	22354.00	211.25	0	Spot (Block20, Row6, Column2)	15579.99	15481.00	1424.10	0.00	0.09	12678.00	12805.08	12678.00	1040.35	0.00	0.08	92.00	68.00	0.00	2803.00	2901.99	19833316.00	2.67	13656.83	13618.00
20	3	6	18711.00	22347.00	152.25	0	Spot (Block20, Row6, Column3)	49576.00	50898.00	14876.65	0.01	0.30	13115.00	13261.64	13115.00	1110.93	0.00	0.08	100.00	100.00	32.70	37783.00	36461.00	31381816.00	32.69	21901.59	21098.00
20	4	6	19024.00	22347.00	170.95	0	Spot (Block20, Row6, Column4)	19164.32	18852.00	2881.10	0.01	0.15	13175.00	13259.86	13175.00	929.30	0.00	0.07	99.00	96.00	0.00	5677.00	5989.32	15599753.00	6.35	14911.89	14789.50
20	5	6	19321.00	22348.00	150.35	0	Spot (Block20, Row6, Column5)	54214.42	61919.00	13254.67	0.06	0.24	13121.00	13266.27	13121.00	1021.57	0.00	0.08	100.00	100.00	46.94	48798.00	41093.42	33613196.00	40.08	24299.34	23588.00
20	6	6	19618.00	22348.00	166.70	0	Spot (Block20, Row6, Column6)	17048.13	16721.00	1884.01	0.01	0.11	12934.00	13064.34	12934.00	882.64	0.00	0.07	99.00	90.00	0.00	3787.00	4114.13	13144106.00	4.51	14369.69	14313.50
20	7	6	19924.00	22350.00	152.00	0	Spot (Block20, Row6, Column7)	33392.90	32218.50	9911.00	0.02	0.30	12891.00	13035.44	12891.00	830.43	0.00	0.06	100.00	100.00	0.00	19327.50	20501.90	21237888.00	24.51	18261.47	17407.00
20	8	6	20228.00	22351.00	150.15	0	Spot (Block20, Row6, Column8)	37277.91	35995.00	11657.15	0.02	0.31	13363.00	13421.54	13363.00	854.27	0.00	0.06	100.00	100.00	1.62	22632.00	23914.91	23075040.00	27.93	19316.13	18847.50
20	1	7	18122.00	22658.00	204.65	0	Spot (Block20, Row7, Column1)	16892.28	16968.00	1444.75	0.00	0.09	13004.50	13145.29	13004.50	976.47	0.00	0.07	99.00	90.00	0.00	3963.50	3887.78	20101804.00	3.84	14419.64	14338.00
20	2	7	18426.00	22649.00	199.35	0	Spot (Block20, Row7, Column2)	14827.75	14770.00	813.32	0.00	0.05	12876.00	12943.08	12876.00	800.58	0.00	0.06	94.00	62.00	0.00	1894.00	1951.75	16681218.00	2.35	13917.80	13759.00
20	3	7	18713.00	22641.00	208.90	0	Spot (Block20, Row7, Column3)	14972.17	14827.00	903.35	0.00	0.06	13018.00	13147.47	13018.00	1001.23	0.00	0.08	85.00	40.00	0.00	1809.00	1954.17	18625372.00	1.82	13864.15	13924.50
20	4	7	19047.00	22609.00	239.40	0	Spot (Block20, Row7, Column4)	15343.89	14487.00	5115.04	0.02	0.33	12959.00	13065.35	12959.00	887.98	0.00	0.07	73.00	43.00	0.54	1528.00	2384.89	25363456.00	2.57	13725.17	13753.00
20	5	7	19303.00	22647.00	190.05	0	Spot (Block20, Row7, Column5)	21567.85	21302.50	4081.01	0.01	0.19	13029.50	13474.44	13029.50	3745.23	0.01	0.28	83.00	56.00	0.00	8273.00	8538.35	21956052.00	2.16	15819.90	15754.50
20	6	7	19647.00	22642.00	199.10	0	Spot (Block20, Row7, Column6)	15498.03	15455.00	1279.51	0.00	0.08	12956.00	13356.45	12956.00	3602.87	0.01	0.27	20.00	0.00	0.00	2499.00	2542.03	17388800.00	0.59	13919.96	13914.00
20	7	7	19907.00	22647.00	154.45	0	Spot (Block20, Row7, Column7)	33649.04	32232.50	8060.32	0.02	0.24	12890.00	12993.45	12890.00	898.99	0.00	0.07	100.00	100.00	0.00	19342.50	20759.04	21871884.00	22.98	18719.46	18560.50
20	8	7	20222.00	22648.00	189.35	0	Spot (Block20, Row7, Column8)	23828.30	23568.50	2925.51	0.00	0.12	13358.00	13451.54	13358.00	906.96	0.00	0.07	100.00	100.00	0.00	10210.50	10470.30	24209542.00	11.44	16861.57	16694.50
20	1	8	18108.00	22957.00	159.75	0	Spot (Block20, Row8, Column1)	64366.02	65535.00	4802.57	0.01	0.07	13801.50	13925.78	13801.50	1162.29	0.00	0.08	100.00	100.00	90.93	51733.50	50564.52	45442844.00	43.40	31278.88	28527.00
20	2	8	18418.00	22951.00	180.55	0	Spot (Block20, Row8, Column2)	17757.41	17229.00	2353.01	0.01	0.13	13372.50	13493.67	13372.50	1050.50	0.00	0.08	98.00	83.00	0.00	3856.50	4384.91	16230277.00	4.06	14687.03	14540.50
20	3	8	18708.00	22948.00	154.65	0	Spot (Block20, Row8, Column3)	28008.91	25718.00	9430.05	0.04	0.34	13107.00	13202.68	13107.00	995.88	0.00	0.08	100.00	100.00	1.37	12611.00	14901.91	18429876.00	14.87	16682.04	16352.00
20	4	8	19020.00	22938.00	191.10	0	Spot (Block20, Row8, Column4)	15658.20	15449.00	1237.81	0.01	0.08	12922.00	13034.71	12922.00	958.14	0.00	0.07	92.00	77.00	0.00	2527.00	2736.20	16112284.00	2.74	13948.95	13857.00
20	5	8	19307.00	22947.00	210.80	0	Spot (Block20, Row8, Column5)	15065.67	14905.50	1094.83	0.00	0.07	13046.00	13146.20	13046.00	901.80	0.00	0.07	85.00	52.00	0.00	1859.50	2019.67	19163518.00	2.13	13732.54	13689.00
20	6	8	19623.00	22954.00	199.40	0	Spot (Block20, Row8, Column6)	17493.69	17403.00	1881.31	0.00	0.11	13172.00	13297.23	13172.00	955.69	0.00	0.07	100.00	90.00	0.00	4231.00	4321.69	19680412.00	4.39	14702.72	14614.00
20	7	8	19919.00	22949.00	154.00	0	Spot (Block20, Row8, Column7)	27686.82	26932.00	7041.51	0.01	0.25	13171.50	13318.19	13171.50	967.42	0.00	0.07	100.00	100.00	0.00	13760.50	14515.32	18190236.00	14.85	16543.12	16405.00
20	8	8	20226.00	22948.00	156.10	0	Spot (Block20, Row8, Column8)	24298.75	24029.50	4304.97	0.00	0.18	13564.00	13627.57	13564.00	922.01	0.00	0.07	100.00	100.00	0.00	10465.50	10734.75	16280164.00	11.57	17155.18	16793.50
21	1	1	4619.00	25339.00	162.80	0	Spot (Block21, Row1, Column1)	64622.50	65535.00	3818.77	0.01	0.06	10796.00	10970.51	10796.00	849.30	0.01	0.08	100.00	100.00	92.52	54739.00	53826.50	47498008.00	63.17	26478.16	23936.00
21	2	1	4914.00	25345.00	192.00	0	Spot (Block21, Row1, Column2)	13311.11	13257.50	1000.85	0.00	0.08	10956.00	11076.20	10956.00	725.25	0.00	0.07	99.00	80.00	0.00	2301.50	2355.11	13870174.00	3.08	11952.61	11914.00
21	3	1	5218.00	25332.00	206.75	0	Spot (Block21, Row1, Column3)	12718.62	12623.50	683.49	0.00	0.05	10870.00	10921.75	10870.00	540.74	0.00	0.05	99.00	90.00	0.00	1753.50	1848.62	15465840.00	3.32	11794.12	11827.00
21	4	1	5506.00	25343.00	204.35	0	Spot (Block21, Row1, Column4)	13086.99	12894.50	934.09	0.01	0.07	10856.00	10887.59	10856.00	506.74	0.00	0.05	99.00	94.00	0.00	2038.50	2230.99	15547347.00	4.34	11802.85	11841.00
21	5	1	5819.00	25338.00	206.35	0	Spot (Block21, Row1, Column5)	13113.38	13044.50	817.66	0.00	0.06	11091.00	11138.40	11091.00	617.87	0.00	0.06	99.00	85.00	0.00	1953.50	2022.38	15893411.00	3.20	11846.24	11807.00
21	6	1	6106.00	25334.00	225.00	0	Spot (Block21, Row1, Column6)	13270.85	13137.00	722.67	0.00	0.05	11217.50	11386.44	11217.50	1819.82	0.01	0.16	56.00	0.00	0.00	1919.50	2053.35	19269256.00	1.04	11999.53	12039.00
21	7	1	6426.00	25342.00	201.35	0	Spot (Block21, Row1, Column7)	13598.63	13487.00	979.67	0.00	0.07	11353.00	11435.21	11353.00	721.78	0.00	0.06	97.00	77.00	0.00	2134.00	2245.63	15638425.00	3.00	12115.15	12072.00
21	8	1	6732.00	25338.00	212.20	0	Spot (Block21, Row1, Column8)	14531.22	14480.00	956.21	0.00	0.07	11944.00	12000.72	11944.00	714.84	0.00	0.06	99.00	88.00	0.00	2536.00	2587.22	18614486.00	3.54	13013.33	12941.00
21	1	2	4625.00	25637.00	227.40	0	Spot (Block21, Row2, Column1)	12636.87	12560.00	1081.35	0.00	0.09	10783.00	10904.67	10783.00	682.71	0.00	0.06	93.00	79.00	0.00	1777.00	1853.87	18803676.00	2.54	11498.56	11484.00
21	2	2	4913.00	25639.00	145.95	0	Spot (Block21, Row2, Column2)	13443.09	13321.00	1101.14	0.00	0.08	10934.00	10996.33	10934.00	480.00	0.00	0.04	100.00	100.00	0.00	2387.00	2509.09	7783551.00	5.10	12212.91	12227.50
21	3	2	5218.00	25642.00	198.15	0	Spot (Block21, Row2, Column3)	13474.81	13434.00	836.50	0.00	0.06	11018.00	11082.63	11018.00	470.48	0.00	0.04	100.00	98.00	0.00	2416.00	2456.81	15037883.00	5.08	12202.68	12229.50
21	4	2	5523.00	25641.00	229.10	0	Spot (Block21, Row2, Column4)	13288.03	13231.00	774.62	0.00	0.06	11238.00	11255.36	11238.00	522.09	0.00	0.05	98.00	93.00	0.00	1993.00	2050.03	20051644.00	3.89	12097.12	11989.50
21	5	2	5825.00	25646.00	193.50	0	Spot (Block21, Row2, Column5)	15512.27	15342.50	1571.41	0.00	0.10	11512.00	11565.09	11512.00	608.80	0.00	0.05	100.00	99.00	0.00	3830.50	4000.27	16474033.00	6.48	12955.81	13077.00
21	6	2	6110.00	25651.00	205.10	0	Spot (Block21, Row2, Column6)	13804.42	13636.00	706.98	0.01	0.05	11633.00	11681.57	11633.00	658.17	0.00	0.06	99.00	93.00	0.00	2003.00	2171.42	16510089.00	3.23	12708.81	12755.00
21	7	2	6421.00	25643.00	214.95	0	Spot (Block21, Row2, Column7)	13677.72	13674.50	688.96	0.00	0.05	11678.00	11703.31	11678.00	732.50	0.00	0.06	97.00	79.00	0.00	1996.50	1999.72	18054588.00	2.70	12549.83	12477.50
21	8	2	6721.00	25647.00	220.95	0	Spot (Block21, Row2, Column8)	13902.25	13744.50	892.14	0.00	0.06	11952.00	12031.84	11952.00	689.69	0.00	0.06	98.00	75.00	0.00	1792.50	1950.25	19490950.00	2.71	12719.91	12679.00
21	1	3	4621.00	25933.00	187.95	0	Spot (Block21, Row3, Column1)	13477.16	13399.50	1505.77	0.00	0.11	10605.00	10693.79	10605.00	622.66	0.00	0.06	99.00	94.00	0.00	2794.50	2872.16	13396300.00	4.47	11969.52	11687.00
21	2	3	4923.00	25940.00	204.80	0	Spot (Block21, Row3, Column2)	12944.49	12982.00	705.03	0.00	0.05	10854.00	10917.60	10854.00	585.43	0.00	0.05	97.00	88.00	0.00	2128.00	2090.49	15481605.00	3.46	11671.78	11715.00
21	3	3	5205.00	25932.00	192.25	0	Spot (Block21, Row3, Column3)	14148.78	14033.00	1499.13	0.00	0.11	11235.00	11312.87	11235.00	579.94	0.00	0.05	100.00	97.00	0.00	2798.00	2913.78	14771325.00	4.89	12600.82	12483.00
21	4	3	5521.00	25944.00	204.40	0	Spot (Block21, Row3, Column4)	14455.24	14302.00	941.53	0.00	0.07	11760.00	11785.42	11760.00	656.76	0.00	0.06	99.00	95.00	0.00	2542.00	2695.24	17129464.00	4.07	12871.66	12896.00
21	5	3	5821.00	25943.00	196.45	0	Spot (Block21, Row3, Column5)	15158.43	14923.00	1207.12	0.01	0.08	12100.00	12173.37	12100.00	673.97	0.00	0.06	99.00	97.00	0.00	2823.00	3058.43	16537852.00	4.43	13494.87	13458.00
21	6	3	6117.00	25947.00	222.05	0	Spot (Block21, Row3, Column6)	14182.11	14085.00	729.46	0.00	0.05	12098.00	12140.66	12098.00	585.21	0.00	0.05	99.00	91.00	0.00	1987.00	2084.11	19798212.00	3.49	12937.64	12983.00
21	7	3	6413.00	25946.00	221.10	0	Spot (Block21, Row3, Column7)	13848.63	13770.00	695.21	0.00	0.05	11947.00	11983.82	11947.00	637.85	0.00	0.05	98.00	83.00	0.00	1823.00	1901.63	19346542.00	2.92	12787.41	12741.00
21	8	3	6719.00	25941.00	206.50	0	Spot (Block21, Row3, Column8)	13983.39	13993.00	984.19	0.00	0.07	11980.00	12076.17	11980.00	659.32	0.00	0.05	94.00	77.00	0.00	2013.00	2003.39	16947866.00	2.89	12718.25	12684.00
21	1	4	4622.00	26239.00	214.50	0	Spot (Block21, Row4, Column1)	12652.66	12371.00	981.00	0.01	0.08	10548.00	10628.17	10548.00	504.24	0.00	0.05	99.00	94.00	0.00	1823.00	2104.66	16638243.00	4.01	11358.10	11380.00
21	2	4	4913.00	26242.00	219.35	0	Spot (Block21, Row4, Column2)	12746.52	12691.00	628.06	0.00	0.05	10894.00	10951.25	10894.00	638.03	0.00	0.06	99.00	88.00	0.00	1797.00	1852.52	17539202.00	2.81	11812.79	11657.00
21	3	4	5225.00	26241.00	174.45	0	Spot (Block21, Row4, Column3)	16523.08	16767.00	2005.20	0.01	0.12	11556.00	11614.28	11556.00	700.52	0.00	0.06	100.00	99.00	0.00	5211.00	4967.08	14094184.00	7.01	13207.88	13246.00
21	4	4	5514.00	26252.00	211.75	0	Spot (Block21, Row4, Column4)	14540.46	14466.50	608.31	0.00	0.04	12181.00	12256.17	12181.00	697.88	0.00	0.06	99.00	95.00	0.00	2285.50	2359.46	18611788.00	3.27	13351.12	13401.50
21	5	4	5802.00	26243.00	208.15	0	Spot (Block21, Row4, Column5)	15387.67	15176.00	1086.33	0.01	0.07	12597.00	12661.50	12597.00	714.91	0.00	0.06	100.00	95.00	0.00	2579.00	2790.67	19019152.00	3.81	14011.53	13943.50
21	6	4	6115.00	26238.00	191.40	0	Spot (Block21, Row4, Column6)	16799.26	16721.00	1288.53	0.00	0.08	12517.00	12595.42	12517.00	658.53	0.00	0.05	100.00	99.00	0.00	4204.00	4282.26	17336836.00	6.38	14078.27	13974.00
21	7	4	6410.00	26250.00	190.90	0	Spot (Block21, Row4, Column7)	15155.84	14982.00	1085.03	0.01	0.07	12454.00	12507.89	12454.00	697.45	0.00	0.06	99.00	88.00	0.00	2528.00	2701.84	15565051.00	3.80	13671.06	13717.00
21	8	4	6719.00	26251.00	171.45	0	Spot (Block21, Row4, Column8)	15850.07	15716.00	1386.74	0.00	0.09	12390.00	12423.10	12390.00	702.64	0.00	0.06	99.00	93.00	0.00	3326.00	3460.07	13044608.00	4.88	13820.66	13761.00
21	1	5	4623.00	26549.00	185.70	0	Spot (Block21, Row5, Column1)	13595.68	13588.50	1161.07	0.00	0.09	10599.00	10657.43	10599.00	466.73	0.00	0.04	100.00	99.00	0.00	2989.50	2996.68	13187814.00	6.30	11919.07	11804.00
21	2	5	4926.00	26532.00	209.70	0	Spot (Block21, Row5, Column2)	13239.48	13183.00	946.83	0.00	0.07	11086.00	11137.30	11086.00	643.00	0.00	0.06	97.00	85.00	0.00	2097.00	2153.48	16615553.00	3.27	12137.12	12053.50
21	3	5	5224.00	26545.00	214.00	0	Spot (Block21, Row5, Column3)	14373.81	14295.00	875.86	0.00	0.06	11707.00	11792.42	11707.00	678.04	0.00	0.06	99.00	92.00	0.00	2588.00	2666.81	18858440.00	3.81	13107.06	12881.00
21	4	5	5526.00	26543.00	189.50	0	Spot (Block21, Row5, Column4)	15469.56	15274.00	1067.63	0.01	0.07	12411.00	12500.75	12411.00	785.31	0.00	0.06	100.00	96.00	0.00	2863.00	3058.56	15686137.00	3.78	14089.36	14067.00
21	5	5	5819.00	26538.00	175.80	0	Spot (Block21, Row5, Column5)	18295.86	18063.00	2354.34	0.01	0.13	12829.50	12900.96	12829.50	690.09	0.00	0.05	100.00	99.00	0.00	5233.50	5466.36	15771031.00	7.82	15009.31	14777.00
21	6	5	6124.00	26541.00	196.35	0	Spot (Block21, Row5, Column6)	15702.95	15556.00	964.98	0.00	0.06	12876.00	12961.88	12876.00	659.19	0.00	0.05	100.00	97.00	0.00	2680.00	2826.95	17100508.00	4.16	14426.06	14299.00
21	7	5	6418.00	26536.00	199.15	0	Spot (Block21, Row5, Column7)	15256.60	15166.00	915.89	0.00	0.06	12682.00	12776.62	12682.00	657.98	0.00	0.05	99.00	94.00	0.00	2484.00	2574.60	17163674.00	3.77	14038.03	13950.00
21	8	5	6715.00	26545.00	184.75	0	Spot (Block21, Row5, Column8)	15753.01	15524.50	1518.80	0.01	0.10	12577.00	12642.68	12577.00	662.93	0.00	0.05	99.00	92.00	0.00	2947.50	3176.01	15122888.00	4.69	14034.41	14060.00
21	1	6	4624.00	26845.00	214.80	0	Spot (Block21, Row6, Column1)	12509.46	12531.00	594.77	0.00	0.05	10555.00	10622.15	10555.00	469.93	0.00	0.04	99.00	96.00	0.00	1976.00	1954.46	16487473.00	4.02	11423.52	11440.00
21	2	6	4927.00	26846.00	213.70	0	Spot (Block21, Row6, Column2)	13210.88	13166.50	696.73	0.00	0.05	11094.00	11155.38	11094.00	608.34	0.00	0.05	99.00	92.00	0.00	2072.50	2116.88	17121304.00	3.38	12263.56	12124.00
21	3	6	5211.00	26845.00	207.50	0	Spot (Block21, Row6, Column3)	14537.12	14469.50	1049.14	0.00	0.07	11644.00	11748.68	11644.00	628.22	0.00	0.05	100.00	95.00	0.00	2825.50	2893.12	17851580.00	4.44	12941.59	12795.00
21	4	6	5519.00	26841.00	153.65	0	Spot (Block21, Row6, Column4)	21720.59	19921.50	5222.34	0.04	0.24	12132.50	12280.67	12132.50	934.67	0.01	0.08	100.00	100.00	0.00	7789.00	9588.09	14118381.00	10.10	14901.90	14731.00
21	5	6	5817.00	26836.00	174.25	0	Spot (Block21, Row6, Column5)	16773.75	16398.50	2089.23	0.01	0.12	12519.00	12599.59	12519.00	780.21	0.00	0.06	100.00	97.00	0.00	3879.50	4254.75	14224142.00	5.35	14313.08	14386.00
21	6	6	6127.00	26836.00	215.20	0	Spot (Block21, Row6, Column6)	14990.91	14889.00	793.79	0.00	0.05	12617.00	12673.69	12617.00	708.10	0.00	0.06	99.00	91.00	0.00	2272.00	2373.91	19788008.00	3.27	13925.63	13756.00
21	7	6	6423.00	26843.00	185.35	0	Spot (Block21, Row6, Column7)	15529.89	15405.50	1563.21	0.00	0.10	12476.00	12494.74	12476.00	665.61	0.00	0.05	99.00	94.00	0.00	2929.50	3053.89	14939757.00	4.56	13829.42	13768.00
21	8	6	6725.00	26843.00	187.75	0	Spot (Block21, Row6, Column8)	14299.24	14217.50	858.82	0.00	0.06	12463.00	12513.82	12463.00	724.19	0.00	0.06	92.00	65.00	0.00	1754.50	1836.24	14184846.00	2.47	13653.00	13318.00
21	1	7	4621.00	27151.00	223.80	0	Spot (Block21, Row7, Column1)	12422.81	12397.00	559.03	0.00	0.05	10679.00	10819.20	10679.00	795.42	0.01	0.07	98.00	60.00	0.00	1718.00	1743.81	17777044.00	2.02	11513.29	11473.00
21	2	7	4922.00	27140.00	215.35	0	Spot (Block21, Row7, Column2)	12886.97	12880.50	578.24	0.00	0.04	10925.00	11023.72	10925.00	589.67	0.00	0.05	98.00	93.00	0.00	1955.50	1961.97	17088124.00	3.16	11804.17	11830.50
21	3	7	5213.00	27138.00	217.80	0	Spot (Block21, Row7, Column3)	13603.60	13600.50	726.45	0.00	0.05	11461.00	11505.17	11461.00	600.55	0.00	0.05	99.00	91.00	0.00	2139.50	2142.60	18555308.00	3.49	12421.02	12355.50
21	4	7	5532.00	27144.00	216.65	0	Spot (Block21, Row7, Column4)	13930.00	13996.50	838.70	0.00	0.06	11862.00	11970.72	11862.00	868.85	0.00	0.07	93.00	65.00	0.00	2134.50	2068.00	18694052.00	2.26	12893.99	12770.00
21	5	7	5817.00	27151.00	209.65	0	Spot (Block21, Row7, Column5)	14240.24	14186.00	645.68	0.00	0.05	12041.50	12158.67	12041.50	685.77	0.00	0.06	100.00	90.00	0.00	2144.50	2198.74	17828780.00	3.04	13272.12	13205.50
21	6	7	6122.00	27143.00	211.15	0	Spot (Block21, Row7, Column6)	14575.50	14524.50	772.31	0.00	0.05	12146.00	12208.00	12146.00	655.40	0.00	0.05	99.00	95.00	0.00	2378.50	2429.50	18540032.00	3.61	13301.33	13293.50
21	7	7	6410.00	27142.00	209.55	0	Spot (Block21, Row7, Column7)	14265.54	14281.00	752.78	0.00	0.05	12215.00	12297.56	12215.00	673.21	0.00	0.05	97.00	81.00	0.00	2066.00	2050.54	17831936.00	2.92	13138.39	13142.00
21	8	7	6717.00	27146.00	183.05	0	Spot (Block21, Row7, Column8)	19447.76	19485.00	1922.24	0.00	0.10	12520.00	12622.44	12520.00	788.82	0.00	0.06	100.00	100.00	0.00	6965.00	6927.76	18280904.00	8.65	14904.39	14685.50
21	1	8	4606.00	27446.00	154.55	0	Spot (Block21, Row8, Column1)	64639.77	65535.00	4079.51	0.01	0.06	11098.00	11259.27	11098.00	911.24	0.01	0.08	100.00	100.00	93.46	54437.00	53541.77	42468716.00	58.58	27950.15	25518.00
21	2	8	4927.00	27440.00	225.30	0	Spot (Block21, Row8, Column2)	12599.91	12542.50	617.98	0.00	0.05	11012.00	11114.53	11012.00	797.51	0.00	0.07	91.00	45.00	0.00	1530.50	1587.91	18320260.00	1.86	11670.80	11629.50
21	3	8	5217.00	27447.00	212.55	0	Spot (Block21, Row8, Column3)	13425.07	13316.00	925.30	0.00	0.07	11407.00	11494.29	11407.00	616.04	0.00	0.05	98.00	77.00	0.00	1909.00	2018.07	17237788.00	3.13	12277.38	12258.00
21	4	8	5520.00	27438.00	195.45	0	Spot (Block21, Row8, Column4)	14323.26	14313.00	992.56	0.00	0.07	11825.00	11883.70	11825.00	646.79	0.00	0.05	99.00	87.00	0.00	2488.00	2498.26	15440474.00	3.77	12932.64	12872.00
21	5	8	5816.00	27441.00	204.50	0	Spot (Block21, Row8, Column5)	14175.42	14144.00	729.33	0.00	0.05	12043.00	12096.57	12043.00	657.32	0.00	0.05	98.00	86.00	0.00	2101.00	2132.42	16882928.00	3.16	13329.65	13246.00
21	6	8	6119.00	27443.00	212.30	0	Spot (Block21, Row8, Column6)	14704.80	14577.00	1092.58	0.00	0.07	12066.00	12132.17	12066.00	724.27	0.00	0.06	99.00	91.00	0.00	2511.00	2638.80	18910376.00	3.55	13299.59	13180.00
21	7	8	6424.00	27443.00	201.95	0	Spot (Block21, Row8, Column7)	14537.00	14431.00	985.79	0.00	0.07	12220.00	12333.40	12220.00	775.24	0.00	0.06	96.00	75.00	0.00	2211.00	2317.00	16819306.00	2.84	13061.03	13067.00
21	8	8	6717.00	27441.00	155.35	0	Spot (Block21, Row8, Column8)	26063.55	25548.00	5384.01	0.01	0.21	12742.00	12871.24	12742.00	978.27	0.00	0.08	100.00	100.00	0.00	12806.00	13321.55	17306192.00	13.49	16256.07	16002.50
22	1	1	9118.00	25343.00	168.65	0	Spot (Block22, Row1, Column1)	64808.95	65535.00	3111.67	0.00	0.05	23942.50	24083.52	23942.50	1856.64	0.00	0.08	100.00	100.00	93.20	41592.50	40866.45	51458836.00	21.94	38274.70	36201.00
22	2	1	9414.00	25345.00	170.80	0	Spot (Block22, Row1, Column2)	33664.57	33174.50	5002.52	0.01	0.15	23076.50	23223.53	23076.50	1681.81	0.00	0.07	98.00	94.00	0.00	10098.00	10588.07	27200964.00	6.21	26171.20	26197.00
22	3	1	9719.00	25345.00	171.05	0	Spot (Block22, Row1, Column3)	33869.66	32166.00	6311.04	0.02	0.19	22494.00	22583.60	22494.00	1607.11	0.00	0.07	99.00	96.00	0.00	9672.00	11375.66	27468280.00	7.02	25731.77	25718.00
22	4	1	10010.00	25344.00	187.30	0	Spot (Block22, Row1, Column4)	31183.68	29380.00	7253.21	0.03	0.23	22272.50	22363.36	22272.50	1631.83	0.00	0.07	96.00	87.00	2.23	7107.50	8911.18	30715928.00	5.41	25015.79	24864.00
22	5	1	10318.00	25342.00	159.30	0	Spot (Block22, Row1, Column5)	38252.40	36394.00	9368.35	0.02	0.24	22371.00	22464.98	22371.00	1681.85	0.00	0.07	99.00	99.00	1.28	14023.00	15881.40	26891444.00	9.39	26480.99	26446.00
22	6	1	10609.00	25337.00	161.60	0	Spot (Block22, Row1, Column6)	44688.29	42962.00	10762.21	0.02	0.24	22769.00	22880.66	22769.00	1795.93	0.00	0.08	100.00	100.00	5.68	20193.00	21919.29	32264992.00	12.14	28280.87	28167.50
22	7	1	10923.00	25341.00	155.65	0	Spot (Block22, Row1, Column7)	59444.93	65535.00	8114.80	0.04	0.14	23596.00	23756.13	23596.00	1822.88	0.00	0.08	100.00	100.00	52.78	41939.00	35848.93	39531224.00	19.58	34068.96	33379.00
22	8	1	11220.00	25338.00	213.60	0	Spot (Block22, Row1, Column8)	29126.15	28837.00	2274.97	0.00	0.08	24231.00	24378.73	24231.00	1749.79	0.00	0.07	94.00	68.00	0.00	4606.00	4895.15	38009616.00	2.71	25937.38	25778.00
22	1	2	9105.00	25649.00	212.60	0	Spot (Block22, Row2, Column1)	26727.38	26702.50	1654.64	0.00	0.06	23255.00	23472.29	23255.00	1816.62	0.00	0.08	82.00	46.00	0.00	3447.50	3472.38	34531748.00	1.79	24680.53	24399.00
22	2	2	9408.00	25650.00	133.15	0	Spot (Block22, Row2, Column2)	41215.38	41187.00	6623.10	0.00	0.16	22615.50	22731.48	22615.50	1537.34	0.00	0.07	100.00	100.00	0.42	18571.50	18599.88	19742168.00	12.02	28607.46	28586.00
22	3	2	9714.00	25644.00	202.00	0	Spot (Block22, Row2, Column3)	27361.60	26886.50	2064.23	0.01	0.08	22542.00	22666.32	22542.00	1559.07	0.00	0.07	98.00	80.00	0.00	4344.50	4819.60	31794200.00	3.01	24650.69	24536.50
22	4	2	10018.00	25649.00	190.10	0	Spot (Block22, Row2, Column4)	35036.10	34974.00	4953.59	0.00	0.14	22585.00	22688.95	22585.00	1638.26	0.00	0.07	100.00	99.00	0.00	12389.00	12451.10	35771856.00	7.54	27296.97	27318.00
22	5	2	10319.00	25650.00	201.15	0	Spot (Block22, Row2, Column5)	34434.03	34382.00	4048.34	0.00	0.12	22403.50	22482.91	22403.50	1489.69	0.00	0.07	99.00	99.00	0.00	11978.50	12030.53	39495840.00	8.02	25750.28	25754.00
22	6	2	10605.00	25648.00	199.75	0	Spot (Block22, Row2, Column6)	28282.06	27765.00	2986.29	0.01	0.11	22445.00	22560.99	22445.00	1551.79	0.00	0.07	95.00	81.00	0.00	5320.00	5837.06	31930450.00	3.69	24769.18	24408.50
22	7	2	10922.00	25646.00	186.40	0	Spot (Block22, Row2, Column7)	28967.90	28404.00	2652.62	0.01	0.09	22806.00	22895.97	22806.00	1658.27	0.00	0.07	98.00	87.00	0.00	5598.00	6161.90	28301620.00	3.66	25476.03	25566.00
22	8	2	11212.00	25637.00	211.70	0	Spot (Block22, Row2, Column8)	27369.27	27222.50	1880.14	0.00	0.07	23426.00	23551.82	23426.00	1655.82	0.00	0.07	90.00	58.00	0.00	3796.50	3943.27	35032648.00	2.31	25058.48	25010.50
22	1	3	9121.00	25947.00	151.95	0	Spot (Block22, Row3, Column1)	46738.59	43974.00	12252.77	0.03	0.26	22577.00	22705.73	22577.00	1710.43	0.00	0.08	100.00	100.00	14.42	21397.00	24161.59	29492128.00	14.05	28845.74	28620.50
22	2	3	9422.00	25945.00	198.45	0	Spot (Block22, Row3, Column2)	27016.49	26723.00	2052.56	0.00	0.08	22302.00	22414.31	22302.00	1591.07	0.00	0.07	96.00	72.00	0.00	4421.00	4714.49	30204408.00	2.89	24366.78	24148.00
22	3	3	9710.00	25941.00	183.20	0	Spot (Block22, Row3, Column3)	29367.98	28282.00	5565.69	0.02	0.19	22633.00	22788.69	22633.00	1681.58	0.00	0.07	95.00	83.00	1.06	5649.00	6734.98	27723372.00	3.91	25233.06	25158.00
22	4	3	10014.00	25946.00	148.65	0	Spot (Block22, Row3, Column4)	46861.79	45128.00	10181.15	0.02	0.22	22780.00	22947.54	22780.00	1640.53	0.00	0.07	100.00	100.00	8.10	22348.00	24081.79	28351420.00	14.58	29364.06	29058.50
22	5	3	10325.00	25947.00	183.75	0	Spot (Block22, Row3, Column5)	28404.00	27841.50	2623.61	0.01	0.09	22570.00	22719.41	22570.00	1645.88	0.00	0.07	98.00	84.00	0.00	5271.50	5834.00	26813368.00	3.45	24973.66	24761.00
22	6	3	10609.00	25947.00	189.70	0	Spot (Block22, Row3, Column6)	32900.95	32856.50	4102.00	0.00	0.12	22370.00	22521.36	22370.00	1558.63	0.00	0.07	100.00	98.00	0.00	10486.50	10530.95	33295766.00	6.66	26730.25	26284.50
22	7	3	10922.00	25951.00	157.90	0	Spot (Block22, Row3, Column7)	39650.24	37685.00	9277.88	0.02	0.23	22423.00	22524.31	22423.00	1657.79	0.00	0.07	99.00	99.00	1.60	15262.00	17227.24	27279368.00	10.33	26706.58	26542.00
22	8	3	11226.00	25941.00	206.65	0	Spot (Block22, Row3, Column8)	27697.50	27205.00	2367.69	0.01	0.09	23100.00	23182.71	23100.00	1747.93	0.00	0.08	91.00	64.00	0.00	4105.00	4597.50	33597060.00	2.58	24666.62	24516.00
22	1	4	9116.00	26245.00	149.00	0	Spot (Block22, Row4, Column1)	43572.60	43329.00	8356.65	0.00	0.19	22940.00	23122.34	22940.00	2184.21	0.00	0.09	100.00	100.00	2.30	20389.00	20632.60	26492132.00	9.36	28880.03	28373.00
22	2	4	9412.00	26254.00	213.35	0	Spot (Block22, Row4, Column2)	33079.72	32942.50	3792.47	0.00	0.11	22613.00	22815.60	22613.00	2122.96	0.00	0.09	99.00	96.00	0.00	10329.50	10466.72	43003616.00	4.83	26658.98	26421.00
22	3	4	9714.00	26245.00	154.10	0	Spot (Block22, Row4, Column3)	62940.07	65535.00	5748.10	0.02	0.09	22898.00	23091.36	22898.00	1837.99	0.00	0.08	100.00	100.00	73.68	42637.00	40042.07	41603760.00	21.68	34220.92	33736.00
22	4	4	10004.00	26248.00	197.80	0	Spot (Block22, Row4, Column4)	27874.04	27719.00	1956.56	0.00	0.07	22927.00	23126.51	22927.00	1745.17	0.00	0.08	96.00	75.00	0.00	4792.00	4947.04	30856532.00	2.72	25189.78	25073.00
22	5	4	10303.00	26240.00	205.40	0	Spot (Block22, Row4, Column5)	27483.11	27172.00	2785.97	0.00	0.10	22600.50	22739.47	22600.50	1777.30	0.00	0.08	89.00	66.00	0.00	4571.50	4882.61	33007208.00	2.67	24819.54	24093.50
22	6	4	10619.00	26244.00	203.05	0	Spot (Block22, Row4, Column6)	33666.77	33636.00	3687.58	0.00	0.11	22493.00	22642.99	22493.00	1700.02	0.00	0.08	100.00	99.00	0.00	11143.00	11173.77	39625788.00	6.48	25756.97	25709.00
22	7	4	10914.00	26249.00	159.50	0	Spot (Block22, Row4, Column7)	40807.32	37716.00	10760.73	0.03	0.26	22756.00	22918.09	22756.00	1755.99	0.00	0.08	100.00	99.00	5.44	14960.00	18051.32	28524356.00	10.19	27402.30	27399.00
22	8	4	11217.00	26255.00	182.90	0	Spot (Block22, Row4, Column8)	29009.84	28606.00	2929.48	0.01	0.10	23239.00	23382.31	23239.00	1791.19	0.00	0.08	92.00	74.00	0.00	5367.00	5770.84	27095172.00	3.14	24987.09	24906.00
22	1	5	9123.00	26551.00	153.90	0	Spot (Block22, Row5, Column1)	41453.07	40691.00	8217.43	0.01	0.20	22944.50	23170.90	22944.50	2154.24	0.00	0.09	100.00	100.00	1.38	17746.50	18508.57	26985956.00	8.49	28136.61	28153.00
22	2	5	9421.00	26551.00	190.90	0	Spot (Block22, Row5, Column2)	28362.85	28097.00	2267.74	0.00	0.08	22768.00	22881.82	22768.00	2107.08	0.00	0.09	94.00	71.00	0.00	5329.00	5594.85	29185368.00	2.60	24975.76	24852.50
22	3	5	9713.00	26552.00	193.10	0	Spot (Block22, Row5, Column3)	37899.92	38177.00	5681.59	0.00	0.15	22912.00	23076.26	22912.00	1849.62	0.00	0.08	100.00	99.00	0.00	15265.00	14987.92	39757012.00	8.01	28581.67	28404.00
22	4	5	10019.00	26547.00	164.80	0	Spot (Block22, Row5, Column4)	36711.41	35380.50	6596.05	0.02	0.18	22985.00	23105.98	22985.00	1790.04	0.00	0.08	100.00	99.00	0.00	12395.50	13726.41	27606964.00	7.60	27188.88	26964.50
22	5	5	10316.00	26546.00	153.65	0	Spot (Block22, Row5, Column5)	63394.20	65535.00	5354.01	0.01	0.08	22828.00	22984.28	22828.00	1887.74	0.00	0.08	100.00	100.00	80.06	42707.00	40566.20	41016416.00	21.41	36445.77	36339.00
22	6	5	10621.00	26548.00	191.20	0	Spot (Block22, Row5, Column6)	29278.97	28773.00	3393.89	0.01	0.12	22633.00	22762.63	22633.00	1649.47	0.00	0.07	97.00	83.00	0.00	6140.00	6645.97	30157336.00	3.95	25596.96	25531.00
22	7	5	10914.00	26557.00	179.65	0	Spot (Block22, Row5, Column7)	32921.35	32653.50	4090.77	0.00	0.12	23031.00	23175.29	23031.00	1855.40	0.00	0.08	99.00	96.00	0.00	9622.50	9890.35	29695052.00	5.25	26669.52	26478.50
22	8	5	11219.00	26549.00	150.00	0	Spot (Block22, Row5, Column8)	51041.38	51367.50	11866.90	0.00	0.23	23408.00	23608.36	23408.00	1871.63	0.00	0.08	100.00	99.00	25.16	27959.50	27633.38	31237472.00	14.66	30784.30	30513.00
22	1	6	9108.00	26848.00	184.75	0	Spot (Block22, Row6, Column1)	31970.83	31776.00	3910.06	0.00	0.12	22764.00	22907.22	22764.00	1851.08	0.00	0.08	98.00	93.00	0.00	9012.00	9206.83	30723968.00	4.90	26192.65	26150.00
22	2	6	9413.00	26842.00	208.80	0	Spot (Block22, Row6, Column2)	28980.70	28544.00	2936.83	0.01	0.10	22103.00	22235.15	22103.00	1672.99	0.00	0.08	99.00	87.00	0.00	6441.00	6877.70	36167912.00	4.03	24863.29	24535.50
22	3	6	9709.00	26846.00	150.00	0	Spot (Block22, Row6, Column3)	55883.94	62036.50	10836.86	0.05	0.19	22460.00	22566.17	22460.00	1862.13	0.00	0.08	100.00	100.00	43.32	39576.50	33423.94	34313004.00	17.89	31294.89	31018.50
22	4	6	10015.00	26840.00	181.95	0	Spot (Block22, Row6, Column4)	30852.02	30348.50	3985.46	0.01	0.13	22629.50	22672.08	22629.50	1802.25	0.00	0.08	98.00	86.00	0.00	7719.00	8222.52	28507280.00	4.54	25892.01	25755.00
22	5	6	10318.00	26846.00	148.20	0	Spot (Block22, Row6, Column5)	63020.46	65535.00	5425.38	0.02	0.09	22447.00	22593.50	22447.00	1972.60	0.00	0.09	100.00	100.00	74.58	43088.00	40573.46	37938640.00	20.49	35446.74	33999.00
22	6	6	10622.00	26841.00	191.80	0	Spot (Block22, Row6, Column6)	27400.58	26579.00	4134.69	0.01	0.15	22325.00	22465.76	22325.00	1783.78	0.00	0.08	90.00	62.00	0.58	4254.00	5075.58	28359604.00	2.77	24377.55	23974.00
22	7	6	10919.00	26845.00	157.70	0	Spot (Block22, Row6, Column7)	43935.62	42629.00	10144.75	0.01	0.23	22707.00	22885.16	22707.00	2005.64	0.00	0.09	100.00	100.00	3.82	19922.00	21228.62	29920172.00	10.50	28501.36	28332.00
22	8	6	11224.00	26848.00	148.05	0	Spot (Block22, Row6, Column8)	49449.39	48783.50	11916.41	0.01	0.24	23403.00	23556.86	23403.00	1927.57	0.00	0.08	100.00	100.00	18.06	25380.50	26046.39	29570836.00	13.43	29951.29	29490.00
22	1	7	9108.00	27153.00	203.45	0	Spot (Block22, Row7, Column1)	34224.95	33913.00	4147.69	0.00	0.12	23192.00	23369.57	23192.00	2098.87	0.00	0.09	99.00	97.00	0.00	10721.00	11032.95	40282744.00	5.17	27749.23	27695.50
22	2	7	9420.00	27149.00	206.60	0	Spot (Block22, Row7, Column2)	25972.70	25942.00	1850.99	0.00	0.07	21714.50	21829.15	21714.50	1550.25	0.00	0.07	94.00	71.00	0.00	4227.50	4258.20	31504878.00	2.67	23572.14	23475.50
22	3	7	9715.00	27144.00	208.60	0	Spot (Block22, Row7, Column3)	25857.26	25778.00	1737.14	0.00	0.07	21867.00	21969.06	21867.00	1682.19	0.00	0.08	93.00	59.00	0.00	3911.00	3990.26	31933696.00	2.31	23509.08	23392.00
22	4	7	10014.00	27141.00	204.10	0	Spot (Block22, Row7, Column4)	27088.06	26803.00	2108.47	0.00	0.08	22073.00	22095.57	22073.00	1687.49	0.00	0.08	98.00	73.00	0.00	4730.00	5015.06	32045196.00	2.96	24440.55	24477.00
22	5	7	10315.00	27147.00	189.60	0	Spot (Block22, Row7, Column5)	33202.89	32577.00	4889.77	0.01	0.15	21996.00	22087.65	21996.00	1905.88	0.00	0.09	100.00	98.00	0.00	10581.00	11206.89	33534898.00	5.83	26684.13	26406.00
22	6	7	10613.00	27146.00	181.50	0	Spot (Block22, Row7, Column6)	30799.11	30530.00	3234.50	0.00	0.11	22058.00	22212.95	22058.00	1863.36	0.00	0.08	99.00	96.00	0.00	8472.00	8741.11	28550744.00	4.61	25969.64	25630.50
22	7	7	10907.00	27147.00	153.55	0	Spot (Block22, Row7, Column7)	47582.32	46754.00	10907.53	0.01	0.23	22623.00	22950.89	22623.00	3061.21	0.01	0.13	100.00	99.00	11.18	24131.00	24959.32	30643088.00	8.05	29239.36	29056.50
22	8	7	11224.00	27150.00	189.15	0	Spot (Block22, Row7, Column8)	48502.23	47427.00	7933.54	0.01	0.16	23616.50	23919.00	23616.50	2993.63	0.01	0.13	100.00	100.00	6.16	23810.50	24885.73	48841808.00	8.21	32145.33	31292.00
22	1	8	9107.00	27451.00	161.60	0	Spot (Block22, Row8, Column1)	64686.63	65535.00	3719.32	0.01	0.06	23642.50	23794.74	23642.50	2076.12	0.00	0.09	100.00	100.00	91.49	41892.50	41044.13	46380768.00	19.70	38519.69	36015.00
22	2	8	9416.00	27447.00	197.45	0	Spot (Block22, Row8, Column2)	27654.69	27158.00	2496.34	0.01	0.09	22289.00	22421.88	22289.00	1821.89	0.00	0.08	93.00	73.00	0.00	4869.00	5365.69	30669024.00	2.87	24288.03	24083.50
22	3	8	9716.00	27444.00	150.85	0	Spot (Block22, Row8, Column3)	41266.33	38761.50	9902.65	0.03	0.24	22122.00	22182.52	22122.00	1689.89	0.00	0.08	100.00	99.00	4.95	16639.50	19144.33	25832764.00	11.29	27144.64	27293.00
22	4	8	10016.00	27444.00	177.05	0	Spot (Block22, Row8, Column4)	30087.03	29793.00	3405.48	0.00	0.11	22200.50	22281.49	22200.50	1715.05	0.00	0.08	98.00	90.00	0.00	7592.50	7886.53	26326144.00	4.55	25207.71	24955.00
22	5	8	10308.00	27449.00	200.90	0	Spot (Block22, Row8, Column5)	26878.96	26704.00	2246.18	0.00	0.08	22172.50	22293.33	22172.50	1745.01	0.00	0.08	91.00	67.00	0.00	4531.50	4706.46	30857024.00	2.63	23880.77	23735.00
22	6	8	10619.00	27449.00	173.65	0	Spot (Block22, Row8, Column6)	36422.30	36543.50	6071.80	0.00	0.17	22447.00	22559.50	22447.00	1838.20	0.00	0.08	100.00	99.00	0.12	14096.50	13975.30	30740420.00	7.54	26943.54	27000.00
22	7	8	10919.00	27448.00	159.45	0	Spot (Block22, Row8, Column7)	37920.61	37388.00	6348.54	0.01	0.17	23382.00	23652.59	23382.00	3023.24	0.00	0.13	99.00	91.00	0.00	14006.00	14538.61	26582336.00	4.72	27253.31	27433.50
22	8	8	11212.00	27446.00	157.30	0	Spot (Block22, Row8, Column8)	48035.82	47153.00	9817.57	0.01	0.20	24622.00	24964.24	24622.00	3025.72	0.01	0.12	100.00	100.00	9.04	22531.00	23413.82	32952640.00	7.63	31143.25	30839.00
23	1	1	13620.00	25346.00	165.05	0	Spot (Block23, Row1, Column1)	64820.97	65535.00	3073.27	0.00	0.05	16775.00	16971.79	16775.00	1294.31	0.01	0.08	100.00	100.00	92.36	48760.00	48045.97	49199612.00	36.97	32948.21	31525.00
23	2	1	13917.00	25351.00	180.90	0	Spot (Block23, Row1, Column2)	21437.62	20973.00	2481.97	0.01	0.12	16437.00	16504.10	16437.00	1119.66	0.00	0.07	98.00	86.00	0.00	4536.00	5000.62	19765482.00	4.41	18058.39	17853.00
23	3	1	14223.00	25353.00	178.50	0	Spot (Block23, Row1, Column3)	21884.81	21276.00	2914.93	0.01	0.13	16610.50	16623.48	16610.50	1055.01	0.00	0.06	99.00	89.00	0.00	4665.50	5274.31	19586894.00	4.99	18561.21	18274.00
23	4	1	14517.00	25348.00	184.45	0	Spot (Block23, Row1, Column4)	21504.02	21000.00	2316.50	0.01	0.11	16829.00	16897.61	16829.00	1078.99	0.00	0.06	98.00	90.00	0.00	4171.00	4675.02	20385816.00	4.27	18628.93	18578.50
23	5	1	14812.00	25349.00	168.00	0	Spot (Block23, Row1, Column5)	29863.06	27075.50	7922.19	0.04	0.27	17063.00	17109.54	17063.00	1082.42	0.00	0.06	100.00	99.00	0.00	10012.50	12800.06	23352904.00	11.78	20139.96	20160.50
23	6	1	15110.00	25340.00	170.65	0	Spot (Block23, Row1, Column6)	29104.44	28021.00	6508.21	0.02	0.22	17290.50	17312.41	17290.50	1148.28	0.00	0.07	100.00	100.00	0.00	10730.50	11813.94	23545500.00	10.27	20202.85	20221.00
23	7	1	15426.00	25346.00	161.80	0	Spot (Block23, Row1, Column7)	38966.97	37482.00	10774.56	0.02	0.28	17302.00	17577.54	17302.00	2784.67	0.01	0.16	100.00	99.00	1.94	20180.00	21664.97	28095184.00	7.68	22930.11	22596.00
23	8	1	15721.00	25357.00	211.70	0	Spot (Block23, Row1, Column8)	20860.68	20627.00	2321.55	0.00	0.11	17338.00	17692.46	17338.00	3139.60	0.01	0.18	53.00	5.00	0.00	3289.00	3522.68	26618208.00	1.01	18758.99	18379.50
23	1	2	13612.00	25649.00	218.05	0	Spot (Block23, Row2, Column1)	19339.31	19042.00	1306.63	0.01	0.07	16452.00	16678.72	16452.00	1429.34	0.01	0.09	89.00	44.00	0.00	2590.00	2887.31	26301476.00	1.86	17696.68	17505.00
23	2	2	13910.00	25648.00	135.15	0	Spot (Block23, Row2, Column2)	25070.99	24907.00	3058.34	0.00	0.12	16352.00	16393.72	16352.00	994.90	0.00	0.06	100.00	99.00	0.00	8555.00	8718.99	12359997.00	8.72	19380.25	19318.00
23	3	2	14218.00	25646.00	199.05	0	Spot (Block23, Row2, Column3)	20732.76	20525.00	2755.23	0.00	0.13	16689.50	16759.53	16689.50	1112.17	0.00	0.07	99.00	87.00	0.09	3835.50	4043.26	23282888.00	3.57	18406.44	18342.50
23	4	2	14518.00	25645.00	199.60	0	Spot (Block23, Row2, Column4)	22399.54	22231.00	2010.04	0.00	0.09	16912.00	17022.38	16912.00	1123.38	0.00	0.07	100.00	95.00	0.00	5319.00	5487.54	25333864.00	4.79	19280.82	19164.00
23	5	2	14826.00	25647.00	206.70	0	Spot (Block23, Row2, Column5)	23177.80	22937.00	2162.51	0.00	0.09	17004.50	17178.23	17004.50	1436.74	0.00	0.08	99.00	94.00	0.00	5932.50	6173.30	28114668.00	4.18	19034.77	19020.50
23	6	2	15115.00	25643.00	185.50	0	Spot (Block23, Row2, Column6)	21287.93	21262.00	1681.27	0.00	0.08	17259.00	17387.64	17259.00	1467.48	0.00	0.08	94.00	71.00	0.00	4003.00	4028.93	20628016.00	2.66	19291.73	19286.00
23	7	2	15417.00	25649.00	191.85	0	Spot (Block23, Row2, Column7)	21440.54	21336.00	1769.53	0.00	0.08	17286.00	17411.89	17286.00	1264.56	0.00	0.07	93.00	81.00	0.00	4050.00	4154.54	22255276.00	3.19	18965.95	18886.00
23	8	2	15717.00	25647.00	214.65	0	Spot (Block23, Row2, Column8)	20070.52	19928.00	1261.94	0.00	0.06	17123.00	17290.45	17123.00	1382.15	0.00	0.08	92.00	51.00	0.00	2805.00	2947.52	26171940.00	2.01	18330.92	18269.00
23	1	3	13623.00	25951.00	159.05	0	Spot (Block23, Row3, Column1)	26844.23	25912.00	5436.00	0.02	0.20	16115.00	16236.81	16115.00	1202.14	0.00	0.07	100.00	99.00	0.00	9797.00	10729.23	18764124.00	8.82	19166.91	19187.00
23	2	3	13920.00	25943.00	198.40	0	Spot (Block23, Row3, Column2)	19799.21	19669.00	1424.08	0.00	0.07	16116.00	16208.11	16116.00	1164.02	0.00	0.07	97.00	82.00	0.00	3553.00	3683.21	22076116.00	3.09	17662.78	17756.00
23	3	3	14208.00	25933.00	194.00	0	Spot (Block23, Row3, Column3)	20992.79	20528.00	2558.51	0.01	0.12	16432.00	16617.49	16432.00	1268.25	0.00	0.08	98.00	86.00	0.00	4096.00	4560.79	22294342.00	3.45	18315.34	18169.50
23	4	3	14516.00	25943.00	172.90	0	Spot (Block23, Row3, Column4)	25493.36	23951.00	4908.02	0.03	0.19	16492.00	16650.72	16492.00	1210.99	0.00	0.07	99.00	99.00	0.00	7459.00	9001.36	21286948.00	7.30	19518.68	19515.00
23	5	3	14821.00	25942.00	176.40	0	Spot (Block23, Row3, Column5)	21109.51	20761.50	2709.80	0.01	0.13	16525.00	16664.25	16525.00	1460.35	0.00	0.09	98.00	77.00	0.00	4236.50	4584.51	18407498.00	3.04	18595.91	18294.50
23	6	3	15125.00	25942.00	196.15	0	Spot (Block23, Row3, Column6)	20606.26	20443.00	1419.94	0.00	0.07	16816.00	16972.43	16816.00	1252.98	0.00	0.07	98.00	80.00	0.00	3627.00	3790.26	22378412.00	2.90	18753.61	18571.00
23	7	3	15424.00	25947.00	174.55	0	Spot (Block23, Row3, Column7)	25310.60	23815.00	4596.10	0.03	0.18	17141.00	17298.35	17141.00	1341.50	0.00	0.08	100.00	96.00	0.00	6674.00	8169.60	21438068.00	5.97	19810.78	19431.00
23	8	3	15713.00	25942.00	197.30	0	Spot (Block23, Row3, Column8)	19946.00	19739.50	1325.92	0.00	0.07	17146.00	17293.82	17146.00	1337.27	0.00	0.08	87.00	48.00	0.00	2593.50	2800.00	21940586.00	1.98	18639.77	18438.00
23	1	4	13617.00	26249.00	171.00	0	Spot (Block23, Row4, Column1)	25224.54	24388.00	4515.95	0.01	0.18	16185.00	16325.51	16185.00	1228.93	0.00	0.08	100.00	98.00	0.00	8203.00	9039.54	20633662.00	7.24	18860.87	18858.50
23	2	4	13918.00	26250.00	204.55	0	Spot (Block23, Row4, Column2)	19964.04	19763.50	1383.19	0.00	0.07	16016.00	16188.77	16016.00	1188.53	0.00	0.07	98.00	91.00	0.00	3747.50	3948.04	23797120.00	3.18	17704.25	17564.00
23	3	4	14218.00	26247.00	153.00	0	Spot (Block23, Row4, Column3)	45271.27	43499.00	12095.74	0.02	0.27	16129.00	16356.28	16129.00	1312.99	0.01	0.08	100.00	100.00	10.02	27370.00	29142.27	28928392.00	22.02	24151.28	23852.00
23	4	4	14510.00	26251.00	200.20	0	Spot (Block23, Row4, Column4)	18996.25	18763.50	1158.21	0.01	0.06	16019.00	16207.09	16019.00	1265.56	0.01	0.08	98.00	55.00	0.00	2744.50	2977.25	21541728.00	2.20	17578.11	17518.00
23	5	4	14804.00	26243.00	192.55	0	Spot (Block23, Row4, Column5)	19552.49	19334.50	1336.12	0.00	0.07	16038.00	16276.71	16038.00	2310.11	0.01	0.14	81.00	20.00	0.00	3296.50	3514.49	20491016.00	1.42	17810.24	17690.50
23	6	4	15126.00	26247.00	201.65	0	Spot (Block23, Row4, Column6)	22336.03	22159.00	1892.02	0.00	0.08	16363.00	16593.16	16363.00	2321.66	0.01	0.14	98.00	73.00	0.00	5796.00	5973.03	25708766.00	2.47	18219.34	18362.00
23	7	4	15412.00	26250.00	162.65	0	Spot (Block23, Row4, Column7)	27519.32	25349.00	6875.70	0.04	0.25	16849.50	16978.68	16849.50	1186.26	0.00	0.07	100.00	99.00	0.27	8499.50	10669.82	20199180.00	8.89	19800.92	19735.00
23	8	4	15713.00	26256.00	196.20	0	Spot (Block23, Row4, Column8)	21506.58	21127.00	2269.94	0.01	0.11	17079.00	17187.92	17079.00	1129.95	0.00	0.07	95.00	83.00	0.00	4048.00	4427.58	23377644.00	3.82	18657.28	18649.50
23	1	5	13623.00	26551.00	162.20	0	Spot (Block23, Row5, Column1)	24679.83	24498.00	3553.96	0.00	0.14	16321.00	16418.80	16321.00	1169.97	0.00	0.07	100.00	98.00	0.00	8177.00	8358.83	17917554.00	7.06	18709.94	18678.50
23	2	5	13914.00	26544.00	199.00	0	Spot (Block23, Row5, Column2)	19420.96	19301.00	1269.53	0.00	0.07	16118.00	16263.16	16118.00	1161.35	0.00	0.07	97.00	72.00	0.00	3183.00	3302.96	21693204.00	2.72	17607.81	17618.00
23	3	5	14218.00	26552.00	205.70	0	Spot (Block23, Row5, Column3)	20943.17	20750.00	2074.88	0.00	0.10	16258.00	16470.70	16258.00	1330.07	0.01	0.08	99.00	86.00	0.00	4492.00	4685.17	25194636.00	3.36	18006.33	17818.50
23	4	5	14519.00	26549.00	175.45	0	Spot (Block23, Row5, Column4)	23533.61	22620.00	3831.24	0.02	0.16	16130.00	16294.46	16130.00	1348.39	0.00	0.08	99.00	94.00	0.00	6490.00	7403.61	20285980.00	5.37	18731.78	18656.00
23	5	5	14823.00	26550.00	151.50	0	Spot (Block23, Row5, Column5)	48185.67	46424.50	12781.88	0.02	0.27	16338.00	16670.97	16338.00	2418.81	0.01	0.15	100.00	100.00	17.99	30086.50	31847.67	30260704.00	13.03	24138.79	23055.00
23	6	5	15131.00	26552.00	213.90	0	Spot (Block23, Row5, Column6)	19741.71	19614.50	1401.91	0.00	0.07	16543.50	16763.72	16543.50	1934.59	0.01	0.12	81.00	31.00	0.00	3071.00	3198.21	25743164.00	1.54	17924.26	17771.00
23	7	5	15424.00	26549.00	190.50	0	Spot (Block23, Row5, Column7)	20574.48	20393.50	1559.11	0.00	0.08	16810.00	16978.92	16810.00	1199.82	0.00	0.07	95.00	82.00	0.00	3583.50	3764.48	21027134.00	3.00	18559.06	18219.00
23	8	5	15721.00	26552.00	155.90	0	Spot (Block23, Row5, Column8)	33152.98	31360.00	8545.72	0.02	0.26	17258.00	17406.87	17258.00	1221.21	0.00	0.07	100.00	100.00	0.00	14102.00	15894.98	22113028.00	12.89	21534.85	21422.00
23	1	6	13608.00	26850.00	196.50	0	Spot (Block23, Row6, Column1)	19884.22	19886.00	1535.29	0.00	0.08	16442.00	16520.60	16442.00	1178.55	0.00	0.07	95.00	71.00	0.00	3444.00	3442.22	21693672.00	2.85	18031.42	17862.00
23	2	6	13923.00	26842.00	210.80	0	Spot (Block23, Row6, Column2)	19810.30	19570.50	2760.83	0.01	0.14	16115.00	16256.73	16115.00	1113.46	0.00	0.07	97.00	78.00	0.00	3455.50	3695.30	25198688.00	3.19	17612.84	17632.50
23	3	6	14207.00	26846.00	161.05	0	Spot (Block23, Row6, Column3)	34268.67	32565.00	9569.20	0.02	0.28	16502.00	16647.06	16502.00	1281.41	0.00	0.08	100.00	100.00	0.28	16063.00	17766.67	24707724.00	13.75	20997.32	20588.50
23	4	6	14521.00	26845.00	185.05	0	Spot (Block23, Row6, Column4)	22535.09	22177.00	2861.08	0.01	0.13	16577.00	16760.00	16577.00	1436.55	0.00	0.09	98.00	88.00	0.00	5600.00	5958.09	21746336.00	4.02	18706.48	18621.00
23	5	6	14822.00	26848.00	148.65	0	Spot (Block23, Row6, Column5)	47443.32	46719.00	12223.08	0.01	0.26	16650.00	16858.99	16650.00	1451.52	0.01	0.09	100.00	100.00	13.77	30069.00	30793.32	28940516.00	21.07	24390.36	23299.00
23	6	6	15118.00	26844.00	207.25	0	Spot (Block23, Row6, Column6)	20404.88	20245.00	1819.01	0.00	0.09	16778.50	16932.53	16778.50	1145.26	0.00	0.07	95.00	73.00	0.00	3466.50	3626.38	24873536.00	3.03	18091.01	17987.00
23	7	6	15420.00	26847.00	163.10	0	Spot (Block23, Row6, Column7)	29051.93	27021.50	6620.21	0.03	0.23	17056.00	17207.58	17056.00	1508.59	0.00	0.09	100.00	99.00	0.00	9965.50	11995.93	21440320.00	7.85	20122.90	19973.00
23	8	6	15727.00	26850.00	157.45	0	Spot (Block23, Row6, Column8)	32752.70	30784.00	8682.11	0.03	0.27	17432.50	17595.40	17432.50	1655.27	0.00	0.09	100.00	99.00	0.00	13351.50	15320.20	22468360.00	9.16	21731.73	20952.00
23	1	7	13613.00	27145.00	194.40	0	Spot (Block23, Row7, Column1)	19650.28	19390.00	1455.03	0.01	0.07	16746.50	16937.16	16746.50	1501.50	0.00	0.09	80.00	44.00	0.00	2643.50	2903.78	21006154.00	1.81	18153.97	17935.50
23	2	7	13915.00	27152.00	200.40	0	Spot (Block23, Row7, Column2)	19427.30	19289.00	1438.42	0.00	0.07	16264.00	16363.79	16264.00	1118.71	0.00	0.07	93.00	70.00	0.00	3025.00	3163.30	22205412.00	2.74	17702.30	17627.00
23	3	7	14218.00	27145.00	207.45	0	Spot (Block23, Row7, Column3)	19553.82	19514.00	1206.72	0.00	0.06	16608.00	16678.25	16608.00	1227.88	0.00	0.07	94.00	60.00	0.00	2906.00	2945.82	24012082.00	2.34	18047.00	17990.00
23	4	7	14524.00	27142.00	206.15	0	Spot (Block23, Row7, Column4)	19679.99	19576.50	1358.80	0.00	0.07	16673.50	16773.26	16673.50	1322.76	0.00	0.08	90.00	55.00	0.00	2903.00	3006.49	23773432.00	2.20	17928.94	17805.00
23	5	7	14816.00	27146.00	200.05	0	Spot (Block23, Row7, Column5)	21582.04	21303.00	1933.15	0.01	0.09	16654.50	16780.56	16654.50	1304.89	0.00	0.08	99.00	91.00	0.00	4648.50	4927.54	24538804.00	3.68	18872.48	18884.00
23	6	7	15117.00	27140.00	197.35	0	Spot (Block23, Row7, Column6)	20420.00	20183.50	1465.44	0.01	0.07	16854.00	16952.73	16854.00	1190.83	0.00	0.07	97.00	81.00	0.00	3329.50	3566.00	22543692.00	2.91	18594.25	18617.00
23	7	7	15407.00	27153.00	161.10	0	Spot (Block23, Row7, Column7)	31332.33	30322.00	6962.89	0.01	0.22	17238.00	17339.78	17238.00	1534.47	0.00	0.09	100.00	99.00	0.00	13084.00	14094.33	22590616.00	9.12	21095.39	21063.50
23	8	7	15724.00	27150.00	190.75	0	Spot (Block23, Row7, Column8)	28941.52	28642.00	3299.04	0.00	0.11	17442.00	17617.93	17442.00	1635.50	0.00	0.09	100.00	100.00	0.00	11200.00	11499.52	29607188.00	6.92	21219.75	21001.50
23	1	8	13609.00	27454.00	158.70	0	Spot (Block23, Row8, Column1)	64965.81	65535.00	2927.42	0.00	0.05	17588.00	17834.93	17588.00	1749.99	0.01	0.10	100.00	100.00	94.48	47947.00	47377.81	44761868.00	26.93	35833.02	34530.00
23	2	8	13912.00	27446.00	197.45	0	Spot (Block23, Row8, Column2)	20533.10	20443.00	1601.33	0.00	0.08	16836.00	16997.87	16836.00	1504.65	0.00	0.09	93.00	61.00	0.00	3607.00	3697.10	22709592.00	2.35	18301.72	18166.50
23	3	8	14212.00	27448.00	166.85	0	Spot (Block23, Row8, Column3)	26117.58	24299.00	5452.88	0.03	0.21	16820.00	16899.86	16820.00	1335.26	0.00	0.08	99.00	96.00	0.00	7479.00	9297.58	20110532.00	6.90	19317.85	19144.00
23	4	8	14516.00	27444.00	189.90	0	Spot (Block23, Row8, Column4)	20267.05	20050.00	1743.88	0.00	0.09	16866.00	16961.48	16866.00	1307.47	0.00	0.08	89.00	62.00	0.00	3184.00	3401.05	20611590.00	2.53	18349.01	18294.00
23	5	8	14805.00	27460.00	200.10	0	Spot (Block23, Row8, Column5)	20013.68	19628.50	2724.75	0.01	0.14	16932.00	17034.92	16932.00	1346.72	0.00	0.08	83.00	50.00	0.00	2696.50	3081.68	22655484.00	2.21	18246.57	18039.00
23	6	8	15120.00	27449.00	181.55	0	Spot (Block23, Row8, Column6)	21081.87	20879.50	1578.74	0.00	0.07	17140.00	17223.85	17140.00	1385.20	0.00	0.08	97.00	76.00	0.00	3739.50	3941.87	19479654.00	2.79	19116.36	19055.00
23	7	8	15423.00	27449.00	183.50	0	Spot (Block23, Row8, Column7)	24123.77	23419.50	3719.31	0.01	0.15	17541.00	17668.34	17541.00	1473.79	0.00	0.08	97.00	83.00	0.00	5878.50	6582.77	22917566.00	4.38	19846.70	19354.00
23	8	8	15726.00	27447.00	163.40	0	Spot (Block23, Row8, Column8)	32475.67	31289.50	6674.03	0.02	0.21	18019.00	18160.65	18019.00	1520.95	0.00	0.08	100.00	100.00	0.00	13270.50	14456.67	23837134.00	9.41	21994.70	21888.50
24	1	1	18118.00	25346.00	165.20	0	Spot (Block24, Row1, Column1)	64101.53	65535.00	4441.08	0.01	0.07	10448.00	10538.44	10448.00	720.98	0.00	0.07	100.00	100.00	84.02	55087.00	53653.53	48525344.00	74.29	27076.41	26379.00
24	2	1	18416.00	25351.00	166.55	0	Spot (Block24, Row1, Column2)	16816.25	16236.00	3399.71	0.02	0.20	10142.00	10238.65	10142.00	601.57	0.00	0.06	100.00	100.00	0.00	6094.00	6674.25	12931698.00	10.93	11895.49	11922.50
24	3	1	18725.00	25345.00	188.55	0	Spot (Block24, Row1, Column3)	12491.96	12358.00	1027.97	0.00	0.08	10203.00	10258.05	10203.00	455.18	0.00	0.04	99.00	94.00	0.00	2155.00	2288.96	12454483.00	4.91	11013.86	11014.00
24	4	1	19015.00	25347.00	173.05	0	Spot (Block24, Row1, Column4)	14672.00	14354.00	2135.39	0.01	0.15	10362.00	10404.46	10362.00	456.68	0.00	0.04	100.00	100.00	0.00	3992.00	4310.00	12295136.00	9.34	11589.18	11514.00
24	5	1	19321.00	25348.00	165.20	0	Spot (Block24, Row1, Column5)	16186.31	15305.50	3384.69	0.02	0.21	10511.00	10556.67	10511.00	510.54	0.00	0.05	100.00	100.00	0.00	4794.50	5675.31	12236854.00	11.03	11886.83	11920.00
24	6	1	19611.00	25342.00	157.90	0	Spot (Block24, Row1, Column6)	23850.81	22430.00	6854.82	0.03	0.29	10794.00	10856.53	10794.00	539.49	0.00	0.05	100.00	100.00	0.00	11636.00	13056.81	16433207.00	24.09	13908.07	13628.00
24	7	1	19926.00	25346.00	159.95	0	Spot (Block24, Row1, Column7)	23793.84	22702.00	6776.86	0.02	0.28	11010.00	11091.82	11010.00	494.50	0.00	0.04	100.00	100.00	0.00	11692.00	12783.84	16917416.00	25.69	14176.33	13771.00
24	8	1	20230.00	25344.00	194.50	0	Spot (Block24, Row1, Column8)	13248.89	13252.00	641.42	0.00	0.05	11373.00	11420.62	11373.00	512.90	0.00	0.04	99.00	90.00	0.00	1879.00	1875.89	14202807.00	3.56	12177.18	12140.00
24	1	2	18109.00	25645.00	214.90	0	Spot (Block24, Row2, Column1)	11414.84	11333.00	492.52	0.00	0.04	10047.50	10100.86	10047.50	606.55	0.00	0.06	95.00	55.00	0.00	1285.50	1367.34	15067592.00	2.17	10515.88	10556.00
24	2	2	18409.00	25650.00	138.75	0	Spot (Block24, Row2, Column2)	14160.87	14274.00	1158.43	0.00	0.08	9975.50	10015.51	9975.50	397.04	0.00	0.04	100.00	100.00	0.00	4298.50	4185.37	7335331.00	10.44	11511.89	11468.50
24	3	2	18718.00	25651.00	192.95	0	Spot (Block24, Row2, Column3)	12474.17	12503.50	740.95	0.00	0.06	10193.00	10223.77	10193.00	391.89	0.00	0.04	100.00	97.00	0.00	2310.50	2281.17	13122831.00	5.74	11104.98	11035.00
24	4	2	19021.00	25655.00	191.50	0	Spot (Block24, Row2, Column4)	13829.49	13724.00	1532.68	0.00	0.11	10418.00	10437.86	10418.00	465.72	0.00	0.04	100.00	100.00	0.00	3306.00	3411.49	14313523.00	7.28	11810.19	11829.00
24	5	2	19320.00	25646.00	192.45	0	Spot (Block24, Row2, Column5)	12772.87	12720.50	642.01	0.00	0.05	10461.00	10466.74	10461.00	407.78	0.00	0.04	100.00	98.00	0.00	2259.50	2311.87	13360422.00	5.66	11304.97	11198.00
24	6	2	19620.00	25648.00	199.40	0	Spot (Block24, Row2, Column6)	12777.70	12801.00	685.76	0.00	0.05	10735.00	10765.53	10735.00	469.12	0.00	0.04	99.00	95.00	0.00	2066.00	2042.70	14374917.00	4.29	11491.58	11517.00
24	7	2	19918.00	25650.00	195.40	0	Spot (Block24, Row2, Column7)	13494.42	13381.00	941.40	0.00	0.07	10985.00	11032.18	10985.00	433.26	0.00	0.04	100.00	99.00	0.00	2396.00	2509.42	14587466.00	5.68	11940.44	11894.00
24	8	2	20221.00	25645.00	210.35	0	Spot (Block24, Row2, Column8)	12639.72	12632.00	467.27	0.00	0.04	11137.00	11186.19	11137.00	409.44	0.00	0.04	99.00	94.00	0.00	1495.00	1502.72	15938683.00	3.55	11784.06	11805.00
24	1	3	18127.00	25951.00	169.40	0	Spot (Block24, Row3, Column1)	13712.28	13231.00	2031.98	0.02	0.15	9710.00	9763.20	9710.00	471.02	0.00	0.05	100.00	100.00	0.00	3521.00	4002.28	10969820.00	8.38	10887.65	10960.50
24	2	3	18420.00	25943.00	188.95	0	Spot (Block24, Row3, Column2)	12213.87	12110.00	820.27	0.00	0.07	9880.00	9926.90	9880.00	682.74	0.00	0.07	98.00	90.00	0.00	2230.00	2333.87	12250516.00	3.35	10949.42	11013.00
24	3	3	18709.00	25939.00	193.90	0	Spot (Block24, Row3, Column3)	12973.47	12872.50	1308.19	0.00	0.10	10290.00	10385.65	10290.00	746.59	0.00	0.07	99.00	86.00	0.00	2582.50	2683.47	13829724.00	3.47	11286.39	11229.00
24	4	3	19021.00	25948.00	153.80	0	Spot (Block24, Row3, Column4)	29986.38	28201.00	9892.20	0.03	0.33	10581.00	10621.38	10581.00	500.35	0.00	0.05	100.00	100.00	0.00	17620.00	19405.38	19491148.00	38.70	15299.23	15173.00
24	5	3	19318.00	25949.00	196.75	0	Spot (Block24, Row3, Column5)	12659.60	12507.00	700.86	0.01	0.06	10687.00	10711.55	10687.00	415.82	0.00	0.04	99.00	95.00	0.00	1820.00	1972.60	13836940.00	4.68	11511.55	11525.00
24	6	3	19620.00	25940.00	203.15	0	Spot (Block24, Row3, Column6)	12771.47	12761.00	537.20	0.00	0.04	10808.00	10834.13	10808.00	367.68	0.00	0.03	99.00	98.00	0.00	1953.00	1963.47	15032023.00	5.27	11651.07	11697.00
24	7	3	19926.00	25953.00	185.70	0	Spot (Block24, Row3, Column7)	14165.52	13724.50	1547.19	0.01	0.11	10946.00	10993.19	10946.00	389.22	0.00	0.04	100.00	100.00	0.00	2778.50	3219.52	13712219.00	8.15	12040.59	12011.00
24	8	3	20219.00	25942.00	196.50	0	Spot (Block24, Row3, Column8)	13045.93	13037.00	684.53	0.00	0.05	11087.50	11123.05	11087.50	393.34	0.00	0.04	99.00	97.00	0.00	1949.50	1958.43	14207017.00	4.89	11856.20	11900.00
24	1	4	18120.00	26251.00	157.25	0	Spot (Block24, Row4, Column1)	25666.19	23621.50	8444.30	0.04	0.33	9829.00	9923.11	9829.00	608.18	0.00	0.06	100.00	100.00	0.00	13792.50	15837.19	17401678.00	25.89	13543.19	13214.00
24	2	4	18419.00	26248.00	211.90	0	Spot (Block24, Row4, Column2)	11937.55	11920.00	558.14	0.00	0.05	9937.00	10024.17	9937.00	617.72	0.00	0.06	99.00	91.00	0.00	1983.00	2000.55	15292008.00	3.10	10642.54	10611.00
24	3	4	18715.00	26250.00	155.90	0	Spot (Block24, Row4, Column3)	54740.23	65535.00	14037.74	0.08	0.26	10326.00	10432.80	10326.00	651.01	0.00	0.06	100.00	100.00	52.91	55209.00	44414.23	36731000.00	68.06	21052.40	20519.00
24	4	4	19007.00	26245.00	199.75	0	Spot (Block24, Row4, Column4)	12664.50	12566.00	508.32	0.00	0.04	10553.00	10626.13	10553.00	589.79	0.00	0.06	99.00	97.00	0.00	2013.00	2111.50	14361543.00	3.46	11565.33	11637.50
24	5	4	19301.00	26247.00	190.55	0	Spot (Block24, Row4, Column5)	12961.37	12743.00	1610.96	0.01	0.12	10735.00	10753.97	10735.00	485.08	0.00	0.05	99.00	95.00	0.00	2008.00	2226.37	13311329.00	4.55	11651.13	11697.00
24	6	4	19622.00	26245.00	196.65	0	Spot (Block24, Row4, Column6)	13551.17	13533.50	678.46	0.00	0.05	10810.50	10854.31	10810.50	363.14	0.00	0.03	100.00	100.00	0.00	2723.00	2740.67	14797873.00	7.43	11904.04	11966.00
24	7	4	19917.00	26249.00	185.60	0	Spot (Block24, Row4, Column7)	14651.49	14223.00	1901.91	0.01	0.13	10950.00	10987.11	10950.00	398.00	0.00	0.04	100.00	100.00	0.00	3273.00	3701.49	14270552.00	9.21	12190.92	12192.50
24	8	4	20216.00	26258.00	184.80	0	Spot (Block24, Row4, Column8)	14163.00	13874.00	1283.97	0.01	0.09	11095.00	11140.57	11095.00	376.66	0.00	0.03	100.00	99.00	0.00	2779.00	3068.00	13525661.00	8.02	12180.24	12207.00
24	1	5	18121.00	26552.00	154.30	0	Spot (Block24, Row5, Column1)	25038.70	22568.00	9688.42	0.05	0.39	10056.00	10133.47	10056.00	548.05	0.00	0.05	100.00	100.00	0.00	12512.00	14982.70	16325234.00	27.20	13639.35	13124.50
24	2	5	18423.00	26550.00	197.65	0	Spot (Block24, Row5, Column2)	12351.74	12316.00	648.26	0.00	0.05	10119.00	10182.49	10119.00	459.48	0.00	0.05	99.00	98.00	0.00	2197.00	2232.74	13636318.00	4.72	11036.91	11033.00
24	3	5	18712.00	26568.00	209.75	0	Spot (Block24, Row5, Column3)	13522.95	12982.00	4241.16	0.02	0.31	10573.00	10671.25	10573.00	657.43	0.00	0.06	94.00	86.00	0.32	2409.00	2949.95	16998352.00	4.34	11565.31	11657.00
24	4	5	19017.00	26555.00	163.20	0	Spot (Block24, Row5, Column4)	17438.50	16641.50	3409.55	0.02	0.20	10684.00	10741.79	10684.00	565.21	0.00	0.05	100.00	100.00	0.00	5957.50	6754.50	12869614.00	11.85	12741.86	12568.50
24	5	5	19321.00	26549.00	153.65	0	Spot (Block24, Row5, Column5)	53136.66	64683.50	14976.67	0.09	0.28	10724.00	10816.11	10724.00	645.46	0.00	0.06	100.00	100.00	48.92	53959.50	42412.66	34432824.00	65.57	21907.85	21647.00
24	6	5	19616.00	26545.00	199.55	0	Spot (Block24, Row5, Column6)	13008.12	12947.00	748.55	0.00	0.06	10827.00	10889.51	10827.00	504.44	0.00	0.05	100.00	94.00	0.00	2120.00	2181.12	14660151.00	4.20	11713.75	11660.00
24	7	5	19919.00	26552.00	200.40	0	Spot (Block24, Row5, Column7)	13274.40	13320.00	616.13	0.00	0.05	11016.00	11047.03	11016.00	458.59	0.00	0.04	100.00	98.00	0.00	2304.00	2258.40	15119540.00	4.86	11956.04	11947.00
24	8	5	20219.00	26551.00	157.60	0	Spot (Block24, Row5, Column8)	18448.07	17391.00	3691.96	0.03	0.20	11118.00	11199.68	11118.00	582.41	0.00	0.05	100.00	100.00	0.00	6273.00	7330.07	12600030.00	12.45	13187.16	13191.00
24	1	6	18114.00	26846.00	203.00	0	Spot (Block24, Row6, Column1)	11761.84	11734.50	498.37	0.00	0.04	10044.00	10093.94	10044.00	465.25	0.00	0.05	99.00	95.00	0.00	1690.50	1717.84	13808396.00	3.58	10726.60	10739.00
24	2	6	18425.00	26850.00	214.35	0	Spot (Block24, Row6, Column2)	12354.86	12285.00	698.08	0.00	0.06	10237.00	10328.50	10237.00	604.41	0.00	0.06	99.00	92.00	0.00	2048.00	2117.86	16209582.00	3.35	11066.01	11067.50
24	3	6	18710.00	26848.00	155.15	0	Spot (Block24, Row6, Column3)	34859.94	32355.00	13394.42	0.03	0.38	10703.00	10776.81	10703.00	626.37	0.00	0.06	100.00	100.00	1.97	21652.00	24156.94	23042424.00	38.45	16258.77	15868.00
24	4	6	19020.00	26848.00	193.90	0	Spot (Block24, Row6, Column4)	13997.54	13750.00	1532.70	0.01	0.11	10825.00	10913.00	10825.00	572.52	0.00	0.05	99.00	96.00	0.00	2925.00	3172.54	14907383.00	5.39	11894.46	11870.00
24	5	6	19321.00	26850.00	148.90	0	Spot (Block24, Row6, Column5)	36952.34	34368.00	13781.28	0.03	0.37	10744.00	10865.17	10744.00	605.67	0.00	0.06	100.00	100.00	2.31	23624.00	26208.34	22393136.00	43.07	17336.36	16188.00
24	6	6	19622.00	26853.00	198.15	0	Spot (Block24, Row6, Column6)	13067.66	12973.00	755.51	0.00	0.06	10738.00	10823.11	10738.00	492.64	0.00	0.05	99.00	97.00	0.00	2235.00	2329.66	14596580.00	4.56	11728.81	11770.50
24	7	6	19921.00	26850.00	164.55	0	Spot (Block24, Row6, Column7)	17385.64	17109.00	2920.20	0.01	0.17	10977.00	11014.72	10977.00	493.74	0.00	0.04	100.00	100.00	0.00	6132.00	6408.64	13056616.00	12.90	12803.71	12821.50
24	8	6	20227.00	26850.00	165.00	0	Spot (Block24, Row6, Column8)	17188.38	16499.00	3294.72	0.02	0.19	11012.00	11065.30	11012.00	622.48	0.00	0.06	100.00	100.00	0.00	5487.00	6176.38	13028793.00	9.84	12600.07	12562.00
24	1	7	18116.00	27151.00	194.25	0	Spot (Block24, Row7, Column1)	11934.06	11847.00	521.14	0.00	0.04	10129.00	10245.22	10129.00	713.48	0.00	0.07	98.00	78.00	0.00	1718.00	1805.06	12721711.00	2.37	10978.60	11025.00
24	2	7	18427.00	27142.00	210.65	0	Spot (Block24, Row7, Column2)	11865.25	11917.00	567.24	0.00	0.05	10115.00	10156.51	10115.00	519.95	0.00	0.05	99.00	88.00	0.00	1802.00	1750.25	15104469.00	3.29	10766.52	10784.00
24	3	7	18722.00	27143.00	214.65	0	Spot (Block24, Row7, Column3)	12562.61	12560.00	601.13	0.00	0.05	10590.00	10633.56	10590.00	611.57	0.00	0.06	99.00	89.00	0.00	1970.00	1972.61	16457021.00	3.15	11483.01	11451.50
24	4	7	19018.00	27144.00	207.95	0	Spot (Block24, Row7, Column4)	12615.45	12600.50	583.79	0.00	0.05	10780.00	10811.52	10780.00	548.73	0.00	0.05	99.00	90.00	0.00	1820.50	1835.45	15491777.00	3.29	11536.07	11481.50
24	5	7	19320.00	27149.00	206.55	0	Spot (Block24, Row7, Column5)	13786.20	13701.00	945.91	0.00	0.07	10785.00	10841.84	10785.00	598.31	0.00	0.06	100.00	98.00	0.00	2916.00	3001.20	16736450.00	4.92	11993.00	11954.50
24	6	7	19614.00	27142.00	209.10	0	Spot (Block24, Row7, Column6)	13133.44	12936.50	844.99	0.01	0.06	10748.00	10793.56	10748.00	483.50	0.00	0.04	99.00	98.00	0.00	2188.50	2385.44	16364270.00	4.84	11685.58	11665.00
24	7	7	19906.00	27148.00	173.15	0	Spot (Block24, Row7, Column7)	17179.96	16784.00	2997.59	0.01	0.17	10727.00	10790.12	10727.00	567.12	0.00	0.05	100.00	100.00	0.00	6057.00	6452.96	14345267.00	11.27	12642.14	12657.00
24	8	7	20223.00	27145.00	187.10	0	Spot (Block24, Row7, Column8)	15575.11	15685.50	1225.63	0.00	0.08	10693.00	10747.37	10693.00	525.18	0.00	0.05	100.00	100.00	0.00	4992.50	4882.11	15357063.00	9.19	12375.73	12276.00
24	1	8	18109.00	27456.00	156.00	0	Spot (Block24, Row8, Column1)	64605.96	65535.00	3911.91	0.01	0.06	10672.00	10793.75	10672.00	962.57	0.00	0.09	100.00	100.00	91.34	54863.00	53933.96	43286396.00	55.90	28680.91	25938.00
24	2	8	18416.00	27453.00	206.50	0	Spot (Block24, Row8, Column2)	12333.21	12225.00	887.03	0.00	0.07	10092.00	10202.57	10092.00	716.92	0.00	0.07	98.00	80.00	0.00	2133.00	2241.21	14947846.00	2.97	10962.55	10925.50
24	3	8	18719.00	27448.00	193.50	0	Spot (Block24, Row8, Column3)	13483.22	13023.50	1562.66	0.02	0.12	10336.00	10392.21	10336.00	594.24	0.00	0.06	99.00	95.00	0.00	2687.50	3147.22	14292210.00	5.20	11400.63	11423.50
24	4	8	19019.00	27441.00	180.45	0	Spot (Block24, Row8, Column4)	13984.65	13902.00	1368.26	0.00	0.10	10592.00	10652.32	10592.00	577.04	0.00	0.05	99.00	97.00	0.00	3310.00	3392.65	12726030.00	5.77	11903.55	11953.50
24	5	8	19309.00	27450.00	197.05	0	Spot (Block24, Row8, Column5)	12695.77	12619.00	630.63	0.00	0.05	10570.00	10624.00	10570.00	576.44	0.00	0.05	99.00	95.00	0.00	2049.00	2125.77	13927264.00	3.59	11537.36	11567.50
24	6	8	19619.00	27447.00	195.10	0	Spot (Block24, Row8, Column6)	13188.90	13093.00	997.02	0.00	0.08	10537.00	10577.70	10537.00	512.66	0.00	0.05	99.00	97.00	0.00	2556.00	2651.90	14191260.00	5.09	11785.12	11763.50
24	7	8	19920.00	27449.00	160.30	0	Spot (Block24, Row8, Column7)	18494.62	18298.00	3517.75	0.00	0.19	10435.00	10520.88	10435.00	573.21	0.00	0.05	100.00	100.00	0.00	7863.00	8059.62	13112683.00	13.91	12747.77	12610.50
24	8	8	20225.00	27447.00	159.30	0	Spot (Block24, Row8, Column8)	22666.03	21892.50	5732.14	0.02	0.25	10481.00	10542.48	10481.00	531.41	0.00	0.05	100.00	100.00	0.00	11411.50	12185.03	15820888.00	22.81	13730.95	13494.50
25	1	1	4616.00	29840.00	162.60	0	Spot (Block25, Row1, Column1)	64687.12	65535.00	3684.74	0.01	0.06	10797.00	10951.06	10797.00	785.87	0.01	0.07	100.00	100.00	93.47	54738.00	53890.12	47545504.00	68.38	26747.93	25215.50
25	2	1	4912.00	29846.00	145.00	0	Spot (Block25, Row1, Column2)	43450.41	42351.00	14484.84	0.01	0.33	10670.00	10845.31	10670.00	832.34	0.01	0.08	100.00	100.00	10.74	31681.00	32780.41	24679884.00	39.17	18832.75	17688.50
25	3	1	5220.00	29842.00	162.30	0	Spot (Block25, Row1, Column3)	17567.50	16278.00	4016.12	0.03	0.23	10645.00	10743.07	10645.00	756.41	0.00	0.07	100.00	99.00	0.00	5633.00	6922.50	12806706.00	9.02	12502.71	12416.00
25	4	1	5504.00	29842.00	145.10	0	Spot (Block25, Row1, Column4)	34334.06	32916.00	11349.02	0.02	0.33	10640.00	10770.68	10640.00	835.21	0.01	0.08	100.00	100.00	0.87	22276.00	23694.06	19742084.00	28.21	16127.68	15738.00
25	5	1	5814.00	29846.00	146.10	0	Spot (Block25, Row1, Column5)	42669.53	40855.00	17911.15	0.02	0.42	10835.00	11014.77	10835.00	981.62	0.01	0.09	100.00	100.00	22.13	30020.00	31834.53	24876460.00	32.25	17527.03	16646.00
25	6	1	6105.00	29835.00	148.15	0	Spot (Block25, Row1, Column6)	42487.43	41877.50	14267.35	0.01	0.34	11345.00	11491.42	11345.00	1007.06	0.01	0.09	100.00	100.00	8.19	30532.50	31142.43	25407524.00	30.78	18916.16	18042.00
25	7	1	6419.00	29839.00	157.85	0	Spot (Block25, Row1, Column7)	61248.25	65535.00	8326.46	0.03	0.14	11531.00	11654.89	11531.00	944.88	0.00	0.08	100.00	100.00	71.43	54004.00	49717.25	41587936.00	52.49	27188.47	25868.50
25	8	1	6723.00	29840.00	207.95	0	Spot (Block25, Row1, Column8)	14246.95	14192.00	1048.38	0.00	0.07	11886.00	11986.54	11886.00	889.91	0.00	0.07	93.00	69.00	0.00	2306.00	2360.95	17566476.00	2.54	12840.62	12894.00
25	1	2	4603.00	30141.00	225.10	0	Spot (Block25, Row2, Column1)	12026.40	11979.00	616.42	0.00	0.05	10660.00	10764.42	10660.00	746.64	0.00	0.07	83.00	38.00	0.00	1319.00	1366.40	17462336.00	1.69	11181.96	11183.00
25	2	2	4903.00	30146.00	125.50	0	Spot (Block25, Row2, Column2)	31042.60	30434.00	6802.53	0.01	0.22	10500.00	10609.26	10500.00	740.68	0.00	0.07	100.00	100.00	0.00	19934.00	20542.60	12944766.00	27.59	16661.71	16451.00
25	3	2	5211.00	30135.00	199.20	0	Spot (Block25, Row2, Column3)	12499.28	12438.00	837.63	0.00	0.07	10419.00	10497.26	10419.00	698.49	0.00	0.07	95.00	78.00	0.00	2019.00	2080.28	14036695.00	2.87	11396.91	11383.00
25	4	2	5517.00	30144.00	197.15	0	Spot (Block25, Row2, Column4)	19090.92	18662.00	3991.92	0.01	0.21	10452.00	10613.44	10452.00	877.42	0.01	0.08	100.00	100.00	0.00	8210.00	8638.92	20885462.00	9.66	13628.48	13602.00
25	5	2	5821.00	30144.00	197.65	0	Spot (Block25, Row2, Column5)	13802.77	13677.50	1147.55	0.00	0.08	10730.00	10894.99	10730.00	860.66	0.01	0.08	98.00	91.00	0.00	2947.50	3072.77	15238254.00	3.38	11842.88	11834.00
25	6	2	6107.00	30144.00	144.25	0	Spot (Block25, Row2, Column6)	38781.66	37284.00	13425.87	0.02	0.35	11168.00	11314.70	11168.00	936.81	0.01	0.08	100.00	100.00	3.00	26116.00	27613.66	21950432.00	29.32	17548.73	16964.00
25	7	2	6420.00	30144.00	183.85	0	Spot (Block25, Row2, Column7)	15734.04	15256.00	2249.07	0.01	0.14	11539.50	11624.61	11539.50	927.72	0.00	0.08	98.00	85.00	0.00	3716.50	4194.54	14994542.00	4.43	13086.99	13047.50
25	8	2	6715.00	30148.00	218.15	0	Spot (Block25, Row2, Column8)	13790.42	13684.50	825.03	0.00	0.06	11912.00	11946.63	11912.00	810.57	0.00	0.07	91.00	55.00	0.00	1772.50	1878.42	18699802.00	2.27	12770.77	12653.00
25	1	3	4615.00	30441.00	145.85	0	Spot (Block25, Row3, Column1)	56283.04	65535.00	13149.18	0.07	0.23	10439.50	10530.64	10439.50	760.08	0.00	0.07	100.00	100.00	56.06	55095.50	45843.54	32531832.00	60.19	22397.81	20191.00
25	2	3	4914.00	30442.00	201.40	0	Spot (Block25, Row3, Column2)	12042.36	11950.00	817.84	0.00	0.07	10314.00	10403.37	10314.00	693.33	0.00	0.07	92.00	58.00	0.00	1636.00	1728.36	13848712.00	2.36	11033.57	11019.00
25	3	3	5198.00	30436.00	189.60	0	Spot (Block25, Row3, Column3)	12985.06	12634.00	2278.83	0.01	0.18	10448.00	10581.74	10448.00	852.91	0.01	0.08	95.00	73.00	0.00	2186.00	2537.06	13231776.00	2.82	11584.27	11585.00
25	4	3	5513.00	30441.00	143.75	0	Spot (Block25, Row3, Column4)	50804.38	55310.00	14902.85	0.04	0.29	10721.00	10860.55	10721.00	886.29	0.01	0.08	100.00	100.00	36.48	44589.00	40083.38	28552236.00	45.07	20460.31	18775.50
25	5	3	5815.00	30443.00	203.30	0	Spot (Block25, Row3, Column5)	13025.36	12968.00	867.61	0.00	0.07	10870.00	10945.01	10870.00	760.80	0.00	0.07	97.00	73.00	0.00	2098.00	2155.36	15252694.00	2.73	11784.09	11720.00
25	6	3	6119.00	30438.00	208.80	0	Spot (Block25, Row3, Column6)	13420.30	13307.00	841.65	0.00	0.06	11157.00	11253.55	11157.00	791.52	0.00	0.07	98.00	78.00	0.00	2150.00	2263.30	16600913.00	2.74	12394.11	12252.00
25	7	3	6422.00	30444.00	144.60	0	Spot (Block25, Row3, Column7)	27726.09	26897.50	8608.56	0.01	0.31	11549.00	11590.75	11549.00	803.98	0.00	0.07	100.00	100.00	0.00	15348.50	16177.09	15748420.00	20.07	15718.95	15353.50
25	8	3	6721.00	30441.00	209.65	0	Spot (Block25, Row3, Column8)	13852.88	13745.00	926.54	0.00	0.07	11885.00	11953.99	11885.00	820.56	0.00	0.07	92.00	58.00	0.00	1860.00	1967.88	17385364.00	2.31	12744.87	12726.00
25	1	4	4616.00	30744.00	143.80	0	Spot (Block25, Row4, Column1)	47643.30	48516.00	15756.88	0.01	0.33	10312.00	10462.11	10312.00	798.01	0.01	0.08	100.00	100.00	27.56	38204.00	37331.30	26966264.00	46.59	19201.68	18392.00
25	2	4	4909.00	30740.00	214.50	0	Spot (Block25, Row4, Column2)	12720.64	12710.00	801.06	0.00	0.06	10307.00	10436.17	10307.00	800.93	0.01	0.08	97.00	85.00	0.00	2403.00	2413.64	16753083.00	2.85	11430.88	11429.00
25	3	4	5216.00	30742.00	152.90	0	Spot (Block25, Row4, Column3)	64725.14	65535.00	3793.65	0.01	0.06	10678.00	10803.68	10678.00	888.57	0.01	0.08	100.00	100.00	92.81	54857.00	54047.14	41424464.00	60.68	28843.78	25875.00
25	4	4	5511.00	30752.00	193.75	0	Spot (Block25, Row4, Column4)	13738.02	13700.00	1088.46	0.00	0.08	11012.00	11156.63	11012.00	895.32	0.01	0.08	97.00	77.00	0.00	2688.00	2726.02	14521085.00	2.88	12277.32	12200.50
25	5	4	5803.00	30745.00	200.70	0	Spot (Block25, Row4, Column5)	13291.87	13183.50	856.81	0.00	0.06	11018.00	11112.77	11018.00	819.44	0.00	0.07	99.00	74.00	0.00	2165.50	2273.87	15179313.00	2.66	12251.56	12238.00
25	6	4	6112.00	30747.00	188.85	0	Spot (Block25, Row4, Column6)	14269.43	14225.00	1108.67	0.00	0.08	11187.00	11313.85	11187.00	848.59	0.00	0.08	99.00	89.00	0.00	3038.00	3082.43	14440659.00	3.48	12221.73	12229.00
25	7	4	6406.00	30749.00	145.95	0	Spot (Block25, Row4, Column7)	29709.59	27448.00	10968.17	0.03	0.37	11519.00	11604.35	11519.00	843.57	0.00	0.07	100.00	100.00	0.00	15929.00	18190.59	17261276.00	21.46	15745.17	15749.50
25	8	4	6717.00	30751.00	163.70	0	Spot (Block25, Row4, Column8)	18782.49	18025.00	3282.39	0.02	0.17	11981.00	12048.46	11981.00	877.86	0.00	0.07	100.00	98.00	0.00	6044.00	6801.49	13899043.00	7.67	14028.94	13965.50
25	1	5	4616.00	31046.00	145.85	0	Spot (Block25, Row5, Column1)	54356.16	65535.00	14522.23	0.08	0.27	10222.00	10349.31	10222.00	728.66	0.01	0.07	100.00	100.00	52.85	55313.00	44134.16	31472436.00	60.39	22369.43	21461.00
25	2	5	4915.00	31042.00	204.80	0	Spot (Block25, Row5, Column2)	12311.99	12318.00	707.12	0.00	0.06	10291.00	10393.46	10291.00	646.01	0.00	0.06	96.00	84.00	0.00	2027.00	2020.99	14626646.00	2.97	11342.78	11377.50
25	3	5	5224.00	31046.00	206.85	0	Spot (Block25, Row5, Column3)	13517.16	13482.50	959.83	0.00	0.07	10962.00	11153.25	10962.00	1042.01	0.01	0.09	95.00	64.00	0.00	2520.50	2555.16	16436861.00	2.27	12085.35	12090.00
25	4	5	5516.00	31046.00	144.70	0	Spot (Block25, Row5, Column4)	32136.40	30650.00	10248.23	0.02	0.32	11354.00	11535.48	11354.00	985.42	0.01	0.09	100.00	100.00	0.18	19296.00	20782.40	18285600.00	20.91	16446.74	15919.00
25	5	5	5816.00	31044.00	153.90	0	Spot (Block25, Row5, Column5)	64552.95	65535.00	3857.50	0.01	0.06	11515.00	11682.31	11515.00	1116.86	0.01	0.10	100.00	100.00	89.63	54020.00	53037.95	41701584.00	47.34	28010.79	26497.00
25	6	5	6112.00	31043.00	145.55	0	Spot (Block25, Row5, Column6)	40293.83	38131.50	14640.01	0.02	0.36	11574.00	11714.88	11574.00	975.84	0.01	0.08	100.00	100.00	6.42	26557.50	28719.83	23209280.00	29.29	18464.89	17007.50
25	7	5	6418.00	31048.00	193.45	0	Spot (Block25, Row5, Column7)	14160.03	14102.50	1092.98	0.00	0.08	11918.00	12022.53	11918.00	944.95	0.00	0.08	89.00	58.00	0.00	2184.50	2242.03	14868034.00	2.26	12858.99	12974.00
25	8	5	6716.00	31044.00	146.40	0	Spot (Block25, Row5, Column8)	50589.68	59577.00	16823.15	0.07	0.33	12329.00	12437.86	12329.00	949.34	0.00	0.08	100.00	100.00	45.09	47248.00	38260.68	29392796.00	40.19	21631.51	20266.00
25	1	6	4623.00	31343.00	214.85	0	Spot (Block25, Row6, Column1)	12369.32	12276.00	778.86	0.00	0.06	10184.00	10246.85	10184.00	623.24	0.00	0.06	99.00	87.00	0.00	2092.00	2185.32	16290393.00	3.41	11093.60	11125.00
25	2	6	4920.00	31341.00	212.65	0	Spot (Block25, Row6, Column2)	12670.50	12567.50	736.93	0.00	0.06	10398.50	10520.47	10398.50	793.46	0.01	0.08	99.00	81.00	0.00	2169.00	2272.00	16344944.00	2.71	11564.70	11536.50
25	3	6	5204.00	31340.00	145.85	0	Spot (Block25, Row6, Column3)	55651.98	65535.00	12838.19	0.07	0.23	11023.00	11302.23	11023.00	1241.07	0.01	0.11	100.00	100.00	52.14	54512.00	44628.98	32445348.00	35.74	22419.67	20693.00
25	4	6	5509.00	31347.00	186.60	0	Spot (Block25, Row6, Column4)	19260.43	18722.00	4164.82	0.01	0.22	11756.50	12002.54	11756.50	1221.94	0.01	0.10	99.00	93.00	0.00	6965.50	7503.93	18913748.00	5.94	14277.98	14141.00
25	5	6	5814.00	31343.00	155.05	0	Spot (Block25, Row6, Column5)	64688.41	65535.00	3519.14	0.01	0.05	11849.50	12036.36	11849.50	1122.99	0.01	0.09	100.00	100.00	92.76	53685.50	52838.91	42888812.00	46.89	28716.45	26290.00
25	6	6	6113.00	31347.00	196.00	0	Spot (Block25, Row6, Column6)	15481.58	15045.00	1766.62	0.01	0.11	11805.00	11945.95	11805.00	961.34	0.01	0.08	98.00	84.00	0.00	3240.00	3676.58	16843964.00	3.68	13353.85	13321.50
25	7	6	6415.00	31344.00	146.00	0	Spot (Block25, Row6, Column7)	43454.11	42914.00	16364.43	0.01	0.38	12159.50	12279.47	12159.50	1018.94	0.00	0.08	100.00	100.00	17.15	30754.50	31294.61	25333844.00	30.60	19449.20	18967.50
25	8	6	6721.00	31347.00	145.80	0	Spot (Block25, Row6, Column8)	48920.82	53751.00	16785.09	0.04	0.34	12528.00	12605.95	12528.00	1011.51	0.00	0.08	100.00	100.00	38.14	41223.00	36392.82	28472096.00	35.90	20687.80	19138.00
25	1	7	4611.00	31641.00	204.80	0	Spot (Block25, Row7, Column1)	12133.33	11908.50	1396.44	0.01	0.12	9813.00	9892.04	9813.00	710.33	0.00	0.07	98.00	84.00	0.00	2095.50	2320.33	14438658.00	3.16	10912.04	10859.50
25	2	7	4921.00	31644.00	207.95	0	Spot (Block25, Row7, Column2)	12524.37	12293.00	1013.80	0.01	0.08	10068.00	10081.02	10068.00	640.46	0.00	0.06	99.00	89.00	0.00	2225.00	2456.37	15442542.00	3.81	11175.21	11142.00
25	3	7	5216.00	31640.00	217.35	0	Spot (Block25, Row7, Column3)	12363.43	12252.00	789.46	0.00	0.06	10594.00	10708.67	10594.00	1026.69	0.00	0.10	83.00	31.00	0.00	1658.00	1769.43	16690628.00	1.61	11299.51	11259.00
25	4	7	5521.00	31641.00	209.70	0	Spot (Block25, Row7, Column4)	13564.54	13418.00	970.47	0.00	0.07	11101.00	11260.25	11101.00	1097.12	0.01	0.10	93.00	56.00	0.00	2317.00	2463.54	17037064.00	2.10	12195.26	12144.00
25	5	7	5811.00	31639.00	182.95	0	Spot (Block25, Row7, Column5)	20853.59	20259.00	4302.75	0.01	0.21	11392.00	11571.03	11392.00	1121.34	0.01	0.10	100.00	99.00	0.00	8867.00	9461.59	19623234.00	8.28	14645.12	14680.50
25	6	7	6130.00	31635.00	229.35	0	Spot (Block25, Row7, Column6)	14163.69	13936.00	1474.47	0.01	0.10	11608.00	11730.89	11608.00	1035.38	0.00	0.09	89.00	58.00	0.00	2328.00	2555.69	21358836.00	2.35	12540.46	12374.50
25	7	7	6398.00	31645.00	145.75	0	Spot (Block25, Row7, Column7)	51378.74	55922.00	14627.96	0.04	0.28	12024.00	12128.85	12024.00	1116.14	0.00	0.09	100.00	100.00	39.55	43898.00	39354.74	29748488.00	35.17	22162.96	20845.00
25	8	7	6718.00	31646.00	181.85	0	Spot (Block25, Row7, Column8)	18997.29	19040.50	1979.09	0.00	0.10	12374.00	12456.14	12374.00	1037.30	0.00	0.08	99.00	99.00	0.00	6666.50	6623.29	17629488.00	6.31	14404.62	14311.00
25	1	8	4605.00	31949.00	154.50	0	Spot (Block25, Row8, Column1)	64358.70	65535.00	4445.61	0.01	0.07	9458.00	9577.92	9458.00	805.33	0.01	0.08	100.00	100.00	91.40	56077.00	54900.70	42670212.00	68.02	25541.78	23790.00
25	2	8	4916.00	31942.00	197.80	0	Spot (Block25, Row8, Column2)	13032.52	12556.50	1794.34	0.02	0.14	9729.00	9809.72	9729.00	790.44	0.00	0.08	97.00	84.00	0.00	2827.50	3303.52	14492164.00	4.08	10878.08	10882.00
25	3	8	5201.00	31942.00	146.55	0	Spot (Block25, Row8, Column3)	22589.84	21132.00	7030.92	0.03	0.31	10085.00	10150.38	10085.00	717.58	0.00	0.07	100.00	100.00	0.00	11047.00	12504.84	13305416.00	17.34	13206.14	13045.00
25	4	8	5511.00	31934.00	204.35	0	Spot (Block25, Row8, Column4)	12554.27	12387.00	998.71	0.01	0.08	10558.00	10602.87	10558.00	733.86	0.00	0.07	89.00	66.00	0.00	1829.00	1996.27	14927026.00	2.66	11498.87	11460.00
25	5	8	5806.00	31941.00	207.60	0	Spot (Block25, Row8, Column5)	13447.49	13253.00	1295.88	0.01	0.10	10899.50	10996.10	10899.50	839.29	0.00	0.08	93.00	71.00	0.00	2353.50	2547.99	16419388.00	2.92	11980.49	11910.00
25	6	8	6119.00	31950.00	211.85	0	Spot (Block25, Row8, Column6)	14160.82	14043.00	1332.93	0.00	0.09	11304.00	11419.57	11304.00	1043.03	0.00	0.09	94.00	69.00	0.00	2739.00	2856.82	18182496.00	2.63	12373.44	12424.00
25	7	8	6418.00	31944.00	145.05	0	Spot (Block25, Row8, Column7)	51156.41	58578.00	15602.46	0.06	0.30	11808.00	11915.73	11808.00	1130.70	0.00	0.09	100.00	100.00	40.42	46770.00	39348.41	29363972.00	34.70	20698.10	19869.00
25	8	8	6718.00	31943.00	152.60	0	Spot (Block25, Row8, Column8)	29116.76	27272.50	9307.87	0.03	0.32	12395.00	12480.53	12395.00	1087.89	0.00	0.09	100.00	100.00	2.05	14877.50	16721.76	18460036.00	15.29	16558.22	16195.00
26	1	1	9119.00	29843.00	163.55	0	Spot (Block26, Row1, Column1)	64503.51	65535.00	4449.32	0.01	0.07	7410.00	7523.20	7410.00	697.55	0.01	0.09	100.00	100.00	92.85	58125.00	57093.51	47797576.00	81.69	24143.99	21931.00
26	2	1	9410.00	29855.00	154.95	0	Spot (Block26, Row1, Column2)	15948.06	15647.50	3688.17	0.01	0.23	7157.00	7296.33	7157.00	641.51	0.01	0.09	100.00	100.00	0.00	8490.50	8791.06	10621406.00	13.49	9787.19	9500.00
26	3	1	9715.00	29850.00	151.95	0	Spot (Block26, Row1, Column3)	13623.10	12761.00	3780.90	0.03	0.28	6977.00	7062.55	6977.00	472.70	0.01	0.07	100.00	100.00	0.00	5784.00	6646.10	8637046.00	13.88	8587.34	8424.00
26	4	1	10005.00	29847.00	148.05	0	Spot (Block26, Row1, Column4)	15309.64	15275.00	3193.82	0.00	0.21	7083.00	7159.16	7083.00	524.17	0.00	0.07	100.00	100.00	0.00	8192.00	8226.64	9185784.00	15.55	9436.97	9450.50
26	5	1	10313.00	29850.00	146.60	0	Spot (Block26, Row1, Column5)	29613.46	26489.00	13793.11	0.05	0.47	7171.00	7300.19	7171.00	598.44	0.01	0.08	100.00	100.00	0.51	19318.00	22442.46	17323876.00	37.29	12337.09	11637.00
26	6	1	10608.00	29838.00	148.05	0	Spot (Block26, Row1, Column6)	30084.35	30037.50	10954.31	0.00	0.36	7254.00	7385.49	7254.00	652.18	0.01	0.09	100.00	100.00	0.00	22783.50	22830.35	18050620.00	34.80	12722.11	12054.00
26	7	1	10923.00	29843.00	155.15	0	Spot (Block26, Row1, Column7)	48435.53	52079.50	17188.60	0.03	0.35	7376.00	7493.73	7376.00	630.43	0.01	0.08	100.00	100.00	39.12	44703.50	41059.53	32064552.00	64.94	17177.14	16532.50
26	8	1	11223.00	29839.00	208.20	0	Spot (Block26, Row1, Column8)	9165.08	9135.00	697.88	0.00	0.08	7581.00	7652.38	7581.00	555.40	0.00	0.07	95.00	70.00	0.00	1554.00	1584.08	11282213.00	2.72	8279.20	8246.50
26	1	2	9098.00	30141.00	221.65	0	Spot (Block26, Row2, Column1)	8370.77	8279.00	664.19	0.00	0.08	7345.00	7454.01	7345.00	633.30	0.01	0.08	77.00	25.00	0.00	934.00	1025.77	11769304.00	1.45	7709.44	7675.00
26	2	2	9406.00	30147.00	131.80	0	Spot (Block26, Row2, Column2)	16161.53	16144.50	2910.20	0.00	0.18	7090.00	7179.90	7090.00	497.11	0.01	0.07	100.00	100.00	0.00	9054.50	9071.53	7531274.00	18.07	9955.97	9875.50
26	3	2	9718.00	30147.00	193.45	0	Spot (Block26, Row2, Column3)	8591.63	8516.00	856.18	0.00	0.10	6924.00	6971.12	6924.00	426.89	0.00	0.06	99.00	86.00	0.00	1592.00	1667.63	9055575.00	3.80	7618.05	7570.00
26	4	2	10018.00	30149.00	185.30	0	Spot (Block26, Row2, Column4)	11509.28	11400.00	2016.54	0.00	0.18	6925.00	7015.84	6925.00	503.37	0.01	0.07	100.00	100.00	0.00	4475.00	4584.28	11129470.00	8.93	8405.57	8397.00
26	5	2	10318.00	30145.00	194.75	0	Spot (Block26, Row2, Column5)	12280.99	12034.00	1573.32	0.01	0.13	7009.00	7112.52	7009.00	497.42	0.01	0.07	100.00	100.00	0.00	5025.00	5271.99	13177507.00	10.39	8641.81	8528.00
26	6	2	10609.00	30149.00	158.35	0	Spot (Block26, Row2, Column6)	10726.33	10601.00	1309.43	0.01	0.12	7173.00	7328.28	7173.00	935.87	0.01	0.13	99.00	92.00	0.00	3428.00	3553.33	7390441.00	3.63	8516.08	8470.00
26	7	2	10919.00	30147.00	167.85	0	Spot (Block26, Row2, Column7)	10871.31	10543.00	1719.18	0.01	0.16	7338.00	7471.92	7338.00	971.46	0.01	0.13	98.00	77.00	0.00	3205.00	3533.31	8501367.00	3.50	8413.50	8341.00
26	8	2	11217.00	30147.00	209.00	0	Spot (Block26, Row2, Column8)	8788.07	8705.50	977.23	0.00	0.11	7475.00	7561.30	7475.00	813.70	0.00	0.11	76.00	27.00	0.00	1230.50	1313.07	10985091.00	1.51	7983.25	7927.00
26	1	3	9119.00	30450.00	146.75	0	Spot (Block26, Row3, Column1)	25028.32	23801.00	9561.05	0.02	0.38	7170.00	7214.36	7170.00	511.56	0.00	0.07	100.00	100.00	0.00	16631.00	17858.32	14741683.00	34.82	11129.03	10568.00
26	2	3	9414.00	30441.00	191.20	0	Spot (Block26, Row3, Column2)	8581.16	8588.00	645.15	0.00	0.08	6954.00	7045.71	6954.00	535.67	0.01	0.08	94.00	80.00	0.00	1634.00	1627.16	8847172.00	2.87	7639.73	7571.00
26	3	3	9701.00	30436.00	167.20	0	Spot (Block26, Row3, Column3)	9344.08	9322.00	949.80	0.00	0.10	6806.00	6907.33	6806.00	522.85	0.01	0.08	98.00	95.00	0.00	2516.00	2538.08	7260347.00	4.66	7742.10	7773.50
26	4	3	10017.00	30445.00	144.50	0	Spot (Block26, Row3, Column4)	25878.97	24893.50	9229.60	0.02	0.36	6851.00	6962.33	6851.00	556.31	0.01	0.08	100.00	100.00	0.00	18042.50	19027.97	14647498.00	34.00	11722.11	10967.00
26	5	3	10320.00	30451.00	164.25	0	Spot (Block26, Row3, Column5)	9369.84	9216.00	958.23	0.01	0.10	6976.00	7082.71	6976.00	576.20	0.01	0.08	99.00	94.00	0.00	2240.00	2393.84	7008637.00	3.97	7913.85	7887.00
26	6	3	10607.00	30447.00	180.90	0	Spot (Block26, Row3, Column6)	12436.48	12471.00	2107.83	0.00	0.17	7203.00	7349.20	7203.00	943.77	0.01	0.13	100.00	97.00	0.00	5268.00	5233.48	11441562.00	5.39	9111.42	9104.50
26	7	3	10921.00	30445.00	147.75	0	Spot (Block26, Row3, Column7)	17634.33	16253.50	5758.09	0.04	0.33	7290.00	7411.10	7290.00	938.28	0.01	0.13	100.00	100.00	0.00	8963.50	10344.33	10510063.00	10.90	10348.68	9735.00
26	8	3	11224.00	30442.00	184.65	0	Spot (Block26, Row3, Column8)	9691.28	9478.00	981.50	0.01	0.10	7390.00	7443.64	7390.00	544.45	0.00	0.07	99.00	92.00	0.00	2088.00	2301.28	9284246.00	4.13	8317.97	8327.00
26	1	4	9116.00	30745.00	145.45	0	Spot (Block26, Row4, Column1)	24927.14	24161.50	8481.18	0.01	0.34	7057.00	7144.42	7057.00	524.83	0.01	0.07	100.00	100.00	0.00	17104.50	17870.14	14358033.00	33.88	11271.63	10758.00
26	2	4	9415.00	30762.00	210.55	0	Spot (Block26, Row4, Column2)	10817.36	10769.00	1461.00	0.00	0.14	6960.00	7075.01	6960.00	577.57	0.01	0.08	100.00	99.00	0.00	3809.00	3857.36	13597416.00	6.48	8468.90	8534.00
26	3	4	9716.00	30745.00	146.20	0	Spot (Block26, Row4, Column3)	52869.52	58863.00	14349.65	0.05	0.27	6896.00	7046.98	6896.00	665.63	0.01	0.09	100.00	100.00	43.74	51967.00	45973.52	30823144.00	68.84	17854.99	16650.00
26	4	4	10011.00	30749.00	208.05	0	Spot (Block26, Row4, Column4)	8422.07	8367.00	601.57	0.00	0.07	6916.00	7043.84	6916.00	587.13	0.01	0.08	96.00	68.00	0.00	1451.00	1506.07	10392834.00	2.35	7522.43	7474.00
26	5	4	10288.00	30742.00	186.45	0	Spot (Block26, Row4, Column5)	9201.00	8851.50	1734.03	0.02	0.19	6967.00	7076.72	6967.00	601.67	0.01	0.09	99.00	76.00	0.00	1884.50	2234.00	9016977.00	3.53	7766.33	7745.00
26	6	4	10620.00	30747.00	191.15	0	Spot (Block26, Row4, Column6)	13059.23	13084.00	1956.66	0.00	0.15	7130.00	7214.85	7130.00	537.45	0.01	0.07	100.00	100.00	0.00	5954.00	5929.23	13464068.00	10.87	9358.11	9271.00
26	7	4	10910.00	30750.00	147.45	0	Spot (Block26, Row4, Column7)	19674.42	18286.00	7147.97	0.03	0.36	7182.00	7278.52	7182.00	528.48	0.01	0.07	100.00	100.00	0.00	11104.00	12492.42	11627581.00	23.46	10207.18	10148.00
26	8	4	11216.00	30753.00	165.35	0	Spot (Block26, Row4, Column8)	12247.37	12155.00	2187.12	0.00	0.18	7275.00	7367.35	7275.00	584.83	0.01	0.08	100.00	99.00	0.00	4880.00	4972.37	9271260.00	8.34	8823.21	8688.50
26	1	5	9120.00	31050.00	143.15	0	Spot (Block26, Row5, Column1)	22196.11	21331.50	6250.17	0.02	0.28	7111.00	7193.90	7111.00	542.04	0.01	0.08	100.00	100.00	0.00	14220.50	15085.11	12385427.00	27.68	10926.46	10529.00
26	2	5	9422.00	31043.00	194.25	0	Spot (Block26, Row5, Column2)	9416.45	9375.00	936.64	0.00	0.10	7134.00	7207.53	7134.00	573.09	0.00	0.08	99.00	89.00	0.00	2241.00	2282.45	10037932.00	3.85	8107.77	8072.00
26	3	5	9723.00	31058.00	179.80	0	Spot (Block26, Row5, Column3)	13789.60	13913.50	2461.49	0.00	0.18	7308.00	7412.70	7308.00	660.69	0.01	0.09	100.00	100.00	0.00	6605.50	6481.60	12493377.00	9.65	9594.49	9399.00
26	4	5	10015.00	31051.00	147.55	0	Spot (Block26, Row5, Column4)	17881.82	17097.50	4927.75	0.02	0.28	7245.00	7344.18	7245.00	674.78	0.01	0.09	100.00	100.00	0.00	9852.50	10636.82	10621800.00	15.62	10123.37	9963.50
26	5	5	10315.00	31046.00	150.85	0	Spot (Block26, Row5, Column5)	58380.06	65535.00	11551.66	0.05	0.20	7104.00	7273.12	7104.00	775.74	0.01	0.11	100.00	100.00	62.96	58431.00	51276.06	36254316.00	65.88	19960.73	18171.50
26	6	5	10616.00	31046.00	169.30	0	Spot (Block26, Row5, Column6)	10452.83	10176.50	1650.15	0.01	0.16	7151.00	7241.56	7151.00	571.12	0.01	0.08	98.00	93.00	0.00	3025.50	3301.83	8341361.00	5.62	8078.23	8023.00
26	7	5	10915.00	31051.00	171.90	0	Spot (Block26, Row5, Column7)	11777.98	11684.00	1713.82	0.00	0.15	7250.00	7365.19	7250.00	733.37	0.01	0.10	100.00	99.00	0.00	4434.00	4527.98	9740393.00	6.02	8965.87	8868.00
26	8	5	11218.00	31049.00	147.65	0	Spot (Block26, Row5, Column8)	40970.55	40309.00	19501.29	0.01	0.48	7368.00	7475.34	7368.00	763.38	0.01	0.10	100.00	100.00	24.07	32941.00	33602.55	24336624.00	43.88	14505.04	13817.00
26	1	6	9115.00	31352.00	173.05	0	Spot (Block26, Row6, Column1)	11886.82	11974.00	2015.96	0.00	0.17	7159.00	7255.15	7159.00	580.43	0.01	0.08	100.00	100.00	0.00	4815.00	4727.82	9937379.00	7.98	8696.25	8664.00
26	2	6	9419.00	31349.00	190.00	0	Spot (Block26, Row6, Column2)	10436.61	10368.00	1273.04	0.00	0.12	7069.50	7190.14	7069.50	655.93	0.01	0.09	100.00	96.00	0.00	3298.50	3367.11	10603596.00	4.95	8485.78	8391.00
26	3	6	9707.00	31346.00	144.55	0	Spot (Block26, Row6, Column3)	46607.22	48891.00	17071.90	0.02	0.37	7292.00	7405.18	7292.00	735.76	0.01	0.10	100.00	100.00	28.57	41599.00	39315.22	26426440.00	53.28	16987.04	15589.50
26	4	6	10014.00	31347.00	151.10	0	Spot (Block26, Row6, Column4)	12229.34	12219.50	1909.83	0.00	0.16	7329.00	7447.50	7329.00	761.84	0.01	0.10	100.00	99.00	0.00	4890.50	4900.34	7680026.00	6.28	8866.82	8851.00
26	5	6	10315.00	31347.00	149.65	0	Spot (Block26, Row6, Column5)	60339.97	65535.00	9961.23	0.04	0.17	7286.00	7466.25	7286.00	843.12	0.01	0.11	100.00	100.00	72.96	58249.00	53053.97	37049048.00	62.71	21496.84	20243.00
26	6	6	10616.00	31353.00	181.95	0	Spot (Block26, Row6, Column6)	10032.06	9788.00	1380.85	0.01	0.14	7341.00	7459.71	7341.00	636.77	0.01	0.09	98.00	84.00	0.00	2447.00	2691.06	9299721.00	4.04	8374.64	8277.00
26	7	6	10916.00	31349.00	147.90	0	Spot (Block26, Row6, Column7)	28356.02	26886.00	11445.29	0.02	0.40	7312.00	7414.83	7312.00	771.81	0.01	0.10	100.00	100.00	0.00	19574.00	21044.02	17013612.00	27.13	12204.65	11602.50
26	8	6	11220.00	31350.00	146.10	0	Spot (Block26, Row6, Column8)	33212.69	30126.00	15748.42	0.04	0.47	7384.00	7470.37	7384.00	761.81	0.01	0.10	100.00	100.00	3.44	22742.00	25828.69	19296588.00	33.79	13258.22	12737.00
26	1	7	9116.00	31656.00	208.65	0	Spot (Block26, Row7, Column1)	11645.48	11491.00	1769.55	0.01	0.15	7252.00	7382.11	7252.00	761.39	0.01	0.10	100.00	99.00	0.00	4239.00	4393.48	14486983.00	5.60	8952.82	8935.00
26	2	7	9416.00	31645.00	178.30	0	Spot (Block26, Row7, Column2)	8589.15	8498.00	782.75	0.00	0.09	6952.00	7028.62	6952.00	591.92	0.00	0.08	91.00	69.00	0.00	1546.00	1637.15	7652930.00	2.64	7617.36	7580.00
26	3	7	9712.00	31641.00	199.20	0	Spot (Block26, Row7, Column3)	7933.08	7890.00	448.17	0.00	0.06	6891.00	6967.35	6891.00	623.48	0.00	0.09	80.00	31.00	0.00	999.00	1042.08	8956445.00	1.55	7457.73	7438.50
26	4	7	10018.00	31643.00	202.45	0	Spot (Block26, Row7, Column4)	8581.23	8479.00	665.11	0.01	0.08	7019.00	7063.84	7019.00	602.85	0.00	0.09	95.00	67.00	0.00	1460.00	1562.23	9979974.00	2.52	7875.65	7617.50
26	5	7	10316.00	31643.00	174.70	0	Spot (Block26, Row7, Column5)	12051.20	11768.00	2231.13	0.01	0.19	7142.00	7235.68	7142.00	766.25	0.01	0.11	100.00	98.00	0.00	4626.00	4909.20	10267625.00	6.28	8701.92	8690.50
26	6	7	10617.00	31648.00	191.95	0	Spot (Block26, Row7, Column6)	11620.21	11586.50	1743.30	0.00	0.15	7507.00	7597.74	7507.00	748.10	0.01	0.10	99.00	94.00	0.00	4079.50	4113.21	12038543.00	5.38	9156.02	9079.00
26	7	7	10906.00	31650.00	146.35	0	Spot (Block26, Row7, Column7)	28916.88	28111.00	10520.55	0.01	0.36	7398.00	7539.31	7398.00	812.26	0.01	0.11	100.00	100.00	0.17	20713.00	21518.88	16800710.00	26.32	13014.37	11836.00
26	8	7	11221.00	31648.00	189.95	0	Spot (Block26, Row7, Column8)	17329.41	17120.50	2656.49	0.01	0.15	7213.00	7275.09	7213.00	585.09	0.00	0.08	100.00	100.00	0.00	9907.50	10116.41	17710656.00	17.18	10284.94	10194.00
26	1	8	9107.00	31952.00	153.85	0	Spot (Block26, Row8, Column1)	64535.56	65535.00	4459.69	0.01	0.07	7303.50	7443.94	7303.50	856.44	0.01	0.12	100.00	100.00	93.36	58231.50	57232.06	41819424.00	66.66	25704.75	22754.50
26	2	8	9413.00	31947.00	167.25	0	Spot (Block26, Row8, Column2)	9480.87	9406.00	1214.23	0.00	0.13	6890.00	7012.88	6890.00	761.66	0.01	0.11	96.00	77.00	0.00	2516.00	2590.87	7357155.00	3.24	7681.53	7583.00
26	3	8	9706.00	31946.00	143.70	0	Spot (Block26, Row8, Column3)	17529.85	16716.00	5562.11	0.02	0.32	6724.00	6786.10	6724.00	530.75	0.00	0.08	100.00	100.00	0.00	9992.00	10805.85	9781656.00	20.24	9660.10	9688.00
26	4	8	10018.00	31940.00	167.00	0	Spot (Block26, Row8, Column4)	10446.43	10490.00	1530.29	0.00	0.15	6828.00	6873.22	6828.00	521.58	0.00	0.08	99.00	98.00	0.00	3662.00	3618.43	8095987.00	6.85	7991.63	7954.50
26	5	8	10305.00	31950.00	186.45	0	Spot (Block26, Row8, Column5)	8425.87	8415.00	711.64	0.00	0.08	6831.00	6887.29	6831.00	550.58	0.00	0.08	94.00	70.00	0.00	1584.00	1594.87	8248922.00	2.79	7491.59	7444.00
26	6	8	10620.00	31953.00	159.50	0	Spot (Block26, Row8, Column6)	15282.04	14603.00	3428.22	0.02	0.22	7152.00	7291.64	7152.00	843.08	0.01	0.12	100.00	100.00	0.00	7451.00	8130.04	10697427.00	9.48	9647.45	9618.50
26	7	8	10912.00	31945.00	149.75	0	Spot (Block26, Row8, Column7)	18277.73	17982.00	4502.67	0.01	0.25	7232.00	7356.00	7232.00	843.26	0.01	0.11	100.00	100.00	0.00	10750.00	11045.73	11240802.00	12.95	10314.94	10399.50
26	8	8	11218.00	31948.00	154.75	0	Spot (Block26, Row8, Column8)	23415.31	22161.00	7805.61	0.02	0.33	7111.00	7204.16	7111.00	642.52	0.01	0.09	100.00	100.00	0.15	15050.00	16304.31	15477521.00	25.23	11397.75	10910.00
27	1	1	13612.00	29843.00	165.75	0	Spot (Block27, Row1, Column1)	65046.25	65535.00	2446.27	0.00	0.04	18835.00	19021.62	18835.00	1877.62	0.00	0.10	100.00	100.00	93.69	46700.00	46211.25	49500696.00	24.51	34649.82	33162.00
27	2	1	13912.00	29849.00	179.40	0	Spot (Block27, Row1, Column2)	22330.05	22044.00	1954.32	0.01	0.09	17812.00	17911.74	17812.00	1505.65	0.00	0.08	96.00	77.00	0.00	4232.00	4518.05	20119380.00	2.93	19750.78	19450.00
27	3	1	14218.00	29848.00	194.75	0	Spot (Block27, Row1, Column3)	21607.27	21194.00	2220.38	0.01	0.10	17667.00	17738.56	17667.00	1337.15	0.00	0.08	93.00	65.00	0.00	3527.00	3940.27	23141388.00	2.89	19093.53	19157.00
27	4	1	14510.00	29845.00	181.20	0	Spot (Block27, Row1, Column4)	21872.93	21594.00	1656.23	0.01	0.08	17936.00	18041.50	17936.00	1376.56	0.00	0.08	95.00	73.00	0.00	3658.00	3936.93	20276200.00	2.78	19802.85	19672.00
27	5	1	14811.00	29846.00	164.00	0	Spot (Block27, Row1, Column5)	29223.02	27177.00	6608.36	0.03	0.23	18397.00	18445.71	18397.00	1389.36	0.00	0.08	100.00	97.00	0.00	8780.00	10826.02	21888052.00	7.76	21519.76	21410.00
27	6	1	15118.00	29848.00	202.30	0	Spot (Block27, Row1, Column6)	26534.57	24699.50	6622.99	0.03	0.25	18389.00	18444.91	18389.00	1437.96	0.00	0.08	92.00	84.00	0.86	6310.50	8145.57	30780092.00	5.63	21564.54	19837.00
27	7	1	15424.00	29844.00	165.05	0	Spot (Block27, Row1, Column7)	38069.61	35603.00	11403.50	0.03	0.30	18526.00	18592.84	18526.00	1466.71	0.00	0.08	100.00	99.00	2.25	17077.00	19543.61	28818708.00	13.28	22962.69	22923.00
27	8	1	15722.00	29843.00	218.40	0	Spot (Block27, Row1, Column8)	22631.84	22528.50	1688.24	0.00	0.07	19029.00	19153.32	19029.00	1540.44	0.00	0.08	89.00	60.00	0.00	3499.50	3602.84	31005600.00	2.26	20182.47	20239.50
27	1	2	13599.00	30144.00	205.65	0	Spot (Block27, Row2, Column1)	20352.93	20154.00	1494.44	0.00	0.07	17918.00	18027.66	17918.00	1636.13	0.00	0.09	63.00	30.00	0.00	2236.00	2434.93	24484556.00	1.42	18991.91	18952.00
27	2	2	13911.00	30147.00	151.05	0	Spot (Block27, Row2, Column2)	23087.80	22751.50	2184.94	0.01	0.09	17448.00	17535.26	17448.00	1322.84	0.00	0.08	99.00	93.00	0.00	5303.50	5639.80	14452962.00	4.20	19868.83	19792.00
27	3	2	14217.00	30146.00	199.75	0	Spot (Block27, Row2, Column3)	21664.84	21651.00	1611.26	0.00	0.07	17748.00	17851.51	17748.00	1323.17	0.00	0.07	96.00	75.00	0.00	3903.00	3916.84	24611260.00	2.88	19346.42	19360.50
27	4	2	14520.00	30149.00	193.95	0	Spot (Block27, Row2, Column4)	23284.45	23050.00	1791.56	0.00	0.08	18102.00	18151.79	18102.00	1343.42	0.00	0.07	99.00	92.00	0.00	4948.00	5182.45	24797944.00	3.82	20610.16	20440.00
27	5	2	14826.00	30146.00	201.10	0	Spot (Block27, Row2, Column5)	23306.48	23153.00	1869.94	0.00	0.08	18206.00	18294.48	18206.00	1314.07	0.00	0.07	99.00	91.00	0.00	4947.00	5100.48	26709212.00	3.81	20284.16	20217.00
27	6	2	15112.00	30147.00	201.15	0	Spot (Block27, Row2, Column6)	21732.79	21597.50	1663.85	0.00	0.08	18289.50	18363.51	18289.50	1397.99	0.00	0.08	90.00	64.00	0.00	3308.00	3443.29	24905776.00	2.41	19883.32	19690.50
27	7	2	15414.00	30145.00	194.35	0	Spot (Block27, Row2, Column7)	22667.55	22387.50	1940.08	0.01	0.09	18574.00	18599.40	18574.00	1473.69	0.00	0.08	92.00	69.00	0.00	3813.50	4093.55	24254274.00	2.76	20367.21	20292.00
27	8	2	15713.00	30145.00	207.05	0	Spot (Block27, Row2, Column8)	22319.73	22324.00	1533.44	0.00	0.07	18849.50	18950.54	18849.50	1407.87	0.00	0.07	91.00	59.00	0.00	3474.50	3470.23	27230038.00	2.39	20424.70	20292.00
27	1	3	13608.00	30439.00	184.10	0	Spot (Block27, Row3, Column1)	26591.65	24860.00	7745.60	0.03	0.29	17612.00	17700.41	17612.00	1504.81	0.00	0.09	96.00	86.00	2.31	7248.00	8979.65	25368456.00	5.91	20777.84	19661.00
27	2	3	13918.00	30449.00	200.55	0	Spot (Block27, Row3, Column2)	20919.48	20711.00	1645.09	0.00	0.08	17421.50	17481.60	17421.50	1361.51	0.00	0.08	92.00	64.00	0.00	3289.50	3497.98	23869120.00	2.53	19047.06	19042.00
27	3	3	14210.00	30434.00	202.15	0	Spot (Block27, Row3, Column3)	21692.85	21605.50	1789.13	0.00	0.08	17975.50	18089.72	17975.50	1405.13	0.00	0.08	92.00	60.00	0.00	3630.00	3717.35	25250480.00	2.56	19753.64	19834.00
27	4	3	14511.00	30446.00	189.30	0	Spot (Block27, Row3, Column4)	24757.01	24192.50	3234.48	0.01	0.13	18307.00	18395.81	18307.00	1353.61	0.00	0.07	99.00	89.00	0.00	5885.50	6450.01	25004572.00	4.70	20707.10	20595.00
27	5	3	14818.00	30447.00	186.55	0	Spot (Block27, Row3, Column5)	22517.80	22409.50	1709.40	0.00	0.08	18384.50	18500.44	18384.50	1321.26	0.00	0.07	98.00	77.00	0.00	4025.00	4133.30	22067432.00	3.04	20416.61	20368.00
27	6	3	15112.00	30448.00	195.10	0	Spot (Block27, Row3, Column6)	22563.39	22271.50	1766.59	0.01	0.08	18452.00	18527.50	18452.00	1418.25	0.00	0.08	95.00	76.00	0.00	3819.50	4111.39	24187944.00	2.85	20052.43	20114.00
27	7	3	15419.00	30450.00	172.15	0	Spot (Block27, Row3, Column7)	25497.22	24833.00	3548.22	0.01	0.14	18586.00	18646.04	18586.00	1406.69	0.00	0.08	98.00	90.00	0.00	6247.00	6911.22	21035212.00	4.87	20972.25	20829.00
27	8	3	15716.00	30448.00	189.30	0	Spot (Block27, Row3, Column8)	22342.58	22092.00	1737.47	0.00	0.08	18783.00	18875.02	18783.00	1400.76	0.00	0.07	91.00	62.00	0.00	3309.00	3559.58	22610700.00	2.48	20499.07	20490.00
27	1	4	13614.00	30745.00	171.70	0	Spot (Block27, Row4, Column1)	24980.88	25070.50	3303.82	0.00	0.13	17797.00	17901.74	17797.00	1475.98	0.00	0.08	99.00	91.00	0.00	7273.50	7183.88	20484328.00	4.80	20572.35	20584.00
27	2	4	13920.00	30750.00	210.30	0	Spot (Block27, Row4, Column2)	21978.73	21720.50	1724.83	0.01	0.08	17642.00	17760.80	17642.00	1428.50	0.00	0.08	97.00	77.00	0.00	4078.50	4336.73	27693198.00	2.95	19275.52	19259.00
27	3	4	14216.00	30750.00	156.00	0	Spot (Block27, Row4, Column3)	43196.34	41960.00	12356.87	0.01	0.29	18282.00	18356.03	18282.00	1487.11	0.00	0.08	100.00	100.00	6.00	23678.00	24914.34	28812004.00	16.70	24622.62	24361.50
27	4	4	14510.00	30749.00	207.05	0	Spot (Block27, Row4, Column4)	22104.81	21895.50	1607.91	0.00	0.07	18532.00	18638.01	18532.00	1437.97	0.00	0.08	95.00	59.00	0.00	3363.50	3572.81	26879448.00	2.41	20314.76	20329.00
27	5	4	14804.00	30742.00	202.45	0	Spot (Block27, Row4, Column5)	22342.12	22026.00	1694.55	0.01	0.08	18695.00	18805.71	18695.00	1384.93	0.00	0.07	94.00	63.00	0.00	3331.00	3647.12	25961550.00	2.55	20210.87	20151.50
27	6	4	15126.00	30744.00	202.90	0	Spot (Block27, Row4, Column6)	23857.55	23760.00	1923.84	0.00	0.08	18735.00	18815.44	18735.00	1321.80	0.00	0.07	100.00	89.00	0.00	5025.00	5122.55	27841750.00	3.81	20617.55	20670.00
27	7	4	15410.00	30749.00	186.30	0	Spot (Block27, Row4, Column7)	25665.62	24396.00	4794.62	0.02	0.19	18760.00	18825.97	18760.00	1363.48	0.00	0.07	96.00	87.00	0.10	5636.00	6905.62	25049660.00	5.02	20874.78	20842.00
27	8	4	15720.00	30752.00	193.70	0	Spot (Block27, Row4, Column8)	22610.32	22545.00	2109.15	0.00	0.09	18772.00	18830.68	18772.00	1391.00	0.00	0.07	87.00	67.00	0.00	3773.00	3838.32	23966952.00	2.72	20004.50	19891.00
27	1	5	13615.00	31047.00	162.10	0	Spot (Block27, Row5, Column1)	25247.28	24994.50	3049.53	0.00	0.12	18094.00	18268.13	18094.00	2365.85	0.00	0.13	98.00	74.00	0.00	6900.50	7153.28	18329524.00	2.95	20472.74	20477.00
27	2	5	13916.00	31047.00	188.15	0	Spot (Block27, Row5, Column2)	21124.24	21112.00	1665.51	0.00	0.08	17829.00	18041.21	17829.00	2399.45	0.01	0.13	65.00	17.00	0.00	3283.00	3295.24	21060872.00	1.28	19358.19	19311.50
27	3	5	14221.00	31052.00	200.40	0	Spot (Block27, Row5, Column3)	24523.04	24310.00	2396.63	0.00	0.10	18535.00	18660.30	18535.00	1488.52	0.00	0.08	98.00	89.00	0.00	5775.00	5988.04	27980804.00	3.94	21000.06	20945.00
27	4	5	14514.00	31047.00	184.10	0	Spot (Block27, Row5, Column4)	24842.75	24488.00	2554.81	0.01	0.10	18931.00	19032.64	18931.00	1464.64	0.00	0.08	98.00	88.00	0.00	5557.00	5911.75	23600612.00	3.97	21503.32	21448.50
27	5	5	14817.00	31049.00	152.90	0	Spot (Block27, Row5, Column5)	48878.47	48276.00	13326.19	0.01	0.27	19151.50	19251.71	19151.50	1570.33	0.00	0.08	100.00	100.00	22.50	29124.50	29726.97	31282368.00	18.87	26944.19	26762.00
27	6	5	15117.00	31043.00	207.85	0	Spot (Block27, Row5, Column6)	22652.78	22415.00	1849.21	0.00	0.08	19039.00	19126.04	19039.00	1499.92	0.00	0.08	88.00	59.00	0.00	3376.00	3613.78	27998832.00	2.35	20536.90	20655.00
27	7	5	15419.00	31050.00	187.90	0	Spot (Block27, Row5, Column7)	23384.56	23311.00	1860.01	0.00	0.08	19095.00	19133.65	19095.00	1441.01	0.00	0.08	93.00	75.00	0.00	4216.00	4289.56	23127336.00	2.95	21259.77	21126.50
27	8	5	15722.00	31048.00	171.40	0	Spot (Block27, Row5, Column8)	30559.11	27904.00	7643.34	0.04	0.25	19116.50	19164.74	19116.50	1444.41	0.00	0.08	99.00	92.00	0.00	8787.50	11442.61	24966792.00	7.89	21716.33	21744.50
27	1	6	13604.00	31343.00	188.00	0	Spot (Block27, Row6, Column1)	22192.21	22029.00	1796.05	0.00	0.08	18105.00	18290.19	18105.00	2390.88	0.00	0.13	81.00	32.00	0.00	3924.00	4087.21	22081248.00	1.63	20320.23	20058.00
27	2	6	13919.00	31344.00	200.50	0	Spot (Block27, Row6, Column2)	21443.57	21382.50	1599.07	0.00	0.07	17812.00	18058.68	17812.00	2441.26	0.01	0.14	72.00	22.00	0.00	3570.50	3631.57	24402774.00	1.39	19511.50	19634.00
27	3	6	14205.00	31349.00	159.80	0	Spot (Block27, Row6, Column3)	34926.00	33976.00	8100.21	0.01	0.23	18403.00	18584.20	18403.00	1530.07	0.00	0.08	100.00	99.00	0.14	15573.00	16523.00	24483108.00	10.68	23002.09	23080.00
27	4	6	14517.00	31344.00	182.85	0	Spot (Block27, Row6, Column4)	24418.59	24031.50	2170.73	0.01	0.09	18857.00	18998.97	18857.00	1504.53	0.00	0.08	98.00	90.00	0.00	5174.50	5561.59	22904620.00	3.60	21493.06	21617.00
27	5	6	14819.00	31350.00	149.15	0	Spot (Block27, Row6, Column5)	51869.29	53770.00	13366.88	0.02	0.26	19029.50	19175.08	19029.50	1597.54	0.00	0.08	100.00	100.00	36.09	34740.50	32839.79	31329264.00	20.47	27676.32	27425.50
27	6	6	15124.00	31345.00	184.25	0	Spot (Block27, Row6, Column6)	22478.53	22471.50	1676.68	0.00	0.07	18968.00	19056.72	18968.00	1517.09	0.00	0.08	84.00	57.00	0.00	3503.50	3510.53	21534436.00	2.26	21118.80	21121.00
27	7	6	15418.00	31347.00	171.75	0	Spot (Block27, Row6, Column7)	29921.35	27889.00	6418.97	0.03	0.21	19116.00	19154.64	19116.00	1492.03	0.00	0.08	99.00	97.00	0.00	8773.00	10805.35	24475654.00	7.22	22142.69	22071.00
27	8	6	15723.00	31354.00	152.70	0	Spot (Block27, Row6, Column8)	33055.06	31736.00	7681.45	0.02	0.23	19204.00	19294.45	19204.00	1517.31	0.00	0.08	99.00	97.00	0.00	12532.00	13851.06	21254404.00	9.07	23184.62	23292.00
27	1	7	13615.00	31651.00	204.20	0	Spot (Block27, Row7, Column1)	22818.81	22661.50	1989.90	0.00	0.09	18195.00	18380.81	18195.00	1698.97	0.00	0.09	96.00	71.00	0.00	4466.50	4623.81	27017488.00	2.61	20158.39	20119.00
27	2	7	13916.00	31644.00	196.50	0	Spot (Block27, Row7, Column2)	20827.11	20680.00	1828.85	0.00	0.09	17560.50	17613.21	17560.50	1366.39	0.00	0.08	86.00	56.00	0.00	3119.50	3266.61	22680724.00	2.35	19086.03	18982.00
27	3	7	14218.00	31638.00	208.25	0	Spot (Block27, Row7, Column3)	21441.03	21341.50	1662.28	0.00	0.08	18118.00	18197.55	18118.00	1503.56	0.00	0.08	86.00	54.00	0.00	3223.50	3323.03	26501130.00	2.16	19884.65	19970.00
27	4	7	14513.00	31642.00	193.00	0	Spot (Block27, Row7, Column4)	21700.92	21432.00	1660.77	0.01	0.08	18332.00	18443.73	18332.00	1444.79	0.00	0.08	88.00	55.00	0.00	3100.00	3368.92	22720860.00	2.25	20193.02	20065.00
27	5	7	14816.00	31645.00	206.15	0	Spot (Block27, Row7, Column5)	23056.29	22714.50	1923.02	0.01	0.08	18474.00	18580.85	18474.00	1497.69	0.00	0.08	96.00	79.00	0.00	4240.50	4582.29	27898076.00	2.99	20547.15	20467.00
27	6	7	15119.00	31644.00	196.95	0	Spot (Block27, Row7, Column6)	23251.31	23147.00	1835.52	0.00	0.08	18614.00	18616.68	18614.00	1437.51	0.00	0.08	98.00	81.00	0.00	4533.00	4637.31	25506684.00	3.22	20928.56	20874.50
27	7	7	15402.00	31647.00	172.25	0	Spot (Block27, Row7, Column7)	27662.09	26964.00	4958.48	0.01	0.18	18569.00	18658.65	18569.00	1499.72	0.00	0.08	98.00	91.00	0.00	8395.00	9093.09	22710572.00	6.00	21154.43	21254.00
27	8	7	15726.00	31644.00	183.30	0	Spot (Block27, Row7, Column8)	29044.10	27573.00	6686.00	0.02	0.23	19019.00	19088.09	19019.00	1562.48	0.00	0.08	99.00	99.00	1.69	8554.00	10025.10	27417652.00	6.37	22641.97	22625.00
27	1	8	13606.00	31954.00	160.05	0	Spot (Block27, Row8, Column1)	64667.56	65535.00	3751.75	0.01	0.06	19235.00	19380.44	19235.00	1952.88	0.00	0.10	100.00	100.00	92.91	46300.00	45432.56	45591072.00	23.19	33994.88	33314.00
27	2	8	13916.00	31952.00	202.05	0	Spot (Block27, Row8, Column2)	21411.28	21277.00	1702.04	0.00	0.08	18127.00	18211.93	18127.00	1712.53	0.00	0.09	81.00	41.00	0.00	3150.00	3284.28	24730006.00	1.87	19147.73	19175.00
27	3	8	14210.00	31951.00	190.05	0	Spot (Block27, Row8, Column3)	23748.45	22871.00	3605.71	0.02	0.15	18126.00	18207.83	18126.00	1550.95	0.00	0.09	91.00	74.00	0.00	4745.00	5622.45	24152180.00	3.57	19823.12	19872.00
27	4	8	14512.00	31944.00	181.45	0	Spot (Block27, Row8, Column4)	22709.19	22515.00	2006.58	0.00	0.09	18316.50	18462.63	18316.50	1537.70	0.00	0.08	93.00	73.00	0.00	4198.50	4392.69	20937862.00	2.76	20106.44	19942.50
27	5	8	14800.00	31951.00	205.75	0	Spot (Block27, Row8, Column5)	21323.69	21276.50	1603.36	0.00	0.08	18432.00	18504.51	18432.00	1515.66	0.00	0.08	76.00	44.00	0.00	2844.50	2891.69	25631040.00	1.86	20022.00	19858.00
27	6	8	15120.00	31956.00	182.30	0	Spot (Block27, Row8, Column6)	23975.78	23865.00	2295.02	0.00	0.10	18532.00	18605.71	18532.00	1521.16	0.00	0.08	95.00	85.00	0.00	5333.00	5443.78	22393380.00	3.53	20943.52	20726.00
27	7	8	15416.00	31949.00	177.40	0	Spot (Block27, Row8, Column7)	24792.01	24373.00	3050.03	0.01	0.12	18698.00	18785.55	18698.00	1582.30	0.00	0.08	96.00	82.00	0.00	5675.00	6094.01	21841754.00	3.80	20836.86	20835.00
27	8	8	15722.00	31948.00	165.10	0	Spot (Block27, Row8, Column8)	31324.98	30571.00	5720.05	0.01	0.18	19389.00	19436.68	19389.00	1700.39	0.00	0.09	100.00	98.00	0.13	11182.00	11935.98	23493732.00	6.99	22542.85	22448.50
28	1	1	18123.00	29848.00	163.35	0	Spot (Block28, Row1, Column1)	62560.12	65535.00	6517.53	0.02	0.10	6087.50	6158.54	6087.50	562.82	0.01	0.09	100.00	100.00	76.67	59447.50	56472.62	45857008.00	100.21	23558.36	22061.00
28	2	1	18414.00	29854.00	156.10	0	Spot (Block28, Row1, Column2)	15990.77	14757.00	5804.34	0.03	0.36	5776.00	5847.26	5776.00	487.45	0.01	0.08	100.00	100.00	0.00	8981.00	10214.77	10713819.00	20.81	8102.38	7947.50
28	3	1	18719.00	29855.00	156.80	0	Spot (Block28, Row1, Column3)	11519.28	10612.00	3597.80	0.04	0.31	5665.00	5717.62	5665.00	318.19	0.00	0.06	100.00	100.00	0.00	4947.00	5854.28	7752478.00	18.23	7031.02	6983.50
28	4	1	19009.00	29853.00	157.35	0	Spot (Block28, Row1, Column4)	12355.36	11643.00	3800.02	0.03	0.31	5770.00	5823.55	5770.00	346.27	0.00	0.06	100.00	100.00	0.00	5873.00	6585.36	8401645.00	18.86	7305.49	7218.50
28	5	1	19318.00	29849.00	156.25	0	Spot (Block28, Row1, Column5)	16039.51	14828.00	6708.07	0.03	0.42	5995.00	6038.23	5995.00	375.55	0.00	0.06	100.00	100.00	0.00	8833.00	10044.51	10794589.00	26.63	8215.75	8146.00
28	6	1	19610.00	29842.00	156.50	0	Spot (Block28, Row1, Column6)	19607.89	18105.00	7867.04	0.03	0.40	6175.00	6236.86	6175.00	394.75	0.00	0.06	100.00	100.00	0.00	11930.00	13432.89	13235326.00	33.87	9350.59	9061.50
28	7	1	19927.00	29846.00	157.25	0	Spot (Block28, Row1, Column7)	41529.04	40159.00	19336.66	0.01	0.47	6277.00	6334.80	6277.00	418.45	0.00	0.07	100.00	100.00	26.28	33882.00	35252.04	28281448.00	84.11	14214.23	13177.50
28	8	1	20232.00	29840.00	207.90	0	Spot (Block28, Row1, Column8)	7711.64	7716.00	421.56	0.00	0.05	6454.00	6488.41	6454.00	334.51	0.00	0.05	99.00	90.00	0.00	1262.00	1257.64	9508451.00	3.66	6882.85	6901.50
28	1	2	18106.00	30148.00	197.20	0	Spot (Block28, Row2, Column1)	6629.47	6640.00	263.80	0.00	0.04	5773.00	5841.27	5773.00	426.46	0.01	0.07	96.00	52.00	0.00	867.00	856.47	7285785.00	1.85	6176.04	6171.00
28	2	2	18412.00	30151.00	136.40	0	Spot (Block28, Row2, Column2)	12884.71	12597.00	2194.33	0.01	0.17	5618.00	5655.35	5618.00	283.19	0.00	0.05	100.00	100.00	0.00	6979.00	7266.71	6481010.00	25.53	7952.77	7907.50
28	3	2	18713.00	30154.00	192.95	0	Spot (Block28, Row2, Column3)	6871.50	6865.00	441.13	0.00	0.06	5624.50	5682.91	5624.50	315.43	0.00	0.06	99.00	91.00	0.00	1240.50	1247.00	7215080.00	3.77	6073.90	6054.00
28	4	2	19018.00	30153.00	180.10	0	Spot (Block28, Row2, Column4)	11135.13	11413.50	2027.37	0.01	0.18	5719.00	5803.76	5719.00	400.25	0.01	0.07	100.00	100.00	0.00	5694.50	5416.13	10110702.00	13.32	7339.86	7329.00
28	5	2	19321.00	30151.00	197.95	0	Spot (Block28, Row2, Column5)	7858.86	7853.50	522.47	0.00	0.07	5827.00	5866.00	5827.00	289.34	0.00	0.05	100.00	99.00	0.00	2026.50	2031.86	8723337.00	6.89	6552.71	6535.00
28	6	2	19612.00	30147.00	170.95	0	Spot (Block28, Row2, Column6)	8903.35	8643.00	1374.95	0.01	0.15	5945.00	5986.10	5945.00	305.24	0.00	0.05	100.00	100.00	0.00	2698.00	2958.35	7256229.00	9.56	6831.97	6793.00
28	7	2	19920.00	30154.00	164.40	0	Spot (Block28, Row2, Column7)	9501.44	9159.00	1659.58	0.02	0.17	6086.00	6147.89	6086.00	360.56	0.00	0.06	100.00	99.00	0.00	3073.00	3415.44	7135584.00	9.30	6947.90	6965.50
28	8	2	20223.00	30148.00	214.85	0	Spot (Block28, Row2, Column8)	7175.43	7163.00	322.66	0.00	0.04	6249.00	6264.20	6249.00	236.17	0.00	0.04	98.00	91.00	0.00	914.00	926.43	9478740.00	3.86	6632.40	6626.50
28	1	3	18122.00	30452.00	153.05	0	Spot (Block28, Row3, Column1)	20099.99	18508.00	8149.79	0.04	0.41	5731.00	5813.39	5731.00	440.57	0.01	0.08	100.00	100.00	0.00	12777.00	14368.99	12924291.00	32.43	9111.17	8699.50
28	2	3	18420.00	30450.00	188.15	0	Spot (Block28, Row3, Column2)	6977.86	7069.00	467.60	0.01	0.07	5599.50	5643.05	5599.50	311.93	0.00	0.06	98.00	92.00	0.00	1469.50	1378.36	6929019.00	4.28	6162.21	6206.00
28	3	3	18710.00	30444.00	176.70	0	Spot (Block28, Row3, Column3)	8610.29	8385.50	1856.45	0.01	0.22	5806.00	5887.23	5806.00	452.49	0.01	0.08	99.00	94.00	0.00	2579.50	2804.29	7525394.00	6.02	6603.80	6567.00
28	4	3	19019.00	30447.00	152.30	0	Spot (Block28, Row3, Column4)	35118.59	32520.00	17407.09	0.03	0.50	5980.00	6034.46	5980.00	384.80	0.00	0.06	100.00	100.00	6.58	26540.00	29138.59	22405700.00	75.58	12025.30	11523.50
28	5	3	19319.00	30454.00	179.70	0	Spot (Block28, Row3, Column5)	7708.91	7373.00	1070.12	0.02	0.14	5999.00	6021.39	5999.00	343.15	0.00	0.06	99.00	94.00	0.00	1374.00	1709.91	6976562.00	4.92	6579.79	6607.50
28	6	3	19620.00	30448.00	201.65	0	Spot (Block28, Row3, Column6)	7155.86	7181.00	356.73	0.00	0.05	6010.00	6025.15	6010.00	298.64	0.00	0.05	99.00	92.00	0.00	1171.00	1145.86	8243548.00	3.79	6375.55	6371.00
28	7	3	19923.00	30452.00	153.80	0	Spot (Block28, Row3, Column7)	14591.92	13834.00	4748.39	0.02	0.33	6106.00	6162.31	6106.00	327.81	0.00	0.05	100.00	100.00	0.00	7728.00	8485.92	9440975.00	25.71	8178.67	8071.00
28	8	3	20224.00	30452.00	211.85	0	Spot (Block28, Row3, Column8)	7227.84	7210.50	422.59	0.00	0.06	6220.00	6251.44	6220.00	283.88	0.00	0.05	96.00	83.00	0.00	990.50	1007.84	9237184.00	3.44	6543.48	6517.00
28	1	4	18119.00	30749.00	153.70	0	Spot (Block28, Row4, Column1)	32299.04	30883.00	16037.38	0.02	0.50	6230.00	6220.12	6230.00	553.45	0.00	0.09	100.00	100.00	2.91	24653.00	26069.04	21123592.00	47.12	11180.41	10788.00
28	2	4	18413.00	30755.00	204.90	0	Spot (Block28, Row4, Column2)	7017.42	6953.00	383.10	0.00	0.05	5880.50	5934.65	5880.50	507.11	0.00	0.09	98.00	58.00	0.00	1072.50	1136.92	8385816.00	2.14	6405.90	6365.00
28	3	4	18720.00	30751.00	161.60	0	Spot (Block28, Row4, Column3)	60620.05	65535.00	9892.31	0.03	0.16	6074.00	6134.24	6074.00	515.07	0.00	0.08	100.00	100.00	74.65	59461.00	54546.05	43768088.00	105.78	20650.24	18314.00
28	4	4	19008.00	30759.00	187.95	0	Spot (Block28, Row4, Column4)	7379.91	7323.00	418.14	0.00	0.06	6164.00	6214.99	6164.00	431.48	0.00	0.07	98.00	80.00	0.00	1159.00	1215.91	7357767.00	2.70	6759.17	6744.00
28	5	4	19308.00	30748.00	183.20	0	Spot (Block28, Row4, Column5)	7865.00	7707.00	1200.07	0.01	0.15	6071.00	6130.83	6071.00	414.34	0.00	0.07	99.00	92.00	0.00	1636.00	1794.00	7408830.00	4.19	6802.84	6783.00
28	6	4	19616.00	30742.00	199.35	0	Spot (Block28, Row4, Column6)	9054.70	8638.00	3166.85	0.02	0.35	6125.00	6164.18	6125.00	289.95	0.00	0.05	100.00	99.00	0.00	2513.00	2929.70	10213701.00	9.97	7133.15	7053.50
28	7	4	19913.00	30753.00	160.50	0	Spot (Block28, Row4, Column7)	11935.87	10683.00	3818.07	0.05	0.32	6240.00	6288.07	6240.00	321.98	0.00	0.05	100.00	100.00	0.00	4443.00	5695.87	8510278.00	17.54	7564.98	7558.00
28	8	4	20218.00	30759.00	166.55	0	Spot (Block28, Row4, Column8)	9167.60	8952.00	1271.76	0.01	0.14	6372.00	6405.42	6372.00	321.26	0.00	0.05	100.00	99.00	0.00	2580.00	2795.60	7049887.00	8.60	7156.25	7131.00
28	1	5	18116.00	31053.00	152.80	0	Spot (Block28, Row5, Column1)	32592.12	29450.50	17793.46	0.04	0.55	6511.00	6560.44	6511.00	442.66	0.00	0.07	100.00	100.00	6.76	22939.50	26081.12	20728632.00	58.81	12183.45	11584.00
28	2	5	18408.00	31051.00	190.20	0	Spot (Block28, Row5, Column2)	7772.65	7754.50	513.12	0.00	0.07	6148.50	6198.47	6148.50	363.05	0.00	0.06	99.00	95.00	0.00	1606.00	1624.15	7912561.00	4.34	6801.68	6731.00
28	3	5	18724.00	31056.00	186.75	0	Spot (Block28, Row5, Column3)	7804.08	7880.00	530.09	0.00	0.07	6223.00	6267.83	6223.00	416.85	0.00	0.07	99.00	93.00	0.00	1657.00	1581.08	7655805.00	3.69	6923.19	6915.00
28	4	5	19019.00	31052.00	152.25	0	Spot (Block28, Row5, Column4)	15378.92	14801.50	4699.10	0.02	0.31	6284.00	6336.32	6284.00	421.75	0.00	0.07	100.00	100.00	0.00	8517.50	9094.92	9719480.00	21.44	8702.46	8513.50
28	5	5	19318.00	31048.00	157.60	0	Spot (Block28, Row5, Column5)	57752.01	65535.00	13075.74	0.05	0.23	6329.00	6446.23	6329.00	599.00	0.01	0.09	100.00	100.00	66.76	59206.00	51423.01	39444964.00	85.65	20394.59	17513.00
28	6	5	19624.00	31050.00	166.30	0	Spot (Block28, Row5, Column6)	9877.63	9644.00	1549.95	0.01	0.16	6408.00	6451.94	6408.00	428.95	0.00	0.07	100.00	100.00	0.00	3236.00	3469.63	7586019.00	7.99	7469.12	7465.00
28	7	5	19917.00	31061.00	201.35	0	Spot (Block28, Row5, Column7)	7617.64	7648.00	416.32	0.00	0.05	6372.00	6414.93	6372.00	342.88	0.00	0.05	99.00	88.00	0.00	1276.00	1245.64	8760283.00	3.51	6878.82	6825.50
28	8	5	20219.00	31052.00	151.35	0	Spot (Block28, Row5, Column8)	21049.48	19479.00	9719.00	0.03	0.46	6459.00	6504.07	6459.00	338.25	0.00	0.05	100.00	100.00	0.00	13020.00	14590.48	13261175.00	43.00	9691.63	9416.00
28	1	6	18112.00	31351.00	208.95	0	Spot (Block28, Row6, Column1)	7904.59	7845.00	560.82	0.00	0.07	6578.00	6583.62	6578.00	384.06	0.00	0.06	98.00	82.00	0.00	1267.00	1326.59	9857022.00	3.44	7079.36	7035.00
28	2	6	18410.00	31349.00	218.65	0	Spot (Block28, Row6, Column2)	7442.03	7337.00	449.37	0.01	0.06	6172.00	6213.11	6172.00	329.38	0.00	0.05	99.00	95.00	0.00	1165.00	1270.03	10143484.00	3.73	6688.22	6691.00
28	3	6	18710.00	31349.00	151.10	0	Spot (Block28, Row6, Column3)	36531.75	33338.00	18227.37	0.04	0.50	6127.00	6168.94	6127.00	374.42	0.00	0.06	100.00	100.00	10.58	27211.00	30404.75	22795880.00	81.09	12605.06	11637.00
28	4	6	19026.00	31350.00	174.45	0	Spot (Block28, Row6, Column4)	9167.65	8945.00	1303.62	0.01	0.14	6282.00	6355.71	6282.00	452.64	0.01	0.07	100.00	98.00	0.00	2663.00	2885.65	7829171.00	6.21	7199.28	7154.00
28	5	6	19318.00	31351.00	152.45	0	Spot (Block28, Row6, Column5)	56383.80	65535.00	13725.10	0.07	0.24	6581.00	6714.41	6581.00	592.15	0.01	0.09	100.00	100.00	61.45	58954.00	49802.80	35691232.00	83.88	19472.30	18074.00
28	6	6	19626.00	31354.00	175.90	0	Spot (Block28, Row6, Column6)	8618.38	8467.00	743.95	0.01	0.09	6645.00	6724.73	6645.00	479.14	0.01	0.07	99.00	94.00	0.00	1822.00	1973.38	7437663.00	3.95	7479.46	7510.00
28	7	6	19922.00	31350.00	152.00	0	Spot (Block28, Row6, Column7)	21104.59	20059.00	8498.95	0.02	0.40	6452.00	6523.17	6452.00	370.29	0.00	0.06	100.00	100.00	0.00	13607.00	14652.59	13380309.00	39.38	9825.61	9425.00
28	8	6	20224.00	31354.00	148.85	0	Spot (Block28, Row6, Column8)	26503.58	25607.50	12066.80	0.01	0.46	6518.00	6563.64	6518.00	358.91	0.00	0.05	100.00	100.00	0.00	19089.50	19985.58	15955157.00	55.56	11422.32	10697.00
28	1	7	18113.00	31648.00	189.35	0	Spot (Block28, Row7, Column1)	7627.59	7597.00	450.77	0.00	0.06	6530.00	6576.36	6530.00	623.22	0.00	0.09	86.00	36.00	0.00	1067.00	1097.59	7726750.00	1.69	7008.73	6964.00
28	2	7	18421.00	31656.00	196.05	0	Spot (Block28, Row7, Column2)	7308.29	7256.00	526.63	0.00	0.07	6065.00	6101.21	6065.00	309.29	0.00	0.05	98.00	90.00	0.00	1191.00	1243.29	7944111.00	3.90	6558.96	6550.00
28	3	7	18720.00	31652.00	197.70	0	Spot (Block28, Row7, Column3)	7021.97	7009.00	287.24	0.00	0.04	6017.00	6057.24	6017.00	333.51	0.00	0.06	99.00	87.00	0.00	992.00	1004.97	7766295.00	2.89	6564.75	6585.00
28	4	7	19025.00	31642.00	210.45	0	Spot (Block28, Row7, Column4)	7348.34	7363.00	447.87	0.00	0.06	6163.00	6184.87	6163.00	337.35	0.00	0.05	98.00	85.00	0.00	1200.00	1185.34	9236861.00	3.45	6579.91	6549.50
28	5	7	19319.00	31651.00	185.00	0	Spot (Block28, Row7, Column5)	11038.18	10974.50	1861.80	0.00	0.17	6400.00	6522.15	6400.00	559.53	0.01	0.09	100.00	100.00	0.00	4574.50	4638.18	10618729.00	8.07	7978.62	8038.50
28	6	7	19614.00	31655.00	184.20	0	Spot (Block28, Row7, Column6)	8410.71	8485.00	564.25	0.00	0.07	6578.00	6633.08	6578.00	461.44	0.00	0.07	99.00	91.00	0.00	1907.00	1832.71	8015405.00	3.85	7404.90	7305.00
28	7	7	19909.00	31653.00	152.55	0	Spot (Block28, Row7, Column7)	21475.37	20739.00	7718.66	0.02	0.36	6495.00	6585.36	6495.00	408.89	0.01	0.06	100.00	100.00	0.00	14244.00	14980.37	13701286.00	36.42	10235.49	9369.00
28	8	7	20222.00	31652.00	191.25	0	Spot (Block28, Row7, Column8)	11675.17	11731.00	1336.42	0.00	0.11	6396.00	6433.00	6396.00	345.39	0.00	0.05	100.00	100.00	0.00	5335.00	5279.17	12025428.00	15.18	8041.63	7968.00
28	1	8	18109.00	31957.00	160.10	0	Spot (Block28, Row8, Column1)	62117.05	65535.00	8582.68	0.02	0.14	6730.00	6802.12	6730.00	759.88	0.00	0.11	100.00	100.00	79.52	58805.00	55387.05	43979284.00	72.79	23342.88	19254.50
28	2	8	18420.00	31956.00	189.10	0	Spot (Block28, Row8, Column2)	8371.89	8137.00	1141.18	0.01	0.14	6184.00	6236.31	6184.00	601.62	0.00	0.10	97.00	75.00	0.00	1953.00	2187.89	8430494.00	3.55	6874.32	6874.00
28	3	8	18712.00	31949.00	156.80	0	Spot (Block28, Row8, Column3)	11135.01	10404.00	3218.12	0.03	0.29	6017.00	6071.10	6017.00	343.41	0.00	0.06	100.00	100.00	0.00	4387.00	5118.01	7538405.00	14.75	7229.52	7180.00
28	4	8	19017.00	31941.00	186.05	0	Spot (Block28, Row8, Column4)	7705.72	7562.50	722.57	0.01	0.09	6024.00	6073.08	6024.00	328.15	0.00	0.05	99.00	94.00	0.00	1538.50	1681.72	7520786.00	4.98	6647.64	6606.50
28	5	8	19317.00	31947.00	211.75	0	Spot (Block28, Row8, Column5)	7188.94	7153.00	508.28	0.00	0.07	6076.00	6107.93	6076.00	339.24	0.00	0.06	92.00	82.00	0.00	1077.00	1112.94	9201837.00	3.19	6374.66	6308.00
28	6	8	19626.00	31945.00	201.45	0	Spot (Block28, Row8, Column6)	7447.82	7322.50	592.10	0.01	0.08	6291.50	6332.72	6291.50	464.70	0.00	0.07	90.00	60.00	0.00	1031.00	1156.32	8579888.00	2.40	6698.60	6726.50
28	7	8	19919.00	31953.00	159.90	0	Spot (Block28, Row8, Column7)	13781.22	13150.50	3545.99	0.02	0.26	6554.00	6633.97	6554.00	502.12	0.01	0.08	100.00	100.00	0.00	6596.50	7227.22	9674417.00	14.23	8409.18	8355.50
28	8	8	20223.00	31949.00	155.15	0	Spot (Block28, Row8, Column8)	15841.82	15615.00	4456.55	0.01	0.28	6336.00	6403.84	6336.00	404.49	0.00	0.06	100.00	100.00	0.00	9279.00	9505.82	10503127.00	23.33	9131.54	8859.00
29	1	1	4615.00	34340.00	163.20	0	Spot (Block29, Row1, Column1)	62875.94	65535.00	8088.01	0.02	0.13	372.00	427.75	372.00	278.32	0.06	0.65	100.00	100.00	86.39	65163.00	62503.94	46654400.00	224.37	12576.33	11143.00
29	2	1	4914.00	34358.00	146.20	0	Spot (Block29, Row1, Column2)	416.96	416.00	20.39	0.00	0.05	359.00	378.40	359.00	189.99	0.02	0.50	0.00	0.00	0.00	57.00	57.96	242670.00	0.20	387.30	388.00
29	3	1	5243.00	34331.00	167.90	0	Spot (Block29, Row1, Column3)	389.43	390.00	18.83	0.00	0.05	361.00	360.61	361.00	22.41	0.00	0.06	62.00	21.00	0.00	29.00	28.43	307260.00	1.29	376.61	377.00
29	4	1	5489.00	34352.00	144.20	0	Spot (Block29, Row1, Column4)	410.90	410.00	20.58	0.00	0.05	364.00	364.52	364.00	24.03	0.00	0.07	85.00	45.00	0.00	46.00	46.90	232160.00	1.93	381.67	381.00
29	5	1	5809.00	34349.00	183.55	0	Spot (Block29, Row1, Column5)	441.66	442.00	35.76	0.00	0.08	361.00	361.72	361.00	20.91	0.00	0.06	94.00	85.00	0.00	81.00	80.66	420016.00	3.82	386.86	387.00
29	6	1	6095.00	34343.00	162.70	0	Spot (Block29, Row1, Column6)	443.29	446.00	29.92	0.00	0.07	354.00	354.28	354.00	23.03	0.00	0.07	97.00	90.00	0.00	92.00	89.29	324488.00	3.86	389.08	386.00
29	7	1	6411.00	34346.00	167.15	0	Spot (Block29, Row1, Column7)	565.36	567.50	68.92	0.00	0.12	356.00	358.06	356.00	26.80	0.00	0.07	100.00	99.00	0.00	211.50	209.36	437590.00	7.73	431.13	422.00
29	8	1	6719.00	34341.00	165.80	0	Spot (Block29, Row1, Column8)	651.22	671.00	77.54	0.01	0.12	369.00	369.32	369.00	26.75	0.00	0.07	100.00	100.00	0.00	302.00	282.22	498180.00	10.54	462.33	460.00
29	1	2	4609.00	34644.00	147.00	-50	Spot (Block29, Row2, Column1)	378.01	376.00	28.55	0.00	0.08	356.00	385.71	356.00	185.68	0.03	0.48	0.00	0.00	0.00	20.00	22.01	223026.00	-0.04	366.39	367.00
29	2	2	4910.00	34644.00	147.00	-50	Spot (Block29, Row2, Column2)	380.50	381.00	23.04	0.00	0.06	352.00	352.14	352.00	19.65	0.00	0.06	65.00	32.00	0.00	29.00	28.50	224117.00	1.44	357.67	360.00
29	3	2	5188.00	34670.00	136.80	0	Spot (Block29, Row2, Column3)	381.05	381.00	15.77	0.00	0.04	353.50	354.35	353.50	22.31	0.00	0.06	62.00	14.00	0.00	27.50	27.55	191666.00	1.20	370.31	371.00
29	4	2	5540.00	34620.00	260.85	0	Spot (Block29, Row2, Column4)	376.93	378.00	21.05	0.00	0.06	360.00	361.80	360.00	22.44	0.00	0.06	41.00	7.00	0.00	18.00	16.93	748953.00	0.67	358.71	356.00
29	5	2	5811.00	34652.00	204.40	0	Spot (Block29, Row2, Column5)	418.48	417.00	27.35	0.00	0.07	351.00	352.22	351.00	23.92	0.00	0.07	95.00	73.00	0.00	66.00	67.48	496322.00	2.77	375.17	374.00
29	6	2	6121.00	34720.00	201.45	0	Spot (Block29, Row2, Column6)	368.24	369.00	23.55	0.00	0.06	347.00	347.34	347.00	22.71	0.00	0.07	49.00	16.00	0.00	22.00	21.24	423839.00	0.92	353.97	355.00
29	7	2	6421.00	34661.00	227.30	0	Spot (Block29, Row2, Column7)	383.32	381.00	22.47	0.00	0.06	356.00	356.98	356.00	19.49	0.00	0.05	59.00	29.00	0.00	25.00	27.32	569232.00	1.35	363.14	362.00
29	8	2	6715.00	34612.00	205.45	0	Spot (Block29, Row2, Column8)	385.73	384.00	18.72	0.00	0.05	363.00	364.78	363.00	23.96	0.00	0.07	44.00	9.00	0.00	21.00	22.73	464413.00	0.87	375.02	372.00
29	1	3	4618.00	34941.00	166.50	0	Spot (Block29, Row3, Column1)	435.39	437.00	26.41	0.00	0.06	350.00	350.80	350.00	18.67	0.00	0.05	99.00	95.00	0.00	87.00	85.39	334814.00	4.53	385.74	385.00
29	2	3	4920.00	34944.00	161.50	0	Spot (Block29, Row3, Column2)	390.89	391.00	18.53	0.00	0.05	351.00	351.85	351.00	22.31	0.00	0.06	81.00	41.00	0.00	40.00	39.89	282616.00	1.75	372.69	375.00
29	3	3	5236.00	34933.00	201.05	0	Spot (Block29, Row3, Column3)	430.83	432.00	27.94	0.00	0.06	360.00	360.40	360.00	23.15	0.00	0.06	95.00	80.00	0.00	72.00	70.83	492867.00	3.04	384.04	383.00
29	4	3	5502.00	34926.00	184.65	0	Spot (Block29, Row3, Column4)	423.33	424.00	24.42	0.00	0.06	361.00	361.48	361.00	20.57	0.00	0.06	96.00	75.00	0.00	63.00	62.33	403855.00	3.01	385.17	383.00
29	5	3	5805.00	34951.00	156.15	0	Spot (Block29, Row3, Column5)	395.89	395.00	22.04	0.00	0.06	350.00	350.77	350.00	22.20	0.00	0.06	85.00	50.00	0.00	45.00	45.89	266037.00	2.03	373.50	373.00
29	6	3	6112.00	34944.00	147.00	-50	Spot (Block29, Row3, Column6)	362.87	359.00	23.94	0.00	0.07	347.00	347.13	347.00	21.20	0.00	0.06	36.00	15.00	0.00	12.00	15.87	212643.00	0.74	369.32	363.00
29	7	3	6403.00	34939.00	205.70	0	Spot (Block29, Row3, Column7)	376.88	377.00	21.38	0.00	0.06	353.00	353.55	353.00	20.12	0.00	0.06	55.00	24.00	0.00	24.00	23.88	453766.00	1.16	359.07	360.00
29	8	3	6712.00	34898.00	192.25	0	Spot (Block29, Row3, Column8)	397.32	395.00	23.19	0.00	0.06	361.00	363.34	361.00	25.05	0.00	0.07	64.00	27.00	0.00	34.00	36.32	413611.00	1.36	382.64	378.50
29	1	4	4605.00	35243.00	217.15	0	Spot (Block29, Row4, Column1)	382.97	383.00	18.72	0.00	0.05	345.00	345.81	345.00	19.26	0.00	0.06	84.00	49.00	0.00	38.00	37.97	516245.00	1.93	360.00	361.00
29	2	4	4910.00	35252.00	135.40	0	Spot (Block29, Row4, Column2)	386.52	389.00	19.93	0.00	0.05	349.00	349.67	349.00	23.77	0.00	0.07	72.00	35.00	0.00	40.00	37.52	190556.00	1.55	363.91	363.00
29	3	4	5214.00	35245.00	149.65	0	Spot (Block29, Row4, Column3)	642.09	652.00	68.14	0.01	0.11	356.00	356.42	356.00	23.63	0.00	0.07	100.00	100.00	0.00	296.00	286.09	391032.00	12.09	457.42	463.00
29	4	4	5476.00	35244.00	124.20	0	Spot (Block29, Row4, Column4)	387.41	387.00	19.45	0.00	0.05	354.00	354.32	354.00	21.10	0.00	0.06	69.00	33.00	0.00	33.00	33.41	158840.00	1.57	372.17	373.00
29	5	4	5783.00	35228.00	175.80	0	Spot (Block29, Row4, Column5)	382.63	382.00	17.17	0.00	0.04	351.00	352.30	351.00	23.91	0.00	0.07	67.00	17.00	0.00	31.00	31.63	329827.00	1.27	363.88	363.00
29	6	4	6125.00	35249.00	208.25	0	Spot (Block29, Row4, Column6)	418.43	418.00	26.98	0.00	0.06	348.00	350.34	348.00	24.83	0.00	0.07	97.00	74.00	0.00	70.00	70.43	514675.00	2.74	375.89	377.00
29	7	4	6416.00	35258.00	210.20	0	Spot (Block29, Row4, Column7)	409.78	409.00	27.70	0.00	0.07	357.00	362.58	357.00	34.61	0.01	0.10	74.00	29.00	0.00	52.00	52.78	515907.00	1.36	364.98	363.00
29	8	4	6705.00	35254.00	146.05	0	Spot (Block29, Row4, Column8)	2152.02	2277.00	561.17	0.02	0.26	366.00	372.34	366.00	34.86	0.01	0.09	100.00	100.00	0.00	1911.00	1786.02	1258934.00	51.06	828.75	742.00
29	1	5	4626.00	35516.00	189.55	0	Spot (Block29, Row5, Column1)	395.43	392.00	27.64	0.00	0.07	341.00	341.89	341.00	20.86	0.00	0.06	90.00	64.00	0.00	51.00	54.43	400965.00	2.57	360.72	361.00
29	2	5	4910.00	35544.00	147.00	-50	Spot (Block29, Row5, Column2)	365.82	364.00	24.51	0.00	0.07	343.00	345.01	343.00	23.16	0.00	0.07	48.00	18.00	0.00	21.00	22.82	215831.00	0.90	358.69	358.00
29	3	5	5210.00	35544.00	147.00	-50	Spot (Block29, Row5, Column3)	372.79	373.00	14.28	0.00	0.04	355.00	356.54	355.00	25.24	0.00	0.07	33.00	0.00	0.00	18.00	17.79	219201.00	0.64	354.05	353.00
29	4	5	5524.00	35542.00	164.30	0	Spot (Block29, Row5, Column4)	397.21	398.00	17.16	0.00	0.04	354.00	354.99	354.00	24.20	0.00	0.07	87.00	37.00	0.00	44.00	43.21	297909.00	1.74	374.64	373.00
29	5	5	5814.00	35545.00	141.65	0	Spot (Block29, Row5, Column5)	876.59	894.00	103.03	0.01	0.12	359.00	361.71	359.00	27.95	0.00	0.08	100.00	100.00	0.00	535.00	517.59	480373.00	18.42	519.97	493.00
29	6	5	6112.00	35547.00	181.75	0	Spot (Block29, Row5, Column6)	398.21	403.00	28.34	0.01	0.07	367.00	368.42	367.00	28.93	0.00	0.08	57.00	19.00	0.00	36.00	31.21	369537.00	1.03	377.28	377.00
29	7	5	6412.00	35544.00	147.00	-50	Spot (Block29, Row5, Column7)	406.93	407.00	14.94	0.00	0.04	372.00	372.40	372.00	30.67	0.00	0.08	61.00	3.00	0.00	35.00	34.93	239273.00	1.13	403.04	406.00
29	8	5	6714.00	35553.00	180.95	0	Spot (Block29, Row5, Column8)	482.19	484.00	40.67	0.00	0.08	370.00	373.31	370.00	31.18	0.00	0.08	97.00	88.00	0.00	114.00	112.19	442169.00	3.49	406.32	405.00
29	1	6	4613.00	35761.00	217.15	0	Spot (Block29, Row6, Column1)	362.03	364.00	16.99	0.00	0.05	341.00	342.25	341.00	20.29	0.00	0.06	55.00	11.00	0.00	23.00	21.03	487287.00	0.97	352.56	355.00
29	2	6	4870.00	35826.00	215.15	0	Spot (Block29, Row6, Column2)	369.49	369.00	19.81	0.00	0.05	345.00	346.11	345.00	22.38	0.00	0.06	52.00	16.00	0.00	24.00	24.49	488471.00	1.04	347.10	346.00
29	3	6	5208.00	35847.00	155.55	0	Spot (Block29, Row6, Column3)	458.38	459.00	22.94	0.00	0.05	357.00	358.87	357.00	24.54	0.00	0.07	99.00	98.00	0.00	102.00	101.38	304366.00	4.06	409.22	410.00
29	4	6	5517.00	35859.00	146.25	0	Spot (Block29, Row6, Column4)	427.50	426.00	21.13	0.00	0.05	364.00	367.15	364.00	27.53	0.00	0.07	95.00	63.00	0.00	62.00	63.50	247951.00	2.19	402.50	399.50
29	5	6	5815.00	35844.00	138.15	0	Spot (Block29, Row6, Column5)	912.89	912.00	124.04	0.00	0.14	366.00	367.57	366.00	28.05	0.00	0.08	100.00	100.00	0.00	546.00	546.89	466488.00	19.44	561.95	553.00
29	6	6	6112.00	35844.00	147.00	-50	Spot (Block29, Row6, Column6)	395.29	394.00	17.14	0.00	0.04	372.00	371.80	372.00	25.08	0.00	0.07	43.00	5.00	0.00	22.00	23.29	231641.00	0.94	382.94	381.50
29	7	6	6418.00	35842.00	162.25	0	Spot (Block29, Row6, Column7)	485.38	487.00	31.63	0.00	0.07	372.00	373.16	372.00	26.73	0.00	0.07	100.00	96.00	0.00	115.00	113.38	351897.00	4.20	417.60	418.00
29	8	6	6720.00	35855.00	183.50	0	Spot (Block29, Row6, Column8)	456.21	459.00	32.48	0.00	0.07	371.00	371.90	371.00	23.04	0.00	0.06	97.00	85.00	0.00	88.00	85.21	432944.00	3.66	397.54	399.00
29	1	7	4564.00	36153.00	169.60	0	Spot (Block29, Row7, Column1)	379.42	377.00	20.31	0.00	0.05	350.00	375.23	350.00	185.69	0.03	0.49	0.00	0.00	0.00	27.00	29.42	304291.00	0.02	359.61	359.00
29	2	7	4866.00	36153.00	173.60	0	Spot (Block29, Row7, Column2)	376.12	376.00	18.68	0.00	0.05	352.00	355.22	352.00	27.08	0.00	0.08	43.00	4.00	0.00	24.00	24.12	317448.00	0.77	366.59	364.00
29	3	7	5294.00	36151.00	106.90	0	Spot (Block29, Row7, Column3)	403.70	403.00	15.82	0.00	0.04	360.00	361.26	360.00	21.88	0.00	0.06	91.00	49.00	0.00	43.00	43.70	118283.00	1.94	387.50	387.50
29	4	7	5511.00	36144.00	147.00	-50	Spot (Block29, Row7, Column4)	387.32	386.50	14.69	0.00	0.04	366.00	366.53	366.00	24.71	0.00	0.07	39.00	3.00	0.00	20.50	21.32	227746.00	0.84	383.79	382.00
29	5	7	5850.00	36129.00	172.95	0	Spot (Block29, Row7, Column5)	398.03	389.00	28.76	0.01	0.07	373.00	373.33	373.00	24.68	0.00	0.07	37.00	21.00	0.00	16.00	25.03	333553.00	1.00	384.02	381.00
29	6	7	6100.00	36149.00	237.90	0	Spot (Block29, Row7, Column6)	388.04	389.00	20.84	0.00	0.05	366.00	366.86	366.00	21.06	0.00	0.06	52.00	14.00	0.00	23.00	22.04	632123.00	1.01	374.74	378.00
29	7	7	6418.00	36141.00	162.00	0	Spot (Block29, Row7, Column7)	470.55	471.00	34.81	0.00	0.07	367.00	368.20	367.00	22.78	0.00	0.06	98.00	95.00	0.00	104.00	103.55	340208.00	4.49	406.61	409.00
29	8	7	6722.00	36144.00	190.25	0	Spot (Block29, Row7, Column8)	613.64	612.00	70.63	0.00	0.12	372.00	378.26	372.00	42.50	0.01	0.11	99.00	99.00	0.00	240.00	241.64	629594.00	5.54	452.22	447.50
29	1	8	4606.00	36450.00	154.85	0	Spot (Block29, Row8, Column1)	63184.84	65535.00	7694.36	0.02	0.12	372.00	425.77	372.00	267.89	0.06	0.63	100.00	100.00	88.77	65163.00	62812.84	41639188.00	234.27	13518.39	12334.50
29	2	8	4907.00	36430.00	153.40	0	Spot (Block29, Row8, Column2)	392.20	393.00	17.47	0.00	0.04	361.00	382.74	361.00	195.93	0.03	0.51	0.00	0.00	0.00	32.00	31.20	252579.00	0.05	372.88	377.00
29	3	8	5208.00	36462.00	176.05	0	Spot (Block29, Row8, Column3)	427.54	427.00	29.14	0.00	0.07	358.00	359.00	358.00	20.99	0.00	0.06	95.00	82.00	0.00	69.00	69.54	370675.00	3.26	386.56	386.00
29	4	8	5493.00	36431.00	174.60	0	Spot (Block29, Row8, Column4)	408.49	410.00	25.60	0.00	0.06	360.00	359.58	360.00	23.47	0.00	0.07	80.00	55.00	0.00	50.00	48.49	349667.00	2.08	384.30	383.00
29	5	8	5765.00	36447.00	130.95	0	Spot (Block29, Row8, Column5)	400.54	400.00	19.29	0.00	0.05	366.00	365.31	366.00	25.59	0.00	0.07	65.00	20.00	0.00	34.00	34.54	184247.00	1.38	391.34	388.00
29	6	8	6132.00	36456.00	140.65	0	Spot (Block29, Row8, Column6)	404.84	404.00	19.87	0.00	0.05	365.00	365.24	365.00	24.29	0.00	0.07	81.00	29.00	0.00	39.00	39.84	217401.00	1.63	386.64	389.00
29	7	8	6425.00	36444.00	238.45	0	Spot (Block29, Row8, Column7)	413.53	412.00	28.14	0.00	0.07	368.00	373.25	368.00	43.19	0.01	0.12	50.00	8.00	0.00	44.00	45.53	679431.00	0.93	380.69	380.00
29	8	8	6713.00	36445.00	153.45	0	Spot (Block29, Row8, Column8)	8641.35	7941.00	3834.36	0.04	0.44	377.00	385.54	377.00	52.16	0.01	0.14	100.00	100.00	0.00	7564.00	8264.35	5608234.00	158.28	2007.02	1804.00
30	1	1	9117.00	34344.00	162.20	0	Spot (Block30, Row1, Column1)	64494.35	65535.00	4652.01	0.01	0.07	4734.00	4818.67	4734.00	632.70	0.01	0.13	100.00	100.00	91.46	60801.00	59760.35	46823356.00	94.32	22770.35	20941.00
30	2	1	9407.00	34351.00	189.35	0	Spot (Block30, Row1, Column2)	5768.99	5721.50	577.06	0.00	0.10	4703.00	4755.56	4703.00	533.04	0.00	0.11	78.00	47.00	0.00	1018.50	1065.99	5861297.00	1.90	5135.10	5119.00
30	3	1	9713.00	34335.00	208.65	0	Spot (Block30, Row1, Column3)	5343.27	5312.00	451.95	0.00	0.08	4599.00	4672.98	4599.00	508.25	0.01	0.11	65.00	28.00	0.00	713.00	744.27	6598935.00	1.32	4912.31	4980.50
30	4	1	10009.00	34339.00	187.95	0	Spot (Block30, Row1, Column4)	5608.64	5527.00	644.95	0.01	0.11	4600.00	4674.20	4600.00	491.24	0.01	0.11	74.00	47.00	0.00	927.00	1008.64	5558166.00	1.90	5081.25	4978.50
30	5	1	10316.00	34341.00	181.10	0	Spot (Block30, Row1, Column5)	5916.25	5914.00	586.62	0.00	0.10	4765.50	4806.91	4765.50	431.28	0.00	0.09	89.00	63.00	0.00	1148.50	1150.75	5437035.00	2.57	5343.69	5384.00
30	6	1	10603.00	34340.00	185.15	0	Spot (Block30, Row1, Column6)	6186.40	6110.50	615.51	0.01	0.10	4796.00	4839.96	4796.00	430.05	0.00	0.09	96.00	79.00	0.00	1314.50	1390.40	5988432.00	3.13	5414.09	5378.00
30	7	1	10925.00	34336.00	191.40	0	Spot (Block30, Row1, Column7)	6217.87	6159.00	655.14	0.00	0.11	4808.00	4866.30	4808.00	433.55	0.01	0.09	94.00	77.00	0.00	1351.00	1409.87	6410620.00	3.12	5420.81	5374.00
30	8	1	11215.00	34345.00	207.55	0	Spot (Block30, Row1, Column8)	6843.75	6332.00	3371.15	0.03	0.49	4970.00	5028.44	4970.00	454.36	0.01	0.09	92.00	74.00	0.00	1362.00	1873.75	8369905.00	4.00	5553.83	5448.00
30	1	2	9106.00	34652.00	213.45	0	Spot (Block30, Row2, Column1)	5269.28	5223.50	445.62	0.00	0.08	4589.00	4686.05	4589.00	793.43	0.01	0.17	38.00	2.00	0.00	634.50	680.28	6860608.00	0.74	4909.94	4883.50
30	2	2	9412.00	34646.00	147.00	-50	Spot (Block30, Row2, Column2)	6116.17	5939.00	1392.08	0.01	0.23	4598.00	4764.79	4598.00	2075.74	0.02	0.44	12.00	2.00	0.00	1341.00	1518.17	3614654.00	0.65	6565.08	5309.00
30	3	2	9717.00	34646.00	193.20	0	Spot (Block30, Row2, Column3)	5574.62	5511.00	513.56	0.00	0.09	4549.00	4599.22	4549.00	431.64	0.00	0.09	87.00	55.00	0.00	962.00	1025.62	5864504.00	2.26	5024.30	4932.50
30	4	2	10016.00	34648.00	201.65	0	Spot (Block30, Row2, Column4)	5571.25	5551.00	572.40	0.00	0.10	4517.00	4581.75	4517.00	426.65	0.01	0.09	85.00	60.00	0.00	1034.00	1054.25	6412513.00	2.32	5026.00	5008.50
30	5	2	10315.00	34644.00	195.45	0	Spot (Block30, Row2, Column5)	7155.85	7122.00	764.42	0.00	0.11	4639.00	4683.31	4639.00	409.81	0.00	0.09	100.00	98.00	0.00	2483.00	2516.85	7785563.00	6.03	5458.02	5369.00
30	6	2	10604.00	34643.00	184.85	0	Spot (Block30, Row2, Column6)	5827.97	5699.00	553.55	0.01	0.09	4730.00	4763.15	4730.00	406.38	0.00	0.09	92.00	62.00	0.00	969.00	1097.97	5606508.00	2.62	5224.53	5238.50
30	7	2	10917.00	34641.00	194.65	0	Spot (Block30, Row2, Column7)	5817.47	5756.50	563.88	0.00	0.10	4788.50	4831.92	4788.50	412.37	0.00	0.09	89.00	58.00	0.00	968.00	1028.97	6189792.00	2.39	5251.95	5267.00
30	8	2	11218.00	34635.00	207.10	0	Spot (Block30, Row2, Column8)	5701.44	5611.00	504.72	0.01	0.09	4895.00	4953.36	4895.00	439.49	0.01	0.09	73.00	39.00	0.00	716.00	806.44	6967155.00	1.70	5321.94	5304.50
30	1	3	9113.00	34950.00	183.10	0	Spot (Block30, Row3, Column1)	6031.13	5941.00	822.86	0.01	0.14	4540.00	4611.08	4540.00	757.24	0.01	0.16	80.00	44.00	0.00	1401.00	1491.13	5699419.00	1.88	5058.18	5029.00
30	2	3	9416.00	34925.00	182.75	0	Spot (Block30, Row3, Column2)	5514.12	5453.50	585.71	0.00	0.11	4570.00	4765.41	4570.00	2153.43	0.02	0.45	3.00	0.00	0.00	883.50	944.12	5172246.00	0.35	5047.17	5087.00
30	3	3	9708.00	34933.00	162.65	0	Spot (Block30, Row3, Column3)	6594.14	6067.00	2969.99	0.04	0.45	4574.00	4621.92	4574.00	409.25	0.00	0.09	95.00	81.00	0.00	1493.00	2020.14	4826913.00	4.82	5249.20	5272.00
30	4	3	10012.00	34948.00	202.75	0	Spot (Block30, Row3, Column4)	5813.17	5721.50	653.23	0.01	0.11	4557.00	4603.90	4557.00	385.77	0.00	0.08	95.00	73.00	0.00	1164.50	1256.17	6778155.00	3.13	5099.46	5067.00
30	5	3	10313.00	34944.00	183.85	0	Spot (Block30, Row3, Column5)	5873.29	5833.50	629.06	0.00	0.11	4584.00	4679.19	4584.00	596.88	0.01	0.13	86.00	51.00	0.00	1249.50	1289.29	5567876.00	2.00	5051.99	5063.00
30	6	3	10617.00	34943.00	191.25	0	Spot (Block30, Row3, Column6)	5894.90	5849.50	551.46	0.00	0.09	4683.00	4723.61	4683.00	416.66	0.00	0.09	92.00	76.00	0.00	1166.50	1211.90	6095329.00	2.81	5275.55	5192.00
30	7	3	10923.00	34944.00	145.20	0	Spot (Block30, Row3, Column7)	6203.25	6067.50	840.84	0.01	0.14	4850.00	4884.41	4850.00	447.44	0.00	0.09	91.00	72.00	0.00	1217.50	1353.25	3560668.00	2.95	5509.92	5436.00
30	8	3	11218.00	34947.00	184.30	0	Spot (Block30, Row3, Column8)	6087.40	6070.00	626.94	0.00	0.10	4953.00	5005.60	4953.00	455.98	0.00	0.09	84.00	58.00	0.00	1117.00	1134.40	5789113.00	2.37	5524.20	5529.00
30	1	4	9116.00	35252.00	198.00	0	Spot (Block30, Row4, Column1)	5708.10	5583.50	624.41	0.01	0.11	4607.00	4674.72	4607.00	744.41	0.01	0.16	67.00	23.00	0.00	976.50	1101.10	6370238.00	1.39	5091.72	5062.00
30	2	4	9419.00	35253.00	210.95	0	Spot (Block30, Row4, Column2)	5557.80	5499.00	467.72	0.00	0.08	4592.00	4695.65	4592.00	868.17	0.01	0.18	53.00	4.00	0.00	907.00	965.80	7041729.00	0.99	5056.13	5011.00
30	3	4	9715.00	35244.00	165.85	0	Spot (Block30, Row4, Column3)	7792.21	7738.00	1322.99	0.00	0.17	4631.00	4702.41	4631.00	565.52	0.01	0.12	99.00	96.00	0.00	3107.00	3161.21	5945456.00	5.46	5681.87	5685.00
30	4	4	9996.00	35246.00	208.80	0	Spot (Block30, Row4, Column4)	5667.20	5559.00	729.60	0.01	0.13	4658.00	4733.16	4658.00	447.55	0.01	0.09	83.00	50.00	0.00	901.00	1009.20	7044332.00	2.09	5131.76	5068.00
30	5	4	10272.00	35244.00	87.65	0	Spot (Block30, Row4, Column5)	14062.43	7272.00	15128.34	0.29	1.08	4636.00	4748.86	4636.00	623.15	0.01	0.13	98.00	84.00	5.26	2636.00	9426.43	2671861.00	14.95	6826.28	6515.50
30	6	4	10619.00	35246.00	202.35	0	Spot (Block30, Row4, Column6)	6822.27	6736.50	792.09	0.01	0.12	4743.00	4808.82	4743.00	482.81	0.01	0.10	99.00	92.00	0.00	1993.50	2079.27	7913834.00	4.17	5380.71	5394.00
30	7	4	10920.00	35260.00	163.20	0	Spot (Block30, Row4, Column7)	6603.23	6526.50	743.67	0.01	0.11	4953.00	5002.79	4953.00	484.91	0.00	0.10	96.00	82.00	0.00	1573.50	1650.23	4886388.00	3.30	5703.23	5677.00
30	8	4	11215.00	35260.00	171.00	0	Spot (Block30, Row4, Column8)	7420.62	7520.00	1052.69	0.01	0.14	5074.00	5119.83	5074.00	476.65	0.00	0.09	98.00	90.00	0.00	2446.00	2346.62	6003283.00	4.83	5709.29	5695.00
30	1	5	9111.00	35551.00	177.30	0	Spot (Block30, Row5, Column1)	6516.66	6410.00	943.38	0.01	0.14	4731.00	4785.99	4731.00	453.09	0.01	0.09	92.00	82.00	0.00	1679.00	1785.66	5728140.00	3.82	5376.65	5371.00
30	2	5	9414.00	35545.00	181.40	0	Spot (Block30, Row5, Column2)	5973.21	5921.00	610.37	0.00	0.10	4717.00	4777.77	4717.00	582.55	0.01	0.12	87.00	52.00	0.00	1204.00	1256.21	5537169.00	2.05	5300.33	5245.00
30	3	5	9711.00	35549.00	206.10	0	Spot (Block30, Row5, Column3)	6119.18	5993.00	641.14	0.01	0.10	4777.50	4817.74	4777.50	422.05	0.00	0.09	97.00	78.00	0.00	1215.50	1341.68	7385850.00	3.08	5376.02	5330.50
30	4	5	10016.00	35549.00	182.65	0	Spot (Block30, Row5, Column4)	6125.99	6094.00	625.58	0.00	0.10	4835.00	4861.97	4835.00	434.82	0.00	0.09	94.00	72.00	0.00	1259.00	1290.99	5733923.00	2.91	5407.10	5393.50
30	5	5	10317.00	35551.00	159.95	0	Spot (Block30, Row5, Column5)	8287.68	8239.00	1417.78	0.00	0.17	4863.00	4922.15	4863.00	492.88	0.01	0.10	99.00	98.00	0.00	3376.00	3424.68	5867679.00	6.83	5882.64	5916.50
30	6	5	10617.00	35551.00	196.65	0	Spot (Block30, Row5, Column6)	5897.20	5791.50	574.08	0.01	0.10	4938.00	5004.62	4938.00	485.13	0.01	0.10	78.00	43.00	0.00	853.50	959.20	6451532.00	1.84	5519.22	5575.50
30	7	5	10926.00	35548.00	188.10	0	Spot (Block30, Row5, Column7)	6324.15	6267.00	726.98	0.00	0.11	5093.00	5159.57	5093.00	464.84	0.01	0.09	87.00	64.00	0.00	1174.00	1231.15	6311498.00	2.51	5615.70	5570.00
30	8	5	11220.00	35545.00	163.85	0	Spot (Block30, Row5, Column8)	7185.42	6940.00	1260.09	0.02	0.18	5181.00	5241.95	5181.00	518.41	0.01	0.10	94.00	85.00	0.00	1759.00	2004.42	5345955.00	3.75	5875.46	5949.00
30	1	6	9111.00	35845.00	201.35	0	Spot (Block30, Row6, Column1)	5967.09	5852.00	620.38	0.01	0.10	4730.00	4782.10	4730.00	442.36	0.00	0.09	90.00	66.00	0.00	1122.00	1237.09	6868120.00	2.68	5308.31	5311.50
30	2	6	9418.00	35840.00	192.70	0	Spot (Block30, Row6, Column2)	5752.44	5721.00	581.71	0.00	0.10	4708.00	4743.36	4708.00	451.58	0.00	0.10	81.00	58.00	0.00	1013.00	1044.44	6040060.00	2.23	5157.90	5089.00
30	3	6	9704.00	35848.00	198.80	0	Spot (Block30, Row6, Column3)	6182.63	6059.00	776.45	0.01	0.13	4778.00	4826.45	4778.00	423.77	0.00	0.09	90.00	76.00	0.00	1281.00	1404.63	6906001.00	3.20	5364.92	5332.00
30	4	6	10016.00	35838.00	180.55	0	Spot (Block30, Row6, Column4)	6131.47	6047.50	646.22	0.01	0.11	4911.00	4951.31	4911.00	432.30	0.00	0.09	91.00	63.00	0.00	1136.50	1220.47	5604165.00	2.73	5540.44	5565.00
30	5	6	10327.00	35851.00	161.10	0	Spot (Block30, Row6, Column5)	7555.30	7184.50	1672.67	0.02	0.22	4991.00	5010.38	4991.00	463.08	0.00	0.09	99.00	91.00	0.00	2193.50	2564.30	5409592.00	5.50	5932.64	5819.50
30	6	6	10625.00	35848.00	181.65	0	Spot (Block30, Row6, Column6)	6021.33	5896.50	617.80	0.01	0.10	5041.00	5086.40	5041.00	477.20	0.00	0.09	76.00	45.00	0.00	855.50	980.33	5551669.00	1.96	5560.89	5529.00
30	7	6	10916.00	35849.00	172.45	0	Spot (Block30, Row6, Column7)	6558.26	6436.00	666.77	0.01	0.10	5144.50	5229.74	5144.50	860.99	0.01	0.16	77.00	32.00	0.00	1291.50	1413.76	5417126.00	1.54	5790.57	5785.00
30	8	6	11215.00	35844.00	183.45	0	Spot (Block30, Row6, Column8)	6130.55	6122.00	607.93	0.00	0.10	5137.00	5207.96	5137.00	515.72	0.01	0.10	76.00	47.00	0.00	985.00	993.55	5817889.00	1.79	5547.96	5456.00
30	1	7	9112.00	36150.00	213.10	0	Spot (Block30, Row7, Column1)	5682.44	5691.00	504.89	0.00	0.09	4701.00	4788.33	4701.00	596.45	0.01	0.12	78.00	33.00	0.00	990.00	981.44	7381493.00	1.50	5131.27	5059.00
30	2	7	9415.00	36140.00	197.90	0	Spot (Block30, Row7, Column2)	5477.06	5468.00	505.38	0.00	0.09	4685.00	4893.54	4685.00	2499.14	0.02	0.51	0.00	0.00	0.00	783.00	792.06	6052152.00	0.23	5057.79	5069.00
30	3	7	9710.00	36147.00	212.60	0	Spot (Block30, Row7, Column3)	5588.03	5515.00	491.12	0.01	0.09	4728.00	4789.02	4728.00	422.07	0.01	0.09	81.00	46.00	0.00	787.00	860.03	7219730.00	1.89	5101.61	5064.00
30	4	7	10019.00	36145.00	197.00	0	Spot (Block30, Row7, Column4)	5892.31	5874.00	520.03	0.00	0.09	4865.00	4921.55	4865.00	434.30	0.01	0.09	86.00	58.00	0.00	1009.00	1027.31	6475646.00	2.24	5416.84	5344.00
[truncated: 450,616 more chars]
