# Supplementary material for: An antigen microarray protocol for COVID-19 serological analysis
Source: STAR Protoc. 2021 Aug 26;2(3):100815. doi: 10.1016/j.xpro.2021.100815 (PMC8387221; doi:10.1016/j.xpro.2021.100815)
Supplement: Data S9. Combinded_slide_data, related to step quantification and statistical analysis 4.e [file mmc9.zip]

Archive with 3 entries (2 files):
- Data S9/
- Data S9/Combinded_Slide_Data.txt
- __MACOSX/Data S9/._Combinded_Slide_Data.txt
