# Supplementary material for: An antigen microarray protocol for COVID-19 serological analysis
Source: STAR Protoc. 2021 Aug 26;2(3):100815. doi: 10.1016/j.xpro.2021.100815 (PMC8387221; doi:10.1016/j.xpro.2021.100815)
Supplement: Data S9. Combinded_slide_data, related to step quantification and statistical analysis 4.e [file mmc9.zip › Data S9/Combinded_Slide_Data.txt]

antigen	block	gains	intensities	trimmed_intensities	intercept	slope	antigen_number	display_order	product_code	lot_number	slide_name	sample_plate	immunoglobulin	gain_normalisation_point	gain_normalised_intensity
S1	1	0;1;5;10;20;25;50;75;100	39.6361568497932;65.0915096779088;76.9999699366213;70.595603954097;107.118598784476;121.49626315204;224.084294715426;311.897561812818;394.312348631194	39.6361568497932;65.0915096779088;76.9999699366213;70.595603954097;107.118598784476;121.49626315204;224.084294715426;311.897561812818;394.312348631194	46.01394349106905	3.4863874688627736	1	1	40591-V08B1	NA	Slide_Name	Sample_Plate	IgG	50	220.33331693420774
S1	2	0;1;5;10;20;25;50;75;100	64.2565036073107;182.24240330855;392.752339111028;480.54662393091;750.068963991415;872.124596561272;1529.93559007945;2336.24568515807;3306.43454007438	64.2565036073107;182.24240330855;392.752339111028;480.54662393091;750.068963991415;872.124596561272;1529.93559007945;2336.24568515807;3306.43454007438	131.371462824	30.53239188953278	1	1	40591-V08B1	NA	Slide_Name	Sample_Plate	IgG	50	1657.9910573006389
S1	3	0;1;5;10;20;25;50;75;100	51.0967358760304;135.409055227602;303.284013578717;386.764278472485;535.240324955047;617.92682961995;1179.48747634339;1642.16088689027;2227.85928574331	51.0967358760304;135.409055227602;303.284013578717;386.764278472485;535.240324955047;617.92682961995;1179.48747634339;1642.16088689027;2227.85928574331	126.4407344060885	20.77364432535666	1	1	40591-V08B1	NA	Slide_Name	Sample_Plate	IgG	50	1165.1229506739214
S1	4	0;1;5;10;20;25;50;75;100	39.145113516696;65.0915096779088;71.6209690297603;72.535632055013;101.979218468122;111.085927279681;206.549032048379;269.975402578282;349.051486085118	39.145113516696;65.0915096779088;71.6209690297603;72.535632055013;101.979218468122;111.085927279681;206.549032048379;NA;349.051486085118	47.631163215711496	3.014263423862498	1	1	40591-V08B1	NA	Slide_Name	Sample_Plate	IgG	50	198.3443344088364
S1	5	0;1;5;10;20;25;50;75;100	556.371250463171;2653.09920337214;6468.63828683018;10218.1380889869;19109.5191407014;21740.0484557353;38148.4324413677;48380.3762886622;54327.2050990794	556.371250463171;2653.09920337214;6468.63828683018;10218.1380889869;19109.5191407014;21740.0484557353;38148.4324413677;48380.3762886622;NA	3502.4500161044416	641.156037781094	1	1	40591-V08B1	NA	Slide_Name	Sample_Plate	IgG	50	35560.251905159144
S1	6	0;1;5;10;20;25;50;75;100	202.067873528396;925.516713207844;2290.95915404254;3050.17780706455;5974.54700251298;7654.67128997782;17063.5872837381;22839.5677214104;29293.7712164808	202.067873528396;925.516713207844;2290.95915404254;3050.17780706455;5974.54700251298;7654.67128997782;17063.5872837381;22839.5677214104;29293.7712164808	527.4230996550226	295.62258099674193	1	1	40591-V08B1	NA	Slide_Name	Sample_Plate	IgG	50	15308.55214949212
S1	7	0;1;5;10;20;25;50;75;100	39.1140616624596;65.0915096779088;87.7955079760421;68.2547208540764;100.310870918862;114.614644933909;197.862551081232;270.238085259793;350.417865548411	39.1140616624596;65.0915096779088;87.7955079760421;68.2547208540764;100.310870918862;114.614644933909;197.862551081232;270.238085259793;350.417865548411	49.69810862235761	2.959499441648512	1	1	40591-V08B1	NA	Slide_Name	Sample_Plate	IgG	50	197.67308070478322
S1	8	0;1;5;10;20;25;50;75;100	39.1140616624596;65.0915096779088;87.7955079760421;82.8960852309766;78.1536776870157;86.9741637461517;159.002778809699;220.467209947924;268.54582243983	39.1140616624596;65.0915096779088;87.7955079760421;82.8960852309766;78.1536776870157;86.9741637461517;159.002778809699;220.467209947924;NA	53.12246403425381	2.12104990572122	1	1	40591-V08B1	NA	Slide_Name	Sample_Plate	IgG	50	159.17495932031483
S1	9	0;1;5;10;20;25;50;75;100	120.347150263511;560.847621986703;1256.34175079239;1659.02176497753;2850.1927845642;3255.7516814104;7068.09819981378;11812.3034919668;15737.3982930125	120.347150263511;560.847621986703;1256.34175079239;1659.02176497753;2850.1927845642;3255.7516814104;7068.09819981378;11812.3034919668;15737.3982930125	38.14402791579596	153.76575694946	1	1	40591-V08B1	NA	Slide_Name	Sample_Plate	IgG	50	7726.4318753887965
S1	10	0;1;5;10;20;25;50;75;100	39.1140616624596;65.0915096779088;70.2025149178133;62.4032449912979;85.018696442428;105.064690464069;181.496846302633;258.260606442092;311.4808183841	39.1140616624596;65.0915096779088;70.2025149178133;62.4032449912979;85.018696442428;105.064690464069;181.496846302633;258.260606442092;NA	44.181653287185945	2.7591341107699656	1	1	40591-V08B1	NA	Slide_Name	Sample_Plate	IgG	50	182.13835882568424
S1	11	0;1;5;10;20;25;50;75;100	39.1140616624596;65.0915096779088;87.7955079760421;54.8762262008444;69.7255065532073;84.0701800618144;157.007130060899;213.868253442442;261.575333730973	39.1140616624596;65.0915096779088;87.7955079760421;54.8762262008444;69.7255065532073;84.0701800618144;157.007130060899;NA;NA	49.84518770669021	1.8807550292463389	1	1	40591-V08B1	NA	Slide_Name	Sample_Plate	IgG	50	143.88293916900716
S1	12	0;1;5;10;20;25;50;75;100	75.685728365103;260.799636937264;610.026378104334;729.093686410238;1191.29466846261;1312.71192819286;2318.30738120228;3344.14626705309;4400.02818698697	75.685728365103;260.799636937264;610.026378104334;729.093686410238;1191.29466846261;1312.71192819286;2318.30738120228;3344.14626705309;4400.02818698697	268.01579269842415	41.363467578422814	1	1	40591-V08B1	NA	Slide_Name	Sample_Plate	IgG	50	2336.189171619565
S1	13	0;1;5;10;20;25;50;75;100	47.5701671530435;106.380822623093;202.55268719861;247.505086452674;376.709438348713;434.314187655543;775.457071059406;1102.33970531126;1502.53222132694	47.5701671530435;106.380822623093;202.55268719861;247.505086452674;376.709438348713;434.314187655543;775.457071059406;1102.33970531126;1502.53222132694	92.05869403811676	13.870045946805025	1	1	40591-V08B1	NA	Slide_Name	Sample_Plate	IgG	50	785.560991378368
S1	14	0;1;5;10;20;25;50;75;100	1191.59587803046;5844.74523067916;14157.7066618895;22877.7905925407;38500.3782432482;43099.8200589419;59433.3065880074;63126.8633989578;62075.457609607	1191.59587803046;5844.74523067916;14157.7066618895;22877.7905925407;38500.3782432482;43099.8200589419;NA;NA;NA	4182.337489088836	1648.8198644392933	1	1	40591-V08B1	NA	Slide_Name	Sample_Plate	IgG	50	86623.3307110535
S1	15	0;1;5;10;20;25;50;75;100	47.613073562954;125.490089949072;273.21095579214;320.166888616358;454.295828639399;511.562021591186;954.913025338464;1315.73777460969;1735.60781546297	47.613073562954;125.490089949072;273.21095579214;320.166888616358;454.295828639399;511.562021591186;954.913025338464;1315.73777460969;1735.60781546297	125.45251420340128	16.117219740320365	1	1	40591-V08B1	NA	Slide_Name	Sample_Plate	IgG	50	931.3135012194195
S1	16	0;1;5;10;20;25;50;75;100	93.988857238327;348.894847616825;806.864155928124;1041.57513960522;1577.56649705842;1758.02010052846;3314.97561511323;4971.16189439205;6806.41699261735	93.988857238327;348.894847616825;806.864155928124;1041.57513960522;1577.56649705842;1758.02010052846;3314.97561511323;4971.16189439205;6806.41699261735	271.172469932653	63.91227926819626	1	1	40591-V08B1	NA	Slide_Name	Sample_Plate	IgG	50	3466.786433342466
S1	17	0;1;5;10;20;25;50;75;100	91.0637898883293;358.208372530617;817.040995571456;1033.93077061071;1804.84515360805;1999.77910108233;4147.9401390797;6145.31289939039;9324.7110661072	91.0637898883293;358.208372530617;817.040995571456;1033.93077061071;1804.84515360805;1999.77910108233;4147.9401390797;6145.31289939039;9324.7110661072	99.94852037338448	86.7947398759032	1	1	40591-V08B1	NA	Slide_Name	Sample_Plate	IgG	50	4439.685514168545
S1	18	0;1;5;10;20;25;50;75;100	132.946495419714;530.074917620439;1272.41640201616;1599.85177729114;2812.28435728211;3239.37779751046;6676.54573263274;9666.02850836891;13101.7274531146	132.946495419714;530.074917620439;1272.41640201616;1599.85177729114;2812.28435728211;3239.37779751046;6676.54573263274;9666.02850836891;13101.7274531146	316.8524774582135	126.50203197249054	1	1	40591-V08B1	NA	Slide_Name	Sample_Plate	IgG	50	6641.954076082741
S1	19	0;1;5;10;20;25;50;75;100	42.3733060500613;78.5198730435345;146.7292863255;170.278396672312;249.711827307211;286.306945931255;497.79048309291;716.962035541043;960.215622371156	42.3733060500613;78.5198730435345;146.7292863255;170.278396672312;249.711827307211;286.306945931255;497.79048309291;716.962035541043;960.215622371156	71.37065169934586	8.764167521121921	1	1	40591-V08B1	NA	Slide_Name	Sample_Plate	IgG	50	509.5790277554419
S1	20	0;1;5;10;20;25;50;75;100	570.970300486447;2554.85544097473;6466.75376510928;9002.13213852488;18779.8357235865;22234.3255474676;38150.6060265917;48272.5171225292;53286.1037967769	570.970300486447;2554.85544097473;6466.75376510928;9002.13213852488;18779.8357235865;22234.3255474676;38150.6060265917;48272.5171225292;NA	3279.4782645705227	644.0654298317535	1	1	40591-V08B1	NA	Slide_Name	Sample_Plate	IgG	50	35482.7497561582
S1	21	0;1;5;10;20;25;50;75;100	39.7518545836231;69.8685877106679;102.263304394529;125.841016165198;155.008385520056;181.778272225582;335.810676862161;502.685685912249;600.128878409479	39.7518545836231;69.8685877106679;102.263304394529;125.841016165198;155.008385520056;181.778272225582;335.810676862161;502.685685912249;NA	53.90009857699515	5.8161666384844315	1	1	40591-V08B1	NA	Slide_Name	Sample_Plate	IgG	50	344.70843050121675
S1	22	0;1;5;10;20;25;50;75;100	554.235976349702;2831.48245634239;7059.63542449218;11903.2320672188;22385.9876051205;26413.1293547714;43749.7114325184;51443.0691803242;59521.2308873522	554.235976349702;2831.48245634239;7059.63542449218;11903.2320672188;22385.9876051205;26413.1293547714;43749.7114325184;NA;NA	2738.0821222038526	862.4399951476257	1	1	40591-V08B1	NA	Slide_Name	Sample_Plate	IgG	50	45860.08187958514
S1	23	0;1;5;10;20;25;50;75;100	183.880040301269;797.41790242878;1994.53250876189;2553.53010412697;4441.54777059005;5348.35851305464;11569.4087314654;17664.0784436543;22617.6443150638	183.880040301269;797.41790242878;1994.53250876189;2553.53010412697;4441.54777059005;5348.35851305464;11569.4087314654;17664.0784436543;22617.6443150638	322.23614420332643	224.72123437628397	1	1	40591-V08B1	NA	Slide_Name	Sample_Plate	IgG	50	11558.297863017526
S1	24	0;1;5;10;20;25;50;75;100	243.213847601858;1087.58856168495;2548.92790133004;3481.17648644229;6550.83667551543;7788.40647582168;16883.9687385014;23799.2414124816;28170.4550359945	243.213847601858;1087.58856168495;2548.92790133004;3481.17648644229;6550.83667551543;7788.40647582168;16883.9687385014;23799.2414124816;28170.4550359945	881.6395951147339	288.87782789979406	1	1	40591-V08B1	NA	Slide_Name	Sample_Plate	IgG	50	15325.530990104437
S1	25	0;1;5;10;20;25;50;75;100	1087.52628215321;4952.90219713266;12215.9501798131;19388.9210150878;29111.5157795426;34222.4417935124;48684.511249643;56370.5824608639;61511.1906481962	1087.52628215321;4952.90219713266;12215.9501798131;19388.9210150878;29111.5157795426;34222.4417935124;NA;NA;NA	3976.960266045599	1264.221240179806	1	1	40591-V08B1	NA	Slide_Name	Sample_Plate	IgG	50	67188.0222750359
S1	26	0;1;5;10;20;25;50;75;100	380.172868678247;1730.45507358847;4364.04218621245;6826.76274252102;13346.0244902235;16299.1097669496;28837.3565624333;38986.5138572362;45569.5635179142	380.172868678247;1730.45507358847;4364.04218621245;6826.76274252102;13346.0244902235;16299.1097669496;28837.3565624333;38986.5138572362;NA	1841.3869599316877	516.3405476795119	1	1	40591-V08B1	NA	Slide_Name	Sample_Plate	IgG	50	27658.414343907287
S1	27	0;1;5;10;20;25;50;75;100	304.24776362934;1445.64154694094;3518.58860420988;4987.95027870499;10250.5393287008;12239.788723617;23582.0588656941;30681.3652453324;37364.5617514123	304.24776362934;1445.64154694094;3518.58860420988;4987.95027870499;10250.5393287008;12239.788723617;23582.0588656941;30681.3652453324;37364.5617514123	1828.202045836954	377.3458870479342	1	1	40591-V08B1	NA	Slide_Name	Sample_Plate	IgG	50	20695.496398233663
S1	28	0;1;5;10;20;25;50;75;100	1740.38654943706;7678.33344918898;17600.667400172;26021.745124793;43350.7341074538;45951.972530587;63679.1712557586;63881.1026526128;63146.8542083173	1740.38654943706;7678.33344918898;17600.667400172;26021.745124793;43350.7341074538;NA;NA;NA;NA	5005.415974089663	1982.3551877943476	1	1	40591-V08B1	NA	Slide_Name	Sample_Plate	IgG	50	104123.17536380704
S1	29	0;1;5;10;20;25;50;75;100	548.916510078643;2288.09108929012;5783.82922939753;8453.94020014788;18087.6519199251;19991.7170642403;32753.9450039407;41515.7230652532;46345.6851421412	548.916510078643;2288.09108929012;5783.82922939753;8453.94020014788;18087.6519199251;19991.7170642403;32753.9450039407;41515.7230652532;NA	3408.1301055532863	549.2407163325123	1	1	40591-V08B1	NA	Slide_Name	Sample_Plate	IgG	50	30870.1659221789
S1	30	0;1;5;10;20;25;50;75;100	48.298534882812;133.135412737436;287.586937358261;301.594992342854;507.147514801055;534.187373923818;1023.60983806386;1458.12432863677;1896.10661715496	48.298534882812;133.135412737436;287.586937358261;301.594992342854;507.147514801055;534.187373923818;1023.60983806386;1458.12432863677;1896.10661715496	121.4899866604216	17.819516328524543	1	1	40591-V08B1	NA	Slide_Name	Sample_Plate	IgG	50	1012.4658030866486
S1	31	0;1;5;10;20;25;50;75;100	146.965789707432;578.430320780544;1477.69152316264;1873.402326907;3380.55274597443;4092.60569690957;9022.58458590912;14862.9227414828;20678.8108728636	146.965789707432;578.430320780544;1477.69152316264;1873.402326907;3380.55274597443;4092.60569690957;9022.58458590912;14862.9227414828;20678.8108728636	-150.8286377610566	200.94903616624683	1	1	40591-V08B1	NA	Slide_Name	Sample_Plate	IgG	50	9896.623170551286
S1	32	0;1;5;10;20;25;50;75;100	39.1140616624596;65.0915096779088;75.1689652772669;69.3063861237626;92.2148213854128;111.770894289056;192.873872638479;271.893912794753;332.76524211611	39.1140616624596;65.0915096779088;75.1689652772669;69.3063861237626;92.2148213854128;111.770894289056;192.873872638479;271.893912794753;NA	46.697384275057715	2.923953492734612	1	1	40591-V08B1	NA	Slide_Name	Sample_Plate	IgG	50	192.8950589117883
S1	33	0;1;5;10;20;25;50;75;100	39.4115561809145;65.287502244644;78.1883496585431;80.515114008762;115.926194270198;133.008009718809;238.325100928841;330.682389082566;429.634802600996	39.4115561809145;65.287502244644;78.1883496585431;80.515114008762;115.926194270198;133.008009718809;238.325100928841;330.682389082566;429.634802600996	47.574711286374544	3.786037122786376	1	1	40591-V08B1	NA	Slide_Name	Sample_Plate	IgG	50	236.87656742569334
S1	34	0;1;5;10;20;25;50;75;100	2517.05106933319;11837.6479750412;26853.0015192458;40763.9405986822;60969.2956408191;60818.7715726752;61708.8067924909;63443.2370525624;62441.2023056431	2517.05106933319;11837.6479750412;26853.0015192458;40763.9405986822;60969.2956408191;NA;NA;NA;NA	8511.488516462376	2788.4303950224867	1	1	40591-V08B1	NA	Slide_Name	Sample_Plate	IgG	50	147933.00826758673
S1	35	0;1;5;10;20;25;50;75;100	296.762664522429;1312.60634944891;3314.28772960472;4785.66550543243;10177.0822423883;11933.0402561007;27600.1307717003;37122.9503704255;46677.5478461381	296.762664522429;1312.60634944891;3314.28772960472;4785.66550543243;10177.0822423883;11933.0402561007;27600.1307717003;37122.9503704255;46677.5478461381	789.9302959782217	475.9115422096414	1	1	40591-V08B1	NA	Slide_Name	Sample_Plate	IgG	50	24585.507406460292
S1	36	0;1;5;10;20;25;50;75;100	262.26310422496;1169.34518082401;2646.39250069405;3662.19606603618;7068.60354014543;8168.47691566305;17641.0652668551;23905.9140282777;27238.0585809452	262.26310422496;1169.34518082401;2646.39250069405;3662.19606603618;7068.60354014543;8168.47691566305;17641.0652668551;23905.9140282777;NA	686.8788708302677	317.36142815095917	1	1	40591-V08B1	NA	Slide_Name	Sample_Plate	IgG	50	16554.950278378226
S1	37	0;1;5;10;20;25;50;75;100	284.424921636299;1321.9078280808;3047.12516404735;4282.28230527978;7661.79420730479;9296.64212270559;15099.7658443541;18452.3223705115;22343.4721836454	284.424921636299;1321.9078280808;3047.12516404735;4282.28230527978;7661.79420730479;9296.64212270559;15099.7658443541;NA;NA	1244.0766559097551	290.85951173009346	1	1	40591-V08B1	NA	Slide_Name	Sample_Plate	IgG	50	15787.05224241443
S1	38	0;1;5;10;20;25;50;75;100	1638.33335254383;7543.4041913973;18800.8746602654;26236.5120659569;43312.4666040774;47599.455833702;62486.1147851277;63661.356669226;62775.8086117915	1638.33335254383;7543.4041913973;18800.8746602654;26236.5120659569;43312.4666040774;47599.455833702;NA;NA;NA	6096.316662537625	1779.5597825035588	1	1	40591-V08B1	NA	Slide_Name	Sample_Plate	IgG	50	95074.30578771557
S1	39	0;1;5;10;20;25;50;75;100	358.957908293546;1743.9373030815;4227.3259428715;6264.10637126107;14164.4551913015;17384.1767959091;34816.6557652421;44170.4466906781;52773.7132878501	358.957908293546;1743.9373030815;4227.3259428715;6264.10637126107;14164.4551913015;17384.1767959091;34816.6557652421;44170.4466906781;52773.7132878501	2249.825262627208	544.249468156796	1	1	40591-V08B1	NA	Slide_Name	Sample_Plate	IgG	50	29462.298670467004
S1	40	0;1;5;10;20;25;50;75;100	172.940451679063;712.316213629171;1606.65738920235;1996.91911038946;3565.74350009379;4009.07344585171;8896.04611701205;13546.6166711109;18049.7485588039	172.940451679063;712.316213629171;1606.65738920235;1996.91911038946;3565.74350009379;4009.07344585171;8896.04611701205;13546.6166711109;18049.7485588039	237.6110907848403	176.28518056191905	1	1	40591-V08B1	NA	Slide_Name	Sample_Plate	IgG	50	9051.870118880792
S1	41	0;1;5;10;20;25;50;75;100	58.5439481886337;177.82670286021;370.370217778555;451.646705241584;675.790330788915;781.525184754435;1330.92744721119;2045.69190008647;2838.41182370576	58.5439481886337;177.82670286021;370.370217778555;451.646705241584;675.790330788915;781.525184754435;1330.92744721119;2045.69190008647;2838.41182370576	140.4445348260471	26.10745960552911	1	1	40591-V08B1	NA	Slide_Name	Sample_Plate	IgG	50	1445.8175151025027
S1	42	0;1;5;10;20;25;50;75;100	2119.87508767075;9512.722914506;22428.4160756315;32265.5069811777;50818.738738889;57278.1691314831;61638.3007391437;63130.2194982036;62124.816460049	2119.87508767075;9512.722914506;22428.4160756315;32265.5069811777;50818.738738889;57278.1691314831;NA;NA;NA	7632.777158983969	2108.635507794333	1	1	40591-V08B1	NA	Slide_Name	Sample_Plate	IgG	50	113064.55254870062
S1	43	0;1;5;10;20;25;50;75;100	598.637734541729;2773.28369725568;6465.93953891982;10640.8385204026;23042.4567166063;25540.2278640803;44449.1294701371;56786.6856828543;61486.8575015114	598.637734541729;2773.28369725568;6465.93953891982;10640.8385204026;23042.4567166063;25540.2278640803;44449.1294701371;56786.6856828543;NA	3618.210085846455	759.9544007420767	1	1	40591-V08B1	NA	Slide_Name	Sample_Plate	IgG	50	41615.93012295029
S1	44	0;1;5;10;20;25;50;75;100	39.1140616624596;65.0915096779088;69.8201063359563;58.0795903407331;87.9778972054737;102.489188268695;179.856727499759;234.687586223003;310.812925780923	39.1140616624596;65.0915096779088;69.8201063359563;58.0795903407331;87.9778972054737;102.489188268695;179.856727499759;NA;310.812925780923	44.66408667388367	2.6347360823736463	1	1	40591-V08B1	NA	Slide_Name	Sample_Plate	IgG	50	176.400890792566
S1	45	0;1;5;10;20;25;50;75;100	40.5796014296765;63.1820115107336;93.0699678782977;90.8283520426502;146.685247802041;158.690931339614;276.649534589602;386.779489267473;530.501756813849	40.5796014296765;63.1820115107336;93.0699678782977;90.8283520426502;146.685247802041;158.690931339614;276.649534589602;386.779489267473;530.501756813849	50.56393656947697	4.656963159260995	1	1	40591-V08B1	NA	Slide_Name	Sample_Plate	IgG	50	283.41209453252674
S1	46	0;1;5;10;20;25;50;75;100	57.1729797819873;170.03481133634;407.04650563771;476.053817978279;822.055199519979;873.088608350587;1481.61929945927;2147.47342544815;2886.99818381347	57.1729797819873;170.03481133634;407.04650563771;476.053817978279;822.055199519979;873.088608350587;1481.61929945927;2147.47342544815;2886.99818381347	184.60966464484954	26.783412061266187	1	1	40591-V08B1	NA	Slide_Name	Sample_Plate	IgG	50	1523.7802677081588
S1	47	0;1;5;10;20;25;50;75;100	65.1741829046932;223.003699180656;503.373438735426;605.748128924903;923.352139537055;1054.32571067906;1808.47323907552;2611.27445557681;3390.68755724932	65.1741829046932;223.003699180656;503.373438735426;605.748128924903;923.352139537055;1054.32571067906;1808.47323907552;2611.27445557681;3390.68755724932	233.69795423498059	31.755702670449708	1	1	40591-V08B1	NA	Slide_Name	Sample_Plate	IgG	50	1821.4830877574661
S1	48	0;1;5;10;20;25;50;75;100	39.5239435351068;68.8014643572448;73.1530966634711;69.7516545006458;87.4831575764535;104.35574419355;190.362315225595;251.100660355183;318.416205237842	39.5239435351068;68.8014643572448;73.1530966634711;69.7516545006458;87.4831575764535;104.35574419355;190.362315225595;NA;NA	48.858117015685856	2.6254464589393343	1	1	40591-V08B1	NA	Slide_Name	Sample_Plate	IgG	50	180.13043996265256
S1	49	0;1;5;10;20;25;50;75;100	39.1970066128216;65.0915096779088;77.452102331572;85.6214492845141;94.5017693990641;126.155323424441;219.397497378928;299.990095189636;394.374496472039	39.1970066128216;65.0915096779088;77.452102331572;85.6214492845141;94.5017693990641;126.155323424441;219.397497378928;299.990095189636;394.374496472039	47.47232255741778	3.407448764874703	1	1	40591-V08B1	NA	Slide_Name	Sample_Plate	IgG	50	217.84476080115294
S1	50	0;1;5;10;20;25;50;75;100	39.6477560195094;65.0915096779088;75.7355611655105;77.4887995364951;107.14267905771;128.366442103083;229.828160045102;317.797232896319;396.325376383068	39.6477560195094;65.0915096779088;75.7355611655105;77.4887995364951;107.14267905771;128.366442103083;229.828160045102;317.797232896319;396.325376383068	47.88374090924382	3.5191253451101763	1	1	40591-V08B1	NA	Slide_Name	Sample_Plate	IgG	50	223.84000816475262
S1	51	0;1;5;10;20;25;50;75;100	39.1140616624596;65.0915096779088;73.3172206867442;65.4126088019512;86.7256237343759;111.61749980918;190.541099914842;254.237557551985;322.085588804346	39.1140616624596;65.0915096779088;73.3172206867442;65.4126088019512;86.7256237343759;111.61749980918;190.541099914842;NA;322.085588804346	46.86685905130584	2.743935263892708	1	1	40591-V08B1	NA	Slide_Name	Sample_Plate	IgG	50	184.06362224594125
S1	52	0;1;5;10;20;25;50;75;100	39.1140616624596;65.0915096779088;87.7955079760421;82.8960852309766;99.5885140463621;113.877846736489;173.112965999831;224.904197493154;268.968347134896	39.1140616624596;65.0915096779088;87.7955079760421;82.8960852309766;99.5885140463621;113.877846736489;NA;NA;NA	58.282540104067756	2.273250568948055	1	1	40591-V08B1	NA	Slide_Name	Sample_Plate	IgG	50	171.9450685514705
S1	53	0;1;5;10;20;25;50;75;100	216.627882277302;876.5744574048;2101.00952670702;2858.36965177988;5286.51002468084;6431.53139628376;13281.6379045935;19088.4816677403;22849.8187923703	216.627882277302;876.5744574048;2101.00952670702;2858.36965177988;5286.51002468084;6431.53139628376;13281.6379045935;19088.4816677403;22849.8187923703	724.5388761404562	232.41157838662082	1	1	40591-V08B1	NA	Slide_Name	Sample_Plate	IgG	50	12345.117795471497
S1	54	0;1;5;10;20;25;50;75;100	251.988995018182;1119.09571923926;2647.31491889064;3810.88232413416;7302.48714884812;8553.65536736866;18851.3578736478;23788.4601471483;29091.9851125341	251.988995018182;1119.09571923926;2647.31491889064;3810.88232413416;7302.48714884812;8553.65536736866;18851.3578736478;23788.4601471483;29091.9851125341	1193.8433585249295	296.0581726577092	1	1	40591-V08B1	NA	Slide_Name	Sample_Plate	IgG	50	15996.751991410389
S1	55	0;1;5;10;20;25;50;75;100	165.759859817281;714.696042742878;1699.44868703814;2230.57947225272;3858.41324317047;4441.35152591922;9260.73595223677;13514.6165032605;18127.0091393813	165.759859817281;714.696042742878;1699.44868703814;2230.57947225272;3858.41324317047;4441.35152591922;9260.73595223677;13514.6165032605;18127.0091393813	409.62514099199444	175.9649795695502	1	1	40591-V08B1	NA	Slide_Name	Sample_Plate	IgG	50	9207.874119469505
S1	56	0;1;5;10;20;25;50;75;100	39.2847875223096;65.0915096779088;87.7955079760421;82.8960852309766;99.5885140463621;113.877846736489;173.112965999831;224.904197493154;268.968347134896	39.2847875223096;65.0915096779088;87.7955079760421;82.8960852309766;99.5885140463621;113.877846736489;NA;NA;NA	58.34423726723492	2.2699807801094813	1	1	40591-V08B1	NA	Slide_Name	Sample_Plate	IgG	50	171.84327627270898
S1	57	0;1;5;10;20;25;50;75;100	39.2496242454949;65.7059259153566;77.4098748111612;73.014445761857;101.917560975739;120.045673052729;205.729693259999;291.103836400813;341.940075367652	39.2496242454949;65.7059259153566;77.4098748111612;73.014445761857;101.917560975739;120.045673052729;205.729693259999;291.103836400813;NA	48.08928441793347	3.1691524681703354	1	1	40591-V08B1	NA	Slide_Name	Sample_Plate	IgG	50	206.54690782645025
S1	58	0;1;5;10;20;25;50;75;100	39.1140616624596;66.1743317891662;79.6761665641243;71.4257119750923;109.734032416995;126.306838605692;220.549370776424;289.268964711453;363.368343544496	39.1140616624596;66.1743317891662;79.6761665641243;71.4257119750923;109.734032416995;126.306838605692;220.549370776424;NA;363.368343544496	51.34408395114285	3.1544842925369996	1	1	40591-V08B1	NA	Slide_Name	Sample_Plate	IgG	50	209.06829857799283
S1	59	0;1;5;10;20;25;50;75;100	41.7554895406749;81.3652241369467;126.401061405967;139.677837758709;192.94120893161;220.465910505732;372.619526885693;528.661186312696;668.916770454256	41.7554895406749;81.3652241369467;126.401061405967;139.677837758709;192.94120893161;220.465910505732;372.619526885693;528.661186312696;668.916770454256	72.58807245591409	6.012278195206497	1	1	40591-V08B1	NA	Slide_Name	Sample_Plate	IgG	50	373.20198221623895
S1	60	0;1;5;10;20;25;50;75;100	39.1140616624596;65.0915096779088;87.7955079760421;82.8960852309766;99.5885140463621;113.877846736489;173.112965999831;224.904197493154;268.968347134896	39.1140616624596;65.0915096779088;87.7955079760421;82.8960852309766;99.5885140463621;113.877846736489;NA;NA;NA	58.282540104067756	2.273250568948055	1	1	40591-V08B1	NA	Slide_Name	Sample_Plate	IgG	50	171.9450685514705
S1	61	0;1;5;10;20;25;50;75;100	116.704928165255;460.38229403424;964.925727283944;1161.32146286384;2010.15133890966;2157.97678990082;4242.26808499858;6149.6453926589;8381.64754400577	116.704928165255;460.38229403424;964.925727283944;1161.32146286384;2010.15133890966;2157.97678990082;4242.26808499858;6149.6453926589;8381.64754400577	330.2889683939596	79.27420575970412	1	1	40591-V08B1	NA	Slide_Name	Sample_Plate	IgG	50	4293.999256379166
S1	62	0;1;5;10;20;25;50;75;100	272.364334691556;1237.62929528276;3036.51002586373;4226.08019621303;9127.3059078121;10832.2171041172;27304.2930714558;35346.6898256366;42134.6520364013	272.364334691556;1237.62929528276;3036.51002586373;4226.08019621303;9127.3059078121;10832.2171041172;27304.2930714558;35346.6898256366;42134.6520364013	802.261497705064	441.5992598535964	1	1	40591-V08B1	NA	Slide_Name	Sample_Plate	IgG	50	22882.224490384884
S1	63	0;1;5;10;20;25;50;75;100	188.632981383035;840.473157986108;1962.01753016515;2532.15867894752;4548.09554401245;5281.25164763277;13347.2292913733;19985.9432616482;27446.1478425344	188.632981383035;840.473157986108;1962.01753016515;2532.15867894752;4548.09554401245;5281.25164763277;13347.2292913733;19985.9432616482;27446.1478425344	-120.71714041845553	269.9944202777936	1	1	40591-V08B1	NA	Slide_Name	Sample_Plate	IgG	50	13379.003873471225
S1	64	0;1;5;10;20;25;50;75;100	39.1140616624596;65.0915096779088;87.7955079760421;82.8960852309766;99.5885140463621;113.877846736489;173.112965999831;224.904197493154;268.968347134896	39.1140616624596;65.0915096779088;87.7955079760421;82.8960852309766;99.5885140463621;113.877846736489;NA;NA;NA	58.282540104067756	2.273250568948055	1	1	40591-V08B1	NA	Slide_Name	Sample_Plate	IgG	50	171.9450685514705
S2	1	0;1;5;10;20;25;50;75;100	31.4250140808287;104.309296728524;212.50760236963;291.179744900539;424.964859220292;523.191501699551;811.600971100023;910.408625024292;1269.6292292346	31.4250140808287;104.309296728524;212.50760236963;291.179744900539;424.964859220292;523.191501699551;811.600971100023;NA;1269.6292292346	144.04058155345533	11.926462402399736	2	2	S2N-C52H5	P3840b-2087F1-T7	Slide_Name	Sample_Plate	IgG	50	740.3637016734422
S2	2	0;1;5;10;20;25;50;75;100	12.042732870172;29.2409488821728;60.9801917112498;93.7362856468792;125.345111109408;151.176327697898;206.059392145021;215.739211466356;346.580888782978	12.042732870172;29.2409488821728;60.9801917112498;93.7362856468792;125.345111109408;151.176327697898;NA;NA;346.580888782978	44.826056391913625	3.1386341115364162	2	2	S2N-C52H5	P3840b-2087F1-T7	Slide_Name	Sample_Plate	IgG	50	201.75776196873443
S2	3	0;1;5;10;20;25;50;75;100	106.361982061378;460.817407405876;1151.00541862907;1450.53499148117;2266.08948719161;2805.78683746222;4851.75486385845;6421.69662255367;9174.57026560209	106.361982061378;460.817407405876;1151.00541862907;1450.53499148117;2266.08948719161;2805.78683746222;4851.75486385845;NA;9174.57026560209	470.89369411216296	87.6766431317278	2	2	S2N-C52H5	P3840b-2087F1-T7	Slide_Name	Sample_Plate	IgG	50	4854.725850698553
S2	4	0;1;5;10;20;25;50;75;100	18.6780428594551;59.3049080728499;151.17057281099;214.481370083688;297.997061925151;389.489227177057;583.461799795411;622.52302951835;923.928305723067	18.6780428594551;59.3049080728499;151.17057281099;214.481370083688;297.997061925151;389.489227177057;NA;NA;923.928305723067	96.60908086324214	8.563887718071822	2	2	S2N-C52H5	P3840b-2087F1-T7	Slide_Name	Sample_Plate	IgG	50	524.8034667668333
S2	5	0;1;5;10;20;25;50;75;100	1668.64179774729;7365.46093148505;16976.8057775532;26686.8410991564;42469.876740268;50503.4103926071;62758.52877169;63875.2269112811;63278.1361363926	1668.64179774729;7365.46093148505;16976.8057775532;26686.8410991564;42469.876740268;50503.4103926071;NA;NA;NA	5315.6109466455155	1865.2028042449826	2	2	S2N-C52H5	P3840b-2087F1-T7	Slide_Name	Sample_Plate	IgG	50	98575.75115889464
S2	6	0;1;5;10;20;25;50;75;100	330.880300431617;1479.35652347019;3545.46321175539;5015.49936070893;9388.94082201289;11876.8903988204;25563.1988263766;34694.2711507795;42981.0576499309	330.880300431617;1479.35652347019;3545.46321175539;5015.49936070893;9388.94082201289;11876.8903988204;25563.1988263766;34694.2711507795;42981.0576499309	1116.7787294281272	436.44947440361267	2	2	S2N-C52H5	P3840b-2087F1-T7	Slide_Name	Sample_Plate	IgG	50	22939.25244960876
S2	7	0;1;5;10;20;25;50;75;100	25.2078195109291;88.9029281917212;161.014210415139;252.706793439609;387.027506790557;449.907237407805;699.032205025451;819.219384843128;1238.37766664865	25.2078195109291;88.9029281917212;161.014210415139;252.706793439609;387.027506790557;449.907237407805;699.032205025451;NA;1238.37766664865	105.8187033330295	11.638041425429515	2	2	S2N-C52H5	P3840b-2087F1-T7	Slide_Name	Sample_Plate	IgG	50	687.7207746045052
S2	8	0;1;5;10;20;25;50;75;100	79.4177249810449;305.32286044911;746.578122158262;1055.81087033406;1530.38102917083;1920.0232931478;3112.15745781299;4042.58608390908;5431.52067139448	79.4177249810449;305.32286044911;746.578122158262;1055.81087033406;1530.38102917083;1920.0232931478;3112.15745781299;NA;5431.52067139448	409.4056498888481	51.68704658927869	2	2	S2N-C52H5	P3840b-2087F1-T7	Slide_Name	Sample_Plate	IgG	50	2993.7579793527825
S2	9	0;1;5;10;20;25;50;75;100	384.384513384846;1647.3077049939;3846.2932476929;5527.0841790752;9930.51019051099;11551.1782247762;24285.8930813608;29694.7329100414;36298.4238231944	384.384513384846;1647.3077049939;3846.2932476929;5527.0841790752;9930.51019051099;11551.1782247762;24285.8930813608;NA;36298.4238231944	2086.2606491217743	363.89094678680095	2	2	S2N-C52H5	P3840b-2087F1-T7	Slide_Name	Sample_Plate	IgG	50	20280.80798846182
S2	10	0;1;5;10;20;25;50;75;100	15.919024514586;36.2243463967278;64.6867880541202;129.684817937971;215.097277046223;268.308520051447;380.058194141287;446.387291213306;385.465665738084	15.919024514586;36.2243463967278;64.6867880541202;129.684817937971;215.097277046223;268.308520051447;380.058194141287;NA;NA	40.59126014558921	7.440001325434566	2	2	S2N-C52H5	P3840b-2087F1-T7	Slide_Name	Sample_Plate	IgG	50	412.59132641731753
S2	11	0;1;5;10;20;25;50;75;100	14.6267319974897;43.6373560616332;75.538390155214;121.932802557707;179.503079184926;233.250478675929;293.032279624579;352.750385336396;603.647463617033	14.6267319974897;43.6373560616332;75.538390155214;121.932802557707;179.503079184926;233.250478675929;293.032279624579;NA;603.647463617033	49.524422410914276	5.54015735823316	2	2	S2N-C52H5	P3840b-2087F1-T7	Slide_Name	Sample_Plate	IgG	50	326.5322903225723
S2	12	0;1;5;10;20;25;50;75;100	104.194994375903;487.144854086498;1103.79846054264;1445.62713305515;2385.80265152236;2638.39518897432;4766.30748579237;6456.72212823685;8466.91163974707	104.194994375903;487.144854086498;1103.79846054264;1445.62713305515;2385.80265152236;2638.39518897432;4766.30748579237;6456.72212823685;8466.91163974707	542.6993134633072	80.31682068238945	2	2	S2N-C52H5	P3840b-2087F1-T7	Slide_Name	Sample_Plate	IgG	50	4558.54034758278
S2	13	0;1;5;10;20;25;50;75;100	107.73093984768;439.647840530288;999.004229674973;1510.53889651863;2329.26250847751;2678.6981125252;4856.98453646888;6556.75659812524;8975.81070657252	107.73093984768;439.647840530288;999.004229674973;1510.53889651863;2329.26250847751;2678.6981125252;4856.98453646888;6556.75659812524;8975.81070657252	472.5989568391503	84.61903411604396	2	2	S2N-C52H5	P3840b-2087F1-T7	Slide_Name	Sample_Plate	IgG	50	4703.550662641349
S2	14	0;1;5;10;20;25;50;75;100	2209.9531874367;9945.2533425116;23462.5751427894;37280.9613208674;60788.3475651936;62479.8153317535;61427.3931765126;63232.0613352887;62424.2178818317	2209.9531874367;9945.2533425116;23462.5751427894;37280.9613208674;60788.3475651936;NA;NA;NA;NA	6408.816091037435	2823.416947322541	2	2	S2N-C52H5	P3840b-2087F1-T7	Slide_Name	Sample_Plate	IgG	50	147579.6634571645
S2	15	0;1;5;10;20;25;50;75;100	1697.04254087628;7175.17782455196;16686.3343617738;27322.3702246294;55642.0183764509;61273.1032705411;63689.3366085321;63615.531469499;63144.6320786071	1697.04254087628;7175.17782455196;16686.3343617738;27322.3702246294;55642.0183764509;61273.1032705411;NA;NA;NA	3741.551354391797	2415.52030282742	2	2	S2N-C52H5	P3840b-2087F1-T7	Slide_Name	Sample_Plate	IgG	50	124517.56649576279
S2	16	0;1;5;10;20;25;50;75;100	110.214853515393;442.533778119035;1107.53100714797;1488.08277617517;2302.16859148158;2791.71988234841;4715.99577578367;6238.20728786272;8335.51195216824	110.214853515393;442.533778119035;1107.53100714797;1488.08277617517;2302.16859148158;2791.71988234841;4715.99577578367;NA;8335.51195216824	559.6934920300672	79.69768095023191	2	2	S2N-C52H5	P3840b-2087F1-T7	Slide_Name	Sample_Plate	IgG	50	4544.577539541663
S2	17	0;1;5;10;20;25;50;75;100	280.658171544072;1193.25723927723;2628.68162722709;3668.40347889997;6074.0358845572;7634.31573163709;14881.9390834747;21767.8021731987;26857.9245327127	280.658171544072;1193.25723927723;2628.68162722709;3668.40347889997;6074.0358845572;7634.31573163709;14881.9390834747;21767.8021731987;26857.9245327127	942.5581029402601	267.4964860002322	2	2	S2N-C52H5	P3840b-2087F1-T7	Slide_Name	Sample_Plate	IgG	50	14317.382402951871
S2	18	0;1;5;10;20;25;50;75;100	116.963167484816;464.087941316977;1139.55199395208;1593.38193179708;2608.66001654416;3087.68544828566;5631.00906927671;7876.99121498098;11003.1399156424	116.963167484816;464.087941316977;1139.55199395208;1593.38193179708;2608.66001654416;3087.68544828566;5631.00906927671;7876.99121498098;11003.1399156424	421.72726291972384	103.93680186364813	2	2	S2N-C52H5	P3840b-2087F1-T7	Slide_Name	Sample_Plate	IgG	50	5618.56735610213
S2	19	0;1;5;10;20;25;50;75;100	82.0483716112312;318.717209914508;742.291627113494;1016.16105136589;1397.58761715257;1658.56720518407;3058.7564520486;3803.2931520833;5125.94613262776	82.0483716112312;318.717209914508;742.291627113494;1016.16105136589;1397.58761715257;1658.56720518407;3058.7564520486;NA;5125.94613262776	384.24815488270247	48.938817194106626	2	2	S2N-C52H5	P3840b-2087F1-T7	Slide_Name	Sample_Plate	IgG	50	2831.1890145880334
S2	20	0;1;5;10;20;25;50;75;100	567.499913872271;2280.97431276567;5229.37874066257;8009.02284718619;14955.3730328923;18871.1468215456;37568.9884447478;48740.4095700274;55877.9103338363	567.499913872271;2280.97431276567;5229.37874066257;8009.02284718619;14955.3730328923;18871.1468215456;37568.9884447478;48740.4095700274;NA	1785.144446699467	655.6002048930325	2	2	S2N-C52H5	P3840b-2087F1-T7	Slide_Name	Sample_Plate	IgG	50	34565.15469135109
S2	21	0;1;5;10;20;25;50;75;100	76.4663994379194;277.651351265921;654.447979740484;851.910698370743;1335.76907298995;1516.39160582458;2531.98339835446;3156.24114189152;4524.48949704812	76.4663994379194;277.651351265921;654.447979740484;851.910698370743;1335.76907298995;1516.39160582458;2531.98339835446;NA;4524.48949704812	344.71373807704015	42.70805733846375	2	2	S2N-C52H5	P3840b-2087F1-T7	Slide_Name	Sample_Plate	IgG	50	2480.1166050002275
S2	22	0;1;5;10;20;25;50;75;100	4045.58675510506;17522.3948562422;40065.2261896923;58348.8550696423;62660.1271714411;63185.2551078699;62976.5397358505;64086.5240496491;63548.0304142945	4045.58675510506;17522.3948562422;40065.2261896923;58348.8550696423;NA;NA;NA;NA;NA	9259.462490676979	5184.013306748374	2	2	S2N-C52H5	P3840b-2087F1-T7	Slide_Name	Sample_Plate	IgG	50	268460.1278280957
S2	23	0;1;5;10;20;25;50;75;100	525.174648168085;2221.01719312467;4971.42926647329;7505.1737469927;14558.6067772527;19391.8615114964;39871.3629209309;47098.7421394893;52502.0948313144	525.174648168085;2221.01719312467;4971.42926647329;7505.1737469927;14558.6067772527;19391.8615114964;39871.3629209309;NA;NA	479.5197793672206	771.963852332146	2	2	S2N-C52H5	P3840b-2087F1-T7	Slide_Name	Sample_Plate	IgG	50	39077.712395974515
S2	24	0;1;5;10;20;25;50;75;100	321.444025654256;1261.27237084259;2993.79988268263;4366.08394844693;7146.87393143897;8660.87314283441;19305.2341118327;26591.2630845147;32832.8778150998	321.444025654256;1261.27237084259;2993.79988268263;4366.08394844693;7146.87393143897;8660.87314283441;19305.2341118327;26591.2630845147;32832.8778150998	973.6624329925666	331.17748397347486	2	2	S2N-C52H5	P3840b-2087F1-T7	Slide_Name	Sample_Plate	IgG	50	17532.53663166631
S2	25	0;1;5;10;20;25;50;75;100	1759.62994039127;7584.117092201;17604.017934139;29034.1837311911;51499.4628231676;57698.9956006446;63664.0115157526;62734.7785212021;61905.032860878	1759.62994039127;7584.117092201;17604.017934139;29034.1837311911;51499.4628231676;57698.9956006446;NA;NA;NA	4948.077542639193	2221.1793748508103	2	2	S2N-C52H5	P3840b-2087F1-T7	Slide_Name	Sample_Plate	IgG	50	116007.0462851797
S2	26	0;1;5;10;20;25;50;75;100	1763.81151816355;7717.65147184699;18155.1217411218;30678.4581362967;56065.2286072698;61482.1410814332;63789.5372830768;62881.1169918355;62041.1367616839	1763.81151816355;7717.65147184699;18155.1217411218;30678.4581362967;56065.2286072698;61482.1410814332;NA;NA;NA	4877.816159525072	2403.2051737537968	2	2	S2N-C52H5	P3840b-2087F1-T7	Slide_Name	Sample_Plate	IgG	50	125038.07484721491
S2	27	0;1;5;10;20;25;50;75;100	491.465474978307;2186.10073644208;4809.78485810506;6998.81999943643;13466.5405550536;16789.0391225966;34103.2179302876;43400.8656986889;49175.6448455041	491.465474978307;2186.10073644208;4809.78485810506;6998.81999943643;13466.5405550536;16789.0391225966;34103.2179302876;43400.8656986889;NA	1648.1943295146389	586.3455899971585	2	2	S2N-C52H5	P3840b-2087F1-T7	Slide_Name	Sample_Plate	IgG	50	30965.473829372564
S2	28	0;1;5;10;20;25;50;75;100	753.82441599094;3027.30020058519;6731.96387807502;10031.1253787848;19717.3798795329;23223.8832505443;40218.7022233715;48913.4329626536;55843.1260207782	753.82441599094;3027.30020058519;6731.96387807502;10031.1253787848;19717.3798795329;23223.8832505443;40218.7022233715;NA;NA	2416.4764445280084	781.8814785152125	2	2	S2N-C52H5	P3840b-2087F1-T7	Slide_Name	Sample_Plate	IgG	50	41510.550370288634
S2	29	0;1;5;10;20;25;50;75;100	1997.09008726988;8549.55724840103;20332.6638944504;31948.9588754441;55155.2366702777;62726.1235138089;62233.8542280515;63596.3335892199;62908.7606533594	1997.09008726988;8549.55724840103;20332.6638944504;31948.9588754441;55155.2366702777;62726.1235138089;NA;NA;NA	5914.664669736677	2380.6826601841285	2	2	S2N-C52H5	P3840b-2087F1-T7	Slide_Name	Sample_Plate	IgG	50	124948.79767894311
S2	30	0;1;5;10;20;25;50;75;100	39.381575875641;157.337557585084;389.880314842052;540.229403810716;832.646451810448;979.385899926311;1564.14018146468;1966.60663110949;2682.46138773404	39.381575875641;157.337557585084;389.880314842052;540.229403810716;832.646451810448;979.385899926311;1564.14018146468;NA;2682.46138773404	227.59910757416682	25.424975888415318	2	2	S2N-C52H5	P3840b-2087F1-T7	Slide_Name	Sample_Plate	IgG	50	1498.8479019949327
S2	31	0;1;5;10;20;25;50;75;100	287.217114378126;1287.37529865151;3059.98097982634;4186.94858435797;7236.12247866472;8956.28813311497;17917.1323855033;25414.3052147367;32206.8494640645	287.217114378126;1287.37529865151;3059.98097982634;4186.94858435797;7236.12247866472;8956.28813311497;17917.1323855033;25414.3052147367;32206.8494640645	1021.1820039521748	319.4460895724775	2	2	S2N-C52H5	P3840b-2087F1-T7	Slide_Name	Sample_Plate	IgG	50	16993.48648257605
S2	32	0;1;5;10;20;25;50;75;100	12.9186948762661;34.6912512374332;74.0470869832521;102.737994296336;173.6089351698;199.833251824672;268.765312393704;288.28711042143;436.211724394199	12.9186948762661;34.6912512374332;74.0470869832521;102.737994296336;173.6089351698;199.833251824672;NA;NA;436.211724394199	55.88691070435228	3.992798533239089	2	2	S2N-C52H5	P3840b-2087F1-T7	Slide_Name	Sample_Plate	IgG	50	255.52683736630675
S2	33	0;1;5;10;20;25;50;75;100	17.3279726871143;59.4069174177675;123.478711293336;182.032606311265;277.657383834361;340.841752786829;476.892722805514;548.812008814493;785.168623089396	17.3279726871143;59.4069174177675;123.478711293336;182.032606311265;277.657383834361;340.841752786829;NA;NA;785.168623089396	88.33684240432228	7.2519010595640525	2	2	S2N-C52H5	P3840b-2087F1-T7	Slide_Name	Sample_Plate	IgG	50	450.9318953825249
S2	34	0;1;5;10;20;25;50;75;100	1696.66902826461;7324.07197726909;16303.7646902498;27010.9813587564;47516.5686080031;55332.6165250715;62266.4074133512;63675.1606638784;62978.7720087313	1696.66902826461;7324.07197726909;16303.7646902498;27010.9813587564;47516.5686080031;55332.6165250715;NA;NA;NA	4511.45636906295	2100.2612126760137	2	2	S2N-C52H5	P3840b-2087F1-T7	Slide_Name	Sample_Plate	IgG	50	109524.51700286362
S2	35	0;1;5;10;20;25;50;75;100	193.202341555906;826.656300747316;2132.27938466803;2984.02604705733;5105.46719939731;6201.22949081215;12579.7868220615;19091.6341001133;26922.3502791381	193.202341555906;826.656300747316;2132.27938466803;2984.02604705733;5105.46719939731;6201.22949081215;12579.7868220615;19091.6341001133;26922.3502791381	228.3225266683597	258.67737491446053	2	2	S2N-C52H5	P3840b-2087F1-T7	Slide_Name	Sample_Plate	IgG	50	13162.191272391387
S2	36	0;1;5;10;20;25;50;75;100	448.805937270043;1933.61770527192;4164.20991618904;5803.60027593317;10873.197575022;13542.5946139205;29478.1433851074;38009.3037270576;44451.8078480651	448.805937270043;1933.61770527192;4164.20991618904;5803.60027593317;10873.197575022;13542.5946139205;29478.1433851074;38009.3037270576;NA	1116.587694920261	512.4772665398361	2	2	S2N-C52H5	P3840b-2087F1-T7	Slide_Name	Sample_Plate	IgG	50	26740.451021912068
S2	37	0;1;5;10;20;25;50;75;100	737.969989023718;3051.25374877255;7089.05518754187;10850.4703253276;20642.2590769347;25578.4634773163;47347.0321439799;56374.1132694926;61390.0767448815	737.969989023718;3051.25374877255;7089.05518754187;10850.4703253276;20642.2590769347;25578.4634773163;47347.0321439799;NA;NA	1892.4387550371935	919.3642582309577	2	2	S2N-C52H5	P3840b-2087F1-T7	Slide_Name	Sample_Plate	IgG	50	47860.65166658508
S2	38	0;1;5;10;20;25;50;75;100	333.955394698363;1468.55228437677;3444.11111131183;5097.89339425213;8463.44993935862;11196.642694502;23136.3884110857;29638.1524783823;36498.1854748934	333.955394698363;1468.55228437677;3444.11111131183;5097.89339425213;8463.44993935862;11196.642694502;23136.3884110857;29638.1524783823;36498.1854748934	1530.8548282235836	368.87985219877214	2	2	S2N-C52H5	P3840b-2087F1-T7	Slide_Name	Sample_Plate	IgG	50	19974.84743816219
S2	39	0;1;5;10;20;25;50;75;100	113.384911501172;480.459473792198;1182.07172897029;1535.63098156983;2487.84224538712;2914.57074276046;5214.74683750895;7624.73661398878;9496.34607366726	113.384911501172;480.459473792198;1182.07172897029;1535.63098156983;2487.84224538712;2914.57074276046;5214.74683750895;7624.73661398878;9496.34607366726	518.1643138579215	92.25982791756915	2	2	S2N-C52H5	P3840b-2087F1-T7	Slide_Name	Sample_Plate	IgG	50	5131.155709736378
S2	40	0;1;5;10;20;25;50;75;100	402.841627040631;1668.11127197094;3724.24589350029;5306.16133999219;9036.34956622958;11092.3825346883;23485.8062204658;30103.7879882554;35805.0295205307	402.841627040631;1668.11127197094;3724.24589350029;5306.16133999219;9036.34956622958;11092.3825346883;23485.8062204658;30103.7879882554;NA	1251.7291353181688	402.18200730966527	2	2	S2N-C52H5	P3840b-2087F1-T7	Slide_Name	Sample_Plate	IgG	50	21360.829500801432
S2	41	0;1;5;10;20;25;50;75;100	98.8078994199472;361.709225176189;847.664375047054;1161.32426733258;1744.1059305573;2045.67866685992;3461.79794224437;4370.89168481902;5909.89807764216	98.8078994199472;361.709225176189;847.664375047054;1161.32426733258;1744.1059305573;2045.67866685992;3461.79794224437;NA;5909.89807764216	472.82598732319667	56.15345253883392	2	2	S2N-C52H5	P3840b-2087F1-T7	Slide_Name	Sample_Plate	IgG	50	3280.4986142648927
S2	42	0;1;5;10;20;25;50;75;100	901.066188625131;4068.83350930772;9109.89754981524;14100.4159367065;27441.3668227418;31646.3037253633;51703.4545573963;61639.9579985607;62392.6249805003	901.066188625131;4068.83350930772;9109.89754981524;14100.4159367065;27441.3668227418;31646.3037253633;51703.4545573963;NA;NA	3817.827196228836	1011.2301614085949	2	2	S2N-C52H5	P3840b-2087F1-T7	Slide_Name	Sample_Plate	IgG	50	54379.33526665858
S2	43	0;1;5;10;20;25;50;75;100	483.50839810294;1993.93820229493;4772.84002420149;7009.79418622153;13229.9200252197;15720.2081404325;31777.0439048767;40394.9261922516;50129.5100531398	483.50839810294;1993.93820229493;4772.84002420149;7009.79418622153;13229.9200252197;15720.2081404325;31777.0439048767;40394.9261922516;50129.5100531398	2402.6957479967314	503.10289298870845	2	2	S2N-C52H5	P3840b-2087F1-T7	Slide_Name	Sample_Plate	IgG	50	27557.840397432155
S2	44	0;1;5;10;20;25;50;75;100	16.9557146828979;38.6535481295573;91.150718431976;133.874637785194;201.966721044693;249.769528415403;349.908580763216;359.551774898973;587.193722660974	16.9557146828979;38.6535481295573;91.150718431976;133.874637785194;201.966721044693;249.769528415403;NA;NA;587.193722660974	63.48497987998785	5.435836844663228	2	2	S2N-C52H5	P3840b-2087F1-T7	Slide_Name	Sample_Plate	IgG	50	335.2768221131493
S2	45	0;1;5;10;20;25;50;75;100	16.6238118387683;55.611708445597;117.5818421749;165.477093856326;241.050928153657;269.486093553569;390.885778073487;442.424273870058;676.697845338243	16.6238118387683;55.611708445597;117.5818421749;165.477093856326;241.050928153657;269.486093553569;NA;NA;676.697845338243	78.16132174555702	6.1826091375289565	2	2	S2N-C52H5	P3840b-2087F1-T7	Slide_Name	Sample_Plate	IgG	50	387.29177862200487
S2	46	0;1;5;10;20;25;50;75;100	30.6610172851236;94.7654120636899;264.940907023691;340.879644230349;554.110811808212;698.459148058802;875.076958507594;1309.34245049365;1743.39378448681	30.6610172851236;94.7654120636899;264.940907023691;340.879644230349;554.110811808212;698.459148058802;NA;1309.34245049365;1743.39378448681	156.63820193764073	16.031557457411896	2	2	S2N-C52H5	P3840b-2087F1-T7	Slide_Name	Sample_Plate	IgG	50	958.2160748082355
S2	47	0;1;5;10;20;25;50;75;100	107.722791553076;420.949311208835;987.168886280141;1304.31092521742;1944.33678099385;2409.87255278464;4124.26765649951;5230.39424101136;7237.04410158613	107.722791553076;420.949311208835;987.168886280141;1304.31092521742;1944.33678099385;2409.87255278464;4124.26765649951;NA;7237.04410158613	494.97208748935344	69.08007728061033	2	2	S2N-C52H5	P3840b-2087F1-T7	Slide_Name	Sample_Plate	IgG	50	3948.9759515198693
S2	48	0;1;5;10;20;25;50;75;100	21.4550320863218;58.6634362104778;128.128619805825;175.471977507332;269.088163444928;321.362459497628;455.929334459185;542.871604317622;819.748782395381	21.4550320863218;58.6634362104778;128.128619805825;175.471977507332;269.088163444928;321.362459497628;NA;NA;819.748782395381	81.53643262320325	7.597288463263792	2	2	S2N-C52H5	P3840b-2087F1-T7	Slide_Name	Sample_Plate	IgG	50	461.40085578639287
S2	49	0;1;5;10;20;25;50;75;100	10.9727847992781;39.2653206349906;99.2401924526922;137.682439212198;204.982476397948;242.871261420119;345.876467469393;399.643733882108;551.169580770446	10.9727847992781;39.2653206349906;99.2401924526922;137.682439212198;204.982476397948;242.871261420119;NA;NA;551.169580770446	67.571907217151	5.0508118333392265	2	2	S2N-C52H5	P3840b-2087F1-T7	Slide_Name	Sample_Plate	IgG	50	320.1124988841123
S2	50	0;1;5;10;20;25;50;75;100	16.4514883947453;39.3535878504605;70.8487699960597;112.393318791929;159.326878269726;250.284123515295;275.278337409776;287.018790118768;388.231765900449	16.4514883947453;39.3535878504605;70.8487699960597;112.393318791929;159.326878269726;250.284123515295;NA;NA;NA	24.481664674135864	8.225707848744268	2	2	S2N-C52H5	P3840b-2087F1-T7	Slide_Name	Sample_Plate	IgG	50	435.76705711134923
S2	51	0;1;5;10;20;25;50;75;100	13.7678091364541;44.3441087052407;81.7828793408266;129.321716116561;177.142950642985;208.145354154449;298.014703008495;344.470104211881;475.337414624129	13.7678091364541;44.3441087052407;81.7828793408266;129.321716116561;177.142950642985;208.145354154449;NA;NA;475.337414624129	62.46298963784714	4.301871461215621	2	2	S2N-C52H5	P3840b-2087F1-T7	Slide_Name	Sample_Plate	IgG	50	277.55656269862817
S2	52	0;1;5;10;20;25;50;75;100	16.5021879885115;28.4104843005465;60.3838004834449;85.8464444331804;106.25886123934;125.593765969396;139.698595270747;36.7057844978133;142.791194240741	16.5021879885115;28.4104843005465;60.3838004834449;85.8464444331804;106.25886123934;125.593765969396;NA;36.7057844978133;142.791194240741	58.14078850016161	0.5820602336935652	2	2	S2N-C52H5	P3840b-2087F1-T7	Slide_Name	Sample_Plate	IgG	50	87.24380018483987
S2	53	0;1;5;10;20;25;50;75;100	462.832315963083;2066.28263389348;4529.5732832208;6985.65926891795;12215.5419885325;14346.4137203088;26348.3684510388;32411.3621376852;38228.1792010481	462.832315963083;2066.28263389348;4529.5732832208;6985.65926891795;12215.5419885325;14346.4137203088;26348.3684510388;NA;NA	1570.7848075547167	504.13673881975177	2	2	S2N-C52H5	P3840b-2087F1-T7	Slide_Name	Sample_Plate	IgG	50	26777.621748542304
S2	54	0;1;5;10;20;25;50;75;100	521.495269930548;2300.37838554768;5055.55855371813;7690.59373289596;14491.8036179366;17327.6164495031;33371.1232030124;42531.6087072174;50499.5153637945	521.495269930548;2300.37838554768;5055.55855371813;7690.59373289596;14491.8036179366;17327.6164495031;33371.1232030124;42531.6087072174;NA	2172.4561497334985	569.4114447413652	2	2	S2N-C52H5	P3840b-2087F1-T7	Slide_Name	Sample_Plate	IgG	50	30643.02838680176
S2	55	0;1;5;10;20;25;50;75;100	340.674270629045;1366.24627377225;3350.83404187741;4720.56992483795;8230.63850033587;9753.50269549274;20073.7939863457;27085.4226424732;32151.9763419677	340.674270629045;1366.24627377225;3350.83404187741;4720.56992483795;8230.63850033587;9753.50269549274;20073.7939863457;27085.4226424732;NA	1068.4432780388622	356.85019414759813	2	2	S2N-C52H5	P3840b-2087F1-T7	Slide_Name	Sample_Plate	IgG	50	18910.95298541877
S2	56	0;1;5;10;20;25;50;75;100	13.9165153475067;28.4104843005465;60.3838004834449;85.8464444331804;112.925965808937;125.593765969396;72.8495906644691;36.7868494072518;190.727452270604	13.9165153475067;28.4104843005465;60.3838004834449;85.8464444331804;112.925965808937;125.593765969396;72.8495906644691;36.7868494072518;190.727452270604	52.9250389163613	0.8780262882450524	2	2	S2N-C52H5	P3840b-2087F1-T7	Slide_Name	Sample_Plate	IgG	50	96.82635332861392
S2	57	0;1;5;10;20;25;50;75;100	49.784331365321;178.913946615533;385.598501779937;518.573128683542;781.873780136046;913.322900800069;1383.26221072453;1629.40307294687;2080.65836008248	49.784331365321;178.913946615533;385.598501779937;518.573128683542;781.873780136046;913.322900800069;NA;NA;NA	145.5416975219547	32.046170561454424	2	2	S2N-C52H5	P3840b-2087F1-T7	Slide_Name	Sample_Plate	IgG	50	1747.850225594676
S2	58	0;1;5;10;20;25;50;75;100	43.1418974905988;156.401054592878;357.042986719855;496.938379385393;753.525585833724;884.707495478659;1391.84653883507;1655.26348682605;2088.87136900548	43.1418974905988;156.401054592878;357.042986719855;496.938379385393;753.525585833724;884.707495478659;1391.84653883507;NA;NA	172.97360320485714	25.880979422542122	2	2	S2N-C52H5	P3840b-2087F1-T7	Slide_Name	Sample_Plate	IgG	50	1467.0225743319634
S2	59	0;1;5;10;20;25;50;75;100	35.6822671052133;139.26628600938;329.346164835229;455.983025399139;655.735636302652;757.879225087609;1180.9832263355;1394.37955550665;1753.2021807839	35.6822671052133;139.26628600938;329.346164835229;455.983025399139;655.735636302652;757.879225087609;1180.9832263355;NA;NA	163.27893271820366	21.729038757182828	2	2	S2N-C52H5	P3840b-2087F1-T7	Slide_Name	Sample_Plate	IgG	50	1249.730870577345
S2	60	0;1;5;10;20;25;50;75;100	13.9165153475067;28.4104843005465;60.3838004834449;85.8464444331804;106.25886123934;125.593765969396;115.858594195087;26.234667467673;146.180799179915	13.9165153475067;28.4104843005465;60.3838004834449;85.8464444331804;NA;125.593765969396;NA;26.234667467673;146.180799179915	50.76085573912844	0.6075948472581635	2	2	S2N-C52H5	P3840b-2087F1-T7	Slide_Name	Sample_Plate	IgG	50	81.14059810203662
S2	61	0;1;5;10;20;25;50;75;100	18.2709369748088;54.6712707640684;111.729882116099;164.458699174851;230.986094291348;267.370949515547;379.154028730372;368.444897044197;505.999954780104	18.2709369748088;54.6712707640684;111.729882116099;164.458699174851;230.986094291348;267.370949515547;NA;NA;505.999954780104	91.35101689752467	4.434973101454363	2	2	S2N-C52H5	P3840b-2087F1-T7	Slide_Name	Sample_Plate	IgG	50	313.09967197024287
S2	62	0;1;5;10;20;25;50;75;100	20.494074921249;60.506567355024;161.897084856739;249.226852406353;359.425900696361;386.466097938318;596.157265599792;639.179867087378;877.308484113628	20.494074921249;60.506567355024;161.897084856739;249.226852406353;359.425900696361;386.466097938318;596.157265599792;NA;877.308484113628	122.88333289130682	8.19154343486734	2	2	S2N-C52H5	P3840b-2087F1-T7	Slide_Name	Sample_Plate	IgG	50	532.4605046346738
S2	63	0;1;5;10;20;25;50;75;100	19.4695205169811;60.0885898658474;146.146605287835;201.246994746175;317.227159712734;372.136267864924;511.040299420064;606.713463446455;781.835861412491	19.4695205169811;60.0885898658474;146.146605287835;201.246994746175;317.227159712734;372.136267864924;NA;NA;NA	50.032337550501815	13.379034634286665	2	2	S2N-C52H5	P3840b-2087F1-T7	Slide_Name	Sample_Plate	IgG	50	718.98406926483506
S2	64	0;1;5;10;20;25;50;75;100	13.9165153475067;28.4104843005465;60.3838004834449;85.8464444331804;106.25886123934;125.593765969396;115.858594195087;21.7790946483005;144.424173053309	13.9165153475067;28.4104843005465;60.3838004834449;85.8464444331804;NA;125.593765969396;NA;21.7790946483005;144.424173053309	50.88431746193031	0.5748335926026459	2	2	S2N-C52H5	P3840b-2087F1-T7	Slide_Name	Sample_Plate	IgG	50	79.6259970920626
RBD	1	0;1;5;10;20;25;50;75;100	42.3613275445467;98.884461089409;126.494370078047;154.349033114507;149.426871723441;147.311094590938;198.686316897859;314.735828271402;456.856531218455	42.3613275445467;98.884461089409;126.494370078047;154.349033114507;149.426871723441;147.311094590938;198.686316897859;NA;456.856531218455	79.42973764746142	3.502047891362615	3	3	SPD-C52H3	C497P1-207AF1-TJ	Slide_Name	Sample_Plate	IgG	50	254.53213221559218
RBD	2	0;1;5;10;20;25;50;75;100	60.8242691683622;204.06046680401;430.012428552198;705.954867719134;989.321188292678;1182.53848336877;2050.04481553149;2861.07181673268;3976.12063766726	60.8242691683622;204.06046680401;430.012428552198;705.954867719134;989.321188292678;1182.53848336877;2050.04481553149;2861.07181673268;3976.12063766726	206.8854976686254	37.05587235950684	3	3	SPD-C52H3	C497P1-207AF1-TJ	Slide_Name	Sample_Plate	IgG	50	2059.6791156439676
RBD	3	0;1;5;10;20;25;50;75;100	48.6250231257983;131.038007319943;239.958822697778;401.670624925866;531.902597594892;656.749476101986;978.921941158222;1351.9306827974;1896.02106555208	48.6250231257983;131.038007319943;239.958822697778;401.670624925866;531.902597594892;656.749476101986;NA;1351.9306827974;1896.02106555208	151.36255442751556	17.148287562269573	3	3	SPD-C52H3	C497P1-207AF1-TJ	Slide_Name	Sample_Plate	IgG	50	1008.7769325409942
RBD	4	0;1;5;10;20;25;50;75;100	42.2248543558095;99.0816510431874;127.543626229547;148.098520306116;163.650493454533;157.645157371444;237.088675815294;344.969004639492;484.164917382829	42.2248543558095;99.0816510431874;127.543626229547;148.098520306116;163.650493454533;157.645157371444;237.088675815294;NA;484.164917382829	80.63914807771741	3.8596431816920402	3	3	SPD-C52H3	C497P1-207AF1-TJ	Slide_Name	Sample_Plate	IgG	50	273.62130716231945
RBD	5	0;1;5;10;20;25;50;75;100	278.450306621524;1478.07376709406;4047.03243286155;6515.56670560345;12010.5326570438;15347.2301571277;28570.1643952398;38173.8359878547;45062.4655882509	278.450306621524;1478.07376709406;4047.03243286155;6515.56670560345;12010.5326570438;15347.2301571277;28570.1643952398;38173.8359878547;NA	1432.1716590228518	510.55652224335296	3	3	SPD-C52H3	C497P1-207AF1-TJ	Slide_Name	Sample_Plate	IgG	50	26959.9977711905
RBD	6	0;1;5;10;20;25;50;75;100	121.713382245207;583.581541589976;1508.87632882882;2460.21299599443;4228.68372215688;4916.48912506895;9774.79320619096;14110.8867793126;20070.5787544176	121.713382245207;583.581541589976;1508.87632882882;2460.21299599443;4228.68372215688;4916.48912506895;9774.79320619096;14110.8867793126;20070.5787544176	310.9265622023789	192.22893977616786	3	3	SPD-C52H3	C497P1-207AF1-TJ	Slide_Name	Sample_Plate	IgG	50	9922.373551010773
RBD	7	0;1;5;10;20;25;50;75;100	42.1881560669499;98.6191161227089;122.479351048739;153.394309828882;135.7613490552;127.648135211547;155.617866682837;267.585271985649;392.644731394029	42.1881560669499;98.6191161227089;122.479351048739;153.394309828882;135.7613490552;127.648135211547;155.617866682837;NA;392.644731394029	79.1771381978613	2.8196014683791653	3	3	SPD-C52H3	C497P1-207AF1-TJ	Slide_Name	Sample_Plate	IgG	50	220.15721161681955
RBD	8	0;1;5;10;20;25;50;75;100	42.4303266219907;102.229892371196;131.373247098861;144.467699563358;157.40063939103;162.380521915598;245.982478402526;359.293294859775;526.590803352632	42.4303266219907;102.229892371196;131.373247098861;144.467699563358;157.40063939103;162.380521915598;245.982478402526;NA;526.590803352632	76.67733449252493	4.262734278563944	3	3	SPD-C52H3	C497P1-207AF1-TJ	Slide_Name	Sample_Plate	IgG	50	289.81404842072214
RBD	9	0;1;5;10;20;25;50;75;100	81.9066459032208;319.246670963584;826.93736940845;1319.74176108131;2085.40381860377;2488.21809997339;4692.47922024553;6430.86311385285;9441.51164457214	81.9066459032208;319.246670963584;826.93736940845;1319.74176108131;2085.40381860377;2488.21809997339;4692.47922024553;6430.86311385285;9441.51164457214	260.03429340925686	88.62237658713612	3	3	SPD-C52H3	C497P1-207AF1-TJ	Slide_Name	Sample_Plate	IgG	50	4691.153122766063
RBD	10	0;1;5;10;20;25;50;75;100	42.4115815352514;99.0816510431874;125.292414292152;161.97200181926;157.985316637419;162.39926459442;227.877781379516;352.040313747224;482.648069212609	42.4115815352514;99.0816510431874;125.292414292152;161.97200181926;157.985316637419;162.39926459442;227.877781379516;NA;NA	93.73441653086178	2.8908026629294974	3	3	SPD-C52H3	C497P1-207AF1-TJ	Slide_Name	Sample_Plate	IgG	50	238.27454967733664
RBD	11	0;1;5;10;20;25;50;75;100	42.1881560669499;98.235125383389;122.479351048739;153.394309828882;178.986960157885;138.1359689655;188.197079736981;285.533365626052;407.577453098231	42.1881560669499;98.235125383389;122.479351048739;153.394309828882;178.986960157885;138.1359689655;188.197079736981;NA;407.577453098231	86.59965422121029	3.016100334203202	3	3	SPD-C52H3	C497P1-207AF1-TJ	Slide_Name	Sample_Plate	IgG	50	237.4046709313704
RBD	12	0;1;5;10;20;25;50;75;100	61.6420394027243;220.972925666634;501.214049064176;767.276050639922;1088.18703432977;1343.92247997155;2167.70237649269;2939.90160389384;4021.48340214122	61.6420394027243;220.972925666634;501.214049064176;767.276050639922;1088.18703432977;1343.92247997155;2167.70237649269;2939.90160389384;4021.48340214122	271.2618281928674	37.31099827925427	3	3	SPD-C52H3	C497P1-207AF1-TJ	Slide_Name	Sample_Plate	IgG	50	2136.811742155581
RBD	13	0;1;5;10;20;25;50;75;100	45.6537950514111;127.054322081753;208.349381886313;340.261737396059;498.153696346766;553.692866161204;886.365926463728;1201.23509668564;1716.22476485127	45.6537950514111;127.054322081753;208.349381886313;340.261737396059;498.153696346766;553.692866161204;886.365926463728;1201.23509668564;1716.22476485127	129.36008120085003	15.429198797610125	3	3	SPD-C52H3	C497P1-207AF1-TJ	Slide_Name	Sample_Plate	IgG	50	900.8200210813562
RBD	14	0;1;5;10;20;25;50;75;100	499.038746369733;2788.57100852185;7345.57845860955;11840.0068421154;22518.4922503811;24684.6174023109;43735.3932679692;55672.7966612757;58107.0529082188	499.038746369733;2788.57100852185;7345.57845860955;11840.0068421154;22518.4922503811;24684.6174023109;43735.3932679692;55672.7966612757;NA	3966.6859650723745	738.4462737471747	3	3	SPD-C52H3	C497P1-207AF1-TJ	Slide_Name	Sample_Plate	IgG	50	40888.999652431114
RBD	15	0;1;5;10;20;25;50;75;100	49.6965705898809;138.659322796895;281.339911380134;417.750064485176;555.174486567883;666.263812738165;1043.11220171191;1461.84783005007;2056.12648295018	49.6965705898809;138.659322796895;281.339911380134;417.750064485176;555.174486567883;666.263812738165;NA;1461.84783005007;2056.12648295018	154.0517548599417	18.620527299486668	3	3	SPD-C52H3	C497P1-207AF1-TJ	Slide_Name	Sample_Plate	IgG	50	1085.078119834275
RBD	16	0;1;5;10;20;25;50;75;100	89.2838371871497;386.060772818703;930.828948463621;1525.64115956586;2259.11694365931;2636.92932797792;4578.17458895846;6395.16850218015;8225.91181923823	89.2838371871497;386.060772818703;930.828948463621;1525.64115956586;2259.11694365931;2636.92932797792;4578.17458895846;6395.16850218015;8225.91181923823	496.12076780830466	78.88821325096033	3	3	SPD-C52H3	C497P1-207AF1-TJ	Slide_Name	Sample_Plate	IgG	50	4440.531430356321
RBD	17	0;1;5;10;20;25;50;75;100	87.0983173293735;318.417842035772;791.347960511107;1255.2946059135;2068.62238279682;2572.73718395051;4756.55598757758;7361.54030928077;11031.0456388518	87.0983173293735;318.417842035772;791.347960511107;1255.2946059135;2068.62238279682;2572.73718395051;4756.55598757758;7361.54030928077;11031.0456388518	70.95142742769956	103.5108300048878	3	3	SPD-C52H3	C497P1-207AF1-TJ	Slide_Name	Sample_Plate	IgG	50	5246.4929276720895
RBD	18	0;1;5;10;20;25;50;75;100	77.2242665074496;279.161997119339;731.500948429991;1127.65100916054;1815.93193927557;2183.69285682363;3980.83173500483;5178.88087659756;7580.26115243756	77.2242665074496;279.161997119339;731.500948429991;1127.65100916054;1815.93193927557;2183.69285682363;3980.83173500483;5178.88087659756;7580.26115243756	298.0036191382842	70.88497975213953	3	3	SPD-C52H3	C497P1-207AF1-TJ	Slide_Name	Sample_Plate	IgG	50	3842.2526067452604
RBD	19	0;1;5;10;20;25;50;75;100	42.9476447111122;100.039688739648;151.322887249082;208.268213723659;269.441851648897;286.668070876444;434.027555094602;645.231202201038;896.719160012843	42.9476447111122;100.039688739648;151.322887249082;208.268213723659;269.441851648897;286.668070876444;434.027555094602;645.231202201038;896.719160012843	91.30662171667154	7.737435939885604	3	3	SPD-C52H3	C497P1-207AF1-TJ	Slide_Name	Sample_Plate	IgG	50	478.17841871095175
RBD	20	0;1;5;10;20;25;50;75;100	342.422808029087;1743.03743829466;4476.30329441406;6928.81214791925;13754.0771109309;15473.5127471735;28537.4489200331;35736.0940666193;45736.583291938	342.422808029087;1743.03743829466;4476.30329441406;6928.81214791925;13754.0771109309;15473.5127471735;28537.4489200331;NA;45736.583291938	2652.363510157391	453.90184681267004	3	3	SPD-C52H3	C497P1-207AF1-TJ	Slide_Name	Sample_Plate	IgG	50	25347.455850790895
RBD	21	0;1;5;10;20;25;50;75;100	42.6623333451288;101.841865372111;147.557039319247;206.965502853398;270.379933947135;298.580016440002;423.19408884894;621.031517373893;864.70606898067	42.6623333451288;101.841865372111;147.557039319247;206.965502853398;270.379933947135;298.580016440002;423.19408884894;621.031517373893;864.70606898067	95.60911268229533	7.40012710608345	3	3	SPD-C52H3	C497P1-207AF1-TJ	Slide_Name	Sample_Plate	IgG	50	465.6154679864678
RBD	22	0;1;5;10;20;25;50;75;100	384.904521036432;1927.21216669202;5200.33523810507;7886.60673838121;14914.1266655537;18531.8553895669;34127.088957091;44076.4837439159;50499.8799199373	384.904521036432;1927.21216669202;5200.33523810507;7886.60673838121;14914.1266655537;18531.8553895669;34127.088957091;44076.4837439159;NA	2139.162931266891	591.0500536032644	3	3	SPD-C52H3	C497P1-207AF1-TJ	Slide_Name	Sample_Plate	IgG	50	31691.66561143011
RBD	23	0;1;5;10;20;25;50;75;100	127.531882669725;604.980596681708;1663.84609603261;2544.17265967986;4157.1029239772;4752.44121756101;9940.48586800346;14353.4123666962;18571.1363017023	127.531882669725;604.980596681708;1663.84609603261;2544.17265967986;4157.1029239772;4752.44121756101;9940.48586800346;14353.4123666962;18571.1363017023	485.2224464589138	183.0353422897688	3	3	SPD-C52H3	C497P1-207AF1-TJ	Slide_Name	Sample_Plate	IgG	50	9636.989560947355
RBD	24	0;1;5;10;20;25;50;75;100	157.074948337969;844.7861444597;2074.92876777081;3371.98743595065;5741.97016152839;6647.86927336975;13070.0398587584;18013.5380361129;24194.5486877271	157.074948337969;844.7861444597;2074.92876777081;3371.98743595065;5741.97016152839;6647.86927336975;13070.0398587584;18013.5380361129;24194.5486877271	765.5234613746737	235.0595530127398	3	3	SPD-C52H3	C497P1-207AF1-TJ	Slide_Name	Sample_Plate	IgG	50	12518.501112011663
RBD	25	0;1;5;10;20;25;50;75;100	810.006257933487;4264.3949146727;10228.8081737844;15678.7365393748;25006.1800968207;27701.6457900018;45084.5015603365;55951.5969895351;61956.8426948308	810.006257933487;4264.3949146727;10228.8081737844;15678.7365393748;25006.1800968207;27701.6457900018;45084.5015603365;NA;NA	4835.023229507214	855.2172137511164	3	3	SPD-C52H3	C497P1-207AF1-TJ	Slide_Name	Sample_Plate	IgG	50	47595.88391706304
RBD	26	0;1;5;10;20;25;50;75;100	229.121458792496;1059.62474740622;2925.71500075765;4601.43995846506;8104.4684464726;10565.0878406559;21279.3832429891;27312.2469614583;33403.1096878786	229.121458792496;1059.62474740622;2925.71500075765;4601.43995846506;8104.4684464726;10565.0878406559;21279.3832429891;27312.2469614583;33403.1096878786	1366.848314544004	339.78518361531434	3	3	SPD-C52H3	C497P1-207AF1-TJ	Slide_Name	Sample_Plate	IgG	50	18356.10749530972
RBD	27	0;1;5;10;20;25;50;75;100	198.564544194153;1037.03540153347;2770.39536176659;4429.38128254855;7585.38127641401;9207.32441607573;19697.6107428822;26200.1230807392;32005.9336805249	198.564544194153;1037.03540153347;2770.39536176659;4429.38128254855;7585.38127641401;9207.32441607573;19697.6107428822;26200.1230807392;32005.9336805249	1121.0015867251338	325.32425002151257	3	3	SPD-C52H3	C497P1-207AF1-TJ	Slide_Name	Sample_Plate	IgG	50	17387.214087800763
RBD	28	0;1;5;10;20;25;50;75;100	871.673511535923;4181.40826786578;9902.02944729132;15891.4267235683;27731.4340326432;30797.8423947328;53641.5800096038;57367.3450262472;59233.3715031384	871.673511535923;4181.40826786578;9902.02944729132;15891.4267235683;27731.4340326432;30797.8423947328;53641.5800096038;NA;NA	4066.084567280457	1032.0252469934946	3	3	SPD-C52H3	C497P1-207AF1-TJ	Slide_Name	Sample_Plate	IgG	50	55667.34691695519
RBD	29	0;1;5;10;20;25;50;75;100	344.384511132747;1940.61888560629;4757.72481845949;7880.54062611825;13928.292517164;17121.035367759;29049.7025078403;36484.753597252;44651.5163008338	344.384511132747;1940.61888560629;4757.72481845949;7880.54062611825;13928.292517164;17121.035367759;29049.7025078403;NA;NA	1710.90487956624	567.9816673614096	3	3	SPD-C52H3	C497P1-207AF1-TJ	Slide_Name	Sample_Plate	IgG	50	30109.988247636717
RBD	30	0;1;5;10;20;25;50;75;100	48.4484009862203;134.351489653785;234.84577673005;379.487758628168;492.035034430002;570.771247396498;931.662954304385;1327.11953344248;1839.11115386745	48.4484009862203;134.351489653785;234.84577673005;379.487758628168;492.035034430002;570.771247396498;931.662954304385;1327.11953344248;1839.11115386745	131.9701445338309	16.678678491729215	3	3	SPD-C52H3	C497P1-207AF1-TJ	Slide_Name	Sample_Plate	IgG	50	965.9040691202916
RBD	31	0;1;5;10;20;25;50;75;100	105.633071472855;572.153051425807;1391.54353181315;2162.87413578894;3415.80925953921;4111.82668952805;8085.21309342401;11379.2214476504;15783.2659015559	105.633071472855;572.153051425807;1391.54353181315;2162.87413578894;3415.80925953921;4111.82668952805;8085.21309342401;11379.2214476504;15783.2659015559	411.56683135464664	151.41062482519752	3	3	SPD-C52H3	C497P1-207AF1-TJ	Slide_Name	Sample_Plate	IgG	50	7982.098072614523
RBD	32	0;1;5;10;20;25;50;75;100	42.4303266219907;102.541527253962;121.323312922395;158.931606942828;184.772229778571;186.666973026229;286.211337747358;425.388721214133;562.026513054343	42.4303266219907;102.541527253962;121.323312922395;158.931606942828;184.772229778571;186.666973026229;NA;NA;NA	83.7257020315904	4.824783022236607	3	3	SPD-C52H3	C497P1-207AF1-TJ	Slide_Name	Sample_Plate	IgG	50	324.9648531434208
RBD	33	0;1;5;10;20;25;50;75;100	42.6924427440785;100.135199624718;126.211313668519;139.82566841499;166.042076362328;170.082301336783;213.141692427232;354.942163513871;521.45867310876	42.6924427440785;100.135199624718;126.211313668519;139.82566841499;166.042076362328;170.082301336783;213.141692427232;354.942163513871;521.45867310876	76.48116162188437	4.007696072043076	3	3	SPD-C52H3	C497P1-207AF1-TJ	Slide_Name	Sample_Plate	IgG	50	276.8659652240382
RBD	34	0;1;5;10;20;25;50;75;100	960.387819310243;5343.41927659076;12941.3616677289;20397.6860554231;33642.4919032301;38064.4182753712;54458.6870049079;58546.8389136107;57993.5411282761	960.387819310243;5343.41927659076;12941.3616677289;20397.6860554231;33642.4919032301;38064.4182753712;NA;NA;NA	3879.3874857396736	1443.8268866101025	3	3	SPD-C52H3	C497P1-207AF1-TJ	Slide_Name	Sample_Plate	IgG	50	76070.73181624479
RBD	35	0;1;5;10;20;25;50;75;100	152.022451539591;709.676322770919;1825.60772084433;2945.76903149213;4917.3350013931;6374.32958254771;11986.60607782;16575.0394600955;20685.8612704796	152.022451539591;709.676322770919;1825.60772084433;2945.76903149213;4917.3350013931;6374.32958254771;11986.60607782;16575.0394600955;20685.8612704796	785.658290292636	206.64798009212993	3	3	SPD-C52H3	C497P1-207AF1-TJ	Slide_Name	Sample_Plate	IgG	50	11118.057294899132
RBD	36	0;1;5;10;20;25;50;75;100	177.53799550731;866.576507967677;2190.18134814793;3344.25235107679;5793.87696044424;6781.07530274222;13265.5256052621;17954.5776833017;21968.5225689347	177.53799550731;866.576507967677;2190.18134814793;3344.25235107679;5793.87696044424;6781.07530274222;13265.5256052621;17954.5776833017;21968.5225689347	1055.4745169968046	219.73026458186513	3	3	SPD-C52H3	C497P1-207AF1-TJ	Slide_Name	Sample_Plate	IgG	50	12041.98774609006
RBD	37	0;1;5;10;20;25;50;75;100	243.89232097829;1343.09717134538;3405.4301041044;5135.68383360204;8817.93771502585;10939.2004588766;19367.3086024198;22519.2326093881;27991.9448592563	243.89232097829;1343.09717134538;3405.4301041044;5135.68383360204;8817.93771502585;10939.2004588766;19367.3086024198;NA;27991.9448592563	2317.0198822780426	278.23855927670263	3	3	SPD-C52H3	C497P1-207AF1-TJ	Slide_Name	Sample_Plate	IgG	50	16228.947846113173
RBD	38	0;1;5;10;20;25;50;75;100	726.828325639228;3566.06202128671;9254.73063828315;14683.7981119259;24207.4368901529;27180.7099051465;45679.5954227134;56363.4133748286;60666.8362132754	726.828325639228;3566.06202128671;9254.73063828315;14683.7981119259;24207.4368901529;27180.7099051465;45679.5954227134;NA;NA	4000.247747792129	876.5533971225485	3	3	SPD-C52H3	C497P1-207AF1-TJ	Slide_Name	Sample_Plate	IgG	50	47827.91760391955
RBD	39	0;1;5;10;20;25;50;75;100	193.689063597666;969.502338037048;2526.51938999587;4056.92468174358;7064.43789348997;8450.9465066854;17865.1046216758;24504.9811061163;28538.0302214282	193.689063597666;969.502338037048;2526.51938999587;4056.92468174358;7064.43789348997;8450.9465066854;17865.1046216758;24504.9811061163;NA	635.1855889794501	325.5409725242257	3	3	SPD-C52H3	C497P1-207AF1-TJ	Slide_Name	Sample_Plate	IgG	50	16912.234215190736
RBD	40	0;1;5;10;20;25;50;75;100	106.429278930129;567.262239909701;1335.8627067005;2172.14099531992;3448.4696742598;3809.68086009347;7565.49898957164;10397.5112382549;13613.7718233955	106.429278930129;567.262239909701;1335.8627067005;2172.14099531992;3448.4696742598;3809.68086009347;7565.49898957164;10397.5112382549;13613.7718233955	582.1054361754341	132.08978629670165	3	3	SPD-C52H3	C497P1-207AF1-TJ	Slide_Name	Sample_Plate	IgG	50	7186.594751010516
RBD	41	0;1;5;10;20;25;50;75;100	43.4645979085226;104.112351426705;184.635018514446;259.594081912183;353.871242464843;398.727650840412;597.013793105371;857.445962342952;1173.82987249963	43.4645979085226;104.112351426705;184.635018514446;259.594081912183;353.871242464843;398.727650840412;NA;857.445962342952;1173.82987249963	113.01960122353915	10.47255918695499	3	3	SPD-C52H3	C497P1-207AF1-TJ	Slide_Name	Sample_Plate	IgG	50	636.64756057128875
RBD	42	0;1;5;10;20;25;50;75;100	1088.72956141116;5347.85054590816;13060.766904535;20538.2036487632;31526.821737441;36347.9542707744;59750.5922598786;58631.0481403427;58298.018794731	1088.72956141116;5347.85054590816;13060.766904535;20538.2036487632;31526.821737441;36347.9542707744;59750.5922598786;NA;NA	5970.033810451905	1133.9701104103435	3	3	SPD-C52H3	C497P1-207AF1-TJ	Slide_Name	Sample_Plate	IgG	50	62668.53933096908
RBD	43	0;1;5;10;20;25;50;75;100	402.926696351534;1961.6841833568;5086.34938908676;8511.18304289232;15885.3281461076;18782.2940407598;31141.1159647883;37035.2715764503;45356.7239949896	402.926696351534;1961.6841833568;5086.34938908676;8511.18304289232;15885.3281461076;18782.2940407598;31141.1159647883;NA;NA	1952.0939965032483	613.5695809713544	3	3	SPD-C52H3	C497P1-207AF1-TJ	Slide_Name	Sample_Plate	IgG	50	32630.57304507097
RBD	44	0;1;5;10;20;25;50;75;100	42.1881560669499;99.210026388354;124.32013359645;159.728902295002;149.585260687032;139.374087017794;172.236237185792;277.294004187042;393.940156354496	42.1881560669499;99.210026388354;124.32013359645;159.728902295002;149.585260687032;139.374087017794;172.236237185792;NA;NA	98.60005435300144	1.7697515564537263	3	3	SPD-C52H3	C497P1-207AF1-TJ	Slide_Name	Sample_Plate	IgG	50	187.08763217568776
RBD	45	0;1;5;10;20;25;50;75;100	42.4774672728405;103.332606625374;115.720001883539;149.026433894629;171.552812478901;188.466526053955;252.045817875938;363.90549817175;511.264547162142	42.4774672728405;103.332606625374;115.720001883539;149.026433894629;171.552812478901;188.466526053955;252.045817875938;NA;511.264547162142	82.1783051034748	4.1538377839787675	3	3	SPD-C52H3	C497P1-207AF1-TJ	Slide_Name	Sample_Plate	IgG	50	289.8701943024132
RBD	46	0;1;5;10;20;25;50;75;100	50.0302231405523;172.180318186172;301.294211460758;458.064282520342;671.836424145969;740.785494111301;1177.56328337611;1658.78492179287;2449.3330373391	50.0302231405523;172.180318186172;301.294211460758;458.064282520342;671.836424145969;740.785494111301;1177.56328337611;1658.78492179287;2449.3330373391	159.63399014553443	21.829252743927867	3	3	SPD-C52H3	C497P1-207AF1-TJ	Slide_Name	Sample_Plate	IgG	50	1251.0966273419278
RBD	47	0;1;5;10;20;25;50;75;100	56.9908902937892;184.169117595863;387.64617293651;641.699536923963;874.708319166741;1040.40211063056;1706.79836139757;2243.40947891708;2998.75056026608	56.9908902937892;184.169117595863;387.64617293651;641.699536923963;874.708319166741;1040.40211063056;1706.79836139757;NA;2998.75056026608	239.00833499484665	28.336959190769203	3	3	SPD-C52H3	C497P1-207AF1-TJ	Slide_Name	Sample_Plate	IgG	50	1655.8562945333067
RBD	48	0;1;5;10;20;25;50;75;100	42.420824859445;101.463604991835;134.268679554843;145.798782666902;172.26141525496;169.950804830456;223.900780322676;362.750508829231;503.735257821879	42.420824859445;101.463604991835;134.268679554843;145.798782666902;172.26141525496;169.950804830456;223.900780322676;362.750508829231;503.735257821879	82.44014143302543	3.8971656861363533	3	3	SPD-C52H3	C497P1-207AF1-TJ	Slide_Name	Sample_Plate	IgG	50	277.2984257398431
RBD	49	0;1;5;10;20;25;50;75;100	42.6549725748436;103.492796617839;116.84405683585;155.958107288318;192.431054608315;192.370329039588;272.077464346095;424.34774834301;539.460680309071	42.6549725748436;103.492796617839;116.84405683585;155.958107288318;192.431054608315;192.370329039588;NA;424.34774834301;NA	86.74829420987592	4.565154454695815	3	3	SPD-C52H3	C497P1-207AF1-TJ	Slide_Name	Sample_Plate	IgG	50	315.00601694466667
RBD	50	0;1;5;10;20;25;50;75;100	43.0023620184506;102.229892371196;123.32042248092;178.337337004833;213.965472809399;223.074066839084;298.25244566752;467.019486582471;656.152374620991	43.0023620184506;102.229892371196;123.32042248092;178.337337004833;213.965472809399;223.074066839084;298.25244566752;467.019486582471;656.152374620991	85.67066921519303	5.364747683420025	3	3	SPD-C52H3	C497P1-207AF1-TJ	Slide_Name	Sample_Plate	IgG	50	353.90805338619424
RBD	51	0;1;5;10;20;25;50;75;100	42.5973278515293;99.4989820655099;128.064079058501;154.953044924739;171.188155516546;187.031166242988;238.547262303584;372.304981470564;513.125517597078	42.5973278515293;99.4989820655099;128.064079058501;154.953044924739;171.188155516546;187.031166242988;238.547262303584;NA;513.125517597078	83.76771678559176	4.098880574766549	3	3	SPD-C52H3	C497P1-207AF1-TJ	Slide_Name	Sample_Plate	IgG	50	288.7117455239192
RBD	52	0;1;5;10;20;25;50;75;100	42.2248543558095;98.235125383389;122.479351048739;153.394309828882;157.614343859051;145.129267019209;169.933648571194;270.951636450498;363.513626909384	42.2248543558095;98.235125383389;122.479351048739;153.394309828882;157.614343859051;145.129267019209;169.933648571194;NA;NA	98.28208405611791	1.811137943004041	3	3	SPD-C52H3	C497P1-207AF1-TJ	Slide_Name	Sample_Plate	IgG	50	188.83898120631994
RBD	53	0;1;5;10;20;25;50;75;100	140.684309040671;658.610799278208;1573.99391355612;2541.62188806498;4198.55076280812;5016.97438111503;9649.37170234164;13189.0117297067;17644.9042306767	140.684309040671;658.610799278208;1573.99391355612;2541.62188806498;4198.55076280812;5016.97438111503;9649.37170234164;13189.0117297067;17644.9042306767	628.2640110464381	171.18653012996606	3	3	SPD-C52H3	C497P1-207AF1-TJ	Slide_Name	Sample_Plate	IgG	50	9187.59051754474
RBD	54	0;1;5;10;20;25;50;75;100	128.483897622919;635.104705430978;1528.33859621912;2512.2833083504;4216.06908142315;4928.02883764109;8925.66605222644;12745.8441413553;17448.7559829397	128.483897622919;635.104705430978;1528.33859621912;2512.2833083504;4216.06908142315;4928.02883764109;8925.66605222644;12745.8441413553;17448.7559829397	588.6967304922237	167.02903506566116	3	3	SPD-C52H3	C497P1-207AF1-TJ	Slide_Name	Sample_Plate	IgG	50	8940.148483775281
RBD	55	0;1;5;10;20;25;50;75;100	95.4955946139789;425.856129889684;1075.4331957439;1650.98085374249;2594.28968626891;2926.60615516847;5263.80717785666;7264.74111886075;9049.42103813054	95.4955946139789;425.856129889684;1075.4331957439;1650.98085374249;2594.28968626891;2926.60615516847;5263.80717785666;7264.74111886075;9049.42103813054	576.9679378368286	87.95076751658719	3	3	SPD-C52H3	C497P1-207AF1-TJ	Slide_Name	Sample_Plate	IgG	50	4974.506313666187
RBD	56	0;1;5;10;20;25;50;75;100	42.1881560669499;98.235125383389;122.479351048739;153.394309828882;157.614343859051;145.129267019209;169.933648571194;270.951636450498;363.513626909384	42.1881560669499;98.235125383389;122.479351048739;153.394309828882;157.614343859051;145.129267019209;169.933648571194;NA;NA	98.27196125069136	1.811445702906082	3	3	SPD-C52H3	C497P1-207AF1-TJ	Slide_Name	Sample_Plate	IgG	50	188.84424639599547
RBD	57	0;1;5;10;20;25;50;75;100	42.5745799475674;105.128313542749;127.209032264224;164.003529185962;190.205420222025;206.206434656168;294.138460400147;422.111580514343;573.89667725704	42.5745799475674;105.128313542749;127.209032264224;164.003529185962;190.205420222025;206.206434656168;NA;NA;573.89667725704	89.16493808490678	4.876207580629737	3	3	SPD-C52H3	C497P1-207AF1-TJ	Slide_Name	Sample_Plate	IgG	50	332.9753171163936
RBD	58	0;1;5;10;20;25;50;75;100	42.1881560669499;103.653622650907;120.115378936595;156.260411347825;171.063554105328;166.705809222196;258.268030352831;373.24958101031;527.257653788062	42.1881560669499;103.653622650907;120.115378936595;156.260411347825;171.063554105328;166.705809222196;258.268030352831;NA;527.257653788062	79.89804849843145	4.295394447787878	3	3	SPD-C52H3	C497P1-207AF1-TJ	Slide_Name	Sample_Plate	IgG	50	294.6677708878253
RBD	59	0;1;5;10;20;25;50;75;100	43.6297226603583;105.468951009938;161.185540554012;232.662658150549;276.493706489115;306.75229405162;434.90272801709;619.402054498677;840.854035966011	43.6297226603583;105.468951009938;161.185540554012;232.662658150549;276.493706489115;306.75229405162;NA;NA;840.854035966011	110.29769530750913	7.422130693969195	3	3	SPD-C52H3	C497P1-207AF1-TJ	Slide_Name	Sample_Plate	IgG	50	481.4042300059689
RBD	60	0;1;5;10;20;25;50;75;100	42.1881560669499;98.235125383389;122.479351048739;153.394309828882;157.614343859051;145.129267019209;169.933648571194;270.951636450498;363.513626909384	42.1881560669499;98.235125383389;122.479351048739;153.394309828882;157.614343859051;145.129267019209;169.933648571194;NA;NA	98.27196125069136	1.811445702906082	3	3	SPD-C52H3	C497P1-207AF1-TJ	Slide_Name	Sample_Plate	IgG	50	188.84424639599547
RBD	61	0;1;5;10;20;25;50;75;100	91.091537642172;408.911971106721;914.281760273291;1420.87689595016;2180.43744856879;2462.66149932956;4143.06357274641;5533.9418947948;6994.7895199441	91.091537642172;408.911971106721;914.281760273291;1420.87689595016;2180.43744856879;2462.66149932956;4143.06357274641;5533.9418947948;6994.7895199441	566.5782523020938	66.61137003369637	3	3	SPD-C52H3	C497P1-207AF1-TJ	Slide_Name	Sample_Plate	IgG	50	3897.1467539869127
RBD	62	0;1;5;10;20;25;50;75;100	190.632275570178;988.482061656696;2527.89945228416;3989.22642054915;6871.6237965376;7958.41717736068;16317.0709221432;22334.368536131;27667.7606267015	190.632275570178;988.482061656696;2527.89945228416;3989.22642054915;6871.6237965376;7958.41717736068;16317.0709221432;22334.368536131;27667.7606267015	1061.9280946924337	277.23121824021774	3	3	SPD-C52H3	C497P1-207AF1-TJ	Slide_Name	Sample_Plate	IgG	50	14923.489006703321
RBD	63	0;1;5;10;20;25;50;75;100	151.679018974636;789.857357780948;1971.74225089948;3001.52144982116;5130.79736798754;5802.03645601079;12240.7335319273;16853.2327978023;20672.5202359093	151.679018974636;789.857357780948;1971.74225089948;3001.52144982116;5130.79736798754;5802.03645601079;12240.7335319273;16853.2327978023;20672.5202359093	805.043307550471	207.58297447258437	3	3	SPD-C52H3	C497P1-207AF1-TJ	Slide_Name	Sample_Plate	IgG	50	11184.19203117969
RBD	64	0;1;5;10;20;25;50;75;100	42.1881560669499;98.235125383389;122.479351048739;153.394309828882;157.614343859051;145.129267019209;169.933648571194;270.951636450498;363.513626909384	42.1881560669499;98.235125383389;122.479351048739;153.394309828882;157.614343859051;145.129267019209;169.933648571194;NA;NA	98.27196125069136	1.811445702906082	3	3	SPD-C52H3	C497P1-207AF1-TJ	Slide_Name	Sample_Plate	IgG	50	188.84424639599547
NTD	1	0;1;5;10;20;25;50;75;100	32.6735000409112;61.7533037511448;75.8499411042763;90.3007380504609;134.603958447223;160.365615746556;238.657637334047;281.553420263143;298.430502417256	32.6735000409112;61.7533037511448;75.8499411042763;90.3007380504609;134.603958447223;160.365615746556;NA;NA;NA	46.679948406054386	4.515858470561423	4	4	S1D-C52H6	3743a-207EF1-SX	Slide_Name	Sample_Plate	IgG	50	272.4728719341255
NTD	2	0;1;5;10;20;25;50;75;100	37.4956237232408;96.5307261032256;169.577474109124;248.972849315652;326.297744569811;385.117626592597;569.747452399148;743.728490742248;907.930644559889	37.4956237232408;96.5307261032256;169.577474109124;248.972849315652;326.297744569811;385.117626592597;NA;NA;NA	81.62771498056654	12.692225484102481	4	4	S1D-C52H6	3743a-207EF1-SX	Slide_Name	Sample_Plate	IgG	50	716.2389891856907
NTD	3	0;1;5;10;20;25;50;75;100	32.9199487317108;68.7142212103364;104.03377030201;136.339696351576;192.525293419454;228.487814437184;321.73268458185;415.064466331831;461.083917919257	32.9199487317108;68.7142212103364;104.03377030201;136.339696351576;192.525293419454;228.487814437184;NA;NA;NA	55.203459863648455	7.078688283120986	4	4	S1D-C52H6	3743a-207EF1-SX	Slide_Name	Sample_Plate	IgG	50	409.13787401969773
NTD	4	0;1;5;10;20;25;50;75;100	33.0612383461024;61.1876372389148;75.5720379725685;91.7519609083799;140.167134974726;173.832347671733;241.548679005783;302.122864883341;321.038788908074	33.0612383461024;61.1876372389148;75.5720379725685;91.7519609083799;140.167134974726;173.832347671733;NA;NA;NA	45.097310694041866	4.99981135980611	4	4	S1D-C52H6	3743a-207EF1-SX	Slide_Name	Sample_Plate	IgG	50	295.08787868434734
NTD	5	0;1;5;10;20;25;50;75;100	137.473399300157;595.298071862288;1461.90300448525;2171.96230852592;3588.15497556183;4248.99347818318;8831.19050240875;10678.534391905;13223.5153655331	137.473399300157;595.298071862288;1461.90300448525;2171.96230852592;3588.15497556183;4248.99347818318;8831.19050240875;NA;13223.5153655331	798.7882796353042	132.07670553923236	4	4	S1D-C52H6	3743a-207EF1-SX	Slide_Name	Sample_Plate	IgG	50	7402.623556596923
NTD	6	0;1;5;10;20;25;50;75;100	71.8189191004063;299.406980679807;689.694375445865;1033.65142542511;1489.25684020913;1742.22677715255;3232.26753269284;5230.99314462873;7312.98389594645	71.8189191004063;299.406980679807;689.694375445865;1033.65142542511;1489.25684020913;1742.22677715255;3232.26753269284;5230.99314462873;7312.98389594645	154.72861876966758	68.91518294529328	4	4	S1D-C52H6	3743a-207EF1-SX	Slide_Name	Sample_Plate	IgG	50	3600.487766034332
NTD	7	0;1;5;10;20;25;50;75;100	32.7031891101566;62.7799641528445;76.2953429531319;80.6834819894754;121.80978205078;156.197067018892;228.807469152537;268.044377526107;282.28691733717	32.7031891101566;62.7799641528445;76.2953429531319;80.6834819894754;121.80978205078;156.197067018892;NA;NA;NA	46.29343091380763	4.142758062171061	4	4	S1D-C52H6	3743a-207EF1-SX	Slide_Name	Sample_Plate	IgG	50	253.4313340223607
NTD	8	0;1;5;10;20;25;50;75;100	32.9473419040185;66.9201501550704;80.5723702826801;106.575757587308;156.058893998405;187.949853638092;279.246590771414;349.757335373373;370.67386136418	32.9473419040185;66.9201501550704;80.5723702826801;106.575757587308;156.058893998405;187.949853638092;NA;NA;NA	48.86208959745583	5.538554589849831	4	4	S1D-C52H6	3743a-207EF1-SX	Slide_Name	Sample_Plate	IgG	50	325.7898190899474
NTD	9	0;1;5;10;20;25;50;75;100	64.0789341141098;215.698704532139;465.239778677308;685.219555541121;978.45599381614;1060.66316299579;1925.284108861;2906.89082382853;3868.67451389804	64.0789341141098;215.698704532139;465.239778677308;685.219555541121;978.45599381614;1060.66316299579;1925.284108861;2906.89082382853;3868.67451389804	198.46872132503267	36.307647148038065	4	4	S1D-C52H6	3743a-207EF1-SX	Slide_Name	Sample_Plate	IgG	50	2013.8510787269358
NTD	10	0;1;5;10;20;25;50;75;100	32.9009579114846;64.0299651928465;94.9862416722053;126.641993250285;177.478231999946;211.182717552836;310.670511909171;381.803520434717;422.107553791002	32.9009579114846;64.0299651928465;94.9862416722053;126.641993250285;177.478231999946;211.182717552836;NA;NA;NA	51.90110174149266	6.488745854600791	4	4	S1D-C52H6	3743a-207EF1-SX	Slide_Name	Sample_Plate	IgG	50	376.3383944715322
NTD	11	0;1;5;10;20;25;50;75;100	32.7737259778494;61.0946023576016;78.642872866164;102.272501871031;145.93311321896;171.371085912685;255.575898875666;312.870000049813;333.774109494379	32.7737259778494;61.0946023576016;78.642872866164;102.272501871031;145.93311321896;171.371085912685;255.575898875666;NA;NA	53.860475358864	4.2400042663775555	4	4	S1D-C52H6	3743a-207EF1-SX	Slide_Name	Sample_Plate	IgG	50	265.8606886777418
NTD	12	0;1;5;10;20;25;50;75;100	52.1561411349994;162.299547467394;340.413163210003;514.654617879268;665.825410038147;745.501523237406;1163.26450671731;1622.80050137314;2095.9874271256	52.1561411349994;162.299547467394;340.413163210003;514.654617879268;665.825410038147;745.501523237406;NA;1622.80050137314;2095.9874271256	211.69414163106558	19.093581349226437	4	4	S1D-C52H6	3743a-207EF1-SX	Slide_Name	Sample_Plate	IgG	50	1166.3732090923872
NTD	13	0;1;5;10;20;25;50;75;100	36.9659039928283;87.6131164309393;145.12196642138;198.372202268761;283.044981787952;305.238003439876;478.170857225704;593.903295204107;751.148685777585	36.9659039928283;87.6131164309393;145.12196642138;198.372202268761;283.044981787952;305.238003439876;478.170857225704;NA;NA	87.8553735062808	8.284138892103385	4	4	S1D-C52H6	3743a-207EF1-SX	Slide_Name	Sample_Plate	IgG	50	502.06231811145005
NTD	14	0;1;5;10;20;25;50;75;100	509.868867399637;2741.76137269693;7361.93146177478;11801.4736592667;19503.8576322818;24244.0014877883;50289.353421658;52707.1288593691;51952.3767505855	509.868867399637;2741.76137269693;7361.93146177478;11801.4736592667;19503.8576322818;24244.0014877883;50289.353421658;NA;NA	1359.6051900456164	963.378482635557	4	4	S1D-C52H6	3743a-207EF1-SX	Slide_Name	Sample_Plate	IgG	50	49528.529321823466
NTD	15	0;1;5;10;20;25;50;75;100	50.2285649937462;170.200292435641;358.012154560035;491.502220240776;684.639398055653;738.397064215327;1271.47011199756;1747.27793091052;2336.10485527588	50.2285649937462;170.200292435641;358.012154560035;491.502220240776;684.639398055653;738.397064215327;1271.47011199756;1747.27793091052;2336.10485527588	192.38156133353155	21.386008883508214	4	4	S1D-C52H6	3743a-207EF1-SX	Slide_Name	Sample_Plate	IgG	50	1261.6820055089424
NTD	16	0;1;5;10;20;25;50;75;100	45.1640119086453;142.959240442434;283.911765547633;404.489602991971;553.118782489564;582.040187453056;904.752612398562;1196.58113733247;1610.22284594268	45.1640119086453;142.959240442434;283.911765547633;404.489602991971;553.118782489564;582.040187453056;NA;NA;1610.22284594268	181.00243503342696	14.62664218349066	4	4	S1D-C52H6	3743a-207EF1-SX	Slide_Name	Sample_Plate	IgG	50	912.33454420796
NTD	17	0;1;5;10;20;25;50;75;100	61.7887172534181;235.818654671334;507.567794672218;777.582315370266;996.656010717207;1132.65721288302;1997.52673694171;2936.24709751779;4248.0699612058	61.7887172534181;235.818654671334;507.567794672218;777.582315370266;996.656010717207;1132.65721288302;1997.52673694171;2936.24709751779;4248.0699612058	203.78500456179168	38.670802308309945	4	4	S1D-C52H6	3743a-207EF1-SX	Slide_Name	Sample_Plate	IgG	50	2137.325119977289
NTD	18	0;1;5;10;20;25;50;75;100	44.8935348640463;144.513083267637;294.038795190685;412.166706489762;572.556784042484;625.409652273103;986.382479438186;1390.87956498367;1773.072155775	44.8935348640463;144.513083267637;294.038795190685;412.166706489762;572.556784042484;625.409652273103;NA;1390.87956498367;1773.072155775	178.20317258713666	16.23688515334447	4	4	S1D-C52H6	3743a-207EF1-SX	Slide_Name	Sample_Plate	IgG	50	990.0474302543602
NTD	19	0;1;5;10;20;25;50;75;100	36.2840526466317;87.180574344781;134.84716158553;185.30731507606;261.174301639724;298.507110813456;433.954715273299;580.667086215834;668.97860729985	36.2840526466317;87.180574344781;134.84716158553;185.30731507606;261.174301639724;298.507110813456;NA;NA;NA	69.53188085783916	9.608348048510617	4	4	S1D-C52H6	3743a-207EF1-SX	Slide_Name	Sample_Plate	IgG	50	549.94928328337
NTD	20	0;1;5;10;20;25;50;75;100	200.098667632731;906.834153181666;2193.24434810991;3466.76829354255;6275.78533930227;7145.6113872663;13450.0489451022;18190.4815715276;22610.3444341162	200.098667632731;906.834153181666;2193.24434810991;3466.76829354255;6275.78533930227;7145.6113872663;13450.0489451022;18190.4815715276;22610.3444341162	1149.7001164991368	224.09760871080164	4	4	S1D-C52H6	3743a-207EF1-SX	Slide_Name	Sample_Plate	IgG	50	12354.580552039219
NTD	21	0;1;5;10;20;25;50;75;100	34.3004767218703;75.2540170213108;116.298843507982;156.602943014386;215.578127786185;241.328870949089;365.431699329611;464.067581993479;518.487175606791	34.3004767218703;75.2540170213108;116.298843507982;156.602943014386;215.578127786185;241.328870949089;NA;NA;NA	62.63292071787469	7.5994386015340005	4	4	S1D-C52H6	3743a-207EF1-SX	Slide_Name	Sample_Plate	IgG	50	442.6048507945747
NTD	22	0;1;5;10;20;25;50;75;100	179.665458347778;883.585303642134;2184.66369538465;3612.04845216466;6207.47540409377;7216.80934958242;11408.8435196806;16168.1969457265;21082.9896457067	179.665458347778;883.585303642134;2184.66369538465;3612.04845216466;6207.47540409377;7216.80934958242;11408.8435196806;16168.1969457265;21082.9896457067	1256.739469484876	201.51616275862	4	4	S1D-C52H6	3743a-207EF1-SX	Slide_Name	Sample_Plate	IgG	50	11332.547607415876
NTD	23	0;1;5;10;20;25;50;75;100	80.5077401460191;343.930018673156;864.189135946854;1248.12415099202;1853.78265824365;2042.42934290305;3934.60612582831;6399.33010529481;8126.59606106755	80.5077401460191;343.930018673156;864.189135946854;1248.12415099202;1853.78265824365;2042.42934290305;3934.60612582831;6399.33010529481;8126.59606106755	259.4131655555878	78.87684212970328	4	4	S1D-C52H6	3743a-207EF1-SX	Slide_Name	Sample_Plate	IgG	50	4203.255272040751
NTD	24	0;1;5;10;20;25;50;75;100	97.779198442393;424.32364528487;1016.89668117055;1481.96782505503;2279.02168240988;2403.41182399553;4622.8258082507;7562.14154999635;9620.26877426164	97.779198442393;424.32364528487;1016.89668117055;1481.96782505503;2279.02168240988;2403.41182399553;4622.8258082507;7562.14154999635;9620.26877426164	319.78131256952173	93.11400411098339	4	4	S1D-C52H6	3743a-207EF1-SX	Slide_Name	Sample_Plate	IgG	50	4975.481518118691
NTD	25	0;1;5;10;20;25;50;75;100	260.526215609902;1342.41586820991;3348.87344763977;5493.43523220684;10216.3484318508;11763.1266117871;18959.0908667156;28659.3519043311;36062.1310103518	260.526215609902;1342.41586820991;3348.87344763977;5493.43523220684;10216.3484318508;11763.1266117871;18959.0908667156;28659.3519043311;36062.1310103518	1716.5037649073954	351.9467332326445	4	4	S1D-C52H6	3743a-207EF1-SX	Slide_Name	Sample_Plate	IgG	50	19313.84042653962
NTD	26	0;1;5;10;20;25;50;75;100	214.090338504465;1168.52090092222;2873.23684480155;4815.36299676648;9001.22919622967;10696.9701161618;20693.7681680129;30611.9983464596;39784.6017389961	214.090338504465;1168.52090092222;2873.23684480155;4815.36299676648;9001.22919622967;10696.9701161618;20693.7681680129;30611.9983464596;39784.6017389961	805.38350665157	393.7458989055615	4	4	S1D-C52H6	3743a-207EF1-SX	Slide_Name	Sample_Plate	IgG	50	20492.678451929645
NTD	27	0;1;5;10;20;25;50;75;100	124.527523508684;553.212821258579;1320.11713007568;2163.96140973422;3580.22205845787;4005.01802437706;8691.99496568036;11652.1673718692;14420.8376149173	124.527523508684;553.212821258579;1320.11713007568;2163.96140973422;3580.22205845787;4005.01802437706;8691.99496568036;11652.1673718692;14420.8376149173	573.0990835630097	144.59499009724442	4	4	S1D-C52H6	3743a-207EF1-SX	Slide_Name	Sample_Plate	IgG	50	7802.848588425231
NTD	28	0;1;5;10;20;25;50;75;100	481.798517904739;2479.8066887526;5938.67520345379;9631.79985264156;14900.0549461531;15339.5538832879;31921.9006075354;42497.1727693047;50288.4064098337	481.798517904739;2479.8066887526;5938.67520345379;9631.79985264156;14900.0549461531;15339.5538832879;31921.9006075354;42497.1727693047;NA	2583.858103975213	551.1822453614626	4	4	S1D-C52H6	3743a-207EF1-SX	Slide_Name	Sample_Plate	IgG	50	30142.970372048345
NTD	29	0;1;5;10;20;25;50;75;100	423.179781110829;2125.26413513696;5049.61289783649;8379.79290408859;16082.4557104653;19183.4447961783;39846.5585998371;52926.1931292677;52227.9197264082	423.179781110829;2125.26413513696;5049.61289783649;8379.79290408859;16082.4557104653;19183.4447961783;39846.5585998371;52926.1931292677;NA	1446.43228117532	712.070127443649	4	4	S1D-C52H6	3743a-207EF1-SX	Slide_Name	Sample_Plate	IgG	50	37049.93865335777
NTD	30	0;1;5;10;20;25;50;75;100	37.2193345729128;85.6816777051167;145.840281215003;199.22111524251;281.725574519624;311.586212765132;472.321009497603;609.105021170324;735.637180398866	37.2193345729128;85.6816777051167;145.840281215003;199.22111524251;281.725574519624;311.586212765132;NA;NA;NA	72.65923887914504	10.251127258121763	4	4	S1D-C52H6	3743a-207EF1-SX	Slide_Name	Sample_Plate	IgG	50	585.2156017852332
NTD	31	0;1;5;10;20;25;50;75;100	73.5202512946752;304.44014783434;692.195614638688;992.171018503574;1487.0683637385;1618.80773225697;2841.16080765392;4618.08230815916;6435.97817155718	73.5202512946752;304.44014783434;692.195614638688;992.171018503574;1487.0683637385;1618.80773225697;2841.16080765392;4618.08230815916;6435.97817155718	215.0347179506889	59.88850333594688	4	4	S1D-C52H6	3743a-207EF1-SX	Slide_Name	Sample_Plate	IgG	50	3209.459884748033
NTD	32	0;1;5;10;20;25;50;75;100	32.9585031471363;68.2451537734608;94.127460033145;124.001014879808;170.731417565403;200.750546969618;304.104122142794;370.240833702739;398.049632907887	32.9585031471363;68.2451537734608;94.127460033145;124.001014879808;170.731417565403;200.750546969618;NA;NA;NA	54.05892075189738	6.007550358314523	4	4	S1D-C52H6	3743a-207EF1-SX	Slide_Name	Sample_Plate	IgG	50	354.4364386676236
NTD	33	0;1;5;10;20;25;50;75;100	32.7031891101566;61.6962837529844;86.7545980627096;101.525392822061;154.725269273176;180.612493042775;265.617217375836;319.054401008584;355.022639667526	32.7031891101566;61.6962837529844;86.7545980627096;101.525392822061;154.725269273176;180.612493042775;NA;NA;NA	48.660857600151935	5.345116073163119	4	4	S1D-C52H6	3743a-207EF1-SX	Slide_Name	Sample_Plate	IgG	50	315.9166612583079
NTD	34	0;1;5;10;20;25;50;75;100	787.837167368164;3967.02485085603;9592.68816730564;15105.4763280175;23488.2479085776;29697.7599855024;49064.0433257724;52707.1288593691;52114.2798148742	787.837167368164;3967.02485085603;9592.68816730564;15105.4763280175;23488.2479085776;29697.7599855024;49064.0433257724;NA;NA	3887.5749179808868	941.351831599401	4	4	S1D-C52H6	3743a-207EF1-SX	Slide_Name	Sample_Plate	IgG	50	50955.16649795093
NTD	35	0;1;5;10;20;25;50;75;100	118.328066732329;472.714521283329;1152.60646615207;1784.41949090305;2612.19937452358;3093.12820665237;6231.41242838782;8195.0503758509;9045.36782462741	118.328066732329;472.714521283329;1152.60646615207;1784.41949090305;2612.19937452358;3093.12820665237;6231.41242838782;8195.0503758509;NA	469.97036530180696	106.98976348425258	4	4	S1D-C52H6	3743a-207EF1-SX	Slide_Name	Sample_Plate	IgG	50	5819.458539514436
NTD	36	0;1;5;10;20;25;50;75;100	113.762207055405;452.289717163095;1074.72675194598;1706.10830997143;2565.46324727621;2664.89025582298;5381.72963871126;8175.68712695343;10237.5536944233	113.762207055405;452.289717163095;1074.72675194598;1706.10830997143;2565.46324727621;2664.89025582298;5381.72963871126;8175.68712695343;10237.5536944233	421.1170590203662	99.93761335013932	4	4	S1D-C52H6	3743a-207EF1-SX	Slide_Name	Sample_Plate	IgG	50	5417.997726527332
NTD	37	0;1;5;10;20;25;50;75;100	68.0909266064847;258.207030669843;550.4479394871;821.262762982822;1187.67639211156;1332.67922856822;2153.75203037427;3404.6240867796;5176.28596598208	68.0909266064847;258.207030669843;550.4479394871;821.262762982822;1187.67639211156;1332.67922856822;2153.75203037427;3404.6240867796;5176.28596598208	183.58947896833828	46.50601766729699	4	4	S1D-C52H6	3743a-207EF1-SX	Slide_Name	Sample_Plate	IgG	50	2508.8903623331876
NTD	38	0;1;5;10;20;25;50;75;100	349.958298975801;1748.241713473;4745.88580507699;7280.57698869367;13119.7509843237;14444.0945982698;28995.0656491332;40894.7607335915;51957.6247531563	349.958298975801;1748.241713473;4745.88580507699;7280.57698869367;13119.7509843237;14444.0945982698;28995.0656491332;40894.7607335915;51957.6247531563	1833.170265603471	514.1168780918276	4	4	S1D-C52H6	3743a-207EF1-SX	Slide_Name	Sample_Plate	IgG	50	27539.014170194852
NTD	39	0;1;5;10;20;25;50;75;100	108.510938811549;509.099394414753;1324.71817923405;1865.809558841;2923.44021442981;3588.82197119705;7047.39524600613;9722.02296600195;11214.9745048997	108.510938811549;509.099394414753;1324.71817923405;1865.809558841;2923.44021442981;3588.82197119705;7047.39524600613;9722.02296600195;NA	448.3957895847389	126.35834490461497	4	4	S1D-C52H6	3743a-207EF1-SX	Slide_Name	Sample_Plate	IgG	50	6766.313034815487
NTD	40	0;1;5;10;20;25;50;75;100	79.9451047485505;282.632123443948;685.404834198076;979.491983895665;1338.03164044237;1385.92330107622;2487.03995038411;3898.88496588358;5331.32673494323	79.9451047485505;282.632123443948;685.404834198076;979.491983895665;1338.03164044237;1385.92330107622;2487.03995038411;3898.88496588358;5331.32673494323	265.6115108784197	49.22439524863628	4	4	S1D-C52H6	3743a-207EF1-SX	Slide_Name	Sample_Plate	IgG	50	2726.8312733102334
NTD	41	0;1;5;10;20;25;50;75;100	43.9648874688743;114.040192116973;215.276741149555;305.894366423215;388.002437805471;466.412235368713;659.806261745801;865.664293720894;1069.19539739891	43.9648874688743;114.040192116973;215.276741149555;305.894366423215;388.002437805471;466.412235368713;NA;NA;NA	100.8822687269014	15.217987671662163	4	4	S1D-C52H6	3743a-207EF1-SX	Slide_Name	Sample_Plate	IgG	50	861.7816523100096
NTD	42	0;1;5;10;20;25;50;75;100	1067.10858999601;5392.12310731949;13393.1647471831;19889.5530895383;37837.7934524402;47014.8070183016;53732.327937083;52598.9575297182;52172.6917560825	1067.10858999601;5392.12310731949;13393.1647471831;19889.5530895383;37837.7934524402;47014.8070183016;NA;NA;NA	2826.428947741812	1764.5242019398006	4	4	S1D-C52H6	3743a-207EF1-SX	Slide_Name	Sample_Plate	IgG	50	91052.63904473184
NTD	43	0;1;5;10;20;25;50;75;100	228.374885991997;1193.724042799;3137.54488053659;4756.83460560189;8928.04315486369;10242.5205241939;19264.6388115556;27550.8656560654;34048.1077204288	228.374885991997;1193.724042799;3137.54488053659;4756.83460560189;8928.04315486369;10242.5205241939;19264.6388115556;27550.8656560654;34048.1077204288	1362.0305600208983	339.4838435029679	4	4	S1D-C52H6	3743a-207EF1-SX	Slide_Name	Sample_Plate	IgG	50	18336.222735169293
NTD	44	0;1;5;10;20;25;50;75;100	33.0177180960184;71.2109047286557;97.0435731051764;128.843978138582;186.152496072297;210.969599596275;312.531027989115;381.857594890818;415.329140267703	33.0177180960184;71.2109047286557;97.0435731051764;128.843978138582;186.152496072297;210.969599596275;NA;NA;NA	55.15842456034808	6.496520038933041	4	4	S1D-C52H6	3743a-207EF1-SX	Slide_Name	Sample_Plate	IgG	50	379.98442650700014
NTD	45	0;1;5;10;20;25;50;75;100	32.7961318539656;66.5128512967332;93.4158724266695;124.167375602603;171.868588145175;199.869066741359;287.967528536889;344.105197904452;392.482061515868	32.7961318539656;66.5128512967332;93.4158724266695;124.167375602603;171.868588145175;199.869066741359;NA;NA;NA	53.32551661162924	6.0438817442087	4	4	S1D-C52H6	3743a-207EF1-SX	Slide_Name	Sample_Plate	IgG	50	355.51960382206425
NTD	46	0;1;5;10;20;25;50;75;100	35.9656677685873;85.7983908892393;138.515490240924;183.07027091133;269.12645968147;310.790515917334;436.579235721937;563.864595066138;643.572572119531	35.9656677685873;85.7983908892393;138.515490240924;183.07027091133;269.12645968147;310.790515917334;NA;NA;NA	67.92353918576492	10.093861644168772	4	4	S1D-C52H6	3743a-207EF1-SX	Slide_Name	Sample_Plate	IgG	50	572.6166213942035
NTD	47	0;1;5;10;20;25;50;75;100	37.1142004223718;85.7769156805183;130.824666978469;187.138091131425;259.610151179216;284.927260390807;413.593879405594;522.696909803907;624.333678714562	37.1142004223718;85.7769156805183;130.824666978469;187.138091131425;259.610151179216;284.927260390807;NA;NA;NA	70.22253140542306	9.246821268037191	4	4	S1D-C52H6	3743a-207EF1-SX	Slide_Name	Sample_Plate	IgG	50	532.5635948072826
NTD	48	0;1;5;10;20;25;50;75;100	32.8954914102185;62.3477476387222;80.815950809027;105.774928847876;151.12904515852;172.954075636204;254.402845190094;313.29644798791;329.675947045391	32.8954914102185;62.3477476387222;80.815950809027;105.774928847876;151.12904515852;172.954075636204;NA;NA;NA	49.074900479318146	5.106030108600964	4	4	S1D-C52H6	3743a-207EF1-SX	Slide_Name	Sample_Plate	IgG	50	304.3764059093664
NTD	49	0;1;5;10;20;25;50;75;100	33.4682522598255;68.9664670402222;97.1152493440876;123.457448177224;168.140508027532;191.976050425705;291.15324095755;358.32784577029;395.613525979676	33.4682522598255;68.9664670402222;97.1152493440876;123.457448177224;168.140508027532;191.976050425705;NA;NA;NA	56.277755077162965	5.6632368001904725	4	4	S1D-C52H6	3743a-207EF1-SX	Slide_Name	Sample_Plate	IgG	50	339.4395950866866
NTD	50	0;1;5;10;20;25;50;75;100	32.8821627214779;64.9874435339111;91.1277594090164;114.504663013728;158.525592177444;191.843818441639;287.163512969685;349.011094767249;377.342866747543	32.8821627214779;64.9874435339111;91.1277594090164;114.504663013728;158.525592177444;191.843818441639;NA;NA;NA	51.81693436025821	5.622456280912598	4	4	S1D-C52H6	3743a-207EF1-SX	Slide_Name	Sample_Plate	IgG	50	332.93974840588805
NTD	51	0;1;5;10;20;25;50;75;100	32.8269895993511;64.2777536440506;87.4794972076571;109.271738825637;156.961722373769;192.968264207497;277.499584923151;331.7710032766;367.894960367374	32.8269895993511;64.2777536440506;87.4794972076571;109.271738825637;156.961722373769;192.968264207497;NA;NA;NA	49.59805092176504	5.675371480776582	4	4	S1D-C52H6	3743a-207EF1-SX	Slide_Name	Sample_Plate	IgG	50	333.36662496059415
NTD	52	0;1;5;10;20;25;50;75;100	32.6176933693397;62.7799641528445;76.2953429531319;92.6140874140135;133.032847477924;159.074608168913;222.34521267111;258.466021618763;260.092412401773	32.6176933693397;62.7799641528445;76.2953429531319;92.6140874140135;133.032847477924;159.074608168913;NA;NA;NA	47.70801805114325	4.428957954578804	4	4	S1D-C52H6	3743a-207EF1-SX	Slide_Name	Sample_Plate	IgG	50	269.15591578008343
NTD	53	0;1;5;10;20;25;50;75;100	34.4822905424522;257.508413466311;654.939899399083;917.931966612561;1228.19594007353;1377.67078220755;2347.63195360755;3570.60127576452;4719.18794710227	34.4822905424522;257.508413466311;654.939899399083;917.931966612561;1228.19594007353;1377.67078220755;2347.63195360755;3570.60127576452;4719.18794710227	279.03624345991193	44.04484013159658	4	4	S1D-C52H6	3743a-207EF1-SX	Slide_Name	Sample_Plate	IgG	50	2481.278250039741
NTD	54	0;1;5;10;20;25;50;75;100	84.3748060558121;349.874969469953;789.215586288047;1215.60822897664;1745.50638489723;1892.19960680073;3740.82935038694;5558.19029389951;7614.69538018216	84.3748060558121;349.874969469953;789.215586288047;1215.60822897664;1745.50638489723;1892.19960680073;3740.82935038694;5558.19029389951;7614.69538018216	266.65036734409324	71.9952493037069	4	4	S1D-C52H6	3743a-207EF1-SX	Slide_Name	Sample_Plate	IgG	50	3866.412832529438
NTD	55	0;1;5;10;20;25;50;75;100	63.9385351675124;254.638280534267;553.786728154387;872.605938106973;1081.04155795078;1221.82297356736;2045.31619782902;3064.72677706244;3866.17422630823	63.9385351675124;254.638280534267;553.786728154387;872.605938106973;1081.04155795078;1221.82297356736;2045.31619782902;3064.72677706244;3866.17422630823	296.79599096791435	36.19890662926481	4	4	S1D-C52H6	3743a-207EF1-SX	Slide_Name	Sample_Plate	IgG	50	2106.741322431155
NTD	56	0;1;5;10;20;25;50;75;100	32.7031891101566;62.7799641528445;76.2953429531319;92.6140874140135;133.032847477924;159.074608168913;222.34521267111;258.466021618763;260.092412401773	32.7031891101566;62.7799641528445;76.2953429531319;92.6140874140135;133.032847477924;159.074608168913;NA;NA;NA	47.738914628122906	4.427320516528622	4	4	S1D-C52H6	3743a-207EF1-SX	Slide_Name	Sample_Plate	IgG	50	269.10494045455397
NTD	57	0;1;5;10;20;25;50;75;100	33.2471286566765;69.5571261816181;100.797350459908;132.797765101796;179.72332380623;212.796872170982;305.128389024883;377.337020251159;412.295875672078	33.2471286566765;69.5571261816181;100.797350459908;132.797765101796;179.72332380623;212.796872170982;NA;NA;NA	56.268735477668976	6.414871369036025	4	4	S1D-C52H6	3743a-207EF1-SX	Slide_Name	Sample_Plate	IgG	50	377.01230392947025
NTD	58	0;1;5;10;20;25;50;75;100	32.9780601083572;70.210116119267;100.386761265581;122.703016934389;172.719243307207;204.331005899167;303.879936423943;376.398360617406;409.973751712388	32.9780601083572;70.210116119267;100.386761265581;122.703016934389;172.719243307207;204.331005899167;NA;NA;NA	55.717074396364424	6.049602577963646	4	4	S1D-C52H6	3743a-207EF1-SX	Slide_Name	Sample_Plate	IgG	50	358.1972032945467
NTD	59	0;1;5;10;20;25;50;75;100	32.9391316095397;71.668457359293;109.075052016595;138.426441248568;201.292502424779;233.096064214795;328.124983496348;402.326561250802;451.152893615934	32.9391316095397;71.668457359293;109.075052016595;138.426441248568;201.292502424779;233.096064214795;NA;NA;NA	57.18387662231749	7.268760477699425	4	4	S1D-C52H6	3743a-207EF1-SX	Slide_Name	Sample_Plate	IgG	50	420.62190050728873
NTD	60	0;1;5;10;20;25;50;75;100	32.5989560823939;62.7799641528445;76.2953429531319;92.6140874140135;133.032847477924;159.074608168913;222.34521267111;258.466021618763;260.092412401773	32.5989560823939;62.7799641528445;76.2953429531319;92.6140874140135;133.032847477924;159.074608168913;NA;NA;NA	47.70124674273678	4.429316816275411	4	4	S1D-C52H6	3743a-207EF1-SX	Slide_Name	Sample_Plate	IgG	50	269.16708755650734
NTD	61	0;1;5;10;20;25;50;75;100	44.4901412293491;120.467820513813;217.673325289943;318.367126151186;398.804776577887;428.782437843745;638.279596244047;795.824990534126;907.006492081896	44.4901412293491;120.467820513813;217.673325289943;318.367126151186;398.804776577887;428.782437843745;NA;NA;NA	110.2116684523346	14.218288801506818	4	4	S1D-C52H6	3743a-207EF1-SX	Slide_Name	Sample_Plate	IgG	50	821.1261085276755
NTD	62	0;1;5;10;20;25;50;75;100	53.2443558330887;199.240608576252;417.634124556841;627.425839387318;812.433845273238;868.205801893586;1302.46866599052;1730.25791150904;2242.66379953322	53.2443558330887;199.240608576252;417.634124556841;627.425839387318;812.433845273238;868.205801893586;NA;NA;2242.66379953322	280.4549431040567	20.23393648028037	4	4	S1D-C52H6	3743a-207EF1-SX	Slide_Name	Sample_Plate	IgG	50	1292.1517671180752
NTD	63	0;1;5;10;20;25;50;75;100	52.9273369412009;169.364149909971;334.511836984676;472.434840915631;617.36603552094;680.189595765009;1028.28967367016;1370.14596428222;1638.39126367646	52.9273369412009;169.364149909971;334.511836984676;472.434840915631;617.36603552094;680.189595765009;NA;NA;NA	152.94235038572202	23.10065071677206	4	4	S1D-C52H6	3743a-207EF1-SX	Slide_Name	Sample_Plate	IgG	50	1307.9748862243248
NTD	64	0;1;5;10;20;25;50;75;100	32.5989560823939;62.7799641528445;76.2953429531319;92.6140874140135;133.032847477924;159.074608168913;222.34521267111;258.466021618763;260.092412401773	32.5989560823939;62.7799641528445;76.2953429531319;92.6140874140135;133.032847477924;159.074608168913;NA;NA;NA	47.70124674273678	4.429316816275411	4	4	S1D-C52H6	3743a-207EF1-SX	Slide_Name	Sample_Plate	IgG	50	269.16708755650734
EP-ecoli	1	0;1;5;10;20;25;50;75;100	32.8196342449855;76.9578675111223;57.0577078750645;60.0035979240372;87.8769049368808;64.9008366982473;-174.935376264044;-351.13551574958;-377.821326603173	32.8196342449855;76.9578675111223;NA;NA;87.8769049368808;NA;-174.935376264044;-351.13551574958;-377.821326603173	86.6807329515775	-4.985049632655585	5	5	ENN-C5128	RA3607x-2064F1-TB	Slide_Name	Sample_Plate	IgG	50	-162.57174868120177
EP-ecoli	2	0;1;5;10;20;25;50;75;100	249.415149121625;1065.98999422439;2493.03940005781;3744.588431609;6948.18289052576;8201.72238116291;15763.9596013506;22303.4882965565;28824.3585163488	249.415149121625;1065.98999422439;2493.03940005781;3744.588431609;6948.18289052576;8201.72238116291;15763.9596013506;22303.4882965565;28824.3585163488	936.3475558702776	283.8028554479894	5	5	ENN-C5128	RA3607x-2064F1-TB	Slide_Name	Sample_Plate	IgG	50	15126.490328269747
EP-ecoli	3	0;1;5;10;20;25;50;75;100	183.413817363626;756.213540591446;1771.06086056693;2466.80317950768;4801.67273702964;5343.35485046997;10347.3759413602;13576.6293447431;17752.8256795487	183.413817363626;756.213540591446;1771.06086056693;2466.80317950768;4801.67273702964;5343.35485046997;10347.3759413602;13576.6293447431;17752.8256795487	832.4750609066092	173.10165875182452	5	5	ENN-C5128	RA3607x-2064F1-TB	Slide_Name	Sample_Plate	IgG	50	9487.557998497834
EP-ecoli	4	0;1;5;10;20;25;50;75;100	60.2479845896873;228.593927049182;461.056616715877;573.515374295894;1194.21954700611;1215.61151628819;2099.6116854839;2618.80517288456;3223.25998564943	60.2479845896873;228.593927049182;461.056616715877;573.515374295894;1194.21954700611;1215.61151628819;2099.6116854839;NA;NA	204.03165716451642	39.68139685835331	5	5	ENN-C5128	RA3607x-2064F1-TB	Slide_Name	Sample_Plate	IgG	50	2188.1015000821817
EP-ecoli	5	0;1;5;10;20;25;50;75;100	580.704262960802;2611.1952403644;6021.55578465815;9988.58502819304;16769.8630565765;21529.5710791983;39799.0070376285;50297.3870032641;60929.9848856755	580.704262960802;2611.1952403644;6021.55578465815;9988.58502819304;16769.8630565765;21529.5710791983;39799.0070376285;NA;NA	1712.5096415671017	768.584810798289	5	5	ENN-C5128	RA3607x-2064F1-TB	Slide_Name	Sample_Plate	IgG	50	40141.75018148155
EP-ecoli	6	0;1;5;10;20;25;50;75;100	130.804192919802;583.301227386364;1351.85197750881;1826.45682267106;3711.26701377211;4106.79872817071;7959.72715563802;10781.1657038254;14024.1342461802	130.804192919802;583.301227386364;1351.85197750881;1826.45682267106;3711.26701377211;4106.79872817071;7959.72715563802;10781.1657038254;14024.1342461802	580.4885580864084	137.24164351501673	5	5	ENN-C5128	RA3607x-2064F1-TB	Slide_Name	Sample_Plate	IgG	50	7442.570733837245
EP-ecoli	7	0;1;5;10;20;25;50;75;100	85.280681269667;296.320584648903;643.361762535136;832.289980109115;1773.08911635997;1815.47944971363;3416.08009786569;4396.14821296464;5561.0388380645	85.280681269667;296.320584648903;643.361762535136;832.289980109115;1773.08911635997;1815.47944971363;3416.08009786569;4396.14821296464;5561.0388380645	371.43210383904506	54.11258667475468	5	5	ENN-C5128	RA3607x-2064F1-TB	Slide_Name	Sample_Plate	IgG	50	3077.061437576779
EP-ecoli	8	0;1;5;10;20;25;50;75;100	202.503482017433;795.70060739161;1779.20048394083;2494.44112361664;4649.7539904941;5147.7882703185;9791.29537592403;12773.2594613794;15864.3847891249	202.503482017433;795.70060739161;1779.20048394083;2494.44112361664;4649.7539904941;5147.7882703185;9791.29537592403;12773.2594613794;15864.3847891249	983.7842529470909	156.09884373315947	5	5	ENN-C5128	RA3607x-2064F1-TB	Slide_Name	Sample_Plate	IgG	50	8788.726439605063
EP-ecoli	9	0;1;5;10;20;25;50;75;100	263.564683797532;1193.51044081983;2800.38339648777;4250.11294666544;7984.07424119034;9416.77299085209;17825.2928420668;25402.2863301511;33266.6661616785	263.564683797532;1193.51044081983;2800.38339648777;4250.11294666544;7984.07424119034;9416.77299085209;17825.2928420668;25402.2863301511;33266.6661616785	1016.5596746767806	326.0616327329314	5	5	ENN-C5128	RA3607x-2064F1-TB	Slide_Name	Sample_Plate	IgG	50	17319.64131132335
EP-ecoli	10	0;1;5;10;20;25;50;75;100	241.868105765749;1048.17017456366;2473.92151699773;3667.78352829251;6988.44748781207;8392.17490653843;15976.1409599163;23160.94667696;30934.2198520095	241.868105765749;1048.17017456366;2473.92151699773;3667.78352829251;6988.44748781207;8392.17490653843;15976.1409599163;23160.94667696;30934.2198520095	721.3654951210301	302.06777535932446	5	5	ENN-C5128	RA3607x-2064F1-TB	Slide_Name	Sample_Plate	IgG	50	15824.754263087252
EP-ecoli	11	0;1;5;10;20;25;50;75;100	242.316678079033;980.418129337214;2304.98299035413;3316.38993593101;6314.11050033608;7395.39049525666;13964.971952653;18886.4574373687;24883.8124027354	242.316678079033;980.418129337214;2304.98299035413;3316.38993593101;6314.11050033608;7395.39049525666;13964.971952653;18886.4574373687;24883.8124027354	987.589241878583	242.65925645155224	5	5	ENN-C5128	RA3607x-2064F1-TB	Slide_Name	Sample_Plate	IgG	50	13120.552064456195
EP-ecoli	12	0;1;5;10;20;25;50;75;100	595.500608743875;2519.04711576945;5657.55981827495;9382.60357762711;15147.7193505061;19544.8730768155;35050.6474294158;45945.0853554042;54308.884788721	595.500608743875;2519.04711576945;5657.55981827495;9382.60357762711;15147.7193505061;19544.8730768155;35050.6474294158;45945.0853554042;NA	2630.721785806137	606.4368927210105	5	5	ENN-C5128	RA3607x-2064F1-TB	Slide_Name	Sample_Plate	IgG	50	32952.56642185666
EP-ecoli	13	0;1;5;10;20;25;50;75;100	372.812822456011;1701.16234400031;3938.69664581356;6447.32738342208;10989.9533964207;14011.1832219574;26247.2655164819;36529.4339028997;44227.5237108046	372.812822456011;1701.16234400031;3938.69664581356;6447.32738342208;10989.9533964207;14011.1832219574;26247.2655164819;36529.4339028997;44227.5237108046	1890.2594490290576	445.6399437167653	5	5	ENN-C5128	RA3607x-2064F1-TB	Slide_Name	Sample_Plate	IgG	50	24172.25663486732
EP-ecoli	14	0;1;5;10;20;25;50;75;100	348.920572182721;1559.74861347921;3734.6312993902;5578.41544218348;10106.7606647535;12615.7657163242;23571.2076672026;31868.7841019556;37543.0905637143	348.920572182721;1559.74861347921;3734.6312993902;5578.41544218348;10106.7606647535;12615.7657163242;23571.2076672026;31868.7841019556;NA	1387.1239131720022	420.8991546886859	5	5	ENN-C5128	RA3607x-2064F1-TB	Slide_Name	Sample_Plate	IgG	50	22432.081647606297
EP-ecoli	15	0;1;5;10;20;25;50;75;100	83.5980910129644;312.009022053328;707.895918319105;926.373183866457;1916.52548078209;2009.19779735003;3681.27361266388;4635.30828478687;5567.631397928	83.5980910129644;312.009022053328;707.895918319105;926.373183866457;1916.52548078209;2009.19779735003;3681.27361266388;NA;NA	261.9488693492616	70.29937856399127	5	5	ENN-C5128	RA3607x-2064F1-TB	Slide_Name	Sample_Plate	IgG	50	3776.917797548825
EP-ecoli	16	0;1;5;10;20;25;50;75;100	132.710327644354;511.100509933047;1112.70593071621;1446.57717842024;2942.33626030625;3107.45801587599;5694.15977495938;7336.26649635708;9077.5435042406	132.710327644354;511.100509933047;1112.70593071621;1446.57717842024;2942.33626030625;3107.45801587599;5694.15977495938;7336.26649635708;9077.5435042406	667.2815444617742	88.65497936467543	5	5	ENN-C5128	RA3607x-2064F1-TB	Slide_Name	Sample_Plate	IgG	50	5100.030512695545
EP-ecoli	17	0;1;5;10;20;25;50;75;100	304.107862781028;1330.86728954286;3221.34645498411;4800.17727655774;8781.15433625652;10383.0259962755;20233.2157462477;26985.3597258454;32207.5784614297	304.107862781028;1330.86728954286;3221.34645498411;4800.17727655774;8781.15433625652;10383.0259962755;20233.2157462477;26985.3597258454;NA	1201.8268102557724	357.1217215400252	5	5	ENN-C5128	RA3607x-2064F1-TB	Slide_Name	Sample_Plate	IgG	50	19057.912887257033
EP-ecoli	18	0;1;5;10;20;25;50;75;100	316.088536757424;1307.30025423756;3053.8914793741;4464.47565333692;8358.82936127267;10059.3198428701;19223.4462109146;25445.6407698162;30174.7319365448	316.088536757424;1307.30025423756;3053.8914793741;4464.47565333692;8358.82936127267;10059.3198428701;19223.4462109146;25445.6407698162;NA	1186.345253134126	337.3023122769169	5	5	ENN-C5128	RA3607x-2064F1-TB	Slide_Name	Sample_Plate	IgG	50	18051.46086697997
EP-ecoli	19	0;1;5;10;20;25;50;75;100	801.07088218669;3441.5108844293;7934.11513031281;13059.3690878177;22262.8450009707;28680.0001670537;46060.0143306051;58795.8266568008;49407.0287945581	801.07088218669;3441.5108844293;7934.11513031281;13059.3690878177;22262.8450009707;28680.0001670537;46060.0143306051;58795.8266568008;NA	4600.358147425917	775.4402524772554	5	5	ENN-C5128	RA3607x-2064F1-TB	Slide_Name	Sample_Plate	IgG	50	43372.37077128869
EP-ecoli	20	0;1;5;10;20;25;50;75;100	99.7595364235517;376.581945286034;805.075578311389;1013.52825530807;2098.81129360129;2123.97421824944;3874.27362001152;4598.95388623119;5508.25234902592	99.7595364235517;376.581945286034;805.075578311389;1013.52825530807;2098.81129360129;2123.97421824944;3874.27362001152;NA;NA	322.753567007623	73.26783313637779	5	5	ENN-C5128	RA3607x-2064F1-TB	Slide_Name	Sample_Plate	IgG	50	3986.1452238265124
EP-ecoli	21	0;1;5;10;20;25;50;75;100	215.358447239828;865.308734470633;2023.53477324088;2890.01303847387;5530.39783160501;6327.22008233201;12043.3308858636;16705.7527220555;21108.1291435165	215.358447239828;865.308734470633;2023.53477324088;2890.01303847387;5530.39783160501;6327.22008233201;12043.3308858636;16705.7527220555;21108.1291435165	901.1972511036535	208.38556083519225	5	5	ENN-C5128	RA3607x-2064F1-TB	Slide_Name	Sample_Plate	IgG	50	11320.475292863266
EP-ecoli	22	0;1;5;10;20;25;50;75;100	375.378193617134;1573.50888160753;3886.08661318673;5983.68391064806;10762.4147201705;13192.9804250204;24412.1615878113;33859.1571646025;41024.2300272244	375.378193617134;1573.50888160753;3886.08661318673;5983.68391064806;10762.4147201705;13192.9804250204;24412.1615878113;33859.1571646025;41024.2300272244	1918.730288475177	411.89170953710493	5	5	ENN-C5128	RA3607x-2064F1-TB	Slide_Name	Sample_Plate	IgG	50	22513.315765330422
EP-ecoli	23	0;1;5;10;20;25;50;75;100	120.577303425209;462.133544010955;1066.06921559685;1421.55180997668;2947.03643707972;3160.30410085912;5817.68127111265;7474.31713096332;9307.69887533705	120.577303425209;462.133544010955;1066.06921559685;1421.55180997668;2947.03643707972;3160.30410085912;5817.68127111265;7474.31713096332;9307.69887533705	628.7402446610353	91.32415205039248	5	5	ENN-C5128	RA3607x-2064F1-TB	Slide_Name	Sample_Plate	IgG	50	5194.947847180659
EP-ecoli	24	0;1;5;10;20;25;50;75;100	281.533726673366;1039.13280503399;2380.17417105817;3444.86612897027;6417.87484560367;7208.04896561498;13105.8415507087;17439.669073873;21552.2578805773	281.533726673366;1039.13280503399;2380.17417105817;3444.86612897027;6417.87484560367;7208.04896561498;13105.8415507087;17439.669073873;21552.2578805773	1362.6709535392376	211.90685512678417	5	5	ENN-C5128	RA3607x-2064F1-TB	Slide_Name	Sample_Plate	IgG	50	11958.013709878447
EP-ecoli	25	0;1;5;10;20;25;50;75;100	464.523046622829;1843.05284216925;4393.29475516481;7030.39971154068;12229.0213921623;15122.8839694458;27990.1362088716;36490.9511305312;42156.5731289999	464.523046622829;1843.05284216925;4393.29475516481;7030.39971154068;12229.0213921623;15122.8839694458;27990.1362088716;36490.9511305312;NA	1932.2069990805185	484.4441239992708	5	5	ENN-C5128	RA3607x-2064F1-TB	Slide_Name	Sample_Plate	IgG	50	26154.41319904406
EP-ecoli	26	0;1;5;10;20;25;50;75;100	298.125923263486;1222.23960627025;2829.95708021719;4395.47000194253;8187.72382795821;9741.65877596155;18266.8402654754;25463.219081515;30917.5428066055	298.125923263486;1222.23960627025;2829.95708021719;4395.47000194253;8187.72382795821;9741.65877596155;18266.8402654754;25463.219081515;30917.5428066055	1396.040739283845	310.3440934113794	5	5	ENN-C5128	RA3607x-2064F1-TB	Slide_Name	Sample_Plate	IgG	50	16913.245409852814
EP-ecoli	27	0;1;5;10;20;25;50;75;100	296.59230691884;1249.54779668561;3001.07428358892;4257.46597897332;8101.7308480155;9350.72293990446;17433.4455832027;23594.00607623;29867.8406311473	296.59230691884;1249.54779668561;3001.07428358892;4257.46597897332;8101.7308480155;9350.72293990446;17433.4455832027;23594.00607623;29867.8406311473	1451.3938449462923	294.02056587465074	5	5	ENN-C5128	RA3607x-2064F1-TB	Slide_Name	Sample_Plate	IgG	50	16152.42213867883
EP-ecoli	28	0;1;5;10;20;25;50;75;100	310.788491852482;1306.36882759022;2922.08971496613;4222.90550266071;7739.14849626658;8953.41584445185;16069.7365667156;21195.9762321097;26188.3259101677	310.788491852482;1306.36882759022;2922.08971496613;4222.90550266071;7739.14849626658;8953.41584445185;16069.7365667156;21195.9762321097;26188.3259101677	1695.462398307632	257.5160629440988	5	5	ENN-C5128	RA3607x-2064F1-TB	Slide_Name	Sample_Plate	IgG	50	14571.265545512571
EP-ecoli	29	0;1;5;10;20;25;50;75;100	526.006457841384;2245.23382999924;5318.55061081133;8640.00442147551;14519.702871001;17808.7102149062;32216.7873529271;39110.6501530887;46841.8225660783	526.006457841384;2245.23382999924;5318.55061081133;8640.00442147551;14519.702871001;17808.7102149062;32216.7873529271;NA;NA	1774.5170017580122	620.3006914113118	5	5	ENN-C5128	RA3607x-2064F1-TB	Slide_Name	Sample_Plate	IgG	50	32789.5515723236
EP-ecoli	30	0;1;5;10;20;25;50;75;100	90.0193344266631;360.591717320464;794.369218665045;1014.99484989742;2097.08928529775;2273.25058139891;4248.74758793381;5284.58580508201;6620.04221929043	90.0193344266631;360.591717320464;794.369218665045;1014.99484989742;2097.08928529775;2273.25058139891;4248.74758793381;NA;6620.04221929043	471.1333738486123	65.07126921062367	5	5	ENN-C5128	RA3607x-2064F1-TB	Slide_Name	Sample_Plate	IgG	50	3724.6968343797957
EP-ecoli	31	0;1;5;10;20;25;50;75;100	228.375858084036;899.359260625979;2075.12071076555;2985.94075449068;5764.88161111767;6484.11025188221;11969.5812852572;15298.2036554885;19003.9512072371	228.375858084036;899.359260625979;2075.12071076555;2985.94075449068;5764.88161111767;6484.11025188221;11969.5812852572;15298.2036554885;19003.9512072371	1236.9707021259117	187.3314275378173	5	5	ENN-C5128	RA3607x-2064F1-TB	Slide_Name	Sample_Plate	IgG	50	10603.542079016775
EP-ecoli	32	0;1;5;10;20;25;50;75;100	303.097304028538;1196.72524581111;2758.7372388059;3875.96596337491;7031.69018833601;7960.97520510782;14603.8414546467;19129.6354843847;23823.3195055983	303.097304028538;1196.72524581111;2758.7372388059;3875.96596337491;7031.69018833601;7960.97520510782;14603.8414546467;19129.6354843847;23823.3195055983	1551.317861270738	233.29414978551495	5	5	ENN-C5128	RA3607x-2064F1-TB	Slide_Name	Sample_Plate	IgG	50	13216.025350546486
EP-ecoli	33	0;1;5;10;20;25;50;75;100	192.587917472023;803.831767813926;1791.83723625825;2397.2152198527;5062.13062721524;5432.313340509;10337.9649202645;14173.1390542768;18236.8622312455	192.587917472023;803.831767813926;1791.83723625825;2397.2152198527;5062.13062721524;5432.313340509;10337.9649202645;14173.1390542768;18236.8622312455	822.2469939358513	178.41838940379478	5	5	ENN-C5128	RA3607x-2064F1-TB	Slide_Name	Sample_Plate	IgG	50	9743.16646412559
EP-ecoli	34	0;1;5;10;20;25;50;75;100	247.988094735993;1103.8977986616;2562.36727815213;3765.28170263975;7258.33768134336;8325.53943423935;15941.502443304;21966.9666807392;28364.4501726735	247.988094735993;1103.8977986616;2562.36727815213;3765.28170263975;7258.33768134336;8325.53943423935;15941.502443304;21966.9666807392;28364.4501726735	1087.7129238174518	278.835367035426	5	5	ENN-C5128	RA3607x-2064F1-TB	Slide_Name	Sample_Plate	IgG	50	15029.48127558875
EP-ecoli	35	0;1;5;10;20;25;50;75;100	220.092518812515;877.854741332651;2102.21459993867;2957.16389754122;5770.72612380335;6614.07763987392;12474.1342497603;17009.0046844179;21953.8174810664	220.092518812515;877.854741332651;2102.21459993867;2957.16389754122;5770.72612380335;6614.07763987392;12474.1342497603;17009.0046844179;21953.8174810664	935.7874494796246	215.23426185744876	5	5	ENN-C5128	RA3607x-2064F1-TB	Slide_Name	Sample_Plate	IgG	50	11697.500542352063
EP-ecoli	36	0;1;5;10;20;25;50;75;100	170.597265889432;678.575018779064;1464.28863610617;1944.47758793728;3743.97865663321;3973.98028279542;7232.5045095647;8902.87122759555;10528.8199223507	170.597265889432;678.575018779064;1464.28863610617;1944.47758793728;3743.97865663321;3973.98028279542;7232.5045095647;NA;NA	574.4692863615205	136.82087345202373	5	5	ENN-C5128	RA3607x-2064F1-TB	Slide_Name	Sample_Plate	IgG	50	7415.512958962707
EP-ecoli	37	0;1;5;10;20;25;50;75;100	507.20028263798;2099.94080100008;4967.05686858698;8134.28868785783;13580.7363829628;17283.3095266067;30952.0530316306;40332.8596975982;46982.3061329074	507.20028263798;2099.94080100008;4967.05686858698;8134.28868785783;13580.7363829628;17283.3095266067;30952.0530316306;40332.8596975982;NA	2315.4781114740963	534.0517225112283	5	5	ENN-C5128	RA3607x-2064F1-TB	Slide_Name	Sample_Plate	IgG	50	29018.064237035513
EP-ecoli	38	0;1;5;10;20;25;50;75;100	234.02160483692;931.544226657601;2328.78237025376;3350.03552730004;6465.06843922425;7449.66461887719;13649.2862687319;18928.9132308674;23522.7134630866	234.02160483692;931.544226657601;2328.78237025376;3350.03552730004;6465.06843922425;7449.66461887719;13649.2862687319;18928.9132308674;23522.7134630866	1136.15053687379	232.98837383906115	5	5	ENN-C5128	RA3607x-2064F1-TB	Slide_Name	Sample_Plate	IgG	50	12785.56922882685
EP-ecoli	39	0;1;5;10;20;25;50;75;100	333.322344250572;1283.99346407065;3018.27334946232;4632.07590372368;8519.8119642532;9940.98079881847;18311.7081399179;25343.9277770144;31696.3595598943	333.322344250572;1283.99346407065;3018.27334946232;4632.07590372368;8519.8119642532;9940.98079881847;18311.7081399179;25343.9277770144;31696.3595598943	1496.7698058082303	313.3200176543053	5	5	ENN-C5128	RA3607x-2064F1-TB	Slide_Name	Sample_Plate	IgG	50	17162.770688523495
EP-ecoli	40	0;1;5;10;20;25;50;75;100	160.598131777118;598.051135051609;1352.86886613908;1766.29197433754;3537.93352465456;3706.39233498364;6838.21847692022;8766.18006562085;10954.4448435703	160.598131777118;598.051135051609;1352.86886613908;1766.29197433754;3537.93352465456;3706.39233498364;6838.21847692022;8766.18006562085;10954.4448435703	799.7275952129348	106.58542306342129	5	5	ENN-C5128	RA3607x-2064F1-TB	Slide_Name	Sample_Plate	IgG	50	6128.998748384
EP-ecoli	41	0;1;5;10;20;25;50;75;100	1108.96094185897;4508.25559815783;10516.9360906392;8888.34045135778;28313.8288654215;17707.4120523965;55842.2626650516;56337.9375198814;55575.9992683098	1108.96094185897;4508.25559815783;10516.9360906392;8888.34045135778;28313.8288654215;17707.4120523965;55842.2626650516;NA;NA	1899.2198325105294	1023.3464670027898	5	5	ENN-C5128	RA3607x-2064F1-TB	Slide_Name	Sample_Plate	IgG	50	53066.54318265002
EP-ecoli	42	0;1;5;10;20;25;50;75;100	599.569538801639;2568.82273184949;6001.57113129678;9755.53131697575;16885.4633040321;20831.6604129792;35818.5453107441;44266.3072729855;53008.9090588273	599.569538801639;2568.82273184949;6001.57113129678;9755.53131697575;16885.4633040321;20831.6604129792;35818.5453107441;NA;NA	2194.3597099258654	694.6004124071891	5	5	ENN-C5128	RA3607x-2064F1-TB	Slide_Name	Sample_Plate	IgG	50	36924.38033028532
EP-ecoli	43	0;1;5;10;20;25;50;75;100	805.465409169425;3547.28477898072;8116.80365432602;12982.4803067159;21851.2115349752;27046.1627343019;44135.924856414;54557.5659091304;48186.4230697609	805.465409169425;3547.28477898072;8116.80365432602;12982.4803067159;21851.2115349752;27046.1627343019;44135.924856414;NA;NA	3381.962062488347	854.1585480852684	5	5	ENN-C5128	RA3607x-2064F1-TB	Slide_Name	Sample_Plate	IgG	50	46089.88946675177
EP-ecoli	44	0;1;5;10;20;25;50;75;100	497.275156303498;1941.30622651535;4528.29636729523;7013.81772266061;11646.9930409075;14309.7541241477;26369.9056427764;34109.1506220103;41412.2748956301	497.275156303498;1941.30622651535;4528.29636729523;7013.81772266061;11646.9930409075;14309.7541241477;26369.9056427764;34109.1506220103;41412.2748956301	2669.3101816125177	411.90553204102866	5	5	ENN-C5128	RA3607x-2064F1-TB	Slide_Name	Sample_Plate	IgG	50	23264.586783663948
EP-ecoli	45	0;1;5;10;20;25;50;75;100	199.158400698189;763.73670422591;1767.56620771279;2426.60407441871;4865.26581812492;5391.02501845809;10160.0178409663;13570.6230094722;17071.6259231835	199.158400698189;763.73670422591;1767.56620771279;2426.60407441871;4865.26581812492;5391.02501845809;10160.0178409663;13570.6230094722;17071.6259231835	904.419808745141	168.0973591557844	5	5	ENN-C5128	RA3607x-2064F1-TB	Slide_Name	Sample_Plate	IgG	50	9309.28776653436
EP-ecoli	46	0;1;5;10;20;25;50;75;100	379.78726016818;1598.26330619485;3769.96272170584;5799.60369911012;10272.9405739359;12599.8166691275;23044.3110903268;31566.5449346555;37129.5224189983	379.78726016818;1598.26330619485;3769.96272170584;5799.60369911012;10272.9405739359;12599.8166691275;23044.3110903268;31566.5449346555;NA	1509.4720093914195	413.73900096824354	5	5	ENN-C5128	RA3607x-2064F1-TB	Slide_Name	Sample_Plate	IgG	50	22196.422057803597
EP-ecoli	47	0;1;5;10;20;25;50;75;100	133.808401775586;504.596862115744;1080.98117128391;1440.65044419102;2938.27578533981;3034.24176330263;5481.94723408499;6928.33919670194;8293.97040767264	133.808401775586;504.596862115744;1080.98117128391;1440.65044419102;2938.27578533981;3034.24176330263;5481.94723408499;NA;NA	433.2629561577283	104.33928800891518	5	5	ENN-C5128	RA3607x-2064F1-TB	Slide_Name	Sample_Plate	IgG	50	5650.227356603487
EP-ecoli	48	0;1;5;10;20;25;50;75;100	132.485708893366;490.102362529979;1139.06928802743;1485.2296104771;2967.80866118841;3126.44692627402;5896.75968331722;7641.80992637679;10149.6587381878	132.485708893366;490.102362529979;1139.06928802743;1485.2296104771;2967.80866118841;3126.44692627402;5896.75968331722;7641.80992637679;10149.6587381878	575.9387396088017	97.36336450626881	5	5	ENN-C5128	RA3607x-2064F1-TB	Slide_Name	Sample_Plate	IgG	50	5444.106964922242
EP-ecoli	49	0;1;5;10;20;25;50;75;100	358.644532046103;1501.27702815453;3387.67841306327;5163.53904097375;9273.01928421256;10747.3475445909;20414.1966780174;27036.3466244458;33011.4172910773	358.644532046103;1501.27702815453;3387.67841306327;5163.53904097375;9273.01928421256;10747.3475445909;20414.1966780174;27036.3466244458;33011.4172910773	1872.3999285543105	328.81771706151324	5	5	ENN-C5128	RA3607x-2064F1-TB	Slide_Name	Sample_Plate	IgG	50	18313.285781629973
EP-ecoli	50	0;1;5;10;20;25;50;75;100	252.965301791347;1034.26250797616;2370.88712112945;3494.58482509006;6672.53241597397;7669.76298583594;14393.301133618;19566.4228828295;24484.2558917667	252.965301791347;1034.26250797616;2370.88712112945;3494.58482509006;6672.53241597397;7669.76298583594;14393.301133618;19566.4228828295;24484.2558917667	1182.7460168410398	242.2876255749714	5	5	ENN-C5128	RA3607x-2064F1-TB	Slide_Name	Sample_Plate	IgG	50	13297.12729558961
EP-ecoli	51	0;1;5;10;20;25;50;75;100	188.5617380224;774.281026442748;1736.00667692366;2525.91637424174;4784.74481155264;5145.73379527926;9400.50515567239;12177.7041216698;14938.5252766852	188.5617380224;774.281026442748;1736.00667692366;2525.91637424174;4784.74481155264;5145.73379527926;9400.50515567239;12177.7041216698;14938.5252766852	1080.3973801529828	146.6727362066886	5	5	ENN-C5128	RA3607x-2064F1-TB	Slide_Name	Sample_Plate	IgG	50	8414.034190487413
EP-ecoli	52	0;1;5;10;20;25;50;75;100	32.4590277577827;63.9493475073464;69.1381160826701;26.414202233027;10.7095272661317;-23.6420423652417;-317.106934742199;-549.762574488988;-615.733942417531	32.4590277577827;63.9493475073464;69.1381160826701;26.414202233027;10.7095272661317;-23.6420423652417;-317.106934742199;-549.762574488988;-615.733942417531	95.15302598326838	-7.552281493064396	5	5	ENN-C5128	RA3607x-2064F1-TB	Slide_Name	Sample_Plate	IgG	50	-282.4610486699514
EP-ecoli	53	0;1;5;10;20;25;50;75;100	626.285165843816;2502.79182320802;5593.70651394573;9187.60826719758;14837.9415698895;18205.4949430881;32923.8673043473;43201.0524897194;50403.1067132148	626.285165843816;2502.79182320802;5593.70651394573;9187.60826719758;14837.9415698895;18205.4949430881;32923.8673043473;43201.0524897194;NA	2709.444288676044	566.6838374614572	5	5	ENN-C5128	RA3607x-2064F1-TB	Slide_Name	Sample_Plate	IgG	50	31043.636161748902
EP-ecoli	54	0;1;5;10;20;25;50;75;100	521.316598660494;2134.77306288398;5044.11791924602;8207.20607809497;13399.9145004247;16570.3269284008;29822.0867750944;40520.2481375217;47586.2437247236	521.316598660494;2134.77306288398;5044.11791924602;8207.20607809497;13399.9145004247;16570.3269284008;29822.0867750944;40520.2481375217;NA	2226.612031650325	529.0703964899167	5	5	ENN-C5128	RA3607x-2064F1-TB	Slide_Name	Sample_Plate	IgG	50	28680.13185614616
EP-ecoli	55	0;1;5;10;20;25;50;75;100	291.774033836186;1188.49131140017;2756.41366704427;4109.4666796743;7395.85744455914;8485.13169675713;15443.8020779252;19898.5884595657;24780.6487933722	291.774033836186;1188.49131140017;2756.41366704427;4109.4666796743;7395.85744455914;8485.13169675713;15443.8020779252;19898.5884595657;24780.6487933722	1641.7487408155855	243.26725698179737	5	5	ENN-C5128	RA3607x-2064F1-TB	Slide_Name	Sample_Plate	IgG	50	13805.111589905453
EP-ecoli	56	0;1;5;10;20;25;50;75;100	29.2046953163616;63.9493475073464;69.1381160826701;30.6289308518793;0.890808697141235;-30.724606990831;-334.015706956774;-566.109555688548;-629.395846273229	29.2046953163616;63.9493475073464;69.1381160826701;30.6289308518793;0.890808697141235;-30.724606990831;-334.015706956774;-566.109555688548;-629.395846273229	93.69434680424565	-7.7261641213013785	5	5	ENN-C5128	RA3607x-2064F1-TB	Slide_Name	Sample_Plate	IgG	50	-292.6138592608233
EP-ecoli	57	0;1;5;10;20;25;50;75;100	447.532464832215;1821.22976356469;4149.57414697299;6527.16272144793;10630.3369253615;13032.8741958941;22330.3297731534;29682.7893537962;35695.7151645464	447.532464832215;1821.22976356469;4149.57414697299;6527.16272144793;10630.3369253615;13032.8741958941;22330.3297731534;29682.7893537962;NA	2116.1016081186635	385.4463251616864	5	5	ENN-C5128	RA3607x-2064F1-TB	Slide_Name	Sample_Plate	IgG	50	21388.417866202984
EP-ecoli	58	0;1;5;10;20;25;50;75;100	333.390683796321;1350.94903344118;3030.17773930921;4669.68353536587;8327.55116283613;9834.78165632919;17338.4209914819;23121.6484490575;27979.6190025713	333.390683796321;1350.94903344118;3030.17773930921;4669.68353536587;8327.55116283613;9834.78165632919;17338.4209914819;23121.6484490575;NA	1478.5863489757905	302.0317874183388	5	5	ENN-C5128	RA3607x-2064F1-TB	Slide_Name	Sample_Plate	IgG	50	16580.17571989273
EP-ecoli	59	0;1;5;10;20;25;50;75;100	295.88293624609;1216.66605965345;2705.24726985104;3847.86636944461;7148.18871009221;7848.30405281326;14189.3617047325;18134.2717507064;21484.7617495541	295.88293624609;1216.66605965345;2705.24726985104;3847.86636944461;7148.18871009221;7848.30405281326;14189.3617047325;NA;NA	1034.958821452453	270.33157975374723	5	5	ENN-C5128	RA3607x-2064F1-TB	Slide_Name	Sample_Plate	IgG	50	14551.537809139816
EP-ecoli	60	0;1;5;10;20;25;50;75;100	29.9505747535776;73.8027628770244;37.7334222076397;36.7180544498941;36.0477190152143;3.42380227133783;-272.236525778508;-509.036796002579;-554.272889283388	29.9505747535776;73.8027628770244;NA;36.7180544498941;36.0477190152143;3.42380227133783;-272.236525778508;-509.036796002579;-554.272889283388	100.34866239340846	-6.969368672045177	5	5	ENN-C5128	RA3607x-2064F1-TB	Slide_Name	Sample_Plate	IgG	50	-248.1197712088504
EP-ecoli	61	0;1;5;10;20;25;50;75;100	31.634142983385;68.8806914143271;117.604823372969;135.517661329273;226.21161560521;178.531893156737;41.991169920115;-130.003419500335;-155.116739556803	31.634142983385;68.8806914143271;117.604823372969;135.517661329273;226.21161560521;NA;41.991169920115;-130.003419500335;-155.116739556803	130.96507321760632	-2.7241403838034834	5	5	ENN-C5128	RA3607x-2064F1-TB	Slide_Name	Sample_Plate	IgG	50	-5.241945972567862
EP-ecoli	62	0;1;5;10;20;25;50;75;100	29.6305809376725;102.121303124985;166.697337612703;197.482199400507;377.120393449892;359.757987616711;404.948214494613;290.15608614161;364.545912296386	29.6305809376725;102.121303124985;166.697337612703;197.482199400507;377.120393449892;NA;NA;NA;NA	62.16123814816966	15.617933994025291	5	5	ENN-C5128	RA3607x-2064F1-TB	Slide_Name	Sample_Plate	IgG	50	843.0579378494342
EP-ecoli	63	0;1;5;10;20;25;50;75;100	35.495062195347;113.605718744025;223.814169795929;260.892532225128;495.450678984102;471.319909100755;574.728992734443;493.478398584448;507.745304383842	35.495062195347;113.605718744025;223.814169795929;260.892532225128;495.450678984102;NA;NA;NA;NA	74.18863288993376	21.064305485968408	5	5	ENN-C5128	RA3607x-2064F1-TB	Slide_Name	Sample_Plate	IgG	50	1127.4039071883542
EP-ecoli	64	0;1;5;10;20;25;50;75;100	27.9943418723393;63.9493475073464;69.1381160826701;30.6289308518793;3.90441327093288;-32.8635746123366;-335.628496313118;-567.735094125372;-637.536587684921	27.9943418723393;63.9493475073464;69.1381160826701;30.6289308518793;3.90441327093288;-32.8635746123366;-335.628496313118;-567.735094125372;-637.536587684921	94.38143216856896	-7.7887464778590925	5	5	ENN-C5128	RA3607x-2064F1-TB	Slide_Name	Sample_Plate	IgG	50	-295.0558917243857
NP	1	0;1;5;10;20;25;50;75;100	-14.6461422762806;-65.4676917275446;-116.584829052604;-154.083233623396;-219.021794743559;-231.120487390821;-271.790474778144;-287.744801356927;-261.678403827226	-14.6461422762806;-65.4676917275446;-116.584829052604;-154.083233623396;-219.021794743559;-231.120487390821;-271.790474778144;-287.744801356927;-261.678403827226	-111.18317526354514	-2.1730394454706197	6	6	NUN-C5227	C542P1-208EF1-TD	Slide_Name	Sample_Plate	IgG	50	-219.83514753707612
NP	2	0;1;5;10;20;25;50;75;100	36.8524522776857;93.8373729891712;221.539362378182;425.159313927222;728.149723994299;864.79522035973;1720.39807455375;2341.10059563973;2787.41672755808	36.8524522776857;93.8373729891712;221.539362378182;425.159313927222;728.149723994299;864.79522035973;1720.39807455375;2341.10059563973;2787.41672755808	122.85059548092765	28.369207987236038	6	6	NUN-C5227	C542P1-208EF1-TD	Slide_Name	Sample_Plate	IgG	50	1541.3109948427295
NP	3	0;1;5;10;20;25;50;75;100	8.3426322108275;5.40384013232426;13.5252335496491;43.8554049449426;81.2590643641086;136.823481962754;353.324021371866;742.850495750639;1381.69253214175	8.3426322108275;5.40384013232426;13.5252335496491;43.8554049449426;81.2590643641086;136.823481962754;353.324021371866;742.850495750639;1381.69253214175	-95.4794002507743	12.67968989050991	6	6	NUN-C5227	C542P1-208EF1-TD	Slide_Name	Sample_Plate	IgG	50	538.5050942747212
NP	4	0;1;5;10;20;25;50;75;100	-10.6850841299944;-39.1720811985948;-63.0466697258713;-63.5774222847849;-88.1814175229512;-66.9610425459105;28.215077251338;64.3847082436563;207.599886952357	-10.6850841299944;-39.1720811985948;-63.0466697258713;-63.5774222847849;-88.1814175229512;-66.9610425459105;28.215077251338;64.3847082436563;207.599886952357	-77.01393542144751	2.313641167245708	6	6	NUN-C5227	C542P1-208EF1-TD	Slide_Name	Sample_Plate	IgG	50	38.66812294083789
NP	5	0;1;5;10;20;25;50;75;100	33.4630842523527;91.6002299268889;227.666652882614;364.053953762183;729.359329434223;869.02976717169;1599.72351357767;2330.58804528333;2983.31351189071	33.4630842523527;91.6002299268889;227.666652882614;364.053953762183;729.359329434223;869.02976717169;1599.72351357767;2330.58804528333;2983.31351189071	86.44459695319908	29.54824026434569	6	6	NUN-C5227	C542P1-208EF1-TD	Slide_Name	Sample_Plate	IgG	50	1563.8566101704837
NP	6	0;1;5;10;20;25;50;75;100	11.3577366610303;21.1481009517571;73.0756476632737;137.487032596364;253.2030244628;409.697216426078;792.327976564369;1215.96240733243;1495.65355825663	11.3577366610303;21.1481009517571;73.0756476632737;137.487032596364;253.2030244628;409.697216426078;792.327976564369;1215.96240733243;1495.65355825663	-0.7014449992180593	15.441348622054896	6	6	NUN-C5227	C542P1-208EF1-TD	Slide_Name	Sample_Plate	IgG	50	771.3659861035267
NP	7	0;1;5;10;20;25;50;75;100	-14.5610813841968;-41.4092323050889;-96.0330874802896;-113.54036811144;-138.092193151401;-125.610248523992;-100.782744886641;-9.33762802383637;46.3321157688482	-14.5610813841968;-41.4092323050889;-96.0330874802896;-113.54036811144;-138.092193151401;-125.610248523992;-100.782744886641;-9.33762802383637;46.3321157688482	-97.64690161143476	0.9992575049121495	6	6	NUN-C5227	C542P1-208EF1-TD	Slide_Name	Sample_Plate	IgG	50	-47.68402636582728
NP	8	0;1;5;10;20;25;50;75;100	-7.48621540360531;-31.4479344671184;-56.2277900715182;-64.0187396066632;-33.1075228059689;-32.4955094502266;98.442462014678;220.378584750497;368.247525284632	-7.48621540360531;-31.4479344671184;-56.2277900715182;-64.0187396066632;-33.1075228059689;-32.4955094502266;98.442462014678;220.378584750497;368.247525284632	-77.01676052937555	4.039984982549252	6	6	NUN-C5227	C542P1-208EF1-TD	Slide_Name	Sample_Plate	IgG	50	124.98248859808706
NP	9	0;1;5;10;20;25;50;75;100	288.285359625601;1086.81086950849;2656.9113186409;4196.68606096794;7917.13371491183;9005.20221887204;18455.3036251575;26262.959639207;34827.6931033439	288.285359625601;1086.81086950849;2656.9113186409;4196.68606096794;7917.13371491183;9005.20221887204;18455.3036251575;26262.959639207;34827.6931033439	752.8773406157949	342.381433023402	6	6	NUN-C5227	C542P1-208EF1-TD	Slide_Name	Sample_Plate	IgG	50	17871.948991785895
NP	10	0;1;5;10;20;25;50;75;100	-8.48100803047672;-26.3107995985785;-40.0630344259887;-59.5150197349882;-13.6864714791943;-5.20863063716206;156.560229969457;296.395207482083;422.251250968859	-8.48100803047672;-26.3107995985785;-40.0630344259887;-59.5150197349882;-13.6864714791943;-5.20863063716206;156.560229969457;296.395207482083;422.251250968859	-69.86922252375544	4.722953591705629	6	6	NUN-C5227	C542P1-208EF1-TD	Slide_Name	Sample_Plate	IgG	50	166.278457061526
NP	11	0;1;5;10;20;25;50;75;100	-13.2297960887342;-46.9663458401068;-74.6625739954465;-98.4852080115288;-104.681377021245;-128.392444640673;-103.664983041252;-61.9234226039401;51.5747573698972	-13.2297960887342;-46.9663458401068;-74.6625739954465;-98.4852080115288;-104.681377021245;-128.392444640673;-103.664983041252;-61.9234226039401;51.5747573698972	-86.53385317982816	0.6936128837252602	6	6	NUN-C5227	C542P1-208EF1-TD	Slide_Name	Sample_Plate	IgG	50	-51.85320899356515
NP	12	0;1;5;10;20;25;50;75;100	48.0299722697702;206.622464346446;434.707902431431;696.268214170714;1233.3093425533;1495.44089480434;2670.72522816199;3837.7071893734;4805.38163882878	48.0299722697702;206.622464346446;434.707902431431;696.268214170714;1233.3093425533;1495.44089480434;2670.72522816199;3837.7071893734;4805.38163882878	207.55993387657782	47.41312392325515	6	6	NUN-C5227	C542P1-208EF1-TD	Slide_Name	Sample_Plate	IgG	50	2578.2161300393354
NP	13	0;1;5;10;20;25;50;75;100	-7.34759746966108;-12.9746520678881;-43.3382345409773;-23.9218982077278;-8.9876170906922;35.2343496853408;165.546493776511;273.451050303175;446.988852537604	-7.34759746966108;-12.9746520678881;-43.3382345409773;-23.9218982077278;-8.9876170906922;35.2343496853408;165.546493776511;273.451050303175;446.988852537604	-56.57412802739193	4.663698948154587	6	6	NUN-C5227	C542P1-208EF1-TD	Slide_Name	Sample_Plate	IgG	50	176.6108193803374
NP	14	0;1;5;10;20;25;50;75;100	138.938847648498;617.577959095076;1507.08468048938;2372.11719905765;4243.37390399596;4924.9605640039;9118.41369416302;11942.029528152;16041.4309371207	138.938847648498;617.577959095076;1507.08468048938;2372.11719905765;4243.37390399596;4924.9605640039;9118.41369416302;11942.029528152;16041.4309371207	734.2978421402064	154.8854780925329	6	6	NUN-C5227	C542P1-208EF1-TD	Slide_Name	Sample_Plate	IgG	50	8478.571746766851
NP	15	0;1;5;10;20;25;50;75;100	87.3484202980575;370.236608306815;808.523809268555;1319.09983889861;2242.78021215281;2694.9532321109;4987.97323581431;6373.88203045762;8337.42410911833	87.3484202980575;370.236608306815;808.523809268555;1319.09983889861;2242.78021215281;2694.9532321109;4987.97323581431;NA;8337.42410911833	443.10435963670847	82.00713075296078	6	6	NUN-C5227	C542P1-208EF1-TD	Slide_Name	Sample_Plate	IgG	50	4543.460897284747
NP	16	0;1;5;10;20;25;50;75;100	23.5804167286113;79.5783858380748;176.857482113858;281.862493251272;512.68680852062;659.68563726573;1168.4173079635;1616.57699942169;2129.5400571727	23.5804167286113;79.5783858380748;176.857482113858;281.862493251272;512.68680852062;659.68563726573;1168.4173079635;1616.57699942169;2129.5400571727	77.89555910629171	20.79624320391411	6	6	NUN-C5227	C542P1-208EF1-TD	Slide_Name	Sample_Plate	IgG	50	1117.7077193019973
NP	17	0;1;5;10;20;25;50;75;100	114.39617733353;473.576456273654;1052.39673674648;1476.98343509449;2819.73883399563;3528.06491077064;6186.80697914361;8428.54839041189;10870.7167950564	114.39617733353;473.576456273654;1052.39673674648;1476.98343509449;2819.73883399563;3528.06491077064;6186.80697914361;8428.54839041189;10870.7167950564	505.35041145420473	106.30445808300176	6	6	NUN-C5227	C542P1-208EF1-TD	Slide_Name	Sample_Plate	IgG	50	5820.5733156042925
NP	18	0;1;5;10;20;25;50;75;100	8.40829645793389;22.7104358767842;74.8423831670856;162.648249753077;322.189922459688;372.725129848671;776.821489839337;1155.03355041954;1564.88371023049	8.40829645793389;22.7104358767842;74.8423831670856;162.648249753077;322.189922459688;372.725129848671;776.821489839337;1155.03355041954;1564.88371023049	2.7237689972241697	15.509612752019537	6	6	NUN-C5227	C542P1-208EF1-TD	Slide_Name	Sample_Plate	IgG	50	778.204406598201
NP	19	0;1;5;10;20;25;50;75;100	11.5408897579236;37.8407509013252;89.3548708055216;140.457401512299;315.131485532157;369.29279646101;909.786872342423;1162.93220502701;1509.53561734097	11.5408897579236;37.8407509013252;89.3548708055216;140.457401512299;315.131485532157;369.29279646101;909.786872342423;1162.93220502701;1509.53561734097	16.527521736009778	15.374563615582328	6	6	NUN-C5227	C542P1-208EF1-TD	Slide_Name	Sample_Plate	IgG	50	785.2557025151262
NP	20	0;1;5;10;20;25;50;75;100	157.30647888304;639.992389471104;1313.28732372739;2016.33883110343;3709.36138790487;4282.33918933638;7496.08284259653;9784.57267320164;11489.6851887269	157.30647888304;639.992389471104;1313.28732372739;2016.33883110343;3709.36138790487;4282.33918933638;7496.08284259653;9784.57267320164;NA	699.2044025044445	127.9873435278969	6	6	NUN-C5227	C542P1-208EF1-TD	Slide_Name	Sample_Plate	IgG	50	7098.571578899289
NP	21	0;1;5;10;20;25;50;75;100	-8.37640201717186;-26.2531789873609;-19.4038993306297;-5.9573539250149;-13.6567169744656;-13.8314559261185;155.655323471029;285.33440595836;423.238726841886	-8.37640201717186;-26.2531789873609;-19.4038993306297;-5.9573539250149;-13.6567169744656;-13.8314559261185;155.655323471029;285.33440595836;423.238726841886	-57.248429365258154	4.5174311657267054	6	6	NUN-C5227	C542P1-208EF1-TD	Slide_Name	Sample_Plate	IgG	50	168.62312892107713
NP	22	0;1;5;10;20;25;50;75;100	232.617055647421;1034.39063276608;2344.27602768924;3663.72359371545;6713.9104256493;7997.01653220275;14185.7100942196;19229.5345097091;24295.6295449675	232.617055647421;1034.39063276608;2344.27602768924;3663.72359371545;6713.9104256493;7997.01653220275;14185.7100942196;19229.5345097091;24295.6295449675	1268.8996238603406	238.72976154483717	6	6	NUN-C5227	C542P1-208EF1-TD	Slide_Name	Sample_Plate	IgG	50	13205.3877011022
NP	23	0;1;5;10;20;25;50;75;100	17.3642370111158;82.6822807598531;205.584010708166;296.82773971588;550.782635461123;672.609829888774;1260.78644286842;1697.03484969159;2138.17052237938	17.3642370111158;82.6822807598531;205.584010708166;296.82773971588;550.782635461123;672.609829888774;1260.78644286842;1697.03484969159;2138.17052237938	95.07154484654802	21.21048477225656	6	6	NUN-C5227	C542P1-208EF1-TD	Slide_Name	Sample_Plate	IgG	50	1155.595783459376
NP	24	0;1;5;10;20;25;50;75;100	88.3257355966064;339.223278337908;682.011453910726;1082.39589475608;1924.97717501982;2098.74808389356;3776.58033368296;4912.14184384889;6386.11676221639	88.3257355966064;339.223278337908;682.011453910726;1082.39589475608;1924.97717501982;2098.74808389356;3776.58033368296;4912.14184384889;6386.11676221639	416.6055414082439	61.33241499506552	6	6	NUN-C5227	C542P1-208EF1-TD	Slide_Name	Sample_Plate	IgG	50	3483.22629116152
NP	25	0;1;5;10;20;25;50;75;100	89.3403770444098;402.936643166211;867.077910711571;1349.42973401864;2474.58040959038;2921.09089634992;5327.27111775392;7261.98788894203;8781.96974416807	89.3403770444098;402.936643166211;867.077910711571;1349.42973401864;2474.58040959038;2921.09089634992;5327.27111775392;7261.98788894203;8781.96974416807	488.6617292137441	87.68436768818688	6	6	NUN-C5227	C542P1-208EF1-TD	Slide_Name	Sample_Plate	IgG	50	4872.880113623089
NP	26	0;1;5;10;20;25;50;75;100	16.2235601647248;53.4338725255074;133.596168973073;172.850112938168;407.19509999966;562.651102400808;1009.53843185463;1414.33828930735;1776.96210689233	16.2235601647248;53.4338725255074;133.596168973073;172.850112938168;407.19509999966;562.651102400808;1009.53843185463;1414.33828930735;1776.96210689233	46.59323384825666	17.928145595880927	6	6	NUN-C5227	C542P1-208EF1-TD	Slide_Name	Sample_Plate	IgG	50	943.0005136423031
NP	27	0;1;5;10;20;25;50;75;100	82.8215235593172;302.047097006543;730.888334983065;1203.97836511495;2078.03944073399;2571.91558397566;4909.08874194958;6450.45689515852;8027.08414341171	82.8215235593172;302.047097006543;730.888334983065;1203.97836511495;2078.03944073399;2571.91558397566;4909.08874194958;6450.45689515852;8027.08414341171	382.35139707151365	80.12292850436963	6	6	NUN-C5227	C542P1-208EF1-TD	Slide_Name	Sample_Plate	IgG	50	4388.497822289995
NP	28	0;1;5;10;20;25;50;75;100	360.483377537054;1448.72624045377;3439.57945038515;5636.12163988371;10537.7072341431;11225.8098817064;21998.6397005432;27935.1635286281;35831.284844083	360.483377537054;1448.72624045377;3439.57945038515;5636.12163988371;10537.7072341431;11225.8098817064;21998.6397005432;27935.1635286281;35831.284844083	1984.7953085199504	351.57467874365005	6	6	NUN-C5227	C542P1-208EF1-TD	Slide_Name	Sample_Plate	IgG	50	19563.529245702455
NP	29	0;1;5;10;20;25;50;75;100	232.844860187877;955.412439631702;2242.89677492132;3266.46710528046;6246.59293227159;7382.78676491869;14667.4974646398;19676.4646332094;26380.7783651771	232.844860187877;955.412439631702;2242.89677492132;3266.46710528046;6246.59293227159;7382.78676491869;14667.4974646398;19676.4646332094;26380.7783651771	814.9114550970031	257.75363022505246	6	6	NUN-C5227	C542P1-208EF1-TD	Slide_Name	Sample_Plate	IgG	50	13702.592966349626
NP	30	0;1;5;10;20;25;50;75;100	1.29194206106931;-1.23352953340594;46.0850954996184;74.5392576271698;172.346671129489;204.480356576125;507.07755958696;802.671478662456;1031.68755928223	1.29194206106931;-1.23352953340594;46.0850954996184;74.5392576271698;172.346671129489;204.480356576125;507.07755958696;802.671478662456;1031.68755928223	-21.571356844493835	10.60520490381873	6	6	NUN-C5227	C542P1-208EF1-TD	Slide_Name	Sample_Plate	IgG	50	508.6888883464427
NP	31	0;1;5;10;20;25;50;75;100	69.1234303353504;265.97807135425;595.547449783536;869.223451704209;1529.72048405072;1988.43503892153;3612.10154108592;4675.82234826923;5896.92077840471	69.1234303353504;265.97807135425;595.547449783536;869.223451704209;1529.72048405072;1988.43503892153;3612.10154108592;4675.82234826923;5896.92077840471	315.799265982347	58.25412307716199	6	6	NUN-C5227	C542P1-208EF1-TD	Slide_Name	Sample_Plate	IgG	50	3228.505419840447
NP	32	0;1;5;10;20;25;50;75;100	-8.20659995374859;-40.2584039615925;-61.1728377462264;-94.5547589743961;-98.5244295474964;-92.4207597768585;-33.7391900578494;38.2879034772666;124.887368904943	-8.20659995374859;-40.2584039615925;-61.1728377462264;-94.5547589743961;-98.5244295474964;-92.4207597768585;-33.7391900578494;38.2879034772666;124.887368904943	-81.12800079878629	1.6239520963395755	6	6	NUN-C5227	C542P1-208EF1-TD	Slide_Name	Sample_Plate	IgG	50	0.06960401819249284
NP	33	0;1;5;10;20;25;50;75;100	-7.27283586663954;-41.764449110809;-78.1797964888981;-92.195070299941;-120.216166535549;-89.16035064137;-52.7951783425366;-11.9784480316691;141.441072758434	-7.27283586663954;-41.764449110809;-78.1797964888981;-92.195070299941;-120.216166535549;-89.16035064137;-52.7951783425366;-11.9784480316691;141.441072758434	-88.43296815514272	1.5516625553751966	6	6	NUN-C5227	C542P1-208EF1-TD	Slide_Name	Sample_Plate	IgG	50	-10.849840386382894
NP	34	0;1;5;10;20;25;50;75;100	95.4079811614835;339.418672721752;880.983968507286;1307.38936165881;2461.36273191344;2872.2081182305;5396.90480790315;7032.87404660961;9060.60382514529	95.4079811614835;339.418672721752;880.983968507286;1307.38936165881;2461.36273191344;2872.2081182305;5396.90480790315;7032.87404660961;9060.60382514529	444.4188707295446	88.97686600449447	6	6	NUN-C5227	C542P1-208EF1-TD	Slide_Name	Sample_Plate	IgG	50	4893.262170954268
NP	35	0;1;5;10;20;25;50;75;100	23.307534911692;63.1343878836475;197.425152339115;272.563010495806;469.170354032203;579.113577984009;1089.16686562494;1455.56859691527;2193.9830797231	23.307534911692;63.1343878836475;197.425152339115;272.563010495806;469.170354032203;579.113577984009;1089.16686562494;1455.56859691527;2193.9830797231	52.64414363955598	20.52320023480345	6	6	NUN-C5227	C542P1-208EF1-TD	Slide_Name	Sample_Plate	IgG	50	1078.8041553797284
NP	36	0;1;5;10;20;25;50;75;100	36.9937174005194;124.609204976087;304.796968675389;500.430208526505;867.40886800965;1113.8355302835;1956.10631943892;2618.68649949859;3222.00439474143	36.9937174005194;124.609204976087;304.796968675389;500.430208526505;867.40886800965;1113.8355302835;1956.10631943892;2618.68649949859;3222.00439474143	174.4769716785842	32.07894743511657	6	6	NUN-C5227	C542P1-208EF1-TD	Slide_Name	Sample_Plate	IgG	50	1778.4243434344128
NP	37	0;1;5;10;20;25;50;75;100	16.9448173461596;52.8924742363363;104.429348161442;192.912456834087;383.863713944504;410.477159107474;869.636773508581;1272.81601922357;1601.78522589751	16.9448173461596;52.8924742363363;104.429348161442;192.912456834087;383.863713944504;410.477159107474;869.636773508581;1272.81601922357;1601.78522589751	34.5500073518596	16.065761965359894	6	6	NUN-C5227	C542P1-208EF1-TD	Slide_Name	Sample_Plate	IgG	50	837.8381056198542
NP	38	0;1;5;10;20;25;50;75;100	373.948322708902;1644.68493420075;4153.32142260408;6190.31887192909;11270.5042459718;14416.2866670554;26418.2784277304;9513.91037688845;10874.4808028798	373.948322708902;1644.68493420075;4153.32142260408;6190.31887192909;11270.5042459718;14416.2866670554;26418.2784277304;9513.91037688845;10874.4808028798	6011.217874230847	107.53417204157749	6	6	NUN-C5227	C542P1-208EF1-TD	Slide_Name	Sample_Plate	IgG	50	11387.926476309722
NP	39	0;1;5;10;20;25;50;75;100	242.714337577432;1024.57819335067;2483.45006058335;3615.72274744536;6947.45783399737;8181.25868502443;14440.8671203266;19540.9192209472;24981.0828252084	242.714337577432;1024.57819335067;2483.45006058335;3615.72274744536;6947.45783399737;8181.25868502443;14440.8671203266;19540.9192209472;24981.0828252084	1283.1397480645562	244.4398366848945	6	6	NUN-C5227	C542P1-208EF1-TD	Slide_Name	Sample_Plate	IgG	50	13505.13158230928
NP	40	0;1;5;10;20;25;50;75;100	475.68698226652;1738.34311048594;4315.24468473321;6611.97276074365;11752.9811897721;13776.9586601614;25063.8805188588;32159.3047392864;10875.8376071969	475.68698226652;1738.34311048594;4315.24468473321;6611.97276074365;11752.9811897721;13776.9586601614;25063.8805188588;32159.3047392864;10875.8376071969	5535.2120697715045	199.13741827119327	6	6	NUN-C5227	C542P1-208EF1-TD	Slide_Name	Sample_Plate	IgG	50	15492.082983331169
NP	41	0;1;5;10;20;25;50;75;100	23.2810496194364;81.5697375461868;189.089448877739;391.339032357424;684.921332335431;838.991908506055;1514.53521793046;2118.32770528887;2602.66326570496	23.2810496194364;81.5697375461868;189.089448877739;391.339032357424;684.921332335431;838.991908506055;1514.53521793046;2118.32770528887;2602.66326570496	108.17933290825795	26.122743713259617	6	6	NUN-C5227	C542P1-208EF1-TD	Slide_Name	Sample_Plate	IgG	50	1414.3165185712387
NP	42	0;1;5;10;20;25;50;75;100	124.694381181698;546.464121917376;1258.25196340533;1981.29962647163;3548.53548004909;4124.3929651888;7929.21739427532;10223.0745591005;13628.7764284355	124.694381181698;546.464121917376;1258.25196340533;1981.29962647163;3548.53548004909;4124.3929651888;7929.21739427532;10223.0745591005;13628.7764284355	611.1289163367164	132.39351983564617	6	6	NUN-C5227	C542P1-208EF1-TD	Slide_Name	Sample_Plate	IgG	50	7230.804908119025
NP	43	0;1;5;10;20;25;50;75;100	90.093537811002;292.619411814947;674.244956869699;1045.87214527282;1688.09443994573;2022.01230529373;3572.06988579627;4486.24683667024;5712.59848542918	90.093537811002;292.619411814947;674.244956869699;1045.87214527282;1688.09443994573;2022.01230529373;3572.06988579627;NA;5712.59848542918	419.0410440264027	55.66481903328036	6	6	NUN-C5227	C542P1-208EF1-TD	Slide_Name	Sample_Plate	IgG	50	3202.2819956904204
NP	44	0;1;5;10;20;25;50;75;100	0.647606892833863;-34.569483806969;-58.7363838513385;-55.8516249313117;-63.5390802741493;-22.8816575858202;65.3982295021785;135.446897348215;256.901922204416	0.647606892833863;-34.569483806969;-58.7363838513385;-55.8516249313117;-63.5390802741493;-22.8816575858202;65.3982295021785;135.446897348215;256.901922204416	-66.66361189751825	2.8768843796353796	6	6	NUN-C5227	C542P1-208EF1-TD	Slide_Name	Sample_Plate	IgG	50	77.18060708425074
NP	45	0;1;5;10;20;25;50;75;100	-10.0856712105495;-32.7428304093767;-67.1943954487368;-85.8761223871409;-96.2689212538816;-62.8032247884748;10.1091295706599;36.9452897749219;159.758602564591	-10.0856712105495;-32.7428304093767;-67.1943954487368;-85.8761223871409;-96.2689212538816;-62.8032247884748;10.1091295706599;36.9452897749219;159.758602564591	-76.46878540110009	1.8883249126640325	6	6	NUN-C5227	C542P1-208EF1-TD	Slide_Name	Sample_Plate	IgG	50	17.947460232101534
NP	46	0;1;5;10;20;25;50;75;100	2.44706962983705;-1.12397724971629;12.4283626126848;16.6425859573017;93.9459011802739;219.098222019181;253.06734000075;535.270972591485;700.429423029685	2.44706962983705;-1.12397724971629;12.4283626126848;16.6425859573017;93.9459011802739;219.098222019181;253.06734000075;535.270972591485;700.429423029685	-21.639447232144864	7.087275961051698	6	6	NUN-C5227	C542P1-208EF1-TD	Slide_Name	Sample_Plate	IgG	50	332.72435082044007
NP	47	0;1;5;10;20;25;50;75;100	72.8718524083745;271.412517688939;580.430633393169;886.549792248411;1611.12946047699;1909.96254769675;3349.44744419963;4332.92013543109;5285.80761309713	72.8718524083745;271.412517688939;580.430633393169;886.549792248411;1611.12946047699;1909.96254769675;3349.44744419963;4332.92013543109;5285.80761309713	375.5524905550404	52.16978874701088	6	6	NUN-C5227	C542P1-208EF1-TD	Slide_Name	Sample_Plate	IgG	50	2984.0419279055845
NP	48	0;1;5;10;20;25;50;75;100	-7.7427793081829;-17.375116241712;-54.9704025466351;-49.8280714215334;-22.0766665446002;-40.4816625654778;106.936379433923;162.805412844118;149.800175464865	-7.7427793081829;-17.375116241712;-54.9704025466351;-49.8280714215334;-22.0766665446002;-40.4816625654778;106.936379433923;162.805412844118;149.800175464865	-46.75524612947917	2.265260434545723	6	6	NUN-C5227	C542P1-208EF1-TD	Slide_Name	Sample_Plate	IgG	50	66.50777559780698
NP	49	0;1;5;10;20;25;50;75;100	-6.95971069837417;-21.9201353649525;-51.3736288089046;-69.330347575311;-44.533683092321;-27.8055421552631;139.016047925768;277.405073741774;322.158931905283	-6.95971069837417;-21.9201353649525;-51.3736288089046;-69.330347575311;-44.533683092321;-27.8055421552631;139.016047925768;277.405073741774;322.158931905283	-70.47130255450433	4.024121429609221	6	6	NUN-C5227	C542P1-208EF1-TD	Slide_Name	Sample_Plate	IgG	50	130.7347689259567
NP	50	0;1;5;10;20;25;50;75;100	4.36373706575019;-14.4147843240031;20.3184348676464;23.3286976026967;116.915242606571;95.3065452320309;425.479629860813;588.269686564337;940.11388986528	4.36373706575019;-14.4147843240031;20.3184348676464;23.3286976026967;116.915242606571;95.3065452320309;425.479629860813;588.269686564337;940.11388986528	-50.50604270339162	9.280543579271493	6	6	NUN-C5227	C542P1-208EF1-TD	Slide_Name	Sample_Plate	IgG	50	413.52113626018297
NP	51	0;1;5;10;20;25;50;75;100	-2.64563725397004;-6.20852504470417;-14.7527131141825;12.4847708253665;91.1781097016333;129.081260357785;318.669577679736;436.222811669891;681.18498087238	-2.64563725397004;-6.20852504470417;-14.7527131141825;12.4847708253665;91.1781097016333;129.081260357785;318.669577679736;436.222811669891;681.18498087238	-34.24648407805989	6.8301852880995595	6	6	NUN-C5227	C542P1-208EF1-TD	Slide_Name	Sample_Plate	IgG	50	307.26278032691806
NP	52	0;1;5;10;20;25;50;75;100	-15.7353889704595;-61.354463594684;-117.068612557381;-152.102768233009;-201.350058329631;-217.299387695125;-239.663310439461;-255.648196426613;-227.254800899425	-15.7353889704595;-61.354463594684;-117.068612557381;-152.102768233009;-201.350058329631;-217.299387695125;-239.663310439461;-255.648196426613;-227.254800899425	-108.37729670738095	-1.7904941146131448	6	6	NUN-C5227	C542P1-208EF1-TD	Slide_Name	Sample_Plate	IgG	50	-197.9020024380382
NP	53	0;1;5;10;20;25;50;75;100	257.761297837099;1074.30190739768;2493.64017587999;3720.86097043975;6440.29068185228;7415.41433007824;13217.8173726812;18503.4900351796;24636.9502610538	257.761297837099;1074.30190739768;2493.64017587999;3720.86097043975;6440.29068185228;7415.41433007824;13217.8173726812;18503.4900351796;24636.9502610538	1134.3578068418672	236.19338031756237	6	6	NUN-C5227	C542P1-208EF1-TD	Slide_Name	Sample_Plate	IgG	50	12944.026822719985
NP	54	0;1;5;10;20;25;50;75;100	235.488242562194;1027.92367593186;2209.4013425646;3482.25301078846;6660.97765364709;7272.57550220272;13851.0152339387;17985.7458121484;22833.0983875922	235.488242562194;1027.92367593186;2209.4013425646;3482.25301078846;6660.97765364709;7272.57550220272;13851.0152339387;17985.7458121484;22833.0983875922	1265.8415322528053	224.35631143741605	6	6	NUN-C5227	C542P1-208EF1-TD	Slide_Name	Sample_Plate	IgG	50	12483.657104123607
NP	55	0;1;5;10;20;25;50;75;100	130.559660498008;476.732046804537;1138.18037181106;1611.94341890496;3009.13048623666;3355.24432210952;6062.41276080942;8135.09092390165;9771.85355582831	130.559660498008;476.732046804537;1138.18037181106;1611.94341890496;3009.13048623666;3355.24432210952;6062.41276080942;8135.09092390165;NA	531.888514212885	105.72142944824053	6	6	NUN-C5227	C542P1-208EF1-TD	Slide_Name	Sample_Plate	IgG	50	5817.959986624911
NP	56	0;1;5;10;20;25;50;75;100	-12.9832279942561;-60.0146489609216;-109.832053786132;-152.147070403074;-206.698648891549;-220.042612164041;-256.281718061068;-256.33590407463;-226.757176294062	-12.9832279942561;-60.0146489609216;-109.832053786132;-152.147070403074;-206.698648891549;-220.042612164041;-256.281718061068;-256.33590407463;-226.757176294062	-108.21040144306953	-1.8433547120353426	6	6	NUN-C5227	C542P1-208EF1-TD	Slide_Name	Sample_Plate	IgG	50	-200.37813704483665
NP	57	0;1;5;10;20;25;50;75;100	2.7406878010235;-9.36256341214107;-7.59053502963718;-10.5395099700927;75.5420945773142;88.7106761982477;262.108234483121;392.388435574097;543.455716590824	2.7406878010235;-9.36256341214107;-7.59053502963718;-10.5395099700927;75.5420945773142;88.7106761982477;262.108234483121;392.388435574097;543.455716590824	-32.17074815597321	5.688776119638169	6	6	NUN-C5227	C542P1-208EF1-TD	Slide_Name	Sample_Plate	IgG	50	252.26805782593524
NP	58	0;1;5;10;20;25;50;75;100	-7.02870417596996;-16.5562152469926;-36.6539310149096;-21.2185280874271;37.883450207735;54.7218892304444;193.41769887901;309.101465157829;392.439395438993	-7.02870417596996;-16.5562152469926;-36.6539310149096;-21.2185280874271;37.883450207735;54.7218892304444;193.41769887901;309.101465157829;392.439395438993	-39.742131992099054	4.418831147963647	6	6	NUN-C5227	C542P1-208EF1-TD	Slide_Name	Sample_Plate	IgG	50	181.1994254060833
NP	59	0;1;5;10;20;25;50;75;100	-7.5965253005139;-32.6137933205691;-38.4766126572818;-53.049341705799;-48.8471411658879;-20.2417137675998;115.883453640651;207.36690535426;351.684812116549	-7.5965253005139;-32.6137933205691;-38.4766126572818;-53.049341705799;-48.8471411658879;-20.2417137675998;115.883453640651;207.36690535426;351.684812116549	-69.62950246121882	3.8488656130936274	6	6	NUN-C5227	C542P1-208EF1-TD	Slide_Name	Sample_Plate	IgG	50	122.81377819346254
NP	60	0;1;5;10;20;25;50;75;100	-12.7301033170876;-60.4808738267658;-116.785657021969;-155.847023621988;-208.577718553748;-227.026008197479;-262.33407643584;-267.98027139343;-253.619284130119	-12.7301033170876;-60.4808738267658;-116.785657021969;-155.847023621988;-208.577718553748;-227.026008197479;-262.33407643584;-267.98027139343;-253.619284130119	-108.79171557593678	-2.0498446724300523	6	6	NUN-C5227	C542P1-208EF1-TD	Slide_Name	Sample_Plate	IgG	50	-211.2839491974394
NP	61	0;1;5;10;20;25;50;75;100	-15.300242952142;-64.7254558620865;-115.530991269543;-148.985649151739;-204.722229040329;-212.46991975114;-256.738261512206;-248.10195205026;-228.013093151316	-15.300242952142;-64.7254558620865;-115.530991269543;-148.985649151739;-204.722229040329;-212.46991975114;-256.738261512206;-248.10195205026;-228.013093151316	-109.0149749737733	-1.7952902796391574	6	6	NUN-C5227	C542P1-208EF1-TD	Slide_Name	Sample_Plate	IgG	50	-198.77948895573118
NP	62	0;1;5;10;20;25;50;75;100	-13.8726926485094;-62.3854563179831;-114.003140714109;-148.780697746099;-199.96828005203;-210.057542610894;-252.669480685164;-250.714775155646;-207.756211584774	-13.8726926485094;-62.3854563179831;-114.003140714109;-148.780697746099;-199.96828005203;-210.057542610894;-252.669480685164;-250.714775155646;-207.756211584774	-108.65142751859264	-1.6865224819855777	6	6	NUN-C5227	C542P1-208EF1-TD	Slide_Name	Sample_Plate	IgG	50	-192.97755161787154
NP	63	0;1;5;10;20;25;50;75;100	-13.8004637422053;-67.077226237244;-113.763821770756;-147.363072349351;-203.52328451533;-216.564964087254;-256.747693076762;-254.434827956288;-206.248939974545	-13.8004637422053;-67.077226237244;-113.763821770756;-147.363072349351;-203.52328451533;-216.564964087254;-256.747693076762;-254.434827956288;-206.248939974545	-110.98021673730544	-1.6807774233356125	6	6	NUN-C5227	C542P1-208EF1-TD	Slide_Name	Sample_Plate	IgG	50	-195.01908790408606
NP	64	0;1;5;10;20;25;50;75;100	-15.300242952142;-66.5700616698571;-114.056856787185;-154.631000251055;-214.915216726992;-224.133242976784;-267.041619542189;-275.652366506789;-272.805241634907	-15.300242952142;-66.5700616698571;-114.056856787185;-154.631000251055;-214.915216726992;-224.133242976784;-267.041619542189;-275.652366506789;-272.805241634907	-108.52128178105495	-2.1972528427216953	6	6	NUN-C5227	C542P1-208EF1-TD	Slide_Name	Sample_Plate	IgG	50	-218.38392391713973
S1-CHO	1	0;1;5;10;20;25;50;75;100	32.0366216391896;2.33954384310067;4.35746763263988;127.830863596415;169.613526589996;205.950293228307;537.773551354938;802.292708885865;1037.79759816394	32.0366216391896;2.33954384310067;4.35746763263988;127.830863596415;169.613526589996;205.950293228307;537.773551354938;802.292708885865;1037.79759816394	-12.104234580833955	10.590665336230405	7	7	NA	NA	Slide_Name	Sample_Plate	IgG	50	517.4290322306863
S1-CHO	2	0;1;5;10;20;25;50;75;100	130.17619744176;413.692680905617;771.791913396063;1115.16057901833;2549.09290430048;3013.06638817724;7635.03634665601;12222.8156352614;16485.3529162573	130.17619744176;413.692680905617;771.791913396063;1115.16057901833;2549.09290430048;3013.06638817724;7635.03634665601;12222.8156352614;16485.3529162573	-313.59359505747733	164.8899577515085	7	7	NA	NA	Slide_Name	Sample_Plate	IgG	50	7930.9042925179465
S1-CHO	3	0;1;5;10;20;25;50;75;100	171.010147531934;526.271475508542;1016.54474437138;1457.34532470781;3354.06109322861;4243.71619058954;10192.4947774236;15564.7677638946;20553.052359465	171.010147531934;526.271475508542;1016.54474437138;1457.34532470781;3354.06109322861;4243.71619058954;10192.4947774236;15564.7677638946;20553.052359465	-245.1174779340205	207.2913327906545	7	7	NA	NA	Slide_Name	Sample_Plate	IgG	50	10119.449161598706
S1-CHO	4	0;1;5;10;20;25;50;75;100	37.877795180504;25.6249567637846;42.1368394679515;181.658811220281;292.710031603051;365.167757199218;857.845380561902;1271.39991985033;1694.21159276781	37.877795180504;25.6249567637846;42.1368394679515;181.658811220281;292.710031603051;365.167757199218;857.845380561902;1271.39991985033;1694.21159276781	-10.310802938837165	16.998008080644624	7	7	NA	NA	Slide_Name	Sample_Plate	IgG	50	839.5896010933941
S1-CHO	5	0;1;5;10;20;25;50;75;100	3769.46084762412;18179.2593627439;46757.5131783481;48601.3642332593;52527.0598436294;56147.1996093957;60161.7949671934;59821.6226703887;59694.655332792	3769.46084762412;18179.2593627439;46757.5131783481;NA;NA;NA;NA;NA;NA	6537.169442374123	8182.454176932293	7	7	NA	NA	Slide_Name	Sample_Plate	IgG	50	415659.8782889888
S1-CHO	6	0;1;5;10;20;25;50;75;100	1313.41045322779;5276.74471147959;15025.3045959408;26643.60867816;52200.4659312885;58241.1979746287;59917.2273951841;59536.4068093691;59378.4644854174	1313.41045322779;5276.74471147959;15025.3045959408;26643.60867816;52200.4659312885;58241.1979746287;NA;NA;NA	2827.298888055977	2323.5563773178596	7	7	NA	NA	Slide_Name	Sample_Plate	IgG	50	119005.11775394896
S1-CHO	7	0;1;5;10;20;25;50;75;100	34.7200001252604;14.8519475762734;45.0088730106239;165.619400271812;261.82602334498;340.172165850673;852.091766843276;1271.67329420575;1725.13301515058	34.7200001252604;14.8519475762734;45.0088730106239;165.619400271812;261.82602334498;340.172165850673;852.091766843276;1271.67329420575;1725.13301515058	-26.853791750149338	17.317414727729275	7	7	NA	NA	Slide_Name	Sample_Plate	IgG	50	839.0169446363145
S1-CHO	8	0;1;5;10;20;25;50;75;100	78.5241551287004;160.472644033943;306.077035214804;506.213370344916;945.08480317631;1214.41679129763;2612.02012475199;4016.66411297384;4889.51198964155	78.5241551287004;160.472644033943;306.077035214804;506.213370344916;945.08480317631;1214.41679129763;2612.02012475199;4016.66411297384;4889.51198964155	49.58357422309442	49.93962537956588	7	7	NA	NA	Slide_Name	Sample_Plate	IgG	50	2546.564843201388
S1-CHO	9	0;1;5;10;20;25;50;75;100	878.708063759632;3594.71025944447;8365.07616455603;13209.575013609;26117.0219854429;29801.4649195977;55874.3005583158;60641.764205318;60531.0946420257	878.708063759632;3594.71025944447;8365.07616455603;13209.575013609;26117.0219854429;29801.4649195977;55874.3005583158;NA;NA	2475.9359583530163	1085.6694167230128	7	7	NA	NA	Slide_Name	Sample_Plate	IgG	50	56759.40679450366
S1-CHO	10	0;1;5;10;20;25;50;75;100	31.6743915918943;5.09015007076098;26.2227273040914;154.156054278068;254.295572577667;324.155736328984;806.334413058007;1137.33005010885;1584.78068671732	31.6743915918943;5.09015007076098;26.2227273040914;154.156054278068;254.295572577667;324.155736328984;806.334413058007;1137.33005010885;1584.78068671732	-23.48151635173061	15.8579490531511	7	7	NA	NA	Slide_Name	Sample_Plate	IgG	50	769.4159363058243
S1-CHO	11	0;1;5;10;20;25;50;75;100	33.683955738789;8.84797821904582;33.6725218592595;148.343300227069;248.900137037501;312.681012545902;780.054264119524;1177.25184357691;1546.42441303536	33.683955738789;8.84797821904582;33.6725218592595;148.343300227069;248.900137037501;312.681012545902;780.054264119524;1177.25184357691;1546.42441303536	-22.65899596652457	15.712553811391915	7	7	NA	NA	Slide_Name	Sample_Plate	IgG	50	762.9686946030712
S1-CHO	12	0;1;5;10;20;25;50;75;100	442.998690770841;1481.1718555745;3034.46989610775;4570.5617291547;11241.8262059326;13769.8086645293;27882.7317220006;35787.265676648;42819.0676042169	442.998690770841;1481.1718555745;3034.46989610775;4570.5617291547;11241.8262059326;13769.8086645293;27882.7317220006;35787.265676648;42819.0676042169	1602.3367774630121	442.68836030688124	7	7	NA	NA	Slide_Name	Sample_Plate	IgG	50	23736.754792807074
S1-CHO	13	0;1;5;10;20;25;50;75;100	117.112424436771;336.130991465559;618.68316835703;937.942648653075;1968.91308733393;2526.86185187977;5780.37502043257;9121.89421268193;12518.7957812464	117.112424436771;336.130991465559;618.68316835703;937.942648653075;1968.91308733393;2526.86185187977;5780.37502043257;9121.89421268193;12518.7957812464	-167.7746072450433	123.9044778031202	7	7	NA	NA	Slide_Name	Sample_Plate	IgG	50	6027.449282910967
S1-CHO	14	0;1;5;10;20;25;50;75;100	7061.33174911346;33108.5151821147;44962.927368123;47223.0973211171;54324.7375996884;55379.6024134569;59236.4073620451;58949.0838647077;62749.0569082305	7061.33174911346;33108.5151821147;44962.927368123;NA;NA;NA;NA;NA;NA	15855.07665825601	6261.257387430528	7	7	NA	NA	Slide_Name	Sample_Plate	IgG	50	328917.9460297824
S1-CHO	15	0;1;5;10;20;25;50;75;100	948.696194879917;3847.82879869058;9772.94884367837;16492.2454054259;34520.2390845003;43760.5881213169;59486.3318359654;59416.8613280302;61063.9033874069	948.696194879917;3847.82879869058;9772.94884367837;16492.2454054259;34520.2390845003;43760.5881213169;NA;NA;NA	1170.4696209619494	1677.3726020118083	7	7	NA	NA	Slide_Name	Sample_Plate	IgG	50	85039.09972155235
S1-CHO	16	0;1;5;10;20;25;50;75;100	528.150467141709;1903.84060574399;4070.73553416657;6227.91864670092;16608.3898913919;20443.3209258757;40271.6570669549;54322.178013186;56433.8024892422	528.150467141709;1903.84060574399;4070.73553416657;6227.91864670092;16608.3898913919;20443.3209258757;40271.6570669549;54322.178013186;NA	867.0169475902162	738.9250299486023	7	7	NA	NA	Slide_Name	Sample_Plate	IgG	50	37813.26844502033
S1-CHO	17	0;1;5;10;20;25;50;75;100	934.079951407226;3627.10142530855;8134.1455528176;12146.1845737527;21680.3560031172;25654.8711882341;51048.1810766567;54981.4371773015;57636.4313498314	934.079951407226;3627.10142530855;8134.1455528176;12146.1845737527;21680.3560031172;25654.8711882341;51048.1810766567;NA;NA	2180.023822785707	972.6554325386858	7	7	NA	NA	Slide_Name	Sample_Plate	IgG	50	50812.79544971999
S1-CHO	18	0;1;5;10;20;25;50;75;100	562.275286997959;2230.21870338373;4755.23556036008;7653.72983460461;20250.9574482467;25701.1430875818;48054.6301031796;58223.3213210216;60062.7891529333	562.275286997959;2230.21870338373;4755.23556036008;7653.72983460461;20250.9574482467;25701.1430875818;48054.6301031796;NA;NA	329.0840869324354	963.1045172597067	7	7	NA	NA	Slide_Name	Sample_Plate	IgG	50	48484.30994991777
S1-CHO	19	0;1;5;10;20;25;50;75;100	139.521889447185;415.609380576597;817.914750001957;1183.86893691855;2595.49662056974;3146.04836579153;7350.95612404561;11271.787230623;15057.9093585956	139.521889447185;415.609380576597;817.914750001957;1183.86893691855;2595.49662056974;3146.04836579153;7350.95612404561;11271.787230623;15057.9093585956	-113.2119228090293	150.3427271393393	7	7	NA	NA	Slide_Name	Sample_Plate	IgG	50	7403.924434157935
S1-CHO	20	0;1;5;10;20;25;50;75;100	3525.36215254495;15980.6195812678;43752.1613557747;49919.366910076;55396.2641159849;57363.1717564256;61132.8930003052;60880.4743990492;60876.5754749499	3525.36215254495;15980.6195812678;43752.1613557747;NA;NA;NA;NA;NA;NA	5625.31338496254	7730.367155783306	7	7	NA	NA	Slide_Name	Sample_Plate	IgG	50	392143.67117412784
S1-CHO	21	0;1;5;10;20;25;50;75;100	64.3207243467932;130.430036066943;253.599665039121;431.335200529566;811.582747237428;1034.50918249364;2358.06073954577;3565.17604049573;5054.93480603976	64.3207243467932;130.430036066943;253.599665039121;431.335200529566;811.582747237428;1034.50918249364;2358.06073954577;3565.17604049573;5054.93480603976	-46.67644177539811	49.38474516703966	7	7	NA	NA	Slide_Name	Sample_Plate	IgG	50	2422.5608165765852
S1-CHO	22	0;1;5;10;20;25;50;75;100	6806.10087294833;33779.4721113997;45943.1362225684;49919.366910076;55638.5002681087;56566.6586956267;60353.8443971003;60020.545909464;59946.1413658437	6806.10087294833;33779.4721113997;45943.1362225684;NA;NA;NA;NA;NA;NA	15923.226667485162	6459.838200743481	7	7	NA	NA	Slide_Name	Sample_Plate	IgG	50	338915.1367046592
S1-CHO	23	0;1;5;10;20;25;50;75;100	1223.71341231168;4978.20651611654;13399.5242139377;24318.9542531726;49374.5540243095;56304.8184001258;60041.0670217786;60816.1497433847;60830.3176833906	1223.71341231168;4978.20651611654;13399.5242139377;24318.9542531726;49374.5540243095;56304.8184001258;NA;NA;NA	2154.6137101321888	2240.5260419537813	7	7	NA	NA	Slide_Name	Sample_Plate	IgG	50	114180.91580782126
S1-CHO	24	0;1;5;10;20;25;50;75;100	1443.82145750859;5777.63224672464;14558.7354346199;25984.3878626646;49739.7058752147;56491.7703071835;57757.7090691265;59805.6061258053;59837.1424626365	1443.82145750859;5777.63224672464;14558.7354346199;25984.3878626646;49739.7058752147;56491.7703071835;NA;NA;NA	3068.6781342655645	2222.68826849709	7	7	NA	NA	Slide_Name	Sample_Plate	IgG	50	114203.09155912006
S1-CHO	25	0;1;5;10;20;25;50;75;100	5424.99676090023;25507.894291198;42770.624324061;43774.9510119999;52493.0848977676;53554.373086866;57615.8511125879;62815.1172755223;61689.5721729748	5424.99676090023;25507.894291198;42770.624324061;NA;NA;NA;NA;NA;NA	11431.55486455055	6568.141797084602	7	7	NA	NA	Slide_Name	Sample_Plate	IgG	50	339838.64471878065
S1-CHO	26	0;1;5;10;20;25;50;75;100	4117.49948225082;19495.4939917522;38837.4055411187;45543.4463959397;53274.3324503629;54435.5257550902;58356.1207232166;58132.3594298322;62143.0499435797	4117.49948225082;19495.4939917522;38837.4055411187;NA;NA;NA;NA;NA;NA	8133.696290692653	6341.551690507302	7	7	NA	NA	Slide_Name	Sample_Plate	IgG	50	325211.28081605776
S1-CHO	27	0;1;5;10;20;25;50;75;100	2032.77063888668;8780.84167844624;22775.6438438005;37275.9334254761;49826.4254302884;50721.9684995077;59360.6226677836;59188.9278640951;59035.3423898916	2032.77063888668;8780.84167844624;22775.6438438005;37275.9334254761;49826.4254302884;NA;NA;NA;NA	7326.612416492574	2334.9598037343035	7	7	NA	NA	Slide_Name	Sample_Plate	IgG	50	124074.60260320775
S1-CHO	28	0;1;5;10;20;25;50;75;100	7695.81625185028;32645.1794838086;44857.5674055659;46665.4312051279;54627.1619664839;55649.9104649938;59802.964670768;59696.3610264518;59715.2578629481	7695.81625185028;32645.1794838086;44857.5674055659;NA;NA;NA;NA;NA;NA	16037.251014333713	6181.135016370604	7	7	NA	NA	Slide_Name	Sample_Plate	IgG	50	325094.0018328639
S1-CHO	29	0;1;5;10;20;25;50;75;100	4941.12156983942;25129.5696263629;45016.3549064502;47170.7635898287;54408.0392013724;55500.3193001338;59411.0538217744;59252.7176170798;59107.2739989415	4941.12156983942;25129.5696263629;45016.3549064502;NA;NA;NA;NA;NA;NA	10737.979374221	7145.51799666491	7	7	NA	NA	Slide_Name	Sample_Plate	IgG	50	368013.8792074665
S1-CHO	30	0;1;5;10;20;25;50;75;100	102.250387617955;259.438572033518;495.790981967724;767.547285272736;1663.75798117911;2051.94415159366;5245.08594638561;7992.39566934327;10819.8950809982	102.250387617955;259.438572033518;495.790981967724;767.547285272736;1663.75798117911;2051.94415159366;5245.08594638561;7992.39566934327;10819.8950809982	-178.64044610202959	108.41213311646885	7	7	NA	NA	Slide_Name	Sample_Plate	IgG	50	5241.966209721413
S1-CHO	31	0;1;5;10;20;25;50;75;100	627.591778245687;2521.9420506986;5619.86054457104;8905.36791577121;21137.7572748772;25371.51095002;50133.256834905;56967.1814234336;59884.3117867492	627.591778245687;2521.9420506986;5619.86054457104;8905.36791577121;21137.7572748772;25371.51095002;50133.256834905;NA;NA	643.4844427996851	989.3053716170347	7	7	NA	NA	Slide_Name	Sample_Plate	IgG	50	50108.75302365142
S1-CHO	32	0;1;5;10;20;25;50;75;100	40.2540209441452;28.6042163244761;57.2195570988164;184.201506792657;288.220094932329;341.630539613143;829.842652553013;1213.27808144851;1547.28283204985	40.2540209441452;28.6042163244761;57.2195570988164;184.201506792657;288.220094932329;341.630539613143;829.842652553013;1213.27808144851;1547.28283204985	5.220002851719073	15.676760405914232	7	7	NA	NA	Slide_Name	Sample_Plate	IgG	50	789.0580231474306
S1-CHO	33	0;1;5;10;20;25;50;75;100	37.3734760670654;16.5848664574995;48.4409846519482;187.25771969301;301.229360292774;390.611992170105;886.257878630296;1332.41465994144;1825.15523727841	37.3734760670654;16.5848664574995;48.4409846519482;187.25771969301;301.229360292774;390.611992170105;886.257878630296;1332.41465994144;1825.15523727841	-18.655802248635535	18.158141242728206	7	7	NA	NA	Slide_Name	Sample_Plate	IgG	50	889.2512598877748
S1-CHO	34	0;1;5;10;20;25;50;75;100	9783.26097392825;43063.6058509811;44962.927368123;46764.0047032992;54143.7939800034;54978.3716708427;59086.7577021886;58855.5307044633;58681.3074565898	9783.26097392825;43063.6058509811;NA;NA;NA;NA;NA;NA;NA	9783.26097392824	33280.3448770529	7	7	NA	NA	Slide_Name	Sample_Plate	IgG	50	1673800.5048265732
S1-CHO	35	0;1;5;10;20;25;50;75;100	1650.98585112426;7282.04731250696;20155.6077733636;32072.4385813339;54395.793966513;55402.6945067973;55370.5508844519;61670.4215363249;60280.5848703515	1650.98585112426;7282.04731250696;20155.6077733636;32072.4385813339;54395.793966513;NA;NA;NA;NA	4633.960123989131	2566.3075795804466	7	7	NA	NA	Slide_Name	Sample_Plate	IgG	50	132949.33910301144
S1-CHO	36	0;1;5;10;20;25;50;75;100	1454.98614893299;6204.81797714748;16175.503389216;30382.3675598013;57364.5464776627;58257.6265682334;61248.9764797856;60956.1526438683;61019.4939415882	1454.98614893299;6204.81797714748;16175.503389216;30382.3675598013;57364.5464776627;NA;NA;NA;NA	2486.625707698806	2754.141472618511	7	7	NA	NA	Slide_Name	Sample_Plate	IgG	50	140193.69933862437
S1-CHO	37	0;1;5;10;20;25;50;75;100	1774.76808507493;7025.23582036747;16246.7301504547;21295.2975936181;40066.9089174012;48601.146835317;55559.6310615035;59437.1033672133;61959.252794918	1774.76808507493;7025.23582036747;16246.7301504547;21295.2975936181;40066.9089174012;48601.146835317;NA;NA;NA	4403.236792415895	1780.1748630776729	7	7	NA	NA	Slide_Name	Sample_Plate	IgG	50	93411.97994629953
S1-CHO	38	0;1;5;10;20;25;50;75;100	7106.1610906523;32050.2613838661;45405.6748864282;48322.4100778018;55477.7217584419;56383.3646721212;60281.2155528792;59994.1352484193;59941.4068448424	7106.1610906523;32050.2613838661;45405.6748864282;NA;NA;NA;NA;NA;NA	15336.731344965929	6425.317221008144	7	7	NA	NA	Slide_Name	Sample_Plate	IgG	50	336602.5923953731
S1-CHO	39	0;1;5;10;20;25;50;75;100	2706.17857277802;12107.7687437398;30840.3487500742;48915.9549880958;53033.9035996318;54440.3107537232;60727.8931545373;60454.9261271244;60474.9934685161	2706.17857277802;12107.7687437398;30840.3487500742;48915.9549880958;NA;NA;NA;NA;NA	5759.462237457901	4470.775131553508	7	7	NA	NA	Slide_Name	Sample_Plate	IgG	50	229298.2188151333
S1-CHO	40	0;1;5;10;20;25;50;75;100	1954.9662027842;8790.3144519572;21372.1232004428;29503.354361828;54434.0197080613;55235.8045303077;54367.1023527327;58556.6993852459;62622.0400027519	1954.9662027842;8790.3144519572;21372.1232004428;29503.354361828;54434.0197080613;NA;NA;NA;NA	5298.109394434988	2487.8953042471794	7	7	NA	NA	Slide_Name	Sample_Plate	IgG	50	129692.87460679395
S1-CHO	41	0;1;5;10;20;25;50;75;100	257.294982258358;876.758168468285;1687.08668406834;2439.2559875408;5655.44545671053;7315.79249547115;16778.8707392131;23342.8708814297;27573.9442165501	257.294982258358;876.758168468285;1687.08668406834;2439.2559875408;5655.44545671053;7315.79249547115;16778.8707392131;23342.8708814297;27573.9442165501	357.5293712461001	289.1942491975365	7	7	NA	NA	Slide_Name	Sample_Plate	IgG	50	14817.241831122927
S1-CHO	42	0;1;5;10;20;25;50;75;100	8575.24070064336;40883.898851663;44883.7245960454;46259.135091179;54462.1397770273;55521.508549939;59600.6478745262;59409.5158487508;59380.0569647427	8575.24070064336;40883.898851663;NA;NA;NA;NA;NA;NA;NA	8575.240700643364	32308.658151019656	7	7	NA	NA	Slide_Name	Sample_Plate	IgG	50	1624008.148251626
S1-CHO	43	0;1;5;10;20;25;50;75;100	3367.75299497587;16294.6896317721;43696.2608585761;49919.366910076;54072.6956941014;54585.0875350261;60730.7632658673;60449.2552281259;60503.0546149588	3367.75299497587;16294.6896317721;43696.2608585761;NA;NA;NA;NA;NA;NA	5682.626835012136	7718.470496714599	7	7	NA	NA	Slide_Name	Sample_Plate	IgG	50	391606.1516707421
S1-CHO	44	0;1;5;10;20;25;50;75;100	34.2369144385399;15.0193130782438;41.7886302991494;163.598637678896;241.47955517669;329.36788389388;728.434353036501;1085.80982510524;1316.62851831075	34.2369144385399;15.0193130782438;41.7886302991494;163.598637678896;241.47955517669;329.36788389388;728.434353036501;1085.80982510524;1316.62851831075	6.891511831453272	13.616573512359501	7	7	NA	NA	Slide_Name	Sample_Plate	IgG	50	687.7201874494283
S1-CHO	45	0;1;5;10;20;25;50;75;100	42.7975344007663;38.469905042662;82.2508369325248;237.933563443777;358.099559956558;465.157511262548;1117.29816934548;1705.11241189127;2299.38318889978	42.7975344007663;38.469905042662;82.2508369325248;237.933563443777;358.099559956558;465.157511262548;1117.29816934548;1705.11241189127;2299.38318889978	-23.585587497700242	22.93277261767366	7	7	NA	NA	Slide_Name	Sample_Plate	IgG	50	1123.0530433859826
S1-CHO	46	0;1;5;10;20;25;50;75;100	132.153223139906;378.293073390109;696.770327368012;1037.50234981508;2214.2233757831;2671.13492421308;6587.89692814397;9857.60767070949;13294.3707398839	132.153223139906;378.293073390109;696.770327368012;1037.50234981508;2214.2233757831;2671.13492421308;6587.89692814397;9857.60767070949;13294.3707398839	-119.99617984398658	132.6920217868621	7	7	NA	NA	Slide_Name	Sample_Plate	IgG	50	6514.6049094991195
S1-CHO	47	0;1;5;10;20;25;50;75;100	290.63587280658;1035.15125714708;2034.43425129263;3012.87919635854;7567.92035055149;9587.14707589019;28559.5445338334;44523.7516380791;46802.7651482508	290.63587280658;1035.15125714708;2034.43425129263;3012.87919635854;7567.92035055149;9587.14707589019;28559.5445338334;44523.7516380791;NA	-1791.4665434554536	596.4687985139924	7	7	NA	NA	Slide_Name	Sample_Plate	IgG	50	28031.973382244163
S1-CHO	48	0;1;5;10;20;25;50;75;100	38.335949700515;8.24963309469869;38.6886163728122;163.259198664421;241.175877774157;312.369410257112;731.750767023988;1053.98323678037;1359.69999959786	38.335949700515;8.24963309469869;38.6886163728122;163.259198664421;241.175877774157;312.369410257112;731.750767023988;1053.98323678037;1359.69999959786	-0.05141912197473175	13.804110004768212	7	7	NA	NA	Slide_Name	Sample_Plate	IgG	50	690.1540811164359
S1-CHO	49	0;1;5;10;20;25;50;75;100	39.2709403516332;30.7545401921025;67.6356315922924;187.086175287648;304.944817000616;391.204821544588;964.577976993527;1422.730950528;1879.05355746295	39.2709403516332;30.7545401921025;67.6356315922924;187.086175287648;304.944817000616;391.204821544588;964.577976993527;1422.730950528;1879.05355746295	-14.361130551636506	18.938844706007306	7	7	NA	NA	Slide_Name	Sample_Plate	IgG	50	932.5811047487288
S1-CHO	50	0;1;5;10;20;25;50;75;100	39.8170377796983;24.7497754639331;49.1241287187154;191.308216483825;302.979062178667;367.006064402174;883.83463754779;1345.9091864051;1764.33479402975	39.8170377796983;24.7497754639331;49.1241287187154;191.308216483825;302.979062178667;367.006064402174;883.83463754779;1345.9091864051;1764.33479402975	-12.72256992508619	17.774706406767233	7	7	NA	NA	Slide_Name	Sample_Plate	IgG	50	876.0127504132755
S1-CHO	51	0;1;5;10;20;25;50;75;100	39.9681411692468;32.4240464481558;57.2322296054498;190.018841676164;317.245998491209;389.336217538736;924.488469291894;1373.25698329534;1713.71678061327	39.9681411692468;32.4240464481558;57.2322296054498;190.018841676164;317.245998491209;389.336217538736;924.488469291894;1373.25698329534;1713.71678061327	2.013901647101496	17.550918158411026	7	7	NA	NA	Slide_Name	Sample_Plate	IgG	50	879.5598095676528
S1-CHO	52	0;1;5;10;20;25;50;75;100	55.0994705830689;-32.3333134840526;-52.898488131935;54.2851530288133;24.4417414245407;40.4240791095096;183.615140888583;312.604382953305;406.3759919783	55.0994705830689;-32.3333134840526;-52.898488131935;54.2851530288133;24.4417414245407;40.4240791095096;183.615140888583;312.604382953305;406.3759919783	-25.502374158406855	4.2697046355797035	7	7	NA	NA	Slide_Name	Sample_Plate	IgG	50	187.9828576205783
S1-CHO	53	0;1;5;10;20;25;50;75;100	1767.77372144371;7345.1977528953;18786.2405880691;26564.2229985409;54017.5676216298;56210.3441032517;57523.7076097541;59828.2181886556;59803.9264643712	1767.77372144371;7345.1977528953;18786.2405880691;26564.2229985409;54017.5676216298;NA;NA;NA;NA	3717.6072106683687	2497.0268508121403	7	7	NA	NA	Slide_Name	Sample_Plate	IgG	50	128568.94975127539
S1-CHO	54	0;1;5;10;20;25;50;75;100	1765.72987825035;7553.19346401431;21703.7184853803;32974.7519932264;56604.0375085639;58613.4491269431;58853.8894506781;58755.5163589036;62469.0372284509	1765.72987825035;7553.19346401431;21703.7184853803;32974.7519932264;56604.0375085639;NA;NA;NA;NA	4971.477408907417	2659.5567856916164	7	7	NA	NA	Slide_Name	Sample_Plate	IgG	50	137949.31669348822
S1-CHO	55	0;1;5;10;20;25;50;75;100	1179.02339687711;4548.06585560087;11236.1419034025;18888.3335124618;37206.2797979386;44941.1032342287;58434.4366659296;61803.3409819032;60083.253376157	1179.02339687711;4548.06585560087;11236.1419034025;18888.3335124618;37206.2797979386;44941.1032342287;NA;NA;NA	2092.1840744965693	1728.6203812054132	7	7	NA	NA	Slide_Name	Sample_Plate	IgG	50	88523.20313476723
S1-CHO	56	0;1;5;10;20;25;50;75;100	55.0994705830689;-33.6893421000244;-55.4497630677995;52.6319640813166;8.83375108118135;32.0759628124139;165.89753736294;280.807959005675;354.943792073609	55.0994705830689;-33.6893421000244;-55.4497630677995;52.6319640813166;8.83375108118135;32.0759628124139;165.89753736294;280.807959005675;354.943792073609	-24.96483924182151	3.7966254720586514	7	7	NA	NA	Slide_Name	Sample_Plate	IgG	50	164.86643436111106
S1-CHO	57	0;1;5;10;20;25;50;75;100	50.5850548281469;69.958485195635;136.774401453196;293.767610123644;515.667946109666;651.622068452778;1421.2382679292;1970.62352094774;2440.28283500099	50.5850548281469;69.958485195635;136.774401453196;293.767610123644;515.667946109666;651.622068452778;1421.2382679292;1970.62352094774;2440.28283500099	49.01041597049834	24.858134427645133	7	7	NA	NA	Slide_Name	Sample_Plate	IgG	50	1291.917137352755
S1-CHO	58	0;1;5;10;20;25;50;75;100	51.9752274953479;75.1384550426237;122.957499447513;296.653868896787;483.869517747415;640.681260090971;1469.89798092251;2001.88465311983;2508.07412707377	51.9752274953479;75.1384550426237;122.957499447513;296.653868896787;483.869517747415;640.681260090971;1469.89798092251;2001.88465311983;2508.07412707377	37.060370955946986	25.585976402913452	7	7	NA	NA	Slide_Name	Sample_Plate	IgG	50	1316.3591911016197
S1-CHO	59	0;1;5;10;20;25;50;75;100	51.4433982942518;76.448184906041;134.979129504897;302.529533344451;515.854541578393;633.648756505289;1395.54253634942;2033.44091470101;2401.27519570118	51.4433982942518;76.448184906041;134.979129504897;302.529533344451;515.854541578393;633.648756505289;1395.54253634942;2033.44091470101;2401.27519570118	50.48768122359934	24.792912796757122	7	7	NA	NA	Slide_Name	Sample_Plate	IgG	50	1290.1333210614555
S1-CHO	60	0;1;5;10;20;25;50;75;100	55.0994705830689;-34.6490115676322;-57.2717533214229;52.099554115502;12.7865206140222;33.7606024889511;166.856022573823;288.112853382961;350.791718545571	55.0994705830689;-34.6490115676322;-57.2717533214229;52.099554115502;12.7865206140222;33.7606024889511;166.856022573823;288.112853382961;350.791718545571	-24.505293861198254	3.8046630145651337	7	7	NA	NA	Slide_Name	Sample_Plate	IgG	50	165.72785686705842
S1-CHO	61	0;1;5;10;20;25;50;75;100	167.739194566329;466.436715286484;809.845723329342;1120.71082436161;2555.3302715788;3055.43363163984;7406.86380863034;11268.1685614804;14607.1743491537	167.739194566329;466.436715286484;809.845723329342;1120.71082436161;2555.3302715788;3055.43363163984;7406.86380863034;11268.1685614804;14607.1743491537	-78.59722956798214	147.43034316831705	7	7	NA	NA	Slide_Name	Sample_Plate	IgG	50	7292.91992884787
S1-CHO	62	0;1;5;10;20;25;50;75;100	389.970506230701;1396.43714484627;2717.83367754254;4119.62716205939;12171.121278724;15945.4307975582;46300.916234395;60206.8018311272;62241.9240834666	389.970506230701;1396.43714484627;2717.83367754254;4119.62716205939;12171.121278724;15945.4307975582;46300.916234395;60206.8018311272;NA	-1807.1878745119623	847.8797937020383	7	7	NA	NA	Slide_Name	Sample_Plate	IgG	50	40586.801810589954
S1-CHO	63	0;1;5;10;20;25;50;75;100	285.119128354274;945.736294429592;1779.78744916744;2473.42664976685;6665.10182017121;8089.28951056193;26497.8176799892;38517.4753994372;49234.45053472	285.119128354274;945.736294429592;1779.78744916744;2473.42664976685;6665.10182017121;8089.28951056193;26497.8176799892;38517.4753994372;49234.45053472	-1381.6603633995157	513.7172997803962	7	7	NA	NA	Slide_Name	Sample_Plate	IgG	50	24304.204625620292
S1-CHO	64	0;1;5;10;20;25;50;75;100	55.0994705830689;-39.8605951365869;-54.0312718773044;51.4306629037274;10.7511495030071;40.8052013238451;154.186240736676;275.84481584015;358.718566967445	55.0994705830689;-39.8605951365869;-54.0312718773044;51.4306629037274;10.7511495030071;40.8052013238451;154.186240736676;275.84481584015;358.718566967445	-25.64580951268287	3.78935848411949	7	7	NA	NA	Slide_Name	Sample_Plate	IgG	50	163.82211469329164
RBD-SARS-CoV-1	1	0;1;5;10;20;25;50;75;100	12.5190379989615;34.361015855084;43.5140849075294;49.9195418936288;59.6339927751376;68.5550852206986;106.562449174318;156.827333293452;205.019423491977	12.5190379989615;34.361015855084;43.5140849075294;49.9195418936288;59.6339927751376;68.5550852206986;NA;NA;NA	26.978951535649465	1.748017203887592	8	8	SPD-S52H6	3558c-205BF1RY	Slide_Name	Sample_Plate	IgG	50	114.37981173002908
RBD-SARS-CoV-1	2	0;1;5;10;20;25;50;75;100	13.1358578225008;41.9326459818759;65.4649214501323;93.6731906472355;151.032493735335;173.009285913985;293.203285425753;392.588023258417;486.808343695634	13.1358578225008;41.9326459818759;65.4649214501323;93.6731906472355;151.032493735335;173.009285913985;293.203285425753;392.588023258417;NA	38.916257135994876	4.9070411136950245	8	8	SPD-S52H6	3558c-205BF1RY	Slide_Name	Sample_Plate	IgG	50	284.26831282074613
RBD-SARS-CoV-1	3	0;1;5;10;20;25;50;75;100	12.610276966191;35.8043226894563;49.1472310748867;65.3082935748889;91.8761342024397;110.743869465762;204.857436737139;271.891557149836;339.627006131018	12.610276966191;35.8043226894563;49.1472310748867;65.3082935748889;91.8761342024397;110.743869465762;204.857436737139;NA;NA	24.959030691882127	3.564273422230527	8	8	SPD-S52H6	3558c-205BF1RY	Slide_Name	Sample_Plate	IgG	50	203.17270180340847
RBD-SARS-CoV-1	4	0;1;5;10;20;25;50;75;100	12.6109135373448;35.8157681756423;54.7743693380165;63.9796142421587;90.7967777345552;107.348447169402;155.299677897032;249.470335036727;297.570874826559	12.6109135373448;35.8157681756423;54.7743693380165;63.9796142421587;90.7967777345552;107.348447169402;NA;249.470335036727;NA	30.418166229088165	2.954919570810511	8	8	SPD-S52H6	3558c-205BF1RY	Slide_Name	Sample_Plate	IgG	50	178.16414476961373
RBD-SARS-CoV-1	5	0;1;5;10;20;25;50;75;100	22.1341043966461;97.7785699250545;224.07479603256;369.643219783324;677.111809749461;777.435381262493;1481.1217638123;1746.12220017992;2316.72942025551	22.1341043966461;97.7785699250545;224.07479603256;369.643219783324;677.111809749461;777.435381262493;1481.1217638123;NA;2316.72942025551	138.17423189446532	23.036185829675993	8	8	SPD-S52H6	3558c-205BF1RY	Slide_Name	Sample_Plate	IgG	50	1289.9835233782649
RBD-SARS-CoV-1	6	0;1;5;10;20;25;50;75;100	18.8162521290908;55.4541274702979;124.141584038992;202.370260307759;344.075266174433;399.681665171487;750.888433286878;983.228474622771;1246.70187729313	18.8162521290908;55.4541274702979;124.141584038992;202.370260307759;344.075266174433;399.681665171487;750.888433286878;983.228474622771;1246.70187729313	70.22483722109564	12.214455963304136	8	8	SPD-S52H6	3558c-205BF1RY	Slide_Name	Sample_Plate	IgG	50	680.9476353863024
RBD-SARS-CoV-1	7	0;1;5;10;20;25;50;75;100	13.3488563313568;35.4459629896054;45.9867966107707;61.5613706205801;73.6889253950098;85.7790538188348;157.56645986662;201.42123436233;266.493469034248	13.3488563313568;35.4459629896054;45.9867966107707;61.5613706205801;73.6889253950098;85.7790538188348;157.56645986662;NA;266.493469034248	28.835744433938874	2.4131987639597834	8	8	SPD-S52H6	3558c-205BF1RY	Slide_Name	Sample_Plate	IgG	50	149.49568263192805
RBD-SARS-CoV-1	8	0;1;5;10;20;25;50;75;100	12.6776965678039;34.8406463441027;46.2052809926854;48.3362930555672;64.5388098226254;75.2717246597505;119.397216360043;175.838173846303;232.094703399624	12.6776965678039;34.8406463441027;46.2052809926854;48.3362930555672;64.5388098226254;75.2717246597505;NA;175.838173846303;232.094703399624	26.197591848276932	2.0348414995857897	8	8	SPD-S52H6	3558c-205BF1RY	Slide_Name	Sample_Plate	IgG	50	127.93966682756641
RBD-SARS-CoV-1	9	0;1;5;10;20;25;50;75;100	19.9692167260493;75.4570608829178;154.036856903585;237.046530719817;438.737598495317;502.365436071272;962.484593812076;1233.6380870819;1518.71637107853	19.9692167260493;75.4570608829178;154.036856903585;237.046530719817;438.737598495317;502.365436071272;962.484593812076;1233.6380870819;1518.71637107853	92.09762085480368	15.082423650623161	8	8	SPD-S52H6	3558c-205BF1RY	Slide_Name	Sample_Plate	IgG	50	846.2188033859618
RBD-SARS-CoV-1	10	0;1;5;10;20;25;50;75;100	12.8621539313241;35.8259051689036;46.5907157540792;50.2311395732641;72.9968109156819;84.8239303208894;137.725917340349;195.649889454555;271.09859314773	12.8621539313241;35.8259051689036;46.5907157540792;50.2311395732641;72.9968109156819;84.8239303208894;NA;NA;271.09859314773	25.70510820748575	2.450270132667526	8	8	SPD-S52H6	3558c-205BF1RY	Slide_Name	Sample_Plate	IgG	50	148.21861484086205
RBD-SARS-CoV-1	11	0;1;5;10;20;25;50;75;100	12.7460788485623;35.422806605486;44.4586475660714;51.0210282199497;67.1650572722697;66.6988902732155;112.327066328401;163.406797257469;232.410405763955	12.7460788485623;35.422806605486;44.4586475660714;51.0210282199497;67.1650572722697;66.6988902732155;112.327066328401;NA;232.410405763955	24.85999868257971	2.006492850318827	8	8	SPD-S52H6	3558c-205BF1RY	Slide_Name	Sample_Plate	IgG	50	125.18464119852106
RBD-SARS-CoV-1	12	0;1;5;10;20;25;50;75;100	14.2250016056385;44.3477238272012;91.5419692202147;122.610827475089;206.924747328597;225.864020740551;413.338548382991;492.146072237749;668.066424067866	14.2250016056385;44.3477238272012;91.5419692202147;122.610827475089;206.924747328597;225.864020740551;413.338548382991;NA;668.066424067866	54.21512026801298	6.413262087696891	8	8	SPD-S52H6	3558c-205BF1RY	Slide_Name	Sample_Plate	IgG	50	374.8782246528575
RBD-SARS-CoV-1	13	0;1;5;10;20;25;50;75;100	12.5558620976686;38.3920344899629;55.2691180885239;70.311230164174;111.035793519006;128.61876140483;220.828224056813;314.595857901954;395.803447892562	12.5558620976686;38.3920344899629;55.2691180885239;70.311230164174;111.035793519006;128.61876140483;220.828224056813;314.595857901954;395.803447892562	31.639082387642322	3.7155894689745192	8	8	SPD-S52H6	3558c-205BF1RY	Slide_Name	Sample_Plate	IgG	50	217.41855583636828
RBD-SARS-CoV-1	14	0;1;5;10;20;25;50;75;100	46.5255371847687;254.836198998536;651.54930076442;1075.2294107529;2101.32194886727;2460.42432806574;4754.62063622668;6089.90564259126;7771.89925892469	46.5255371847687;254.836198998536;651.54930076442;1075.2294107529;2101.32194886727;2460.42432806574;4754.62063622668;6089.90564259126;7771.89925892469	341.2622695635603	77.3949364905742	8	8	SPD-S52H6	3558c-205BF1RY	Slide_Name	Sample_Plate	IgG	50	4211.00909409227
RBD-SARS-CoV-1	15	0;1;5;10;20;25;50;75;100	14.5415441654038;52.7431621387102;111.393438191444;147.087185086598;279.450127817195;327.256657698176;567.509543744423;696.612653489993;897.28830775091	14.5415441654038;52.7431621387102;111.393438191444;147.087185086598;279.450127817195;327.256657698176;567.509543744423;NA;897.28830775091	68.95608205866513	8.747020427125777	8	8	SPD-S52H6	3558c-205BF1RY	Slide_Name	Sample_Plate	IgG	50	506.307103414954
RBD-SARS-CoV-1	16	0;1;5;10;20;25;50;75;100	14.7421230430007;48.8547579137364;89.1226036148374;127.981877028956;237.887584858494;258.929409406164;462.15871463579;592.001540282378;736.446904349507	14.7421230430007;48.8547579137364;89.1226036148374;127.981877028956;237.887584858494;258.929409406164;462.15871463579;NA;736.446904349507	59.00956228480039	7.128187092758681	8	8	SPD-S52H6	3558c-205BF1RY	Slide_Name	Sample_Plate	IgG	50	415.41891692273447
RBD-SARS-CoV-1	17	0;1;5;10;20;25;50;75;100	22.3409326482398;95.742988412083;223.592426071207;333.508050516994;658.060266609304;755.566937880105;1461.28093165501;1790.58432236206;2305.405425939	22.3409326482398;95.742988412083;223.592426071207;333.508050516994;658.060266609304;755.566937880105;1461.28093165501;NA;2305.405425939	125.99766016305887	22.97401269396908	8	8	SPD-S52H6	3558c-205BF1RY	Slide_Name	Sample_Plate	IgG	50	1274.6982948615127
RBD-SARS-CoV-1	18	0;1;5;10;20;25;50;75;100	14.4878803015601;47.8337758572939;109.20294808499;152.621105765073;281.55547903585;314.172573857286;574.995639858026;771.437058932272;1012.61021621421	14.4878803015601;47.8337758572939;109.20294808499;152.621105765073;281.55547903585;314.172573857286;574.995639858026;771.437058932272;1012.61021621421	54.6507160612509	9.744965850892669	8	8	SPD-S52H6	3558c-205BF1RY	Slide_Name	Sample_Plate	IgG	50	541.8990086058843
RBD-SARS-CoV-1	19	0;1;5;10;20;25;50;75;100	13.9625514106973;42.1571302341181;61.6798939619537;91.6794196764557;156.197021535556;164.548357634771;294.564926395429;387.606395508291;501.122675363672	13.9625514106973;42.1571302341181;61.6798939619537;91.6794196764557;156.197021535556;164.548357634771;294.564926395429;NA;501.122675363672	40.566434184668054	4.74587915988298	8	8	SPD-S52H6	3558c-205BF1RY	Slide_Name	Sample_Plate	IgG	50	277.86039217881705
RBD-SARS-CoV-1	20	0;1;5;10;20;25;50;75;100	29.3595614915012;117.921867072104;314.858155841085;440.229304700864;910.639514262511;1052.04928083366;1786.47426758931;2252.35901568898;2938.5444436016	29.3595614915012;117.921867072104;314.858155841085;440.229304700864;910.639514262511;1052.04928083366;1786.47426758931;NA;2938.5444436016	186.79397997395384	28.889689836971606	8	8	SPD-S52H6	3558c-205BF1RY	Slide_Name	Sample_Plate	IgG	50	1631.2784718225341
RBD-SARS-CoV-1	21	0;1;5;10;20;25;50;75;100	12.6574703315223;34.6001285929357;48.575128575926;66.1569600171925;89.9707222270309;98.9660859093337;160.744574966376;230.134338824088;309.700067128178	12.6574703315223;34.6001285929357;48.575128575926;66.1569600171925;89.9707222270309;98.9660859093337;NA;230.134338824088;309.700067128178	29.688825662951118	2.7680097300957542	8	8	SPD-S52H6	3558c-205BF1RY	Slide_Name	Sample_Plate	IgG	50	168.08931216773885
RBD-SARS-CoV-1	22	0;1;5;10;20;25;50;75;100	37.4152440957242;178.864246220531;488.515170282829;752.724056062107;1458.46024935373;1727.62965368315;3173.10810042002;4094.59989594676;4925.10396740025	37.4152440957242;178.864246220531;488.515170282829;752.724056062107;1458.46024935373;1727.62965368315;3173.10810042002;4094.59989594676;4925.10396740025	293.1549251457439	49.64344845158538	8	8	SPD-S52H6	3558c-205BF1RY	Slide_Name	Sample_Plate	IgG	50	2775.327347725013
RBD-SARS-CoV-1	23	0;1;5;10;20;25;50;75;100	16.2464824912534;67.0279450515214;132.786691449059;185.248222479654;349.2457915794;394.107920951937;725.251720198736;1012.45144659547;1206.24022832311	16.2464824912534;67.0279450515214;132.786691449059;185.248222479654;349.2457915794;394.107920951937;725.251720198736;1012.45144659547;NA	56.95177457631437	13.047053893475901	8	8	SPD-S52H6	3558c-205BF1RY	Slide_Name	Sample_Plate	IgG	50	709.3044692501095
RBD-SARS-CoV-1	24	0;1;5;10;20;25;50;75;100	20.910036577995;79.9987830376362;168.439233996892;264.658607036329;495.0761224352;559.083430168118;1013.8278743898;1280.63264371247;1574.76077354911	20.910036577995;79.9987830376362;168.439233996892;264.658607036329;495.0761224352;559.083430168118;1013.8278743898;NA;1574.76077354911	112.88427484151607	15.515074229663275	8	8	SPD-S52H6	3558c-205BF1RY	Slide_Name	Sample_Plate	IgG	50	888.6379863246799
RBD-SARS-CoV-1	25	0;1;5;10;20;25;50;75;100	29.2702880356854;124.335336074997;327.438253056605;511.61908182258;987.461894123814;1161.51108802552;2051.20323503144;2815.19887746211;3471.74467685684	29.2702880356854;124.335336074997;327.438253056605;511.61908182258;987.461894123814;1161.51108802552;2051.20323503144;2815.19887746211;3471.74467685684	178.3663999272338	34.52617178721844	8	8	SPD-S52H6	3558c-205BF1RY	Slide_Name	Sample_Plate	IgG	50	1904.6749892881555
RBD-SARS-CoV-1	26	0;1;5;10;20;25;50;75;100	20.9929525384963;91.029198495302;190.563433983539;338.685179945337;650.608858223483;771.232914878656;1413.40183074773;1800.58385438517;2185.38746852525	20.9929525384963;91.029198495302;190.563433983539;338.685179945337;650.608858223483;771.232914878656;1413.40183074773;1800.58385438517;2185.38746852525	130.96201303490957	21.971425085345373	8	8	SPD-S52H6	3558c-205BF1RY	Slide_Name	Sample_Plate	IgG	50	1229.5332673021783
RBD-SARS-CoV-1	27	0;1;5;10;20;25;50;75;100	23.3984221402274;98.4179464929414;246.154902561852;359.089713991579;693.800521567301;797.071489365029;1544.05092202338;1845.42594525593;2306.29176130525	23.3984221402274;98.4179464929414;246.154902561852;359.089713991579;693.800521567301;797.071489365029;1544.05092202338;NA;2306.29176130525	150.18487016559175	23.065387289681652	8	8	SPD-S52H6	3558c-205BF1RY	Slide_Name	Sample_Plate	IgG	50	1303.4542346496744
RBD-SARS-CoV-1	28	0;1;5;10;20;25;50;75;100	58.420414958461;299.937807906432;751.023300576702;1293.34451608058;2384.32872466734;2662.42934522529;4943.80472112744;6171.25165385915;7771.33765468817	58.420414958461;299.937807906432;751.023300576702;1293.34451608058;2384.32872466734;2662.42934522529;4943.80472112744;NA;7771.33765468817	486.0976150602017	77.13670883767205	8	8	SPD-S52H6	3558c-205BF1RY	Slide_Name	Sample_Plate	IgG	50	4342.933056943804
RBD-SARS-CoV-1	29	0;1;5;10;20;25;50;75;100	32.771758822083;140.530003972346;357.829945792565;572.918600785929;1051.28595243823;1264.98989140997;2358.79980023869;2968.33043827721;3700.93582244952	32.771758822083;140.530003972346;357.829945792565;572.918600785929;1051.28595243823;1264.98989140997;2358.79980023869;NA;3700.93582244952	211.97412909782057	36.89226892477144	8	8	SPD-S52H6	3558c-205BF1RY	Slide_Name	Sample_Plate	IgG	50	2056.5875753363925
RBD-SARS-CoV-1	30	0;1;5;10;20;25;50;75;100	13.052666167516;35.1563064207765;53.1389211796862;71.5601781428461;97.0637412486104;125.616180762288;217.429618154103;266.938460662566;345.355516862688	13.052666167516;35.1563064207765;53.1389211796862;71.5601781428461;97.0637412486104;125.616180762288;217.429618154103;NA;345.355516862688	34.244312548737625	3.2436901826948503	8	8	SPD-S52H6	3558c-205BF1RY	Slide_Name	Sample_Plate	IgG	50	196.42882168348012
RBD-SARS-CoV-1	31	0;1;5;10;20;25;50;75;100	19.713031746649;69.0339375140729;154.28252482065;218.943437992533;457.996084668837;524.213594993447;979.535878090054;1126.80458401686;1379.0217499501	19.713031746649;69.0339375140729;154.28252482065;218.943437992533;457.996084668837;524.213594993447;979.535878090054;NA;1379.0217499501	110.41584098553416	13.83608299474915	8	8	SPD-S52H6	3558c-205BF1RY	Slide_Name	Sample_Plate	IgG	50	802.2199907229916
RBD-SARS-CoV-1	32	0;1;5;10;20;25;50;75;100	12.5059949513528;35.0054935241469;43.5140849075294;47.9251944956242;63.9271100159394;70.0278665467224;123.679382434312;168.469564789041;227.227350759227	12.5059949513528;35.0054935241469;43.5140849075294;47.9251944956242;63.9271100159394;70.0278665467224;NA;NA;227.227350759227	25.185899461214944	2.0113776333666937	8	8	SPD-S52H6	3558c-205BF1RY	Slide_Name	Sample_Plate	IgG	50	125.75478112954963
RBD-SARS-CoV-1	33	0;1;5;10;20;25;50;75;100	12.7460788485623;35.4459629896054;45.7894020677672;55.0412176173329;69.5240915711171;93.428341601562;131.994642146416;208.641098130165;241.826192446796	12.7460788485623;35.4459629896054;45.7894020677672;55.0412176173329;69.5240915711171;93.428341601562;NA;208.641098130165;NA	27.024493047106088	2.4370936874733053	8	8	SPD-S52H6	3558c-205BF1RY	Slide_Name	Sample_Plate	IgG	50	148.87917742077136
RBD-SARS-CoV-1	34	0;1;5;10;20;25;50;75;100	180.524263632396;910.984128587807;2583.90459060042;4014.49990300859;7588.84160582168;8865.44697405548;15192.1933328646;18638.4605610665;20773.0236871257	180.524263632396;910.984128587807;2583.90459060042;4014.49990300859;7588.84160582168;8865.44697405548;15192.1933328646;NA;NA	896.0697730326316	297.8730305165999	8	8	SPD-S52H6	3558c-205BF1RY	Slide_Name	Sample_Plate	IgG	50	15789.721298862627
RBD-SARS-CoV-1	35	0;1;5;10;20;25;50;75;100	24.181895579995;100.386198411151;233.81388905482;333.673183475329;637.601045616532;756.279294596486;1370.94384550641;1747.25048253541;2278.95049416117	24.181895579995;100.386198411151;233.81388905482;333.673183475329;637.601045616532;756.279294596486;1370.94384550641;NA;2278.95049416117	125.19586604557576	22.437265014394768	8	8	SPD-S52H6	3558c-205BF1RY	Slide_Name	Sample_Plate	IgG	50	1247.0591167653142
RBD-SARS-CoV-1	36	0;1;5;10;20;25;50;75;100	18.7260256969991;63.3456009846679;142.849861375218;203.707407555573;383.307867525046;411.023756654287;804.373562737257;940.514128952929;1168.36775912486	18.7260256969991;63.3456009846679;142.849861375218;203.707407555573;383.307867525046;411.023756654287;804.373562737257;NA;1168.36775912486	94.39640674628558	11.56649567622569	8	8	SPD-S52H6	3558c-205BF1RY	Slide_Name	Sample_Plate	IgG	50	672.7211905575701
RBD-SARS-CoV-1	37	0;1;5;10;20;25;50;75;100	18.0767556946186;63.0115307511191;124.382189035769;182.862920929834;353.004292857056;388.69816277833;703.284329690126;877.439531861962;1194.59848479645	18.0767556946186;63.0115307511191;124.382189035769;182.862920929834;353.004292857056;388.69816277833;703.284329690126;NA;1194.59848479645	71.69940914425734	11.6318644235983	8	8	SPD-S52H6	3558c-205BF1RY	Slide_Name	Sample_Plate	IgG	50	653.2926303241723
RBD-SARS-CoV-1	38	0;1;5;10;20;25;50;75;100	38.2497366177691;167.700554734048;470.367209538842;724.144754946137;1500.07194381491;1800.42318815128;3251.23126959442;4399.66515579642;5541.72200926163	38.2497366177691;167.700554734048;470.367209538842;724.144754946137;1500.07194381491;1800.42318815128;3251.23126959442;4399.66515579642;5541.72200926163	232.44933426830084	55.25011123790475	8	8	SPD-S52H6	3558c-205BF1RY	Slide_Name	Sample_Plate	IgG	50	2994.9548961635383
RBD-SARS-CoV-1	39	0;1;5;10;20;25;50;75;100	23.9518249336551;106.25758951093;252.114337538568;379.635783947621;765.074932766629;836.824598465581;1570.81098917786;2002.5706435435;2505.75415489	23.9518249336551;106.25758951093;252.114337538568;379.635783947621;765.074932766629;836.824598465581;1570.81098917786;2002.5706435435;2505.75415489	150.82307970181742	24.774780200902086	8	8	SPD-S52H6	3558c-205BF1RY	Slide_Name	Sample_Plate	IgG	50	1389.5620897469219
RBD-SARS-CoV-1	40	0;1;5;10;20;25;50;75;100	28.028425605775;130.898641492699;325.990471047651;506.963858780317;1000.4913743605;1050.40570851116;1976.73562594845;2406.57664611877;2960.29673975604	28.028425605775;130.898641492699;325.990471047651;506.963858780317;1000.4913743605;1050.40570851116;1976.73562594845;NA;2960.29673975604	222.78632143727322	29.372134000020885	8	8	SPD-S52H6	3558c-205BF1RY	Slide_Name	Sample_Plate	IgG	50	1691.3930214383176
RBD-SARS-CoV-1	41	0;1;5;10;20;25;50;75;100	20.246430611537;72.0165682802245;171.924719116491;250.091966982594;480.110324016599;558.111954738345;980.426211803618;1232.63059790449;1535.45770490498	20.246430611537;72.0165682802245;171.924719116491;250.091966982594;480.110324016599;558.111954738345;980.426211803618;NA;1535.45770490498	109.78257289032607	15.119077238539234	8	8	SPD-S52H6	3558c-205BF1RY	Slide_Name	Sample_Plate	IgG	50	865.7364348172878
RBD-SARS-CoV-1	42	0;1;5;10;20;25;50;75;100	181.470058860374;894.064473185964;2187.29379863774;3952.18640773682;6984.90250282099;8374.78357320354;15217.9074389254;17929.2005162646;19842.4952984316	181.470058860374;894.064473185964;2187.29379863774;3952.18640773682;6984.90250282099;8374.78357320354;15217.9074389254;NA;NA	685.6151667998729	297.2369557276728	8	8	SPD-S52H6	3558c-205BF1RY	Slide_Name	Sample_Plate	IgG	50	15547.462953183513
RBD-SARS-CoV-1	43	0;1;5;10;20;25;50;75;100	35.7813521164331;177.855578734823;478.866203761256;810.143932154962;1521.95589553182;1779.65861630823;3115.25579083802;3926.3149062306;4923.93787917881	35.7813521164331;177.855578734823;478.866203761256;810.143932154962;1521.95589553182;1779.65861630823;3115.25579083802;NA;4923.93787917881	316.9490253970452	48.85243149501413	8	8	SPD-S52H6	3558c-205BF1RY	Slide_Name	Sample_Plate	IgG	50	2759.570600147752
RBD-SARS-CoV-1	44	0;1;5;10;20;25;50;75;100	12.6776965678039;35.7565632792061;47.4159417970701;52.9583389144338;65.3830081230619;80.3570349521071;124.469578919685;182.929765243403;237.914000180215	12.6776965678039;35.7565632792061;47.4159417970701;52.9583389144338;65.3830081230619;80.3570349521071;NA;NA;NA	27.556066626162526	2.118232522568979	8	8	SPD-S52H6	3558c-205BF1RY	Slide_Name	Sample_Plate	IgG	50	133.46769275461148
RBD-SARS-CoV-1	45	0;1;5;10;20;25;50;75;100	12.8208541815324;36.5922919965698;50.5988345984774;57.6535909954617;84.0185187398185;94.8272165420206;155.488240088048;225.746836133221;289.72862918431	12.8208541815324;36.5922919965698;50.5988345984774;57.6535909954617;84.0185187398185;94.8272165420206;NA;225.746836133221;NA	28.97801698470568	2.6427354727511885	8	8	SPD-S52H6	3558c-205BF1RY	Slide_Name	Sample_Plate	IgG	50	161.1147906222651
RBD-SARS-CoV-1	46	0;1;5;10;20;25;50;75;100	13.1926106222097;41.1477289997874;81.0264386028197;112.384454204421;200.110114188732;212.469909828355;381.855761705367;474.951640783266;589.599873819504	13.1926106222097;41.1477289997874;81.0264386028197;112.384454204421;200.110114188732;212.469909828355;381.855761705367;NA;589.599873819504	54.258931788123675	5.676376481830362	8	8	SPD-S52H6	3558c-205BF1RY	Slide_Name	Sample_Plate	IgG	50	338.07775587964176
RBD-SARS-CoV-1	47	0;1;5;10;20;25;50;75;100	13.9854399665713;47.0068703846382;99.1526702649694;140.865338161552;237.518642135615;282.538895328641;496.20482572138;637.586662672129;757.816490207776	13.9854399665713;47.0068703846382;99.1526702649694;140.865338161552;237.518642135615;282.538895328641;496.20482572138;NA;NA	39.85198995523359	9.354132903393978	8	8	SPD-S52H6	3558c-205BF1RY	Slide_Name	Sample_Plate	IgG	50	507.5586351249325
RBD-SARS-CoV-1	48	0;1;5;10;20;25;50;75;100	12.6620119081259;37.4285196169188;59.8292961961376;61.9737287355093;94.6731946541768;113.98459595598;188.060355648859;226.664975250563;313.116039887129	12.6620119081259;37.4285196169188;59.8292961961376;61.9737287355093;94.6731946541768;113.98459595598;188.060355648859;NA;313.116039887129	34.67634459305573	2.8640615443525594	8	8	SPD-S52H6	3558c-205BF1RY	Slide_Name	Sample_Plate	IgG	50	177.8794218106837
RBD-SARS-CoV-1	49	0;1;5;10;20;25;50;75;100	13.2525096807876;37.5252685964899;50.9068580375358;63.7850607303607;99.5138328582991;105.431854944217;160.906914299968;236.116030634419;320.49513561617	13.2525096807876;37.5252685964899;50.9068580375358;63.7850607303607;99.5138328582991;105.431854944217;NA;236.116030634419;320.49513561617	31.81228912771476	2.8496959240532225	8	8	SPD-S52H6	3558c-205BF1RY	Slide_Name	Sample_Plate	IgG	50	174.2970853303759
RBD-SARS-CoV-1	50	0;1;5;10;20;25;50;75;100	12.819079843347;34.5963550887797;49.9913290718061;74.6999498948629;97.1548676949719;104.924556979099;181.623495726704;279.560413518666;310.157689696115	12.819079843347;34.5963550887797;49.9913290718061;74.6999498948629;97.1548676949719;104.924556979099;181.623495726704;279.560413518666;NA	28.242507877723487	3.2765052946045676	8	8	SPD-S52H6	3558c-205BF1RY	Slide_Name	Sample_Plate	IgG	50	192.06777260795187
RBD-SARS-CoV-1	51	0;1;5;10;20;25;50;75;100	12.4543438769096;34.4639412059761;54.4446341524637;77.7712323859873;108.273813720915;128.105753790367;200.9449840614;258.635069637344;365.095526011843	12.4543438769096;34.4639412059761;54.4446341524637;77.7712323859873;108.273813720915;128.105753790367;NA;NA;365.095526011843	34.288784629801114	3.357687905191643	8	8	SPD-S52H6	3558c-205BF1RY	Slide_Name	Sample_Plate	IgG	50	202.17317988938325
RBD-SARS-CoV-1	52	0;1;5;10;20;25;50;75;100	12.7460788485623;34.2917246592976;43.5140849075294;49.9195418936288;59.6339927751376;68.5550852206986;106.562449174318;156.827333293452;205.019423491977	12.7460788485623;34.2917246592976;43.5140849075294;49.9195418936288;59.6339927751376;68.5550852206986;NA;NA;NA	27.037286422457438	1.7448654060673727	8	8	SPD-S52H6	3558c-205BF1RY	Slide_Name	Sample_Plate	IgG	50	114.28055672582607
RBD-SARS-CoV-1	53	0;1;5;10;20;25;50;75;100	22.0829621735118;97.1420557461592;209.22099610765;363.603098932921;641.586006523923;733.166971801879;1290.04014281248;1631.58755311983;1954.69798667835	22.0829621735118;97.1420557461592;209.22099610765;363.603098932921;641.586006523923;733.166971801879;1290.04014281248;NA;NA	83.61658068963486	24.968704227667395	8	8	SPD-S52H6	3558c-205BF1RY	Slide_Name	Sample_Plate	IgG	50	1332.0517920730047
RBD-SARS-CoV-1	54	0;1;5;10;20;25;50;75;100	23.8713912942614;102.06322706259;242.535610671004;412.634002587613;725.031922033067;897.583013176024;1582.98809559417;1967.86031927033;2470.60763821602	23.8713912942614;102.06322706259;242.535610671004;412.634002587613;725.031922033067;897.583013176024;1582.98809559417;NA;2470.60763821602	160.4032784419964	24.521747265870978	8	8	SPD-S52H6	3558c-205BF1RY	Slide_Name	Sample_Plate	IgG	50	1386.4906417355453
RBD-SARS-CoV-1	55	0;1;5;10;20;25;50;75;100	20.6370618226264;82.3982955165666;180.732250976986;277.549384723471;503.513239288169;587.444757782922;1019.54108471641;1232.28648960962;1469.60945926844	20.6370618226264;82.3982955165666;180.732250976986;277.549384723471;503.513239288169;587.444757782922;1019.54108471641;NA;NA	70.32762525029372	19.635339622298133	8	8	SPD-S52H6	3558c-205BF1RY	Slide_Name	Sample_Plate	IgG	50	1052.0946063652004
RBD-SARS-CoV-1	56	0;1;5;10;20;25;50;75;100	12.7460788485623;34.2917246592976;43.5140849075294;49.9195418936288;59.6339927751376;68.5550852206986;106.562449174318;156.827333293452;205.019423491977	12.7460788485623;34.2917246592976;43.5140849075294;49.9195418936288;59.6339927751376;68.5550852206986;NA;NA;NA	27.037286422457438	1.7448654060673727	8	8	SPD-S52H6	3558c-205BF1RY	Slide_Name	Sample_Plate	IgG	50	114.28055672582607
RBD-SARS-CoV-1	57	0;1;5;10;20;25;50;75;100	12.5999531895053;37.0948678847736;58.3495955962365;73.8171491642209;105.491317975406;120.411192583917;195.629600726744;255.36704132666;318.043433220051	12.5999531895053;37.0948678847736;58.3495955962365;73.8171491642209;105.491317975406;120.411192583917;195.629600726744;NA;NA	32.52309265227005	3.3849732302244413	8	8	SPD-S52H6	3558c-205BF1RY	Slide_Name	Sample_Plate	IgG	50	201.77175416349212
RBD-SARS-CoV-1	58	0;1;5;10;20;25;50;75;100	12.9074176435681;38.6035579192739;59.8638201485071;69.7259458031097;122.182637616632;121.029266457799;217.739188907044;283.171595675901;349.340997541731	12.9074176435681;38.6035579192739;59.8638201485071;69.7259458031097;122.182637616632;121.029266457799;217.739188907044;NA;NA	31.25354067908223	3.813306754435659	8	8	SPD-S52H6	3558c-205BF1RY	Slide_Name	Sample_Plate	IgG	50	221.91887840086517
RBD-SARS-CoV-1	59	0;1;5;10;20;25;50;75;100	12.7135544459493;38.5907427166496;62.2997479925951;77.9917732033485;124.585039933976;143.273752807522;232.101451581852;304.136264910179;364.071684844507	12.7135544459493;38.5907427166496;62.2997479925951;77.9917732033485;124.585039933976;143.273752807522;232.101451581852;NA;NA	33.02462035697001	4.147601082730646	8	8	SPD-S52H6	3558c-205BF1RY	Slide_Name	Sample_Plate	IgG	50	240.40467449350234
RBD-SARS-CoV-1	60	0;1;5;10;20;25;50;75;100	12.7460788485623;34.2917246592976;43.5140849075294;49.9195418936288;59.6339927751376;68.5550852206986;106.562449174318;156.827333293452;205.019423491977	12.7460788485623;34.2917246592976;43.5140849075294;49.9195418936288;59.6339927751376;68.5550852206986;NA;NA;NA	27.037286422457438	1.7448654060673727	8	8	SPD-S52H6	3558c-205BF1RY	Slide_Name	Sample_Plate	IgG	50	114.28055672582607
RBD-SARS-CoV-1	61	0;1;5;10;20;25;50;75;100	15.0698316241669;50.450999334775;86.1590914659383;123.064015758146;202.813835354733;214.539277630085;394.544886148045;467.542945637649;575.314256029834	15.0698316241669;50.450999334775;86.1590914659383;123.064015758146;202.813835354733;214.539277630085;394.544886148045;NA;NA	40.94839611108882	7.207235716560964	8	8	SPD-S52H6	3558c-205BF1RY	Slide_Name	Sample_Plate	IgG	50	401.310181939137
RBD-SARS-CoV-1	62	0;1;5;10;20;25;50;75;100	14.789434277812;49.3344447882333;92.1909031070932;136.543227313544;229.738326433017;246.010869492163;429.099390035376;525.668266284086;653.361261072507	14.789434277812;49.3344447882333;92.1909031070932;136.543227313544;229.738326433017;246.010869492163;429.099390035376;NA;NA	44.60719710226014	7.977083024607361	8	8	SPD-S52H6	3558c-205BF1RY	Slide_Name	Sample_Plate	IgG	50	443.46134833262823
RBD-SARS-CoV-1	63	0;1;5;10;20;25;50;75;100	15.3101561817302;48.5682038565848;81.6146789263702;122.391652812413;206.190359749736;220.797254003064;406.298181633339;494.414451606581;585.274439613146	15.3101561817302;48.5682038565848;81.6146789263702;122.391652812413;206.190359749736;220.797254003064;406.298181633339;NA;NA	38.41202855931054	7.498074659892464	8	8	SPD-S52H6	3558c-205BF1RY	Slide_Name	Sample_Plate	IgG	50	413.3157615539338
RBD-SARS-CoV-1	64	0;1;5;10;20;25;50;75;100	12.4992370864801;34.8916626537328;43.5140849075294;49.9195418936288;59.6339927751376;68.5550852206986;106.562449174318;156.827333293452;205.019423491977	12.4992370864801;34.8916626537328;43.5140849075294;49.9195418936288;59.6339927751376;68.5550852206986;NA;NA;NA	27.15339868172829	1.7392329909317628	8	8	SPD-S52H6	3558c-205BF1RY	Slide_Name	Sample_Plate	IgG	50	114.11504822831643
S1-D614G	1	0;1;5;10;20;25;50;75;100	11.5482077829006;36.9448845040498;52.5483662832612;64.1960286839943;88.3946395748635;106.190543090012;168.174233809518;202.131231685579;257.882415911879	11.5482077829006;36.9448845040498;52.5483662832612;64.1960286839943;88.3946395748635;106.190543090012;NA;NA;NA	27.294627131831305	3.214014870952347	9	9	40591-V08H3	NA	Slide_Name	Sample_Plate	IgG	50	187.99537067944865
S1-D614G	2	0;1;5;10;20;25;50;75;100	48.825570858128;175.662626463937;389.392798499175;589.330297541128;918.037363361117;1037.65426931028;1708.19266817353;2227.6806894463;3048.55877636694	48.825570858128;175.662626463937;389.392798499175;589.330297541128;918.037363361117;1037.65426931028;1708.19266817353;NA;3048.55877636694	226.80708478871875	28.91562887329142	9	9	40591-V08H3	NA	Slide_Name	Sample_Plate	IgG	50	1672.5885284532899
S1-D614G	3	0;1;5;10;20;25;50;75;100	16.5699149777241;67.1020198601319;162.461304372561;238.101376879609;339.526970705926;396.136573628667;638.015752107612;791.039548103958;1128.56758234121	16.5699149777241;67.1020198601319;162.461304372561;238.101376879609;339.526970705926;396.136573628667;638.015752107612;NA;1128.56758234121	92.97452911083825	10.628840104202528	9	9	40591-V08H3	NA	Slide_Name	Sample_Plate	IgG	50	624.4165343209646
S1-D614G	4	0;1;5;10;20;25;50;75;100	9.70600155932336;39.5319192551116;66.8020856502548;90.7686769322125;105.002940053519;151.481515517183;206.175993733425;234.052768813784;358.985556660287	9.70600155932336;39.5319192551116;66.8020856502548;90.7686769322125;105.002940053519;151.481515517183;NA;NA;358.985556660287	42.87750916789958	3.2430815618173527	9	9	40591-V08H3	NA	Slide_Name	Sample_Plate	IgG	50	205.03158725876722
S1-D614G	5	0;1;5;10;20;25;50;75;100	432.534910132885;1758.27312395195;4043.79343488777;6071.31562515876;10457.5571310326;12917.7005698919;26595.0394044995;36231.5713463722;45481.0365898954	432.534910132885;1758.27312395195;4043.79343488777;6071.31562515876;10457.5571310326;12917.7005698919;26595.0394044995;36231.5713463722;45481.0365898954	1542.9105322131654	454.90429141924625	9	9	40591-V08H3	NA	Slide_Name	Sample_Plate	IgG	50	24288.125103175476
S1-D614G	6	0;1;5;10;20;25;50;75;100	203.558715777827;845.913102431279;1948.95101981678;2826.38905284175;4935.71111463606;5570.47506144336;10763.6910117422;15819.9134441338;22488.1702691625	203.558715777827;845.913102431279;1948.95101981678;2826.38905284175;4935.71111463606;5570.47506144336;10763.6910117422;15819.9134441338;22488.1702691625	492.0020693425965	213.1984411465108	9	9	40591-V08H3	NA	Slide_Name	Sample_Plate	IgG	50	11151.924126668135
S1-D614G	7	0;1;5;10;20;25;50;75;100	12.041846136514;31.8618699122296;50.7720268245538;58.5636269962404;88.2467514712781;89.6106368618576;138.579580359396;184.415735757622;236.861450021153	12.041846136514;31.8618699122296;50.7720268245538;58.5636269962404;88.2467514712781;89.6106368618576;NA;NA;NA	26.255025421709096	2.845354191351128	9	9	40591-V08H3	NA	Slide_Name	Sample_Plate	IgG	50	168.5227349892655
S1-D614G	8	0;1;5;10;20;25;50;75;100	16.0978576361555;39.5196137884516;56.0230893128479;51.8411694182233;67.3282647154825;81.0186634480436;138.872794402796;171.959727144202;229.225042834573	16.0978576361555;39.5196137884516;56.0230893128479;51.8411694182233;67.3282647154825;81.0186634480436;138.872794402796;NA;NA	30.78333835467191	2.119081839993664	9	9	40591-V08H3	NA	Slide_Name	Sample_Plate	IgG	50	136.7374303543551
S1-D614G	9	0;1;5;10;20;25;50;75;100	121.427044823269;489.517355685954;1080.75788752702;1510.81343955845;2555.74502886104;2798.14768971429;4838.32936026862;6595.51588438847;9108.85304246786	121.427044823269;489.517355685954;1080.75788752702;1510.81343955845;2555.74502886104;2798.14768971429;4838.32936026862;6595.51588438847;9108.85304246786	535.5905797691072	84.89087942438117	9	9	40591-V08H3	NA	Slide_Name	Sample_Plate	IgG	50	4780.134550988166
S1-D614G	10	0;1;5;10;20;25;50;75;100	12.0217595638161;31.9558234896139;46.1841647859069;73.038141351659;99.6122393817601;88.1637594212429;189.569893263356;252.790134181003;304.469249764845	12.0217595638161;31.9558234896139;46.1841647859069;73.038141351659;99.6122393817601;88.1637594212429;189.569893263356;252.790134181003;NA	27.877828973266446	3.0662004497431536	9	9	40591-V08H3	NA	Slide_Name	Sample_Plate	IgG	50	181.18785146042413
S1-D614G	11	0;1;5;10;20;25;50;75;100	12.8571318007369;39.5196137884516;59.4404363489963;61.8193448197835;71.1460620692186;73.2088583627898;131.859514056619;153.098095705927;207.597637785886	12.8571318007369;39.5196137884516;59.4404363489963;61.8193448197835;71.1460620692186;73.2088583627898;NA;NA;NA	34.32233002208942	1.8370076566793483	9	9	40591-V08H3	NA	Slide_Name	Sample_Plate	IgG	50	126.17271285605683
S1-D614G	12	0;1;5;10;20;25;50;75;100	60.8475611742285;251.754387753029;547.562373266837;751.434549885953;1272.63166372996;1386.90429641068;2185.74254882301;2815.16475825678;3751.42054675878	60.8475611742285;251.754387753029;547.562373266837;751.434549885953;1272.63166372996;1386.90429641068;2185.74254882301;NA;3751.42054675878	343.75015723963065	35.34737758239539	9	9	40591-V08H3	NA	Slide_Name	Sample_Plate	IgG	50	2111.1190363594
S1-D614G	13	0;1;5;10;20;25;50;75;100	20.7870072277163;87.0145707167504;193.984353692158;250.070092855351;411.714252835677;462.182765969125;731.78812084881;927.332066234175;1181.57436606073	20.7870072277163;87.0145707167504;193.984353692158;250.070092855351;411.714252835677;462.182765969125;731.78812084881;NA;1181.57436606073	123.74314163688447	11.133508991048561	9	9	40591-V08H3	NA	Slide_Name	Sample_Plate	IgG	50	680.4185911893126
S1-D614G	14	0;1;5;10;20;25;50;75;100	1354.72573336;5359.51673158701;11676.8493794709;17923.2671098884;31647.0423161492;38250.5597862131;50898.2641501413;57201.1727718346;62544.7539088648	1354.72573336;5359.51673158701;11676.8493794709;17923.2671098884;31647.0423161492;38250.5597862131;NA;NA;NA	3292.593205071019	1417.318062725287	9	9	40591-V08H3	NA	Slide_Name	Sample_Plate	IgG	50	74158.49634133538
S1-D614G	15	0;1;5;10;20;25;50;75;100	43.9387888294191;158.464742541684;358.845767201213;523.976506895795;839.505465791201;926.853404595553;1533.05030657623;1965.15190715914;2594.85979408996	43.9387888294191;158.464742541684;358.845767201213;523.976506895795;839.505465791201;926.853404595553;1533.05030657623;NA;2594.85979408996	222.64732102443224	24.63656970770428	9	9	40591-V08H3	NA	Slide_Name	Sample_Plate	IgG	50	1454.4758064096463
S1-D614G	16	0;1;5;10;20;25;50;75;100	61.7886596854463;259.182618452613;554.84596565341;767.314037425067;1240.59079658987;1329.99763369513;2170.06854868237;2880.0796747043;3779.36222237311	61.7886596854463;259.182618452613;554.84596565341;767.314037425067;1240.59079658987;1329.99763369513;2170.06854868237;NA;3779.36222237311	333.7345654016803	35.51314672674684	9	9	40591-V08H3	NA	Slide_Name	Sample_Plate	IgG	50	2109.391901739022
S1-D614G	17	0;1;5;10;20;25;50;75;100	91.8736589971274;311.210068157878;750.9873311093;1058.33571735532;1762.56751781517;1926.46539734262;3183.85106636716;4327.85698067155;5867.92068582525	91.8736589971274;311.210068157878;750.9873311093;1058.33571735532;1762.56751781517;1926.46539734262;3183.85106636716;4327.85698067155;5867.92068582525	408.25264950195833	54.5692118116215	9	9	40591-V08H3	NA	Slide_Name	Sample_Plate	IgG	50	3136.7132400830333
S1-D614G	18	0;1;5;10;20;25;50;75;100	81.2900643794371;305.836892185466;666.19877614834;955.394115745856;1550.86081789527;1733.92544049906;2991.75845364029;3707.38361837703;5366.45576774973	81.2900643794371;305.836892185466;666.19877614834;955.394115745856;1550.86081789527;1733.92544049906;2991.75845364029;NA;5366.45576774973	356.94998358194186	51.16644767577212	9	9	40591-V08H3	NA	Slide_Name	Sample_Plate	IgG	50	2915.2723673705477
S1-D614G	19	0;1;5;10;20;25;50;75;100	12.2169133978771;53.1978249037896;102.054700231188;111.612419170096;202.47258499862;205.50193092101;356.30624903601;431.243815017418;609.646432858513	12.2169133978771;53.1978249037896;102.054700231188;111.612419170096;202.47258499862;205.50193092101;356.30624903601;NA;609.646432858513	56.42253169368564	5.694923232074027	9	9	40591-V08H3	NA	Slide_Name	Sample_Plate	IgG	50	341.168693297387
S1-D614G	20	0;1;5;10;20;25;50;75;100	542.643319270262;2108.37939122532;4737.56695967745;7034.01961015473;12143.0583412703;14244.633157773;28788.0434141598;36872.2351018106;43709.7921281713	542.643319270262;2108.37939122532;4737.56695967745;7034.01961015473;12143.0583412703;14244.633157773;28788.0434141598;36872.2351018106;NA	1924.5056193657858	489.6480340882537	9	9	40591-V08H3	NA	Slide_Name	Sample_Plate	IgG	50	26406.907323778472
S1-D614G	21	0;1;5;10;20;25;50;75;100	14.5702167839568;47.7750116923999;93.4140283435595;148.690009156939;186.981508069241;209.00385937709;349.957862549025;456.411595857136;636.180197639859	14.5702167839568;47.7750116923999;93.4140283435595;148.690009156939;186.981508069241;209.00385937709;349.957862549025;NA;636.180197639859	55.56016898987583	5.886688823189878	9	9	40591-V08H3	NA	Slide_Name	Sample_Plate	IgG	50	349.8946101493697
S1-D614G	22	0;1;5;10;20;25;50;75;100	493.599825763226;2092.14032032259;4605.87783085578;6905.69320371434;12076.3353424439;14119.6817076487;29500.4960845988;37616.1461353769;45914.5021785051	493.599825763226;2092.14032032259;4605.87783085578;6905.69320371434;12076.3353424439;14119.6817076487;29500.4960845988;37616.1461353769;45914.5021785051	2362.7622057559806	461.7468978231658	9	9	40591-V08H3	NA	Slide_Name	Sample_Plate	IgG	50	25450.10709691427
S1-D614G	23	0;1;5;10;20;25;50;75;100	163.480838403025;689.589372366806;1412.86489198831;2070.40610839129;3517.17115766913;3956.46023754352;6922.56310453207;9734.48319842582;13699.5715781647	163.480838403025;689.589372366806;1412.86489198831;2070.40610839129;3517.17115766913;3956.46023754352;6922.56310453207;9734.48319842582;13699.5715781647	617.880677448069	127.99183353304925	9	9	40591-V08H3	NA	Slide_Name	Sample_Plate	IgG	50	7017.472354100531
S1-D614G	24	0;1;5;10;20;25;50;75;100	244.591776167712;957.49248871189;2203.83275362797;3104.02667177789;5036.19917177494;5582.7931526709;10616.9942105657;14862.8577220505;20180.0284494815	244.591776167712;957.49248871189;2203.83275362797;3104.02667177789;5036.19917177494;5582.7931526709;10616.9942105657;14862.8577220505;20180.0284494815	888.9955674258126	191.56593108390445	9	9	40591-V08H3	NA	Slide_Name	Sample_Plate	IgG	50	10467.292121621034
S1-D614G	25	0;1;5;10;20;25;50;75;100	640.03757937342;2374.82949187052;5037.40181481994;7835.34486853448;13776.3421417322;15987.4519093615;28055.5824046544;33840.6353616114;40004.6492352651	640.03757937342;2374.82949187052;5037.40181481994;7835.34486853448;13776.3421417322;15987.4519093615;28055.5824046544;NA;NA	2016.5067561289925	536.8598461030956	9	9	40591-V08H3	NA	Slide_Name	Sample_Plate	IgG	50	28859.499061283772
S1-D614G	26	0;1;5;10;20;25;50;75;100	346.068557053311;1330.83641217365;3038.83752263324;4407.42838133728;8014.47804704614;9446.73231415766;18754.4177367173;29059.814805063;37433.2899001646	346.068557053311;1330.83641217365;3038.83752263324;4407.42838133728;8014.47804704614;9446.73231415766;18754.4177367173;29059.814805063;37433.2899001646	685.3691911665592	369.45308026520013	9	9	40591-V08H3	NA	Slide_Name	Sample_Plate	IgG	50	19158.023204426565
S1-D614G	27	0;1;5;10;20;25;50;75;100	257.873084346275;1106.95890835063;2431.82768247375;3634.94407810268;6166.65155332917;6902.36581704734;13363.848869946;19637.9930274086;28201.9433340535	257.873084346275;1106.95890835063;2431.82768247375;3634.94407810268;6166.65155332917;6902.36581704734;13363.848869946;19637.9930274086;28201.9433340535	623.9132917502138	266.0461074451256	9	9	40591-V08H3	NA	Slide_Name	Sample_Plate	IgG	50	13926.218664006494
S1-D614G	28	0;1;5;10;20;25;50;75;100	1234.89998093688;4769.57423640896;10262.1632100432;15811.9610306927;28009.6822724882;32467.9368566403;51702.6589015001;59387.7978783275;62048.8397440584	1234.89998093688;4769.57423640896;10262.1632100432;15811.9610306927;28009.6822724882;32467.9368566403;51702.6589015001;NA;NA	4811.361564594376	996.2103201490967	9	9	40591-V08H3	NA	Slide_Name	Sample_Plate	IgG	50	54621.87757204921
S1-D614G	29	0;1;5;10;20;25;50;75;100	457.874740688301;1824.27047671401;3912.0292526466;5765.18630468818;9791.699023689;11746.1532732954;22418.1564653391;28622.0588045292;35059.6273824664	457.874740688301;1824.27047671401;3912.0292526466;5765.18630468818;9791.699023689;11746.1532732954;22418.1564653391;NA;35059.6273824664	2251.942601101812	345.77941284697863	9	9	40591-V08H3	NA	Slide_Name	Sample_Plate	IgG	50	19540.913243450745
S1-D614G	30	0;1;5;10;20;25;50;75;100	21.6198767503278;78.4469425395114;172.771720570145;237.366165346505;404.628506858082;437.551096626696;733.239539233677;891.413941251269;1234.82001026133	21.6198767503278;78.4469425395114;172.771720570145;237.366165346505;404.628506858082;437.551096626696;733.239539233677;NA;1234.82001026133	105.45729961299935	11.73831972171696	9	9	40591-V08H3	NA	Slide_Name	Sample_Plate	IgG	50	692.3732856988473
S1-D614G	31	0;1;5;10;20;25;50;75;100	184.138602106213;665.358256616884;1490.65839163375;2159.0852647057;3618.77065480944;3922.71309193399;7185.26432750292;10358.1553267092;13716.1028002921	184.138602106213;665.358256616884;1490.65839163375;2159.0852647057;3618.77065480944;3922.71309193399;7185.26432750292;10358.1553267092;13716.1028002921	656.5703189371858	130.73816030026393	9	9	40591-V08H3	NA	Slide_Name	Sample_Plate	IgG	50	7193.478333950383
S1-D614G	32	0;1;5;10;20;25;50;75;100	12.0307994369311;36.9448845040498;49.5108963896203;63.1766191474988;85.8303391476543;105.225870676456;151.495718244612;193.714061149473;239.113669245482	12.0307994369311;36.9448845040498;49.5108963896203;63.1766191474988;85.8303391476543;105.225870676456;NA;NA;NA	26.657888392952934	3.1601980154834792	9	9	40591-V08H3	NA	Slide_Name	Sample_Plate	IgG	50	184.6677891671269
S1-D614G	33	0;1;5;10;20;25;50;75;100	12.0307994369311;34.0473542052265;59.1269262938236;83.3975595856392;129.801044965378;121.875533704484;213.197318847936;249.030495345577;364.989096832156	12.0307994369311;34.0473542052265;59.1269262938236;83.3975595856392;129.801044965378;121.875533704484;213.197318847936;NA;364.989096832156	38.90097100234378	3.3519330135204957	9	9	40591-V08H3	NA	Slide_Name	Sample_Plate	IgG	50	206.49762167836855
S1-D614G	34	0;1;5;10;20;25;50;75;100	1751.33057307354;6417.84828345323;13942.0458307643;21914.4354052288;37767.6366074521;41318.8570543334;59758.6250597147;63399.5334865138;62666.7160134614	1751.33057307354;6417.84828345323;13942.0458307643;21914.4354052288;37767.6366074521;41318.8570543334;59758.6250597147;NA;NA	7911.878428445923	1148.5372055396267	9	9	40591-V08H3	NA	Slide_Name	Sample_Plate	IgG	50	65338.73870542726
S1-D614G	35	0;1;5;10;20;25;50;75;100	333.299594993846;1311.90504911704;3078.29852140617;4515.81266636657;7762.70442592399;8527.17428456748;17416.4400699554;24133.1033992577;31751.7969120878	333.299594993846;1311.90504911704;3078.29852140617;4515.81266636657;7762.70442592399;8527.17428456748;17416.4400699554;24133.1033992577;31751.7969120878	1168.9804247253608	308.7752136403767	9	9	40591-V08H3	NA	Slide_Name	Sample_Plate	IgG	50	16607.741106744197
S1-D614G	36	0;1;5;10;20;25;50;75;100	266.927117543744;1007.36307615991;2131.31455547173;3228.26422117269;5111.893004883;5603.10012914263;10261.9756779229;14555.7656624331;18843.784957009	266.927117543744;1007.36307615991;2131.31455547173;3228.26422117269;5111.893004883;5603.10012914263;10261.9756779229;14555.7656624331;18843.784957009	1049.9264480630966	180.2833928991988	9	9	40591-V08H3	NA	Slide_Name	Sample_Plate	IgG	50	10064.096093023036
S1-D614G	37	0;1;5;10;20;25;50;75;100	111.139758549816;421.506688527518;917.672287757904;1330.63576876542;2184.30213348199;2430.63148753242;3946.44269929024;5323.78292087897;7367.19351059722	111.139758549816;421.506688527518;917.672287757904;1330.63576876542;2184.30213348199;2430.63148753242;3946.44269929024;5323.78292087897;7367.19351059722	510.68142043117314	67.96214850175149	9	9	40591-V08H3	NA	Slide_Name	Sample_Plate	IgG	50	3908.7888455187476
S1-D614G	38	0;1;5;10;20;25;50;75;100	1039.56957840934;3708.03549234045;8520.7763329694;12722.1064017348;22670.3592864178;27330.5611772214;42015.4848099882;52493.7003614583;61732.5727518672	1039.56957840934;3708.03549234045;8520.7763329694;12722.1064017348;22670.3592864178;27330.5611772214;42015.4848099882;NA;NA	3945.6452208583532	814.3006894871436	9	9	40591-V08H3	NA	Slide_Name	Sample_Plate	IgG	50	44660.67969521553
S1-D614G	39	0;1;5;10;20;25;50;75;100	368.169565594909;1404.55374246325;3194.35213426788;4668.99759724811;7737.97072416497;8868.76205513317;17241.4331454766;24962.6550163966;33139.3916737595	368.169565594909;1404.55374246325;3194.35213426788;4668.99759724811;7737.97072416497;8868.76205513317;17241.4331454766;24962.6550163966;33139.3916737595	1116.7589655984484	320.0540383360803	9	9	40591-V08H3	NA	Slide_Name	Sample_Plate	IgG	50	17119.46088240246
S1-D614G	40	0;1;5;10;20;25;50;75;100	152.0958682598;608.065790934876;1322.34013802558;1886.87670538633;3154.52910664032;3263.66440940567;5846.71590795077;7677.16361231093;10579.3293999956	152.0958682598;608.065790934876;1322.34013802558;1886.87670538633;3154.52910664032;3263.66440940567;5846.71590795077;NA;10579.3293999956	697.1008671156213	100.64839047238851	9	9	40591-V08H3	NA	Slide_Name	Sample_Plate	IgG	50	5729.520390735047
S1-D614G	41	0;1;5;10;20;25;50;75;100	28.0395029219601;115.282850689039;255.565456243445;380.76767296003;543.628307603653;610.686296325859;989.081588502363;1226.80463740497;1617.18802279619	28.0395029219601;115.282850689039;255.565456243445;380.76767296003;543.628307603653;610.686296325859;989.081588502363;NA;1617.18802279619	167.0890036528974	15.18259558682162	9	9	40591-V08H3	NA	Slide_Name	Sample_Plate	IgG	50	926.2187829939784
S1-D614G	42	0;1;5;10;20;25;50;75;100	1852.72255446717;6902.36020781369;15944.5459904395;24047.4089682764;38483.9300608449;42793.387003587;61622.2231476844;63317.1878103507;62649.3803615979	1852.72255446717;6902.36020781369;15944.5459904395;24047.4089682764;38483.9300608449;42793.387003587;61622.2231476844;NA;NA	8854.96637440084	1168.124444255019	9	9	40591-V08H3	NA	Slide_Name	Sample_Plate	IgG	50	67261.18858715179
S1-D614G	43	0;1;5;10;20;25;50;75;100	616.254014953804;2476.1772740881;5439.37066882131;8089.30100431232;14101.3278119711;16425.931720642;32905.6717446131;41724.2566034866;49099.2056222645	616.254014953804;2476.1772740881;5439.37066882131;8089.30100431232;14101.3278119711;16425.931720642;32905.6717446131;41724.2566034866;NA	2325.974287856458	554.6800889249284	9	9	40591-V08H3	NA	Slide_Name	Sample_Plate	IgG	50	30059.97873410288
S1-D614G	44	0;1;5;10;20;25;50;75;100	12.0217595638161;34.456553252016;44.1110324046026;85.8688691191802;115.51447157833;131.102586673477;164.089894798883;207.882964155785;295.132433828487	12.0217595638161;34.456553252016;44.1110324046026;85.8688691191802;115.51447157833;131.102586673477;NA;NA;295.132433828487	41.778265965276084	2.644471084863209	9	9	40591-V08H3	NA	Slide_Name	Sample_Plate	IgG	50	174.00182020843656
S1-D614G	45	0;1;5;10;20;25;50;75;100	13.0866374136174;50.2118573285478;77.0501415194525;110.048862572585;187.385939947771;179.144339109063;338.181281443816;364.23998688164;534.60707345636	13.0866374136174;50.2118573285478;77.0501415194525;110.048862572585;187.385939947771;179.144339109063;338.181281443816;NA;534.60707345636	52.997548239429726	5.0508803169468015	9	9	40591-V08H3	NA	Slide_Name	Sample_Plate	IgG	50	305.54156408676977
S1-D614G	46	0;1;5;10;20;25;50;75;100	22.6085645638069;88.4987340735585;181.692577052752;248.567052374391;405.490267843817;434.449590935773;678.461704184221;869.931814666001;1234.76975847418	22.6085645638069;88.4987340735585;181.692577052752;248.567052374391;405.490267843817;434.449590935773;678.461704184221;NA;1234.76975847418	108.59373376926872	11.496627390276524	9	9	40591-V08H3	NA	Slide_Name	Sample_Plate	IgG	50	683.4251032830949
S1-D614G	47	0;1;5;10;20;25;50;75;100	38.0890590872014;136.473743215289;304.569292422133;438.344720150096;714.543198418995;753.370506051222;1142.43270918569;1530.58983358302;1943.25469061498	38.0890590872014;136.473743215289;304.569292422133;438.344720150096;714.543198418995;753.370506051222;NA;NA;1943.25469061498	204.77772132686414	17.982615904794184	9	9	40591-V08H3	NA	Slide_Name	Sample_Plate	IgG	50	1103.9085165665733
S1-D614G	48	0;1;5;10;20;25;50;75;100	12.188747361741;51.5836548969172;71.8102543602668;125.149740621361;151.180584139148;155.140146187309;252.103279664661;294.65660652055;404.110811847347	12.188747361741;51.5836548969172;71.8102543602668;125.149740621361;151.180584139148;155.140146187309;NA;NA;404.110811847347	56.47577763413848	3.576605565062861	9	9	40591-V08H3	NA	Slide_Name	Sample_Plate	IgG	50	235.30605588728156
S1-D614G	49	0;1;5;10;20;25;50;75;100	12.0217595638161;36.9622275297108;56.4938008888023;67.1068539058226;99.7709028094828;117.199479836318;196.492681899868;234.543342292013;317.424418854741	12.0217595638161;36.9622275297108;56.4938008888023;67.1068539058226;99.7709028094828;117.199479836318;196.492681899868;NA;317.424418854741	35.778271256283006	2.925336280750229	9	9	40591-V08H3	NA	Slide_Name	Sample_Plate	IgG	50	182.04508529379444
S1-D614G	50	0;1;5;10;20;25;50;75;100	11.4440462903447;32.2704629134242;68.3496249739069;101.004702247218;128.930614842623;126.287082931511;237.650028532588;298.409929809209;393.416495844897	11.4440462903447;32.2704629134242;68.3496249739069;101.004702247218;128.930614842623;126.287082931511;237.650028532588;NA;393.416495844897	41.68818059916868	3.629609543996032	9	9	40591-V08H3	NA	Slide_Name	Sample_Plate	IgG	50	223.1686577989703
S1-D614G	51	0;1;5;10;20;25;50;75;100	13.0404040108478;32.2378413662132;67.0967399191142;80.2167542013203;105.980317217165;124.368568519762;189.355632530375;202.894233190392;292.921167226608	13.0404040108478;32.2378413662132;67.0967399191142;80.2167542013203;105.980317217165;124.368568519762;NA;NA;292.921167226608	42.89457962433395	2.5813648142279035	9	9	40591-V08H3	NA	Slide_Name	Sample_Plate	IgG	50	171.9628203357291
S1-D614G	52	0;1;5;10;20;25;50;75;100	9.90754813182565;35.9697777097029;56.0230893128479;70.783764643104;81.0831676020358;91.5382037575538;125.370589027288;144.420508151015;180.691515002312	9.90754813182565;35.9697777097029;56.0230893128479;70.783764643104;81.0831676020358;NA;NA;NA;NA	28.666057506222206	3.0676961074557014	9	9	40591-V08H3	NA	Slide_Name	Sample_Plate	IgG	50	182.0508628790073
S1-D614G	53	0;1;5;10;20;25;50;75;100	193.983710684854;734.132784477682;1649.18518627729;2392.23104339405;3864.34379840591;4059.91140590334;7341.37812309325;9901.59536558579;13499.3857425315	193.983710684854;734.132784477682;1649.18518627729;2392.23104339405;3864.34379840591;4059.91140590334;7341.37812309325;9901.59536558579;13499.3857425315	841.2717260556819	126.10035533514856	9	9	40591-V08H3	NA	Slide_Name	Sample_Plate	IgG	50	7146.28949281311
S1-D614G	54	0;1;5;10;20;25;50;75;100	233.436709079199;966.146330885429;2140.9628415826;3259.47920588817;5415.80769448333;5976.09083359984;10933.3858588931;15586.8062747017;20766.9720277272	233.436709079199;966.146330885429;2140.9628415826;3259.47920588817;5415.80769448333;5976.09083359984;10933.3858588931;15586.8062747017;20766.9720277272	952.4955163515273	198.2749235303387	9	9	40591-V08H3	NA	Slide_Name	Sample_Plate	IgG	50	10866.241692868463
S1-D614G	55	0;1;5;10;20;25;50;75;100	214.020065667994;785.201391230453;1735.02437944028;2500.788862057;4247.97462180417;4549.22667180027;8174.30698602752;10767.820998004;14228.3370624088	214.020065667994;785.201391230453;1735.02437944028;2500.788862057;4247.97462180417;4549.22667180027;8174.30698602752;10767.820998004;14228.3370624088	964.1739461940628	134.70327105837032	9	9	40591-V08H3	NA	Slide_Name	Sample_Plate	IgG	50	7699.337499112578
S1-D614G	56	0;1;5;10;20;25;50;75;100	11.5482077829006;35.9697777097029;56.0230893128479;70.783764643104;81.0831676020358;91.5382037575538;125.370589027288;144.420508151015;180.691515002312	11.5482077829006;35.9697777097029;56.0230893128479;70.783764643104;81.0831676020358;NA;NA;NA;NA	29.312974280184275	3.02342043471305	9	9	40591-V08H3	NA	Slide_Name	Sample_Plate	IgG	50	180.4839960158368
S1-D614G	57	0;1;5;10;20;25;50;75;100	11.5475165934626;37.7529986420041;66.1249858735873;91.3636234648486;138.496165697346;128.029277591312;207.020060749166;262.730845260154;325.928083353787	11.5475165934626;37.7529986420041;66.1249858735873;91.3636234648486;138.496165697346;128.029277591312;207.020060749166;NA;NA	40.034306942011106	3.6044547749337745	9	9	40591-V08H3	NA	Slide_Name	Sample_Plate	IgG	50	220.25704568869983
S1-D614G	58	0;1;5;10;20;25;50;75;100	11.3814123629715;44.8431583488791;65.5700764259495;95.6748604675311;132.582815863234;158.913671084985;239.702459972369;308.207864807234;383.144178638292	11.3814123629715;44.8431583488791;65.5700764259495;95.6748604675311;132.582815863234;158.913671084985;NA;NA;NA	31.594821073468875	5.2360175100448725	9	9	40591-V08H3	NA	Slide_Name	Sample_Plate	IgG	50	293.3956965757125
S1-D614G	59	0;1;5;10;20;25;50;75;100	19.080207010579;85.4470311674567;170.815172399913;241.332312265551;355.485244958349;397.58178292687;604.561729463977;732.178064681337;917.889478936184	19.080207010579;85.4470311674567;170.815172399913;241.332312265551;355.485244958349;397.58178292687;NA;NA;NA	68.11457780562577	14.115643998278108	9	9	40591-V08H3	NA	Slide_Name	Sample_Plate	IgG	50	773.8967777195312
S1-D614G	60	0;1;5;10;20;25;50;75;100	12.0217595638161;35.9697777097029;56.0230893128479;70.783764643104;81.0831676020358;91.5382037575538;125.370589027288;144.420508151015;180.691515002312	12.0217595638161;35.9697777097029;56.0230893128479;70.783764643104;81.0831676020358;NA;NA;NA;NA	29.49969709634736	3.0106409263824965	9	9	40591-V08H3	NA	Slide_Name	Sample_Plate	IgG	50	180.0317434154722
S1-D614G	61	0;1;5;10;20;25;50;75;100	130.137300735618;510.956799797461;1085.2975647055;1491.97983168496;2418.08351425184;2439.50915774758;3881.2574661483;4849.19956628714;6235.56071800199	130.137300735618;510.956799797461;1085.2975647055;1491.97983168496;2418.08351425184;2439.50915774758;3881.2574661483;NA;6235.56071800199	747.5763752602264	57.877589341191666	9	9	40591-V08H3	NA	Slide_Name	Sample_Plate	IgG	50	3641.45584231981
S1-D614G	62	0;1;5;10;20;25;50;75;100	267.683717172948;1074.22077917657;2325.92398672231;3285.00324893571;5601.79145986637;5918.35876320705;10716.8247186869;14474.2416113968;18874.7811917921	267.683717172948;1074.22077917657;2325.92398672231;3285.00324893571;5601.79145986637;5918.35876320705;10716.8247186869;14474.2416113968;18874.7811917921	1249.5608894042914	179.3453897633502	9	9	40591-V08H3	NA	Slide_Name	Sample_Plate	IgG	50	10216.830377571801
S1-D614G	63	0;1;5;10;20;25;50;75;100	209.621134419939;843.585298586655;1911.35402161464;2733.37324191668;4367.71885938318;4719.65099200561;7882.06106788316;10552.2653229923;14088.8709761103	209.621134419939;843.585298586655;1911.35402161464;2733.37324191668;4367.71885938318;4719.65099200561;7882.06106788316;10552.2653229923;14088.8709761103	1094.9806265104005	130.95690656055547	9	9	40591-V08H3	NA	Slide_Name	Sample_Plate	IgG	50	7642.825954538174
S1-D614G	64	0;1;5;10;20;25;50;75;100	11.6563978923052;39.5196137884516;56.0230893128479;70.783764643104;81.0831676020358;91.5382037575538;125.370589027288;144.420508151015;180.691515002312	11.6563978923052;39.5196137884516;56.0230893128479;70.783764643104;81.0831676020358;NA;NA;NA;NA	30.65954675104911	2.938008318986081	9	9	40591-V08H3	NA	Slide_Name	Sample_Plate	IgG	50	177.55996270035317
S1-HKU1	1	0;1;5;10;20;25;50;75;100	98.8787014099454;33.2894925019356;17.5397963690834;9.98276664964437;-44.7690966152994;-113.48158992184;-251.114057458781;87.132187292214;162.785160972458	NA;33.2894925019356;17.5397963690834;9.98276664964437;-44.7690966152994;-113.48158992184;-251.114057458781;87.132187292214;162.785160972458	-52.90125439387977	1.1348765557358511	10	10	40021-V08H	NA	Slide_Name	Sample_Plate	IgG	50	3.84257339291279
S1-HKU1	2	0;1;5;10;20;25;50;75;100	975.353650950255;3972.79276147577;9131.07069105677;14030.0993423322;26373.2293719132;31219.4686468244;56682.6707731762;63551.7187091256;62992.6320145355	975.353650950255;3972.79276147577;9131.07069105677;14030.0993423322;26373.2293719132;31219.4686468244;56682.6707731762;NA;NA	2945.975658143385	1096.9626633398657	10	10	40021-V08H	NA	Slide_Name	Sample_Plate	IgG	50	57794.10882513667
S1-HKU1	3	0;1;5;10;20;25;50;75;100	1209.85671785816;4826.82439088337;10640.3623115313;16835.6748926301;31335.8048748921;38466.3724889266;62972.4518072325;63826.1542959195;63339.8520173539	1209.85671785816;4826.82439088337;10640.3623115313;16835.6748926301;31335.8048748921;38466.3724889266;62972.4518072325;NA;NA	4244.450735391115	1230.416147173119	10	10	40021-V08H	NA	Slide_Name	Sample_Plate	IgG	50	65765.25809404707
S1-HKU1	4	0;1;5;10;20;25;50;75;100	1855.82279447169;7324.28400366624;16315.0446884973;24942.4902662277;45613.0173078715;51934.1427442311;63661.9513054389;63800.3182640343;63318.7474292454	1855.82279447169;7324.28400366624;16315.0446884973;24942.4902662277;45613.0173078715;51934.1427442311;NA;NA;NA	4660.99499539888	1967.521833320856	10	10	40021-V08H	NA	Slide_Name	Sample_Plate	IgG	50	103037.08666144169
S1-HKU1	5	0;1;5;10;20;25;50;75;100	1665.35167596965;6638.70203204897;15072.7605601598;23420.0381179587;42097.9401914978;48706.9163205349;63443.0026745731;63475.8986961391;62869.619211835	1665.35167596965;6638.70203204897;15072.7605601598;23420.0381179587;42097.9401914978;48706.9163205349;NA;NA;NA	4224.067966276901	1840.2836245984981	10	10	40021-V08H	NA	Slide_Name	Sample_Plate	IgG	50	96238.2491962018
S1-HKU1	6	0;1;5;10;20;25;50;75;100	3843.19742162003;15234.6684093409;35399.4596152688;51147.1295385445;63184.6832790796;63324.2868756095;63402.0348921645;63401.9902751171;62814.8323593332	3843.19742162003;15234.6684093409;35399.4596152688;51147.1295385445;NA;NA;NA;NA;NA	8263.827169933389	4535.571644065048	10	10	40021-V08H	NA	Slide_Name	Sample_Plate	IgG	50	235042.40937318577
S1-HKU1	7	0;1;5;10;20;25;50;75;100	2434.53077895997;9656.54982337049;21963.4196011659;34118.034978276;55840.6956214256;60281.8892396332;63480.2583827544;63524.2754679273;63019.7487442925	2434.53077895997;9656.54982337049;21963.4196011659;34118.034978276;55840.6956214256;NA;NA;NA;NA	6328.421769883916	2565.8644987160665	10	10	40021-V08H	NA	Slide_Name	Sample_Plate	IgG	50	134621.64670568725
S1-HKU1	8	0;1;5;10;20;25;50;75;100	331.59143310019;1183.20742453026;2669.48969974925;3803.80161322586;5649.36107764724;6110.63024229772;11252.133008355;21017.1383774806;29191.9268133433	331.59143310019;1183.20742453026;2669.48969974925;3803.80161322586;5649.36107764724;6110.63024229772;11252.133008355;21017.1383774806;29191.9268133433	302.5243915966821	274.42853204671076	10	10	40021-V08H	NA	Slide_Name	Sample_Plate	IgG	50	14023.95099393222
S1-HKU1	9	0;1;5;10;20;25;50;75;100	603.565895473733;2130.44409797958;4754.21338805687;7398.7380922831;12159.4376786541;14426.6802488947;30166.6229672261;46172.0934784261;57414.7900193013	603.565895473733;2130.44409797958;4754.21338805687;7398.7380922831;12159.4376786541;14426.6802488947;30166.6229672261;46172.0934784261;57414.7900193013	1227.6371025734163	574.0484333676042	10	10	40021-V08H	NA	Slide_Name	Sample_Plate	IgG	50	29930.058770953623
S1-HKU1	10	0;1;5;10;20;25;50;75;100	940.895202894039;3804.50398680017;8280.20813773676;13079.433674187;23698.7376595847;28751.7323053948;54759.0782197818;63978.1461449276;63479.0423210248	940.895202894039;3804.50398680017;8280.20813773676;13079.433674187;23698.7376595847;28751.7323053948;54759.0782197818;NA;NA	2333.4420830014187	1053.8783297781024	10	10	40021-V08H	NA	Slide_Name	Sample_Plate	IgG	50	55027.35857190654
S1-HKU1	11	0;1;5;10;20;25;50;75;100	832.578361655636;3290.32096564149;7280.27965270535;11193.399741064;20225.789553139;24420.1976628152;49880.8196760767;62965.1267972013;63719.9317032276	832.578361655636;3290.32096564149;7280.27965270535;11193.399741064;20225.789553139;24420.1976628152;49880.8196760767;62965.1267972013;NA	2808.4837863447183	847.4228070943066	10	10	40021-V08H	NA	Slide_Name	Sample_Plate	IgG	50	45179.62414106005
S1-HKU1	12	0;1;5;10;20;25;50;75;100	861.508365406926;3253.72384798428;7189.75591510569;10702.8463937191;18353.218945256;20934.6741952726;41964.5060527368;55996.5487246065;62264.7596817021	861.508365406926;3253.72384798428;7189.75591510569;10702.8463937191;18353.218945256;20934.6741952726;41964.5060527368;55996.5487246065;NA	2853.3016132000917	733.4966104004689	10	10	40021-V08H	NA	Slide_Name	Sample_Plate	IgG	50	39528.13213322354
S1-HKU1	13	0;1;5;10;20;25;50;75;100	283.357627826596;980.491606430025;2104.47670087123;3074.16192394026;4500.20743298112;5074.30507336849;9645.93760938366;19254.7799748506;28215.2549327626	283.357627826596;980.491606430025;2104.47670087123;3074.16192394026;4500.20743298112;5074.30507336849;9645.93760938366;19254.7799748506;28215.2549327626	-243.2317996434625	263.36384293428597	10	10	40021-V08H	NA	Slide_Name	Sample_Plate	IgG	50	12924.960347070835
S1-HKU1	14	0;1;5;10;20;25;50;75;100	1277.93681450964;5020.13692275856;11374.6200087738;18042.4984991518;32072.4800481488;38549.5772659567;58512.0527800525;62823.1930967248;62130.6795409087	1277.93681450964;5020.13692275856;11374.6200087738;18042.4984991518;32072.4800481488;38549.5772659567;58512.0527800525;NA;NA	5443.457589483816	1141.8477406573427	10	10	40021-V08H	NA	Slide_Name	Sample_Plate	IgG	50	62535.84462235095
S1-HKU1	15	0;1;5;10;20;25;50;75;100	169.130650016994;494.003153094723;1188.71721939497;1630.69820798427;2278.86574509025;2405.08069071288;3968.474926588;8400.70499483184;12023.5113507686	169.130650016994;494.003153094723;1188.71721939497;1630.69820798427;2278.86574509025;2405.08069071288;3968.474926588;8400.70499483184;12023.5113507686	109.69551963166123	110.3913540622291	10	10	40021-V08H	NA	Slide_Name	Sample_Plate	IgG	50	5629.263222743116
S1-HKU1	16	0;1;5;10;20;25;50;75;100	905.565834801871;3333.63735766251;7492.28063508961;11498.8098816049;19195.2722276235;22505.6091654373;45676.2093406316;59984.7075084741;63976.003344504	905.565834801871;3333.63735766251;7492.28063508961;11498.8098816049;19195.2722276235;22505.6091654373;45676.2093406316;59984.7075084741;NA	2923.4491847021177	791.4220348048844	10	10	40021-V08H	NA	Slide_Name	Sample_Plate	IgG	50	42494.55092494634
S1-HKU1	17	0;1;5;10;20;25;50;75;100	941.2174921735;3581.71983548345;7899.06158105187;11663.0918319845;19037.7490401564;22651.914428742;44547.527871064;60029.0955462157;61742.7423323466	941.2174921735;3581.71983548345;7899.06158105187;11663.0918319845;19037.7490401564;22651.914428742;44547.527871064;60029.0955462157;NA	3095.6270904259814	782.7223704487294	10	10	40021-V08H	NA	Slide_Name	Sample_Plate	IgG	50	42231.74561286245
S1-HKU1	18	0;1;5;10;20;25;50;75;100	2373.8719243859;9091.25832657327;20116.1967276787;30870.534383141;48561.435006011;53201.0481394061;63722.8073587141;63839.3499239615;63332.835985949	2373.8719243859;9091.25832657327;20116.1967276787;30870.534383141;48561.435006011;53201.0481394061;NA;NA;NA	7256.869285486927	1978.2480130208912	10	10	40021-V08H	NA	Slide_Name	Sample_Plate	IgG	50	106169.26993653149
S1-HKU1	19	0;1;5;10;20;25;50;75;100	1448.01206199329;5568.74979390113;12651.744560868;19671.9893541017;35477.6416592116;42151.4953032284;62102.1266717445;64092.1481347984;63667.4319433839	1448.01206199329;5568.74979390113;12651.744560868;19671.9893541017;35477.6416592116;42151.4953032284;62102.1266717445;NA;NA	6340.107960734674	1213.4324655847374	10	10	40021-V08H	NA	Slide_Name	Sample_Plate	IgG	50	67011.73123997154
S1-HKU1	20	0;1;5;10;20;25;50;75;100	1348.80546689237;5134.24282978822;11260.7551377948;17192.4534759469;30980.8196107883;36671.9085347012;61911.4186106268;64112.9834536951;63759.4708095522	1348.80546689237;5134.24282978822;11260.7551377948;17192.4534759469;30980.8196107883;36671.9085347012;61911.4186106268;NA;NA	4573.692306129044	1193.5545722850027	10	10	40021-V08H	NA	Slide_Name	Sample_Plate	IgG	50	64251.420920379176
S1-HKU1	21	0;1;5;10;20;25;50;75;100	516.883737181184;1938.98741062498;4162.02824534165;6169.54677913771;10051.9424915246;11241.1145985125;20779.831092936;34843.7354754148;47046.8471295524	516.883737181184;1938.98741062498;4162.02824534165;6169.54677913771;10051.9424915246;11241.1145985125;20779.831092936;34843.7354754148;47046.8471295524	915.0477907030896	449.35484910453823	10	10	40021-V08H	NA	Slide_Name	Sample_Plate	IgG	50	23382.790245930002
S1-HKU1	22	0;1;5;10;20;25;50;75;100	1950.6223964754;7166.01563748944;16983.3947128307;25763.6706975255;43622.4254647112;48751.6255065974;63446.6210381482;63459.9424585929;62913.5467619379	1950.6223964754;7166.01563748944;16983.3947128307;25763.6706975255;43622.4254647112;48751.6255065974;NA;NA;NA	5374.934348850947	1835.8712839758023	10	10	40021-V08H	NA	Slide_Name	Sample_Plate	IgG	50	97168.49854764107
S1-HKU1	23	0;1;5;10;20;25;50;75;100	412.268988757982;1526.37160913651;3466.47055990069;5154.56937952129;7943.52629429516;8944.49498796715;17981.0005280151;32032.3602877876;43578.0982894563	412.268988757982;1526.37160913651;3466.47055990069;5154.56937952129;7943.52629429516;8944.49498796715;17981.0005280151;32032.3602877876;43578.0982894563	142.53823849824403	418.7283803438936	10	10	40021-V08H	NA	Slide_Name	Sample_Plate	IgG	50	21078.957255692923
S1-HKU1	24	0;1;5;10;20;25;50;75;100	1289.48810450999;4957.27211953328;10734.7911938184;16325.9893216543;29030.5287619043;33691.3854463151;58637.9332230463;63367.1007210759;62889.2946348689	1289.48810450999;4957.27211953328;10734.7911938184;16325.9893216543;29030.5287619043;33691.3854463151;58637.9332230463;NA;NA	4282.171493940104	1123.3530424612693	10	10	40021-V08H	NA	Slide_Name	Sample_Plate	IgG	50	60449.823617003574
S1-HKU1	25	0;1;5;10;20;25;50;75;100	1924.38751666166;7749.46408502514;15499.6067703404;20272.3714989221;32652.4462860492;38620.2591260998;62359.4553238872;62028.5542448684;61133.1720422446	1924.38751666166;7749.46408502514;15499.6067703404;20272.3714989221;32652.4462860492;38620.2591260998;62359.4553238872;NA;NA	7260.071939694298	1155.4728561182483	10	10	40021-V08H	NA	Slide_Name	Sample_Plate	IgG	50	65033.71474560671
S1-HKU1	26	0;1;5;10;20;25;50;75;100	1430.85344349561;5458.13181332028;12437.14682244;19292.5943930982;34596.0549331762;40844.1960032118;58690.5494096234;62310.0813190835;61430.8020949209	1430.85344349561;5458.13181332028;12437.14682244;19292.5943930982;34596.0549331762;40844.1960032118;58690.5494096234;NA;NA	6490.392749758759	1146.9979961266135	10	10	40021-V08H	NA	Slide_Name	Sample_Plate	IgG	50	63840.29255608944
S1-HKU1	27	0;1;5;10;20;25;50;75;100	951.759091406765;3537.4353138496;7587.31824473777;11787.8423780162;19794.1283119265;23459.4958073414;43646.7070726979;56925.7505465619;62245.4072668947	951.759091406765;3537.4353138496;7587.31824473777;11787.8423780162;19794.1283119265;23459.4958073414;43646.7070726979;56925.7505465619;NA	3612.731671265826	746.1751795505996	10	10	40021-V08H	NA	Slide_Name	Sample_Plate	IgG	50	40921.49064879581
S1-HKU1	28	0;1;5;10;20;25;50;75;100	1202.03034519284;4398.33640236454;9599.38105089753;14754.185756116;24911.3781736023;29613.3500378897;54473.2754267285;63365.9699955913;62887.1131691971	1202.03034519284;4398.33640236454;9599.38105089753;14754.185756116;24911.3781736023;29613.3500378897;54473.2754267285;NA;NA	3423.505602810372	1035.922504262332	10	10	40021-V08H	NA	Slide_Name	Sample_Plate	IgG	50	55219.630815926976
S1-HKU1	29	0;1;5;10;20;25;50;75;100	593.019256043803;2098.3781119075;4493.45678167582;7019.32819454289;10477.0820337146;11823.7805661985;20778.6967632949;32440.5439141652;42262.0600323959	593.019256043803;2098.3781119075;4493.45678167582;7019.32819454289;10477.0820337146;11823.7805661985;20778.6967632949;32440.5439141652;42262.0600323959	1864.1354699577448	402.8291133717462	10	10	40021-V08H	NA	Slide_Name	Sample_Plate	IgG	50	22005.591138545056
S1-HKU1	30	0;1;5;10;20;25;50;75;100	568.142654249733;2001.99694992696;4446.21420512492;6680.59985795486;11183.6353289913;12633.5364960549;26833.4680958724;42617.1765581381;54157.6556025645	568.142654249733;2001.99694992696;4446.21420512492;6680.59985795486;11183.6353289913;12633.5364960549;26833.4680958724;42617.1765581381;54157.6556025645	858.2643802417055	536.35680533812	10	10	40021-V08H	NA	Slide_Name	Sample_Plate	IgG	50	27676.104647147706
S1-HKU1	31	0;1;5;10;20;25;50;75;100	621.896494078332;2337.1777586154;5118.4071343694;7731.98183699752;12590.9063057887;14459.6446066552;30821.502154199;46960.8263548438;58135.015928103	621.896494078332;2337.1777586154;5118.4071343694;7731.98183699752;12590.9063057887;14459.6446066552;30821.502154199;46960.8263548438;58135.015928103	1416.6088921546107	580.5170578470592	10	10	40021-V08H	NA	Slide_Name	Sample_Plate	IgG	50	30442.46178450757
S1-HKU1	32	0;1;5;10;20;25;50;75;100	696.455688296889;2411.25068968739;5218.38270284452;7814.8325707737;12674.9462413905;14262.4995445782;28574.2884012898;43742.6971891911;54588.3399628733	696.455688296889;2411.25068968739;5218.38270284452;7814.8325707737;12674.9462413905;14262.4995445782;28574.2884012898;43742.6971891911;54588.3399628733	1783.2876052383097	538.2311347684639	10	10	40021-V08H	NA	Slide_Name	Sample_Plate	IgG	50	28694.844343661505
S1-HKU1	33	0;1;5;10;20;25;50;75;100	1690.77960786526;6325.39952915933;13718.6483677523;19712.5051913374;33021.1067713923;39503.4397203036;63448.6685734835;63497.0727048756;62941.4209910035	1690.77960786526;6325.39952915933;13718.6483677523;19712.5051913374;33021.1067713923;39503.4397203036;63448.6685734835;NA;NA	6232.740788991589	1205.3275877329058	10	10	40021-V08H	NA	Slide_Name	Sample_Plate	IgG	50	66499.12017563688
S1-HKU1	34	0;1;5;10;20;25;50;75;100	742.388080597009;2905.94019177613;6160.32448707477;9750.79262798178;16373.6612901906;19082.1963682187;36833.11986907;50532.987928022;58010.6685739216	742.388080597009;2905.94019177613;6160.32448707477;9750.79262798178;16373.6612901906;19082.1963682187;36833.11986907;50532.987928022;NA	2504.252664655863	657.7816641165817	10	10	40021-V08H	NA	Slide_Name	Sample_Plate	IgG	50	35393.335870484945
S1-HKU1	35	0;1;5;10;20;25;50;75;100	650.797098128458;2409.77871194128;5300.6097320507;8236.57541175504;13627.4327226415;15614.7227418152;32627.6885595556;48332.1330816712;55920.4578687475	650.797098128458;2409.77871194128;5300.6097320507;8236.57541175504;13627.4327226415;15614.7227418152;32627.6885595556;48332.1330816712;NA	1376.4334926923466	622.5175812796791	10	10	40021-V08H	NA	Slide_Name	Sample_Plate	IgG	50	32502.312556676305
S1-HKU1	36	0;1;5;10;20;25;50;75;100	990.955771368061;3608.36905758093;7760.9510677139;11993.1803491392;19976.9536227563;22324.9073811488;44873.8498041578;57105.6399826857;62420.3883147536	990.955771368061;3608.36905758093;7760.9510677139;11993.1803491392;19976.9536227563;22324.9073811488;44873.8498041578;57105.6399826857;NA	3584.387199531272	752.4715561306482	10	10	40021-V08H	NA	Slide_Name	Sample_Plate	IgG	50	41207.965006063685
S1-HKU1	37	0;1;5;10;20;25;50;75;100	900.748580806617;3368.50755106221;7577.99548592554;11519.5235083318;18493.15270866;21370.9098148751;40930.5496856272;56505.2770218017;60679.0356308996	900.748580806617;3368.50755106221;7577.99548592554;11519.5235083318;18493.15270866;21370.9098148751;40930.5496856272;56505.2770218017;NA	3134.696591906777	728.9736108700857	10	10	40021-V08H	NA	Slide_Name	Sample_Plate	IgG	50	39583.377135411065
S1-HKU1	38	0;1;5;10;20;25;50;75;100	1813.00501564297;6813.81552643009;15830.3575632574;24244.1558445826;41809.3734506319;46280.6834666321;63291.5009961836;63322.8839115;62738.8793284247	1813.00501564297;6813.81552643009;15830.3575632574;24244.1558445826;41809.3734506319;46280.6834666321;NA;NA;NA	4969.725627200891	1753.6563459667498	10	10	40021-V08H	NA	Slide_Name	Sample_Plate	IgG	50	92652.54292553838
S1-HKU1	39	0;1;5;10;20;25;50;75;100	1312.76483825692;5176.16163743836;11176.0180504331;17302.593692976;31004.9143453717;36877.6345233904;59580.6861172361;63803.8602458223;63395.1260244964	1312.76483825692;5176.16163743836;11176.0180504331;17302.593692976;31004.9143453717;36877.6345233904;59580.6861172361;NA;NA	4926.902116431393	1152.634760271016	10	10	40021-V08H	NA	Slide_Name	Sample_Plate	IgG	50	62558.64012998219
S1-HKU1	40	0;1;5;10;20;25;50;75;100	592.118755547059;2287.61649488711;4917.28429221727;7278.99551594543;11371.6466033056;12600.7398695826;24666.556513737;38617.0607999167;48317.2878996778	592.118755547059;2287.61649488711;4917.28429221727;7278.99551594543;11371.6466033056;12600.7398695826;24666.556513737;38617.0607999167;48317.2878996778	1715.9157131599543	472.74848016215725	10	10	40021-V08H	NA	Slide_Name	Sample_Plate	IgG	50	25353.339721267817
S1-HKU1	41	0;1;5;10;20;25;50;75;100	160.953332165799;453.947966067358;901.997880611154;1339.94944426677;1858.96723431254;1866.95726656687;3011.4899804609;6548.47874421089;9857.58712076754	160.953332165799;453.947966067358;901.997880611154;1339.94944426677;1858.96723431254;1866.95726656687;3011.4899804609;6548.47874421089;9857.58712076754	70.80746927046312	88.6820340769079	10	10	40021-V08H	NA	Slide_Name	Sample_Plate	IgG	50	4504.909173115858
S1-HKU1	42	0;1;5;10;20;25;50;75;100	1320.76282549683;5079.9200846178;11416.8199920022;18023.3269725137;31561.0139362328;38657.6364406287;58114.3387132605;62848.993499746;62269.9935731311	1320.76282549683;5079.9200846178;11416.8199920022;18023.3269725137;31561.0139362328;38657.6364406287;58114.3387132605;NA;NA	5486.366119378229	1133.056361523468	10	10	40021-V08H	NA	Slide_Name	Sample_Plate	IgG	50	62139.184195551636
S1-HKU1	43	0;1;5;10;20;25;50;75;100	1310.08490198769;5017.7935616067;11159.9508838104;17524.1188239473;30560.2993409999;36704.0600880423;61423.2577802279;63802.3616810952;63392.8250370694	1310.08490198769;5017.7935616067;11159.9508838104;17524.1188239473;30560.2993409999;36704.0600880423;61423.2577802279;NA;NA	4598.661341992668	1184.7651890691313	10	10	40021-V08H	NA	Slide_Name	Sample_Plate	IgG	50	63836.92079544923
S1-HKU1	44	0;1;5;10;20;25;50;75;100	1797.68185781399;6614.65707803035;14561.4832914612;22265.309757892;39472.614162141;45471.6659079334;63548.1774607952;63698.4590085428;63308.319807829	1797.68185781399;6614.65707803035;14561.4832914612;22265.309757892;39472.614162141;45471.6659079334;NA;NA;NA	4368.490439635156	1704.4667117616568	10	10	40021-V08H	NA	Slide_Name	Sample_Plate	IgG	50	89591.826027718
S1-HKU1	45	0;1;5;10;20;25;50;75;100	1090.89536620966;4035.84297874011;9375.25879973541;14262.7212611217;23321.6803541482;27544.2012285196;47966.3145351979;59745.9147416893;61086.1811238885	1090.89536620966;4035.84297874011;9375.25879973541;14262.7212611217;23321.6803541482;27544.2012285196;47966.3145351979;NA;NA	3773.884304615516	911.5290485708471	10	10	40021-V08H	NA	Slide_Name	Sample_Plate	IgG	50	49350.33673315787
S1-HKU1	46	0;1;5;10;20;25;50;75;100	2912.00114658632;11395.7163699548;24873.3548159471;38436.4480944388;56705.0226638102;60994.0023715882;62421.5914094552;62230.153381377;61399.9357317032	2912.00114658632;11395.7163699548;24873.3548159471;38436.4480944388;56705.0226638102;NA;NA;NA;NA	8321.94181229207	2575.3565008132464	10	10	40021-V08H	NA	Slide_Name	Sample_Plate	IgG	50	137089.76685295437
S1-HKU1	47	0;1;5;10;20;25;50;75;100	1323.68320818468;5082.40655010167;10921.0530334403;17021.4847230958;30496.9939255147;34935.2538578976;59113.0749157213;64013.5645392554;63652.9780844973	1323.68320818468;5082.40655010167;10921.0530334403;17021.4847230958;30496.9939255147;34935.2538578976;59113.0749157213;NA;NA	4674.857273748478	1136.6662098893403	10	10	40021-V08H	NA	Slide_Name	Sample_Plate	IgG	50	61508.16776821549
S1-HKU1	48	0;1;5;10;20;25;50;75;100	555.697909383549;2121.99921860668;4664.9475973366;6535.56285230199;10321.6253505365;10995.5484864044;22354.9465887757;34756.8956605542;44704.533092979	555.697909383549;2121.99921860668;4664.9475973366;6535.56285230199;10321.6253505365;10995.5484864044;22354.9465887757;34756.8956605542;44704.533092979	1457.6660344522268	433.1914770867432	10	10	40021-V08H	NA	Slide_Name	Sample_Plate	IgG	50	23117.239888789387
S1-HKU1	49	0;1;5;10;20;25;50;75;100	1042.17577498729;3964.56920508225;8491.79949868206;13284.5837541535;23389.0411095182;27054.939163867;50677.9774810721;58306.2112738551;62310.6416556905	1042.17577498729;3964.56920508225;8491.79949868206;13284.5837541535;23389.0411095182;27054.939163867;50677.9774810721;NA;NA	2932.8092026598306	967.3461402589514	10	10	40021-V08H	NA	Slide_Name	Sample_Plate	IgG	50	51300.116215607406
S1-HKU1	50	0;1;5;10;20;25;50;75;100	1204.80251653116;4872.05514688096;10881.4765993494;16736.9033301173;29984.4339840769;35666.3188165747;58577.2975215279;63101.7725034781;62490.9527914981	1204.80251653116;4872.05514688096;10881.4765993494;16736.9033301173;29984.4339840769;35666.3188165747;58577.2975215279;NA;NA	4591.754642065542	1133.162210996392	10	10	40021-V08H	NA	Slide_Name	Sample_Plate	IgG	50	61249.86519188515
S1-HKU1	51	0;1;5;10;20;25;50;75;100	1208.46715937274;4556.69824507791;10052.4052563491;15368.2470213964;27761.8600844491;31798.3676202355;57855.3910334563;63290.9702014758;62811.6339442007	1208.46715937274;4556.69824507791;10052.4052563491;15368.2470213964;27761.8600844491;31798.3676202355;57855.3910334563;NA;NA	3659.0353569893	1108.001701994703	10	10	40021-V08H	NA	Slide_Name	Sample_Plate	IgG	50	59059.12045672444
S1-HKU1	52	0;1;5;10;20;25;50;75;100	100.764496308003;17.9221766239977;20.7958174899742;14.8353272352962;-33.4704040058988;-101.182609521317;-237.548351227122;99.1722194275797;164.99671097413	NA;17.9221766239977;20.7958174899742;14.8353272352962;-33.4704040058988;-101.182609521317;-237.548351227122;99.1722194275797;164.99671097413	-50.56806093898171	1.224004805973752	10	10	40021-V08H	NA	Slide_Name	Sample_Plate	IgG	50	10.632179359705894
S1-HKU1	53	0;1;5;10;20;25;50;75;100	1300.36976412948;5023.94954985929;11146.2268820053;17126.2451275121;29619.9011979847;34725.8536243595;57245.5312702338;63430.7313431913;62930.8603985611	1300.36976412948;5023.94954985929;11146.2268820053;17126.2451275121;29619.9011979847;34725.8536243595;57245.5312702338;NA;NA	4884.829345581448	1099.047495468594	10	10	40021-V08H	NA	Slide_Name	Sample_Plate	IgG	50	59837.20411901115
S1-HKU1	54	0;1;5;10;20;25;50;75;100	1723.70254268017;6487.95866106114;14782.7670665738;22665.9940516956;40056.09675502;46645.3185098403;62776.6812636639;62674.7193853975;61991.3239960504	1723.70254268017;6487.95866106114;14782.7670665738;22665.9940516956;40056.09675502;46645.3185098403;NA;NA;NA	4274.775663640078	1749.3964525414856	10	10	40021-V08H	NA	Slide_Name	Sample_Plate	IgG	50	91744.59829071435
S1-HKU1	55	0;1;5;10;20;25;50;75;100	1208.68329552747;4761.09076914829;10410.8586679214;16155.7439005327;28917.9806533705;33756.7200751525;59451.2895276638;63519.8725208872;63074.9385836031	1208.68329552747;4761.09076914829;10410.8586679214;16155.7439005327;28917.9806533705;33756.7200751525;59451.2895276638;NA;NA	3974.42172934928	1142.715448503348	10	10	40021-V08H	NA	Slide_Name	Sample_Plate	IgG	50	61110.19415451668
S1-HKU1	56	0;1;5;10;20;25;50;75;100	98.8787014099454;33.2894925019356;11.836837615077;-2.45804075284314;-60.6029421574655;-131.928898320418;-274.530140675181;24.9149840280023;54.5741923600127	NA;33.2894925019356;11.836837615077;-2.45804075284314;-60.6029421574655;-131.928898320418;-274.530140675181;24.9149840280023;54.5741923600127	-48.98806496256942	0.1643356793694959	10	10	40021-V08H	NA	Slide_Name	Sample_Plate	IgG	50	-40.771280994094624
S1-HKU1	57	0;1;5;10;20;25;50;75;100	1237.02230297583;4723.09532013213;10418.6712230222;15554.8330778327;27215.5123137676;30878.3099025719;54554.1423619148;62862.5773580603;64019.7098416406	1237.02230297583;4723.09532013213;10418.6712230222;15554.8330778327;27215.5123137676;30878.3099025719;54554.1423619148;NA;NA	4186.585378442136	1038.517917595696	10	10	40021-V08H	NA	Slide_Name	Sample_Plate	IgG	50	56112.48125822693
S1-HKU1	58	0;1;5;10;20;25;50;75;100	1210.55181724707;4787.99122918165;10521.1817499362;16017.9924851569;28484.3062160886;32627.6084728651;56537.7993859087;64216.6615371543;63909.7490362998	1210.55181724707;4787.99122918165;10521.1817499362;16017.9924851569;28484.3062160886;32627.6084728651;56537.7993859087;NA;NA	4277.882851486096	1083.2635260899226	10	10	40021-V08H	NA	Slide_Name	Sample_Plate	IgG	50	58441.05915598223
S1-HKU1	59	0;1;5;10;20;25;50;75;100	1115.99318344209;4226.11421407031;8906.30783199652;14214.5178635657;24521.4902731844;28619.2498471677;53366.2531643792;61838.5255894973;63627.4833162932	1115.99318344209;4226.11421407031;8906.30783199652;14214.5178635657;24521.4902731844;28619.2498471677;53366.2531643792;NA;NA	3138.8754198872057	1017.9981841314907	10	10	40021-V08H	NA	Slide_Name	Sample_Plate	IgG	50	54038.78462646174
S1-HKU1	60	0;1;5;10;20;25;50;75;100	98.8787014099454;27.5064804195084;36.8400486491021;43.9607546209736;7.02328208912664;-65.2102624380159;-190.843761538816;196.554256417231;311.860944784393	98.8787014099454;27.5064804195084;36.8400486491021;43.9607546209736;7.02328208912664;-65.2102624380159;-190.843761538816;196.554256417231;311.860944784393	-12.791530219513106	2.0338958615002323	10	10	40021-V08H	NA	Slide_Name	Sample_Plate	IgG	50	88.90326285549851
S1-HKU1	61	0;1;5;10;20;25;50;75;100	98.8787014099454;33.2894925019356;14.109209440209;3.23734246445313;-52.4734454989961;-114.693774473781;-258.163374251146;42.4671117010955;79.3149859973961	NA;33.2894925019356;14.109209440209;3.23734246445313;-52.4734454989961;-114.693774473781;-258.163374251146;42.4671117010955;79.3149859973961	-45.31679126148803	0.38329327962612264	10	10	40021-V08H	NA	Slide_Name	Sample_Plate	IgG	50	-26.152127280181897
S1-HKU1	62	0;1;5;10;20;25;50;75;100	98.8787014099454;33.2894925019356;14.3751397445895;6.51816642023736;-45.263885345831;-114.775777396355;-259.770716807873;64.685686485966;105.427646255873	NA;33.2894925019356;14.3751397445895;6.51816642023736;-45.263885345831;-114.775777396355;-259.770716807873;64.685686485966;105.427646255873	-47.31139898019928	0.639779523427051	10	10	40021-V08H	NA	Slide_Name	Sample_Plate	IgG	50	-15.322422808846728
S1-HKU1	63	0;1;5;10;20;25;50;75;100	109.724776723022;70.0989241251598;136.365389310169;188.829002287034;202.09775627404;131.304624977116;112.823178365318;731.615158829855;1029.05833427965	109.724776723022;70.0989241251598;136.365389310169;188.829002287034;202.09775627404;131.304624977116;112.823178365318;731.615158829855;1029.05833427965	29.31027988801812	8.5598763153119	10	10	40021-V08H	NA	Slide_Name	Sample_Plate	IgG	50	457.3040956536131
S1-HKU1	64	0;1;5;10;20;25;50;75;100	98.8787014099454;33.2894925019356;8.88371626512981;-4.02680561507126;-62.310839051163;-132.402042158992;-281.14040329934;16.2260933990973;32.3226653923874	NA;33.2894925019356;8.88371626512981;-4.02680561507126;-62.310839051163;-132.402042158992;-281.14040329934;16.2260933990973;32.3226653923874	-47.798671232406626	-0.023666967506167074	10	10	40021-V08H	NA	Slide_Name	Sample_Plate	IgG	50	-48.98201960771498
S1-229E	1	0;1;5;10;20;25;50;75;100	31.037179737969;65.6046791199112;104.60767481709;94.3556664308249;69.1747502822379;-52.0157231262958;66.4564599925495;497.838604395867;872.957946893689	31.037179737969;65.6046791199112;104.60767481709;94.3556664308249;69.1747502822379;-52.0157231262958;66.4564599925495;497.838604395867;872.957946893689	-36.25563545549554	7.2598529987528035	11	11	40601-V08H	NA	Slide_Name	Sample_Plate	IgG	50	326.7370144821446
S1-229E	2	0;1;5;10;20;25;50;75;100	1209.84457467801;4862.19478695032;10840.6906277673;17115.2465607187;32961.3700295717;39924.5883018297;62957.6398219665;63481.0805246725;62934.2686944543	1209.84457467801;4862.19478695032;10840.6906277673;17115.2465607187;32961.3700295717;39924.5883018297;62957.6398219665;NA;NA	4628.817892498694	1238.4671122161385	11	11	40601-V08H	NA	Slide_Name	Sample_Plate	IgG	50	66552.17350330562
S1-229E	3	0;1;5;10;20;25;50;75;100	1123.64291832689;4436.84879841142;10179.2263180396;15907.6949311431;30789.661947573;36767.2603145909;63264.43214319;63697.7886321394;63230.991000343	1123.64291832689;4436.84879841142;10179.2263180396;15907.6949311431;30789.661947573;36767.2603145909;63264.43214319;NA;NA	3616.9667712687915	1235.5855853368773	11	11	40601-V08H	NA	Slide_Name	Sample_Plate	IgG	50	65396.24603811266
S1-229E	4	0;1;5;10;20;25;50;75;100	1436.49819224403;5558.16711721304;12303.2001425828;18701.0788855253;34994.6376853114;40413.8101353185;60918.3782629192;63686.3584728767;63256.37071684	1436.49819224403;5558.16711721304;12303.2001425828;18701.0788855253;34994.6376853114;40413.8101353185;60918.3782629192;NA;NA	6068.792646517753	1187.7857828422511	11	11	40601-V08H	NA	Slide_Name	Sample_Plate	IgG	50	65458.081788630305
S1-229E	5	0;1;5;10;20;25;50;75;100	2549.43675667783;10172.1112871877;22214.9275343648;30842.8180967712;42105.1140572088;47964.7605787975;63060.3389408171;63411.0420527228;62808.5100084924	2549.43675667783;10172.1112871877;22214.9275343648;30842.8180967712;42105.1140572088;47964.7605787975;NA;NA;NA	8997.715217575822	1669.8832295992277	11	11	40601-V08H	NA	Slide_Name	Sample_Plate	IgG	50	92491.87669753721
S1-229E	6	0;1;5;10;20;25;50;75;100	3419.0858331952;13226.4849635137;29442.6312737323;44187.0255702639;59569.4908890633;62479.6671354023;62977.7594848882;63303.1033550518;62732.0039564771	3419.0858331952;13226.4849635137;29442.6312737323;44187.0255702639;59569.4908890633;NA;NA;NA;NA	10678.509905006971	2679.226916798154	11	11	40601-V08H	NA	Slide_Name	Sample_Plate	IgG	50	144639.85574491468
S1-229E	7	0;1;5;10;20;25;50;75;100	3661.35214868843;14729.1223353837;32233.5813384808;46986.8248780688;62984.6966933536;62851.2903123765;63062.5740376694;63435.5737032102;62960.3967957559	3661.35214868843;14729.1223353837;32233.5813384808;46986.8248780688;62984.6966933536;NA;NA;NA;NA	11901.605763801581	2807.9874604157635	11	11	40601-V08H	NA	Slide_Name	Sample_Plate	IgG	50	152300.97878458977
S1-229E	8	0;1;5;10;20;25;50;75;100	446.298617823001;1701.88717061353;3511.95828009479;5247.97744638296;8791.93353457549;9772.26538521277;17125.5781436073;26475.8321066867;37965.0068508326	446.298617823001;1701.88717061353;3511.95828009479;5247.97744638296;8791.93353457549;9772.26538521277;17125.5781436073;26475.8321066867;37965.0068508326	1102.669158175413	353.5479549379384	11	11	40601-V08H	NA	Slide_Name	Sample_Plate	IgG	50	18780.066905072334
S1-229E	9	0;1;5;10;20;25;50;75;100	1369.14885199108;5353.83094276075;11787.9568601184;16630.2853584238;27414.4759606347;32159.365147279;55922.4840320257;63924.1904255062;63468.731174384	1369.14885199108;5353.83094276075;11787.9568601184;16630.2853584238;27414.4759606347;32159.365147279;55922.4840320257;NA;NA	4828.44630723342	1052.5984054288247	11	11	40601-V08H	NA	Slide_Name	Sample_Plate	IgG	50	57458.36657867465
S1-229E	10	0;1;5;10;20;25;50;75;100	806.887685151223;3124.93604244074;7079.59297642606;11146.4914978578;19882.5271810492;24413.3152765502;47316.9806312922;58391.8930460108;63433.3436808543	806.887685151223;3124.93604244074;7079.59297642606;11146.4914978578;19882.5271810492;24413.3152765502;47316.9806312922;NA;NA	1830.8317950524836	909.5036822108109	11	11	40601-V08H	NA	Slide_Name	Sample_Plate	IgG	50	47306.015905593034
S1-229E	11	0;1;5;10;20;25;50;75;100	1194.88894229796;4697.646159637;10386.0122690052;16175.8601102834;30360.7590120363;35758.5014783173;56835.2938397026;64416.4360444581;63725.4232803873	1194.88894229796;4697.646159637;10386.0122690052;16175.8601102834;30360.7590120363;35758.5014783173;56835.2938397026;NA;NA	4615.490472812756	1109.0137702845982	11	11	40601-V08H	NA	Slide_Name	Sample_Plate	IgG	50	60066.178987042666
S1-229E	12	0;1;5;10;20;25;50;75;100	1758.45767002045;6842.63583727113;15214.7724843662;22812.3013672538;41543.1791161388;47123.6470822315;63314.8033696846;63757.8340392807;63351.0755738304	1758.45767002045;6842.63583727113;15214.7724843662;22812.3013672538;41543.1791161388;47123.6470822315;NA;NA;NA	4459.933134853712	1779.2687663632744	11	11	40601-V08H	NA	Slide_Name	Sample_Plate	IgG	50	93423.37145301743
S1-229E	13	0;1;5;10;20;25;50;75;100	373.095018102586;1316.13597066491;2996.93879201792;4575.80082066765;7039.34156213564;7803.41737956538;14389.8953301474;23774.4074070759;36786.6195825281	373.095018102586;1316.13597066491;2996.93879201792;4575.80082066765;7039.34156213564;7803.41737956538;14389.8953301474;23774.4074070759;36786.6195825281	302.70686937836217	336.8226924423086	11	11	40601-V08H	NA	Slide_Name	Sample_Plate	IgG	50	17143.841491493793
S1-229E	14	0;1;5;10;20;25;50;75;100	1404.24608353042;5397.79548786328;12796.4469453864;19328.9176844163;35132.3789775169;41630.2126965537;62498.6552688375;62807.1956161762;62134.167824642	1404.24608353042;5397.79548786328;12796.4469453864;19328.9176844163;35132.3789775169;41630.2126965537;62498.6552688375;NA;NA	6121.579959240612	1219.2575984632442	11	11	40601-V08H	NA	Slide_Name	Sample_Plate	IgG	50	67084.45988240282
S1-229E	15	0;1;5;10;20;25;50;75;100	374.136875138359;1421.78896054938;2921.1421542786;4611.92609848778;7309.07452027383;8301.14073301394;15166.7530180991;24898.2247939888;35984.8508640114	374.136875138359;1421.78896054938;2921.1421542786;4611.92609848778;7309.07452027383;8301.14073301394;15166.7530180991;24898.2247939888;35984.8508640114	519.2766345571739	336.76765142247035	11	11	40601-V08H	NA	Slide_Name	Sample_Plate	IgG	50	17357.65920568069
S1-229E	16	0;1;5;10;20;25;50;75;100	761.518779679311;3074.00344087378;6812.00633337188;10268.4019102223;18393.6608527878;21403.4787035647;42109.2997126002;56593.8782128756;63890.2082570973	761.518779679311;3074.00344087378;6812.00633337188;10268.4019102223;18393.6608527878;21403.4787035647;42109.2997126002;56593.8782128756;NA	2617.5723296747105	744.4928457450427	11	11	40601-V08H	NA	Slide_Name	Sample_Plate	IgG	50	39842.214616926845
S1-229E	17	0;1;5;10;20;25;50;75;100	615.190633065091;2162.86623824921;4815.35534564731;7153.89484695266;10599.0033763921;12371.3874963186;21966.7432969403;33807.8841572811;48968.7812684209	615.190633065091;2162.86623824921;4815.35534564731;7153.89484695266;10599.0033763921;12371.3874963186;21966.7432969403;33807.8841572811;48968.7812684209	1409.3797040499412	453.7646479818804	11	11	40601-V08H	NA	Slide_Name	Sample_Plate	IgG	50	24097.61210314396
S1-229E	18	0;1;5;10;20;25;50;75;100	2183.86091031418;9246.75457021544;20177.1993492534;28046.6223906696;43712.278262182;51273.0662240661;63406.5830641261;63887.3286645077;63418.9911534166	2183.86091031418;9246.75457021544;20177.1993492534;28046.6223906696;43712.278262182;51273.0662240661;NA;NA;NA	7109.402130058353	1835.7929332188637	11	11	40601-V08H	NA	Slide_Name	Sample_Plate	IgG	50	98899.04879100154
S1-229E	19	0;1;5;10;20;25;50;75;100	3539.78927318262;14043.5059972732;30055.3560574527;42120.8845506363;57675.6507279002;60226.0395561319;63412.7267499989;63885.0360016289;63467.6144231021	3539.78927318262;14043.5059972732;30055.3560574527;42120.8845506363;57675.6507279002;NA;NA;NA;NA	11203.4414441001	2539.3883162762368	11	11	40601-V08H	NA	Slide_Name	Sample_Plate	IgG	50	138172.85725791194
S1-229E	20	0;1;5;10;20;25;50;75;100	881.925039679281;3283.34488010674;7405.77631360299;11645.7821170016;20943.0079438124;25445.9476805406;49156.5481027766;61052.9826843656;63830.9478048723	881.925039679281;3283.34488010674;7405.77631360299;11645.7821170016;20943.0079438124;25445.9476805406;49156.5481027766;NA;NA	1985.1144386702167	944.7435225840424	11	11	40601-V08H	NA	Slide_Name	Sample_Plate	IgG	50	49222.29056787233
S1-229E	21	0;1;5;10;20;25;50;75;100	750.54115192086;2770.31160733792;5686.56097008083;8075.95686275358;12911.9346842253;14502.3670588985;29382.7249521514;45893.3019799009;58229.26966897	750.54115192086;2770.31160733792;5686.56097008083;8075.95686275358;12911.9346842253;14502.3670588985;29382.7249521514;45893.3019799009;58229.26966897	1696.29072068848	569.7075260491013	11	11	40601-V08H	NA	Slide_Name	Sample_Plate	IgG	50	30181.667023143546
S1-229E	22	0;1;5;10;20;25;50;75;100	1899.08863452472;7695.17397911089;16421.3835248183;24034.7762621622;37718.0586861432;42494.6636388659;57606.5322581562;63479.1336033146;62979.5380815321	1899.08863452472;7695.17397911089;16421.3835248183;24034.7762621622;37718.0586861432;42494.6636388659;NA;NA;NA	5957.094136613859	1549.5177033761001	11	11	40601-V08H	NA	Slide_Name	Sample_Plate	IgG	50	83432.97930541886
S1-229E	23	0;1;5;10;20;25;50;75;100	649.328553046708;2519.63909418656;5689.49925639033;8547.15013029292;15569.5113666498;17745.8338345855;37025.6924709504;51671.4412357694;62531.7836803111	649.328553046708;2519.63909418656;5689.49925639033;8547.15013029292;15569.5113666498;17745.8338345855;37025.6924709504;51671.4412357694;62531.7836803111	2370.1605714348284	631.5329876897523	11	11	40601-V08H	NA	Slide_Name	Sample_Plate	IgG	50	33946.80995592244
S1-229E	24	0;1;5;10;20;25;50;75;100	1277.28619849179;4652.1175022383;10376.6689586449;15563.6322265664;28544.4301021798;33880.3128285909;55830.6842142185;63385.1529968168;62924.7579166381	1277.28619849179;4652.1175022383;10376.6689586449;15563.6322265664;28544.4301021798;33880.3128285909;55830.6842142185;NA;NA	4329.781553607662	1079.4293797808732	11	11	40601-V08H	NA	Slide_Name	Sample_Plate	IgG	50	58301.250542651316
S1-229E	25	0;1;5;10;20;25;50;75;100	753.540874214433;2902.6890720214;6430.29061846365;9191.73621629081;13590.6984552718;14296.11728536;23848.4044772049;34474.4754244014;49787.8019117741	753.540874214433;2902.6890720214;6430.29061846365;9191.73621629081;13590.6984552718;14296.11728536;23848.4044772049;34474.4754244014;49787.8019117741	2970.778509895043	449.436180929885	11	11	40601-V08H	NA	Slide_Name	Sample_Plate	IgG	50	25442.587556389295
S1-229E	26	0;1;5;10;20;25;50;75;100	1690.36392526185;6285.72999296455;13650.0605304645;20007.1144658205;34404.8351825219;38029.9612361557;52378.9805631535;62103.3371455833;61369.3044819228	1690.36392526185;6285.72999296455;13650.0605304645;20007.1144658205;34404.8351825219;38029.9612361557;NA;NA;NA	4575.1069309806535	1419.9577663492644	11	11	40601-V08H	NA	Slide_Name	Sample_Plate	IgG	50	75572.99524844387
S1-229E	27	0;1;5;10;20;25;50;75;100	919.648372975813;3467.94853144597;7579.36822634358;11772.5573534095;20960.3898260135;25195.0325962895;46884.8030096852;58495.5978740627;62119.2690961754	919.648372975813;3467.94853144597;7579.36822634358;11772.5573534095;20960.3898260135;25195.0325962895;46884.8030096852;NA;NA	2421.040477093484	899.391572761339	11	11	40601-V08H	NA	Slide_Name	Sample_Plate	IgG	50	47390.619115160436
S1-229E	28	0;1;5;10;20;25;50;75;100	1029.32563788252;3945.16950879541;8542.62303279154;13382.181531938;23761.9922377946;27471.709267209;49560.3648495715;57747.0220208202;63058.5381244308	1029.32563788252;3945.16950879541;8542.62303279154;13382.181531938;23761.9922377946;27471.709267209;49560.3648495715;NA;NA	3182.951609870402	949.6640071791869	11	11	40601-V08H	NA	Slide_Name	Sample_Plate	IgG	50	50666.15196882975
S1-229E	29	0;1;5;10;20;25;50;75;100	610.20727715204;2141.62129803601;4765.15460000939;6996.25943829888;12123.2486097295;14207.2507416855;30293.5961172079;46602.1778706109;58312.5425765415	610.20727715204;2141.62129803601;4765.15460000939;6996.25943829888;12123.2486097295;14207.2507416855;30293.5961172079;46602.1778706109;58312.5425765415	1032.4450430480138	583.077108887551	11	11	40601-V08H	NA	Slide_Name	Sample_Plate	IgG	50	30186.300487425568
S1-229E	30	0;1;5;10;20;25;50;75;100	1242.92991704182;4235.18228449031;9778.70854232756;14089.9769457659;23642.2455778198;27095.5126381444;42577.8439073835;51632.0189642182;59174.3469821122	1242.92991704182;4235.18228449031;9778.70854232756;14089.9769457659;23642.2455778198;27095.5126381444;42577.8439073835;NA;NA	4708.400755001953	808.1404912428791	11	11	40601-V08H	NA	Slide_Name	Sample_Plate	IgG	50	45115.425317145906
S1-229E	31	0;1;5;10;20;25;50;75;100	1780.43866996359;6715.64642358173;15598.9087381307;23004.0218532078;40801.7589209781;46783.3379422813;62880.8268074029;63271.0026696746;62734.3315808471	1780.43866996359;6715.64642358173;15598.9087381307;23004.0218532078;40801.7589209781;46783.3379422813;NA;NA;NA	4615.039990554297	1753.9979115543858	11	11	40601-V08H	NA	Slide_Name	Sample_Plate	IgG	50	92314.93556827359
S1-229E	32	0;1;5;10;20;25;50;75;100	1066.04958530258;3889.06660844739;8829.41365576731;12974.0207879616;23077.3628658471;26104.8900775248;48718.5453301356;60210.3103690182;63658.2967296816	1066.04958530258;3889.06660844739;8829.41365576731;12974.0207879616;23077.3628658471;26104.8900775248;48718.5453301356;NA;NA	3123.1011421366616	926.1048731173853	11	11	40601-V08H	NA	Slide_Name	Sample_Plate	IgG	50	49428.34479800593
S1-229E	33	0;1;5;10;20;25;50;75;100	1106.53804591102;4127.24522899732;8322.14840427865;11868.7517101708;17581.6859015947;20498.9371757398;38754.2530905049;55393.9080581015;62985.0734721356	1106.53804591102;4127.24522899732;8322.14840427865;11868.7517101708;17581.6859015947;20498.9371757398;38754.2530905049;55393.9080581015;NA	3481.947925292502	697.8380871664443	11	11	40601-V08H	NA	Slide_Name	Sample_Plate	IgG	50	38373.85228361472
S1-229E	34	0;1;5;10;20;25;50;75;100	1010.02691340406;3674.69007702528;8199.16027962283;12687.7808971033;22018.9291232504;25617.7088718822;42688.1351569478;54147.1300319142;61118.5552014584	1010.02691340406;3674.69007702528;8199.16027962283;12687.7808971033;22018.9291232504;25617.7088718822;42688.1351569478;NA;NA	3566.462262228451	819.1999593120419	11	11	40601-V08H	NA	Slide_Name	Sample_Plate	IgG	50	44526.46022783055
S1-229E	35	0;1;5;10;20;25;50;75;100	1373.0848717106;4849.49461639462;11053.6162593657;16801.9105668091;30315.7339184352;35842.4837838653;55830.6518940778;60452.1180651885;59302.479014929	1373.0848717106;4849.49461639462;11053.6162593657;16801.9105668091;30315.7339184352;35842.4837838653;55830.6518940778;NA;NA	5126.429252266795	1082.72046076388	11	11	40601-V08H	NA	Slide_Name	Sample_Plate	IgG	50	59262.4522904608
S1-229E	36	0;1;5;10;20;25;50;75;100	1202.45992336829;4464.20645986089;9897.58906116819;14935.8827329735;26596.229916897;30467.386862726;51409.1955450359;62355.8356309156;63737.6691758619	1202.45992336829;4464.20645986089;9897.58906116819;14935.8827329735;26596.229916897;30467.386862726;51409.1955450359;NA;NA	4224.165863462669	985.6197248449645	11	11	40601-V08H	NA	Slide_Name	Sample_Plate	IgG	50	53505.15210571089
S1-229E	37	0;1;5;10;20;25;50;75;100	1666.34847988776;6422.1695970593;13028.6045816736;17155.6473162212;27885.774688882;32429.8662734592;57991.1081991923;61675.4862512514;60752.1751029506	1666.34847988776;6422.1695970593;13028.6045816736;17155.6473162212;27885.774688882;32429.8662734592;57991.1081991923;NA;NA	5359.275480063012	1072.653970954363	11	11	40601-V08H	NA	Slide_Name	Sample_Plate	IgG	50	58991.97402778117
S1-229E	38	0;1;5;10;20;25;50;75;100	1137.87528118257;3976.5642328816;8912.09087918105;12866.8533285258;19329.8356834338;23019.8364634197;38316.5567889819;48119.1500841742;55949.9864589031	1137.87528118257;3976.5642328816;8912.09087918105;12866.8533285258;19329.8356834338;23019.8364634197;38316.5567889819;NA;NA	4048.1382569053867	713.7175212546725	11	11	40601-V08H	NA	Slide_Name	Sample_Plate	IgG	50	39734.01431963901
S1-229E	39	0;1;5;10;20;25;50;75;100	1312.50292043964;5137.75829208645;11606.1109958042;17346.7388250895;31583.3291340957;36709.2305705876;55328.7835873036;63740.1888602288;63336.546521989	1312.50292043964;5137.75829208645;11606.1109958042;17346.7388250895;31583.3291340957;36709.2305705876;55328.7835873036;NA;NA	5687.055413456442	1074.0096074883934	11	11	40601-V08H	NA	Slide_Name	Sample_Plate	IgG	50	59387.53578787611
S1-229E	40	0;1;5;10;20;25;50;75;100	1977.61263314387;7514.41018679756;17024.5237407213;24630.4847113993;46264.0541988263;50516.7721679331;62404.6150373822;62638.2534989969;62049.8210910449	1977.61263314387;7514.41018679756;17024.5237407213;24630.4847113993;46264.0541988263;50516.7721679331;NA;NA;NA	5057.860605133179	1927.55236078725	11	11	40601-V08H	NA	Slide_Name	Sample_Plate	IgG	50	101435.47864449568
S1-229E	41	0;1;5;10;20;25;50;75;100	737.588570722229;2719.61359172437;5895.3879289839;9285.28557367277;16349.8600906519;19316.6779242693;40916.9066465625;55762.2520404266;63732.4903990892	737.588570722229;2719.61359172437;5895.3879289839;9285.28557367277;16349.8600906519;19316.6779242693;40916.9066465625;55762.2520404266;NA	1721.9465703653157	737.6774183015644	11	11	40601-V08H	NA	Slide_Name	Sample_Plate	IgG	50	38605.81748544354
S1-229E	42	0;1;5;10;20;25;50;75;100	1082.25083338845;4416.66376609821;9724.07962382918;14500.804520562;27222.1877619137;31112.5271787099;51722.7391571552;61098.8093449703;62100.7185675784	1082.25083338845;4416.66376609821;9724.07962382918;14500.804520562;27222.1877619137;31112.5271787099;51722.7391571552;NA;NA	4119.569746390341	999.4978794317498	11	11	40601-V08H	NA	Slide_Name	Sample_Plate	IgG	50	54094.46371797783
S1-229E	43	0;1;5;10;20;25;50;75;100	1142.74601131574;4387.29639590616;9790.52794664709;14894.8186544889;27332.7415257463;32592.7034352431;54212.1424221379;63507.5793044976;63465.1551355733	1142.74601131574;4387.29639590616;9790.52794664709;14894.8186544889;27332.7415257463;32592.7034352431;54212.1424221379;NA;NA	3972.3410793044195	1049.9692687959846	11	11	40601-V08H	NA	Slide_Name	Sample_Plate	IgG	50	56470.80451910364
S1-229E	44	0;1;5;10;20;25;50;75;100	547.453702212503;1839.01012777267;3796.59056091186;5858.2946888988;9191.91859522303;10014.8425835913;17310.9083381077;24712.1928620875;35722.6533100777	547.453702212503;1839.01012777267;3796.59056091186;5858.2946888988;9191.91859522303;10014.8425835913;17310.9083381077;24712.1928620875;35722.6533100777	1688.1339264003982	327.9743336758023	11	11	40601-V08H	NA	Slide_Name	Sample_Plate	IgG	50	18086.850610190515
S1-229E	45	0;1;5;10;20;25;50;75;100	1675.81561888671;6023.40242092174;12960.6514081241;16990.0974055479;27412.0945147721;31438.3179575776;54094.754513486;61899.672912721;61003.9363593263	1675.81561888671;6023.40242092174;12960.6514081241;16990.0974055479;27412.0945147721;31438.3179575776;54094.754513486;NA;NA	5649.742869600684	1000.4228265955985	11	11	40601-V08H	NA	Slide_Name	Sample_Plate	IgG	50	55670.884199380605
S1-229E	46	0;1;5;10;20;25;50;75;100	985.335912985075;3733.38942572241;8604.96316204614;13040.4746695514;24107.1142097718;29211.1905186928;53166.884113084;62085.8295562947;61265.3707191635	985.335912985075;3733.38942572241;8604.96316204614;13040.4746695514;24107.1142097718;29211.1905186928;53166.884113084;NA;NA	2698.159751299673	1026.6867905653678	11	11	40601-V08H	NA	Slide_Name	Sample_Plate	IgG	50	54032.49927956807
S1-229E	47	0;1;5;10;20;25;50;75;100	1059.44318863227;3872.59428398351;8418.44654435022;13101.1516406677;24563.6911658889;28510.7269225214;54773.3106712093;62821.7616810037;63648.9611167786	1059.44318863227;3872.59428398351;8418.44654435022;13101.1516406677;24563.6911658889;28510.7269225214;54773.3106712093;NA;NA	2496.3787809861024	1052.4748914446002	11	11	40601-V08H	NA	Slide_Name	Sample_Plate	IgG	50	55120.12335321611
S1-229E	48	0;1;5;10;20;25;50;75;100	848.316719251599;3123.51933825571;6808.56868613771;10420.3413346659;18327.8798362595;21106.97797179;41120.3223536033;53900.8699747235;61426.1495228355	848.316719251599;3123.51933825571;6808.56868613771;10420.3413346659;18327.8798362595;21106.97797179;41120.3223536033;53900.8699747235;NA	2951.488658344059	709.9187470319075	11	11	40601-V08H	NA	Slide_Name	Sample_Plate	IgG	50	38447.42600993944
S1-229E	49	0;1;5;10;20;25;50;75;100	1222.52197019698;4674.85600912248;9843.99956887512;14543.8418847893;23643.1995823711;26568.1444396645;49089.4548403249;59710.6674619005;62258.1647377982	1222.52197019698;4674.85600912248;9843.99956887512;14543.8418847893;23643.1995823711;26568.1444396645;49089.4548403249;NA;NA	3953.730830289495	918.1072295794397	11	11	40601-V08H	NA	Slide_Name	Sample_Plate	IgG	50	49859.09230926148
S1-229E	50	0;1;5;10;20;25;50;75;100	1605.91088401613;6287.33891602109;14401.7127601088;21531.2979373148;39218.2197959594;42367.1299471339;58915.0166449245;63027.1125709499;62461.0458945763	1605.91088401613;6287.33891602109;14401.7127601088;21531.2979373148;39218.2197959594;NA;NA;NA;NA	3653.941998514697	1799.2991750235212	11	11	40601-V08H	NA	Slide_Name	Sample_Plate	IgG	50	93618.90074969076
S1-229E	51	0;1;5;10;20;25;50;75;100	1405.94776740595;5656.07461848492;12543.8816561536;19341.1300627719;36712.5073965875;42771.0856619157;62926.0035865324;63264.6998145196;62828.716879433	1405.94776740595;5656.07461848492;12543.8816561536;19341.1300627719;36712.5073965875;42771.0856619157;62926.0035865324;NA;NA	6319.422549011815	1235.321377538462	11	11	40601-V08H	NA	Slide_Name	Sample_Plate	IgG	50	68085.49142593492
S1-229E	52	0;1;5;10;20;25;50;75;100	35.2974054006575;76.1331550244281;58.0540034842921;27.6956806514305;-26.3657593533016;-169.494997449121;-106.243909653463;210.752238273838;308.660299249353	35.2974054006575;76.1331550244281;58.0540034842921;27.6956806514305;-26.3657593533016;-169.494997449121;-106.243909653463;210.752238273838;308.660299249353	-29.018615558565916	2.3624323624307935	11	11	40601-V08H	NA	Slide_Name	Sample_Plate	IgG	50	89.10300256297376
S1-229E	53	0;1;5;10;20;25;50;75;100	1164.10381203224;4704.17463634238;10946.7320775647;16389.407294739;25906.0832360888;28802.1447503257;44740.818090279;55844.2218040071;62864.0318981292	1164.10381203224;4704.17463634238;10946.7320775647;16389.407294739;25906.0832360888;28802.1447503257;44740.818090279;NA;NA	5574.112876786204	843.5556194582731	11	11	40601-V08H	NA	Slide_Name	Sample_Plate	IgG	50	47751.89384969986
S1-229E	54	0;1;5;10;20;25;50;75;100	1796.12101044327;6563.19363114672;14928.6961474236;23039.5781431478;41229.6278958879;45583.924741004;62436.2251788634;62704.0840594275;62051.8287914398	1796.12101044327;6563.19363114672;14928.6961474236;23039.5781431478;41229.6278958879;45583.924741004;NA;NA;NA	4528.123352961282	1737.2524828079615	11	11	40601-V08H	NA	Slide_Name	Sample_Plate	IgG	50	91390.74749335936
S1-229E	55	0;1;5;10;20;25;50;75;100	1217.92834311746;4434.27690694466;9812.6986775794;15134.1932162325;28133.0251592768;32470.5243734544;58896.5856660751;63516.4019629144;63075.6094639823	1217.92834311746;4434.27690694466;9812.6986775794;15134.1932162325;28133.0251592768;32470.5243734544;58896.5856660751;NA;NA	3463.1322811826026	1133.8496069765954	11	11	40601-V08H	NA	Slide_Name	Sample_Plate	IgG	50	60155.61263001237
S1-229E	56	0;1;5;10;20;25;50;75;100	35.2974054006575;67.2211680979524;82.8000641040172;-16.9427974821683;-86.3595139221247;-236.685212321861;-187.36554015325;98.5747225750384;182.359269109265	35.2974054006575;67.2211680979524;82.8000641040172;-16.9427974821683;-86.3595139221247;-236.685212321861;-187.36554015325;98.5747225750384;182.359269109265	-40.695019042650095	1.066974604165656	11	11	40601-V08H	NA	Slide_Name	Sample_Plate	IgG	50	12.653711165632707
S1-229E	57	0;1;5;10;20;25;50;75;100	781.641972478285;2599.64498107855;5666.69253658659;8312.09716583918;14228.861562439;15912.8035705316;29665.5420546095;39970.2682878179;51420.8100954593	781.641972478285;2599.64498107855;5666.69253658659;8312.09716583918;14228.861562439;15912.8035705316;29665.5420546095;39970.2682878179;51420.8100954593	2935.293768510184	496.9955185673015	11	11	40601-V08H	NA	Slide_Name	Sample_Plate	IgG	50	27785.069696875256
S1-229E	58	0;1;5;10;20;25;50;75;100	704.957047710822;2554.38666986162;5647.59674051216;8428.90423808157;14540.7280122728;16696.4246830565;32023.3627893838;45133.7942128732;54106.4722379108	704.957047710822;2554.38666986162;5647.59674051216;8428.90423808157;14540.7280122728;16696.4246830565;32023.3627893838;45133.7942128732;54106.4722379108	2809.157691648783	540.3993265972873	11	11	40601-V08H	NA	Slide_Name	Sample_Plate	IgG	50	29829.124021513147
S1-229E	59	0;1;5;10;20;25;50;75;100	644.462234751596;2212.51512443299;4985.58235221458;7562.96349460874;12845.7014629385;14064.3589819575;27112.1442123377;39406.3489882524;48905.0398783313	644.462234751596;2212.51512443299;4985.58235221458;7562.96349460874;12845.7014629385;14064.3589819575;27112.1442123377;39406.3489882524;48905.0398783313	2241.246496341448	481.0066372823508	11	11	40601-V08H	NA	Slide_Name	Sample_Plate	IgG	50	26291.578360458992
S1-229E	60	0;1;5;10;20;25;50;75;100	35.2974054006575;67.4361732738766;50.2815467036773;29.3870911086921;-39.1390679706055;-176.954001427252;-127.779106580576;182.340213442531;283.075246582361	35.2974054006575;67.4361732738766;50.2815467036773;29.3870911086921;-39.1390679706055;-176.954001427252;-127.779106580576;182.340213442531;283.075246582361	-32.79812840427552	2.094855441160286	11	11	40601-V08H	NA	Slide_Name	Sample_Plate	IgG	50	71.94464365373878
S1-229E	61	0;1;5;10;20;25;50;75;100	35.2974054006575;67.2211680979524;30.4445592125099;-11.1557869944733;-68.8977701543956;-224.123506908614;-172.26274001878;116.329449471715;166.647081825684	35.2974054006575;67.2211680979524;30.4445592125099;-11.1557869944733;-68.8977701543956;-224.123506908614;-172.26274001878;116.329449471715;166.647081825684	-43.60978374843054	1.1607969009375187	11	11	40601-V08H	NA	Slide_Name	Sample_Plate	IgG	50	14.430061298445402
S1-229E	62	0;1;5;10;20;25;50;75;100	35.2974054006575;67.2211680979524;29.9150152140689;-16.0639267299084;-75.0499112260362;-221.844828346804;-168.962070263443;111.283369868057;183.503935956654	35.2974054006575;67.2211680979524;29.9150152140689;-16.0639267299084;-75.0499112260362;-221.844828346804;-168.962070263443;111.283369868057;183.503935956654	-46.61528534488797	1.2756563848782863	11	11	40601-V08H	NA	Slide_Name	Sample_Plate	IgG	50	17.16753389902634
S1-229E	63	0;1;5;10;20;25;50;75;100	43.9120736913101;78.1938170765221;118.377926455429;144.630445137695;146.346555871384;-7.39360075542794;142.897418246817;536.763953546526;858.625862834801	43.9120736913101;78.1938170765221;118.377926455429;144.630445137695;146.346555871384;-7.39360075542794;142.897418246817;536.763953546526;858.625862834801	2.7342712613136277	7.12498605158473	11	11	40601-V08H	NA	Slide_Name	Sample_Plate	IgG	50	358.9835738405501
S1-229E	64	0;1;5;10;20;25;50;75;100	35.2974054006575;67.2211680979524;82.8000641040172;-23.0982328789433;-94.675778025837;-249.210585817101;-201.516467360179;133.188717510823;182.359269109265	35.2974054006575;67.2211680979524;82.8000641040172;-23.0982328789433;-94.675778025837;-249.210585817101;-201.516467360179;133.188717510823;182.359269109265	-46.27188211566661	1.2196241230127796	11	11	40601-V08H	NA	Slide_Name	Sample_Plate	IgG	50	14.709324034972369
S1-NL63	1	0;1;5;10;20;25;50;75;100	147.51539000555;245.399448291699;253.301994737636;191.431436104151;252.869855285676;48.9714381453761;-660.165498565928;-752.176346508498;-623.538029572051	NA;245.399448291699;253.301994737636;NA;252.869855285676;48.9714381453761;-660.165498565928;-752.176346508498;-623.538029572051	276.4594078548538	-11.487510844819083	12	12	40600-V08H	NA	Slide_Name	Sample_Plate	IgG	50	-297.91613438610034
S1-NL63	2	0;1;5;10;20;25;50;75;100	382.978283444771;1778.23948815764;4452.91220264069;7106.82605608455;14093.2059300267;17009.5761562865;29469.9314554092;35998.2921828711;45505.6812021571	382.978283444771;1778.23948815764;4452.91220264069;7106.82605608455;14093.2059300267;17009.5761562865;29469.9314554092;NA;45505.6812021571	3015.072735872294	453.45388098212715	12	12	40600-V08H	NA	Slide_Name	Sample_Plate	IgG	50	25687.766784978652
S1-NL63	3	0;1;5;10;20;25;50;75;100	236.352121624617;899.117508875657;2118.80297508752;3266.51462895056;6377.82403647983;7470.21410151774;13935.5605741481;19562.3372551601;24228.5412128699	236.352121624617;899.117508875657;2118.80297508752;3266.51462895056;6377.82403647983;7470.21410151774;13935.5605741481;19562.3372551601;24228.5412128699	992.6591900926869	241.8228381254542	12	12	40600-V08H	NA	Slide_Name	Sample_Plate	IgG	50	13083.801096365398
S1-NL63	4	0;1;5;10;20;25;50;75;100	308.197496833786;1473.05686397813;3394.31824162752;5536.24975730348;10220.2496587003;12086.6539725447;22969.3332534263;27745.9795092071;34557.6708014065	308.197496833786;1473.05686397813;3394.31824162752;5536.24975730348;10220.2496587003;12086.6539725447;22969.3332534263;NA;34557.6708014065	2196.524496825615	345.84613303893786	12	12	40600-V08H	NA	Slide_Name	Sample_Plate	IgG	50	19488.831148772508
S1-NL63	5	0;1;5;10;20;25;50;75;100	417.885021447771;2156.80462583104;5008.30178106946;8219.65385141951;13991.3898553916;17319.8119162364;27333.6477644918;33281.7579068366;41323.9107974727	417.885021447771;2156.80462583104;5008.30178106946;8219.65385141951;13991.3898553916;17319.8119162364;27333.6477644918;NA;NA	2178.8959169170703	533.2903008780906	12	12	40600-V08H	NA	Slide_Name	Sample_Plate	IgG	50	28843.410960821602
S1-NL63	6	0;1;5;10;20;25;50;75;100	332.93115032776;1609.71935771629;3550.30249565955;5770.58352524078;11278.3859409896;13170.7067533291;26190.79160624;31245.7157844807;39160.7014998491	332.93115032776;1609.71935771629;3550.30249565955;5770.58352524078;11278.3859409896;13170.7067533291;26190.79160624;NA;39160.7014998491	2221.3313784051657	394.75578816166296	12	12	40600-V08H	NA	Slide_Name	Sample_Plate	IgG	50	21959.12078648831
S1-NL63	7	0;1;5;10;20;25;50;75;100	284.252219170191;1227.96669295692;2964.17731767398;4821.49599701621;9179.59930316687;11171.6485437576;21915.1195158769;27560.3830961553;34770.0452150064	284.252219170191;1227.96669295692;2964.17731767398;4821.49599701621;9179.59930316687;11171.6485437576;21915.1195158769;27560.3830961553;34770.0452150064	1588.9782593663476	348.2303621205708	12	12	40600-V08H	NA	Slide_Name	Sample_Plate	IgG	50	19000.496365394887
S1-NL63	8	0;1;5;10;20;25;50;75;100	183.777476164555;559.819006842752;1202.47686849376;1768.11029335889;3275.90816914527;3959.96592767957;6319.93242689682;8887.30649255765;11479.7761084318	183.777476164555;559.819006842752;1202.47686849376;1768.11029335889;3275.90816914527;3959.96592767957;6319.93242689682;8887.30649255765;11479.7761084318	678.109058195043	110.25906030005478	12	12	40600-V08H	NA	Slide_Name	Sample_Plate	IgG	50	6191.062073197782
S1-NL63	9	0;1;5;10;20;25;50;75;100	193.181986146745;613.083852111283;1317.94144045207;2195.53733679604;4119.02355259102;4724.82140440557;8290.32226965619;11319.7542059465;14347.0689535325	193.181986146745;613.083852111283;1317.94144045207;2195.53733679604;4119.02355259102;4724.82140440557;8290.32226965619;11319.7542059465;14347.0689535325	773.6045814043227	140.4136145769198	12	12	40600-V08H	NA	Slide_Name	Sample_Plate	IgG	50	7794.285310250312
S1-NL63	10	0;1;5;10;20;25;50;75;100	283.33017237673;1206.85657463233;2936.06451251493;4841.22357979316;9346.24409015696;11159.2945327116;22867.4515439353;29866.1047963612;36913.9980900405	283.33017237673;1206.85657463233;2936.06451251493;4841.22357979316;9346.24409015696;11159.2945327116;22867.4515439353;29866.1047963612;36913.9980900405	1384.4659234016533	373.9873237129642	12	12	40600-V08H	NA	Slide_Name	Sample_Plate	IgG	50	20083.832109049865
S1-NL63	11	0;1;5;10;20;25;50;75;100	261.642951500336;1137.7956613465;2891.73804270444;4542.70690069859;8566.62840167057;10634.4661589308;19236.5098803428;26633.3883805378;32499.3076311857	261.642951500336;1137.7956613465;2891.73804270444;4542.70690069859;8566.62840167057;10634.4661589308;19236.5098803428;26633.3883805378;32499.3076311857	1447.3900233664729	326.49536293223525	12	12	40600-V08H	NA	Slide_Name	Sample_Plate	IgG	50	17772.158169978236
S1-NL63	12	0;1;5;10;20;25;50;75;100	302.440015006693;1333.76842179022;3332.47452143053;5372.5388766023;10193.4069337637;12330.7270763767;22931.3277928224;28121.512666734;33777.2863315055	302.440015006693;1333.76842179022;3332.47452143053;5372.5388766023;10193.4069337637;12330.7270763767;22931.3277928224;NA;NA	879.1630306946406	447.230111918288	12	12	40600-V08H	NA	Slide_Name	Sample_Plate	IgG	50	23240.66862660904
S1-NL63	13	0;1;5;10;20;25;50;75;100	234.024834194814;873.955589248154;2036.83956640856;2931.48432244057;5606.52902701534;6458.1043042188;12136.3698446359;16666.1883210759;21625.0098577507	234.024834194814;873.955589248154;2036.83956640856;2931.48432244057;5606.52902701534;6458.1043042188;12136.3698446359;16666.1883210759;21625.0098577507	898.9173740235577	211.4624101425758	12	12	40600-V08H	NA	Slide_Name	Sample_Plate	IgG	50	11472.037881152348
S1-NL63	14	0;1;5;10;20;25;50;75;100	270.286916172785;1178.92186254303;2786.57827544803;4500.08649509011;8791.55120713499;11281.6150590356;21477.7074403049;29340.7616323851;38471.7214026475	270.286916172785;1178.92186254303;2786.57827544803;4500.08649509011;8791.55120713499;11281.6150590356;21477.7074403049;29340.7616323851;38471.7214026475	998.5552200782913	381.511305279921	12	12	40600-V08H	NA	Slide_Name	Sample_Plate	IgG	50	20074.12048407434
S1-NL63	15	0;1;5;10;20;25;50;75;100	182.626987493693;598.77793625714;1404.49986797233;2073.87025308836;3937.83384246725;4635.99921995924;8371.38267635754;11533.0837983614;15718.9768326001	182.626987493693;598.77793625714;1404.49986797233;2073.87025308836;3937.83384246725;4635.99921995924;8371.38267635754;11533.0837983614;15718.9768326001	584.7788988902594	151.02811651938708	12	12	40600-V08H	NA	Slide_Name	Sample_Plate	IgG	50	8136.184724859613
S1-NL63	16	0;1;5;10;20;25;50;75;100	237.566801203971;966.222309942777;2102.95356034018;3382.9100742514;6165.50286294746;7240.08392539782;12939.3943176993;18672.8538543448;23998.4454122389	237.566801203971;966.222309942777;2102.95356034018;3382.9100742514;6165.50286294746;7240.08392539782;12939.3943176993;18672.8538543448;23998.4454122389	953.1673899950207	234.71128184759215	12	12	40600-V08H	NA	Slide_Name	Sample_Plate	IgG	50	12688.731482374627
S1-NL63	17	0;1;5;10;20;25;50;75;100	305.297532608009;1590.60165958182;3754.99529222706;5806.55249583147;11102.9463234749;13479.8087989578;25220.9017301118;30208.1081261889;38181.1833724334	305.297532608009;1590.60165958182;3754.99529222706;5806.55249583147;11102.9463234749;13479.8087989578;25220.9017301118;NA;38181.1833724334	2338.5501349309375	382.6250527288092	12	12	40600-V08H	NA	Slide_Name	Sample_Plate	IgG	50	21469.802771371396
S1-NL63	18	0;1;5;10;20;25;50;75;100	285.20522121292;1328.33117823325;3081.3677542126;5063.52985852671;9369.65872205139;11292.3860750196;21509.4600480027;27911.4877577689;34946.7496213326	285.20522121292;1328.33117823325;3081.3677542126;5063.52985852671;9369.65872205139;11292.3860750196;21509.4600480027;27911.4877577689;34946.7496213326	1671.8675567575337	348.7460427466532	12	12	40600-V08H	NA	Slide_Name	Sample_Plate	IgG	50	19109.169694090193
S1-NL63	19	0;1;5;10;20;25;50;75;100	460.439474455881;2323.53117884148;5282.16137378728;8436.47851124104;15244.9480144133;19382.6370569661;33819.9282680343;41725.5535166569;51244.1118222226	460.439474455881;2323.53117884148;5282.16137378728;8436.47851124104;15244.9480144133;19382.6370569661;33819.9282680343;NA;51244.1118222226	3566.334855232158	510.25382397206005	12	12	40600-V08H	NA	Slide_Name	Sample_Plate	IgG	50	29079.02605383516
S1-NL63	20	0;1;5;10;20;25;50;75;100	394.49358197154;1771.2079355629;4090.97288402804;6789.76712009246;11963.8964715051;14192.5806733938;26232.2872689336;33204.9959652452;38465.1792317098	394.49358197154;1771.2079355629;4090.97288402804;6789.76712009246;11963.8964715051;14192.5806733938;26232.2872689336;33204.9959652452;NA	2033.5336819178515	442.8598518569345	12	12	40600-V08H	NA	Slide_Name	Sample_Plate	IgG	50	24176.526274764576
S1-NL63	21	0;1;5;10;20;25;50;75;100	360.300432765203;1734.44064133028;4081.20458141328;6442.25738182667;12036.2568043328;14025.0547370591;23808.204469376;29628.5619598448;35037.0226500981	360.300432765203;1734.44064133028;4081.20458141328;6442.25738182667;12036.2568043328;14025.0547370591;23808.204469376;NA;NA	1568.3449146971177	464.04778959660825	12	12	40600-V08H	NA	Slide_Name	Sample_Plate	IgG	50	24770.73439452753
S1-NL63	22	0;1;5;10;20;25;50;75;100	531.753537490863;2685.21043132137;6307.55253476483;10295.6907649577;18613.1033662113;22459.2900765061;35245.825532145;44482.3763829905;53975.5251990323	531.753537490863;2685.21043132137;6307.55253476483;10295.6907649577;18613.1033662113;22459.2900765061;35245.825532145;NA;NA	2758.724411617618	692.1383365952603	12	12	40600-V08H	NA	Slide_Name	Sample_Plate	IgG	50	37365.64124138063
S1-NL63	23	0;1;5;10;20;25;50;75;100	191.623837221048;654.358826209205;1525.0307009033;2324.98982577624;4381.72952733604;4873.5600181779;9152.14921664307;13090.8894181115;16138.575423846	191.623837221048;654.358826209205;1525.0307009033;2324.98982577624;4381.72952733604;4873.5600181779;9152.14921664307;13090.8894181115;16138.575423846	726.4165863836328	160.12292838032056	12	12	40600-V08H	NA	Slide_Name	Sample_Plate	IgG	50	8732.563005399661
S1-NL63	24	0;1;5;10;20;25;50;75;100	457.644093063554;2203.86876444459;5391.53655983854;8601.09969825041;15509.651771917;18715.2945547155;32323.4442249814;40820.0709024379;49333.4821493506	457.644093063554;2203.86876444459;5391.53655983854;8601.09969825041;15509.651771917;18715.2945547155;32323.4442249814;NA;NA	1905.925858622505	629.3789068184996	12	12	40600-V08H	NA	Slide_Name	Sample_Plate	IgG	50	33374.87119954748
S1-NL63	25	0;1;5;10;20;25;50;75;100	215.320699253119;894.048038570489;1998.79339019597;3070.51194080855;5643.96889638101;7306.87536798502;13195.2753517888;16937.9612076723;20048.4913766726	215.320699253119;894.048038570489;1998.79339019597;3070.51194080855;5643.96889638101;7306.87536798502;13195.2753517888;16937.9612076723;NA	889.9282291219247	226.57703795526803	12	12	40600-V08H	NA	Slide_Name	Sample_Plate	IgG	50	12218.780126885325
S1-NL63	26	0;1;5;10;20;25;50;75;100	210.175707482657;847.879230856438;1802.04635228988;3094.72378516451;6009.80410593047;7344.99876092235;13776.9247466633;18721.9085361449;24786.6382740698	210.175707482657;847.879230856438;1802.04635228988;3094.72378516451;6009.80410593047;7344.99876092235;13776.9247466633;18721.9085361449;24786.6382740698	767.7250124438748	243.65585450185137	12	12	40600-V08H	NA	Slide_Name	Sample_Plate	IgG	50	12950.517737536442
S1-NL63	27	0;1;5;10;20;25;50;75;100	438.691856904494;2490.83308120456;5655.06577383288;9241.80294810872;16931.7043734985;20392.5973183683;37311.9099286238;45028.0188988444;56839.6329095779	438.691856904494;2490.83308120456;5655.06577383288;9241.80294810872;16931.7043734985;20392.5973183683;37311.9099286238;NA;56839.6329095779	3712.5441231104896	566.8335791717308	12	12	40600-V08H	NA	Slide_Name	Sample_Plate	IgG	50	32054.223081697026
S1-NL63	28	0;1;5;10;20;25;50;75;100	320.012505992053;1614.0990697068;3822.73396053138;6006.99539255236;11339.2089097196;13328.9725019513;26217.8892116806;33954.8574178033;40580.8211903451	320.012505992053;1614.0990697068;3822.73396053138;6006.99539255236;11339.2089097196;13328.9725019513;26217.8892116806;33954.8574178033;NA	1500.031571228812	454.8629913984238	12	12	40600-V08H	NA	Slide_Name	Sample_Plate	IgG	50	24243.181141150002
S1-NL63	29	0;1;5;10;20;25;50;75;100	297.6466865764;1379.30866953548;3156.70289066104;5004.50612716522;9088.97043320788;10814.0238346298;19973.6919642111;25320.3984498568;29528.6121628639	297.6466865764;1379.30866953548;3156.70289066104;5004.50612716522;9088.97043320788;10814.0238346298;19973.6919642111;25320.3984498568;NA	1526.1847233011026	337.7729638141659	12	12	40600-V08H	NA	Slide_Name	Sample_Plate	IgG	50	18414.8329140094
S1-NL63	30	0;1;5;10;20;25;50;75;100	249.019026875288;1094.20701525552;2507.20655555425;3901.42090273669;7442.57350206766;9208.58787578587;16812.9649798153;22503.6436375185;27020.3253334311	249.019026875288;1094.20701525552;2507.20655555425;3901.42090273669;7442.57350206766;9208.58787578587;16812.9649798153;22503.6436375185;NA	1021.8784701331741	298.6268587878691	12	12	40600-V08H	NA	Slide_Name	Sample_Plate	IgG	50	15953.221409526628
S1-NL63	31	0;1;5;10;20;25;50;75;100	316.238022693049;1538.30977856662;3594.56514259254;5800.87404257985;10995.0713296165;13304.6475425522;24404.8338791783;31205.4043023938;38310.6798242725	316.238022693049;1538.30977856662;3594.56514259254;5800.87404257985;10995.0713296165;13304.6475425522;24404.8338791783;31205.4043023938;38310.6798242725	2197.1744768262893	383.55263487066003	12	12	40600-V08H	NA	Slide_Name	Sample_Plate	IgG	50	21374.806220359293
S1-NL63	32	0;1;5;10;20;25;50;75;100	476.638352447896;2366.67612509574;5552.38507125195;8345.38393556979;15592.268530065;18135.5507285395;33061.4025900412;38767.7359317602;47127.6989930993	476.638352447896;2366.67612509574;5552.38507125195;8345.38393556979;15592.268530065;18135.5507285395;33061.4025900412;NA;NA	1807.926870258425	638.5118670378571	12	12	40600-V08H	NA	Slide_Name	Sample_Plate	IgG	50	33733.52022215128
S1-NL63	33	0;1;5;10;20;25;50;75;100	401.31240213017;1939.94352338617;4678.63812570503;7213.85975763463;13235.0812178149;15912.2388444694;26294.715692569;31537.1592578029;36747.7765036701	401.31240213017;1939.94352338617;4678.63812570503;7213.85975763463;13235.0812178149;15912.2388444694;26294.715692569;NA;NA	1820.257652202806	512.9187927773847	12	12	40600-V08H	NA	Slide_Name	Sample_Plate	IgG	50	27466.197291072043
S1-NL63	34	0;1;5;10;20;25;50;75;100	633.778696625148;2675.40148338211;6559.8911159482;10508.5209143969;18864.7435502749;22711.3835962742;34849.5847476756;45044.7944701751;53893.5114621906	633.778696625148;2675.40148338211;6559.8911159482;10508.5209143969;18864.7435502749;22711.3835962742;34849.5847476756;NA;NA	2984.865550464843	683.8670743362436	12	12	40600-V08H	NA	Slide_Name	Sample_Plate	IgG	50	37178.219267277025
S1-NL63	35	0;1;5;10;20;25;50;75;100	851.059938732779;4158.23852601792;9644.87654486769;15246.2153128464;27577.6143031824;31337.4277389868;47492.6552398425;57468.0770794418;59441.3613831306	851.059938732779;4158.23852601792;9644.87654486769;15246.2153128464;27577.6143031824;31337.4277389868;47492.6552398425;NA;NA	4771.468387580496	927.0973774001167	12	12	40600-V08H	NA	Slide_Name	Sample_Plate	IgG	50	51126.33725758633
S1-NL63	36	0;1;5;10;20;25;50;75;100	208.744043022845;753.683538738853;1719.33825904298;2522.89870002232;4603.78938905413;5053.59932291657;9431.76625939029;11741.5263709098;15514.9436880427	208.744043022845;753.683538738853;1719.33825904298;2522.89870002232;4603.78938905413;5053.59932291657;9431.76625939029;NA;15514.9436880427	976.6569418101907	151.63747708885865	12	12	40600-V08H	NA	Slide_Name	Sample_Plate	IgG	50	8558.530796253122
S1-NL63	37	0;1;5;10;20;25;50;75;100	612.926991583739;2677.81058950788;6570.18006393335;10253.1180431967;18818.753875454;21589.1338225618;29901.1983970237;34365.2008184866;39136.1021419456	612.926991583739;2677.81058950788;6570.18006393335;10253.1180431967;18818.753875454;21589.1338225618;NA;NA;NA	1681.8749256794504	826.7323579042742	12	12	40600-V08H	NA	Slide_Name	Sample_Plate	IgG	50	43018.49282089316
S1-NL63	38	0;1;5;10;20;25;50;75;100	790.261974113184;3553.01560096773;8190.34256060071;13453.9076314359;23205.5442648602;27687.1941585638;42580.9629933479;51881.1121255784;37273.2675999996	790.261974113184;3553.01560096773;8190.34256060071;13453.9076314359;23205.5442648602;27687.1941585638;42580.9629933479;NA;NA	3898.947473221555	830.3477195616088	12	12	40600-V08H	NA	Slide_Name	Sample_Plate	IgG	50	45416.33345130199
S1-NL63	39	0;1;5;10;20;25;50;75;100	340.587435130716;1609.82654673199;3680.96802366552;6116.98577624483;11806.7543292854;14301.6269761456;27567.9927885048;35844.1385785025;43635.4331883007	340.587435130716;1609.82654673199;3680.96802366552;6116.98577624483;11806.7543292854;14301.6269761456;27567.9927885048;35844.1385785025;43635.4331883007	2062.57143327311	441.7523452554339	12	12	40600-V08H	NA	Slide_Name	Sample_Plate	IgG	50	24150.188696044806
S1-NL63	40	0;1;5;10;20;25;50;75;100	366.306827476911;1708.73401424412;3849.27280031978;6176.27444071383;11513.1032808409;13587.1662695308;25072.8979991994;31069.9436315486;36378.185985556	366.306827476911;1708.73401424412;3849.27280031978;6176.27444071383;11513.1032808409;13587.1662695308;25072.8979991994;NA;NA	1190.8236421652205	485.92783907359563	12	12	40600-V08H	NA	Slide_Name	Sample_Plate	IgG	50	25487.215595845002
S1-NL63	41	0;1;5;10;20;25;50;75;100	380.465525666694;1640.24011693043;3915.1615577816;6602.26132809114;11679.6912424079;13335.5138936804;23187.1904806568;26474.4526843028;31487.2101216584	380.465525666694;1640.24011693043;3915.1615577816;6602.26132809114;11679.6912424079;13335.5138936804;23187.1904806568;NA;NA	1545.5038895207585	449.74771998711356	12	12	40600-V08H	NA	Slide_Name	Sample_Plate	IgG	50	24032.889888876434
S1-NL63	42	0;1;5;10;20;25;50;75;100	386.21395778832;1896.83873988302;4472.66176161788;7457.90981557429;13631.2497762501;16500.6053278095;30024.120695215;35689.2638799505;43340.4115319224	386.21395778832;1896.83873988302;4472.66176161788;7457.90981557429;13631.2497762501;16500.6053278095;30024.120695215;NA;NA	1349.9417838603842	584.8649332172557	12	12	40600-V08H	NA	Slide_Name	Sample_Plate	IgG	50	30593.18844472317
S1-NL63	43	0;1;5;10;20;25;50;75;100	478.088056462892;2124.14491463369;5197.47163253689;8620.25071262996;15284.4100171652;17851.8519339914;31857.1738863294;38369.7356365854;46826.885809534	478.088056462892;2124.14491463369;5197.47163253689;8620.25071262996;15284.4100171652;17851.8519339914;31857.1738863294;NA;NA	1833.925774076497	617.8009976145403	12	12	40600-V08H	NA	Slide_Name	Sample_Plate	IgG	50	32723.975654803507
S1-NL63	44	0;1;5;10;20;25;50;75;100	236.005598622345;948.474099163242;2047.60209730207;3354.69564149465;6104.05489488281;7141.52274376752;12611.2674340156;17192.4106405808;21263.0737957293	236.005598622345;948.474099163242;2047.60209730207;3354.69564149465;6104.05489488281;7141.52274376752;12611.2674340156;17192.4106405808;21263.0737957293	1206.680226801749	209.92652064455478	12	12	40600-V08H	NA	Slide_Name	Sample_Plate	IgG	50	11703.006259029487
S1-NL63	45	0;1;5;10;20;25;50;75;100	247.624373930915;1079.88287800549;2535.24092104483;3957.96614558063;7442.79679566002;8731.81315854738;16285.4562103354;22379.8428046022;26304.1263341831	247.624373930915;1079.88287800549;2535.24092104483;3957.96614558063;7442.79679566002;8731.81315854738;16285.4562103354;22379.8428046022;NA	994.0373413785653	294.1307771864424	12	12	40600-V08H	NA	Slide_Name	Sample_Plate	IgG	50	15700.576200700685
S1-NL63	46	0;1;5;10;20;25;50;75;100	461.203593010389;2233.51169023152;5351.53472070316;8724.00379162213;15607.7424133808;19327.9321124247;31296.9021423756;37723.6739901626;45333.705227112	461.203593010389;2233.51169023152;5351.53472070316;8724.00379162213;15607.7424133808;19327.9321124247;31296.9021423756;NA;NA	2127.50540850483	613.6062396776077	12	12	40600-V08H	NA	Slide_Name	Sample_Plate	IgG	50	32807.817392385215
S1-NL63	47	0;1;5;10;20;25;50;75;100	225.433912392972;873.207072172922;1940.08497293092;3157.02155937609;5800.54438697996;7051.74254069969;12707.8600518908;17081.0160205952;23311.9351635151	225.433912392972;873.207072172922;1940.08497293092;3157.02155937609;5800.54438697996;7051.74254069969;12707.8600518908;17081.0160205952;23311.9351635151	875.3315354761677	224.72329322121718	12	12	40600-V08H	NA	Slide_Name	Sample_Plate	IgG	50	12111.496196537026
S1-NL63	48	0;1;5;10;20;25;50;75;100	199.937551878205;734.24376326209;1444.33348961229;2215.86229755357;4221.73387845064;4586.13859372061;7748.7803475106;9735.42998241915;11817.2144403019	199.937551878205;734.24376326209;1444.33348961229;2215.86229755357;4221.73387845064;4586.13859372061;7748.7803475106;NA;NA	662.9784084328998	148.74036993655596	12	12	40600-V08H	NA	Slide_Name	Sample_Plate	IgG	50	8099.9969052606975
S1-NL63	49	0;1;5;10;20;25;50;75;100	306.789402652733;1513.98551266017;3626.49944179746;5564.19597548486;10481.3747954515;12026.6313708014;22714.4363847678;25742.101679012;30917.9385702064	306.789402652733;1513.98551266017;3626.49944179746;5564.19597548486;10481.3747954515;12026.6313708014;22714.4363847678;NA;NA	1076.2558769910208	438.73983553764714	12	12	40600-V08H	NA	Slide_Name	Sample_Plate	IgG	50	23013.24765387338
S1-NL63	50	0;1;5;10;20;25;50;75;100	310.634311579431;1402.54152958131;3285.42262086699;5353.81930663871;9972.80492544265;11931.270444761;22206.5626251462;26807.9672586208;31254.7192958876	310.634311579431;1402.54152958131;3285.42262086699;5353.81930663871;9972.80492544265;11931.270444761;22206.5626251462;NA;NA	938.913607693707	431.4473919834272	12	12	40600-V08H	NA	Slide_Name	Sample_Plate	IgG	50	22511.283206865068
S1-NL63	51	0;1;5;10;20;25;50;75;100	287.657262058018;1292.534268965;2912.1427140024;4769.10658180379;9071.7660735367;10782.2887666658;19219.5783079564;26082.8512280773;30441.4678067126	287.657262058018;1292.534268965;2912.1427140024;4769.10658180379;9071.7660735367;10782.2887666658;19219.5783079564;26082.8512280773;NA	1312.70742172082	343.63583779192896	12	12	40600-V08H	NA	Slide_Name	Sample_Plate	IgG	50	18494.499311317268
S1-NL63	52	0;1;5;10;20;25;50;75;100	147.603481057799;244.378736242653;253.301994737636;184.7653336478;242.364056543205;36.1255517729757;-682.169666923486;-778.732704996253;-658.463817765448	NA;244.378736242653;253.301994737636;NA;242.364056543205;36.1255517729757;-682.169666923486;-778.732704996253;-658.463817765448	274.666958745796	-11.832842614526411	12	12	40600-V08H	NA	Slide_Name	Sample_Plate	IgG	50	-316.9751719805246
S1-NL63	53	0;1;5;10;20;25;50;75;100	339.296029959875;1555.06689636429;3572.185969868;5717.42295105846;10291.0426831362;11778.7905514131;21531.314729757;24473.2073460615;29058.0718318809	339.296029959875;1555.06689636429;3572.185969868;5717.42295105846;10291.0426831362;11778.7905514131;21531.314729757;NA;NA	1245.686161276905	415.0028529965635	12	12	40600-V08H	NA	Slide_Name	Sample_Plate	IgG	50	21995.828811105082
S1-NL63	54	0;1;5;10;20;25;50;75;100	362.637383229734;1644.26217217067;4105.50656024913;6397.91822328537;12202.598897372;13710.2765643501;25848.6909559258;30140.6929298984;35678.3385396738	362.637383229734;1644.26217217067;4105.50656024913;6397.91822328537;12202.598897372;13710.2765643501;25848.6909559258;NA;NA	1246.4409835873591	500.42165649974197	12	12	40600-V08H	NA	Slide_Name	Sample_Plate	IgG	50	26267.523808574457
S1-NL63	55	0;1;5;10;20;25;50;75;100	306.151829905035;1351.10064210814;2941.18278085252;4864.17217693959;8796.71584915996;10486.3567137369;18865.1080041493;24748.1475921074;28982.2557450156	306.151829905035;1351.10064210814;2941.18278085252;4864.17217693959;8796.71584915996;10486.3567137369;18865.1080041493;24748.1475921074;NA	1438.958309154075	327.1358554608939	12	12	40600-V08H	NA	Slide_Name	Sample_Plate	IgG	50	17795.751082198767
S1-NL63	56	0;1;5;10;20;25;50;75;100	147.706433004055;244.378736242653;253.301994737636;184.7653336478;242.364056543205;162.061446661288;-699.563065598489;-805.608739867873;-683.84284873599	NA;244.378736242653;NA;NA;242.364056543205;NA;-699.563065598489;-805.608739867873;-683.84284873599	233.59918429404013	-11.667755214986562	12	12	40600-V08H	NA	Slide_Name	Sample_Plate	IgG	50	-349.78857645528797
S1-NL63	57	0;1;5;10;20;25;50;75;100	242.037648509426;947.357357405328;2107.48176292035;3271.07378703722;5843.1191047532;6778.7099983049;11481.1440440561;13876.5920496913;16861.2125569198	242.037648509426;947.357357405328;2107.48176292035;3271.07378703722;5843.1191047532;6778.7099983049;11481.1440440561;NA;NA	874.1951789468197	221.18520225548465	12	12	40600-V08H	NA	Slide_Name	Sample_Plate	IgG	50	11933.455291721053
S1-NL63	58	0;1;5;10;20;25;50;75;100	230.340152500976;828.709854618291;1924.0291489647;3176.89090546069;5721.25664138846;6507.93119403365;11232.2255403424;13986.0638724632;17542.8851906296	230.340152500976;828.709854618291;1924.0291489647;3176.89090546069;5721.25664138846;6507.93119403365;11232.2255403424;NA;17542.8851906296	1357.3606080032232	172.06343016072498	12	12	40600-V08H	NA	Slide_Name	Sample_Plate	IgG	50	9960.53211603947
S1-NL63	59	0;1;5;10;20;25;50;75;100	223.9240202231;785.199983243666;1816.02384709739;2785.44413829166;5000.82884157697;5944.72048593521;9756.38281853448;12602.0148705216;15727.4524752234	223.9240202231;785.199983243666;1816.02384709739;2785.44413829166;5000.82884157697;5944.72048593521;9756.38281853448;12602.0148705216;15727.4524752234	1218.7750821428344	152.70285224252433	12	12	40600-V08H	NA	Slide_Name	Sample_Plate	IgG	50	8853.91769426905
S1-NL63	60	0;1;5;10;20;25;50;75;100	147.603481057799;244.378736242653;253.301994737636;184.7653336478;242.364056543205;46.4055602413375;-663.747452122699;-762.814155771198;-642.897343424534	NA;244.378736242653;253.301994737636;NA;242.364056543205;46.4055602413375;-663.747452122699;-762.814155771198;-642.897343424534	275.86999308952954	-11.645284620218503	12	12	40600-V08H	NA	Slide_Name	Sample_Plate	IgG	50	-306.39423792139553
S1-NL63	61	0;1;5;10;20;25;50;75;100	147.603481057799;244.378736242653;253.301994737636;184.7653336478;242.364056543205;162.061446661288;-694.797953809032;-804.975424310168;-679.189130405852	NA;244.378736242653;NA;NA;242.364056543205;NA;-694.797953809032;-804.975424310168;-679.189130405852	233.6443058250323	-11.627809938472991	12	12	40600-V08H	NA	Slide_Name	Sample_Plate	IgG	50	-347.7461910986172
S1-NL63	62	0;1;5;10;20;25;50;75;100	147.603481057799;244.378736242653;253.301994737636;184.7653336478;242.364056543205;162.061446661288;-695.275873412819;-803.681862844176;-678.128162746264	NA;244.378736242653;NA;NA;242.364056543205;NA;-695.275873412819;-803.681862844176;-678.128162746264	233.35404194180063	-11.614281772058552	12	12	40600-V08H	NA	Slide_Name	Sample_Plate	IgG	50	-347.360046661127
S1-NL63	63	0;1;5;10;20;25;50;75;100	147.514719542325;246.86272270577;262.677507052884;200.438544544508;159.127207071374;74.4667544407851;-609.772057697373;-707.646107846678;-572.182636278199	NA;246.86272270577;262.677507052884;NA;NA;74.4667544407851;-609.772057697373;-707.646107846678;-572.182636278199	226.01702639552627	-10.397249906234249	12	12	40600-V08H	NA	Slide_Name	Sample_Plate	IgG	50	-293.8454689161862
S1-NL63	64	0;1;5;10;20;25;50;75;100	147.47406488612;244.378736242653;253.301994737636;184.7653336478;242.364056543205;162.061446661288;-702.842023239797;-805.479342620783;-690.001704742399	NA;244.378736242653;NA;NA;242.364056543205;NA;-702.842023239797;-805.479342620783;-690.001704742399	234.12867097582773	-11.716356230472599	12	12	40600-V08H	NA	Slide_Name	Sample_Plate	IgG	50	-351.68914054780214
S1-OC43	1	0;1;5;10;20;25;50;75;100	83.9091530745893;42.1853972777595;-233.387712950666;-762.337823384109;-533.907657875343;-326.536658225438;280.864667881692;532.983900687438;440.989531209353	83.9091530745893;42.1853972777595;-233.387712950666;-762.337823384109;-533.907657875343;-326.536658225438;280.864667881692;532.983900687438;440.989531209353	-319.9021446048739	8.40518216482217	13	13	40607-V08H1	NA	Slide_Name	Sample_Plate	IgG	50	100.35696363623458
S1-OC43	2	0;1;5;10;20;25;50;75;100	334.679646199661;1387.18721163967;2824.12114153019;3418.57986816492;6494.36703093371;8616.83962856913;25616.5265264517;34753.4616737305;37179.8880112334	334.679646199661;1387.18721163967;2824.12114153019;3418.57986816492;6494.36703093371;8616.83962856913;25616.5265264517;34753.4616737305;NA	-567.3015665088411	473.0332003187647	13	13	40607-V08H1	NA	Slide_Name	Sample_Plate	IgG	50	23084.358449429394
S1-OC43	3	0;1;5;10;20;25;50;75;100	1252.99829722469;5368.39104527415;12670.5980651936;19264.5050218339;34467.3362262777;40617.7402570497;63457.8823566328;64152.8703030323;63267.3632654672	1252.99829722469;5368.39104527415;12670.5980651936;19264.5050218339;34467.3362262777;40617.7402570497;63457.8823566328;NA;NA	5753.66122419843	1232.647051352231	13	13	40607-V08H1	NA	Slide_Name	Sample_Plate	IgG	50	67386.01379180998
S1-OC43	4	0;1;5;10;20;25;50;75;100	1084.84893319989;4841.90999910515;11007.6340076126;16045.2840489669;30618.0729546908;36380.0792583001;64086.8487017183;64074.5713316797;63267.2292328863	1084.84893319989;4841.90999910515;11007.6340076126;16045.2840489669;30618.0729546908;36380.0792583001;64086.8487017183;NA;NA	3772.6150386679287	1240.1475011974605	13	13	40607-V08H1	NA	Slide_Name	Sample_Plate	IgG	50	65779.99009854095
S1-OC43	5	0;1;5;10;20;25;50;75;100	1399.99810427743;6056.70604112839;13953.2922020453;21803.9150534312;35062.2887675118;42153.5503734198;62972.5280906425;63758.5986820141;63266.7030864139	1399.99810427743;6056.70604112839;13953.2922020453;21803.9150534312;35062.2887675118;42153.5503734198;62972.5280906425;NA;NA	7001.442111053735	1210.740395090813	13	13	40607-V08H1	NA	Slide_Name	Sample_Plate	IgG	50	67538.46186559439
S1-OC43	6	0;1;5;10;20;25;50;75;100	1964.28737616432;8885.17206471704;21120.5148481176;31589.3596434003;54791.9618451911;63843.0638234525;62936.8764345089;63755.1325564198;63266.4936388904	1964.28737616432;8885.17206471704;21120.5148481176;31589.3596434003;54791.9618451911;63843.0638234525;NA;NA;NA	6042.568355354564	2392.441794572383	13	13	40607-V08H1	NA	Slide_Name	Sample_Plate	IgG	50	125664.65808397371
S1-OC43	7	0;1;5;10;20;25;50;75;100	3826.45254483784;17286.3442440764;38035.2223466952;53561.4445766213;64829.9994987903;64654.6180254996;63124.4827674284;63819.1359867795;63267.0213900898	3826.45254483784;17286.3442440764;38035.2223466952;53561.4445766213;NA;NA;NA;NA;NA	9323.233870325948	4713.533014432937	13	13	40607-V08H1	NA	Slide_Name	Sample_Plate	IgG	50	244999.88459197283
S1-OC43	8	0;1;5;10;20;25;50;75;100	2387.26944446254;10763.4445684551;24156.4417772517;34477.7940137785;61662.9324997711;64137.196272684;63638.0432091945;63850.4751314308;63267.5484772214	2387.26944446254;10763.4445684551;24156.4417772517;34477.7940137785;61662.9324997711;NA;NA;NA;NA	6483.227378254166	2806.4373725680043	13	13	40607-V08H1	NA	Slide_Name	Sample_Plate	IgG	50	146805.09600665438
S1-OC43	9	0;1;5;10;20;25;50;75;100	943.646730409655;3927.96431504652;8918.99330776311;13218.2918383999;26754.0072603754;31697.8146580926;61849.2866444119;64222.377616937;63267.4558618778	943.646730409655;3927.96431504652;8918.99330776311;13218.2918383999;26754.0072603754;31697.8146580926;61849.2866444119;NA;NA	2051.345226847022	1197.753046545676	13	13	40607-V08H1	NA	Slide_Name	Sample_Plate	IgG	50	61938.997554130816
S1-OC43	10	0;1;5;10;20;25;50;75;100	1340.80989300388;6092.81057152303;14206.2489735653;22327.1254323708;40338.3663613429;49501.7861402907;63329.4640020205;64229.847237359;63267.3054654196	1340.80989300388;6092.81057152303;14206.2489735653;22327.1254323708;40338.3663613429;49501.7861402907;NA;NA;NA	3448.9425133296822	1854.319545772435	13	13	40607-V08H1	NA	Slide_Name	Sample_Plate	IgG	50	96164.91980195143
S1-OC43	11	0;1;5;10;20;25;50;75;100	2272.59395873666;10388.4147892812;23439.6899653714;32996.6744163142;60279.9013583784;62846.1600161906;63858.4716603237;64025.8844913225;63267.5924907816	2272.59395873666;10388.4147892812;23439.6899653714;32996.6744163142;60279.9013583784;NA;NA;NA;NA	6131.175027469669	2742.2610930759324	13	13	40607-V08H1	NA	Slide_Name	Sample_Plate	IgG	50	143244.2296812663
S1-OC43	12	0;1;5;10;20;25;50;75;100	1078.60859077196;4629.85504292898;10211.8244073048;15329.2640452437;28318.2383762938;32882.6343714606;62033.3623783035;64060.7507388065;63267.2453739938	1078.60859077196;4629.85504292898;10211.8244073048;15329.2640452437;28318.2383762938;32882.6343714606;62033.3623783035;NA;NA	3205.076064546247	1189.6239167611132	13	13	40607-V08H1	NA	Slide_Name	Sample_Plate	IgG	50	62686.271902601904
S1-OC43	13	0;1;5;10;20;25;50;75;100	1645.17013333815;7277.41801192823;17164.608700752;26225.9217502527;42268.5071659284;51954.3988861385;64184.0479880144;64311.3707871787;63267.6235065899	1645.17013333815;7277.41801192823;17164.608700752;26225.9217502527;42268.5071659284;51954.3988861385;NA;NA;NA	5082.570457247121	1902.3049492599241	13	13	40607-V08H1	NA	Slide_Name	Sample_Plate	IgG	50	100197.81792024332
S1-OC43	14	0;1;5;10;20;25;50;75;100	691.445983794498;2959.86905353973;6568.86422835283;9307.76341373;18733.0902451971;23156.8553328889;45214.8126151462;59229.1060163769;63264.3286708547	691.445983794498;2959.86905353973;6568.86422835283;9307.76341373;18733.0902451971;23156.8553328889;45214.8126151462;59229.1060163769;NA	2283.4454740320675	793.5174360041374	13	13	40607-V08H1	NA	Slide_Name	Sample_Plate	IgG	50	41959.317274238936
S1-OC43	15	0;1;5;10;20;25;50;75;100	719.466066665002;2989.06411469609;6768.12891321767;9455.42943181935;19138.7825194956;24272.4574553915;49040.4237409624;60685.6887240318;63267.549613836	719.466066665002;2989.06411469609;6768.12891321767;9455.42943181935;19138.7825194956;24272.4574553915;49040.4237409624;60685.6887240318;NA	2379.334878675924	828.1438813810325	13	13	40607-V08H1	NA	Slide_Name	Sample_Plate	IgG	50	43786.52894772755
S1-OC43	16	0;1;5;10;20;25;50;75;100	851.047984566375;3416.38829796626;7550.35854530818;10870.4772812932;22661.3492780448;28930.8616087428;57567.0941056267;64162.8277179762;63267.6162053896	851.047984566375;3416.38829796626;7550.35854530818;10870.4772812932;22661.3492780448;28930.8616087428;57567.0941056267;NA;NA	1106.8976634971502	1118.0116527663813	13	13	40607-V08H1	NA	Slide_Name	Sample_Plate	IgG	50	57007.48030181621
S1-OC43	17	0;1;5;10;20;25;50;75;100	405.186323998951;1525.55781851952;3090.15773750392;4001.7095855256;7661.76907602435;10080.3959149735;28513.7541415639;38040.6614659592;41808.0830450385	405.186323998951;1525.55781851952;3090.15773750392;4001.7095855256;7661.76907602435;10080.3959149735;28513.7541415639;38040.6614659592;NA	-408.78313710515977	519.2981567790872	13	13	40607-V08H1	NA	Slide_Name	Sample_Plate	IgG	50	25556.1247018492
S1-OC43	18	0;1;5;10;20;25;50;75;100	2719.88729185177;12194.1369826205;28721.4760937149;40877.9644812802;64928.799164546;64759.7874693158;63271.7807199081;64103.8803385825;63267.1655863009	2719.88729185177;12194.1369826205;28721.4760937149;40877.9644812802;64928.799164546;NA;NA;NA;NA	8645.407519785613	2950.4229559745922	13	13	40607-V08H1	NA	Slide_Name	Sample_Plate	IgG	50	156166.55531851522
S1-OC43	19	0;1;5;10;20;25;50;75;100	1362.48696686444;6255.04654938732;14326.7269892276;22414.2478051827;39987.0729501808;46209.2454563065;63555.9826603173;64283.7775086361;63267.4584986374	1362.48696686444;6255.04654938732;14326.7269892276;22414.2478051827;39987.0729501808;46209.2454563065;NA;NA;NA	3953.3364203963724	1751.390298274937	13	13	40607-V08H1	NA	Slide_Name	Sample_Plate	IgG	50	91522.85133414323
S1-OC43	20	0;1;5;10;20;25;50;75;100	812.900079304871;3298.67972549035;7520.65737538683;10466.4978470454;21439.7992881316;26467.3163732494;53447.4549714306;62194.4723646329;63267.5095139992	812.900079304871;3298.67972549035;7520.65737538683;10466.4978470454;21439.7992881316;26467.3163732494;53447.4549714306;NA;NA	1276.3339086471688	1031.7024171126923	13	13	40607-V08H1	NA	Slide_Name	Sample_Plate	IgG	50	52861.45476428178
S1-OC43	21	0;1;5;10;20;25;50;75;100	3134.89665499106;14565.7897840462;32076.8844778585;42688.2721637397;64930.9428256593;64779.8958884572;63307.8190297305;64150.2977492627;63267.3054654196	3134.89665499106;14565.7897840462;32076.8844778585;42688.2721637397;64930.9428256593;NA;NA;NA;NA	10775.445978298278	2875.5432226334274	13	13	40607-V08H1	NA	Slide_Name	Sample_Plate	IgG	50	154552.60710996966
S1-OC43	22	0;1;5;10;20;25;50;75;100	2334.67692509369;11100.0727953639;25533.190576836;35753.5520154823;62477.747884748;64660.4055529807;63138.8218589528;63823.876344014;63267.0671620348	2334.67692509369;11100.0727953639;25533.190576836;35753.5520154823;62477.747884748;NA;NA;NA;NA	6983.482921170745	2841.1618219908355	13	13	40607-V08H1	NA	Slide_Name	Sample_Plate	IgG	50	149041.57402071252
S1-OC43	23	0;1;5;10;20;25;50;75;100	1367.67044542986;6190.27901607825;14525.3864351955;22491.8415159987;41200.5825617242;49384.9268676862;63616.1313718164;64321.0872023556;63267.5086420457	1367.67044542986;6190.27901607825;14525.3864351955;22491.8415159987;41200.5825617242;49384.9268676862;NA;NA;NA	3599.7969071498214	1861.6705803149803	13	13	40607-V08H1	NA	Slide_Name	Sample_Plate	IgG	50	96683.32592289883
S1-OC43	24	0;1;5;10;20;25;50;75;100	795.801059684187;3210.79327299789;6997.75734004422;9489.47608912947;18868.9750046906;23494.983128059;47004.7982041752;58791.9969794729;63265.6121593233	795.801059684187;3210.79327299789;6997.75734004422;9489.47608912947;18868.9750046906;23494.983128059;47004.7982041752;58791.9969794729;NA	2598.886876594967	794.9649788467402	13	13	40607-V08H1	NA	Slide_Name	Sample_Plate	IgG	50	42347.13581893198
S1-OC43	25	0;1;5;10;20;25;50;75;100	1653.70856827667;7697.99327112935;16834.2429569092;26295.2468760667;49387.6753184889;57720.8332042762;63403.5655870564;62589.24330163;63260.6588471585	1653.70856827667;7697.99327112935;16834.2429569092;26295.2468760667;49387.6753184889;57720.8332042762;NA;NA;NA	4322.256864596454	2191.084573894562	13	13	40607-V08H1	NA	Slide_Name	Sample_Plate	IgG	50	113876.48555932454
S1-OC43	26	0;1;5;10;20;25;50;75;100	3375.1180875466;15409.9489965445;34611.2014062731;49664.5858289632;64413.6975074432;64175.0866459765;63502.081791363;62717.6319519954;63262.647045726	3375.1180875466;15409.9489965445;34611.2014062731;49664.5858289632;64413.6975074432;NA;NA;NA;NA	12780.904602766677	2876.945244803814	13	13	40607-V08H1	NA	Slide_Name	Sample_Plate	IgG	50	156628.16684295738
S1-OC43	27	0;1;5;10;20;25;50;75;100	5087.60094356249;23325.2797073818;46623.9850679766;46310.1476890713;64526.8957112014;64317.9685665187;63812.9462113301;63163.9340135418;63265.5161464814	5087.60094356249;23325.2797073818;46623.9850679766;NA;64526.8957112014;NA;NA;NA;NA	18708.756097449907	2489.5668092431815	13	13	40607-V08H1	NA	Slide_Name	Sample_Plate	IgG	50	143187.096559609
S1-OC43	28	0;1;5;10;20;25;50;75;100	2120.68584872144;9455.54399754968;20552.7597532868;31637.1117248813;55829.5747535505;61832.1902025031;64245.4278730117;63716.9540025508;63266.5789864017	2120.68584872144;9455.54399754968;20552.7597532868;31637.1117248813;55829.5747535505;61832.1902025031;NA;NA;NA	6365.238546285015	2348.1382787341413	13	13	40607-V08H1	NA	Slide_Name	Sample_Plate	IgG	50	123772.15248299208
S1-OC43	29	0;1;5;10;20;25;50;75;100	2483.65817438692;11788.1137105826;26077.8901973424;38182.7323367517;64611.4478558015;64472.8318747558;64061.3075611808;63448.7286427839;63265.9779633805	2483.65817438692;11788.1137105826;26077.8901973424;38182.7323367517;64611.4478558015;NA;NA;NA;NA	7428.217848627258	2944.5209175480236	13	13	40607-V08H1	NA	Slide_Name	Sample_Plate	IgG	50	154654.26372602844
S1-OC43	30	0;1;5;10;20;25;50;75;100	3681.7679904188;16410.9236480378;36609.8514072367;52729.7297047914;64622.9737414044;64402.0567795572;63943.0263315482;63292.2234189345;63265.063808908	3681.7679904188;16410.9236480378;36609.8514072367;52729.7297047914;NA;NA;NA;NA;NA	8711.075495350418	4661.748173067689	13	13	40607-V08H1	NA	Slide_Name	Sample_Plate	IgG	50	241798.48414873486
S1-OC43	31	0;1;5;10;20;25;50;75;100	886.349622189933;3742.50526518294;8412.86952639654;11676.1357722194;27076.836026676;33822.6332170705;62273.0071941878;63788.9654816405;63267.0788708743	886.349622189933;3742.50526518294;8412.86952639654;11676.1357722194;27076.836026676;33822.6332170705;62273.0071941878;NA;NA	1686.2325892158	1226.0063828775892	13	13	40607-V08H1	NA	Slide_Name	Sample_Plate	IgG	50	62986.55173309526
S1-OC43	32	0;1;5;10;20;25;50;75;100	2151.02549266549;9876.59664935808;21255.1321023175;33237.526687008;59406.1265840726;62941.975930117;63612.4814914831;63881.688037292;63267.5688558041	2151.02549266549;9876.59664935808;21255.1321023175;33237.526687008;59406.1265840726;NA;NA;NA;NA	5485.673423884999	2736.056677666574	13	13	40607-V08H1	NA	Slide_Name	Sample_Plate	IgG	50	142288.5073072137
S1-OC43	33	0;1;5;10;20;25;50;75;100	2594.22141395153;12197.3751311146;26399.0694972856;38713.6952613977;64547.0246996326;64614.9621132191;64290.9687980328;63742.6269031782;63266.6873057736	2594.22141395153;12197.3751311146;26399.0694972856;38713.6952613977;64547.0246996326;NA;NA;NA;NA	7780.886765898653	2931.8597826080213	13	13	40607-V08H1	NA	Slide_Name	Sample_Plate	IgG	50	154373.8758962997
S1-OC43	34	0;1;5;10;20;25;50;75;100	2309.16672450635;11073.5483611017;24904.4638745879;35242.8687149689;61493.967549048;64389.179742724;63906.0842932444;63250.6747303692;63264.5540017316	2309.16672450635;11073.5483611017;24904.4638745879;35242.8687149689;61493.967549048;NA;NA;NA;NA	6880.128483363684	2795.0936890942917	13	13	40607-V08H1	NA	Slide_Name	Sample_Plate	IgG	50	146634.81293807828
S1-OC43	35	0;1;5;10;20;25;50;75;100	1566.92066211768;7189.30497384865;16147.843428424;24972.0964305152;44321.3677827598;53016.4297017806;62224.5563290464;61192.3789131485;63240.903697041	1566.92066211768;7189.30497384865;16147.843428424;24972.0964305152;44321.3677827598;53016.4297017806;NA;NA;NA	4371.908548656668	1983.3198637296039	13	13	40607-V08H1	NA	Slide_Name	Sample_Plate	IgG	50	103537.90173513685
S1-OC43	36	0;1;5;10;20;25;50;75;100	1700.69241134747;7453.91544630655;16741.1538088451;25279.6432014994;44545.8744082736;50475.0440666105;63729.5847203775;63965.3395044735;63267.5935654809	1700.69241134747;7453.91544630655;16741.1538088451;25279.6432014994;44545.8744082736;50475.0440666105;NA;NA;NA	5014.202851223226	1903.4607579597246	13	13	40607-V08H1	NA	Slide_Name	Sample_Plate	IgG	50	100187.24074920945
S1-OC43	37	0;1;5;10;20;25;50;75;100	642.642366268298;2660.0950179361;5900.21447714309;7810.03728514107;16405.5305978795;20195.6879695538;45024.5467455333;58504.0362520645;63260.7053533129	642.642366268298;2660.0950179361;5900.21447714309;7810.03728514107;16405.5305978795;20195.6879695538;45024.5467455333;58504.0362520645;NA	1195.3389584044855	793.4412851843211	13	13	40607-V08H1	NA	Slide_Name	Sample_Plate	IgG	50	40867.403217620544
S1-OC43	38	0;1;5;10;20;25;50;75;100	1082.57108881052;4508.76528333179;10477.6894297323;15660.4516928617;31011.5186792111;37129.9796315197;64145.4903971003;63563.7081336187;63266.3002885939	1082.57108881052;4508.76528333179;10477.6894297323;15660.4516928617;31011.5186792111;37129.9796315197;64145.4903971003;NA;NA	3568.803981363195	1252.5661111083332	13	13	40607-V08H1	NA	Slide_Name	Sample_Plate	IgG	50	66197.10953677986
S1-OC43	39	0;1;5;10;20;25;50;75;100	2509.69831896039;11340.1928991198;24828.8547853834;37519.3163031224;61690.0629426557;64581.4831553456;63079.715408951;63991.8657615029;63267.1224589141	2509.69831896039;11340.1928991198;24828.8547853834;37519.3163031224;61690.0629426557;NA;NA;NA;NA	7292.289271010241	2817.407747060851	13	13	40607-V08H1	NA	Slide_Name	Sample_Plate	IgG	50	148162.67662405278
S1-OC43	40	0;1;5;10;20;25;50;75;100	2223.9532729605;10009.9061870028;21328.9123979386;31421.2777069867;54265.3425085553;61147.036055955;63595.1238263661;62964.257844954;63264.3179216569	2223.9532729605;10009.9061870028;21328.9123979386;31421.2777069867;54265.3425085553;61147.036055955;NA;NA;NA	6876.118986225729	2280.9789215089268	13	13	40607-V08H1	NA	Slide_Name	Sample_Plate	IgG	50	120925.06506167207
S1-OC43	41	0;1;5;10;20;25;50;75;100	789.109872696549;3275.04584842719;7159.43063238267;10015.1058334586;19500.7477880398;24108.6317450412;46537.2101928086;61563.9817909694;63267.4929278014	789.109872696549;3275.04584842719;7159.43063238267;10015.1058334586;19500.7477880398;24108.6317450412;46537.2101928086;61563.9817909694;NA	2578.0148461936483	818.9523921197571	13	13	40607-V08H1	NA	Slide_Name	Sample_Plate	IgG	50	43525.634452181504
S1-OC43	42	0;1;5;10;20;25;50;75;100	1854.62968907689;8563.5108151459;19121.4638313027;32528.9427862934;58220.8335270016;62994.3065291726;63710.0348838444;63048.1589514311;63264.763385345	1854.62968907689;8563.5108151459;19121.4638313027;32528.9427862934;58220.8335270016;NA;NA;NA;NA	4417.274962363617	2727.8612732500656	13	13	40607-V08H1	NA	Slide_Name	Sample_Plate	IgG	50	140810.33862486688
S1-OC43	43	0;1;5;10;20;25;50;75;100	1154.11271601647;4957.68515444144;10847.8093784301;17085.2898254846;34898.3076988077;41790.0073920888;63111.0458624209;64015.2856453021;63267.1669787498	1154.11271601647;4957.68515444144;10847.8093784301;17085.2898254846;34898.3076988077;41790.0073920888;63111.0458624209;NA;NA	4945.758458356073	1254.2698091819598	13	13	40607-V08H1	NA	Slide_Name	Sample_Plate	IgG	50	67659.24891745405
S1-OC43	44	0;1;5;10;20;25;50;75;100	2964.45779283889;13097.5401240896;28519.2129046662;39837.1450871569;62863.3473748368;64636.1715614454;62965.3947151312;63930.7149198799;63267.135674496	2964.45779283889;13097.5401240896;28519.2129046662;39837.1450871569;62863.3473748368;NA;NA;NA;NA	9192.071828037018	2814.4817817612034	13	13	40607-V08H1	NA	Slide_Name	Sample_Plate	IgG	50	149916.16091609717
S1-OC43	45	0;1;5;10;20;25;50;75;100	1557.68790349388;7132.24380485077;15885.1411523125;24210.6997628653;43139.79193423;52409.2967859073;63150.5645865716;62278.2055597058;63255.983639986	1557.68790349388;7132.24380485077;15885.1411523125;24210.6997628653;43139.79193423;52409.2967859073;NA;NA;NA	4246.825704673179	1948.4247068134534	13	13	40607-V08H1	NA	Slide_Name	Sample_Plate	IgG	50	101668.06104534585
S1-OC43	46	0;1;5;10;20;25;50;75;100	3818.89528901779;16941.206632026;35567.4578406568;50400.4715210357;64251.3917978945;63980.8878867458;63215.9901007074;62435.1527009896;63260.5319825988	3818.89528901779;16941.206632026;35567.4578406568;50400.4715210357;64251.3917978945;NA;NA;NA;NA	13881.543364530526	2821.436284943838	13	13	40607-V08H1	NA	Slide_Name	Sample_Plate	IgG	50	154953.35761172243
S1-OC43	47	0;1;5;10;20;25;50;75;100	2741.22068887392;12176.7540735841;28131.054661754;38482.7537499946;63048.8770044582;64758.6148132281;63244.7815061252;64186.0735349985;63267.3400316428	2741.22068887392;12176.7540735841;28131.054661754;38482.7537499946;63048.8770044582;NA;NA;NA;NA	8469.633789359053	2839.791423107487	13	13	40607-V08H1	NA	Slide_Name	Sample_Plate	IgG	50	150459.2049447334
S1-OC43	48	0;1;5;10;20;25;50;75;100	799.162988289196;3193.72400020323;6895.30118183365;9328.24151588778;18639.4700432205;21337.3779250893;44661.4206976296;55111.5190169831;63263.1851642301	799.162988289196;3193.72400020323;6895.30118183365;9328.24151588778;18639.4700432205;21337.3779250893;44661.4206976296;NA;NA	1497.9622220624924	850.1708360154582	13	13	40607-V08H1	NA	Slide_Name	Sample_Plate	IgG	50	44006.504022835405
S1-OC43	49	0;1;5;10;20;25;50;75;100	1818.24686393595;7968.69869835071;17846.8105609103;27720.063293116;46304.5452355869;54261.2223664616;63768.2994872003;63150.2158194365;63264.3071483383	1818.24686393595;7968.69869835071;17846.8105609103;27720.063293116;46304.5452355869;54261.2223664616;NA;NA;NA	5458.376424297114	2019.1693192226055	13	13	40607-V08H1	NA	Slide_Name	Sample_Plate	IgG	50	106416.84238542739
S1-OC43	50	0;1;5;10;20;25;50;75;100	1661.79803289706;7931.99719581859;17179.1126502953;26748.2872411391;43538.6532340572;52346.6618938112;63915.9636355866;63316.5394095225;63265.8758682371	1661.79803289706;7931.99719581859;17179.1126502953;26748.2872411391;43538.6532340572;52346.6618938112;NA;NA;NA	5331.59829120173	1924.867549193574	13	13	40607-V08H1	NA	Slide_Name	Sample_Plate	IgG	50	101574.97575088043
S1-OC43	51	0;1;5;10;20;25;50;75;100	1699.70070088761;7739.62809625017;17382.0461365749;26305.4682287888;47069.8691233004;55391.5735318867;64084.3833786508;63532.1555932426;63266.5393925774	1699.70070088761;7739.62809625017;17382.0461365749;26305.4682287888;47069.8691233004;55391.5735318867;NA;NA;NA	4824.09733265875	2076.126259372724	13	13	40607-V08H1	NA	Slide_Name	Sample_Plate	IgG	50	108630.41030129495
S1-OC43	52	0;1;5;10;20;25;50;75;100	80.298249795804;47.7596265746791;-267.862969194007;-796.19704678941;-587.040708314433;-388.731308627877;89.4941894483588;195.262394940661;440.964903849924	80.298249795804;47.7596265746791;-267.862969194007;-796.19704678941;-587.040708314433;-388.731308627877;89.4941894483588;195.262394940661;440.964903849924	-350.7360037338461	6.8901096688402585	13	13	40607-V08H1	NA	Slide_Name	Sample_Plate	IgG	50	-6.230520291833159
S1-OC43	53	0;1;5;10;20;25;50;75;100	1779.14842564317;7653.85416269107;17488.5464504759;26302.469307925;43999.8417885605;50071.6730799633;64103.9919825485;63535.6202098328;63266.0241783462	1779.14842564317;7653.85416269107;17488.5464504759;26302.469307925;43999.8417885605;50071.6730799633;NA;NA;NA	5542.43398826423	1869.5234309126802	13	13	40607-V08H1	NA	Slide_Name	Sample_Plate	IgG	50	99018.60553389823
S1-OC43	54	0;1;5;10;20;25;50;75;100	2250.5745053195;10084.6431334511;22541.1950338983;32620.5626423459;57705.9346009809;63174.7780508568;63608.8249916635;62945.0718859455;63262.8301800095	2250.5745053195;10084.6431334511;22541.1950338983;32620.5626423459;57705.9346009809;63174.7780508568;NA;NA;NA	7124.386555975948	2387.3994857540456	13	13	40607-V08H1	NA	Slide_Name	Sample_Plate	IgG	50	126494.36084367822
S1-OC43	55	0;1;5;10;20;25;50;75;100	1647.03895654812;6886.87281945731;15917.1739158698;24196.6899934822;43659.0124895102;50783.8839008319;64228.2727562239;63752.3355465375;63266.6566363862	1647.03895654812;6886.87281945731;15917.1739158698;24196.6899934822;43659.0124895102;50783.8839008319;NA;NA;NA	4380.887658024408	1914.841739795951	13	13	40607-V08H1	NA	Slide_Name	Sample_Plate	IgG	50	100122.97464782196
S1-OC43	56	0;1;5;10;20;25;50;75;100	80.298249795804;47.7596265746791;-278.405047384675;-811.490945145297;-611.237995156748;-415.958252272109;18.947577960882;70.8305871836211;440.96172899679	80.298249795804;47.7596265746791;-278.405047384675;-811.490945145297;-611.237995156748;-415.958252272109;18.947577960882;70.8305871836211;440.96172899679	-363.58246661047696	6.3424745805847556	13	13	40607-V08H1	NA	Slide_Name	Sample_Plate	IgG	50	-46.45873758123918
S1-OC43	57	0;1;5;10;20;25;50;75;100	1141.80391567727;4646.73612469946;10270.2798266548;14641.1703430865;26276.845352235;29725.4764999917;55982.3191647035;63821.6011132162;63267.5451437887	1141.80391567727;4646.73612469946;10270.2798266548;14641.1703430865;26276.845352235;29725.4764999917;55982.3191647035;NA;NA	3547.1011772400134	1061.7560629402528	13	13	40607-V08H1	NA	Slide_Name	Sample_Plate	IgG	50	56634.90432425266
S1-OC43	58	0;1;5;10;20;25;50;75;100	1093.35894861426;4624.91425808919;10273.328045359;15130.5879166364;28140.4755008782;35809.3951426812;60054.6125398929;63817.9878335138;63267.5544679778	1093.35894861426;4624.91425808919;10273.328045359;15130.5879166364;28140.4755008782;35809.3951426812;60054.6125398929;NA;NA	3642.4477858204746	1167.833674337007	13	13	40607-V08H1	NA	Slide_Name	Sample_Plate	IgG	50	62034.13150267083
S1-OC43	59	0;1;5;10;20;25;50;75;100	940.850891923727;4157.95396466341;9199.88467929187;13269.424676113;26578.8693696303;30709.9341696494;57872.2806292386;63037.131080322;63267.5884479419	940.850891923727;4157.95396466341;9199.88467929187;13269.424676113;26578.8693696303;30709.9341696494;57872.2806292386;NA;NA	2673.878679060311	1117.2256542980897	13	13	40607-V08H1	NA	Slide_Name	Sample_Plate	IgG	50	58535.161393964794
S1-OC43	60	0;1;5;10;20;25;50;75;100	80.298249795804;31.6000222062973;-251.387744865118;-780.519370604984;-566.507727616624;-371.958014059256;151.228486066265;296.636611918206;440.981763619083	80.298249795804;31.6000222062973;-251.387744865118;-780.519370604984;-566.507727616624;-371.958014059256;151.228486066265;296.636611918206;440.981763619083	-341.870133972113	7.367844343387024	13	13	40607-V08H1	NA	Slide_Name	Sample_Plate	IgG	50	26.522083197238203
S1-OC43	61	0;1;5;10;20;25;50;75;100	80.298249795804;47.7596265746791;-274.784300453533;-813.558107206097;-608.820401908723;-415.556688823066;15.0275163089765;62.1022487488005;440.961694647303	80.298249795804;47.7596265746791;-274.784300453533;-813.558107206097;-608.820401908723;-415.556688823066;15.0275163089765;62.1022487488005;440.961694647303	-362.84307791131874	6.290271114986058	13	13	40607-V08H1	NA	Slide_Name	Sample_Plate	IgG	50	-48.32952216201585
S1-OC43	62	0;1;5;10;20;25;50;75;100	80.298249795804;47.7596265746791;-276.332681805154;-813.296836616739;-610.742214294329;-408.035435566108;26.252700751169;85.5299654260217;440.961754887733	80.298249795804;47.7596265746791;-276.332681805154;-813.296836616739;-610.742214294329;-408.035435566108;26.252700751169;85.5299654260217;440.961754887733	-362.33340017012284	6.410474582811826	13	13	40607-V08H1	NA	Slide_Name	Sample_Plate	IgG	50	-41.80967102953156
S1-OC43	63	0;1;5;10;20;25;50;75;100	87.0015531735911;64.6587657154816;-168.51759300822;-676.619119348206;-418.786823157887;-214.157297068748;637.979490937506;1065.33807045993;441.396866442715	87.0015531735911;64.6587657154816;-168.51759300822;-676.619119348206;-418.786823157887;-214.157297068748;637.979490937506;1065.33807045993;441.396866442715	-248.0239670197233	10.666117543089745	13	13	40607-V08H1	NA	Slide_Name	Sample_Plate	IgG	50	285.28191013476396
S1-OC43	64	0;1;5;10;20;25;50;75;100	80.298249795804;47.7596265746791;-280.522124683597;-815.80957056115;-614.998743898499;-420.091719462926;1.3942377827989;41.7078339374876;440.961667758473	80.298249795804;47.7596265746791;-280.522124683597;-815.80957056115;-614.998743898499;-420.091719462926;1.3942377827989;41.7078339374876;440.961667758473	-366.13253896002334	6.209413663927553	13	13	40607-V08H1	NA	Slide_Name	Sample_Plate	IgG	50	-55.66185576364569
S1-B.1.1.7	1	0;1;5;10;20;25;50;75;100	63.8321387857386;140.441251188819;214.207726350633;273.498001141818;338.425076282177;337.597186302703;276.042390720221;311.701184578723;361.982633690125	63.8321387857386;140.441251188819;214.207726350633;273.498001141818;NA;NA;NA;NA;NA	96.95971972209875	19.00876491116339	14	14	S1N-C52Hk	4351-211KF1-V4	Slide_Name	Sample_Plate	IgG	50	1047.3979652802682
S1-B.1.1.7	2	0;1;5;10;20;25;50;75;100	65.0221515769295;162.441867473741;281.122139912467;372.477053991812;506.334292615132;519.077273916479;691.442738971077;912.168298480585;1183.51541184642	65.0221515769295;162.441867473741;281.122139912467;372.477053991812;506.334292615132;519.077273916479;NA;NA;NA	145.108188995835	16.980748287074626	14	14	S1N-C52Hk	4351-211KF1-V4	Slide_Name	Sample_Plate	IgG	50	994.1456033495663
S1-B.1.1.7	3	0;1;5;10;20;25;50;75;100	64.5554099388627;149.478434535903;246.857835782851;324.382803913156;421.028352303584;449.677999643105;544.336316890863;643.919548284544;829.885035824218	64.5554099388627;149.478434535903;246.857835782851;324.382803913156;NA;NA;NA;NA;NA	100.41554259762057	23.97576961126815	14	14	S1N-C52Hk	4351-211KF1-V4	Slide_Name	Sample_Plate	IgG	50	1299.2040231610279
S1-B.1.1.7	4	0;1;5;10;20;25;50;75;100	63.8422716383156;140.489595444353;214.527562062473;273.316387400913;337.266404836388;338.993738688317;302.991390846236;346.819922951424;399.782643533964	63.8422716383156;140.489595444353;214.527562062473;273.316387400913;NA;NA;NA;NA;NA	97.07053390544075	18.993355057768206	14	14	S1N-C52Hk	4351-211KF1-V4	Slide_Name	Sample_Plate	IgG	50	1046.738286793851
S1-B.1.1.7	5	0;1;5;10;20;25;50;75;100	129.019346363307;703.903425980478;2057.82121057757;3117.8190029198;6552.45053476469;8089.66869068436;10956.2599393201;13598.2157573162;18022.610207027	129.019346363307;703.903425980478;2057.82121057757;3117.8190029198;6552.45053476469;8089.66869068436;NA;NA;18022.610207027	1546.5798891509708	172.96418133080985	14	14	S1N-C52Hk	4351-211KF1-V4	Slide_Name	Sample_Plate	IgG	50	10194.788955691463
S1-B.1.1.7	6	0;1;5;10;20;25;50;75;100	83.6820539154911;317.298716138228;737.987863852437;1022.49046555444;1861.37710850967;2249.56938724115;5211.92852958181;6866.04906398825;9407.99881453013	83.6820539154911;317.298716138228;737.987863852437;1022.49046555444;1861.37710850967;2249.56938724115;5211.92852958181;6866.04906398825;9407.99881453013	146.066922777738	92.46076817591596	14	14	S1N-C52Hk	4351-211KF1-V4	Slide_Name	Sample_Plate	IgG	50	4769.105331573536
S1-B.1.1.7	7	0;1;5;10;20;25;50;75;100	63.8321387857386;140.441251188819;214.207726350633;274.197985576203;330.400364198095;337.377721409373;304.351545135123;341.883604588552;404.81525308806	63.8321387857386;140.441251188819;214.207726350633;274.197985576203;NA;NA;NA;NA;NA	96.86375411415892	19.07650534029738	14	14	S1N-C52Hk	4351-211KF1-V4	Slide_Name	Sample_Plate	IgG	50	1050.6890211290279
S1-B.1.1.7	8	0;1;5;10;20;25;50;75;100	63.8331479167835;140.441251188819;214.207726350633;272.884694478463;336.09873633728;337.597186302703;281.569805118476;316.405109369865;364.747651557827	63.8331479167835;140.441251188819;214.207726350633;272.884694478463;NA;NA;NA;NA;NA	97.04431479091222	18.94934754819062	14	14	S1N-C52Hk	4351-211KF1-V4	Slide_Name	Sample_Plate	IgG	50	1044.5116922004431
S1-B.1.1.7	9	0;1;5;10;20;25;50;75;100	75.1271586047271;244.035316960142;530.621799975775;730.62959214989;1146.21947256932;1374.47626362627;2924.76555355952;4170.73930279599;5923.68269512366	75.1271586047271;244.035316960142;530.621799975775;730.62959214989;1146.21947256932;1374.47626362627;2924.76555355952;4170.73930279599;5923.68269512366	109.11954507918774	56.427347026757324	14	14	S1N-C52Hk	4351-211KF1-V4	Slide_Name	Sample_Plate	IgG	50	2930.486896417054
S1-B.1.1.7	10	0;1;5;10;20;25;50;75;100	63.8344656968505;140.441251188819;214.207726350633;272.884694478463;330.920898489103;337.17364732568;301.11617318202;340.027970183306;404.856263685845	63.8344656968505;140.441251188819;214.207726350633;272.884694478463;NA;NA;NA;NA;NA	97.04498430820426	18.94926253012179	14	14	S1N-C52Hk	4351-211KF1-V4	Slide_Name	Sample_Plate	IgG	50	1044.5081108142938
S1-B.1.1.7	11	0;1;5;10;20;25;50;75;100	63.8321387857386;140.441251188819;214.207726350633;273.06126963832;333.996169019775;334.978772143037;283.594782897703;312.466546801509;364.267488547459	63.8321387857386;140.441251188819;214.207726350633;273.06126963832;NA;NA;NA;NA;NA	97.01959420241714	18.96650057211512	14	14	S1N-C52Hk	4351-211KF1-V4	Slide_Name	Sample_Plate	IgG	50	1045.3446228081732
S1-B.1.1.7	12	0;1;5;10;20;25;50;75;100	68.1127984167582;187.643652237638;340.694920138362;446.430172916902;627.409429483449;694.603793702682;1063.66393633421;1322.2422730027;1735.01232924929	68.1127984167582;187.643652237638;340.694920138362;446.430172916902;627.409429483449;694.603793702682;NA;NA;1735.01232924929	229.11432174490517	15.503769216961155	14	14	S1N-C52Hk	4351-211KF1-V4	Slide_Name	Sample_Plate	IgG	50	1004.3027825929629
S1-B.1.1.7	13	0;1;5;10;20;25;50;75;100	63.8792522010519;145.538014790957;235.894201843558;307.097179768698;399.052084410662;413.835127486494;469.750098667469;575.131362752296;714.240432904295	63.8792522010519;145.538014790957;235.894201843558;307.097179768698;399.052084410662;NA;NA;NA;NA	120.01164558405458	15.316736252629303	14	14	S1N-C52Hk	4351-211KF1-V4	Slide_Name	Sample_Plate	IgG	50	885.8484582155197
S1-B.1.1.7	14	0;1;5;10;20;25;50;75;100	263.427681091825;1762.35296298461;5109.21395412717;9049.4161475794;13696.4308454942;17316.1939949586;38976.7650314357;31965.1642787246;32951.120545405	263.427681091825;1762.35296298461;5109.21395412717;9049.4161475794;13696.4308454942;17316.1939949586;38976.7650314357;NA;NA	511.0984036263422	744.1091152458298	14	14	S1N-C52Hk	4351-211KF1-V4	Slide_Name	Sample_Plate	IgG	50	37716.55416591783
S1-B.1.1.7	15	0;1;5;10;20;25;50;75;100	65.2230948332427;160.206406280527;276.755226110155;358.072131192781;472.372869540338;526.379232280608;686.587229886094;831.575151632622;1106.26389928274	65.2230948332427;160.206406280527;276.755226110155;358.072131192781;472.372869540338;526.379232280608;NA;NA;NA	140.68733073535083	16.63745862009094	14	14	S1N-C52Hk	4351-211KF1-V4	Slide_Name	Sample_Plate	IgG	50	972.5602617398977
S1-B.1.1.7	16	0;1;5;10;20;25;50;75;100	71.6192373930022;209.921901740595;412.194717202915;531.255492235244;768.874184720659;900.529166284387;1477.92114378722;2016.30864242193;2553.73427393413	71.6192373930022;209.921901740595;412.194717202915;531.255492235244;768.874184720659;900.529166284387;1477.92114378722;2016.30864242193;2553.73427393413	239.35960855198286	23.7346932963365	14	14	S1N-C52Hk	4351-211KF1-V4	Slide_Name	Sample_Plate	IgG	50	1426.0942733688078
S1-B.1.1.7	17	0;1;5;10;20;25;50;75;100	71.5944711733075;215.941530267655;437.680019504501;570.78104680805;871.152641167508;972.145845533168;1888.8514226303;2705.71444492139;3882.04310558414	71.5944711733075;215.941530267655;437.680019504501;570.78104680805;871.152641167508;972.145845533168;1888.8514226303;2705.71444492139;3882.04310558414	148.10750877412997	35.9543249951848	14	14	S1N-C52Hk	4351-211KF1-V4	Slide_Name	Sample_Plate	IgG	50	1945.8237585333698
S1-B.1.1.7	18	0;1;5;10;20;25;50;75;100	74.450169767337;242.184475426722;512.753037017485;699.749247700727;1143.94099056664;1324.3636692971;2694.81316673898;3891.51759679137;5581.224710626	74.450169767337;242.184475426722;512.753037017485;699.749247700727;1143.94099056664;1324.3636692971;2694.81316673898;3891.51759679137;5581.224710626	121.58896248219783	52.69474266291114	14	14	S1N-C52Hk	4351-211KF1-V4	Slide_Name	Sample_Plate	IgG	50	2756.326095627755
S1-B.1.1.7	19	0;1;5;10;20;25;50;75;100	63.8829390458142;143.825734170742;233.599513974604;301.977425663833;382.595763939553;399.095008454717;425.186404600389;513.44782391689;634.012416718338	63.8829390458142;143.825734170742;233.599513974604;301.977425663833;NA;NA;NA;NA;NA	98.17913810006299	21.910566278421303	14	14	S1N-C52Hk	4351-211KF1-V4	Slide_Name	Sample_Plate	IgG	50	1193.7074520211281
S1-B.1.1.7	20	0;1;5;10;20;25;50;75;100	139.373889719949;810.518994852653;2129.8526705642;3226.70653144269;7304.40914188167;8576.02744817317;14126.1480414434;18269.4598791378;23316.33154063	139.373889719949;810.518994852653;2129.8526705642;3226.70653144269;7304.40914188167;8576.02744817317;14126.1480414434;18269.4598791378;23316.33154063	1365.949772550214	229.38909155557235	14	14	S1N-C52Hk	4351-211KF1-V4	Slide_Name	Sample_Plate	IgG	50	12835.40435032883
S1-B.1.1.7	21	0;1;5;10;20;25;50;75;100	63.8442138718074;141.021835692922;218.303561557336;280.92669413258;357.139737215363;363.468257585736;371.602178304289;425.478266382729;519.208456907416	63.8442138718074;141.021835692922;218.303561557336;280.92669413258;NA;NA;NA;NA;NA	96.9646334887052	19.764860706238984	14	14	S1N-C52Hk	4351-211KF1-V4	Slide_Name	Sample_Plate	IgG	50	1085.2076688006546
S1-B.1.1.7	22	0;1;5;10;20;25;50;75;100	158.161146540159;948.417994467182;2712.19920209136;4428.05501293447;8919.42539930926;9855.7386457967;18032.8511292358;26298.3398004376;36542.7668052004	158.161146540159;948.417994467182;2712.19920209136;4428.05501293447;8919.42539930926;9855.7386457967;18032.8511292358;26298.3398004376;36542.7668052004	811.5409471435609	351.7205825584647	14	14	S1N-C52Hk	4351-211KF1-V4	Slide_Name	Sample_Plate	IgG	50	18397.570075066793
S1-B.1.1.7	23	0;1;5;10;20;25;50;75;100	82.2583285155724;281.834724622928;656.783133709844;886.571422338927;1559.73933416739;1852.87528813506;4357.71384934116;5688.21481602525;7464.76591360502	82.2583285155724;281.834724622928;656.783133709844;886.571422338927;1559.73933416739;1852.87528813506;4357.71384934116;5688.21481602525;7464.76591360502	180.40180959433746	74.15084099339902	14	14	S1N-C52Hk	4351-211KF1-V4	Slide_Name	Sample_Plate	IgG	50	3887.943859264288
S1-B.1.1.7	24	0;1;5;10;20;25;50;75;100	92.7410282242738;378.143952404277;963.615115204981;1290.19893706198;2459.48535759246;3122.55703691982;6910.53136105964;9281.9700751997;10403.9835086425	92.7410282242738;378.143952404277;963.615115204981;1290.19893706198;2459.48535759246;3122.55703691982;6910.53136105964;9281.9700751997;NA	163.2866300449772	124.69327861993176	14	14	S1N-C52Hk	4351-211KF1-V4	Slide_Name	Sample_Plate	IgG	50	6397.9505610415645
S1-B.1.1.7	25	0;1;5;10;20;25;50;75;100	213.651497786431;1488.99606305459;4457.20176582299;7252.47580163489;9689.39150738332;10984.1290180757;23408.9862385313;34450.2421686677;44592.3450664239	213.651497786431;1488.99606305459;4457.20176582299;7252.47580163489;9689.39150738332;10984.1290180757;23408.9862385313;34450.2421686677;44592.3450664239	1323.4714507617198	435.7558603864523	14	14	S1N-C52Hk	4351-211KF1-V4	Slide_Name	Sample_Plate	IgG	50	23111.264470084338
S1-B.1.1.7	26	0;1;5;10;20;25;50;75;100	117.594921259317;583.527313948272;1566.85500831418;2355.13550724403;5152.83511939208;6675.02507676005;10073.4501721206;12111.8587299214;14476.1945191056	117.594921259317;583.527313948272;1566.85500831418;2355.13550724403;5152.83511939208;6675.02507676005;10073.4501721206;NA;NA	560.7400517359655	203.59678159357435	14	14	S1N-C52Hk	4351-211KF1-V4	Slide_Name	Sample_Plate	IgG	50	10740.579131414683
S1-B.1.1.7	27	0;1;5;10;20;25;50;75;100	101.712344586383;456.905094245929;1148.2748763947;1661.12859224398;3681.01593278717;4791.29619441293;9583.98822499369;10767.6095663285;12641.42856129	101.712344586383;456.905094245929;1148.2748763947;1661.12859224398;3681.01593278717;4791.29619441293;9583.98822499369;NA;NA	77.78016022866193	188.10684809066794	14	14	S1N-C52Hk	4351-211KF1-V4	Slide_Name	Sample_Plate	IgG	50	9483.12256476206
S1-B.1.1.7	28	0;1;5;10;20;25;50;75;100	360.548056911995;2381.46620347319;6676.1572966445;9738.35874228582;15531.3931555787;17994.674634806;39883.0693724068;34431.1179304323;35942.236592305	360.548056911995;2381.46620347319;6676.1572966445;9738.35874228582;15531.3931555787;17994.674634806;39883.0693724068;NA;NA	1315.5117647448722	750.9647307107468	14	14	S1N-C52Hk	4351-211KF1-V4	Slide_Name	Sample_Plate	IgG	50	38863.74830028221
S1-B.1.1.7	29	0;1;5;10;20;25;50;75;100	143.924428853205;740.574848970471;2052.91165511139;3258.68797644007;6829.90989267372;8364.0415899642;11870.9511682089;15275.0984448178;20227.9077162644	143.924428853205;740.574848970471;2052.91165511139;3258.68797644007;6829.90989267372;8364.0415899642;NA;NA;20227.9077162644	1452.6746452434459	195.33686702840595	14	14	S1N-C52Hk	4351-211KF1-V4	Slide_Name	Sample_Plate	IgG	50	11219.517996663742
S1-B.1.1.7	30	0;1;5;10;20;25;50;75;100	64.3952842223327;146.925095995817;243.213771085024;319.859121491091;419.687893993862;432.949421475058;486.992029851374;623.418644969747;769.42186416433	64.3952842223327;146.925095995817;243.213771085024;319.859121491091;419.687893993862;NA;NA;NA;NA	121.21015297378379	16.3341778310891	14	14	S1N-C52Hk	4351-211KF1-V4	Slide_Name	Sample_Plate	IgG	50	937.9190445282388
S1-B.1.1.7	31	0;1;5;10;20;25;50;75;100	80.8728521694501;282.673928683348;643.323169261136;825.112288868087;1433.58782852438;1656.68718361571;3907.60343721107;5672.67124884819;7734.55711357611	80.8728521694501;282.673928683348;643.323169261136;825.112288868087;1433.58782852438;1656.68718361571;3907.60343721107;5672.67124884819;7734.55711357611	70.56772849654499	75.53139683317684	14	14	S1N-C52Hk	4351-211KF1-V4	Slide_Name	Sample_Plate	IgG	50	3847.137570155387
S1-B.1.1.7	32	0;1;5;10;20;25;50;75;100	63.8769817994363;140.464077689135;214.454953498701;272.884694478463;330.2047755067;331.79731428014;306.01939111984;337.32781541139;393.769381029714	63.8769817994363;140.464077689135;214.454953498701;272.884694478463;NA;NA;NA;NA;NA	97.12256653712255	18.94940258232786	14	14	S1N-C52Hk	4351-211KF1-V4	Slide_Name	Sample_Plate	IgG	50	1044.5926956535154
S1-B.1.1.7	33	0;1;5;10;20;25;50;75;100	63.8458121879691;140.71715056637;213.821281237516;272.826619776435;343.610563133279;340.861851658901;326.027048882554;381.323448181047;455.377395604379	63.8458121879691;140.71715056637;213.821281237516;272.826619776435;NA;NA;NA;NA;NA	97.1094063004505	18.923327410405506	14	14	S1N-C52Hk	4351-211KF1-V4	Slide_Name	Sample_Plate	IgG	50	1043.2757768207257
S1-B.1.1.7	34	0;1;5;10;20;25;50;75;100	468.460877303365;3443.31357464199;9366.61950550013;12780.7807141785;30524.0751784872;36948.2403650285;36932.3860950827;43864.0661306349;46585.9553506699	468.460877303365;3443.31357464199;9366.61950550013;12780.7807141785;30524.0751784872;36948.2403650285;NA;NA;NA	1006.6466720010483	1434.288691526777	14	14	S1N-C52Hk	4351-211KF1-V4	Slide_Name	Sample_Plate	IgG	50	72721.0812483399
S1-B.1.1.7	35	0;1;5;10;20;25;50;75;100	96.6376071567766;446.686755163199;1037.30303498711;1553.37416558868;3015.80859567708;3891.15609225494;9204.08753499195;10103.4918366524;11855.8327761624	96.6376071567766;446.686755163199;1037.30303498711;1553.37416558868;3015.80859567708;3891.15609225494;9204.08753499195;NA;NA	-49.98325956727617	176.53096038550152	14	14	S1N-C52Hk	4351-211KF1-V4	Slide_Name	Sample_Plate	IgG	50	8776.5647597078
S1-B.1.1.7	36	0;1;5;10;20;25;50;75;100	94.5300248401481;423.192921408978;1031.55801167505;1431.20178647758;2650.02181797415;3258.8647006875;7145.88768670453;9112.04100497257;10579.0328843561	94.5300248401481;423.192921408978;1031.55801167505;1431.20178647758;2650.02181797415;3258.8647006875;7145.88768670453;9112.04100497257;NA	277.3075872034901	123.27331858662684	14	14	S1N-C52Hk	4351-211KF1-V4	Slide_Name	Sample_Plate	IgG	50	6440.973516534832
S1-B.1.1.7	37	0;1;5;10;20;25;50;75;100	95.7729227257601;439.361177937334;1076.41306132048;1535.04373636071;2840.00531852475;3643.94262684651;7077.63965628275;7177.4369506511;7856.00804252748	95.7729227257601;439.361177937334;1076.41306132048;1535.04373636071;2840.00531852475;3643.94262684651;7077.63965628275;NA;NA	223.16637408251896	136.4505755082943	14	14	S1N-C52Hk	4351-211KF1-V4	Slide_Name	Sample_Plate	IgG	50	7045.695149497234
S1-B.1.1.7	38	0;1;5;10;20;25;50;75;100	329.93705544345;2426.48928491034;7073.03541377271;9362.51544415145;14302.5389285474;17240.8580026853;43093.5524326897;35402.6051737725;36351.2373988042	329.93705544345;2426.48928491034;7073.03541377271;9362.51544415145;14302.5389285474;17240.8580026853;43093.5524326897;NA;NA	696.427197798562	801.3868124109042	14	14	S1N-C52Hk	4351-211KF1-V4	Slide_Name	Sample_Plate	IgG	50	40765.767818343775
S1-B.1.1.7	39	0;1;5;10;20;25;50;75;100	108.468732785005;561.236183881874;1471.99550978798;2307.43100825236;4966.97017111839;5986.39802788761;10190.2569814568;11742.0115240882;13574.3038470501	108.468732785005;561.236183881874;1471.99550978798;2307.43100825236;4966.97017111839;5986.39802788761;10190.2569814568;NA;NA	438.485698407842	202.9131236604969	14	14	S1N-C52Hk	4351-211KF1-V4	Slide_Name	Sample_Plate	IgG	50	10584.141881432686
S1-B.1.1.7	40	0;1;5;10;20;25;50;75;100	82.2064577859811;287.529900040747;660.182121162192;867.369081390307;1476.055012542;1672.22543360788;3462.53272717376;4724.66049843973;6341.98658437497	82.2064577859811;287.529900040747;660.182121162192;867.369081390307;1476.055012542;1672.22543360788;3462.53272717376;4724.66049843973;6341.98658437497	230.97265540163517	61.17480390875125	14	14	S1N-C52Hk	4351-211KF1-V4	Slide_Name	Sample_Plate	IgG	50	3289.712850839198
S1-B.1.1.7	41	0;1;5;10;20;25;50;75;100	65.8843394063547;162.781053941829;292.952003780936;383.784703507493;527.916715798883;558.681972632246;772.85719411436;968.475810449609;1209.93184965415	65.8843394063547;162.781053941829;292.952003780936;383.784703507493;527.916715798883;558.681972632246;NA;NA;NA	145.48063802039258	18.34617968762928	14	14	S1N-C52Hk	4351-211KF1-V4	Slide_Name	Sample_Plate	IgG	50	1062.7896224018566
S1-B.1.1.7	42	0;1;5;10;20;25;50;75;100	428.165575931657;3062.18999016106;8360.72527188462;10865.7675113389;20557.0871975301;29748.7591050416;38571.1708841522;32755.0262773038;40109.9235655628	428.165575931657;3062.18999016106;8360.72527188462;10865.7675113389;20557.0871975301;29748.7591050416;NA;NA;NA	1330.5132021684572	1066.2232039160194	14	14	S1N-C52Hk	4351-211KF1-V4	Slide_Name	Sample_Plate	IgG	50	54641.673397969425
S1-B.1.1.7	43	0;1;5;10;20;25;50;75;100	148.677808284489;828.768220466029;2136.31136900332;3575.97449262056;7519.98195902895;8982.07281279991;15057.5970648574;20197.4253805269;24982.3218786093	148.677808284489;828.768220466029;2136.31136900332;3575.97449262056;7519.98195902895;8982.07281279991;15057.5970648574;20197.4253805269;24982.3218786093	1356.4670762493818	249.02422132850518	14	14	S1N-C52Hk	4351-211KF1-V4	Slide_Name	Sample_Plate	IgG	50	13807.678142674642
S1-B.1.1.7	44	0;1;5;10;20;25;50;75;100	63.8395862771169;140.515490972334;214.207726350633;274.326932901779;332.898805742892;332.5001436013;294.84958865675;334.157074694813;385.437729363592	63.8395862771169;140.515490972334;214.207726350633;274.326932901779;NA;NA;NA;NA;NA	96.88278859412145	19.084911382836083	14	14	S1N-C52Hk	4351-211KF1-V4	Slide_Name	Sample_Plate	IgG	50	1051.1283577359256
S1-B.1.1.7	45	0;1;5;10;20;25;50;75;100	63.8655018535686;141.121426602101;220.317883253209;281.703230560188;351.642604902983;351.425364004302;345.836041821249;390.496730881512;479.482043692669	63.8655018535686;141.121426602101;220.317883253209;281.703230560188;NA;NA;NA;NA;NA	97.28678609024985	19.866306119254176	14	14	S1N-C52Hk	4351-211KF1-V4	Slide_Name	Sample_Plate	IgG	50	1090.6020920529586
S1-B.1.1.7	46	0;1;5;10;20;25;50;75;100	66.36428872368;164.624851135034;300.177967462155;376.302071920023;516.20550082686;567.490013691752;766.437776033169;919.15144561252;1286.01954245636	66.36428872368;164.624851135034;300.177967462155;376.302071920023;516.20550082686;567.490013691752;NA;NA;1286.01954245636	211.34424516826897	11.166301366695546	14	14	S1N-C52Hk	4351-211KF1-V4	Slide_Name	Sample_Plate	IgG	50	769.6593135030462
S1-B.1.1.7	47	0;1;5;10;20;25;50;75;100	67.5982422201931;178.018546301787;326.515534008781;408.753040491539;567.445874780607;631.503853492342;877.890764232772;1091.5135962662;1410.87520945857	67.5982422201931;178.018546301787;326.515534008781;408.753040491539;567.445874780607;631.503853492342;NA;NA;NA	155.0634607145192	20.482857819805474	14	14	S1N-C52Hk	4351-211KF1-V4	Slide_Name	Sample_Plate	IgG	50	1179.206351704793
S1-B.1.1.7	48	0;1;5;10;20;25;50;75;100	63.853602030897;141.246454572277;216.179936288809;281.346158391433;333.097896437802;331.168095483293;303.958501955301;331.623379115322;383.141333440893	63.853602030897;141.246454572277;216.179936288809;281.346158391433;NA;NA;NA;NA;NA	96.61762718879024	19.75972765801596	14	14	S1N-C52Hk	4351-211KF1-V4	Slide_Name	Sample_Plate	IgG	50	1084.6040100895882
S1-B.1.1.7	49	0;1;5;10;20;25;50;75;100	63.8354291633725;140.535263933019;214.441688858866;270.834628103929;340.587995311382;341.11890577936;319.615520525951;355.469294260656;422.015279635576	63.8354291633725;140.535263933019;214.441688858866;270.834628103929;NA;NA;NA;NA;NA	97.41162677093267	18.750031435965983	14	14	S1N-C52Hk	4351-211KF1-V4	Slide_Name	Sample_Plate	IgG	50	1034.9131985692318
S1-B.1.1.7	50	0;1;5;10;20;25;50;75;100	63.8335332571643;140.596134865476;215.01186222612;274.391591490772;341.89481556427;341.150138352837;319.761859921071;354.607921363254;440.393424417933	63.8335332571643;140.596134865476;215.01186222612;274.391591490772;NA;NA;NA;NA;NA	97.0557724891948	19.100626992672076	14	14	S1N-C52Hk	4351-211KF1-V4	Slide_Name	Sample_Plate	IgG	50	1052.0871221227985
S1-B.1.1.7	51	0;1;5;10;20;25;50;75;100	63.8646145931706;140.562033996335;214.922351567064;272.588473991136;337.694950323345;337.802966503818;309.344248753851;350.99895822214;408.172962980031	63.8646145931706;140.562033996335;214.922351567064;272.588473991136;NA;NA;NA;NA;NA	97.28703723678476	18.92433282503535	14	14	S1N-C52Hk	4351-211KF1-V4	Slide_Name	Sample_Plate	IgG	50	1043.5036784885522
S1-B.1.1.7	52	0;1;5;10;20;25;50;75;100	63.8321387857386;140.441251188819;214.207726350633;272.884694478463;333.996169019775;333.021365968904;280.707336727117;305.119093757029;340.980395170737	63.8321387857386;140.441251188819;214.207726350633;272.884694478463;NA;NA;NA;NA;NA	97.04380208723616	18.949412653419326	14	14	S1N-C52Hk	4351-211KF1-V4	Slide_Name	Sample_Plate	IgG	50	1044.5144347582025
S1-B.1.1.7	53	0;1;5;10;20;25;50;75;100	90.4964228929691;364.02168894778;857.533731008021;1169.77542307757;2128.19353244146;2559.22675417143;5474.8205578045;7412.20826857043;8889.36453350842	90.4964228929691;364.02168894778;857.533731008021;1169.77542307757;2128.19353244146;2559.22675417143;5474.8205578045;7412.20826857043;8889.36453350842	341.27549718396523	90.46909593624783	14	14	S1N-C52Hk	4351-211KF1-V4	Slide_Name	Sample_Plate	IgG	50	4864.7302939963565
S1-B.1.1.7	54	0;1;5;10;20;25;50;75;100	91.3541914686122;381.587350711368;951.241913104488;1287.13864718743;2666.42671921932;3160.53616343995;6986.28109305333;8711.58097058842;9941.91360814434	91.3541914686122;381.587350711368;951.241913104488;1287.13864718743;2666.42671921932;3160.53616343995;6986.28109305333;8711.58097058842;NA	261.2900801179792	119.06358283779075	14	14	S1N-C52Hk	4351-211KF1-V4	Slide_Name	Sample_Plate	IgG	50	6214.469222007517
S1-B.1.1.7	55	0;1;5;10;20;25;50;75;100	79.2241151343097;294.241248795501;675.692954250636;916.585061368083;1506.76672337784;1842.0287149149;3716.29903674349;5230.21853067268;6696.75490794887	79.2241151343097;294.241248795501;675.692954250636;916.585061368083;1506.76672337784;1842.0287149149;3716.29903674349;5230.21853067268;6696.75490794887	236.27168490464314	65.84393751421165	14	14	S1N-C52Hk	4351-211KF1-V4	Slide_Name	Sample_Plate	IgG	50	3528.4685606152257
S1-B.1.1.7	56	0;1;5;10;20;25;50;75;100	63.8321387857386;140.441251188819;214.207726350633;272.884694478463;333.996169019775;333.021365968904;280.707336727117;305.119093757029;340.980395170737	63.8321387857386;140.441251188819;214.207726350633;272.884694478463;NA;NA;NA;NA;NA	97.04380208723616	18.949412653419326	14	14	S1N-C52Hk	4351-211KF1-V4	Slide_Name	Sample_Plate	IgG	50	1044.5144347582025
S1-B.1.1.7	57	0;1;5;10;20;25;50;75;100	63.8374477332499;140.535263933019;214.789808937475;270.619122858228;339.331207279749;336.542013561701;314.787254410039;357.493175749406;411.505790047763	63.8374477332499;140.535263933019;214.789808937475;270.619122858228;NA;NA;NA;NA;NA	97.50676806841027	18.73466069927071	14	14	S1N-C52Hk	4351-211KF1-V4	Slide_Name	Sample_Plate	IgG	50	1034.2398030319457
S1-B.1.1.7	58	0;1;5;10;20;25;50;75;100	63.8578405270934;140.751502236961;215.210675289251;271.333348882559;339.155214133304;341.928600641501;313.404830909658;355.385083818273;410.298649691012	63.8578405270934;140.751502236961;215.210675289251;271.333348882559;NA;NA;NA;NA;NA	97.59318691039542	18.798788705892697	14	14	S1N-C52Hk	4351-211KF1-V4	Slide_Name	Sample_Plate	IgG	50	1037.5326222050303
S1-B.1.1.7	59	0;1;5;10;20;25;50;75;100	63.905571896042;142.220925404655;224.3141726443;289.475913942491;364.26803426036;372.982308054876;375.017653224606;433.697438452926;506.476461287832	63.905571896042;142.220925404655;224.3141726443;289.475913942491;NA;NA;NA;NA;NA	97.4704625847034	20.62717084679212	14	14	S1N-C52Hk	4351-211KF1-V4	Slide_Name	Sample_Plate	IgG	50	1128.8290049243094
S1-B.1.1.7	60	0;1;5;10;20;25;50;75;100	63.8321387857386;140.441251188819;214.207726350633;272.884694478463;333.996169019775;333.021365968904;280.707336727117;305.119093757029;340.980395170737	63.8321387857386;140.441251188819;214.207726350633;272.884694478463;NA;NA;NA;NA;NA	97.04380208723616	18.949412653419326	14	14	S1N-C52Hk	4351-211KF1-V4	Slide_Name	Sample_Plate	IgG	50	1044.5144347582025
S1-B.1.1.7	61	0;1;5;10;20;25;50;75;100	74.0133362563786;234.725875587478;461.639630573976;602.829189462601;894.005397440035;966.712394027394;1714.86568787246;2083.74705979934;2741.95343602242	74.0133362563786;234.725875587478;461.639630573976;602.829189462601;894.005397440035;966.712394027394;1714.86568787246;NA;2741.95343602242	283.8077442487848	25.68854499171788	14	14	S1N-C52Hk	4351-211KF1-V4	Slide_Name	Sample_Plate	IgG	50	1568.2349938346788
S1-B.1.1.7	62	0;1;5;10;20;25;50;75;100	94.3634116467325;426.985949688133;986.750639562224;1375.73888106002;2556.64828564594;3233.61434633081;7310.17892292255;9953.61293246765;11327.6613501034	94.3634116467325;426.985949688133;986.750639562224;1375.73888106002;2556.64828564594;3233.61434633081;7310.17892292255;9953.61293246765;NA	142.86893793544772	133.30613906365855	14	14	S1N-C52Hk	4351-211KF1-V4	Slide_Name	Sample_Plate	IgG	50	6808.175891118375
S1-B.1.1.7	63	0;1;5;10;20;25;50;75;100	85.9523154327644;322.735793015583;775.27077289675;1019.32442262607;1784.93935529877;2030.73217383722;4888.9386164824;6631.24405263041;8897.1724715418	85.9523154327644;322.735793015583;775.27077289675;1019.32442262607;1784.93935529877;2030.73217383722;4888.9386164824;6631.24405263041;8897.1724715418	154.10277874438847	87.58526211560239	14	14	S1N-C52Hk	4351-211KF1-V4	Slide_Name	Sample_Plate	IgG	50	4533.365884524507
S1-B.1.1.7	64	0;1;5;10;20;25;50;75;100	63.8321387857386;140.441251188819;214.207726350633;272.884694478463;333.996169019775;333.021365968904;280.707336727117;305.119093757029;340.980395170737	63.8321387857386;140.441251188819;214.207726350633;272.884694478463;NA;NA;NA;NA;NA	97.04380208723616	18.949412653419326	14	14	S1N-C52Hk	4351-211KF1-V4	Slide_Name	Sample_Plate	IgG	50	1044.5144347582025
RBD-B.1.1.7	1	0;1;5;10;20;25;50;75;100	40.2229842578398;151.576438979197;304.941650481969;370.472357372533;471.675269735198;466.453186801349;438.634841659529;444.869215215698;452.86195665023	40.2229842578398;151.576438979197;304.941650481969;370.472357372533;NA;NA;NA;NA;NA	93.43854869235484	30.841202270132474	15	15	SPD-C52Hn	4329-2117F1-UZ	Slide_Name	Sample_Plate	IgG	50	1635.4986621989785
RBD-B.1.1.7	2	0;1;5;10;20;25;50;75;100	41.5750842516468;159.227603107548;305.214578461862;429.6021446615;587.109713377149;617.217560406006;905.036678196513;1178.35028988533;1587.72559738176	41.5750842516468;159.227603107548;305.214578461862;429.6021446615;587.109713377149;617.217560406006;NA;NA;1587.72559738176	204.60151727077067	14.257525843180606	15	15	SPD-C52Hn	4329-2117F1-UZ	Slide_Name	Sample_Plate	IgG	50	917.477809429801
RBD-B.1.1.7	3	0;1;5;10;20;25;50;75;100	40.2495333405226;152.011065567583;307.106256677567;377.943683047253;493.364717255749;491.116890035925;527.479341381851;580.790367083716;657.017753562621	40.2495333405226;152.011065567583;307.106256677567;377.943683047253;493.364717255749;NA;NA;NA;NA	126.6426819444507	20.485051282400576	15	15	SPD-C52Hn	4329-2117F1-UZ	Slide_Name	Sample_Plate	IgG	50	1150.8952460644796
RBD-B.1.1.7	4	0;1;5;10;20;25;50;75;100	40.2279273899761;151.57913239903;304.942863387101;370.472357372533;471.92482014583;466.520610817565;435.500821094002;439.602528950994;463.235981013881	40.2279273899761;151.57913239903;304.942863387101;370.472357372533;NA;NA;NA;NA;NA	93.4424797587533	30.840772594601678	15	15	SPD-C52Hn	4329-2117F1-UZ	Slide_Name	Sample_Plate	IgG	50	1635.481109488837
RBD-B.1.1.7	5	0;1;5;10;20;25;50;75;100	59.2532614320862;236.328312548012;601.037907118036;1134.63835210905;2771.24728957825;3759.3055513337;8087.74047365935;10216.599636943;13029.3402490149	59.2532614320862;236.328312548012;601.037907118036;1134.63835210905;2771.24728957825;3759.3055513337;8087.74047365935;10216.599636943;13029.3402490149	160.13975742406183	134.4553608983213	15	15	SPD-C52Hn	4329-2117F1-UZ	Slide_Name	Sample_Plate	IgG	50	6882.907802340126
RBD-B.1.1.7	6	0;1;5;10;20;25;50;75;100	45.1075202290468;179.211974747903;395.579191803777;578.256870764311;991.019185620603;1248.05084391631;3167.91824108232;4770.42524267758;6783.72437513888	45.1075202290468;179.211974747903;395.579191803777;578.256870764311;991.019185620603;1248.05084391631;3167.91824108232;4770.42524267758;6783.72437513888	-92.33236369375906	66.39959692036558	15	15	SPD-C52Hn	4329-2117F1-UZ	Slide_Name	Sample_Plate	IgG	50	3227.6474823245203
RBD-B.1.1.7	7	0;1;5;10;20;25;50;75;100	40.2219790513524;151.576575942863;304.941650481969;370.472357372533;471.716387104371;466.695353333783;440.321183651642;442.530683970127;465.826153941701	40.2219790513524;151.576575942863;304.941650481969;370.472357372533;NA;NA;NA;NA;NA	93.43809873262003	30.841260494889795	15	15	SPD-C52Hn	4329-2117F1-UZ	Slide_Name	Sample_Plate	IgG	50	1635.5011234771098
RBD-B.1.1.7	8	0;1;5;10;20;25;50;75;100	40.2260431184608;151.576438979197;304.941650481969;370.472357372533;471.675269735198;466.453186801349;442.83974918081;444.784069460234;466.107460100216	40.2260431184608;151.576438979197;304.941650481969;370.472357372533;NA;NA;NA;NA;NA	93.44010279089615	30.841004924285965	15	15	SPD-C52Hn	4329-2117F1-UZ	Slide_Name	Sample_Plate	IgG	50	1635.4903490051945
RBD-B.1.1.7	9	0;1;5;10;20;25;50;75;100	42.8805759383322;164.991694983082;346.160691882499;468.687143554006;698.281768395067;750.92412947213;1488.72192345645;2263.91377532527;3085.35692382074	42.8805759383322;164.991694983082;346.160691882499;468.687143554006;698.281768395067;750.92412947213;1488.72192345645;2263.91377532527;3085.35692382074	110.38726504704907	29.078437907007487	15	15	SPD-C52Hn	4329-2117F1-UZ	Slide_Name	Sample_Plate	IgG	50	1564.3091603974235
RBD-B.1.1.7	10	0;1;5;10;20;25;50;75;100	40.2219790513524;151.576438979197;304.941650481969;370.472357372533;471.85297980059;466.601700194723;433.32193312969;440.310550661997;466.920261073456	40.2219790513524;151.576438979197;304.941650481969;370.472357372533;NA;NA;NA;NA;NA	93.43803798260723	30.84126712216392	15	15	SPD-C52Hn	4329-2117F1-UZ	Slide_Name	Sample_Plate	IgG	50	1635.5013940908034
RBD-B.1.1.7	11	0;1;5;10;20;25;50;75;100	40.2220473307963;151.576438979197;304.941650481969;370.472357372533;471.675269735198;466.536810375607;438.367978359535;443.216530339532;467.363696229877	40.2220473307963;151.576438979197;304.941650481969;370.472357372533;NA;NA;NA;NA;NA	93.43807267296981	30.84126271703851	15	15	SPD-C52Hn	4329-2117F1-UZ	Slide_Name	Sample_Plate	IgG	50	1635.5012085248954
RBD-B.1.1.7	12	0;1;5;10;20;25;50;75;100	41.0732713912484;155.511455437885;320.468556837348;407.503028082083;548.081398303195;570.196502459561;724.855852797871;915.886286292464;1107.46065910075	41.0732713912484;155.511455437885;320.468556837348;407.503028082083;548.081398303195;NA;NA;NA;NA	127.44001946993157	23.206600352836155	15	15	SPD-C52Hn	4329-2117F1-UZ	Slide_Name	Sample_Plate	IgG	50	1287.7700371117392
RBD-B.1.1.7	13	0;1;5;10;20;25;50;75;100	40.2271469541921;152.027335769243;307.920330818898;381.170590503968;498.283186726242;501.374510265836;540.10052730661;628.805191934697;718.746709966479	40.2271469541921;152.027335769243;307.920330818898;381.170590503968;498.283186726242;NA;NA;NA;NA	126.53724744148464	20.74839871014222	15	15	SPD-C52Hn	4329-2117F1-UZ	Slide_Name	Sample_Plate	IgG	50	1163.9571829485956
RBD-B.1.1.7	14	0;1;5;10;20;25;50;75;100	74.6462153937086;357.585450298656;950.528929408771;1921.71723155053;4864.8620233373;6015.78031766772;10675.0493756465;16111.7324268683;22663.9849108773	74.6462153937086;357.585450298656;950.528929408771;1921.71723155053;4864.8620233373;6015.78031766772;10675.0493756465;16111.7324268683;22663.9849108773	26.263451106446155	221.67662874507243	15	15	SPD-C52Hn	4329-2117F1-UZ	Slide_Name	Sample_Plate	IgG	50	11110.094888360069
RBD-B.1.1.7	15	0;1;5;10;20;25;50;75;100	40.3920901683762;152.637759228208;309.826515243475;383.738063810224;505.210425422403;510.456225894001;568.899137447993;661.684430275685;788.837960123819	40.3920901683762;152.637759228208;309.826515243475;383.738063810224;505.210425422403;NA;NA;NA;NA	126.6329923427144	21.073330337753163	15	15	SPD-C52Hn	4329-2117F1-UZ	Slide_Name	Sample_Plate	IgG	50	1180.2995092303727
RBD-B.1.1.7	16	0;1;5;10;20;25;50;75;100	42.0635959115527;162.016509432199;334.295882493886;447.433418917386;634.08523491519;646.530766241748;953.00188670467;1356.18822844794;1787.17152809968	42.0635959115527;162.016509432199;334.295882493886;447.433418917386;634.08523491519;646.530766241748;NA;1356.18822844794;1787.17152809968	207.31498976529875	15.895191721767748	15	15	SPD-C52Hn	4329-2117F1-UZ	Slide_Name	Sample_Plate	IgG	50	1002.0745758536862
RBD-B.1.1.7	17	0;1;5;10;20;25;50;75;100	43.0096402577968;165.571563465321;349.875827672809;475.78344344724;696.909535659922;766.877278003579;1458.55290973109;2161.84889666851;3050.49610430092	43.0096402577968;165.571563465321;349.875827672809;475.78344344724;696.909535659922;766.877278003579;1458.55290973109;2161.84889666851;3050.49610430092	118.76294044514695	28.321883689513527	15	15	SPD-C52Hn	4329-2117F1-UZ	Slide_Name	Sample_Plate	IgG	50	1534.8571249208233
RBD-B.1.1.7	18	0;1;5;10;20;25;50;75;100	41.2254915071816;156.930113038995;321.777422094872;412.128257184092;556.447094670223;580.766446971649;797.916027120558;1056.26238342825;1389.09729812944	41.2254915071816;156.930113038995;321.777422094872;412.128257184092;556.447094670223;580.766446971649;NA;NA;NA	143.82667173202006	19.775652378276906	15	15	SPD-C52Hn	4329-2117F1-UZ	Slide_Name	Sample_Plate	IgG	50	1132.6092906458655
RBD-B.1.1.7	19	0;1;5;10;20;25;50;75;100	40.2232201359872;151.581006883532;304.973948279948;370.605259286687;473.148022106526;470.258722940817;456.500645164097;476.670912478973;520.183139300435	40.2232201359872;151.581006883532;304.973948279948;370.605259286687;NA;NA;NA;NA;NA	93.42846491714965	30.85434843234723	15	15	SPD-C52Hn	4329-2117F1-UZ	Slide_Name	Sample_Plate	IgG	50	1636.1458865345112
RBD-B.1.1.7	20	0;1;5;10;20;25;50;75;100	57.8186128360241;234.196282448204;563.606956186706;1018.29352184134;2438.01516871523;3053.40552703551;7937.77630153332;9776.81318442811;11537.2496455797	57.8186128360241;234.196282448204;563.606956186706;1018.29352184134;2438.01516871523;3053.40552703551;7937.77630153332;9776.81318442811;11537.2496455797	142.67877525311755	123.54218959204935	15	15	SPD-C52Hn	4329-2117F1-UZ	Slide_Name	Sample_Plate	IgG	50	6319.788254855585
RBD-B.1.1.7	21	0;1;5;10;20;25;50;75;100	40.2229842578398;151.5833255263;304.989688675446;370.683766050135;472.975739739908;473.368181168474;470.466421818889;498.101406878029;559.224853753842	40.2229842578398;151.5833255263;304.989688675446;370.683766050135;NA;NA;NA;NA;NA	93.42153007155937	30.862102763967734	15	15	SPD-C52Hn	4329-2117F1-UZ	Slide_Name	Sample_Plate	IgG	50	1636.526668269946
RBD-B.1.1.7	22	0;1;5;10;20;25;50;75;100	60.9463738216362;260.376837947296;653.19030347565;1215.2330224672;3127.89521408166;4250.82941771321;8937.60162270555;12384.8710176544;16247.3725723655	60.9463738216362;260.376837947296;653.19030347565;1215.2330224672;3127.89521408166;4250.82941771321;8937.60162270555;12384.8710176544;16247.3725723655	-24.746344496545742	165.5980191702833	15	15	SPD-C52Hn	4329-2117F1-UZ	Slide_Name	Sample_Plate	IgG	50	8255.15461401762
RBD-B.1.1.7	23	0;1;5;10;20;25;50;75;100	45.199116144864;176.304773092181;378.697875190798;543.537806573208;888.239617239744;1057.5589200329;2401.4392207494;3726.48997389524;5068.33183140939	45.199116144864;176.304773092181;378.697875190798;543.537806573208;888.239617239744;1057.5589200329;2401.4392207494;3726.48997389524;5068.33183140939	14.791758964643426	49.484871691069685	15	15	SPD-C52Hn	4329-2117F1-UZ	Slide_Name	Sample_Plate	IgG	50	2489.035343518128
[truncated: 361 more rows]
